# Supplementary material for: Global, cell non-autonomous gene regulation drives individual lifespan among isogenic C. elegans
Source: eLife. 2021 Feb 1;10:e65026. doi: 10.7554/eLife.65026 (PMC7864635; doi:10.7554/eLife.65026)
Supplement: Source data 1. [file elife-65026-data1.zip › figure_data/Figures 1-3 - base strains/mir-246/mir-246_20180612.tsv]

name	timepoint	timestamp	stage	age	adult_age	ghost_age	length	max_width	projected_area	surface_area	volume	gfp_maximum	gfp_maximum_z	gfp_mean	gfp_mean_z	gfp_median	gfp_median_z	gfp_over_99_mean	gfp_over_99_mean_z	gfp_over_99_median	gfp_over_99_sum	gfp_percentile_95	gfp_percentile_95_z	gfp_percentile_99	gfp_percentile_99_z	gfp_sum	gfp_sum_z	green_yellow_excitation_autofluorescence_maximum	green_yellow_excitation_autofluorescence_mean	green_yellow_excitation_autofluorescence_median	green_yellow_excitation_autofluorescence_over_99_mean	green_yellow_excitation_autofluorescence_over_99_median	green_yellow_excitation_autofluorescence_over_99_sum	green_yellow_excitation_autofluorescence_percentile_95	green_yellow_excitation_autofluorescence_percentile_95_z	green_yellow_excitation_autofluorescence_percentile_99	green_yellow_excitation_autofluorescence_sum
000	2018-06-12t1603	1528837477.72	egg	-1.999	-73.9989	-238.0022	153.7842	28.1679	2830.5744	9015.4992	49698.35	0	1804.0401	0	-0.38946	0	-0.49931					0	0.13438	0	0.86737	0	1.2802	0	0	0				0	-0.55849	0	0
000	2018-06-12t2003	1528851870.61	larva	1.999	-70.0009	-234.0042	151.0935	27.7839	2716.3316	8654.9603	46874.8349	0	1324.3324	0	-0.62305	0	-0.69292					0	-0.26458	0	0.12738	0	0.7155	0	0	0				0	-0.72901	0	0
000	2018-06-13t0003	1528866271.31	larva	5.9992	-66.0007	-230.004	148.3012	27.7932	2657.5492	8473.0876	45816.9083	0	0.27992	0	-0.86802	0	-0.89543					0	-0.6563	0	-0.40793	0	0.18725	0	0	0				0	-0.90834	0	0
000	2018-06-13t0403	1528880671.33	larva	9.9992	-62.0007	-226.004	148.3012	27.7932	2657.5492	8473.0876	45816.9083	0	-0.52892	0	-1.1257	0	-1.108					0	-1.0404	0	-0.8347	0	-0.30761	0	0	0				0	-1.0977	0	0
000	2018-06-13t0803	1528895071.54	larva	13.9993	-58.0006	-222.0039	148.2864	27.8722	2664.3946	8495.6035	46062.44	0	-0.84517	0	-1.3977	0	-1.3324					0	-1.4169	0	-1.1948	0	-0.77245	0	0	0				0	-1.2989	0	0
000	2018-06-13t1217	1528910306.14	larva	18.2311	-53.7688	-217.7721	241.6606	25.6026	4752.0181	15011.3146	82805.1775	422.081	-0.053726	313.167	1.3402	312.2504	1.3605	388.0219	-0.060543	384.471	10088.5693	361.5728	0.79126	381.3455	0.35479	814547	-0.75415	171.797	90.4594	90.4069	133.9951	131.5588	3483.8723	114.135	0.98699	127.3013	235285
000	2018-06-13t1603	1528923872.04	larva	21.9994	-50.0005	-214.0038	401.6419	43.225	14453.7786	45954.7196	432854.3688	394.765	-0.41745	292.475	0.95303	291.987	1.036	364.302	-0.42949	361.1537	28051.2559	336.3275	0.25594	352.6809	-0.14792	2242990	-0.33861	160.192	93.0216	92.3857	132.4083	130.8047	10195.4395	116.447	0.92975	126.701	713382
000	2018-06-13t2003	1528938272.15	larva	25.9994	-46.0004	-210.0038	466.2339	40.1623	14909.1449	47153.5006	402080.1224	446.038	-0.57131	269.831	0.50532	271.319	0.67405	380.2604	-0.64665	377.788	30420.832	345.9007	-0.044452	370.1308	-0.41274	2148670	-0.82093	160.76	83.27	82.8791	131.9588	129.4858	10556.7031	110.9811	0.67507	123.5814	663079
000	2018-06-14t0003	1528952672.56	larva	29.9996	-42.0003	-206.0037	499.3244	47.8049	18061.0386	57106.7451	552964.3217	362.104	-0.94205	234.609	-0.11717	232.618	0.087084	328.0985	-1.0665	325.3833	31497.457	290.7702	-0.79958	316.9926	-0.95186	2244740	-1.1747	176.55	79.4208	78.9614	123.6195	121.0715	11867.4746	105.0864	0.38444	116.8137	759898
000	2018-06-14t0403	1528967072.63	larva	33.9996	-38.0003	-202.0036	634.621	53.6441	26350.3618	83225.1944	917657.9622	427.46	-1.0154	303.045	0.39505	303.7712	0.68131	392.6248	-1.0896	388.7448	54574.8438	358.8489	-0.67442	380.8349	-0.96995	4212020	-0.52253	339.14	93.4447	93.2448	138.6853	134.4975	19277.2578	118.9609	0.59533	129.4223	1298790
000	2018-06-14t0803	1528981474.38	larva	38.0001	-33.9998	-198.0032	636.5606	47.901	25103.7653	79260.6122	824876.2565	739.999	-0.69859	302.637	0.12776	299.5804	0.44507	479.832	-1.04	465.3074	63817.6562	365.9743	-0.98131	429.2396	-1.0473	4009940	-1.0198	222.869	96.2666	95.7554	139.8129	136.5324	18595.1094	120.6957	0.48603	132.3528	1275530
000	2018-06-14t1249	1528998662.65	larva	42.7746	-29.2253	-193.2286	714.2161	49.6231	29840.8783	94086.6892	1046764.3446	1270.35	-0.14151	327.201	0.096867	297.0373	0.15985	988.3855	0.21817	969.5014	156164.9062	627.9797	0.45884	907.7222	0.46592	5155050	-0.89202	354.698	92.6231	92.2297	138.3412	135.1324	21857.9023	118.941	0.21789	130.9423	1459280
000	2018-06-14t1603	1529010271.88	larva	45.9994	-26.0005	-190.0038	840.6418	61.7799	39150.6756	123367.4309	1592384.9049	1275.17	-0.30378	259.125	-1.1121	200.9353	-1.3789	1032.6205	0.15499	1013.6952	212719.8125	629.257	0.1795	927.0208	0.29088	5334340	-1.1123	149.646	78.378	77.7967	119.0816	117.2085	24530.8184	101.4761	-0.55461	112.3185	1613490
000	2018-06-14t2003	1529024673.07	larva	49.9997	-22.0002	-186.0035	859.931	54.7842	39675.4599	125019.6303	1529283.2912	1834.86	0.26547	321.205	-0.46291	240.5405	-1.0399	1466.7687	1.1491	1447.2928	306554.6562	918.9093	1.9871	1352.259	1.602	6705160	-0.83947	257.406	77.1274	76.4082	128.4954	124.5017	26855.5449	105.3551	-0.59543	118.9581	1610030
000	2018-06-15t0003	1529039072.84	larva	53.9996	-18.0002	-182.0036	899.6973	57.8121	39187.0238	123448.0147	1493720.7066	2066.5	0.37846	324.7	-0.62966	244.765	-1.183	1626.142	1.3525	1594.9695	336611.375	835.5876	1.1442	1357.898	1.3855	6699530	-1.2126	389.819	83.8577	83.3362	129.4005	126.4924	26785.8945	109.7281	-0.57932	121.4778	1730240
000	2018-06-15t0403	1529053473.31	larva	57.9998	-14.0001	-178.0034	432.519	106.9467	25056.1859	83457.7618	1403521.7526	1967.91	0.080183	347.377	-0.43061	237.7465	-1.5073	1595.0991	1.0075	1566.4511	210553.0781	833.9674	0.91036	1400.3143	1.3238	4560020	-2.5425	151.918	81.3705	80.6946	125.7236	123.5987	16595.5195	106.0393	-0.90477	118.3953	1068150
000	2018-06-15t0803	1529067876.31	larva	62.0006	-9.9993	-174.0026	777.7944	55.441	36802.3855	116051.0883	1467130.0553	1788.32	-0.29205	423.642	0.8486	360.287	0.75212	1216.3312	-0.21741	1158.8206	235968.25	790.1073	0.38898	1054.0025	-0.099522	8189010	-1.2038	238.812	104.057	103.4523	150.9021	148.5904	29275.0039	131.528	0.25573	144.3431	2011430
000	2018-06-15t1203	1529082276.11	larva	66.0005	-5.9993	-170.0027	804.6858	63.1108	41957.6754	132496.0805	1810286.8044	1634.01	-0.60792	421.574	0.71865	359.9236	0.73123	1150.4441	-0.55656	1107.9914	253097.6875	767.1171	0.037515	1009.8002	-0.4269	9271670	-1.0162	187.271	103.414	103.0033	150.9971	149.3656	33219.3594	131.6802	0.18802	144.2277	2274380
000	2018-06-15t1603	1529096673.26	larva	69.9997	-2.0001	-166.0035	895.1769	61.0253	45677.4464	144015.225	1944973.9095	2532.3	0.34048	387.724	-0.062595	323.6221	-0.087429	1480.8879	0.18488	1391.6081	355413.0938	767.3929	-0.12363	1153.1256	-0.068984	9286380	-1.2842	207.384	100.211	99.7895	147.8015	145.6048	35472.3555	128.5809	-0.079601	141.1981	2400160
000	2018-06-15t2003	1529111074.08	adult	74	2.0001	-162.0032	950.4288	65.3335	48582.0387	153132.6195	2080490.8007	2608.26	0.3169	407.475	0.25908	337.1393	0.17708	1540.8611	0.21857	1457.2581	392919.5625	843.293	0.31598	1233.2238	0.082302	10385300	-1.0346	264.712	97.5027	96.7473	146.7444	144.4171	37419.8125	126.4114	-0.31797	139.7832	2485050
000	2018-06-16t0003	1529125472.98	adult	77.9997	5.9998	-158.0035	987.6477	75.2301	53742.8069	169824.5913	2459180.064	3405.5	1.1392	390.707	-0.18176	320.3262	-0.2466	1602.369	0.26739	1496.1799	451868.0625	825.6725	0.05852	1192.7058	-0.19186	10986300	-0.97827	228.29	98.2746	97.4781	150.3546	147.6801	42400	128.9068	-0.29412	142.8043	2763380
000	2018-06-16t0403	1529139872.81	adult	81.9996	9.9998	-154.0036	1156.5114	65.8175	58500.6657	184456.0631	2634719.1548	2628.85	0.14976	403.445	0.030559	336.1267	0.098704	1527.1365	-0.051072	1408.2284	468830.9062	785.0951	-0.38122	1187.705	-0.33264	12377300	-0.53381	419.598	105.479	104.7142	155.9864	152.8389	47887.8242	134.6832	-0.070635	148.0591	3235990
000	2018-06-16t0803	1529154273.56	adult	85.9998	14	-150.0034	1051.9034	65.6294	57690.5636	181756.9389	2650810.3875	3049.2	0.54586	413.316	0.1961	332.6506	-0.0077717	1781.1331	0.52037	1672.2261	537902.1875	830.3367	-0.12835	1382.6722	0.27106	12482100	-0.64103	288.916	102.385	101.6543	157.5127	154.2378	47568.8398	134.2252	-0.2365	148.9017	3092030
000	2018-06-16t1203	1529168672.88	adult	89.9996	17.9998	-146.0036	1020.2601	67.9173	55336.1361	174264.6343	2576968.3103	2536.09	-0.12406	386.696	-0.48458	331.1862	-0.064697	1415.152	-0.58727	1310.3188	410394.0625	740.9399	-0.9669	1100.3101	-0.90078	11204500	-1.3535	179.632	100.811	100.1306	152.4286	150.6485	44204.3047	131.8755	-0.53593	145.3865	2920990
000	2018-06-16t1603	1529183073.72	adult	93.9999	22	-142.0033	995.8276	70.5636	57314.0687	180637.7683	2757265.5042	1860.87	-0.97445	368.296	-0.98687	311.0685	-0.58248	1224.2361	-1.216	1164.8389	367270.8125	732.6541	-1.1397	1021.6291	-1.3095	11040800	-1.5344	188.202	100.565	99.4063	154.3183	151.9939	46295.4922	132.6752	-0.63344	146.6418	3014750
000	2018-06-16t2003	1529197472.95	adult	97.9997	25.9998	-138.0035	1048.7303	67.2734	57128.8862	179987.7545	2609949.5223	2786.37	-0.0012937	360.313	-1.2467	299.949	-0.88256	1420.9513	-0.80482	1327.3923	426285.375	710.884	-1.4118	1157.9623	-0.92375	10774400	-1.7376	234.889	104.216	103.3839	155.3252	152.5752	46597.5547	133.6144	-0.71102	147.0175	3116380
000	2018-06-17t0003	1529211873.36	adult	101.9998	29.9999	-134.0034	1043.4093	70.4836	57654.8164	181624.7768	2742982.448	3116.39	0.29117	354.255	-1.4613	295.6158	-1.0161	1584.5964	-0.48953	1505.1199	478548.125	754.9045	-1.1622	1253.2846	-0.69355	10693200	-1.8322	283.11	105.666	104.9685	159.1135	156.8774	48052.2656	137.1724	-0.61495	151.686	3189520
000	2018-06-17t0403	1529226273.19	adult	105.9997	33.9999	-130.0035	953.7738	71.6358	54624.9644	172160.4334	2675875.1578	2899.81	-0.031761	368.606	-1.1814	299.0295	-0.95621	1672.5016	-0.37382	1562.6245	478335.4688	824.6396	-0.72626	1366.4872	-0.40485	10524400	-1.9436	258.836	102.222	101.5058	155.606	153.503	44503.3281	134.1405	-0.91293	147.8894	2918640
000	2018-06-17t0803	1529240676.78	adult	110.0007	38.0009	-126.0025	1022.8414	89.8234	61755.1463	195105.2529	3127664.3616	2845.81	-0.16552	362.13	-1.4023	300.0638	-0.95616	1626.9877	-0.59159	1539.8668	525517	789.9771	-1.0835	1311.8059	-0.70421	11674000	-1.4571	303.098	104.953	104.1674	160.7494	158.1171	51922.0625	137.6878	-0.81899	152.3609	3383380
000	2018-06-17t1203	1529255073.04	adult	113.9997	41.9998	-122.0035	1060.4446	81.6556	66790.4282	210550.5192	3600738.2546	1893.62	-1.286	309.359	-2.7428	248.7514	-2.2782	1480.3613	-1.0482	1481.0299	516646.0938	728.6199	-1.6185	1224.7874	-1.0996	10775300	-1.8504	276.279	90.4884	88.7566	153.9854	150.0267	53740.9219	125.3295	-1.5878	143.5773	3151800
000	2018-06-17t1603	1529269472.87	adult	117.9996	45.9998	-118.0036	1001.5749	71.3206	58600.6692	184746.2152	2875912.7875	4053.63	1.0371	413.368	-0.27796	340.7449	0.016924	2143.9197	0.50964	2044.7247	658183.3125	898.5913	-0.46355	1620.0027	0.15756	12662300	-1.0595	399.475	119.525	118.7974	174.265	171.7354	53499.3633	151.2263	-0.32891	165.4621	3661300
000	2018-06-17t2003	1529283873.3	adult	121.9998	49.9999	-114.0035	965.6783	71.6324	54036.0736	170296.3727	2553425.5114	3262.62	0.11466	401.807	-0.61032	318.4605	-0.57318	2108.4841	0.34623	2027.9557	596701	981.1767	0.045039	1690.5985	0.3109	11359900	-1.579	301.846	115.287	114.23	177.4061	174.3609	50205.9219	151.3618	-0.44241	167.8185	3259400
000	2018-06-18t0003	1529298272.48	adult	125.9995	53.9997	-110.0037	974.2029	74.3938	58325.9748	183907.142	2970997.323	2074.35	-1.2201	324.354	-2.5169	259.1361	-2.0872	1511.0049	-1.1667	1473.3496	460856.5	770.4739	-1.4822	1285.2611	-1.0999	9884370	-2.1175	292.103	99.4086	98.1316	154.5007	151.7978	47122.7109	131.7136	-1.4516	147.0411	3029380
000	2018-06-18t0403	1529312673.28	adult	129.9998	57.9999	-106.0035	1001.1036	72.5253	58873.9648	185542.831	2947715.5359	2374.31	-0.92298	390.824	-0.95809	327.5333	-0.40479	1756.0808	-0.60992	1693.9321	540872.875	892.7916	-0.67401	1504.3474	-0.41928	12018600	-1.2746	343.095	118.978	116.8558	227.4105	221.9651	70042.4453	160.04	-0.27404	207.5465	3658800
000	2018-06-18t0803	1529327073.57	adult	133.9998	62	-102.0034	977.9332	72.2908	55416.3097	174627.2158	2707492.4237	4088.11	0.90838	415.658	-0.39734	325.8618	-0.47502	2255.3005	0.56741	2150.2065	654037.125	1038.588	0.2709	1857.5205	0.69237	12039500	-1.2343	327.668	116.942	115.9016	184.117	174.835	53393.9219	150.231	-0.77564	167.3233	3387230
000	2018-06-18t1203	1529341484.65	adult	138.0029	66.0031	-98.0003	903.6058	74.0264	55172.8952	174163.2937	2820530.4121	4285.04	1.1109	446.531	0.31255	339.4983	-0.16269	2502.3391	1.1409	2365.6163	720673.6875	1180.2469	1.1684	2035.2869	1.2341	12859200	-0.90854	369.897	130.503	125.122	288.4074	281.3286	83061.3281	190.8082	0.65978	260.261	3758230
000	2018-06-18t1603	1529355873.5	adult	141.9998	70	-94.0034	878.7684	71.682	52138.4951	164687.5899	2557125.4744	3758.55	0.53556	441.855	0.18046	332.3373	-0.36365	2473.3105	1.0604	2439.4136	675213.75	1157.6409	0.98906	1959.0606	0.96658	12033900	-1.1437	346.542	130.67	127.9156	276.6027	271.7845	75512.5469	166.3195	-0.34393	247.4755	3558800
000	2018-06-18t2003	1529370273.1	adult	145.9997	73.9998	-90.0035	790.9269	73.4162	48480.079	153282.6865	2496369.8023	2636.37	-0.66847	408.97	-0.59699	312.173	-0.8763	2148.6089	0.29162	2107.8843	543598.0625	1095.5897	0.5839	1872.0287	0.6819	10346900	-1.6211	323.543	117.606	115.3746	269.1618	267.2089	68097.9297	161.2834	-0.5933	243.1153	2975430
000	2018-06-19t0003	1529384673.26	adult	149.9997	77.9999	-86.0035	774.4434	72.2969	46556.7157	147793.8719	2315703.0995	5444.27	2.3271	441.861	0.15318	328.4309	-0.49983	2520.9099	1.16	2311.036	615102	1217.8609	1.3172	1953.4427	0.91823	10743000	-1.4344	236.766	127.234	125.7143	198.1428	195.4059	48346.8359	168.9573	-0.43302	188.8215	3093440
000	2018-06-19t0403	1529399073.82	adult	153.9999	82	-82.0033	837.6456	72.4575	41631.0223	131588.7868	1848030.0315	2624.98	-0.66353	417.171	-0.4114	306.0771	-1.052	1943.3671	-0.16641	1907.3699	425597.375	1152.4463	0.91989	1672.3674	0.080718	9109770	-1.8342	461.949	116.995	115.0353	194.0405	190.1808	42494.8711	161.4979	-0.71613	181.9535	2554810
000	2018-06-19t0803	1529413474.67	adult	158.0001	86.0003	-78.0031	601.0319	88.2837	39769.2395	126652.2265	2254205.8254	1921.88	-1.3862	397.26	-0.85655	287.9364	-1.4959	1539.0985	-1.062	1525.2239	309358.8125	863.9706	-0.75566	1291.6567	-1.0098	7947180	-2.079	495.591	125.45	123.0395	234.7481	221.747	47184.3672	172.2494	-0.49451	205.9359	2509620
000	2018-06-19t1203	1529427872.29	adult	161.9995	89.9996	-74.0037	706.1621	68.4288	39734.9095	125686.8914	1868322.1987	3605.92	0.37053	479.035	0.96477	353.5111	0.047414	2577.5388	1.2573	2494.073	536128.0625	1240.8912	1.4273	2170.6099	1.5039	9956740	-1.46	428.226	144.21	131.4186	365.5695	361.533	76038.4531	256.0553	1.4838	340.5647	2997400
000	2018-06-19t1603	1529442272.84	adult	165.9996	93.9998	-70.0036	694.1715	72.7568	41530.6976	131405.9	2099248.5716	4075.52	0.8487	456.295	0.45794	346.0443	-0.14453	2484.7886	1.0439	2400.657	539199.125	1131.41	0.81349	1947.4506	0.86755	9892920	-1.4145	484.617	143.941	133.0221	349.7689	339.2121	75899.8438	235.9168	0.84258	303.891	3120780
000	2018-06-19t2003	1529456673.08	adult	169.9997	97.9998	-66.0035	489.1211	117.4111	36071.3603	118731.2119	2470954.8834	3539.21	0.30293	430.871	-0.096015	315.9559	-0.86213	2572.1643	1.2218	2512.615	486139.0625	1263.1609	1.5579	2215.3703	1.5945	8114160	-1.8002	309.593	130.404	121.9825	258.6088	254.0402	48877.0625	208.9828	0.11654	243.3695	2455770
000	2018-06-20t0003	1529471072.98	adult	173.9997	101.9998	-62.0035	588.486	89.6433	37346.361	119224.8707	2056388.489	5094.19	1.8544	455.478	0.44211	341.0267	-0.28868	3449.7153	3.0583	3403.6445	672694.5	1120.7928	0.79035	2637.8883	2.7203	8878190	-1.5447	513.592	152.6	139.5047	410.4615	404.695	80040	259.2847	1.0714	370.3834	2974480
000	2018-06-20t0403	1529485472.87	adult	177.9996	105.9998	-58.0036	620.4817	95.0644	37503.9699	119918.9756	1993292.4849	5955.46	2.6932	446.345	0.24874	335.0283	-0.43977	3448.4419	3.027	3277.641	675894.625	1041.3368	0.37974	2696.6186	2.8564	8740320	-1.5181	478.061	152.164	139.9544	390.3868	389.6477	76515.8203	265.8947	1.0698	354.5525	2979680
000	2018-06-20t0803	1529499875.76	adult	182.0004	110.0006	-54.0028	587.7425	98.4643	37478.4557	120093.5688	2096397.7666	5998.38	2.7169	443.605	0.19505	337.3152	-0.39749	3828.5811	3.7799	3768.0616	750401.875	1075.9935	0.59367	2702.258	2.8497	8681790	-1.4754	462.648	153.65	140.5817	374.7321	368.6979	73447.5	272.5428	1.0707	346.5976	3007090
000	2018-06-20t1203	1529514273.39	adult	185.9998	113.9999	-50.0034	576.2669	86.7487	37079.7898	118598.4845	2067079.1219	3818.28	0.5724	449.076	0.319	341.3756	-0.31297	3054.6304	2.1743	3036.4818	592598.3125	1195.9703	1.2718	2583.8996	2.529	8686920	-1.4241	484.59	157.108	144.7715	395.6621	389.8442	76758.4453	266.7804	0.84413	362.9371	3039110
000	2018-06-20t1603	1529528673.3	adult	189.9998	117.9999	-46.0035	479.3806	91.5143	28723.4791	94351.8819	1518181.045	5195.41	1.9065	381.815	-1.1061	325.4601	-0.68483	2409.5039	0.86116	2223.2546	363835.0938	745.2213	-1.1485	1456.3703	-0.40112	5740210	-2.0434	461.568	161.062	144.9733	391.9194	389.8789	59179.8242	283.2993	1.0402	361.8654	2421410
000	2018-06-20t2003	1529543072.78	adult	193.9996	121.9998	-42.0036	508.0563	110.8377	35509.7606	116462.136	2232771.6074	5214.14	1.9145	443.681	0.22465	339.0817	-0.37704	3146.5659	2.3415	2962.9113	585261.25	1169.8667	1.1894	2290.9728	1.7646	8244040	-1.4352	497.557	160.497	147.1613	380.777	373.6273	70824.5156	274.6112	0.78324	354.2388	2982190
000	2018-06-21t0003	1529557473.19	adult	197.9997	125.9999	-38.0035	485.6161	90.6735	32857.194	106078.3933	1900404.4701	3735.81	0.4849	450.518	0.38769	352.8206	-0.06155	2686.9888	1.4195	2620.6022	462162.0625	1111.7271	0.90753	2187.846	1.5073	7713310	-1.5152	468.483	168.783	155.7217	379.1239	375.845	65209.3125	284.4451	0.86872	350.56	2889730
000	2018-06-21t0403	1529571873.21	adult	201.9997	129.9999	-34.0035	483.7058	91.3723	31891.3285	102999.853	1794600.9793	2730.78	-0.47975	378.809	-1.1253	337.7414	-0.40214	1777.1927	-0.39559	1631.0382	296791.1875	617.3136	-1.7848	1361.02	-0.61186	6303750	-1.7896	468.098	165.28	147.361	396.924	392.9979	66286.3125	291.3579	0.909	367.9743	2750430
000	2018-06-21t0803	1529586273.58	adult	205.9998	134	-30.0034	539.0735	88.9208	34434.291	110302.7	1888858.4139	3249.61	0.022475	413.976	-0.3484	338.6386	-0.37068	2342.8958	0.74514	2256.317	421721.25	933.2392	-0.0083063	1877.8956	0.73772	7431280	-1.515	466.4	170.803	155.7792	394.9572	389.2036	71092.2891	288.5107	0.79331	367.4164	3066080
000	2018-06-21t1203	1529600684.74	adult	210.0029	138.0031	-26.0003	538.4295	90.4583	35101.3444	112657.3635	1957412.3384	3908.33	0.65767	426.646	-0.051968	344.2361	-0.23278	2747.9487	1.5678	2690.3627	505622.5625	965.7532	0.20679	2057.0934	1.2184	7808470	-1.404	507.734	170.434	154.0932	399.0152	393.6596	73418.7969	294.2624	0.82366	368.441	3119290
000	2018-06-21t1603	1529615074.48	adult	214.0001	142.0002	-22.0031	525.747	89.9842	34379.2154	110449.5905	1917663.9018	3666.49	0.42897	422.661	-0.11391	339.8716	-0.32194	2670.7708	1.4276	2538.5031	480738.7188	970.7126	0.26853	2001.7104	1.0913	7579580	-1.4276	486.615	170.848	154.7954	398.0351	393.1391	71646.3203	290.9076	0.70106	367.8423	3063820
000	2018-06-21t2003	1529629476.87	adult	218.0008	146.0009	-18.0025	492.2258	89.1601	32681.0564	105265.8708	1820370.1875	3223.66	0.008286	420.934	-0.1263	340.5294	-0.29313	2255.4692	0.60222	2187.5569	385685.25	999.5177	0.46881	1908.1664	0.86273	7169760	-1.4953	479.775	171.812	156.8295	388.4378	382.1471	66422.8672	286.4445	0.56491	355.4142	2926480
000	2018-06-22t0003	1529643873.1	adult	221.9997	149.9998	-14.0035	489.6815	89.4707	32703.7869	105517.7184	1840799.5613	2926.22	-0.27385	417.733	-0.17241	340.421	-0.28178	2137.9592	0.37312	2048.4231	365591.0312	975.0163	0.35927	1797.4595	0.58416	7125280	-1.4849	487.667	174.5	157.4536	412.1027	407.2428	70469.5625	293.3014	0.62328	376.8948	2976440
000	2018-06-22t0403	1529658272.93	adult	225.9997	153.9998	-10.0036	505.5352	89.9556	32850.378	105628.7541	1800307.4804	3581.47	0.35363	418.011	-0.14362	338.6813	-0.30755	2219.4109	0.54179	2129.5023	381738.6562	971.8526	0.37191	1873.8857	0.79456	7168880	-1.456	476.809	176.392	160.2472	398.1208	389.9167	68476.7812	295.1653	0.59817	365.6574	3025130
000	2018-06-22t0803	1529672674.29	adult	230	158.0002	-6.0032	465.378	93.969	32036.6523	104230.0323	1880068.1125	2915.97	-0.28034	421.882	-0.035625	342.0126	-0.21582	2163.7417	0.43227	2118.5978	363508.625	981.5463	0.46109	1791.7123	0.58528	7055130	-1.4619	510.98	180.189	162.732	410.6494	406.9515	68989.0938	304	0.6938	379.027	3013310
000	2018-06-22t1203	1529687086.38	adult	234.0034	162.0035	-1.9998	489.3471	85.6103	32150.3219	103498.3262	1769176.612	2803.64	-0.38556	423.147	0.015853	341.8445	-0.20361	2155.9341	0.41937	2125.417	362196.9062	998.551	0.59658	1811.3481	0.64389	7097020	-1.4328	500.83	181.008	162.5823	408.3086	404.3663	68595.8438	306.1607	0.67754	376.3644	3035860
000	2018-06-22t1603	1529701485.07	dead	238.003	166.0032	1.9998	471.7531	95.001	31947.4955	103666.2011	1861964.5226	2868.4	-0.32121	424.948	0.080562	341.449	-0.19555	2176.4753	0.46212	2140.6672	363471.375	1011.0673	0.70719	1859.7833	0.77954	7088990	-1.4138	526.599	183.412	164.9131	416.8934	410.6539	69621.2031	312.3442	0.73215	383.6615	3059680
001	2018-06-12t1603	1528837493.01	egg	-1.999	-61.9993	-185.9993	94.9749	37.373	2256.6974	7526.4149	52233.8426	391.358	3973.3828	304.125	2.1117	303.3994	1.9065	380.0317	2.5201	380.0019	4940.4121	349.8822	2.7395	369.8796	4.1417	372553	1.5456	241.939	153.325	153.0269	227.8585	230.7444	2962.1606	195.5368	2.9944	214.0174	187823
001	2018-06-12t2003	1528851885.66	larva	1.999	-58.0014	-182.0014	165.5696	34.245	3712.8305	11864.4798	76861.568	0	1324.3371	0	-0.62305	0	-0.69292					0	-0.26458	0	0.12738	0	0.7155	0	0	0				0	-0.729	0	0
001	2018-06-13t0003	1528866286.34	larva	5.9992	-54.0012	-178.0012	96.9207	33.0845	2106.1193	6928.9936	43933.4536	422.915	5.2273	314.916	1.8832	313.0671	1.7463	396.3745	1.2109	390.931	4756.4946	363.7284	2.0111	387.3006	2.081	363098	0.42611	265.467	159.483	159.2751	236.4904	231.735	2837.8848	204.1048	3.0662	227.935	183884
001	2018-06-13t0403	1528880686.4	larva	9.9992	-50.0012	-174.0012	146.0015	41.2977	3134.0101	10349.3417	72367.4803	427.097	1.2283	319.812	1.7622	319.4696	1.6818	396.7672	0.73501	392.9417	7141.8091	364.9393	1.617	389.0417	1.4169	547199	0.039131	242.16	156.063	154.6681	228.7003	224.8467	4116.6055	202.0242	2.9884	221.5757	267024
001	2018-06-13t0803	1528895086.46	larva	13.9992	-46.0012	-170.0011	151.4423	47.0808	4791.4071	15616.9561	142457.828	422.278	0.42172	321.354	1.607	320.0199	1.5658	400.7443	0.35121	397.6961	10419.3525	368.8246	1.2509	390.271	0.88007	823631	-0.26872	251.027	151.237	149.422	230.8588	228.1337	6002.3296	200.7884	2.929	223.3014	387620
001	2018-06-13t1217	1528910321.28	larva	18.2311	-41.7693	-165.7693	212.7503	71.6953	8335.4624	28107.4871	347512.8839	406.72	-0.091415	310.148	1.3109	309.2086	1.3318	383.6393	-0.076705	380.3963	17263.7676	354.2878	0.7389	374.0018	0.31854	1374880	-0.42333	304.571	144.038	140.8755	255.2502	252.2949	11486.2568	195.6459	2.7828	232.5824	638522
001	2018-06-13t1603	1528923887.07	larva	21.9994	-38.001	-162.001	218.8532	58.7582	8326.3209	26936.5191	295916.089	414.365	-0.37516	312.833	1.1583	311.9769	1.2319	390.8759	-0.33601	388.653	17589.416	360.0931	0.42595	380.0144	-0.02031	1379910	-0.83344	283.097	143.007	139.745	234.3411	229.896	10545.3486	194.3253	2.7209	220.3777	630803
001	2018-06-13t2003	1528938287.32	larva	25.9994	-34.0009	-158.0009	224.5893	66.2842	8052.279	26659.2545	298215.9898	445.287	-0.57277	323.251	1.0663	321.9161	1.1922	402.0974	-0.57304	398.7399	17290.1895	368.8652	0.11923	390.5417	-0.32216	1386100	-1.2456	298.709	146.191	144.1256	238.2119	232.6296	10243.1104	195.7173	2.722	222.2432	626868
001	2018-06-14t0003	1528952688.18	larva	29.9997	-30.0007	-154.0007	517.1833	40.1149	15901.7985	50197.3063	409994.1934	380.551	-0.90925	271.721	0.29004	275.004	0.54186	352.0878	-0.98849	349.3672	29927.4609	322.901	-0.57104	342.613	-0.843	2306100	-1.1414	178.903	91.4787	91.1016	133.135	131.7967	11316.4736	115.1759	0.64159	127.0462	776380
001	2018-06-14t0403	1528967088.24	larva	33.9997	-26.0007	-150.0007	696.1435	53.3624	23707.2788	75358.7863	734243.2532	343.283	-1.1547	193.342	-0.86807	190.2029	-0.60131	284.1454	-1.4312	280.7424	35802.3164	247.3238	-1.4675	272.518	-1.4132	2432240	-1.4623	252.526	71.0596	70.6933	116.8634	112.6727	14724.7832	94.7959	-0.058668	107.556	893930
001	2018-06-14t0803	1528981490.17	larva	38.0002	-22.0001	-146.0001	757.4096	53.7713	29837.9951	94139.1761	1024097.06	434.034	-1.1739	259.56	-0.39616	259.5058	-0.034662	364.9604	-1.3916	359.6919	57663.7344	318.0439	-1.3226	348.4658	-1.3668	4091180	-0.97796	280.639	91.6173	91.327	135.4169	132.2065	21395.8633	116.4449	0.36267	127.1529	1444070
001	2018-06-14t1249	1528998678.37	larva	42.7747	-17.2256	-141.2256	678.5334	49.5902	25963.4195	81945.6424	847370.7656	1244.88	-0.17852	314.056	-0.076594	283.3833	-0.018415	941.9143	0.080281	912.3789	129984.1719	615.0151	0.36636	846.5087	0.23307	4317010	-1.3102	160.076	90.1904	89.8265	132.5865	131.2892	18296.9375	115.3161	0.10099	126.7776	1239760
001	2018-06-14t1603	1529010287.53	larva	45.9995	-14.0009	-138.0009	1413.1829	64.3076	51003.4896	160820.5492	1740151.3178	1122.39	-0.51616	259.999	-1.0997	225.7255	-1.0283	874.1135	-0.30556	850.7875	236884.75	504.3586	-0.71139	764.2878	-0.31119	7029320	-0.28781	218.918	83.7516	83.1696	128.1734	126.2812	34734.9844	109.1545	-0.28234	120.9513	2264310
001	2018-06-14t2003	1529024688.88	larva	49.9999	-10.0005	-134.0005	825.8141	56.4123	40067.2367	126430.8846	1605437.1255	1242.8	-0.52496	370.712	0.30043	325.1063	0.26937	994.3388	-0.18723	985.0025	209805.4844	685.8677	0.31024	900.6943	-0.044878	7790880	-0.32366	445.259	96.0087	95.5973	142.1578	138.4206	29995.2949	122.3137	0.071846	134.033	2017720
001	2018-06-15t0003	1529039088.46	larva	53.9998	-6.0006	-130.0006	914.3482	59.5028	45223.0936	142470.998	1877133.8129	3069.26	1.6721	410.449	0.80276	349.1038	0.58946	1520.8275	1.0608	1414.7576	361956.9375	748.5078	0.51343	1203.9173	0.83049	9740780	0.20529	171.955	95.2893	94.684	141.2379	138.8363	33614.6133	121.911	-0.047327	134.3019	2261410
001	2018-06-15t0403	1529053489.13	larva	57.9999	-2.0004	-126.0004	1094.8515	69.7993	60098.6607	189684.1267	2726481.745	1616.84	-0.35982	325.786	-0.81762	279.1551	-0.74022	1028.5178	-0.52445	978.695	323983.125	631.4654	-0.5643	878.5237	-0.5408	10245700	0.070546	314.772	85.1918	83.7534	139.0686	136.0025	43806.5938	117.0624	-0.37639	131.1929	2679200
001	2018-06-15t0803	1529067892.2	adult	62.0008	2.0004	-121.9996	1072.0569	84.105	63427.0756	200615.8388	3194107.5123	2000.36	-0.032693	313.716	-1.2358	257.1284	-1.3047	1108.8573	-0.50464	1023.4749	368140.625	603.2671	-0.98088	868.6839	-0.75899	10404400	-0.19617	209.058	87.0066	85.5101	148.5495	145.4799	49318.4258	117.9075	-0.44786	136.9398	2885570
001	2018-06-15t1203	1529082292	adult	66.0007	6.0004	-117.9996	1101.8807	84.5333	68608.4433	216368.933	3609017.1696	1710.21	-0.51654	328.435	-1.1276	268.3996	-1.2034	1162.6681	-0.52392	1120.3793	417397.8438	634.0869	-0.94904	957.1249	-0.6146	11759900	0.10782	221.364	84.4696	83.8567	132.1971	129.535	47458.7422	111.9497	-0.88974	125.0875	3024520
001	2018-06-15t1603	1529096688.94	adult	69.9999	9.9995	-114.0005	1167.2908	79.111	73901.0797	232882.3223	3918810.5929	2225.14	-0.022279	324.397	-1.3652	259.2172	-1.511	1353.2822	-0.15695	1288.0825	522366.9375	655.9321	-0.96476	1067.2538	-0.37701	12512300	0.16785	259.915	83.1331	82.3908	133.332	130.6831	51466.1406	111.5715	-1.0472	124.9771	3206530
001	2018-06-15t2003	1529111089.94	adult	74.0002	13.9998	-110.0002	1076.419	78.6212	67331.1242	212280.3212	3520836.8758	2003.75	-0.38865	403.999	0.18517	335.5059	0.13974	1311.1654	-0.39972	1267.7416	461530.2188	781.7786	-0.15855	1132.2671	-0.28357	14196500	0.67982	198.341	96.2675	95.4689	149.4136	146.4582	52593.5781	125.8177	-0.35283	140.0169	3382840
001	2018-06-16t0003	1529125488.78	adult	77.9998	17.9995	-106.0005	1231.0892	79.1	74737.2299	235531.577	3892198.8322	4677.34	2.6106	377.224	-0.4774	318.4742	-0.29004	1466.749	-0.099351	1326.0692	573498.875	695.3764	-0.9698	1106.3006	-0.50857	14724900	0.70668	257.326	95.2536	93.4402	182.8152	180.3057	71480.7344	127.7048	-0.36667	162.6997	3718220
001	2018-06-16t0403	1529139888.69	adult	81.9998	21.9995	-102.0005	1156.8276	78.2963	70519.4395	222130.4537	3650328.6649	2915.64	0.47952	391.049	-0.24882	328.2571	-0.089559	1472.5577	-0.19907	1359.9125	543373.8125	735.0723	-0.7835	1142.7457	-0.49903	14405500	0.38388	382.199	96.6406	95.7637	149.5199	146.7587	55172.8281	127.3338	-0.52647	141.6417	3560050
001	2018-06-16t0803	1529154289.42	adult	86	25.9997	-98.0003	1141.5009	80.6446	73370.2006	231164.8876	3979677.6951	1974.44	-0.6851	365.518	-0.90578	301.6178	-0.76108	1358.5392	-0.62494	1324.7015	520320.5	685.1689	-1.3079	1110.763	-0.74034	13981100	0.040604	319.192	98.3652	97.2097	171.9481	152.253	65856.1094	129.0138	-0.56818	144.2602	3762470
001	2018-06-16t1203	1529168688.72	adult	89.9998	29.9995	-94.0005	1209.9344	80.6545	75320.1053	237233.9039	4019128.4983	2536.02	-0.12415	386.087	-0.49887	319.1182	-0.36084	1382.5216	-0.6754	1312.7386	543331	719.1238	-1.1441	1078.0421	-0.9835	15166600	0.4561	219.177	101.623	100.8539	154.2509	151.7905	60620.5898	132.0481	-0.52473	146.1362	3992050
001	2018-06-16t1603	1529183089.59	adult	94.0001	33.9997	-90.0003	1135.8091	82.7525	72271.9733	227752.9021	3891268.1031	2806.66	0.10316	394.977	-0.35316	314.8756	-0.48829	1648.5952	-0.083522	1567.2944	623169	889.7278	0.12329	1397.2817	0.075033	14893400	0.2283	292.15	94.8892	94.2305	152.5547	149.5901	57665.6758	128.5825	-0.89958	143.8803	3577990
001	2018-06-16t2003	1529197488.79	adult	97.9998	37.9995	-86.0005	1178.8127	82.7869	74096.343	233424.5804	3950934.6231	2144.68	-0.72984	397.613	-0.35309	311.6377	-0.59149	1468.0575	-0.68089	1427.0756	568138.25	902.3311	0.10238	1311.5198	-0.36485	15374500	0.36099	267.734	97.2597	96.1141	155.6265	151.8644	60227.4688	129.1182	-0.9974	145.6655	3760740
001	2018-06-17t0003	1529211889.2	adult	102	41.9996	-82.0004	1169.0287	82.8989	71977.8408	226890.4732	3717876.326	2020.41	-0.94688	397.714	-0.41385	301.6046	-0.86616	1605.3478	-0.43581	1585.8921	603610.75	951.8349	0.365	1395.6214	-0.18339	14944900	0.090662	314.802	104.104	103.0575	161.8229	157.6237	60845.3984	135.0022	-0.74782	151.2522	3911930
001	2018-06-17t0403	1529226289.03	adult	105.9999	45.9995	-78.0004	1022.289	83.5156	69261.484	218542.5104	3925104.5148	2417.7	-0.57293	375.679	-1.0102	292.2711	-1.1262	1459.9792	-0.91573	1399.9969	527052.5	882.8364	-0.28402	1237.8569	-0.85868	13554100	-0.59332	240.338	100.299	98.7717	161.1449	158.6545	58173.3125	134.9072	-0.86801	150.9637	3618690
001	2018-06-17t0803	1529240692.8	adult	110.001	50.0006	-73.9994	1051.2566	81.6475	67009.4509	211267.8387	3636794.3573	2726.32	-0.29871	405.919	-0.34054	316.1024	-0.5515	1661.7897	-0.50405	1586.0975	581626.375	949.0289	0.1019	1418.5147	-0.33329	14177900	-0.3641	321.977	110.255	106.262	255.7292	252.6158	89505.2344	159.1263	0.3834	230.0569	3850990
001	2018-06-17t1203	1529255088.8	adult	113.9999	53.9995	-70.0005	1085.9411	94.6127	73911.5537	233178.8844	4325843.4355	2508.79	-0.60508	369.715	-1.279	274.5144	-1.6276	1823.6954	-0.19434	1772.5757	702122.75	951.812	0.014896	1579.5562	0.11703	14232500	-0.38062	310.876	90.6971	89.1659	157.9866	151.5206	60824.8594	122.9444	-1.7157	142.6258	3491480
001	2018-06-17t1603	1529269488.83	adult	117.9999	57.9995	-66.0005	1154.7799	80.7119	74951.6948	236168.8258	4075710.6573	2621.41	-0.53747	378.259	-1.1279	295.7208	-1.1184	1761.7965	-0.43189	1662.7401	688862.4375	926.8154	-0.26063	1453.035	-0.40805	14781600	-0.18634	409.13	104.276	102.4669	172.2508	168.1736	67350.0703	142.7593	-0.762	161.0381	4074890
001	2018-06-17t2003	1529283889.19	adult	122	61.9996	-62.0004	1106.0258	84.819	72462.8814	228353.0362	4076085.4182	3072.2	-0.093407	405.216	-0.52807	307.272	-0.85439	1918.5867	-0.11828	1829.3026	725225.75	1013.3575	0.27223	1592.8199	-0.016532	15298100	-0.012397	276.349	107.52	106.0552	177.7919	173.3421	67205.3203	144.9374	-0.75432	165.5539	4059190
001	2018-06-18t0003	1529298288.4	adult	125.9997	65.9994	-58.0006	1106.8145	94.6571	74117.6917	233771.6048	4259135.196	2523.22	-0.7321	385.977	-1.0368	307.7662	-0.86978	1780.3121	-0.51174	1709.4584	688980.8125	960.3268	-0.16805	1506.4911	-0.36764	14906800	-0.19359	371.959	120.99	114.7434	269.3221	259.975	104227.6641	191.9659	1.3094	243.6552	4672760
001	2018-06-18t0403	1529312689.23	adult	130	69.9996	-54.0004	1036.754	86.1181	64998.2897	205048.9185	3625690.951	3215.75	-0.011635	443.529	0.30135	339.4222	-0.10846	2254.6177	0.59613	2221.3036	766570	1078.5202	0.58445	1923.0595	0.94962	15038300	-0.16288	346.318	130.977	126.2303	277.4226	273.31	94323.6719	188.8366	0.96414	252.8796	4440910
001	2018-06-18t0803	1529327089.47	adult	134	73.9997	-50.0003	1130.6858	87.535	76475.8094	240997.3424	4402049.8704	2771.92	-0.51339	371.107	-1.4556	280.3177	-1.6047	1865.5452	-0.37036	1753.8446	744352.5	964.2119	-0.2218	1568.8852	-0.23868	14783100	-0.2649	334.844	108.131	103.1864	211.0729	204.1854	84218.0781	160.5771	-0.3603	190.1508	4307400
001	2018-06-18t1203	1529341500.92	adult	138.0032	78.0028	-45.9971	1124.5796	83.1321	74462.1922	234687.868	4145980.0879	4404.89	1.2399	416.919	-0.38473	336.1222	-0.24586	2009.7355	-0.037038	1892.9075	779777.375	970.1471	-0.18837	1602.0883	-0.13913	16173500	0.21028	369.416	123.876	122.3287	243.6191	234.6385	94524.2188	172.2468	-0.025686	208.9614	4805540
001	2018-06-18t1603	1529355889.53	adult	142.0001	81.9997	-42.0003	1132.7508	89.2638	80132.0709	252937.5654	4751350.8211	3060.79	-0.21392	385.91	-1.1267	318.2355	-0.70905	1756.6932	-0.64019	1673.8856	734297.75	878.0428	-0.77582	1461.3461	-0.5854	16095900	0.1711	584.655	123.15	121.3318	249.8394	240.2572	104432.875	173.5585	-0.095274	213.8834	5136470
001	2018-06-18t2003	1529370289.04	adult	145.9999	85.9995	-38.0004	1167.6216	84.8205	76908.7634	242242.104	4343744.173	3317.99	0.06115	412.012	-0.52655	343.2518	-0.12005	1882.0134	-0.335	1805.8926	754687.375	956.0862	-0.27719	1612.4727	-0.11325	16511400	0.29274	405.686	127.123	126.4487	212.3613	206.7855	85156.875	176.7878	-0.097908	198.972	5094460
001	2018-06-19t0003	1529384689.22	adult	150	89.9996	-34.0004	1178.8585	91.0003	83099.5362	261849.5405	5012102.3197	3351.26	0.09885	387.755	-1.0867	328.2369	-0.50452	1861.295	-0.36808	1751.5215	805940.75	829.9601	-1.0257	1499.2722	-0.44694	16768100	0.36129	362.133	125.285	125.3057	217.9093	213.5445	94354.75	176.7703	-0.2005	203.172	5417840
001	2018-06-19t0403	1529399089.72	adult	154.0001	93.9997	-30.0002	1173.1137	88.8449	82698.4213	260664.2376	4908767.4172	3402.74	0.15636	395.327	-0.90618	335.4811	-0.34676	1979.3942	-0.084152	1864.6075	853118.875	836.3555	-0.95004	1626.2929	-0.054784	17022800	0.4307	616.91	128.057	126.4225	250.3121	225.6976	107884.5312	180.3751	-0.19457	209.6203	5514140
001	2018-06-19t0803	1529413490.56	adult	158.0003	98	-26	1167.8062	105.6471	82491.5648	261339.593	5035615.6502	3136	-0.11956	392.993	-0.95215	332.7802	-0.42811	2019.0875	0.015883	1883.4468	868207.625	792.965	-1.1678	1605.7463	-0.1044	16868400	0.3824	379.411	146.457	140.2908	295.5079	288.8606	127068.4062	221.3784	0.77964	271.2615	6286370
001	2018-06-19t1203	1529427888.17	adult	161.9997	101.9993	-22.0007	1152.4713	88.4984	79749.2711	251329.295	4694502.7947	3466.98	0.22726	379.597	-1.2398	323.5486	-0.66126	1928.91	-0.17387	1734.137	802426.5625	775.0094	-1.2299	1480.5529	-0.4464	15763200	0.087675	349.395	133.085	132.4835	234.9566	230.055	97741.9688	185.3051	-0.24495	215.2317	5526490
001	2018-06-19t1603	1529442288.62	adult	165.9998	105.9994	-18.0005	1174.5865	91.5079	82259.699	259220.9472	4931711.1199	4441.63	1.2218	394.568	-0.89748	334.0148	-0.42731	2129.8777	0.27438	1906.8201	913717.5	797.5117	-1.0613	1627.2359	-0.020645	16898600	0.39354	470.261	137.208	134.9425	237.8768	232.4518	102049.125	190.256	-0.21247	218.83	5876360
001	2018-06-19t2003	1529456689.01	adult	169.9999	109.9995	-14.0004	1157.8526	91.2682	79491.9761	250548.7168	4728962.6454	4329.29	1.0991	391.968	-0.94299	335.0977	-0.41462	2255.0908	0.54536	2022.9166	933607.5625	795.5258	-1.0325	1656.0564	0.069624	16224700	0.2313	396.821	140.465	137.0981	256.3487	247.0897	106128.375	203.5791	-0.0019967	234.1184	5814280
001	2018-06-20t0003	1529471088.87	adult	173.9999	113.9995	-10.0005	1201.9613	87.3114	79049.4638	249012.6437	4484854.1028	3355.23	0.11896	383.908	-1.1069	337.4297	-0.37244	1980.3868	-0.030897	1844.5044	817899.75	721.821	-1.4011	1524.028	-0.27525	15825100	0.14957	439.034	145.565	137.0621	278.5827	271.4513	115054.6719	224.2084	0.33804	257.54	6000340
001	2018-06-20t0403	1529485488.86	adult	177.9999	117.9995	-6.0005	1201.405	86.5596	78788.4148	248214.408	4418844.4574	2970.69	-0.26084	375.962	-1.2668	334.6121	-0.44942	1883.6509	-0.2243	1799.4629	774180.5	677.5455	-1.6072	1460.0653	-0.43147	15440000	0.077389	456.022	149.843	138.3308	296.3111	289.4014	121783.8438	239.1683	0.5344	276.172	6153760
001	2018-06-20t0803	1529499891.76	adult	182.0007	122.0003	-1.9997	1224.7807	86.2436	80329.2577	253020.1885	4525970.1058	2910.07	-0.31607	373.156	-1.3138	335.7437	-0.43377	1820.8876	-0.34309	1717.0123	762951.875	652.5314	-1.7053	1441.1591	-0.46507	15614700	0.13912	438.907	151.938	138.3624	312.391	306.6975	130891.8125	248.9136	0.61559	289.6406	6357860
001	2018-06-20t1203	1529514289.42	dead	186	125.9997	1.9997	1235.4093	88.4636	82004.8196	258352.0257	4679199.7886	2781.73	-0.43936	366.764	-1.4388	331.5515	-0.53902	1763.5216	-0.44996	1694.1256	754787.25	628.7702	-1.8056	1388.3807	-0.58978	15673700	0.17376	527.789	154.071	139.5817	325.304	316.7143	139230.1094	256.6705	0.65575	299.1975	6584210
002	2018-06-13t0003	1528866299.06	egg	-2	-78.0009	-218.001	151.0898	28.1573	2798.7312	8916.6767	49247.9332	0	1804.143	0	-0.3894	0	-0.49926					0	0.13448	0	0.8676	0	1.2803	0	0	0				0	-0.55845	0	0
002	2018-06-13t0403	1528880699.11	larva	2	-74.0009	-214.001	151.0898	28.1573	2798.7312	8916.6767	49247.9332	0	1324.1908	0	-0.62311	0	-0.69297					0	-0.26468	0	0.12723	0	0.71536	0	0	0				0	-0.72905	0	0
002	2018-06-13t0803	1528895099.06	larva	6	-70.0009	-210.001	151.0898	28.1573	2798.7312	8916.6767	49247.9332	0	0.27938	0	-0.86807	0	-0.89547					0	-0.65638	0	-0.40802	0	0.18715	0	0	0				0	-0.90837	0	0
002	2018-06-13t1217	1528910334.06	larva	10.2319	-65.769	-205.7691	173.1799	31.6314	3733.4537	11886.5068	72809.4596	0	-0.55159	0	-1.1411	0	-1.1207					0	-1.0625	0	-0.85721	0	-0.33545	0	0	0				0	-1.109	0	0
002	2018-06-13t1603	1528923899.72	larva	14.0002	-62.0008	-202.0008	177.0208	26.7765	3569.5793	11334.918	64124.5777	0	-0.84522	0	-1.3978	0	-1.3325					0	-1.417	0	-1.1949	0	-0.77255	0	0	0				0	-1.2989	0	0
002	2018-06-13t2003	1528938300.05	larva	18.0003	-58.0007	-198.0007	176.5544	27.7859	3668.4356	11658.7781	67987.8976	0	-1.0774	0	-1.6867	0	-1.571					0	-1.7864	0	-1.5104	0	-1.2106	0	0	0				0	-1.5146	0	0
002	2018-06-14t0003	1528952701.46	larva	22.0007	-54.0003	-194.0004	191.5713	21.75	3302.4546	10446.1756	49779.257	410.797	-0.38295	302.271	1.0517	301.5183	1.1294	372.8885	-0.39938	369.7837	7084.8823	348.095	0.34	362.2153	-0.10352	551948	-1.3083	146.757	93.7808	93.1783	134.6968	133.3178	2559.2388	117.0934	0.94458	128.6955	171244
002	2018-06-14t0403	1528967101.64	larva	26.0007	-50.0002	-190.0003	286.6163	30.8577	6411.8013	20268.0932	124504.14	477.679	-0.51002	325.029	1.0849	325.0738	1.2244	399.6641	-0.58133	395.3588	13988.2422	369.0958	0.12076	389.5419	-0.3267	1131100	-1.3877	295.261	99.2153	99.116	143.9123	138.0518	5036.9292	122.7385	0.95905	133.7732	345269
002	2018-06-14t0803	1528981503.79	larva	30.0013	-45.9996	-185.9997	352.5623	46.403	12563.9999	39832.6289	388507.947	537.465	-0.63024	327.61	0.90321	327.09	1.1007	398.4339	-0.83795	394.067	26695.0742	370.3113	-0.23396	387.7877	-0.65116	2186140	-1.2066	330.943	103.553	103.208	148.3531	143.8131	9939.6602	128.591	0.98346	138.8335	691008
002	2018-06-14t1249	1528998691.82	larva	34.7758	-41.2252	-181.2253	592.3865	43.3038	18543.9628	58494.7272	510443.2722	373.335	-1.138	183.822	-1.0403	183.1719	-0.72994	244.4781	-1.5968	239.787	24203.3359	219.364	-1.7358	235.1149	-1.6158	1817450	-1.8586	291.758	71.0539	70.552	112.7976	107.8527	11166.9629	93.6236	-0.12862	104.355	702510
002	2018-06-14t1603	1529010300.84	larva	38.0005	-38.0005	-178.0005	528.0876	36.221	15575.7336	49151.0581	395605.7481	305.047	-1.3743	192.095	-1.2167	190.819	-0.85691	266.8629	-1.6919	262.7652	22416.4883	234.6724	-1.9161	254.3798	-1.7389	1599960	-2.2608	149.298	76.4465	75.9624	120.0552	118.4817	10084.6348	101.0392	-0.084377	113.5274	636723
002	2018-06-14t2003	1529024702.41	larva	42.0009	-34	-174.0001	405.5429	42.2866	12612.8779	39812.9241	353546.6424	461.172	-1.2882	244.676	-0.91961	245.1916	-0.46315	355.5365	-1.6218	351.3593	24176.4805	319.3501	-1.6726	342.9342	-1.6361	1646910	-2.5783	398.731	88.2622	87.5274	136.262	131.5229	9265.8164	114.9143	0.12751	126.0087	594093
002	2018-06-15t0003	1529039101.95	larva	46.0008	-30.0001	-170.0002	502.1204	41.3346	17548.2121	55493.5126	506399.0813	347.174	-1.5938	219.212	-1.6794	217.8222	-1.1402	303.6476	-1.9631	300.8754	28542.873	271.7383	-2.3707	293.2942	-2.0538	2046780	-2.7116	186.713	86.8468	86.3414	129.9768	127.1048	12217.8174	111.4345	-0.20156	122.948	810888
002	2018-06-15t0403	1529053502.5	larva	50.0009	-26	-166.0001	525.5275	83.0393	19168.3561	62505.778	849407.4197	889.654	-0.99647	342.315	-0.1375	307.7142	5.0538e-05	761.5977	-0.84563	752.2227	70066.9844	594.9969	-0.34369	710.2135	-0.73961	3133550	-2.5365	231.539	79.9185	80.4243	130.5569	127.7136	12011.2373	108.5286	-0.47063	121.8315	731574
002	2018-06-15t0803	1529067905.83	larva	54.0019	-21.9991	-161.9991	635.9196	44.5885	22223.18	70139.2759	648230.6899	969.514	-1.0369	325.138	-0.6225	318.4861	0.069282	620.7809	-1.4327	595.7122	73252.1484	400.5168	-2.0074	518.1098	-1.6416	3834360	-2.5487	250.055	99.1538	98.3273	152.1252	148.1413	17950.7715	127.718	0.20621	142.3489	1169320
002	2018-06-15t1203	1529082305.58	larva	58.0018	-17.9991	-157.9992	509.2833	46.7517	18962.4037	59854.7486	608041.7057	1716.96	-0.23443	405.167	0.60514	366.3988	0.87601	1212.1023	-0.028186	1180.1909	122422.3359	648.1832	-0.44269	955.212	-0.26687	4067470	-2.7691	282.893	108.934	108.4196	158.2396	154.3524	15982.2012	136.6232	0.56125	149.8622	1093590
002	2018-06-15t1603	1529096702.34	larva	62.0009	-14	-154.0001	721.8573	53.7313	32276.316	101874.5682	1204775.0257	1250.35	-0.9501	373.713	-0.098156	347.274	0.49266	868.782	-1.1462	829.115	148561.7188	568.9729	-1.2323	731.4225	-1.2474	6353870	-2.0385	249.166	106.576	106.0279	154.4824	151.3792	26416.4844	134.23	0.3953	146.7556	1812010
002	2018-06-15t2003	1529111103.48	larva	66.0012	-9.9997	-149.9998	785.3984	55.85	36593.1099	115343.0259	1426290.0782	1580.81	-0.67175	410.734	0.50376	369.7566	0.93907	1127.1201	-0.61887	1064.4254	217534.1875	662.7794	-0.73629	952.5293	-0.63099	7904170	-1.634	175.629	105.274	104.7412	152.3479	150.4136	29403.1484	133.5546	0.29039	145.8572	2025900
002	2018-06-16t0003	1529125502.28	larva	70.0009	-6	-146.0001	893.9386	59.2655	42457.5533	133859.3948	1678007.7449	2894.52	0.76821	425.471	0.71382	369.6732	0.93046	1550.1373	0.37036	1450.8879	347230.75	699.4014	-0.63677	1173.4005	0.0036942	9493960	-1.1909	256.474	105.292	104.6313	153.945	151.4537	34483.6719	133.178	0.18188	146.2499	2349480
002	2018-06-16t0403	1529139902.11	larva	74.0008	-2.0001	-142.0002	1019.4743	68.381	57298.9961	180678.154	2691881.3665	1312.98	-1.1949	315.183	-1.7033	271.4782	-1.324	977.9182	-1.2967	942.918	293375.4375	584.6037	-1.6796	862.3251	-1.2618	9446030	-1.4572	177.211	89.1852	87.7048	142.7201	140.7427	42816.0391	120.3721	-0.67248	135.1702	2672880
002	2018-06-16t0803	1529154302.81	adult	78.001	2.0001	-138	1000.8265	70.725	55580.509	175102.8088	2608029.9277	7352.37	5.7054	419.874	0.45775	370.2466	0.92436	1469.98	-0.090652	1247.2288	427764.1875	700.2381	-0.93148	1030.1265	-0.78782	12212900	-0.42553	271.43	107.837	107.0632	162.109	159.1587	47173.7227	138.744	0.29955	153.341	3136650
002	2018-06-16t1203	1529168702.28	adult	82.0009	6	-134.0001	1075.2769	73.1218	63118.0781	198873.619	3156808.2704	2408.25	-0.10392	365.006	-0.8358	331.5061	-0.011843	1241.2781	-0.82621	1140.0513	409621.7812	644.4988	-1.5119	911.124	-1.3562	12042600	-0.68532	425.988	98.4449	97.5109	155.5672	151.6509	51337.1719	131.1544	-0.28954	146.1141	3247990
002	2018-06-16t1603	1529183103.14	adult	86.0011	10.0002	-129.9999	1089.4083	73.9195	64147.5904	202090.4453	3152126.432	2802.76	0.26358	411.125	0.14558	353.6745	0.50257	1382.2417	-0.56073	1278.3718	464433.2188	713.9134	-1.0744	1020.3064	-1.0768	13783400	-0.049347	216.827	106.381	105.5947	157.7579	155.1107	53006.6406	136.4299	-0.096228	149.7921	3566520
002	2018-06-16t2003	1529197502.35	adult	90.0009	14	-126.0001	1044.7305	73.222	63901.4426	201481.0601	3250189.9496	1469.63	-1.3423	375.241	-0.75329	330.2011	-0.088877	993.5955	-1.7257	955.4621	331860.9062	670.0705	-1.5426	859.1547	-1.7966	12517300	-0.75396	334.934	100.508	99.7151	155.826	152.2271	52045.8945	132.2501	-0.51168	146.448	3352740
002	2018-06-17t0003	1529211902.6	adult	94.001	18	-122	1075.1405	76.7829	66907.0943	210928.4406	3484214.0776	1864.74	-0.97006	367.459	-1.0068	320.2973	-0.35416	1051.1484	-1.678	997.8601	367901.9688	671.4703	-1.6317	880.7266	-1.8288	12837200	-0.71253	212.534	100.644	99.1294	164.4095	161.3596	57543.3359	133.7911	-0.56091	153.1778	3516010
002	2018-06-17t0403	1529226302.58	adult	98.001	22	-118	1175.676	77.0648	70484.8073	222005.9227	3599764.6222	2197.01	-0.67045	363.25	-1.1764	299.923	-0.88322	1250.0996	-1.2544	1177.8248	461286.75	733.3259	-1.2344	1036.4682	-1.366	13369100	-0.55391	239.291	97.5968	97.0003	155.584	152.4431	57410.4961	130.9751	-0.87916	146.2218	3591950
002	2018-06-17t0803	1529240706.64	adult	102.0021	26.0012	-113.9989	1101.6282	77.4083	68421.8245	215560.7844	3649808.4393	3390	0.60019	375.136	-0.95807	322.5922	-0.34059	1492.6632	-0.72763	1365.1882	532880.75	743.4642	-1.251	1140.4682	-1.098	13392000	-0.6117	271.014	103.121	102.221	160.2662	158.2793	57215.0469	136.7127	-0.64317	152.5032	3681310
002	2018-06-17t1203	1529255102.27	adult	106.0009	29.9999	-110.0001	1110.0462	73.099	66845.2058	210591.5579	3365664.1958	2134.26	-0.89111	407.692	-0.23563	335.0195	-0.050874	1428.5433	-0.99591	1359.5811	499990.1562	846.7903	-0.55797	1207.1638	-0.96699	14230900	-0.29171	398.844	116.689	114.3516	225.798	218.548	79029.2969	155.2494	0.32393	199.448	4073130
002	2018-06-17t1603	1529269502.45	adult	110.0009	34	-106.0001	1145.702	73.6226	66763.6484	210229.1134	3331715.726	3046.36	0.058019	418.459	-0.036474	342.1986	0.10692	1838.4119	-0.059754	1743.8884	641605.75	904.2581	-0.23176	1390.4355	-0.43089	14597900	-0.18076	364.738	111.146	110.2952	176.0117	172.3833	61428.0742	148.1074	-0.23461	165.8082	3877330
002	2018-06-17t2003	1529283902.75	adult	114.001	38.0001	-102	1132.3976	74.098	69123.7514	217738.6029	3531134.7585	3568.02	0.56728	410.949	-0.27892	323.1431	-0.39959	2325.761	1.0542	2201.1443	839599.75	957.3885	0.05567	1928.9088	1.315	14828700	-0.12717	289.065	105.253	103.9024	180.1805	172.8158	65045.1562	141.8874	-0.69969	162.2577	3797940
002	2018-06-18t0003	1529298301.93	adult	118.0008	41.9999	-98.0002	1026.1374	77.4112	63641.7178	200659.3032	3322270.7911	3933.89	0.90547	441.935	0.41361	361.2842	0.53482	2230.3406	0.72256	2072.6084	742703.375	988.9986	0.18644	1630.0098	0.19142	14674500	-0.23047	353.159	112.924	112.0879	182.3026	178.676	60706.7578	154.5717	-0.15782	171.5316	3749640
002	2018-06-18t0403	1529312702.73	adult	122.001	46.0001	-94	1077.4011	74.94	62907.441	198154.7735	3166254.0501	4232.12	1.174	435.461	0.20158	348.9209	0.19239	2074.4507	0.26297	1886.3921	682494.3125	954.0865	-0.14625	1592.6033	-0.017285	14308400	-0.4061	416.116	126.403	121.8212	318.7706	311.2057	104875.5391	166.0098	0.2687	283.212	4153350
002	2018-06-18t0803	1529327103.12	adult	126.0011	50.0002	-89.9999	1014.3264	76.6592	62437.0493	196794.2367	3254525.2001	2076.74	-1.2175	399.188	-0.71954	324.1444	-0.45979	1591.1735	-0.97171	1536.571	518722.5625	914.5275	-0.4851	1396.1212	-0.73298	13013900	-0.91869	306.622	111.957	109.7176	180.6056	177.3391	58877.4141	152.7364	-0.48826	169.9815	3649900
002	2018-06-18t1203	1529341514.9	adult	130.0044	54.0035	-85.9966	1002.1048	80.4483	63637.572	200639.5531	3447720.9589	3484.9	0.27982	399.107	-0.76022	302.7468	-1.0226	1877.9044	-0.31521	1789.0555	623464.25	971.7999	-0.13874	1541.1505	-0.29903	13242800	-0.82392	407.545	101.916	99.5419	185.7688	178.2938	61675.2344	141.3804	-1.0765	167.9554	3381670
002	2018-06-18t1603	1529355903.41	adult	134.0012	58.0003	-81.9998	1125.7729	79.9991	67468.8258	212639.1142	3511669.6903	2372.78	-0.94455	433.663	0.030347	344.2984	-0.017736	1666.5609	-0.84914	1619.0229	588296	999.4542	0.01164	1407.2833	-0.75998	15281400	-0.088848	314.86	125.202	122.7098	228.4438	225.7986	80640.6562	165.2028	-0.17465	203.6195	4411850
002	2018-06-18t2003	1529370302.54	adult	138.001	62	-78.0001	1023.1161	79.3384	65322.9302	206017.6793	3482256.2241	2498.88	-0.81269	451.728	0.43493	359.804	0.33757	1798.6429	-0.54179	1740.7922	613337.25	1016.4802	0.11084	1565.8289	-0.25407	15384900	-0.055934	400.807	124.321	118.9255	311.0591	306.78	106071.1562	173.5924	0.024082	281.4692	4234110
002	2018-06-19t0003	1529384702.83	adult	142.001	66.0001	-74	1192.0378	78.8915	73295.5306	230766.8767	3894313.9663	2669.59	-0.63411	394.487	-0.9263	295.1489	-1.2745	1830.5225	-0.46499	1778.2914	701090.125	1018.5821	0.1113	1588.7858	-0.18801	15094200	-0.15314	387.569	105.424	101.8477	213.6025	206.5432	81809.7578	149.3885	-0.92552	187.9412	4033840
002	2018-06-19t0403	1529399103.2	adult	146.0011	70.0002	-69.9999	1113.1357	80.3745	68925.102	217104.0573	3685276.4377	3327.62	0.07146	443.257	0.19693	353.4042	0.12699	2040.3693	0.037206	1949.981	734532.9375	1061.1581	0.37137	1652.4193	0.009129	15943500	0.11643	416.946	124.823	121.8901	270.543	267.8537	97395.4688	172.2679	-0.24236	227.7692	4489770
002	2018-06-19t0803	1529413504.14	adult	150.0014	74.0005	-65.9996	1013.0269	76.245	64411.4465	203273.2939	3392107.2155	4118.22	0.91538	457.404	0.50936	353.4404	0.10427	2158.2671	0.31991	1970.3113	725177.75	1155.4236	0.94006	1776.2439	0.38559	15368800	-0.055759	571.08	135.253	129.4483	369.2435	355.2099	124065.8047	195.3159	0.3514	301.1662	4544500
002	2018-06-19t1203	1529427901.77	adult	154.0007	77.9998	-62.0003	1146.5248	80.6761	72708.6341	229043.6224	3931940.008	2845.07	-0.43151	426.032	-0.21069	321.6624	-0.67819	1977.3453	-0.088829	1918.0888	751391.25	1141.0986	0.85276	1703.9481	0.1736	16157300	0.18297	638.622	125.512	113.9709	419.9414	397.4881	159577.7344	221.511	0.94195	360.3322	4760030
002	2018-06-19t1603	1529442302.12	adult	158.0008	81.9999	-58.0002	1041.0273	79.9421	65214.4837	205541.7631	3456539.3795	4085.14	0.87066	486.923	1.1522	369.7055	0.45115	2267.2849	0.57324	2174.8491	773144.125	1246.8289	1.4666	1852.6348	0.60729	16576300	0.30181	304.256	132.688	130.2729	230.1622	223.0202	78485.3203	174.9907	-0.42343	207.0809	4517090
002	2018-06-19t2003	1529456702.6	adult	162.001	86	-54	1133.4336	77.5205	71784.6382	226233.1611	3805596.1266	3553.22	0.31618	430.78	-0.10506	320.0332	-0.74441	2191.9666	0.40657	2034.5251	821987.5	1164.3513	0.99073	1797.9304	0.4506	16131900	0.18595	343.074	117.364	113.9365	237.4399	231.1065	89039.9688	162.6692	-0.79806	204.0736	4395050
002	2018-06-20t0003	1529471102.54	adult	166.001	90	-50.0001	1217.2929	76.9173	76546.9015	241028.5679	4101227.2123	5009.1	1.8	400.681	-0.76324	296.3588	-1.3125	2309.1287	0.66304	2068.6708	923651.4375	1084.429	0.54969	1716.1503	0.22598	15999600	0.16152	435.052	114.713	110.8507	260.7292	246.0366	104291.6797	165.3515	-0.78793	209.0862	4580600
002	2018-06-20t0403	1529485502.4	adult	170.0009	94	-46.0001	1162.4097	82.3335	76349.2277	240573.4206	4231339.8394	3468.6	0.23177	417.393	-0.38945	316.9818	-0.83815	1902.918	-0.20595	1825.0383	757361.375	1068.6298	0.48032	1651.5489	0.057337	16606800	0.32701	439.918	119.712	116.1019	265.1958	245.1885	105547.9219	165.4278	-0.83888	207.9674	4762990
002	2018-06-20t0803	1529499905.47	adult	174.0018	98.0008	-41.9992	1183.83	77.9914	71612.9578	225626.399	3740822.5327	4085.01	0.84726	430.181	-0.10541	330.3083	-0.53826	2214.2039	0.4607	2132.2257	828112.25	1049.2384	0.39733	1802.8752	0.47466	16086200	0.21326	347.532	130.437	127.3184	250.5162	241.1735	93693.0469	181.6977	-0.55083	223.8813	4877550
002	2018-06-20t1203	1529514303.04	adult	178.0011	102.0002	-37.9999	1188.4846	77.3074	71681.353	225686.4991	3738940.603	4335.09	1.0895	408.017	-0.57657	328.9074	-0.5817	1936.736	-0.114	1824.3541	726276	932.361	-0.21546	1534.0461	-0.23476	15266800	0.036149	357.866	132.173	128.8176	255.7808	247.1503	95917.7891	184.375	-0.56327	229.2399	4945520
002	2018-06-20t1603	1529528702.87	adult	182.0011	106.0001	-34	1215.9845	78.167	73517.3537	231444.719	3799570.1772	4376.54	1.1241	391.809	-0.91427	327.7465	-0.61841	1781.4186	-0.42414	1633.42	684064.75	837.8363	-0.69929	1388.7804	-0.60274	15042700	0.005916	353.368	133.454	130.6333	255.5762	246.8379	98141.2812	185.2684	-0.61031	228.8148	5123720
002	2018-06-20t2003	1529543102.32	adult	186.0009	110	-30.0001	1213.6251	77.9862	72875.8813	229425.4952	3726400.8731	4194.67	0.93979	380.752	-1.1401	324.3376	-0.705	1718.5873	-0.54129	1534.2939	654781.75	780.6827	-0.98137	1287.7682	-0.85225	14483400	-0.098453	430.481	134.908	131.335	267.9939	256.8513	102105.6719	191.3725	-0.56095	239.1971	5131770
002	2018-06-21t0003	1529557502.87	adult	190.0011	114.0001	-26	1206.9009	77.4781	73869.3867	232606.3773	3809008.1814	3654.61	0.41004	375.213	-1.2469	324.1086	-0.71586	1751.6187	-0.46676	1564.9313	676124.8125	755.0596	-1.095	1310.0522	-0.78078	14467100	-0.077246	438.095	137.386	132.9541	282.4455	268.6505	109023.9531	197.3011	-0.51941	250.0408	5297200
002	2018-06-21t0403	1529571902.99	adult	194.0011	118.0001	-21.9999	1201.889	77.2498	72016.8385	226729.039	3675035.0363	3908.36	0.65299	374.295	-1.2537	322.0188	-0.76806	1804.4581	-0.35449	1649.1045	678476.25	745.8674	-1.1186	1328.3512	-0.71939	14073900	-0.14022	477.461	139.666	134.6288	296.8752	282.9517	111625.0938	203.8851	-0.46805	259.2871	5251560
002	2018-06-21t0803	1529586303.2	adult	198.0011	122.0002	-17.9999	1192.2528	76.9347	71936.1182	226489.5005	3682378.2611	4141.29	0.87528	374.759	-1.2291	323.0118	-0.74423	1825.4397	-0.30633	1630.8779	686365.3125	739.2915	-1.1325	1351.1699	-0.64895	14073700	-0.11508	448.252	141.421	135.8795	297.9196	286.8033	112017.7656	208.8318	-0.44779	266.3417	5310910
002	2018-06-21t1203	1529600715.06	adult	202.0044	126.0035	-13.9966	1167.1657	77.3737	71521.8283	225232.5414	3706146.0392	3666.22	0.41855	375.901	-1.1875	325.8978	-0.67336	1909.4069	-0.13103	1669.0429	714118.1875	731.9118	-1.1519	1323.0801	-0.70967	14032400	-0.09884	456.855	143.094	137.0891	308.2506	293.4648	115285.7188	215.4567	-0.39835	274.4643	5341700
002	2018-06-21t1603	1529615104.31	adult	206.0015	130.0005	-9.9996	1169.9285	76.6749	70836.8368	223053.1742	3625425.1406	4210.91	0.9453	374.038	-1.2072	324.7997	-0.68779	1933.8669	-0.073591	1649.0768	715530.75	716.3901	-1.2199	1321.3674	-0.70294	13827100	-0.11777	590.663	144.855	138.2394	332.2011	309.6199	122914.4219	219.2417	-0.39666	285.5594	5354860
002	2018-06-21t2003	1529629506.93	adult	210.0022	134.0012	-5.9988	1147.6565	77.2231	69698.9111	219492.2307	3588219.1409	5327.31	2.0183	377.129	-1.1206	325.8373	-0.65444	2111.4348	0.2918	1657.0681	770673.75	715.3988	-1.2075	1310.082	-0.72114	13729400	-0.11302	549.803	146.55	139.4749	337.1871	318.3423	123073.2891	223.4265	-0.38794	292.2458	5335160
002	2018-06-22t0003	1529643902.85	adult	214.001	138.0001	-2	1145.6146	76.8734	69329.2924	218318.939	3579142.652	5353.83	2.0454	373.816	-1.1718	325.2022	-0.65815	2022.2791	0.12398	1679.8641	732065	706.5577	-1.2418	1343.8895	-0.62298	13522400	-0.13202	539.9	148.391	141.691	334.1219	319.0091	120952.1484	227.8897	-0.3739	289.6935	5367900
002	2018-06-22t0403	1529658302.62	dead	218.001	142	2	1143.97	76.3882	69469.5778	218804.5465	3565473.8419	4986.08	1.6956	374.832	-1.1289	326.0882	-0.6243	2019.9865	0.12821	1687.4784	733255.0625	698.9221	-1.2741	1330.9416	-0.64808	13585000	-0.092207	519.484	149.184	142.5042	330.8604	316.374	120102.3203	229.8069	-0.40156	292.0828	5406880
004	2018-06-12t1603	1528837531.4	egg	-1.9989	-61.9999	-173.9995	148.0379	30.5208	3124.8935	9980.2206	60866.1624	0	1804.0319	0	-0.38946	0	-0.49931					0	0.13437	0	0.86736	0	1.2802	0	0	0				0	-0.55849	0	0
004	2018-06-12t2003	1528851923.72	larva	1.9989	-58.0021	-170.0017	150.8461	31.1578	3138.5564	10025.5469	61496.789	0	1324.3437	0	-0.62304	0	-0.69292					0	-0.26458	0	0.12739	0	0.71551	0	0	0				0	-0.729	0	0
004	2018-06-13t0003	1528866324.65	larva	5.9992	-54.0018	-166.0014	153.2519	31.0714	3178.671	10148.9978	62106.0952	0	0.27993	0	-0.86802	0	-0.89543					0	-0.6563	0	-0.40792	0	0.18725	0	0	0				0	-0.90834	0	0
004	2018-06-13t0403	1528880724.52	larva	9.9992	-50.0018	-162.0014	153.3179	31.1191	3177.2531	10145.5723	62114.7347	0	-0.52891	0	-1.1256	0	-1.108					0	-1.0404	0	-0.8347	0	-0.30761	0	0	0				0	-1.0977	0	0
004	2018-06-13t0803	1528895124.39	larva	13.9991	-46.0019	-158.0015	150.9004	31.3094	3147.4559	10056.5591	61911.6226	0	-0.84516	0	-1.3977	0	-1.3324					0	-1.4169	0	-1.1948	0	-0.77244	0	0	0				0	-1.2989	0	0
004	2018-06-13t1217	1528910359.46	larva	18.2311	-41.7699	-153.7695	150.5027	31.1355	3110.2853	9938.5391	60752.4037	0	-1.0894	0	-1.7039	0	-1.5853					0	-1.8076	0	-1.5275	0	-1.2351	0	0	0				0	-1.5276	0	0
004	2018-06-13t1603	1528923925.1	larva	21.9993	-38.0017	-150.0013	368.9526	32.5453	9933.0284	31394.8715	226507.3728	572.453	-0.034026	313.442	1.1644	314.4728	1.2564	429.623	-0.1997	423.9327	23199.6426	392.5485	0.65814	416.496	0.15	1670330	-0.66692	435.689	87.699	86.9924	140.185	130.3829	7569.9888	114.4002	0.88268	126.4043	467348
004	2018-06-13t2003	1528938325.65	larva	25.9995	-34.0015	-146.0011	155.5239	21.3463	2350.8392	7442.2113	32537.5808	406.995	-0.64704	334.351	1.1829	334.4277	1.3203	396.3113	-0.59255	396.3913	5548.3584	375.9642	0.16982	389.5034	-0.32677	439003	-1.7729	146.607	99.5005	99.2943	139.1272	138.2233	1947.7815	123.131	0.96857	134.1886	130644
004	2018-06-14t0003	1528952728.06	larva	30.0001	-30.0009	-142.0005	397.8523	39.4184	11141.2419	35207.4872	270618.2718	485.109	-0.7233	322.548	0.84772	322.303	1.0493	397.7576	-0.84008	392.5654	23865.4551	366.3034	-0.26236	384.418	-0.66539	1924000	-1.3485	298.007	99.0746	98.4339	142.5616	138.871	8553.6953	122.9421	0.83952	133.7009	590980
004	2018-06-14t0403	1528967128.18	larva	34.0002	-26.0008	-138.0004	521.7726	48.669	18498.6221	58548.8435	563541.8561	553.636	-0.80676	348.338	0.91651	350.3698	1.2076	467.3697	-0.85426	460.8974	46269.5977	420.3758	-0.23696	449.698	-0.68823	3418940	-0.94134	243.629	96.648	96.3354	143.1523	139.6537	14172.0801	123.2797	0.71219	136.2354	948600
004	2018-06-14t0803	1528981530.84	larva	38.0009	-22.0001	-133.9997	634.3693	51.4099	26125.0609	82503.5724	902493.9973	1299.18	0.17006	373.423	0.98861	348.8575	1.0349	830.9915	0.035006	800.0577	114676.8281	569.2809	0.466	735.9156	0.16557	5143910	-0.43594	260.872	94.2061	93.4293	145.2155	142.2124	20039.7422	124.14	0.58594	137.067	1297690
004	2018-06-14t1249	1528998718.49	larva	42.7753	-17.2257	-129.2253	851.0036	65.1697	41646.7802	131350.2715	1722121.6466	1739.96	0.54072	311.291	-0.11312	256.1684	-0.37376	1286.7697	1.1034	1229.7354	281802.5625	693.4388	0.92563	1095.4732	1.18	6809180	-0.066748	224.548	79.6136	79.1253	125.0696	123.0394	27390.2441	105.1433	-0.22709	118.3888	1741470
004	2018-06-14t1603	1529010327.47	larva	46	-14.001	-126.0006	851.5411	59.2259	41521.901	131004.065	1695596.0636	1937.93	0.61746	400.946	0.90312	314.3457	0.22495	1652.5145	1.9561	1626.4117	361900.6875	966.5519	2.5853	1508.5398	2.4422	8741420	0.54496	169.849	96.455	95.8108	140.2938	138.3423	30724.3477	122.1891	0.17986	133.8834	2102910
004	2018-06-14t2003	1529024729.34	larva	50.0005	-10.0005	-122.0001	1308.4293	61.9781	52003.6943	163837.5676	2054567.2634	2643.46	1.3449	430.952	1.2292	349.9037	0.65328	1671.2349	1.7274	1600.1927	459589.5938	952.2235	2.2267	1430.9342	1.8888	11844700	1.6023	171.066	101.717	101.2851	147.6374	146.083	40600.2773	128.8109	0.32749	140.7883	2795680
004	2018-06-15t0003	1529039128.79	larva	54.0003	-6.0007	-118.0003	1022.4317	70.8869	56250.5454	177220.7239	2609257.6823	2615.88	1.0872	373.056	0.17809	280.7237	-0.57217	1682.7653	1.5093	1613.415	496415.75	910.2128	1.6847	1377.9928	1.4579	10985000	0.78532	309.599	87.8217	86.6235	140.7767	137.005	41529.1133	117.8441	-0.22494	131.6945	2586000
004	2018-06-15t0403	1529053529.35	larva	58.0005	-2.0005	-114.0001	1099.9845	72.1037	63924.3963	201289.3502	3151624.5132	1786.01	-0.14783	416.226	0.80341	335.1725	0.29752	1330.3063	0.29148	1285.6423	445652.5938	888.7825	1.3095	1182.2368	0.54448	13904400	1.752	184.313	91.1668	90.0199	142.16	140.4282	47623.5938	120.6956	-0.20225	134.1361	3045520
004	2018-06-15t0803	1529067932.97	adult	62.0015	2.0005	-109.9991	1143.0178	72.3946	68421.1303	215683.197	3415653.1016	1320.41	-0.86442	366.964	-0.22616	312.0939	-0.20878	1001.0495	-0.79278	973.365	358375.7188	740.6842	0.026568	884.6534	-0.7022	13113500	1.036	244.983	93.9669	92.9315	147.5711	144.7791	52830.4453	125.5419	-0.053508	140.1234	3357910
004	2018-06-15t1203	1529082332.76	adult	66.0014	6.0004	-105.9992	1161.885	86.3416	65723.5588	207417.7914	3265744.0601	1901.78	-0.28682	461.593	1.5119	374.6343	1.0422	1325.8624	-0.088134	1274.8506	456096.6875	898.8458	1.0144	1144.9008	0.054443	15871400	1.965	251.139	110.23	109.8036	159.2828	156.5688	54793.2891	138.7872	0.57621	151.4208	3790160
004	2018-06-15t1603	1529096729.24	adult	70.0005	9.9995	-102.0001	1050.9966	83.2032	69552.4431	219449.9386	3828283.5874	1240.95	-1.1846	352.851	-0.77995	296.3948	-0.68927	865.586	-1.4634	836.9595	314207.7188	653.9566	-0.97969	789.1444	-1.3746	12787300	0.29159	219.61	90.3934	88.9573	143.595	141.436	52125	121.5166	-0.48148	136.1536	3275860
004	2018-06-15t2003	1529111130.61	adult	74.0008	13.9998	-97.9997	1101.174	76.3065	70953.1845	223657.389	3837681.9918	1506.22	-0.96936	418.389	0.49112	350.5028	0.48256	1203.2183	-0.6903	1178.0281	445190.75	778.9125	-0.18068	1078.7465	-0.47755	15480800	1.2575	173.366	99.7102	98.9118	148.5859	146.6925	54976.7734	128.0435	-0.2222	141.9893	3689380
004	2018-06-16t0003	1529125529.15	adult	78.0004	17.9994	-94.0002	1010.8634	69.4891	53389.9036	168561.1132	2379474.9614	2632.74	0.24522	452.277	1.1683	371.8815	0.96271	1536.1998	0.088432	1480.165	430135.9375	843.319	0.19777	1270.8097	0.0944	12662800	-0.22273	191.425	107.888	107.2391	157.1934	154.8062	44014.1484	137.005	0.1946	150.2237	3020650
004	2018-06-16t0403	1529139928.94	adult	82.0004	21.9994	-90.0002	1112.3215	80.5581	68730.6603	216466.3867	3677653.6571	1930.42	-0.65333	426.602	0.55246	363.3508	0.74997	1301.698	-0.66237	1259.7982	467309.5625	780.4596	-0.41852	1117.0322	-0.5942	15295000	0.78632	246.435	109.331	108.4774	160.1555	157.4703	57495.8164	138.1584	0.14489	151.8044	3919850
004	2018-06-16t0803	1529154329.85	adult	86.0006	25.9996	-86	1128.5412	73.4458	64539.6525	203368.1784	3132634.243	2520.78	-0.059369	488.501	1.9293	424.7411	2.2277	1681.7363	0.25096	1601.4911	568426.875	936.1254	0.73121	1400.1785	0.33616	16485400	1.1794	199.901	116.682	115.6734	172.7038	170.8176	58373.8945	149.7676	0.75264	165.3039	3937650
004	2018-06-16t1203	1529168729.36	adult	90.0005	29.9995	-82.0001	1082.2393	78.255	69241.4022	218243.6237	3716720.2676	3463.88	0.93569	436.532	0.68438	369.5012	0.87553	1890.963	0.69765	1826.4869	684528.625	880.1521	0.16382	1600.5529	0.9573	15759700	0.72696	341.699	108.277	108.166	165.8542	162.5741	59873.3516	142.3662	0.14457	157.0741	3909000
004	2018-06-16t1603	1529183130.16	adult	94.0007	33.9997	-77.9999	1191.0664	81.5221	74751.9791	235576.0385	4077829.0118	3431.7	0.8153	459.856	1.1878	372.017	0.92543	2024.8646	0.92063	1895.1396	789697.1875	936.5373	0.49966	1602.9953	0.83319	17926600	1.6161	314.021	115.582	114.5998	173.4374	169.7156	67640.5938	147.7641	0.34773	163.852	4505740
004	2018-06-16t2003	1529197529.18	adult	98.0005	37.9995	-74.0001	1206.4663	81.5003	76718.5555	241696.0083	4155410.1815	4014.01	1.3925	395.067	-0.4141	319.4733	-0.39636	1913.3923	0.49074	1796.2831	767270.3125	789.6033	-0.78924	1531.7928	0.43685	15805400	0.55755	212.685	103.93	102.3587	169.3129	165.8219	67894.4844	137.7229	-0.44937	157.205	4157920
004	2018-06-17t0003	1529211929.64	adult	102.0006	41.9996	-70	1206.0643	97.7156	78869.9371	248792.2078	4362497.0966	4135.42	1.4423	412.791	-0.050472	351.5414	0.38438	1948.2513	0.45203	1757.4459	802679.5625	775.2331	-1.0046	1404.8348	-0.15038	16968600	1.0059	352.593	109.193	108.4014	174.098	169.676	71728.375	144.8142	-0.14714	162.0817	4488580
004	2018-06-17t0403	1529226329.56	adult	106.0006	45.9996	-66	1238.5132	81.6992	79612.9484	250683.4772	4352177.9166	2833.8	-0.10587	409.802	-0.18457	354.3146	0.4345	1765.4813	-0.13675	1682.2885	734440.25	720.8604	-1.5149	1448.4305	-0.11577	17014100	0.94869	435.206	111.711	110.4934	177.396	172.6235	73796.7188	149.7466	0.0015001	166.8018	4638020
004	2018-06-17t0803	1529240734.04	adult	110.0018	50.0008	-61.9988	1195.7824	80.8903	74108.5236	233427.5694	3970068.9847	3500.57	0.56428	421.95	0.048161	343.987	0.15204	2133.0342	0.68136	2051.7017	825484.25	806.8703	-0.95759	1746.1086	0.80541	16320600	0.57124	393.11	113.82	111.6768	217.2355	199.6706	84070.125	151.2106	-0.060589	179.8924	4402420
004	2018-06-17t1203	1529255129.32	adult	114.0005	53.9995	-58.0001	1135.4695	80.7944	74267.0714	234042.1657	4109763.1478	4236.05	1.3067	475.446	1.2854	429.1125	2.2764	2228.9517	0.81348	2027.6871	864833.25	793.5059	-1.1436	1603.8343	0.20026	18402600	1.3922	409.98	128.787	127.8213	203.1207	198.8345	78810.8281	169.0444	0.75699	189.0464	4984840
004	2018-06-17t1603	1529269529.66	adult	118.0006	57.9996	-54	1180.5595	78.1334	75082.3686	236514.6057	4105198.9845	3093.29	-0.018692	462.332	0.90741	411.0408	1.7894	1933.1672	-0.0096523	1867.2751	757801.5625	829.6605	-0.95919	1528.2873	-0.15315	18101700	1.1815	487.159	122.633	122.0107	197.0682	192.4693	77250.75	164.474	0.34869	184.7597	4801450
004	2018-06-17t2003	1529283929.67	adult	122.0006	61.9996	-50	1118.6725	79.2001	73239.4096	231069.3712	3949820.2188	4845.68	1.8444	479.309	1.2594	416.7733	1.8978	2108.6575	0.34665	2011.125	805507.125	836.1261	-0.97902	1618.7119	0.070154	18287600	1.1768	285.395	128.858	127.8651	201.2964	196.5286	76895.2188	167.8594	0.35851	187.7391	4916460
004	2018-06-18t0003	1529298329.19	adult	126.0005	65.9995	-46.0001	1145.3176	80.5955	77221.3033	243380.7307	4381559.9556	3377.19	0.19624	431.201	0.04935	381.7536	0.98237	1925.9685	-0.15753	1865.569	776165.3125	843.8691	-0.97416	1525.0579	-0.3062	17352800	0.74337	287.382	112.841	111.2305	193.5597	188.6218	78004.5625	161.1818	-0.10124	180.6111	4541050
004	2018-06-18t0403	1529312729.82	adult	130.0006	69.9996	-42	1185.1526	76.3253	75210.3681	237001.4049	3961312.9158	2894.71	-0.35935	451.158	0.48365	403.3152	1.4841	1847.1597	-0.38958	1748.2711	725933.75	860.4117	-0.89342	1501.6237	-0.4282	17697100	0.81597	243.504	125.968	124.8876	201.7327	198.0491	79280.9531	171.2843	0.20941	190.0665	4941230
004	2018-06-18t0803	1529327130.37	adult	134.0008	73.9998	-37.9998	1169.9584	83.6171	76300.9676	240429.0868	4227955.0205	4427.82	1.2753	442.981	0.2517	366.2654	0.52712	2132.2664	0.27137	2019.5807	848642	852.8294	-0.95965	1617.5764	-0.081628	17627100	0.73995	364.395	123.172	120.9704	208.0272	204.0005	82794.8203	163.5072	-0.2427	190.8831	4901270
004	2018-06-18t1203	1529341542.4	adult	138.0041	78.0031	-33.9965	1120.0973	83.0448	76189.0507	240173.3513	4357710.4773	3629.59	0.405	473.229	0.9412	391.1894	1.1107	2253.8345	0.54665	2121.2925	894772.25	921.261	-0.50407	1724.5465	0.24905	18777700	1.0894	717.997	122.485	120.9455	201.5134	195.7364	80000.8125	161.3607	-0.42772	184.2003	4860220
004	2018-06-18t1603	1529355930.99	adult	142.001	82	-29.9996	1114.6803	86.4283	76462.3441	241007.5339	4443463.9204	3705.31	0.47838	449.136	0.35058	381.8561	0.84924	2100.3225	0.17528	2025.5398	838028.6875	829.9631	-1.0793	1544.5022	-0.3261	17881400	0.74905	384.252	126.96	124.7195	223.589	217.8959	89212	168.4519	-0.27071	199.5758	5054640
004	2018-06-18t2003	1529370329.59	adult	146.0006	85.9996	-26	1246.1355	87.5416	79787.7768	253048.7539	4481726.2711	3584.02	0.34592	423.19	-0.26772	378.9759	0.74924	2034.1228	0.022524	1947.1442	848229.1875	741.475	-1.6019	1507.2242	-0.43568	17605600	0.63244	348.353	122.054	120.3711	210.7428	204.9493	87879.7344	170.6975	-0.29252	194.6916	5077670
004	2018-06-19t0003	1529384729.96	adult	150.0007	89.9997	-21.9999	1139.4267	81.2752	75072.5215	236546.8969	4172587.2406	3639.65	0.40588	459.136	0.54905	401.1282	1.2562	2045.339	0.05829	1957.4942	801772.875	810.5459	-1.143	1486.8798	-0.48419	17966000	0.7183	307.05	136.312	135.6081	233.905	227.1932	91690.7656	181.8364	-0.049742	213.0234	5333890
004	2018-06-19t0403	1529399130.37	adult	154.0008	93.9998	-17.9998	1121.7887	83.7228	70527.6832	224373.9203	3877228.7946	3723.67	0.49467	460.644	0.5733	408.6633	1.4084	1829.0975	-0.42732	1733.4193	674937	795.2939	-1.1929	1357.6206	-0.84493	16958100	0.41218	314.78	139.485	138.606	234.8306	230.3161	86652.4844	188.363	0.026106	217.701	5135000
004	2018-06-19t0803	1529413531.24	adult	158.001	98	-13.9996	1151.0762	80.9619	64757.5536	204383.5397	3324633.9879	3319.98	0.072385	464.669	0.65366	416.5001	1.5654	1746.7637	-0.59565	1668.449	592152.875	787.4417	-1.1998	1323.2917	-0.91861	15739700	0.070991	359.342	142.805	141.514	251.6669	245.7112	85315.0781	196.2866	0.12887	229.0855	4837250
004	2018-06-19t1203	1529427928.96	adult	162.0004	101.9994	-10.0002	1151.0492	80.7579	68972.4745	217962.5575	3568563.7461	3294.07	0.048961	452.535	0.37726	415.7807	1.5202	1666.6718	-0.75249	1552.7717	601668.5	735.874	-1.4531	1260.216	-1.0691	16306700	0.23254	391.446	146.138	144.7561	264.1164	256.1042	95346.0234	203.824	0.20753	238.9794	5265930
004	2018-06-19t1603	1529442329.21	adult	166.0005	105.9995	-6.0001	1150.0441	79.4257	68360.1161	216016.6668	3514567.3961	3292.15	0.050456	449.183	0.30177	415.0199	1.4769	1666.6862	-0.72994	1550.5829	596673.625	708.6314	-1.5604	1190.4467	-1.2322	16054700	0.17574	388.148	150.078	148.0632	281.4681	272.2459	100765.5859	213.0427	0.31403	253.7933	5364100
004	2018-06-19t2003	1529456729.74	adult	170.0006	109.9996	-2	1061.0973	82.0264	63668.4743	202873.6292	3338313.5336	3936.83	0.70363	452.3	0.37053	414.8183	1.4491	1797.3878	-0.43108	1660.0552	598530.125	725.0725	-1.4228	1254.332	-1.0256	15043500	-0.06455	380.982	153.953	152.0252	287.0414	278.1754	95584.7734	220.179	0.36211	260.5518	5120490
004	2018-06-20t0003	1529471129.67	dead	174.0006	113.9996	2	1070.3603	81.329	63781.4818	203267.3295	3302471.9095	3318.86	0.082662	447.718	0.27415	412.4331	1.374	1762.3641	-0.48928	1650.4515	586867.25	710.7309	-1.462	1252.0428	-1.0067	14918800	-0.071456	442.472	157.304	154.9152	306.1637	296.2204	102258.6641	228.0492	0.41832	275.0687	5241680
005	2018-06-12t1603	1528837544.09	egg	-1.9989	-62.0001	-274.0003	150.864	28.7799	2876.0976	9167.3323	51874.2516	0	1804.0326	0	-0.38946	0	-0.49931					0	0.13437	0	0.86736	0	1.2802	0	0	0				0	-0.55849	0	0
005	2018-06-12t2003	1528851936.46	larva	1.9989	-58.0023	-270.0024	375.0612	72.3258	17772.5706	57623.755	805880.3277	238.653	3126.3914	141.509	0.57528	141.1068	0.4601	189.253	0.74531	186.882	17789.7832	170.5575	0.99558	182.908	1.4721	1321700	1.6197	162.845	62.5727	62.3059	99.7109	97.4698	9372.8281	83.4865	0.83968	93.2435	584429
005	2018-06-13t0003	1528866337.38	larva	5.9992	-54.002	-266.0022	311.0381	69.0305	15139.5072	48734.8114	680249.788	220.154	2.8553	142.226	0.37451	141.6302	0.29968	188.3333	0.25254	186.3368	15066.668	171.0588	0.59816	183.0878	0.76867	1131980	0.9319	165.818	62.7086	62.5555	100.8985	98.3303	8071.8838	83.4731	0.71712	93.4633	499097
005	2018-06-13t0403	1528880737.13	larva	9.9991	-50.0021	-262.0022	322.2023	68.6576	15034.8907	48449.1822	658635.471	240.838	0.46196	145.246	0.18589	144.8332	0.15676	195.0029	-0.11657	191.6	15600.2305	174.344	0.22913	186.7046	0.24588	1150060	0.42115	168.68	63.3243	62.8788	100.5541	97.5105	8044.3301	83.9561	0.6004	93.67	501402
005	2018-06-13t0803	1528895137.11	larva	13.9991	-46.0021	-258.0022	285.5124	68.5505	14205.1451	45790.289	628757.3873	224.723	-0.17096	147.389	-0.019612	147.1097	-0.00011116	197.218	-0.44823	195.1099	14791.3496	176.5936	-0.13951	189.8918	-0.18524	1098940	-0.10034	165.733	63.6237	63.4862	103.3805	100.3045	7753.5356	84.5202	0.48081	94.3997	474378
005	2018-06-13t1217	1528910372.36	larva	18.2311	-41.7701	-253.7702	319.4383	68.7429	15765.7755	50700.9086	695740.7113	235.901	-0.51054	145.844	-0.28623	145.3767	-0.21379	197.6706	-0.76253	195.1872	16406.6602	175.3127	-0.5475	189.3193	-0.59305	1209190	-0.52116	178.341	61.7381	61.2565	100.7265	97.7883	8360.2969	82.4004	0.28783	92.3193	511871
005	2018-06-13t1603	1528923938	larva	21.9994	-38.0018	-250.002	318.1975	66.2206	15612.95	50186.8337	690420.9631	228.201	-0.77686	150.122	-0.48201	149.4805	-0.36125	201.0468	-1.0038	199.3628	16485.8418	180.8093	-0.8566	193.4064	-0.89145	1230400	-0.91915	211.227	61.7574	61.261	102.9453	97.6525	8441.5146	83.1149	0.16313	93.2274	506164
005	2018-06-13t2003	1528938338.48	larva	25.9995	-34.0017	-246.0019	499.01	46.4037	19616.5975	62137.3238	642539.7869	344.889	-0.76749	224.338	0.027567	223.1792	0.1811	315.4938	-0.86498	312.8593	32811.3555	278.8034	-0.52269	303.14	-0.71005	2327510	-0.72135	143.594	81.54	80.9009	122.8919	121.7471	12780.7559	105.4737	0.54203	116.4927	845978
005	2018-06-14t0003	1528952741.45	larva	30.0003	-30.0009	-242.001	587.4052	53.2701	26237.5329	82838.3597	992812.0152	459.938	-0.76808	310.967	0.72064	310.5146	0.92285	384.0959	-0.8845	380.2047	53389.3359	356.0429	-0.33536	374.8813	-0.70593	4292270	-0.065324	193.939	95.7315	95.4486	135.8014	133.7775	18876.3984	120.1666	0.76877	130.4207	1321380
005	2018-06-14t0403	1528967141.52	larva	34.0003	-26.0009	-238.001	737.7248	44.6016	27022.571	85163.4448	821276.3611	364.703	-1.1193	216.71	-0.59906	215.2825	-0.3181	312.0266	-1.3434	309.0841	44931.8359	273.9812	-1.278	298.5706	-1.3066	3101340	-1.1091	204.901	77.9247	77.3538	121.6541	118.374	17518.1914	102.6317	0.15337	113.7531	1115180
005	2018-06-14t0803	1528981544.57	larva	38.0012	-22	-234.0002	639.1355	49.1474	25811.2138	81473.9442	869958.8555	526.174	-1.0308	267.557	-0.29897	264.8139	0.028825	402.9149	-1.2755	393.4335	55199.3438	326.6426	-1.2614	364.6444	-1.3029	3645730	-1.2074	147.376	86.4226	85.9461	128.6383	126.8877	17623.4434	111.4039	0.21635	122.6903	1177590
005	2018-06-14t1249	1528998731.97	larva	42.7755	-17.2257	-229.2259	735.3028	53.002	32557.8976	102757.8259	1193183.2686	1264.65	-0.14983	365.025	0.5959	329.3394	0.58154	959.8777	0.13353	936.393	165098.9688	663.4775	0.71193	871.0397	0.32632	6259820	-0.34087	167.721	97.3535	96.7784	142.5894	140.8053	24525.375	124.3148	0.39115	135.8013	1669520
005	2018-06-14t1603	1529010340.94	larva	46.0002	-14.001	-226.0012	780.6967	55.7255	35611.4399	112355.2314	1348831.0418	1352.11	-0.19687	391.469	0.76844	349.4577	0.72151	1020.0048	0.11829	989.0641	191760.8906	681.6038	0.55281	924.2443	0.28054	7331430	-0.14093	414.111	97.5857	97.0982	145.4538	141.1706	27345.3164	123.9847	0.24353	136.1559	1827580
005	2018-06-14t2003	1529024742.9	larva	50.0007	-10.0005	-222.0006	814.1524	63.1261	40079.3869	126604.6536	1657974.3289	1313.28	-0.43091	372.455	0.32726	332.2697	0.38025	1023.7629	-0.10405	1003.2468	216013.9688	677.5699	0.25047	915.1035	0.0076113	7829010	-0.30563	181.479	98.9212	98.4166	143.2748	141.3576	30230.9805	125.4576	0.19553	136.8781	2079320
005	2018-06-15t0003	1529039142.29	larva	54.0006	-6.0006	-218.0008	1034.9596	62.4213	50047.8859	157626.8048	2042697.5156	2702.71	1.1992	350.924	-0.19165	278.1263	-0.6163	1570.1101	1.1972	1505.4897	412938.9688	797.3421	0.8671	1249.9994	0.99654	9227550	-0.034077	182.582	91.4666	90.7281	137.2491	135.3503	36096.5117	118.3104	-0.20458	130.2214	2405110
005	2018-06-15t0403	1529053542.85	larva	58.0007	-2.0005	-214.0006	937.647	65.2449	51720.4808	163257.7053	2344507.1277	3142.34	1.552	375.062	0.065568	302.3282	-0.31096	1521.451	0.80828	1429.8646	412313.25	788.1925	0.57695	1155.7194	0.4497	10148400	0.025748	199.776	88.8435	87.9907	141.9016	139.3504	38455.3281	119.5267	-0.25828	133.4164	2403930
005	2018-06-15t0803	1529067946.39	adult	62.0017	2.0005	-209.9997	1107.5085	69.8089	63515.9611	200209.7876	3004508.8237	2314.25	0.35121	366.907	-0.22725	304.2558	-0.36507	1289.39	-0.022201	1224.2736	429366.875	734.6788	-0.017474	1077.8396	-0.01476	12186100	0.61412	315.897	95.9081	95.0482	146.532	144.4905	48795.1484	125.8712	-0.036499	139.0373	3185400
005	2018-06-15t1203	1529082346.48	adult	66.0017	6.0005	-205.9996	1349.935	71.1752	75812.9496	238598.5802	3567384.1253	1795.08	-0.41479	334.977	-0.99794	277.5967	-1.009	1182.7051	-0.47044	1146.4287	469533.9375	704.1932	-0.42919	1002.4587	-0.45311	13274100	0.79173	211.795	80.9153	79.9002	132.81	129.9841	52725.5742	110.6337	-0.96166	125.3244	3206430
005	2018-06-15t1603	1529096742.7	adult	70.0007	9.9995	-202.0007	1201.1957	73.1055	70978.5222	224039.2238	3455798.1665	2967.64	0.85457	344.096	-0.96005	274.8242	-1.1661	1595.8727	0.49288	1470.2206	592068.75	763.0155	-0.15671	1257.7838	0.30638	12752200	0.27577	291.48	84.9059	84.2695	136.3863	133.3894	50599.3086	113.7048	-0.92587	127.301	3146610
005	2018-06-15t2003	1529111144.33	adult	74.0011	13.9999	-198.0002	1294.9743	79.9397	79151.7741	250103.256	4112426.4131	1867.12	-0.54814	333.216	-1.3199	273.3427	-1.2813	1234.6454	-0.60572	1144.6861	511143.1875	687.4856	-0.88597	1009.3242	-0.72914	13769500	0.48767	183.933	84.7574	83.82	135.1503	133.168	55952.207	113.67	-1.0659	127.3706	3502430
005	2018-06-16t0003	1529125542.72	adult	78.0007	17.9995	-194.0007	1103.6017	94.7827	75008.5334	236851.004	4276676.6776	1803.62	-0.714	359.444	-0.86728	301.2875	-0.69319	1261.0579	-0.65559	1202.1785	493073.625	752.2839	-0.52071	1036.9606	-0.76276	14037000	0.3966	364.076	94.0396	91.8559	220.8587	220.6071	86355.7578	125.0974	-0.52406	176.3364	3672440
005	2018-06-16t0403	1529139942.37	adult	82.0006	21.9994	-190.0008	1120.0153	75.7524	70208.7711	221301.0555	3650562.3183	2540.76	0.048453	379.173	-0.5165	318.4407	-0.3244	1453.5637	-0.2506	1380.8313	533457.875	785.4713	-0.37822	1177.5659	-0.37018	13882700	0.14729	348.96	98.5558	97.4395	155.213	152.4123	56963.1797	131.4	-0.2743	146.5885	3608420
005	2018-06-16t0803	1529154343.48	adult	86.0009	25.9997	-186.0005	1165.7967	79.7276	72919.2619	229854.7319	3807904.0297	2413.03	-0.18278	354.024	-1.1708	291.5214	-1.0062	1546.458	-0.11568	1505.9399	589200.5	761.4052	-0.68846	1208.8238	-0.37561	13468100	-0.19271	371.951	94.916	94.3513	148.1861	145.1816	56458.9023	126.1211	-0.75232	139.661	3610890
005	2018-06-16t1203	1529168743.05	adult	90.0008	29.9996	-182.0006	1409.2097	90.1405	87818.6564	276560.7271	4742190.4185	1864.52	-0.89119	347.079	-1.4139	303.9979	-0.73189	1305.818	-0.88257	1255.9291	599370.4375	721.6317	-1.1238	1092.5619	-0.92959	15903900	0.79282	200.408	101.093	99.9085	157.6156	155.7993	72345.5547	136.3313	-0.24693	150.6834	4632300
005	2018-06-16t1603	1529183143.68	adult	94.0009	33.9997	-178.0004	1200.2017	80.0851	73722.8698	232232.2716	3836497.8206	3267.95	0.62873	374.27	-0.845	298.45	-0.89467	1760.7238	0.21569	1592.1938	677878.625	900.6823	0.21135	1367.6294	-0.034279	14402700	0.0037557	345.67	101.509	100.8695	155.5573	153.0565	59889.5469	133.5002	-0.57983	147.1011	3906290
005	2018-06-16t2003	1529197542.75	adult	98.0007	37.9995	-174.0007	1164.2913	86.1669	77200.3533	243381.4659	4296994.8302	2268.99	-0.58872	370.787	-0.9958	297.289	-0.94881	1391.8322	-0.88146	1248.072	560908.375	839.7384	-0.39271	1085.3533	-1.1881	14913400	0.15061	199.902	100.828	99.3816	160.6024	158.362	64722.7734	137.0764	-0.49055	152.8436	4055420
005	2018-06-17t0003	1529211943.33	adult	102.0008	41.9996	-170.0005	1157.4535	86.6949	76215.7598	240540.6661	4246511.9905	2722.14	-0.15421	388.48	-0.63643	307.0695	-0.72931	1805.7122	0.082956	1718.1511	718673.4375	953.8246	0.3804	1550.6347	0.37219	15433500	0.31162	258.64	102.687	101.7413	158.8362	156.0265	63216.793	135.6792	-0.7064	150.4318	4079560
005	2018-06-17t0403	1529226343.17	adult	106.0008	45.9996	-166.0006	1118.0721	81.0363	68675.2432	216380.8837	3595597.9471	3454.9	0.5913	416.185	-0.03013	313.1009	-0.60225	2217.0327	1.0147	2123.5894	795914.75	1061.2223	1.0715	1809.92	1.1596	14911900	0.011796	240.838	103.698	102.4109	164.8822	161.3819	59192.707	137.9781	-0.68809	154.8194	3715500
005	2018-06-17t0803	1529240747.85	adult	110.0021	50.0009	-161.9993	1236.6793	78.5821	73340.2782	230913.4585	3809402.9625	3661.9	0.7441	393.587	-0.63959	297.5412	-1.0198	2376.9951	1.295	2226.9365	912766.125	1039.0409	0.7727	1926.541	1.4326	15079100	0.029283	296.568	106.484	105.1153	169.3752	165.7899	65040.0938	141.2793	-0.6176	158.9095	4079610
005	2018-06-17t1203	1529255143.14	adult	114.0008	53.9996	-158.0006	1158.395	80.383	71197.5783	224297.9065	3761317.2009	3130.5	0.083026	400.604	-0.52982	298.4556	-1.023	2147.1868	0.61013	2067.1956	798753.5	1084.6326	0.98687	1818.7783	0.93735	14884000	-0.10366	264.777	107.995	106.9079	169.3031	166.279	62980.7461	142.5224	-0.66563	159.389	4012460
005	2018-06-17t1603	1529269543.5	adult	118.0009	57.9997	-154.0005	1100.4085	85.548	72193.7676	227459.4883	4067392.7478	4548.78	1.5815	418.513	-0.15342	302.884	-0.93774	2586.7456	1.6007	2390.1829	975203.0625	1150.921	1.3506	1967.2373	1.3338	15756200	0.21518	411.653	105.43	103.5719	176.9604	172.6354	66714.0859	142.7533	-0.76234	163.1894	3969220
005	2018-06-17t2003	1529283943.31	adult	122.0008	61.9996	-150.0005	1064.9919	80.2584	67493.4559	212672.975	3626445.4479	3302.73	0.15847	455.015	0.67333	343.5461	0.057309	2564.8213	1.4625	2508.1467	905381.875	1308.7008	2.3573	2234.5272	2.1323	16017900	0.27392	260.354	121.184	120.1792	192.489	189.0773	67948.6094	159.014	-0.070934	179.2614	4266060
005	2018-06-18t0003	1529298342.96	adult	126.0007	65.9995	-146.0006	1171.1719	85.0426	75144.2548	236913.4615	4178357.2872	3633.84	0.47524	411.238	-0.43012	300.9554	-1.0403	2571.7825	1.413	2470.1021	1010710.5	1206.7163	1.5374	2078.2298	1.5247	16126300	0.27354	298.885	103.626	101.8562	179.415	174.7143	70510.1016	143.2567	-0.92263	165.263	4063580
005	2018-06-18t0403	1529312743.52	adult	130.0009	69.9997	-142.0005	1078.318	84.5607	70627.4056	222640.6839	3904401.744	3934.12	0.7664	457.054	0.62453	339.4868	-0.10686	2695.0254	1.6615	2604.8777	994464.375	1194.7653	1.3721	2232.8849	1.9625	16824600	0.49475	304.58	123.51	121.8659	198.82	194.7072	73364.5781	161.2848	-0.22055	183.6842	4546520
005	2018-06-18t0803	1529327144.19	adult	134.0011	73.9999	-138.0003	1212.2165	84.4288	78404.7116	246910.1003	4429496.2307	4066.58	0.88511	428.471	-0.092987	327.0329	-0.44598	2564.0435	1.3102	2464.5291	1048693.75	1100.0792	0.67822	2027.1783	1.2396	17517200	0.70112	454.296	113.312	111.5588	217.3112	199.7577	88880.2969	151.7546	-0.7145	180.5626	4632530
005	2018-06-18t1203	1529341556.43	adult	138.0045	78.0033	-133.9969	1149.7384	83.5447	71414.6948	224921.2689	3850567.4974	4017.18	0.8224	458.722	0.5996	351.7428	0.13895	2577.2952	1.3201	2400.8352	961331.0625	1177.1289	1.1483	2066.4379	1.3328	17089700	0.51956	498.492	120.363	118.0706	205.9668	201.4303	76825.625	166.6778	-0.23138	191.2281	4484120
005	2018-06-18t1603	1529355944.98	adult	142.0013	82.0001	-130.0001	1157.9264	78.8313	71063.4549	223792.433	3810062.8974	4758.52	1.6096	463.006	0.67465	349.3625	0.053354	2517.7209	1.1658	2303.7568	934074.5	1277.418	1.7451	1974.7831	1.0156	17175200	0.52046	303.588	122.127	120.6251	203.4143	197.2995	75466.7031	162.2847	-0.48255	186.1476	4530310
005	2018-06-18t2003	1529370343.3	adult	146.0008	85.9996	-126.0005	1140.6307	84.1376	73778.0999	232452.2208	4066353.8028	3797.06	0.57396	450.502	0.36469	344.5707	-0.087957	2294.5605	0.63467	2196.8687	883405.8125	1198.7662	1.2208	1829.2594	0.55088	17332600	0.54768	373.438	128.16	123.0264	260.9732	252.4396	100474.6875	189.854	0.31955	236.5528	4930820
005	2018-06-19t0003	1529384743.83	adult	150.001	89.9998	-122.0004	1188.2231	85.0092	73102.8967	230297.9251	3989758.2744	3779.24	0.55449	433.461	-0.039316	319.4303	-0.71725	2573.0747	1.2809	2466.0302	982914.5625	1255.4838	1.5444	2096.5407	1.3483	16532600	0.29109	374.167	117.907	116.2934	201.9449	196.9812	77142.9609	160.1403	-0.69544	185.3682	4497070
005	2018-06-19t0403	1529399144.1	adult	154.0011	93.9999	-118.0003	1168.2489	84.3221	71921.6845	226459.3811	3880805.3381	4064.64	0.85411	427.088	-0.18677	316.4687	-0.80276	2266.3196	0.57097	2155.3258	852136.1875	1241.0766	1.4442	1895.1941	0.73604	16025600	0.14527	476.088	117.639	115.3766	230.5503	208.2181	86686.9219	159.9912	-0.75778	191.8486	4414150
005	2018-06-19t0803	1529413544.99	adult	158.0013	98.0001	-114.0001	1134.2142	85.6425	73195.0972	230699.896	4050540.0423	3595.52	0.35985	441.85	0.14243	324.2362	-0.63156	2333.5903	0.72214	2239.1649	891431.5	1343.2977	2.0265	1981.1522	0.97776	16856100	0.37901	380.848	122.599	118.9375	255.0346	246.0463	97423.2031	171.6428	-0.51026	218.7147	4677040
005	2018-06-19t1203	1529427942.81	adult	162.0007	101.9995	-110.0007	1160.7978	85.2391	72427.2085	228276.1954	3948284.8212	3889.75	0.6632	460.75	0.55939	340.8405	-0.25228	2533.865	1.161	2420.7655	957800.9375	1337.6027	1.9789	2028.3525	1.1018	17404400	0.52512	457.185	125.521	123.2328	218.1277	211.9399	82452.2656	169.3985	-0.63364	197.7171	4741430
005	2018-06-19t1603	1529442342.96	adult	166.0007	105.9995	-106.0006	1160.2351	81.0596	71686.622	225794.2297	3783294.1014	3923.12	0.6934	473.103	0.82701	350.9053	-0.030267	2486.9751	1.0487	2343.5176	932615.6875	1320.617	1.8759	2052.6852	1.1594	17702600	0.60103	313.237	127.962	125.8753	220.52	213.6059	82695.0078	171.3847	-0.64852	199.9329	4788070
005	2018-06-19t2003	1529456743.46	adult	170.0009	109.9997	-102.0005	1218.625	86.8885	76861.3761	242173.433	4286817.5198	2790.26	-0.45183	409.125	-0.56946	298.742	-1.2646	2030.0344	0.065237	1943.4115	814043.8125	1209.0203	1.258	1743.2429	0.30733	16399800	0.27516	331.343	116.605	113.6718	239.5466	231.6466	96058.1953	163.3006	-0.88555	205.521	4674120
005	2018-06-20t0003	1529471143.54	adult	174.0009	113.9997	-98.0005	1162.3428	87.1171	79253.9699	249751.182	4596817.4746	3406.81	0.17043	412.342	-0.49151	292.0839	-1.4283	2535.4111	1.136	2503.79	1047124.75	1215.8257	1.3124	2142.1582	1.3871	17021500	0.44135	335.077	114.95	112.0847	215.9338	207.6335	89180.6641	162.6152	-0.94979	193.5917	4745140
005	2018-06-20t0403	1529485543.53	adult	178.0009	117.9997	-94.0005	1243.7479	82.4747	77325.9428	243422.8042	4138800.9374	2707.58	-0.52125	432.198	-0.055882	327.4501	-0.61549	2017.7397	0.054305	1964.6496	815166.875	1172.41	1.0957	1759.4048	0.36445	17434000	0.55226	315.062	132.737	130.3921	231.0142	226.7577	93329.75	180.797	-0.63494	211.402	5354360
005	2018-06-20t0803	1529499946.76	adult	182.0018	122.0006	-89.9996	1188.6963	88.3457	78555.8078	247415.6282	4518872.2654	3237.95	0.0059265	418.708	-0.33817	313.1638	-0.9551	2124.5334	0.28048	2040.7302	871058.75	1166.1233	1.083	1792.1973	0.45762	17133500	0.49281	343.6	121.81	119.1977	218.825	214.2597	89718.2344	167.5739	-0.95114	197.8268	4984450
005	2018-06-20t1203	1529514344.15	adult	186.0011	125.9999	-86.0003	1210.8279	83.8219	77995.2553	245699.281	4308194.2236	3220.66	-0.01093	458.796	0.52657	343.4218	-0.26589	2235.4639	0.50928	2159.1853	909833.75	1207.5132	1.3345	1940.5782	0.85074	18655600	0.85572	589.291	133.301	126.9451	394.3102	385.5993	160484.2344	187.2684	-0.63742	314.6273	5420280
005	2018-06-20t1603	1529528744.16	adult	190.0011	129.9999	-82.0003	1136.8685	89.316	79146.6384	249422.4627	4710850.4595	3078.31	-0.14966	442.256	0.18296	329.1098	-0.60106	2149.6399	0.33663	2077.8854	885651.625	1166.3497	1.1404	1808.895	0.5136	18220100	0.7683	372.355	128.873	125.7694	241.3393	232.4017	99431.7891	178.7236	-0.8563	213.3983	5309310
005	2018-06-20t2003	1529543143.33	adult	194.0008	133.9996	-78.0005	1135.3636	89.6264	77210.5353	243318.3414	4556263.6124	3939.45	0.68303	440.433	0.15545	329.1705	-0.60417	2450.6614	0.94359	2334.7671	987616.5	1120.8754	0.9227	1835.8102	0.59009	17708900	0.66721	500.58	130.641	127.0333	304.9863	280.662	122909.4688	181.0753	-0.87158	230.4276	5252830
005	2018-06-21t0003	1529557544.27	adult	198.0011	137.9999	-74.0003	1123.9012	95.9029	82717.5423	260773.3229	5218699.1675	3083.7	-0.14291	434.279	0.041144	331.2505	-0.55555	2056.105	0.15572	1977.6304	886181.25	1107.2576	0.88306	1738.3247	0.34879	18679200	0.89876	462.908	130.548	128.0369	239.7241	229.7215	103321.0859	179.5881	-0.95695	213.513	5615120
005	2018-06-21t0403	1529571944.12	adult	202.0011	141.9999	-70.0003	1253.352	91.4801	83657.1539	263419.7091	4892368.4519	2481.72	-0.71891	447.782	0.35079	357.3429	0.046781	1885.998	-0.17788	1837.1216	822295.125	1045.2165	0.57831	1612.0933	0.035519	19519700	1.1016	353.97	141.075	139.5449	243.2535	234.3526	106058.5312	188.01	-0.87103	218.0196	6149760
005	2018-06-21t0803	1529586344.48	adult	206.0012	146	-66.0002	1249.6296	87.7834	81232.8745	255751.5745	4636923.1789	3289.85	0.061106	450.303	0.43274	359.8667	0.11578	2033.3173	0.12547	1974.057	862126.5	1037.2208	0.57267	1657.3326	0.16676	19068500	1.0273	511.883	143.987	140.9787	258.9645	250.6944	109800.9688	198.7971	-0.74787	234.1716	6097260
005	2018-06-21t1203	1529600757.55	adult	210.0048	150.0036	-61.9966	1182.1624	88.3429	78604.5923	247578.125	4535874.2998	3195.59	-0.025751	439.304	0.22122	359.9382	0.12709	1852.3751	-0.22751	1726.8251	759473.8125	1017.8762	0.50125	1519.0026	-0.17868	17989000	0.81574	412.963	151.711	147.7413	283.7399	274.4227	116333.3516	219.1225	-0.4616	257.4767	6212410
005	2018-06-21t1603	1529615145.96	adult	214.0016	154.0004	-57.9998	1150.6645	89.0704	76115.5719	239783.2194	4421946.0291	3595.26	0.36073	429.757	0.039795	355.8866	0.045113	1767.0496	-0.38908	1679.0845	701518.6875	973.2212	0.28289	1496.7342	-0.22468	17043700	0.63563	569.686	160.749	149.6658	447.3358	442.6315	177592.2969	263.2563	0.22936	414.256	6375130
005	2018-06-21t2003	1529629548.78	adult	218.0024	158.0012	-53.999	1171.2489	87.8993	77708.4119	244840.5407	4503581.5789	4935.17	1.6469	419.836	-0.15017	345.8142	-0.17193	1900.1836	-0.11294	1754.199	769574.375	926.7787	0.047081	1479.0992	-0.2603	17000800	0.65487	545.009	165.825	150.8902	440.1385	433.3043	178256.0938	282.7093	0.50115	407.414	6714900
005	2018-06-22t0003	1529643944.27	adult	222.0011	161.9999	-50.0003	1214.3895	88.9589	78564.7231	247398.5813	4454789.9005	5121.59	1.8254	402.954	-0.49526	333.2628	-0.44614	1868.8556	-0.16901	1752.5488	766230.8125	844.6545	-0.40774	1414.3544	-0.42227	16508200	0.57577	520.814	164.396	151.6477	403.4446	393.1722	165412.2969	269.4175	0.21567	363.0355	6734990
005	2018-06-22t0403	1529658343.92	adult	226.001	165.9998	-46.0003	1166.8629	85.6384	74273.7482	233918.3829	4194654.2817	3038.4	-0.16493	420.825	-0.081812	358.25	0.14274	1620.1864	-0.6652	1564.1945	628632.3125	867.0648	-0.25411	1316.835	-0.67386	16300200	0.55907	556.961	172.473	158.5242	426.855	416.0626	165619.7344	282.672	0.38497	382.4584	6680590
005	2018-06-22t0803	1529672745.67	adult	230.0015	170.0003	-41.9999	1128.6887	85.0904	71884.4784	226485.931	4082614.1983	2203.94	-0.95931	414.855	-0.19086	349.6788	-0.038895	1513.5245	-0.87688	1469.1042	567571.6875	826.2439	-0.48126	1258.7096	-0.82461	15552100	0.42275	559.178	175.991	158.7269	452.7682	447.5847	169788.0625	298.0942	0.59303	414.8536	6597540
005	2018-06-22t1203	1529687159.57	adult	234.0054	174.0042	-37.996	1145.0666	86.0142	73014.0149	229973.546	4141820.2612	3078.2	-0.12404	409.413	-0.28957	348.0086	-0.06082	1542.0912	-0.81674	1482.6921	587536.75	799.1663	-0.63242	1248.8759	-0.84939	15592500	0.46136	552.066	177.968	161.2642	453.3788	446.6882	172737.3281	301.6318	0.60025	408.2466	6777900
005	2018-06-22t1603	1529701557.91	adult	238.0049	178.0037	-33.9965	1115.8244	86.6819	72898.3639	229668.9805	4108098.5203	3206.02	0.00013208	407.761	-0.30445	350.6067	0.01755	1517.9805	-0.86414	1442.3143	578350.5625	793.5767	-0.65503	1203.5177	-0.96973	15497400	0.47071	568.743	184.298	165.6415	436.9448	428.2778	166475.9531	323.1112	0.91584	400.6444	7004420
005	2018-06-22t2003	1529715944.26	adult	242.0011	181.9999	-30.0003	1010.8489	87.3118	68361.3792	215622.3538	3947001.3987	2938.3	-0.25069	387.962	-0.72849	329.0671	-0.46657	1473.8939	-0.95205	1409.8826	524706.25	773.3203	-0.7724	1188.3165	-1.0104	13810300	0.1224	540.628	176.983	160.3932	417.4641	408.6357	148617.2031	304.199	0.54453	377.5917	6300060
005	2018-06-23t0003	1529730345.96	adult	246.0016	186.0004	-25.9998	1015.0838	87.3939	68625.8194	216445.6765	3962332.6948	3210.63	0.014057	390.77	-0.64381	330.8488	-0.4062	1504.2769	-0.88928	1435.1075	538531.125	782	-0.70676	1201.263	-0.97546	13971600	0.19008	544.034	179.933	161.9597	423.9166	416.7122	151762.125	312.959	0.64779	384.2852	6433340
005	2018-06-23t0403	1529744744.94	adult	250.0013	190.0001	-22.0001	1010.9865	88.2627	68780.1939	217172.7839	3993081.5874	2716.91	-0.448	392.854	-0.57343	334.2784	-0.30492	1513.7111	-0.86754	1448.9741	543422.25	787.4438	-0.66064	1197.9156	-0.98386	14075600	0.24637	537.037	183.064	163.9311	427.7318	418.6948	153555.7031	317.922	0.68856	391.2024	6559000
005	2018-06-23t0803	1529759148.89	adult	254.0024	194.0012	-17.999	1016.0469	87.9124	68486.8637	216014.7222	3979598.4134	2505	-0.64078	393.086	-0.54415	333.4489	-0.30291	1548.1621	-0.79394	1478.307	552693.875	789.5587	-0.63584	1245.9152	-0.8528	14028100	0.2693	529.504	185.685	166.1662	429.639	420.6771	153381.1094	326.2988	0.78994	395.4798	6626530
005	2018-06-23t1203	1529773544.4	adult	258.0011	197.9999	-14.0002	1011.0017	88.7942	68044.278	214652.1963	3970945.6234	2602.84	-0.53818	394.669	-0.48253	333.2318	-0.28554	1595.2025	-0.69386	1541.4431	566296.875	796.2993	-0.57942	1321.584	-0.64504	13986300	0.29408	606.596	189.784	169.9067	443.402	433.2135	157407.7188	334.4237	0.88901	407.2228	6725560
005	2018-06-23t1603	1529787944.17	adult	262.0011	201.9999	-10.0003	1005.9921	89.2513	67987.1715	214465.9162	3964193.6071	2646.85	-0.48644	396.247	-0.41983	333.4985	-0.25578	1591.2727	-0.69702	1506.2655	564901.8125	819.203	-0.40945	1334.0118	-0.60915	14028700	0.3387	581.954	193.343	172.9542	458.2021	450.2245	162661.7656	341.8111	0.97703	420.2409	6845100
005	2018-06-23t2003	1529802345.44	adult	266.0014	206.0002	-5.9999	983.2691	90.0475	66539.947	209919.7518	3925879.1152	2546.84	-0.57201	397.987	-0.35211	336.272	-0.16402	1577.6337	-0.72036	1516.3881	547438.875	838.6842	-0.25796	1276.8216	-0.76567	13789800	0.31844	618.481	198.512	177.3388	472.7942	462.647	164059.5781	352.928	1.1312	433.4713	6878240
005	2018-06-24t0003	1529816745.05	adult	270.0013	210.0001	-2	983.8354	89.6902	66904.2192	211153.5926	3933696.4471	2358.78	-0.74216	397.405	-0.33915	334.7206	-0.17717	1530.5994	-0.81265	1472.3987	534179.1875	838.2989	-0.24453	1281.2167	-0.75329	13849200	0.36763	623.963	200.198	177.9531	486.7356	477.1483	169870.7344	359.1956	1.2028	445.7415	6976710
005	2018-06-24t0403	1529831145.31	dead	274.0014	214.0002	2	1010.277	90.1265	68297.9115	215377.0998	4002803.9723	2326.22	-0.76418	397.908	-0.29965	334.2786	-0.16288	1530.6157	-0.80937	1469.2225	544899.1875	852.4393	-0.12401	1299.9102	-0.70118	14158800	0.47632	696.064	202.976	179.4141	504.4452	493.9041	179582.4844	370.9131	1.371	464.3247	7222480
006	2018-06-12t1603	1528837556.87	larva	0	-53.9997	-306.0012	153.4484	28.7259	2997.1321	9548.4404	54066.7841	0	1583.017	0	-0.50493	0	-0.59509					0	-0.066019	0	0.46128	0	0.99302	0	0	0				0	-0.64272	0	0
006	2018-06-12t2003	1528851949.1	larva	3.9978	-50.0019	-302.0033	164.9384	26.4132	3023.2543	9597.9106	51138.2015	0	999.2759	0	-0.74397	0	-0.79294					0	-0.46127	0	-0.15767	0	0.44716	0	0	0				0	-0.81745	0	0
006	2018-06-13t0003	1528866350.04	larva	7.9981	-46.0016	-298.0031	165.3781	25.9961	3069.7029	9744.2916	51879.7085	0	-0.28659	0	-0.99508	0	-1.0003					0	-0.84919	0	-0.63147	0	-0.064003	0	0	0				0	-1.0016	0	0
006	2018-06-13t0403	1528880749.72	larva	11.998	-42.0017	-294.0032	270.247	24.0493	3920.9806	12411.9729	51000.6428	275.577	0.24188	189.186	0.47827	186.8867	0.443	255.8821	-0.045267	254.7979	5629.4058	229.7825	0.43808	247.093	0.34652	415830	-0.28464	123.554	79.0516	78.4799	114.0704	113.1804	2509.5483	100.4188	0.87509	109.977	173755
006	2018-06-13t0803	1528895149.85	larva	15.9981	-38.0017	-290.0031	297.6837	46.6545	9351.7657	29742.5706	256799.4818	360.147	0.0048387	224.252	0.59528	218.2354	0.56467	330.0249	-0.096707	326.8147	16501.2441	298.6312	0.55107	319.6961	0.28118	1118340	-0.322	134.065	81.8277	81.4853	120.2628	118.5768	6013.1382	104.4878	0.84222	115.203	408075
006	2018-06-13t1217	1528910385.15	larva	20.2301	-33.7697	-285.7711	427.8548	42.5638	13588.0985	42983.1366	369397.0388	298.669	-0.50642	197.569	0.10137	195.2755	0.16849	279.6979	-0.60491	278.6453	20417.9453	247.4355	-0.21601	270.1379	-0.37882	1430600	-0.61278	138.78	79.9803	79.5882	118.5539	116.8436	8654.4375	102.8342	0.67459	112.8622	579137
006	2018-06-13t1603	1528923950.71	larva	23.9983	-30.0015	-282.0029	374.5075	35.4571	11063.3005	34966.0085	277688.6073	494.258	-0.34722	360.471	1.5493	359.4205	1.6375	450.1638	-0.27263	446.6231	27009.8281	413.5407	0.62215	437.4752	0.062037	2127500	-0.6216	163.232	99.1724	98.612	139.5662	137.7782	8373.9707	123.4022	1.0335	134.1601	585316
006	2018-06-13t2003	1528938351.28	larva	27.9984	-26.0013	-278.0027	576.7393	46.0782	21374.1955	67393.75	686560.6141	437.172	-0.70276	303.962	0.75588	306.4181	0.95771	402.7843	-0.69978	399.6924	45917.4062	370.4602	-0.051642	392.0568	-0.47778	3439020	-0.31776	151.797	87.208	86.8822	131.3436	129.7895	14973.1758	113.8136	0.67677	126.1098	986671
006	2018-06-14t0003	1528952754.79	larva	31.9994	-22.0003	-274.0018	650.7618	53.7436	24366.1374	77292.8265	764893.0413	647.224	-0.54725	285.578	0.32077	278.288	0.48747	477.0138	-0.70544	462.8512	61534.7812	369.7527	-0.4177	421.7412	-0.65765	3682250	-0.60165	151.134	82.3706	81.4208	130.276	128.7366	16805.6074	110.6489	0.45045	123.7572	1062090
006	2018-06-14t0403	1528967154.87	larva	35.9994	-18.0003	-270.0017	800.3178	44.0014	29401.4829	92630.6504	901289.0527	1811.54	1.1144	352.592	0.85299	319.8518	0.7774	1083.7721	0.94519	1027.5602	169068.4375	600.0559	0.86278	892.7951	0.95221	5493390	-0.053391	320.568	92.7312	92.3126	136.1795	133.0208	21243.9961	117.9968	0.49094	129.6198	1444750
006	2018-06-14t0803	1528981558.14	larva	40.0004	-13.9994	-266.0008	884.0857	52.786	38270.2877	120568.2821	1422157.2078	2706.98	2.1785	378.348	0.93524	338.3112	0.82221	1442.3889	1.7606	1332.5112	291362.5625	700.4031	1.2224	1106.9781	1.4589	7633540	0.63419	187.47	96.8047	96.5105	141.6849	139.7391	28620.3477	123.7531	0.49298	135.311	1953130
006	2018-06-14t1249	1528998745.26	larva	44.7746	-9.2252	-261.2266	465.8069	116.1959	33753.3214	112779.1079	2149613.9332	1759.15	0.44418	354.167	0.31952	298.6354	0.069456	1338.2531	1.1232	1311.6356	235532.5312	716.8384	0.91349	1197.274	1.395	6226260	-0.55598	255.48	91.755	91.3049	135.759	132.2477	23893.582	117.2516	0.064156	128.3222	1613050
006	2018-06-14t1603	1529010354.33	larva	47.9993	-6.0004	-258.0019	887.7721	63.5168	45550.5022	143719.1625	1938501.2952	3059.53	2.0592	381.317	0.56924	354.0507	0.76703	1655.2926	1.8226	1534.511	395614.9375	749.2941	0.93635	1263.4597	1.441	9102420	0.51716	328.402	99.5411	99.39	151.3794	147.4312	36179.6797	129.828	0.42385	142.6411	2376140
006	2018-06-14t2003	1529024756.16	larva	51.9998	-1.9999	-254.0014	934.8541	65.0107	49958.4049	157492.1	2220391.32	2723.81	1.3606	398.147	0.67892	337.8752	0.44584	1505.4805	1.1257	1421.8393	394435.875	780.5273	0.90411	1210.3936	1.0007	10423100	0.74223	223.15	97.1042	96.529	146.9601	144.7367	38503.5586	126.536	0.20657	140.1964	2542090
006	2018-06-15t0003	1529039155.72	adult	55.9997	1.9999	-250.0015	1140.9494	67.554	58601.3229	184557.4096	2608701.9358	2482.09	0.83946	339.741	-0.44192	273.2346	-0.74434	1359.4462	0.4911	1240.2739	418709.4062	756.4144	0.49101	1093.9155	0.35728	10434800	0.36568	558.063	80.5078	79.6505	132.1367	128.6337	40698.1016	110.3357	-0.60801	123.8759	2472720
006	2018-06-15t0403	1529053556.25	adult	59.9998	6.0001	-246.0014	1040.1487	70.1999	57048.3328	179718.5862	2620936.9706	2663.33	0.88468	377.906	0.069909	313.1096	-0.13586	1536.4613	0.72701	1394.4506	459401.9375	792.2168	0.53608	1226.7109	0.63417	11287300	0.40548	543.289	87.3832	86.3728	143.8026	139.0154	42996.9766	120.2235	-0.27218	133.981	2609960
006	2018-06-15t0803	1529067959.9	adult	64.0008	10.0011	-242.0003	1294.4563	72.846	70789.944	224501.6542	3319315.7538	2027.11	-0.054945	326.884	-1.0449	276.2792	-0.95674	1190.1013	-0.3724	1090.0951	441527.5938	644.6961	-0.74961	958.8682	-0.50637	12118900	0.45847	163.965	90.2494	89.5712	138.5573	136.9362	51404.7422	119.0937	-0.44038	131.8107	3345910
006	2018-06-15t1203	1529082360.1	adult	68.0009	14.0012	-238.0003	1036.496	72.5507	61102.3281	192575.1829	3044995.1427	2313.37	0.15366	350.951	-0.73152	275.43	-1.0861	1499.7916	0.30469	1434.8416	479933.3125	779.5157	0.065298	1229.1326	0.28941	11203000	-0.25652	174.782	90.0043	88.7869	139.3137	137.0462	44580.375	119.0305	-0.56177	132.6004	2873120
006	2018-06-15t1603	1529096756.18	adult	71.9998	18.0001	-234.0014	1117.4918	70.5661	63878.3725	201270.206	3131018.0299	2544.06	0.30455	423.884	0.65417	362.9008	0.77536	1482.449	0.12363	1386.498	496620.4062	758.5292	-0.25141	1122.429	-0.2435	14159000	0.81846	288.885	112.32	111.7574	163.118	161.0343	54644.5156	142.2304	0.64535	156.0324	3751830
006	2018-06-15t2003	1529111157.82	adult	76.0003	22.0005	-230.0009	1247.7459	71.2768	69033.2783	217282.812	3302840.7061	2346.12	-0.036316	357.803	-0.83689	280.097	-1.1462	1580.0342	0.26476	1529.3728	571972.375	766.3594	-0.33803	1252.3135	0.085744	12920300	0.02734	222.848	90.682	89.9366	139.5618	137.3687	50521.375	118.8599	-0.82848	131.7735	3274530
006	2018-06-16t0003	1529125556.27	adult	79.9998	26.0001	-226.0014	1165.0021	73.2072	70611.8682	222701.3974	3518678.6648	3214.78	0.86803	418.688	0.40411	340.5197	0.21837	1961.1587	1.182	1853.2645	723667.5625	835.7651	0.076901	1565.7018	1.1048	15444600	0.96682	262.737	107.589	106.9669	155.8533	153.7322	57509.8867	136.3691	0.090195	149.2567	3968730
006	2018-06-16t0403	1529139955.82	adult	83.9997	30	-222.0015	1097.7502	75.5989	67868.8169	213927.3905	3537609.2845	2422.77	-0.13299	422.64	0.4351	355.6829	0.5595	1722.2169	0.4199	1646.6079	611387	840.0985	-0.0025273	1472.0861	0.64712	14966500	0.58266	373.759	109.253	108.6185	164.8679	161.277	58528.1133	142.3146	0.33252	156.8753	3868880
006	2018-06-16t0803	1529154356.92	adult	88	34.0003	-218.0012	1085.8672	80.5645	65018.7753	205140.502	3291381.1721	3708.91	1.2526	419.399	0.30648	327.6768	-0.13875	2089.8301	1.3009	1966.1643	710542.1875	880.0243	0.20835	1702.2261	1.381	14243600	0.1128	364.194	103.609	100.6828	268.6939	265.0903	91355.9375	137.6585	-0.09187	224.4927	3518770
006	2018-06-16t1203	1529168756.6	adult	91.9999	38.0002	-214.0013	1055.7591	74.7817	65783.1188	207453.4332	3393762.6998	3320.85	0.72834	393.798	-0.35071	304.6632	-0.72848	2267.2861	1.6388	2162.2544	779946.4375	843.7883	-0.19325	1716.895	1.3154	13524600	-0.33939	272.359	99.4398	98.1286	165.0167	156.555	56765.7539	131.9491	-0.6038	148.4489	3415160
006	2018-06-16t1603	1529183157.2	adult	96.0001	42.0003	-210.0011	1038.0183	77.6811	61373.2341	193422.1173	3115517.8797	3561.63	0.91976	413.416	0.052778	319.9849	-0.37419	2289.2754	1.5533	2183.5964	734857.375	888.3994	0.046991	1680.3694	1.0445	13254100	-0.55361	258.644	110.052	109.1928	162.7801	160.3652	52252.4258	140.0206	-0.2316	154.2394	3528280
006	2018-06-16t2003	1529197556.39	adult	99.9999	46.0001	-206.0013	1153.8658	77.8471	66648.9021	209894.6551	3286787.0792	6211.31	3.8401	446.389	0.78566	345.4754	0.2399	2886.3184	2.965	2551.344	1007325.125	956.3917	0.4633	1969.5987	1.9553	15557600	0.40956	458.223	112.907	111.8877	172.0809	168.4612	60056.2383	147.3972	0.084232	162.3069	3935020
006	2018-06-17t0003	1529211956.94	adult	104	50.0003	-202.0012	1219.4597	81.5559	73905.8058	232713.7092	3876055.1138	3150.17	0.29289	371.871	-1.0694	273.3113	-1.5909	1978.0824	0.46622	1889.1417	763539.8125	904.018	-0.062741	1648.6743	0.66349	14353500	-0.20247	398.87	99.7252	98.4241	155.4236	152.3405	59993.5234	131.9718	-0.9876	146.815	3849190
006	2018-06-17t0403	1529226356.69	adult	108	54.0002	-198.0012	1126.3592	79.3931	68312.7721	215182.8337	3522637.731	3579.09	0.69702	409.783	-0.21481	297.4226	-1.0116	2564.9329	1.8331	2479.9702	915681	1013.1462	0.64873	2109.5204	2.155	14621000	-0.14121	454.483	98.8179	96.5422	184.6754	172.0155	65929.1328	140.4266	-0.60699	160.7147	3525820
006	2018-06-17t0803	1529240761.67	adult	112.0013	58.0016	-193.9999	1120.9524	80.9913	71532.1487	225363.4706	3881911.2014	5126.69	2.343	433.297	0.29518	324.382	-0.35759	2678.6941	1.991	2445.5403	999152.875	1087.7941	1.0817	1884.2725	1.2364	16161600	0.47018	408.992	112.087	112.1203	177.5228	174.719	66216.0078	150.5173	-0.17136	167.6177	4180750
006	2018-06-17t1203	1529255156.71	adult	116	62.0002	-190.0012	1108.7201	75.4801	64547.5594	203310.1623	3231320.6966	4847.36	1.9559	461.545	0.92104	308.1089	-0.79375	2952.0408	2.5539	2811.2933	997789.8125	1332.6921	2.7403	2388.7869	2.8424	15568400	0.16364	218.283	113.618	112.3822	177.0477	174.3857	59842.1133	149.6324	-0.34976	166.9286	3832440
006	2018-06-17t1603	1529269557.06	adult	120.0001	66.0003	-186.0011	1104.1145	81.7704	73691.3244	232475.5207	4135442.0675	3445.09	0.3501	397.561	-0.68169	277.5728	-1.5876	2267.8337	0.77348	2206.1012	870848.125	1081.0791	0.81019	1908.155	1.1001	15264800	-0.0040473	280.626	107.074	105.5181	169.2119	166.0978	64977.3867	142.1256	-0.84159	159.5571	4111200
006	2018-06-17t2003	1529283956.8	adult	124	70.0002	-182.0012	1009.3413	79.2342	66194.2216	209170.2253	3659452.4646	3017.01	-0.16581	398.125	-0.71585	256.8553	-2.1299	2209.1211	0.55974	2185.8279	762146.75	1110.6468	0.92613	1926.1006	1.0729	13732500	-0.63334	264.374	104.671	102.941	173.2574	169.0917	59773.8203	141.3066	-0.96784	161.0303	3610420
006	2018-06-18t0003	1529298356.45	adult	127.9999	74.0001	-178.0013	1142.3166	78.0646	70723.0851	222827.483	3682977.4545	3169.78	-0.036925	471.663	1.0014	351.4326	0.20721	2272.6934	0.6608	2221.6626	838623.875	1242.5148	1.7482	1945.4964	1.065	17400100	0.73455	257.053	121.026	119.7644	187.5609	184.3586	69209.9766	159.6067	-0.23617	177.9575	4464780
006	2018-06-18t0403	1529312757.08	adult	132.0001	78.0003	-174.0011	1186.845	78.3986	72203.4465	227437.1092	3758162.398	3228.52	-0.001561	441.259	0.23451	315.741	-0.70991	2427.7583	0.99694	2376.1407	917692.625	1260.3566	1.7849	2080.3291	1.4454	16644300	0.41325	463.521	110.248	109.6622	181.9059	178.0735	68760.4297	149.5352	-0.76159	169.5589	4158550
006	2018-06-18t0803	1529327157.74	adult	136.0002	82.0005	-170.0009	1188.6639	82.8016	75957.6977	239426.6844	4074384.7563	3191.05	-0.061011	429.79	-0.069005	320.6483	-0.61457	2121.5781	0.23652	2030.7014	842266.5	1178.4512	1.1801	1733.1473	0.28762	17022300	0.5124	325.04	110.607	109.1756	179.75	176.307	71360.7422	150.2392	-0.8058	168.5703	4380700
006	2018-06-18t1203	1529341570.5	adult	140.0038	86.004	-165.9974	1123.9622	81.4309	71698.5799	225917.0245	3871851.3683	3870.09	0.65886	448.635	0.3497	321.3222	-0.62231	2318.2302	0.69549	2184.9135	867018.0625	1239.8305	1.5289	1870.7753	0.70076	16766400	0.39848	436.029	117.308	113.7655	278.3752	261.4758	104112.3203	160.9192	-0.48811	229.9999	4384050
006	2018-06-18t1603	1529355958.75	adult	144.0005	90.0008	-162.0007	1137.1242	82.2724	73606.1995	231896.935	4024445.5158	3472.25	0.2266	475.822	0.96202	366.0345	0.44781	2374.9065	0.82471	2276.0095	911964.125	1268.0731	1.666	1977.1168	1.0126	18268700	0.85553	267.97	129.629	129.2696	204.6165	200.3732	78572.75	172.8246	-0.17396	192.5301	4976980
006	2018-06-18t2003	1529370356.84	adult	148	94.0002	-158.0012	1123.9697	82.3953	73931.7587	233000.6649	4160479.0102	3141.8	-0.12615	439.282	0.098992	307.3652	-1.0013	2300.1145	0.64806	2259.5664	887844.1875	1225.9398	1.3762	1984.1135	1.0175	16918100	0.41189	332.339	110.999	108.6725	190.801	185.4464	73649.2031	151.4774	-0.9306	174.2152	4274900
006	2018-06-19t0003	1529384757.35	adult	152.0001	98.0004	-154.0011	1148.1974	81.6328	74824.3469	235885.1676	4158268.5196	4376.22	1.1877	485.324	1.1392	353.9924	0.10632	2576.5544	1.2866	2485.4713	1004856.25	1224.0755	1.3463	2174.9589	1.5719	18923800	0.98719	290.863	134.076	132.4967	219.8989	214.8658	85760.5625	180.6629	-0.13576	204.537	5227900
006	2018-06-19t0403	1529399157.71	adult	156.0002	102.0005	-150.001	1137.3049	86.0941	77696.3665	244953.552	4486137.3826	3575.15	0.33944	436.172	0.014341	287.7188	-1.4973	2502.8291	1.1068	2418.574	1013645.8125	1306.1934	1.8154	2155.2147	1.4909	17649200	0.60033	297.351	109.753	107.5618	190.9938	186.337	77352.4922	149.6288	-1.0654	173.1791	4441060
006	2018-06-19t0803	1529413558.76	adult	160.0005	106.0008	-146.0007	1141.4513	87.8706	68912.3655	217915.1895	3705089.6525	4375.28	1.1687	478.687	0.96194	317.5153	-0.79796	3095.7122	2.4172	2944.6122	1114456.375	1359.3121	2.1101	2552.8478	2.6045	17226500	0.47892	454.007	120.902	116.4762	283.6286	269.3453	102106.2812	172.1111	-0.5334	229.9367	4350890
006	2018-06-19t1203	1529427956.55	adult	163.9999	110.0002	-142.0013	1235.9435	88.4648	79655.0989	250922.4268	4405462.9043	3733.51	0.50112	463.943	0.6277	346.085	-0.13607	2679.7073	1.4745	2645.1965	1114758.25	1279.5161	1.6456	2269.3462	1.7712	19271300	1.0136	458.184	130.895	127.9919	225.7414	220.1041	93908.4062	186.0819	-0.26828	209.7107	5437110
006	2018-06-19t1603	1529442356.61	adult	167.9999	114.0002	-138.0013	1198.4182	89.8743	83132.6308	263071.0768	4911994.1262	4438.55	1.2126	427.141	-0.17919	288.5852	-1.4994	2997.55	2.1412	2898.2112	1297939.125	1298.4901	1.7571	2466.6235	2.2952	18494800	0.80468	706.033	114.32	109.5261	295.8344	277.0988	128096.3125	165.0937	-0.82082	229.6041	4949920
006	2018-06-19t2003	1529456757.21	adult	172.0001	118.0004	-134.0011	1146.5758	92.8949	78296.0952	246825.5555	4564641.1639	5054.8	1.822	457.535	0.48606	310.8025	-0.98775	3337.9917	2.839	3281.075	1361900.625	1324.9398	1.908	2615.4099	2.6735	18659200	0.84162	627.627	117.75	112.9956	320.6706	281.5005	130833.6016	168.1327	-0.80762	226.7999	4802090
006	2018-06-20t0003	1529471157.27	adult	176.0001	122.0004	-130.0011	1172.4764	90.9224	78726.0968	248041.3151	4552071.6624	3731.98	0.49436	451.34	0.35397	297.5995	-1.3037	2745.509	1.5715	2660.0505	1128404.25	1356.2188	2.0878	2353.2832	1.9473	18513100	0.80569	728.031	115.414	110.3058	295.6212	277.8442	121500.2969	168.7882	-0.84742	241.8994	4734040
006	2018-06-20t0403	1529485557.41	adult	180.0002	126.0004	-126.001	1169.3015	86.7842	77918.9572	245482.8994	4467526.7479	5386.45	2.1229	502.282	1.4521	345.5625	-0.20145	3533.4797	3.1884	3379.7053	1438126.25	1514.4189	2.9678	2817.5317	3.1646	20403200	1.2563	352.648	139.265	138.9077	245.2753	238.5368	99827.0469	192.6663	-0.4329	223.7807	5657080
006	2018-06-20t0803	1529499960.42	adult	184.001	130.0012	-122.0002	1165.9427	85.5804	73884.7909	234297.2087	4063599.2033	4572.4	1.3123	510.849	1.6374	348.8179	-0.13679	3312.2957	2.7085	3204.2147	1278546.125	1487.2145	2.8423	2722.0707	2.8976	19693700	1.0919	417.239	133.445	130.8533	238.2448	229.1324	91962.4844	179.1955	-0.75862	212.0232	5144430
006	2018-06-20t1203	1529514357.85	adult	188.0003	134.0005	-118.0009	1193.4481	90.8707	82742.5909	260743.1804	4865238.814	4837.7	1.5628	457.155	0.49501	298.9874	-1.2911	3078.6606	2.2185	2944.4888	1326902.75	1399.3753	2.3874	2503.4606	2.3146	19702000	1.097	393.24	118.702	114.0941	278.73	271.6872	120132.6328	170.6444	-0.97366	234.1948	5115680
006	2018-06-20t1603	1529528757.91	adult	192.0003	138.0005	-114.0009	1207.8619	87.3539	81149.9804	255632.2769	4687147.2127	5280.08	1.9833	463.267	0.63609	298.0974	-1.3148	3594.0164	3.2424	3435.595	1520268.875	1449.9486	2.6969	2764.4571	2.9889	19572600	1.0767	392.999	117.259	114.1055	227.907	216.4946	96404.6797	168.3479	-1.0705	200.3847	4954070
006	2018-06-20t2003	1529543157.07	adult	196.0001	142.0003	-110.0011	1216.958	89.7714	78098.0171	246147.9096	4300834.6094	5875.78	2.5506	560.083	2.7172	394.754	0.89961	3531.0085	3.1143	3400.7845	1440651.5	1484.2774	2.9271	2891.1207	3.3194	22801000	1.8038	390.434	161.911	159.0029	266.066	259.0551	108554.9219	210.167	-0.39119	242.0343	6591380
006	2018-06-21t0003	1529557558.03	adult	200.0003	146.0006	-106.0009	1226.2882	89.9958	80442.7088	253415.5993	4532679.7296	5514.3	2.1929	482.171	1.0724	309.0313	-1.0638	3352.0107	2.7496	3125.8544	1407844.5	1521.2979	3.1747	2662.7522	2.7339	20216500	1.2434	436.18	120.595	116.2672	256.4413	242.6273	107705.3203	173.0921	-1.0976	220.4603	5056300
006	2018-06-21t0403	1529571957.8	adult	204.0003	150.0005	-102.0009	1195.3387	89.929	82927.6071	261285.1733	4902292.6393	6414.04	3.0584	516.315	1.8346	369.1026	0.32149	3137.6499	2.328	2850.0878	1355464.75	1491.0856	3.074	2476.547	2.2756	22291400	1.7191	507.901	150.672	144.3687	359.766	350.5052	155418.9062	215.6665	-0.42655	319.569	6505110
006	2018-06-21t0803	1529586358.16	adult	208.0004	154.0006	-98.0008	1208.1919	93.4751	78143.5381	246146.1346	4460832.3437	5378.42	2.0649	465.035	0.76137	286.9821	-1.5512	3143.4631	2.3513	2942.3242	1282533	1500.308	3.1901	2518.5385	2.4037	18940900	1.0095	510.976	121.483	116.9512	247.3982	236.6548	100938.4844	174.7954	-1.1887	217.7315	4948000
006	2018-06-21t1203	1529600771.53	adult	212.0041	158.0043	-93.9971	1203.851	87.007	80554.4785	253927.5504	4564321.3902	5055.36	1.7596	537.645	2.3615	372.9172	0.43119	3011.353	2.1044	2884.7871	1264768.25	1606.2734	3.8655	2573.6372	2.5724	22559600	1.827	480.465	147.318	144.5906	265.7248	254.6548	111604.4141	197.161	-0.86809	236.2884	6181450
006	2018-06-21t1603	1529615159.82	adult	216.0008	162.0011	-90.0004	1178.7827	87.5874	78880.5389	248512.9204	4548778.7583	4212.31	0.95358	503.185	1.6464	350.3262	-0.075411	2703.6592	1.4999	2542.8494	1111203.875	1511.016	3.396	2312.5005	1.9116	20673400	1.4423	468.099	135.75	132.8276	253.0849	244.1621	104017.875	191.9141	-1.0181	228.2806	5577300
006	2018-06-21t2003	1529629562.62	adult	220.0016	166.0019	-85.9996	1168.8992	89.0891	75456.1117	237996.3414	4146539.0785	5639.73	2.3214	525.225	2.1587	362.0203	0.20688	3523.6799	3.1607	3323.9086	1388329.875	1397.3333	2.8096	2758.7538	3.0997	20666600	1.4727	652.023	151.224	143.5588	387.3019	353.5802	152596.9688	226.6957	-0.48426	308.876	5950350
006	2018-06-22t0003	1529643958.02	adult	224.0003	170.0006	-82.0009	1171.0066	91.2051	83601.5745	263682.972	5050742.211	4516.2	1.2464	483.96	1.2895	372.6191	0.46533	2593.6184	1.2937	2458.2295	1128224	1281.3775	2.1915	2135.5286	1.4785	21047400	1.5895	719.025	149.448	144.2143	561.5755	558.5361	244285.3438	220.3099	-0.65098	455.4613	6499490
006	2018-06-22t0403	1529658357.73	adult	228.0002	174.0005	-78.0009	1205.1224	94.9047	81820.9577	257850.0138	4847120.3089	4637.28	1.3614	494.39	1.5498	343.2442	-0.19509	3232.2629	2.583	3119.0847	1376944	1291.6251	2.3125	2693.8805	2.964	21059000	1.6266	404.36	137.128	134.4837	272.3838	261.5547	116035.4844	195.489	-1.1302	238.7126	5841120
006	2018-06-22t0803	1529672759.5	adult	232.0007	178.001	-74.0005	1260.8171	89.9443	82905.8197	261027.7784	4806305.6328	4233.57	0.97616	481.4	1.2951	332.0842	-0.43744	2673.3179	1.4602	2606.6045	1157546.625	1298.1193	2.4125	2334.4982	2.0269	20801800	1.6048	482.408	134.12	129.9454	274.96	261.5071	119057.6875	188.3906	-1.3052	235.1661	5795450
006	2018-06-22t1203	1529687173.65	adult	236.0047	182.0049	-69.9965	1252.0965	94.4542	83976.7055	264503.9646	4967881.1934	4184.45	0.93033	479.874	1.294	343.6637	-0.15291	2849.3999	1.8165	2792.0432	1248037.125	1277.0612	2.3431	2386.4407	2.1769	20997400	1.6848	442.697	132.729	129.368	261.2494	247.9731	114427.2344	189.0887	-1.3454	227.9921	5807670
006	2018-06-22t1603	1529701571.96	adult	240.0042	186.0044	-65.997	1184.6279	90.5145	79950.3985	251910.7625	4691318.5924	5481.8	2.1673	478.05	1.2876	323.5844	-0.60317	2824.3855	1.7684	2680.0942	1177768.75	1357.9343	2.9144	2316.2312	2.0025	19912700	1.4785	513.647	133.536	125.9806	322.475	309.4425	134472.0781	204.4413	-1.134	258.3421	5562300
006	2018-06-22t2003	1529715958.04	adult	244.0003	190.0006	-62.0009	1181.2072	90.6648	82258.6953	259282.7004	4828519.1935	4592.63	1.3255	455.44	0.81143	301.4951	-1.1043	2713.6982	1.5491	2619.8047	1164176.5	1318.3519	2.731	2200.6837	1.7059	19517000	1.4265	545.656	129.09	122.2768	297.5683	278.1333	127656.7812	195.5084	-1.3355	247.1864	5531910
006	2018-06-23t0003	1529730359.72	adult	248.0008	194.001	-58.0004	1229.5004	92.7782	82788.3216	260735.5222	4888587.0129	5146.6	1.8588	460.729	0.96673	305.1567	-1.0028	3207.7217	2.5525	3125.3629	1385735.75	1321.176	2.8183	2553.7245	2.671	19863400	1.5434	520.573	128.461	121.2089	304.201	279.3212	131414.8438	195.5058	-1.3837	246.6973	5538320
006	2018-06-23t0403	1529744758.72	adult	252.0005	198.0008	-54.0007	1211.768	94.1878	82444.7857	259708.4813	4907496.77	5230.32	1.9471	456.387	0.90388	302.5544	-1.0482	2972.177	2.0853	2883.5378	1278036.125	1336.5484	2.9917	2415.0637	2.3146	19593200	1.5215	464.172	130.387	123.9535	281.0428	265.4754	120848.3906	198.6314	-1.3778	244.8254	5597660
006	2018-06-23t0803	1529759162.78	adult	256.0016	202.0019	-49.9995	1259.7356	99.0562	86814.7728	273808.7396	5213606.5598	4157.25	0.93638	445.355	0.685	300.1042	-1.0902	2713.5134	1.5713	2621.656	1229221.625	1274.9012	2.6502	2257.7345	1.9042	20138500	1.6871	423.139	131.11	124.5171	282.0453	269.6801	127766.5312	201.8198	-1.3709	248.4838	5928660
006	2018-06-23t1203	1529773558.14	adult	260.0004	206.0006	-46.0008	1238.3138	91.264	82891.9996	261120.3454	4831153.5658	4182.17	0.97119	451.044	0.85544	315.687	-0.69746	2509.2166	1.1664	2411.8225	1083981.5	1311.4416	2.9717	2123.2554	1.552	19470200	1.5752	522.958	134.291	128.1274	285.8037	270.6118	123467.1875	206.2338	-1.3431	251.9729	5796940
006	2018-06-23t1603	1529787957.92	adult	264.0003	210.0006	-42.0009	1197.6451	96.1615	82609.5055	260259.8765	4917590.1553	4437.3	1.2263	449.935	0.86811	322.0514	-0.52251	2590.386	1.3413	2492.0334	1113866	1208.239	2.3253	2148.874	1.6366	19345000	1.5885	446.81	139.391	132.3289	298.365	284.8966	128296.9609	218.0563	-1.1873	265.1518	5993110
006	2018-06-23t2003	1529802359.27	adult	268.0007	214.0009	-38.0005	1229.4612	91.5731	82137.6417	258700.552	4780525.9007	4495.17	1.2939	433.655	0.51714	322.3213	-0.4941	2508.6829	1.1842	2367.4233	1073716.25	1183.4949	2.2149	2043.3744	1.3587	18548700	1.4457	521.082	140.738	131.432	323.5247	308.4805	138468.5938	232.6625	-0.9821	285.5282	6019790
006	2018-06-24t0003	1529816759.02	adult	272.0006	218.0009	-34.0006	1205.8968	92.2794	80669.3234	254125.8381	4677475.439	4461.87	1.2746	430.7	0.48181	321.0603	-0.50309	2560.5549	1.2994	2441.9829	1077993.625	1169.9104	2.1819	2019.6039	1.3049	18100200	1.3831	512.067	143.443	132.2408	330.7802	315.7012	139258.4375	245.3446	-0.80884	297.8279	6028190
006	2018-06-24t0403	1529831159.29	adult	276.0007	222.0009	-30.0005	1156.1981	91.5845	78183.4164	246346.6017	4557892.7622	3911.95	0.75998	431.391	0.53504	321.2235	-0.47662	2397.5649	0.97325	2254.5621	978206.5	1131.3231	1.9618	1990.4869	1.2351	17566700	1.2998	485.353	149.233	136.3725	352.2176	338.0215	143704.7812	258.9993	-0.61682	317.0619	6076920
006	2018-06-24t0803	1529845563.27	adult	280.0018	226.002	-25.9994	1130.4178	91.7621	76960.9018	242568.6936	4548274.8849	4704.06	1.5318	424.029	0.38977	319.7954	-0.48982	2518.9214	1.2305	2359.4192	1010087.4375	1060.9311	1.4909	2011.1326	1.3045	16990000	1.2054	571.902	153.364	140.6519	371.318	358.2109	148898.5	268.9481	-0.48831	330.7822	6144980
006	2018-06-24t1203	1529859963.39	adult	284.0018	230.0021	-21.9994	1186.8299	92.0997	80046.3155	252216.3902	4654615.83	4119.27	0.98193	419.643	0.31573	314.6967	-0.5969	2510.3435	1.2203	2361.386	1046813.25	1110.6112	1.9337	2009.1443	1.3101	17498300	1.3698	564.195	152.935	135.8908	384.3369	372.4234	160268.5	279.8768	-0.3408	341.9426	6377090
006	2018-06-24t1603	1529874358.75	adult	288.0005	234.0008	-18.0007	1159.28	91.0338	77497.8524	244164.8621	4490931.0014	4091.34	0.96641	421.652	0.40216	317.3521	-0.50638	2566.3376	1.3431	2444.3423	1036800.375	1063.7089	1.6284	2118.343	1.6329	17031800	1.3016	612.417	158.431	140.475	389.9807	375.3357	157552.2188	292.8867	-0.1541	352.3153	6399520
006	2018-06-24t2003	1529888759.06	adult	292.0006	238.0009	-14.0006	1117.8583	90.9838	75778.0069	238874.4787	4418939.43	3733.11	0.63206	422.419	0.4588	320.2013	-0.40887	2385.2842	0.97422	2289.4924	942187.25	1105.292	2.0319	2024.0035	1.3747	16663200	1.2563	634.767	163.736	143.6475	415.4863	399.4353	164117.0781	297.6591	-0.11331	372.1321	6458890
006	2018-06-25t0003	1529903159.21	adult	296.0007	242.0009	-10.0005	1075.1454	90.9583	73014.2515	230203.531	4250873.8198	3983.87	0.88492	425.644	0.58085	325.7408	-0.23836	2395.0095	1	2254.7795	912498.625	1120.9159	2.2398	1900.0322	1.0276	16182600	1.1831	547.7	167.513	146.747	423.6599	414.1513	161414.4062	305.6969	-0.012525	387.9924	6368670
006	2018-06-25t0403	1529917560.33	adult	300.001	246.0012	-6.0002	1028.4504	88.4306	67368.9382	212381.1511	3834788.0278	4301.44	1.2031	447.653	1.2012	331.0424	-0.070224	2620.9629	1.4763	2515.6339	922578.9375	1254.948	3.4825	2186.5037	1.8687	15720200	1.1135	575.565	172.517	153.7877	424.2355	416.1996	149330.8906	314.2478	0.099232	389.6441	6058280
006	2018-06-25t0803	1529931963.32	adult	304.0018	250.002	-1.9994	1027.5399	90.2252	68877.1645	217215.4143	4012631.9016	4966.33	1.8589	437.583	0.98161	330.7156	-0.049605	2594.447	1.4272	2461.2139	931406.4375	1088.8092	2.1325	2089.2328	1.598	15701300	1.1537	597.696	176.743	155.5391	468.3717	460.6336	168145.4375	343.4566	0.5919	425.9739	6341880
006	2018-06-25t1203	1529946358.97	dead	308.0006	254.0008	1.9994	1045.0958	90.3347	69423.5827	218848.6681	4018324.5245	4940.15	1.846	435.791	0.98041	334.884	0.094314	2714.9712	1.6854	2538.0636	982819.5625	1060.2009	1.9607	2117.0634	1.6917	15764700	1.2155	706.189	180.148	156.9454	477.5651	462.6444	172878.5625	346.7607	0.61287	427.0764	6516860
007	2018-06-12t1603	1528837569.62	egg	-1.9989	-57.9999	-294.0009	166.4853	31.532	3536.3855	11279.7837	68709.2684	0	1804.0283	0	-0.38946	0	-0.49931					0	0.13437	0	0.86735	0	1.2801	0	0	0				0	-0.55849	0	0
007	2018-06-12t2003	1528851961.69	larva	1.9989	-54.0021	-290.0031	173.342	28.8255	3436.3786	10910.5695	62182.8527	0	1324.3486	0	-0.62304	0	-0.69292					0	-0.26457	0	0.1274	0	0.71551	0	0	0				0	-0.729	0	0
007	2018-06-13t0003	1528866362.75	larva	5.9992	-50.0018	-286.0028	176.4086	29.9419	3524.2863	11193.1345	63806.966	0	0.27993	0	-0.86802	0	-0.89543					0	-0.6563	0	-0.40792	0	0.18725	0	0	0				0	-0.90834	0	0
007	2018-06-13t0403	1528880762.33	larva	9.9991	-46.002	-282.003	184.3288	29.3823	3579.4108	11350.6734	63950.2165	0	-0.5289	0	-1.1256	0	-1.108					0	-1.0404	0	-0.83469	0	-0.3076	0	0	0				0	-1.0977	0	0
007	2018-06-13t0803	1528895162.45	larva	13.9991	-42.0019	-278.0029	186.9498	29.5837	3676.4594	11656.9103	65983.8045	0	-0.84515	0	-1.3977	0	-1.3324					0	-1.4169	0	-1.1948	0	-0.77243	0	0	0				0	-1.2989	0	0
007	2018-06-13t1217	1528910397.89	larva	18.2312	-37.7699	-273.7708	336.7421	38.2185	9678.5217	30620.9293	238959.9991	390.35	-0.13159	267.069	0.89214	265.8145	0.92243	359.7889	-0.16467	356.3999	18709.0234	327.9866	0.54985	349.6416	0.19829	1384220	-0.41782	181.725	81.5138	81.2201	126.4141	123.5517	6573.5347	107.2104	0.83443	118.3544	422486
007	2018-06-13t1603	1528923963.5	larva	21.9994	-34.0016	-270.0026	384.2486	37.9582	11179.738	35417.2123	273934.4975	582.221	-0.012955	305.248	1.0818	304.7391	1.161	395.473	-0.31984	389.2417	23728.3789	356.5962	0.40094	379.7527	-0.021535	1827820	-0.57664	443.504	83.784	83.0404	133.8342	126.7762	8030.0493	108.4947	0.74685	121.3936	501698
007	2018-06-13t2003	1528938363.98	larva	25.9995	-30.0015	-266.0025	406.5523	37.2532	12913.2926	40832.7027	346302.751	375.656	-0.70782	250.365	0.30089	250.6401	0.4623	331.4472	-0.81121	328.0043	22869.8574	300.6059	-0.3673	321.8898	-0.62684	1722010	-1.0585	148.722	85.2607	84.8739	126.3183	124.7459	8715.96	109.0696	0.62889	120.512	586423
007	2018-06-14t0003	1528952768.07	larva	30.0007	-26.0004	-262.0014	586.1102	41.0337	19752.7243	62301.1269	555199.9959	475.719	-0.74003	310.557	0.71612	309.8015	0.91519	396.2963	-0.84486	390.9348	42007.4102	359.5071	-0.31075	382.3779	-0.6741	3262710	-0.62321	158.17	94.9207	94.3917	136.4239	134.8084	14460.9307	118.8543	0.73531	130.2777	997237
007	2018-06-14t0403	1528967168.1	larva	34.0007	-22.0004	-258.0013	692.6369	45.3008	25428.807	80297.1894	775294.7427	435.421	-1.0023	243.695	-0.28838	241.8161	-0.018453	355.134	-1.2077	348.0556	47943.0859	305.6586	-1.0528	333.4903	-1.1638	3284520	-1.0124	282.47	83.2101	82.7189	127.833	124.8769	17257.4512	108.9541	0.32446	120.3946	1121510
007	2018-06-14t0803	1528981571.77	larva	38.0017	-17.9993	-254.0003	718.7412	48.1932	27065.2527	85439.2281	848733.6143	672.07	-0.80419	249.778	-0.51524	241.4848	-0.25047	484.2619	-1.0265	455.4344	69733.7188	340.7017	-1.1614	416.0602	-1.0995	3579320	-1.2417	207.22	79.2451	78.6862	128.5853	125.5126	18516.2793	107.3577	0.098914	119.6857	1135580
007	2018-06-14t1249	1528998758.66	larva	42.7758	-13.2252	-249.2262	696.1989	53.1306	31410.4404	99174.2272	1182496.8458	1975.71	0.88318	359.101	0.51771	318.7722	0.44355	1325.201	1.2174	1271.0033	219983.375	673.3848	0.78256	1138.3472	1.343	5932340	-0.50431	161.993	94.3116	93.8179	141.3231	139.9291	23459.627	122.1211	0.32039	134.8258	1558030
007	2018-06-14t1603	1529010367.67	larva	46.0006	-10.0005	-246.0015	855.6352	53.9424	38349.1098	120793.9154	1438986.6873	1843.75	0.48651	335.622	-0.025177	268.8847	-0.41802	1426.2119	1.2985	1394.3279	288094.8125	849.9696	1.7537	1302.4364	1.6797	6770840	-0.41366	172.776	77.7552	76.4973	128.3924	126.3207	25935.2578	107.4853	-0.34159	120.9138	1568630
007	2018-06-14t2003	1529024769.68	larva	50.0011	-5.9999	-242.0009	919.9253	59.3563	44201.1854	139249.9632	1793136.1526	1798	0.21618	338.514	-0.19612	244.8033	-0.97401	1489.2754	1.2127	1463.4226	347001.1562	906.7322	1.8993	1361.4143	1.6352	7858260	-0.29177	294.487	74.0606	73.4975	118.8216	115.3727	27685.4336	99.2708	-0.83493	110.7623	1719240
007	2018-06-15t0003	1529039169.13	larva	54.001	-2.0001	-238.0011	1011.6446	65.5176	50129.8934	158095.4447	2175939.0643	2179.31	0.52392	338.065	-0.40649	249.3144	-1.1058	1424.2876	0.79325	1340.7767	376011.9375	778.8953	0.73345	1161.4565	0.67736	8893820	-0.18971	274.657	72.8469	72.2836	120.0501	116.0105	31693.2344	98.024	-1.0905	110.54	1916460
007	2018-06-15t0403	1529053569.61	adult	58.0011	2.0001	-234.0009	965.3824	68.9254	54821.4296	172987.1799	2576307.1854	3808.36	2.3867	399.555	0.50457	311.0186	-0.14997	1775.6039	1.4954	1653.2057	509598.3125	937.387	1.6634	1412.077	1.3658	11452900	0.62524	242.156	93.3486	92.42	145.5871	142.2906	41783.5078	123.7217	-0.057197	136.7654	2675740
007	2018-06-15t0803	1529067973.25	adult	62.0021	6.0011	-229.9999	1084.5037	78.0136	62722.2275	197683.0403	3041577.7443	2463.99	0.53435	355.845	-0.43703	271.9557	-1.0091	1547.9226	0.66871	1485.3055	507718.625	839.7626	0.75294	1272.4506	0.67773	11672100	0.38029	298.802	89.647	88.9751	137.2634	134.6948	45022.3984	117.1948	-0.48472	129.6264	2940510
007	2018-06-15t1203	1529082373.75	adult	66.0022	10.0012	-225.9998	1190.3297	71.5725	65380.0781	205839.9534	3089313.5574	2913.25	0.9262	391.683	0.12609	316.7934	-0.18047	1714.2474	0.94902	1600.3031	587986.875	912.2732	1.1139	1426.8716	1.0591	13403400	0.85009	212.857	88.151	87.2775	143.9643	141.2118	49379.7578	120.8378	-0.40428	135.498	3016530
007	2018-06-15t1603	1529096769.55	adult	70.0011	14	-222.0009	1065.2861	75.5413	64425.586	203113.5029	3299560.9251	2479.74	0.27836	372.735	-0.37097	304.0994	-0.51898	1545.2606	0.35729	1482.8684	520752.8438	833.3983	0.37441	1285.0441	0.40415	12548500	0.18405	349.901	91.8466	90.534	150.7995	146.468	50819.4336	125.9239	-0.23078	140.7879	3092110
007	2018-06-15t2003	1529111171.25	adult	74.0016	18.0005	-218.0005	1116.4636	71.8504	63813.9956	200972.1479	3075074.8357	2227.72	-0.12728	378.258	-0.3622	316.5986	-0.29251	1519.4448	0.16087	1484.7298	507494.5625	836.5583	0.26397	1275.8043	0.23656	12622800	-0.028194	359.595	93.7855	93.1866	150.4371	146.4367	50245.9844	125.2885	-0.38392	139.4386	3129720
007	2018-06-16t0003	1529125569.68	adult	78.0011	22.0001	-214.0009	1074.8244	70.2649	59866.1412	188603.3095	2871257.3517	3750.37	1.5382	387.998	-0.24119	312.8634	-0.42167	2023.052	1.4049	1901.6159	635238.3125	885.7127	0.53233	1579.9391	1.2275	12145100	-0.4561	537.259	93.738	92.8653	150.1717	144.8296	47153.918	124.5219	-0.55881	138.9158	2934190
007	2018-06-16t0403	1529139969.31	adult	82.001	26	-210.001	1009.4253	71.5041	58689.1909	185021.9036	2851897.5208	2984.45	0.55861	405.627	0.079714	338.1303	0.14663	1977.9229	1.1712	1933.8085	607222.3125	902.3835	0.56195	1602.8209	1.2036	12444200	-0.50362	294.938	100.522	100.0566	154.5178	150.8748	47436.9609	132.3109	-0.21781	146.0445	3083920
007	2018-06-16t0803	1529154370.37	adult	86.0013	30.0003	-206.0007	1052.8597	69.6924	59798.9164	188439.209	2858552.9773	3281	0.81132	403.78	-0.02375	321.4109	-0.28062	2103.7329	1.3946	1987.4348	658468.375	999.4194	1.2455	1693.3193	1.4265	12622600	-0.57721	244.719	102.89	102.3703	156.5885	153.8864	49012.1875	134.8631	-0.19595	149.0678	3216460
007	2018-06-16t1203	1529168770.14	adult	90.0012	34.0002	-202.0008	964.4755	73.3302	58694.5516	185233.4959	2948176.5302	3390.25	0.85157	431.734	0.57183	328.5895	-0.12843	2296.0166	1.7915	2252.342	704877.125	1171.1453	2.5274	1929.7025	2.1799	13238300	-0.42467	194.698	107.191	106.5219	156.9564	154.7291	48185.6094	137.3081	-0.18358	150.4184	3286800
007	2018-06-16t1603	1529183170.84	adult	94.0014	38.0004	-198.0006	1104.2535	78.3198	71490.5547	225362.1017	3878870.0312	1985.86	-0.83207	336.767	-1.7358	258.4727	-1.8837	1415.2905	-0.7062	1370.8998	527903.375	759.9156	-0.92055	1231.394	-0.5364	12561100	-0.83888	350.048	91.1515	90.1569	145.2427	140.5699	54175.5273	120.2768	-1.4397	134.5296	3399860
007	2018-06-16t2003	1529197569.9	adult	98.0012	42.0001	-194.0008	1067.9952	68.4	59333.8674	186926.2727	2775796.5656	4075.02	1.4617	452.76	0.9681	336.8175	0.035545	2635.3494	2.3901	2557.4121	819593.6875	1342.781	3.586	2216.087	2.9274	14055500	-0.24078	377.531	115.509	115.2137	171.3004	168.0863	53274.4258	146.2191	0.091746	161.4747	3585870
007	2018-06-17t0003	1529211970.52	adult	102.0014	46.0003	-190.0007	1088.9624	76.066	69496.7616	219092.5373	3732908.1102	2590.86	-0.30252	352.262	-1.5094	252.6507	-2.0921	2037.9421	0.68423	1998.5056	739773	1046.8152	1.1015	1833.39	1.3856	12765600	-0.89499	312.191	85.6222	84.579	141.0532	136.6706	51202.3125	116.2913	-1.8934	131.1515	3102860
007	2018-06-17t0403	1529226370.14	adult	106.0012	50.0002	-186.0008	1091.1727	69.9431	60751.0027	191339.203	2847722.5294	4841.67	2.1479	439.647	0.53756	331.0428	-0.15091	2792.1938	2.4812	2625.3396	887917.625	1266.3369	2.6301	2285.8073	2.8385	13972400	-0.40692	344.335	117.751	116.5907	194.1407	179.4403	61736.75	150.2199	0.029209	169.1821	3742250
007	2018-06-17t0803	1529240775.46	adult	110.0027	54.0017	-181.9993	1032.1389	78.1458	62696.615	197677.4348	3322368.7555	2739.38	-0.28419	371.464	-1.176	267.9973	-1.7652	2197.6963	0.844	2190.5461	720844.375	1080.8479	1.0843	1892.9392	1.3158	12163600	-1.2434	347.813	98.2565	96.9993	161.2589	156.3841	52892.9336	132.8097	-1.0926	149.8005	3217410
007	2018-06-17t1203	1529255170.21	adult	114.0013	58.0002	-178.0008	987.2692	68.8898	57330.1022	180681.6813	2817716.3956	2633.88	-0.46665	470.549	1.1666	375.3549	0.91889	2081.5237	0.44683	2059.2988	624457.125	1073.1758	0.90301	1813.9974	0.92094	14101900	-0.43615	420.21	136.025	132.4082	336.488	332.2606	100946.3906	171.5987	0.89396	301.2497	4076540
007	2018-06-17t1603	1529269570.66	adult	118.0014	62.0004	-174.0006	996.8026	76.9168	60495.777	190790.6927	3204467.129	3642.52	0.58512	382.446	-1.0266	271.2088	-1.7364	2419.939	1.1897	2334.4266	764700.75	1093.5079	0.93784	1950.1328	1.2758	12081900	-1.2986	295.782	96.1642	94.4301	166.4696	162.7409	52604.3906	135.5832	-1.1291	154.9377	3037920
007	2018-06-17t2003	1529283970.24	adult	122.0013	66.0002	-170.0008	955.9914	70.3207	53868.5796	169818.1174	2566683.3475	4918.26	1.9237	462.906	0.8637	355.3517	0.35402	2667.4099	1.7134	2513.7416	752209.625	1187.2972	1.5002	2174.7203	1.932	13036800	-0.91193	399.649	128.01	126.9084	197.7386	193.0069	55762.2969	167.7339	0.35239	186.0104	3605160
007	2018-06-18t0003	1529298370.05	adult	126.0012	70.0002	-166.0008	924.081	71.5153	54442.4338	171713.1611	2671904.0482	2983.37	-0.23189	423.199	-0.14285	327.8354	-0.36739	2211.0146	0.53566	2195.125	630139.1875	1093.6475	0.75473	1852.4873	0.77753	12033200	-1.2944	372.563	111.264	109.1558	190.9323	187.6736	54415.6953	157.0144	-0.29223	178.9203	3163680
007	2018-06-18t0403	1529312770.61	adult	130.0014	74.0003	-162.0007	967.5104	69.807	55447.353	174905.7346	2649517.3602	3174.67	-0.056143	421.675	-0.2209	332.7592	-0.27455	2258.6238	0.60582	2194.3239	655000.875	1056.2975	0.43384	1789.9016	0.51426	12224800	-1.1987	250.927	125.573	122.4095	207.1485	204.3392	60073.0703	173.1917	0.29139	196.1739	3640490
007	2018-06-18t0803	1529327171.25	adult	134.0016	78.0005	-158.0005	949.9561	69.7757	52915.6351	166771.6461	2495789.9437	4595.82	1.4568	444.846	0.29599	359.6286	0.3625	2651.0286	1.5195	2490.3918	734334.9375	1110.1282	0.74478	2139.0386	1.6004	12316400	-1.1365	284.453	135.342	133.4662	238.5233	235.5364	66070.9609	192.6804	0.92839	225.1912	3747220
007	2018-06-18t1203	1529341584.39	adult	138.0052	82.0042	-153.9968	900.7566	70.9802	52658.8	166162.9469	2585637.5234	2583.58	-0.72147	436.416	0.07436	368.1599	0.54339	1917.077	-0.25861	1846.2035	529113.25	1045.8087	0.30024	1566.0325	-0.25341	12013200	-1.1941	343.815	131.492	129.4456	240.5493	235.841	66391.5938	190.6157	0.65256	224.0975	3619580
007	2018-06-18t1603	1529355972.68	adult	142.002	86.0009	-150.0001	753.3169	89.0399	47593.4941	151726.7708	2538937.0675	3916.41	0.70512	428.558	-0.13023	322.968	-0.59314	2346.9102	0.76045	2197.7397	584380.625	1181.2844	1.1383	2004.7784	1.1091	10643700	-1.5937	326.108	118.038	113.0421	228.9124	224.802	56999.1875	181.4017	0.17407	212.2817	2931590
007	2018-06-18t2003	1529370370.48	adult	146.0013	90.0003	-146.0007	997.5027	140.5028	73781.7952	237279.8998	4673740.4759	2119.63	-1.2216	405.996	-0.66585	291.7316	-1.3737	1807.5393	-0.51005	1785.7843	627216.125	1163.3231	1.002	1655.2763	0.017881	14063700	-0.46715	477.502	117.22	116.1907	194.9361	189.8373	67642.8281	160.435	-0.62044	181.7084	4060510
007	2018-06-19t0003	1529384771.05	adult	150.0015	94.0005	-142.0005	912.9087	76.4002	53883.5493	170127.4784	2690756.2954	3092.29	-0.17686	382.534	-1.2064	287.4206	-1.4904	1992.7274	-0.063591	1933.3253	561949.125	1045.1924	0.27427	1668.4651	0.061627	10763300	-1.4284	292.311	109.041	102.0631	228.1068	223.7707	64326.1211	176.3274	-0.21371	210.8289	3068080
007	2018-06-19t0403	1529399171.39	adult	154.0016	98.0006	-138.0004	706.0546	91.8367	47304.9963	151715.0362	2648837.6719	2178.43	-1.1343	360.452	-1.6961	276.919	-1.7513	1840.9585	-0.40023	1843.5616	454716.75	920.3541	-0.45311	1610.7474	-0.1005	8897760	-1.8949	339.461	110.508	103.9994	227.6192	223.5453	56221.9336	175.7075	-0.32357	210.6684	2727890
007	2018-06-19t0803	1529413572.3	adult	158.0018	102.0008	-134.0002	924.3494	69.7902	49205.9595	155143.0536	2295277.3273	2947.76	-0.31594	418.623	-0.37794	327.6871	-0.54939	2283.8188	0.61037	2256.4359	589225.25	1083.6767	0.51959	2001.0194	1.035	10793300	-1.2937	338.597	133.708	128.8243	252.6096	249.6519	65173.2734	201.7759	0.2712	237.8773	3447380
007	2018-06-19t1203	1529427970.22	adult	162.0013	106.0002	-130.0008	816.9199	69.6077	47840.9894	151181.5492	2332007.896	3753.36	0.52256	464.262	0.63725	367.0215	0.36696	2280.4817	0.60187	2235.0552	572400.875	1056.7435	0.37698	1866.2645	0.64373	11611200	-1.019	329.669	153.853	147.0501	274.3318	270.8776	68857.2812	226.1632	0.75334	261.1311	3847860
007	2018-06-19t1603	1529442370.26	adult	166.0013	110.0002	-126.0007	824.3608	68.1525	47688.872	150544.7198	2313551.2354	3376.41	0.13632	464.583	0.63992	367.498	0.35978	2233.3193	0.49867	2170.3667	558329.8125	1064.8433	0.43972	1872.8568	0.66065	11579300	-0.97926	342.843	155.723	148.5443	277.0627	272.2785	69265.6875	230.4679	0.71663	263.1453	3881250
007	2018-06-19t2003	1529456770.9	adult	170.0015	114.0004	-122.0006	810.58	67.6475	46072.5018	145467.8365	2196708.6954	3084.1	-0.15571	463.943	0.62401	365.8437	0.30417	2116.1152	0.24888	2035.4141	512099.875	1073.6561	0.50816	1804.2124	0.47356	11184700	-1.0311	333.801	158.108	150.7914	284.1836	281.8094	68772.4375	233.8514	0.662	267.8242	3811660
007	2018-06-20t0003	1529471170.98	adult	174.0015	118.0004	-118.0005	791.4736	70.1118	45853.5316	144925.6708	2217597.5319	3250.88	0.014819	464.123	0.62922	366.8934	0.3136	2207.7251	0.44708	2121.0509	529854	1055.0673	0.42934	1886.96	0.70079	11126900	-0.99622	343.921	159.404	151.1609	287.6105	283.1808	69026.5234	237.9875	0.62609	273.7219	3821550
007	2018-06-20t0403	1529485571.02	adult	178.0015	122.0005	-114.0005	793.1681	69.1454	45571.7445	143999.9588	2185923.1145	3267.01	0.03243	458.756	0.51599	363.0424	0.20979	2111.9338	0.25002	2048.6145	504752.1875	1032.1343	0.32949	1821.3176	0.52907	10940900	-0.99404	375.483	160.993	152.4474	291.5262	286.4066	69674.7656	240.7932	0.5669	277.0746	3839520
007	2018-06-20t0803	1529499974.01	adult	182.0023	126.0013	-109.9997	794.3905	68.234	45645.6365	144221.3687	2189422.2255	3614.51	0.37573	459.627	0.5382	365.6988	0.25782	2145.3176	0.32316	2078.3044	512730.9062	1019.1098	0.28486	1811.9469	0.50953	10973100	-0.94177	355.686	162.227	153.3615	291.5978	287.9597	69691.8828	243.7276	0.51566	277.2754	3873010
007	2018-06-20t1203	1529514371.53	adult	186.0016	130.0006	-106.0004	786.6854	67.7074	45338.4162	143319.393	2172182.2737	3668.77	0.42646	461.344	0.58099	366.5993	0.2674	2171.4009	0.37907	2111.5562	516793.4062	1024.5763	0.34192	1831.9314	0.56731	10937500	-0.90939	367.732	164.153	155.0726	295.5269	290.5502	70335.3984	245.8164	0.45347	279.5416	3891750
007	2018-06-20t1603	1529528771.47	adult	190.0016	134.0006	-102.0004	791.3496	67.5085	45632.3359	144241.0995	2184725.3709	3605.49	0.36234	461.791	0.59961	368.1808	0.29578	2157.9556	0.35342	2103.8372	515751.375	1020.2943	0.34659	1802.5138	0.49704	11025700	-0.85258	378.553	165.569	155.9008	300.2899	296.7036	71769.2891	248.7471	0.41354	285.5783	3953140
007	2018-06-20t2003	1529543170.84	adult	194.0014	138.0004	-98.0006	758.3903	70.2932	44394.7243	140392.4629	2166193.8471	3244.29	0.011431	462.683	0.62953	362.6202	0.16237	2201.7942	0.44367	2094.2197	513018.0625	1101.7551	0.81863	1805.7687	0.51257	10744000	-0.87988	375.054	166.513	156.7248	311.0304	304.3047	72470.0781	252.1592	0.38599	290.7734	3866600
007	2018-06-21t0003	1529557571.65	adult	198.0017	142.0006	-94.0004	759.387	68.4525	43874.6794	138651.0787	2128957.073	3337.88	0.1018	462.508	0.64357	361.8258	0.14469	2176.5015	0.39689	2063.9584	500595.3125	1094.5661	0.81355	1802.8159	0.51499	10601600	-0.87941	428.163	168.175	157.8089	321.8221	314.5726	74019.0938	256.1024	0.37522	297.4173	3854900
007	2018-06-21t0403	1529571971.43	adult	202.0016	146.0006	-90.0004	763.6299	68.8698	44322.3978	140094.5101	2138195.9232	3367.67	0.13185	463.542	0.68807	363.684	0.192	2185.7451	0.42188	2068.0767	507092.875	1081.5424	0.77892	1804.1311	0.53068	10739300	-0.81928	413.52	169.735	159.2414	326.3058	315.6357	75702.9531	260.0142	0.36912	300.161	3932420
007	2018-06-21t0803	1529586371.83	adult	206.0017	150.0007	-86.0003	756.55	67.628	43592.8977	137758.1273	2106092.6748	3201.67	-0.023544	462.5	0.69501	363.2472	0.19325	2109.292	0.27755	2002.2225	480918.5625	1077.6869	0.79876	1758.1522	0.42775	10543600	-0.83508	455.834	171.59	160.1115	333.057	325.3443	75937	265.2625	0.39391	309.2333	3911740
007	2018-06-21t1203	1529600785.49	adult	210.0055	154.0045	-81.9965	728.6453	69.4477	42472.9864	134366.555	2080882.9655	3914.69	0.66378	456.362	0.58937	366.1739	0.27	2092.0103	0.25287	2019.3109	466518.3125	977.359	0.27237	1721.2629	0.34648	10134900	-0.89673	388.861	173.443	161.8249	327.5559	321.8089	73044.9609	268.0413	0.37512	308.8718	3851810
007	2018-06-21t1603	1529615173.62	adult	214.0022	158.0012	-77.9998	725.3408	69.9342	42860.7767	135679.1132	2120401.4021	3510.03	0.27908	457.508	0.64086	368.3086	0.32982	2088.1938	0.25649	2016.5111	469843.5938	971.451	0.27277	1736.6265	0.40047	10253700	-0.84461	420.149	175.384	163.3248	334.3443	327.7819	75227.4609	271.1863	0.36462	314.2785	3930710
007	2018-06-21t2003	1529629576.49	adult	218.003	162.002	-73.999	726.3137	69.7062	42807.3655	135487.0716	2115740.7038	3510.23	0.28265	451.848	0.54599	364.1015	0.24745	2049.4285	0.18748	1993.1738	459072	956.3637	0.21862	1705.2904	0.33173	10109200	-0.85239	454.611	176.372	163.8074	337.9245	333.4942	75695.0781	273.5793	0.34534	317.5643	3945980
007	2018-06-22t0003	1529643971.65	adult	222.0017	166.0006	-70.0004	724.303	69.5201	42476.9598	134449.8103	2092325.025	3110.43	-0.097701	448.612	0.50217	361.1792	0.19489	2015.906	0.12724	1929.8821	449547.0312	953.8957	0.23502	1670.2925	0.25009	9962780	-0.86171	476.798	178.271	165.4942	346.2828	337.182	77221.0625	278.6042	0.37244	323.7445	3959050
007	2018-06-22t0403	1529658371.41	adult	226.0016	170.0006	-66.0004	729.0323	69.6141	42668.5318	135008.0721	2096836.0899	3235.07	0.022865	447.423	0.50231	361.306	0.21306	2007.0112	0.11397	1898.7238	447563.5	946.7935	0.22222	1654.2938	0.21571	9973500	-0.83705	486.098	179.473	165.9331	350.5738	343.8355	78177.9531	282.5285	0.38252	327.7734	4000640
007	2018-06-22t0803	1529672773.17	adult	230.0021	174.0011	-61.9999	697.0905	68.4294	41001.3836	129899.1348	2008387.3079	3523.28	0.29878	447.484	0.52999	353.3004	0.044686	2097.1111	0.29811	1937.6677	450878.875	1004.364	0.59956	1720.9958	0.39822	9591810	-0.89926	488.827	180.725	166.0329	361.4113	354.9727	77703.4375	287.4688	0.41175	335.3385	3873840
007	2018-06-22t1203	1529687187.81	adult	234.0062	178.0051	-57.9959	710.5823	69.6106	41929.9594	132767.833	2058393.8517	3199.4	-0.0085928	448.689	0.58391	356.6222	0.13871	1989.0258	0.08326	1873.5024	437585.6562	997.3712	0.58933	1684.4725	0.30706	9836160	-0.82208	470.858	180.923	165.8861	370.5092	361.4375	81512.0156	290.8261	0.41591	342.8839	3966200
007	2018-06-22t1603	1529701586.03	adult	238.0057	182.0046	-53.9964	704.5826	69.2655	41504.0871	131415.9969	2038734.4841	3121.19	-0.080606	447.502	0.58584	355.5947	0.13362	1963.5126	0.033192	1845.2561	426082.2188	1004.0378	0.66318	1668.7766	0.27042	9703630	-0.82777	455.276	182.211	166.4724	373.0795	365.1306	80958.25	294.4229	0.42634	345.5063	3951060
007	2018-06-22t2003	1529715971.76	adult	242.0017	186.0007	-50.0003	700.3925	69.5936	41501.1325	131461.804	2040760.6228	3342.68	0.134	427.488	0.16392	340.854	-0.19086	1863.3489	-0.16704	1766.0122	406210.0625	952.7867	0.37014	1590.6967	0.066764	9278190	-0.89851	515.341	175.929	160.4048	365.1502	358.2075	79602.7422	286.8462	0.24826	338.4621	3818370
007	2018-06-23t0003	1529730373.48	adult	246.0022	190.0011	-45.9999	695.0767	69.2735	41277.7827	130803.7606	2031859.3944	3557.98	0.34441	429.736	0.24324	341.8871	-0.14647	1903.6025	-0.083344	1773.4269	411178.1562	952.9091	0.39957	1612.4729	0.13046	9269400	-0.87444	543.26	177.006	161.2246	366.054	355.8432	79067.6719	289.4422	0.24582	338.9207	3818010
007	2018-06-23t0403	1529744772.45	adult	250.0019	194.0009	-42.0001	700.0199	70.2356	41636.0342	131873.3093	2054497.7664	2615.78	-0.54418	427.262	0.21668	343.2935	-0.091396	1741.4646	-0.40713	1675.6038	379639.2812	934.1661	0.30544	1525.4709	-0.098567	9303190	-0.83935	542.244	177.172	160.8287	375.1722	366.0401	81787.5469	292.7	0.25668	346.5483	3857730
007	2018-06-23t0803	1529759176.82	adult	254.0031	198.0021	-37.9989	693.5739	70.4106	41307.1238	130900.3138	2039059.1763	2552.69	-0.59541	420.477	0.090577	338.9714	-0.17117	1688.2863	-0.51013	1637.6843	366358.125	923.9521	0.26461	1488.5036	-0.19372	9083150	-0.8613	551.773	178.778	161.8828	378.3385	370.1275	82099.4531	297.1597	0.28971	350.7422	3861950
007	2018-06-23t1203	1529773571.9	adult	258.0017	202.0007	-34.0003	698.895	70.4675	41447.5826	131349.9507	2045281.1174	2957.68	-0.20033	423.675	0.19604	341.7538	-0.080676	1728.7028	-0.42285	1670.7478	375128.5	918.2017	0.25204	1519.9858	-0.10307	9176800	-0.81128	594.973	179.772	162.0373	383.5378	375.528	83227.7031	299.424	0.28617	356.8146	3893860
007	2018-06-23t1603	1529787971.64	adult	262.0017	206.0006	-30.0004	703.6269	70.941	41348.7657	130799.4679	2038922.2134	3250.67	0.089116	421.477	0.17627	338.3085	-0.1392	1868.021	-0.13379	1733.9281	405360.5625	929.149	0.35432	1573.919	0.04991	9108540	-0.79835	533.182	181.283	162.5461	389.0724	382.3714	84428.7188	307.4308	0.38247	362.7304	3917710
007	2018-06-23t2003	1529802373.04	adult	266.0021	210.001	-26	704.9496	69.1405	41090.6399	130032.4879	2004035.8459	2855.91	-0.27701	419.861	0.17	337.4019	-0.13639	1797.147	-0.27242	1689.1777	386386.5938	927.1266	0.36815	1519.1787	-0.096028	9021550	-0.79001	599.586	182.804	163.5037	395.2825	389.2976	84985.7344	309.0922	0.36971	368.8229	3927900
007	2018-06-24t0003	1529816772.81	adult	270.002	214.001	-22	702.4381	69.5502	41307.6557	130754.1025	2032047.1778	3128.99	-0.0058614	415.68	0.10166	336.614	-0.13047	1756.4205	-0.35057	1628.3827	379386.8438	904.9028	0.23631	1487.3569	-0.18038	8967470	-0.7743	575.365	183.449	163.7725	399.8624	391.4988	86370.2812	312.7295	0.39151	372.0561	3957540
007	2018-06-24t0403	1529831173.16	adult	274.0021	218.0011	-17.9999	705.9539	70.2119	41508.5755	131334.9316	2037342.2405	3070.43	-0.051562	415.954	0.14035	337.9831	-0.070649	1772.9839	-0.31209	1650.298	384737.5	907.1485	0.27908	1501.6381	-0.13721	9025790	-0.73233	574.574	185.16	164.585	406.7563	400.9858	88266.1172	315.8626	0.40479	378.7804	4017800
007	2018-06-24t0803	1529845577.37	adult	278.0033	222.0022	-13.9988	704.4976	69.553	41089.0035	130053.3232	2002744.1099	2673.26	-0.42239	411.551	0.064477	335.8674	-0.097201	1604.0886	-0.65538	1544.5674	344879.0625	900.1417	0.25383	1422.2503	-0.35731	8840930	-0.74783	625.539	187.08	165.7438	417.1364	409.8677	89684.3359	323.6164	0.49987	388.2747	4018860
007	2018-06-24t1203	1529859977.32	adult	282.0032	226.0022	-9.9988	704.9693	69.8549	41199.2196	130396.1161	2018291.6317	2039.62	-1.0218	408.859	0.02942	337.7533	-0.022646	1630.5938	-0.59784	1616.1951	352208.25	877.0597	0.10355	1394.9841	-0.43289	8806000	-0.72808	533.131	187.867	165.2657	432.0619	423.9541	93325.375	327.097	0.52035	400.3557	4046290
007	2018-06-24t1603	1529874372.69	adult	286.002	230.0009	-6.0001	703.7089	70.5579	40572.6109	128368.9083	1952800.4247	4850.73	1.6915	415.052	0.21755	342.5902	0.12914	2521.1028	1.246	2283.2537	536994.875	740.033	-0.95156	1809.5172	0.74759	8809060	-0.69917	499.993	189.928	168.5175	415.422	407.5855	88484.8906	323.9386	0.42278	386.2672	4031030
007	2018-06-24t2003	1529888772.9	adult	290.002	234.001	-2	679.3831	70.6874	37985.7067	120089.5783	1808344.4219	4748.1	1.6051	423.683	0.47238	348.8706	0.32163	2706.5994	1.6372	2581.9385	538613.25	760.7958	-0.78551	1961.2995	1.1897	8417310	-0.76576	504.904	193.999	171.8898	422.51	414.3258	84079.4844	332.7279	0.5389	397.2004	3854170
007	2018-06-25t0003	1529903173	dead	294.002	238.001	2	677.3606	68.2437	36832.2619	116443.5902	1691047.2182	5043.03	1.9019	424.672	0.536	351.9325	0.43418	2869.5076	1.9829	2694.4177	553814.9375	734.3261	-1.003	1809.0731	0.76123	8182580	-0.79518	533.866	198.465	175.0967	433.3311	424.0068	83632.9062	340.4356	0.63721	401.7981	3824030
008	2018-06-12t1603	1528837582.41	egg	-1.9989	-66.0013	-214.0031	170.6986	28.5869	3258.3763	10346.9372	57603.7192	0	1804.0254	0	-0.38946	0	-0.49931					0	0.13436	0	0.86734	0	1.2801	0	0	0				0	-0.55849	0	0
008	2018-06-12t2003	1528851974.28	larva	1.9989	-62.0036	-210.0053	165.111	28.6173	3202.0061	10178.7806	57165.0664	0	1324.3526	0	-0.62304	0	-0.69292					0	-0.26457	0	0.1274	0	0.71551	0	0	0				0	-0.729	0	0
008	2018-06-13t0003	1528866375.33	larva	5.9992	-58.0033	-206.005	165.0021	28.5469	3183.5782	10118.1097	56930.1673	0	0.27995	0	-0.86801	0	-0.89543					0	-0.6563	0	-0.40792	0	0.18726	0	0	0				0	-0.90833	0	0
008	2018-06-13t0403	1528880775.09	larva	9.9991	-54.0033	-202.0051	164.6179	28.5271	3150.0786	10010.5334	55817.5466	0	-0.52891	0	-1.1256	0	-1.108					0	-1.0404	0	-0.83469	0	-0.3076	0	0	0				0	-1.0977	0	0
008	2018-06-13t0803	1528895175.2	larva	13.9991	-50.0033	-198.0051	164.6098	28.5735	3145.9468	9996.9561	55752.9471	0	-0.84516	0	-1.3977	0	-1.3324					0	-1.4169	0	-1.1948	0	-0.77244	0	0	0				0	-1.2989	0	0
008	2018-06-13t1217	1528910410.58	larva	18.2312	-45.7712	-193.773	212.6154	41.9217	5618.1228	17973.6148	143325.2225	0	-1.0894	0	-1.7039	0	-1.5853					0	-1.8076	0	-1.5275	0	-1.2351	0	0	0				0	-1.5276	0	0
008	2018-06-13t1603	1528923976.29	larva	21.9994	-42.003	-190.0048	342.156	34.1821	8842.1155	28000.1913	192536.1122	405.909	-0.39341	298.931	1.0181	298.8475	1.1032	375.7873	-0.38909	371.9902	18037.791	345.8226	0.32386	366.042	-0.085543	1422910	-0.80879	152.713	91.9891	91.5541	133.4116	130.6573	6403.7573	115.3619	0.9048	126.6556	437868
008	2018-06-13t2003	1528938376.69	larva	25.9995	-38.0029	-186.0047	434.5447	32.8099	11897.892	37588.1871	269766.8231	385.861	-0.68803	299.344	0.81525	298.9642	0.95713	370.9211	-0.67814	369.2211	23738.9531	344.2146	-0.056478	363.1669	-0.44366	1912210	-0.95261	166.732	92.4949	92.1759	131.597	129.6727	8422.2061	115.327	0.78005	125.0779	590858
008	2018-06-14t0003	1528952781.31	larva	30.0008	-34.0016	-182.0034	395.0014	35.2666	10785.0407	34053.4126	249810.3601	463.981	-0.76091	316.297	0.7791	315.3416	0.97463	393.1458	-0.85511	388.4902	22802.4531	361.3417	-0.29772	380.6956	-0.68126	1830730	-1.3991	318.085	96.8093	95.9475	140.6602	134.301	8158.2905	121.0942	0.79239	131.3902	560332
008	2018-06-14t0403	1528967181.37	larva	34.0008	-30.0016	-178.0034	470.9418	36.7464	13721.8991	43262.7588	342444.979	440.139	-0.99452	304.697	0.41399	304.1146	0.68513	390.1937	-1.0973	388.0407	28874.3359	355.0934	-0.70124	376.9522	-0.98593	2238610	-1.5646	264.07	95.735	95.3358	137.8965	134.5418	10204.3447	119.8599	0.61961	130.3178	703365
008	2018-06-14t0803	1528981585.5	larva	38.002	-26.0004	-174.0022	689.0758	50.1266	27890.7583	88008.0917	940371.974	619.305	-0.88617	242.86	-0.5994	241.1612	-0.25437	379.7247	-1.3465	348.3212	56199.2617	296.8704	-1.4735	328.8335	-1.4446	3578300	-1.2422	237.552	88.4869	87.9703	129.7361	127.1592	19200.9355	113.0815	0.265	123.6572	1303770
008	2018-06-14t1249	1528998772.04	larva	42.776	-21.2264	-169.2282	1034.0027	52.4286	40422.1956	127296.0684	1367660.019	803.44	-0.81991	247.856	-0.95023	230.7239	-0.70601	619.199	-0.87726	610.0813	132508.5938	394.3995	-1.2072	553.5194	-0.88142	5300150	-0.81976	158.366	84.763	84.172	128.2025	126.5643	27435.3438	109.3957	-0.090003	121.9878	1812570
008	2018-06-14t1603	1529010381.04	larva	46.0007	-18.0017	-166.0035	925.9165	57.7526	41988.0069	132167.3545	1658029.2156	993.784	-0.69499	312.475	-0.35412	293.7238	-0.066739	807.2012	-0.50004	799.7158	178391.4531	566.3979	-0.26898	740.8159	-0.39812	6901320	-0.35021	292.71	92.0539	91.4863	137.5436	134.0724	30397.1289	118.5089	0.049323	129.7399	2033100
008	2018-06-14t2003	1529024783.19	larva	50.0013	-14.0011	-162.0029	854.7811	58.8557	41507.4579	130785.966	1693337.1205	1461.1	-0.2336	291.721	-0.91766	221.701	-1.3317	1062.4563	0.0053662	1021.3987	231615.4688	705.1194	0.44864	952.1837	0.14279	6357780	-1.0047	274.57	75.7481	75.3258	117.3026	114.1948	25571.959	98.8445	-0.85172	110.0578	1650850
008	2018-06-15t0003	1529039182.52	larva	54.0012	-10.0013	-158.003	667.8701	69.5442	32327.7954	102622.447	1312887.4356	1650.04	-0.1589	357.207	-0.086721	279.0502	-0.60064	1216.8845	0.21868	1170.2489	206870.375	757.8185	0.58077	1069.4845	0.34583	6068240	-1.5071	247.687	91.3109	90.79	134.6856	132.1763	22896.5527	116.8628	-0.26782	128.0239	1551190
008	2018-06-15t0403	1529053583.08	larva	58.0013	-6.0011	-154.0029	1015.1298	60.9417	48365.2827	152351.9196	2006114.4462	1814.92	-0.11163	389.806	0.32982	317.7656	-0.024982	1282.7699	0.16291	1251.9602	327106.3125	800.3957	0.66578	1129.9259	0.35749	9906920	-0.085295	222.612	93.7888	93.1421	138.8188	135.9972	35398.8047	119.6937	-0.25029	132.0684	2383640
008	2018-06-15t0803	1529067986.8	larva	62.0023	-2.0001	-150.0019	985.916	66.2002	53987.9574	170373.9209	2423172.0324	3276.58	1.5283	388.07	0.17402	318.6184	-0.078713	1675.7571	1.0103	1575.5802	474239.25	818.5229	0.5972	1325.4243	0.86623	10960300	0.056519	364.89	95.7653	95.2866	143.8389	140.5943	40706.4023	123.6396	-0.1518	136.015	2704700
008	2018-06-15t1203	1529082387.36	adult	66.0025	2.0001	-146.0017	1038.2295	70.2298	59710.4446	188131.6963	2893254.6889	1774.83	-0.43911	334.395	-1.0095	262.5563	-1.327	1186.5156	-0.46029	1136.2461	371379.375	707.1217	-0.40752	985.0572	-0.51516	10435100	-0.49079	206.174	84.0535	83.2122	130.6567	128.2546	40895.5469	109.8781	-1.003	123.0968	2622970
008	2018-06-15t1603	1529096782.99	adult	70.0013	5.9989	-142.0029	1052.0117	69.5183	57718.4142	181779.5121	2687366.8745	2699.49	0.53787	388.549	-0.045678	301.0635	-0.58609	1600.8916	0.50631	1496.7422	485070.1562	798.0269	0.10748	1284.8692	0.40351	11738100	-0.18075	181.271	93.3832	92.693	142.9469	140.7986	43312.918	123.2618	-0.38223	136.2448	2821110
008	2018-06-15t2003	1529111184.78	adult	74.0018	9.9994	-138.0024	1081.0072	73.5658	62602.6841	197296.9829	3039189.0751	2336.69	-0.00010771	367.201	-0.59731	300.1412	-0.66873	1427.7572	-0.085932	1353.8683	468304.375	756.5858	-0.35295	1183.6319	-0.097477	12019200	-0.29973	197.399	94.1544	93.252	142.7782	140.6126	46831.2578	122.8248	-0.52855	135.6014	3081860
008	2018-06-16t0003	1529125583.1	adult	78.0013	13.9989	-134.0029	1081.5077	77.7534	66760.6834	210469.6255	3470355.5124	2809.42	0.4496	367.108	-0.69925	306.7493	-0.56509	1376.3304	-0.3439	1243.1609	480339.3125	709.9969	-0.85447	1035.6906	-0.76743	12793700	-0.16379	218.886	92.7778	92.0826	146.2519	143.7288	51041.9141	125.1762	-0.51933	138.4624	3233300
008	2018-06-16t0403	1529139982.79	adult	82.0012	17.9988	-130.003	1116.2998	74.4611	65986.2399	208050.8426	3246572.777	3024.89	0.60511	382.865	-0.4333	300.3137	-0.75806	1700.8511	0.41989	1588.9602	586793.625	787.7804	-0.35967	1274.3605	-0.011983	13199300	-0.16197	334.889	97.8091	97.0479	147.0207	143.6977	50722.1562	125.7488	-0.62482	138.3623	3371970
008	2018-06-16t0803	1529154383.83	adult	86.0015	21.9991	-126.0027	1069.6838	76.1058	67195.3335	211903.7456	3502642.4197	1858.71	-0.81767	380.349	-0.56391	319.0324	-0.33836	1296.2668	-0.79375	1217.6123	454989.6562	735.543	-0.89862	1068.2844	-0.89838	13333100	-0.25413	260.261	102.809	102.3928	151.4802	149.0012	53169.5586	131.4037	-0.41613	144.1412	3603980
008	2018-06-16t1203	1529168783.6	adult	90.0015	25.999	-122.0027	1152.7775	76.0901	69502.6592	218834.7882	3622664.7065	2202.4	-0.50526	350.588	-1.3316	285.1139	-1.1953	1352.3965	-0.7568	1273.9177	492272.3125	735.8721	-1.0081	1118.3291	-0.8339	12732700	-0.6556	330.749	99.2877	96.7131	213.1692	204.2611	77593.6016	134.2633	-0.3811	179.5772	3605930
008	2018-06-16t1603	1529183184.47	adult	94.0017	29.9993	-118.0025	1161.4548	80.2734	74628.9761	235183.643	4038643.6049	1754.14	-1.0961	320.377	-2.125	247.3654	-2.1586	1314.1981	-0.976	1276.051	512537.25	730.2305	-1.1593	1166.7897	-0.77451	12473600	-0.87892	359.909	89.2036	88.3387	141.5156	137.2633	55191.0781	117.1521	-1.6429	131.5086	3473050
008	2018-06-16t2003	1529197583.45	adult	98.0014	33.999	-114.0028	1147.3024	90.4381	73560.2188	232139.0865	3955772.2813	2812.94	0.028837	349.888	-1.4965	269.775	-1.634	1815.7657	0.23386	1700.1212	697254.0625	755.7691	-1.0569	1345.6681	-0.24061	13420000	-0.5307	249.411	89.1746	87.8823	158.1933	151.5092	60746.2422	120.7269	-1.5319	139.7368	3420290
008	2018-06-17t0003	1529211984.14	adult	102.0016	37.9992	-110.0026	1181.2423	78.6816	74735.6741	235438.548	3996805.1593	3167.15	0.34847	342.175	-1.7525	267.6302	-1.717	1826.0122	0.1355	1754.986	712144.75	754.2693	-1.1671	1279.0938	-0.6011	13337000	-0.63657	227.547	90.7185	89.3862	145.7087	142.4336	56826.3906	121.17	-1.5947	136.5657	3535940
008	2018-06-17t0403	1529226383.64	adult	106.0015	41.999	-106.0027	1141.2707	80.721	71563.4714	225432.1647	3825932.9106	3052.92	0.14007	365.802	-1.2492	290.5703	-1.169	1835.8167	0.042579	1726.9892	686595.4375	852.09	-0.51771	1339.3997	-0.50047	13661600	-0.54544	284.575	97.6814	96.3827	155.6402	152.8109	58209.4336	132.4247	-1.0135	147.3679	3648110
008	2018-06-17t0803	1529240789.11	adult	110.003	46.0006	-102.0012	1120.6237	79.7727	64167.1478	202820.5805	3184978.7959	2172.21	-0.91639	365.762	-1.3143	291.616	-1.1693	1630.9713	-0.58162	1571.0306	548006.375	807.3416	-0.95411	1351.6542	-0.56576	12268000	-1.1979	244.343	98.4867	96.1345	163.7462	161.3067	55018.7227	138.2547	-0.78726	154.6941	3303340
008	2018-06-17t1203	1529255183.81	adult	114.0015	49.9991	-98.0027	1103.6888	85.5065	69231.9008	218316.7455	3719676.9814	3942.26	0.98149	386.948	-0.86104	311.8956	-0.68362	1853.635	-0.11992	1686.7125	671015.875	840.2158	-0.80183	1394.0031	-0.51934	13975400	-0.48993	518.976	119.247	112.5632	341.2949	327.3421	123548.75	174.104	1.0283	272.1312	4306850
008	2018-06-17t1603	1529269584.18	adult	118.0016	53.9992	-94.0026	1118.9425	78.2824	70001.4055	220595.1533	3699734.8405	2212.94	-0.98658	357.636	-1.6272	287.5305	-1.3249	1582.0223	-0.87486	1523.0226	579020.1875	817.9706	-1.0433	1302.5838	-0.91775	13064400	-0.89382	428.064	102.83	100.4158	243.0472	226.2441	88955.2656	141.0554	-0.8492	174.8988	3756370
008	2018-06-17t2003	1529283983.91	adult	122.0015	57.9991	-90.0027	1094.4085	81.5222	71214.1696	224500.6041	3878935.5718	2915.98	-0.26413	373.306	-1.2979	309.7314	-0.79259	1618.1469	-0.85321	1522.2576	601950.625	818.8287	-1.1012	1297.4637	-1.0056	13862300	-0.58356	340.076	113.849	112.0585	184.1657	180.1171	68509.625	150.6364	-0.47768	170.9293	4227670
008	2018-06-18t0003	1529298383.67	adult	126.0015	61.9991	-86.0027	1151.4752	78.774	72042.8749	226896.8111	3892899.1292	2109.35	-1.182	345.098	-2.0187	276.7539	-1.6461	1509.7563	-1.1697	1456.2748	567668.375	817.5974	-1.156	1265.325	-1.1659	12966400	-0.93689	247.57	100.747	98.8491	173.9054	168.7179	65388.4336	137.8064	-1.1724	159.0294	3785380
008	2018-06-18t0403	1529312784.15	adult	130.0016	65.9992	-82.0026	1154.2694	78.9297	72664.5721	229241.4976	3768975.1269	2493.5	-0.7939	379.823	-1.221	315.5166	-0.70432	1589.6056	-1.0127	1522.4984	602460.5	837.6789	-1.0475	1306.9043	-1.0648	14394900	-0.39977	307.582	115.085	113.1132	197.4738	192.6998	74842.5625	152.4147	-0.60196	179.7414	4361610
008	2018-06-18t0803	1529327184.93	adult	134.0018	69.9994	-78.0024	1142.6899	86.0781	73003.3285	230075.1408	3933217.5817	2382.06	-0.93453	385.159	-1.1219	324.278	-0.51431	1530.9572	-1.1754	1484.4849	583294.6875	824.6669	-1.1462	1290.7236	-1.136	14663000	-0.30735	391.108	120.436	116.7353	268.6802	260.7307	102367.1641	162.1271	-0.29813	230.6786	4584990
008	2018-06-18t1203	1529341598.25	adult	138.0055	74.0031	-73.9987	1189.634	86.3966	75892.2832	239159.4422	4149887.0026	2161.17	-1.1764	373.982	-1.3958	324.5741	-0.53037	1419.7008	-1.4479	1369.0992	562201.5	781.4686	-1.4068	1210.9019	-1.3791	14796200	-0.25465	713.994	122.605	117.8677	317.8311	284.5586	125861.1016	172.1896	-0.027875	247.9398	4850730
008	2018-06-18t1603	1529355986.51	adult	142.0023	77.9998	-70.0019	1138.9269	79.8021	71750.3551	225970.3909	3860687.1326	2362.72	-0.96372	389.3	-1.0475	317.1156	-0.73649	1732.0303	-0.69872	1671.0443	649511.375	863.3453	-0.86858	1488.4222	-0.50096	14567200	-0.32371	445.652	121.154	118.6036	216.1055	208.7492	81039.5781	162.7626	-0.46616	195.3326	4533470
008	2018-06-18t2003	1529370384.12	adult	146.0016	81.9992	-66.0026	1065.0639	81.6766	71314.98	224822.7703	4050169.5542	2182.07	-1.1548	386.184	-1.1246	334.3652	-0.3363	1474.6224	-1.2926	1440.509	548559.5625	822.785	-1.1	1231.3453	-1.2808	14344400	-0.38001	356.527	117.647	115.4536	224.4144	211.6308	83482.1719	166.9286	-0.41297	194.0205	4369880
008	2018-06-19t0003	1529384784.55	adult	150.0017	85.9993	-62.0025	1125.591	84.2816	71883.1454	226575.4895	3848875.8462	2959.53	-0.3182	390.859	-1.0156	325.92	-0.56049	1601.1121	-0.97083	1477.225	602018.125	885.3536	-0.69114	1290.9498	-1.0731	14658800	-0.26736	338.568	121.187	119.7842	222.465	214.5848	83646.8359	168.9402	-0.43356	199.1186	4545020
008	2018-06-19t0403	1529399185.07	adult	154.0019	89.9994	-58.0023	1196.7895	83.2722	78189.7425	246314.1	4420497.9717	2344.13	-0.95958	374.679	-1.3739	304.3007	-1.0946	1545.3876	-1.0751	1466.2972	630518.125	890.2708	-0.63107	1296.1105	-1.0258	15270800	-0.070766	597.782	111.517	107.6033	327.9993	300.0918	133823.7031	157.9939	-0.81297	209.8011	4545080
008	2018-06-19t0803	1529413585.88	adult	158.0021	93.9997	-54.0021	1190.8702	86.7179	80766.9232	254443.215	4645694.3764	2391.72	-0.89604	372.016	-1.4221	289.2716	-1.4641	1779.9772	-0.52106	1722.6033	749370.375	889.9105	-0.60508	1501.8705	-0.40383	15647400	0.04553	1582.58	106.005	102.5507	246.5188	202.8854	103784.4219	148.4958	-1.1106	183.1098	4458660
008	2018-06-19t1203	1529427983.81	adult	162.0015	97.9991	-50.0027	1167.5844	79.3234	75961.4662	239356.3184	4156139.7074	2832.59	-0.42689	402.092	-0.74108	328.5994	-0.5418	1778.9974	-0.50464	1694.9326	704483	933.9025	-0.32365	1412.8816	-0.63764	15922000	0.13001	576.549	126.813	124.4522	314.1708	287.4069	124411.6562	176.8797	-0.45085	235.5604	5021540
008	2018-06-19t1603	1529442383.79	adult	166.0015	101.9991	-46.0027	1158.6083	80.9113	72386.2168	228026.9294	3867627.8605	2414.75	-0.8436	399.204	-0.79567	323.4915	-0.67469	1663.7057	-0.73639	1593.5226	628880.75	930.8202	-0.31281	1400.1536	-0.65051	15072400	-0.077767	481.605	121.628	118.5169	237.0155	228.5452	89591.875	168.8302	-0.70756	212.0771	4592190
008	2018-06-19t2003	1529456784.52	adult	170.0017	105.9993	-42.0025	1131.4894	79.3393	69127.9314	217752.3124	3581553.7722	2459.16	-0.78549	387.194	-1.0469	316.9292	-0.83938	1524.2606	-1.0138	1462.0457	550258.0625	881.2738	-0.55751	1276.5007	-0.96519	13966100	-0.3344	440.796	123.923	119.8114	248.0867	239.6172	89559.3047	176.1188	-0.60438	221.8279	4469910
008	2018-06-20t0003	1529471184.52	adult	174.0017	109.9993	-38.0025	1186.9027	78.5791	70723.4318	222662.5345	3611404.834	2408.49	-0.82587	382.587	-1.1355	317.162	-0.84436	1519.7606	-0.99934	1454.6726	562311.4375	845.5799	-0.72133	1285.9987	-0.91538	14132400	-0.26324	499.848	125.044	120.4358	257.5791	247.6445	95304.2812	182.1976	-0.54038	229.2923	4618980
008	2018-06-20t0403	1529485584.63	adult	178.0017	113.9993	-34.0025	1185.0251	77.9045	71216.5281	224297.2161	3634852.3973	2196.29	-1.0273	379.427	-1.1922	313.9015	-0.92964	1471.7399	-1.0802	1408.6801	547487.25	833.4382	-0.75576	1251.6611	-0.98559	14112800	-0.23867	532.074	126.263	120.5872	270.1597	257.78	100499.3984	187.6277	-0.49812	237.3882	4696350
008	2018-06-20t0803	1529499987.62	adult	182.0026	118.0001	-30.0016	1199.2344	78.1404	71644.0952	225561.4341	3673031.7488	2203.1	-1.0104	375.283	-1.2682	312.9724	-0.95952	1485.736	-1.0313	1418.0885	557151	818.2619	-0.80555	1254.4259	-0.95588	14037500	-0.22816	483.071	127.541	121.3881	271.3656	262.0478	101762.1172	193.3863	-0.45398	243.277	4770650
008	2018-06-20t1203	1529514385.32	adult	186.0019	121.9995	-26.0023	1197.2521	78.5915	71663.2714	225620.9188	3683041.2946	2247.77	-0.96055	375.194	-1.2588	314.3835	-0.93404	1519.645	-0.94564	1431.4468	569866.875	816.1584	-0.78888	1263.4472	-0.91569	14040500	-0.19974	501.726	129.381	122.3523	277.7981	268.4405	104174.2812	198.9048	-0.42062	245.9125	4841680
008	2018-06-20t1603	1529528785.1	adult	190.0019	125.9994	-22.0023	1199.1254	78.4721	71575.3177	225331.5081	3680163.9662	2169.46	-1.0323	373.974	-1.2733	314.7578	-0.9305	1505.2926	-0.96396	1447.9143	562979.4375	800.3923	-0.84863	1265.9738	-0.89515	13986300	-0.18556	530.165	131.113	123.5198	287.314	276.5194	107455.4219	204.8781	-0.38201	254.6464	4903510
008	2018-06-20t2003	1529543184.55	adult	194.0017	129.9993	-18.0025	1192.5071	78.744	71033.8189	223644.3422	3648913.17	2874.2	-0.34611	371.154	-1.3207	313.229	-0.96949	1584.1276	-0.79709	1448.0023	589295.4375	776.9799	-0.94925	1251.6272	-0.91737	13770600	-0.20759	489.541	132.302	124.3306	295.1802	280.7077	109807.0391	209.4551	-0.36952	260.1731	4908660
008	2018-06-21t0003	1529557585.36	adult	198.0019	133.9995	-14.0023	1190.1374	78.7293	70795.9131	222872.8923	3637425.2759	3193.21	-0.03748	367.089	-1.3927	310.6302	-1.0278	1671.0374	-0.61562	1480.4793	618283.8125	766.8205	-0.98166	1249.1886	-0.91176	13574200	-0.22503	537.127	133.788	124.8394	304.7815	288.9892	112769.1562	215.8613	-0.32542	267.3392	4947210
008	2018-06-21t0403	1529571985.13	adult	202.0019	137.9995	-10.0023	1178.5726	78.7652	70282.7355	221274.3307	3605992.5004	3138.62	-0.088101	363.648	-1.4498	307.7601	-1.0888	1697.1592	-0.55572	1538.9794	624554.5625	768.386	-0.95046	1269.2893	-0.84837	13352100	-0.24768	510.596	135.123	125.2704	309.8875	297.1857	114038.5859	221.791	-0.28922	278.2637	4961320
008	2018-06-21t0803	1529586385.67	adult	206.002	141.9996	-6.0022	1187.5575	78.6529	70377.7848	221554.4703	3603758.5282	3217.26	-0.008578	361.132	-1.4847	307.7838	-1.0777	1667.9926	-0.60578	1518.2205	613821.25	749.8628	-1.0328	1231.0779	-0.93666	13277400	-0.23786	485.435	136.342	126.2244	314.7374	306.278	115823.3594	224.7489	-0.30206	282.0262	5012760
008	2018-06-21t1203	1529600799.51	adult	210.0059	146.0035	-1.9983	1176.7558	79.1723	70777.2533	222848.6077	3665929.4406	3258.82	0.03488	362.402	-1.4384	309.8008	-1.022	1636.5045	-0.66024	1555.8004	605506.6875	758.4242	-0.96439	1217.028	-0.96275	13390700	-0.18685	520.721	137.706	126.6839	324.316	309.8697	119996.9375	230.1821	-0.27245	287.5711	5088240
008	2018-06-21t1603	1529615187.42	dead	214.0025	150.0001	1.9983	1178.5333	79.3752	70507.3882	221970.1263	3648017.9129	2622.2	-0.57143	361.41	-1.4405	308.5624	-1.0395	1679.354	-0.56537	1623.1805	619681.625	773.0499	-0.86164	1321.8169	-0.6805	13305700	-0.17926	505.132	139.245	128.1922	324.1364	314.5418	119606.3438	233.8234	-0.27271	291.7782	5126460
011	2018-06-12t1603	1528837620.8	egg	-1.9988	-62.0012	-266.0019	153.8883	27.9987	2794.9868	8902.4237	48648.2352	0	1804.0199	0	-0.38947	0	-0.49932					0	0.13436	0	0.86733	0	1.2801	0	0	0				0	-0.55849	0	0
011	2018-06-12t2003	1528852012.29	larva	1.9988	-58.0035	-262.0043	173.2732	26.4978	3066.7503	9723.7999	51107.3459	0	1324.3601	0	-0.62304	0	-0.69291					0	-0.26456	0	0.12741	0	0.71552	0	0	0				0	-0.729	0	0
011	2018-06-13t0003	1528866413.13	larva	5.9991	-54.0033	-258.004	167.7341	28.8336	3257.9783	10353.9361	58304.4878	0	0.28003	0	-0.86801	0	-0.89543					0	-0.65629	0	-0.40791	0	0.18727	0	0	0				0	-0.90833	0	0
011	2018-06-13t0403	1528880813.23	larva	9.9991	-50.0033	-254.004	167.7506	27.6094	3080.746	9785.1713	53409.872	0	-0.5289	0	-1.1256	0	-1.108					0	-1.0404	0	-0.83469	0	-0.3076	0	0	0				0	-1.0977	0	0
011	2018-06-13t0803	1528895213.53	larva	13.9992	-46.0032	-250.0039	318.0002	32.6694	8179.767	25846.9752	182448.0523	336.937	0.16569	214.557	0.60842	212.5363	0.59242	300.5876	-0.042204	297.8596	13526.4414	265.7225	0.50518	287.8174	0.33538	945122	-0.19442	155.414	73.1514	72.8554	117.5272	114.8437	5288.7227	97.8787	0.76208	108.874	322232
011	2018-06-13t1217	1528910449.03	larva	18.2312	-41.7711	-245.7719	366.7439	34.7985	10678.5899	33755.3163	264788.3606	376.824	-0.16478	276.073	0.97966	277.2024	1.0299	360.1126	-0.16348	358.2905	20886.5293	331.1708	0.57274	351.8703	0.20929	1578860	-0.30291	162.463	78.0529	77.5292	123.2685	120.2737	7149.5713	103.7925	0.75912	114.1443	446385
011	2018-06-13t1603	1528924014.42	larva	21.9994	-38.0029	-242.0037	144.5443	27.3179	2799.7462	8927.8508	49921.4585	482.181	-0.22882	225.536	0.27822	224.779	0.37701	318.4754	-0.5907	307.9216	5095.6064	272.2492	-0.20246	294.4567	-0.41972	347777	-1.4252	543.162	90.8067	89.7983	183.2178	158.1713	2931.4844	123.0061	1.0806	140.2789	140024
011	2018-06-13t2003	1528938414.94	larva	25.9996	-34.0028	-238.0035	377.9335	64.8344	15431.9893	49209.2834	561109.3097	525.115	-0.41795	217.22	-0.047187	215.0182	0.097533	319.4718	-0.85157	314.3447	26196.6914	275.1003	-0.54909	302.4124	-0.71328	1772080	-1.0306	432.537	92.8013	91.2248	180.7862	167.0603	14824.4658	129.5215	1.1229	152.8322	757073
011	2018-06-14t0003	1528952821.25	larva	30.0013	-30.001	-234.0018	501.3484	38.337	15616.1855	49354.7222	400785.2579	429.645	-0.82201	302.485	0.62751	301.6732	0.82795	380.7431	-0.89545	376.8717	31982.4199	349.252	-0.38376	369.3603	-0.72947	2521520	-1.0249	174.734	96.3154	95.9394	137.7003	136.3079	11566.8281	120.2436	0.7707	132.1899	802885
011	2018-06-14t0403	1528967221.2	larva	34.0013	-26.001	-230.0018	582.3903	49.8798	21299.1177	67137.732	697500.636	407.73	-1.0481	286.282	0.20193	285.8828	0.4792	369.5439	-1.1624	365.5922	41758.4609	334.2289	-0.84965	357.7471	-1.0645	3230700	-1.0408	257.495	90.5952	90.0783	134.2577	131.281	15171.1221	115.0231	0.48869	126.4793	1022370
011	2018-06-14t0803	1528981626.13	larva	38.0027	-21.9997	-226.0004	611.2755	42.0329	19847.0702	62623.1857	551599.5583	858.474	-0.51466	305.89	0.16714	298.0892	0.42708	605.7629	-0.65459	570.6009	64210.8711	405.7513	-0.69836	518.6957	-0.69368	3228360	-1.4225	247.176	88.3442	88.0428	133.1923	130.0599	14118.3877	113.1651	0.26739	124.5343	932384
011	2018-06-14t1249	1528998811.86	larva	42.7765	-17.2259	-221.2266	742.661	53.1406	30298.5998	95506.9219	1054387.6462	1484.9	0.17009	346.528	0.35176	310.2303	0.332	1190.958	0.81907	1177.5627	190553.2812	649.1009	0.60931	1014.8528	0.87324	5543410	-0.69843	204.719	84.4251	84.0478	131.8284	128.8539	21092.5469	111.2187	-0.031236	123.403	1350550
011	2018-06-14t1603	1529010421.13	larva	46.0013	-14.0011	-218.0018	792.6249	48.8009	31620.4296	99578.4612	1062325.4531	1724.26	0.32037	359.102	0.30843	299.722	0.018063	1312.634	0.96845	1296.2322	219209.8906	779.7995	1.2531	1209.5934	1.3361	5995560	-0.79085	258.914	92.246	91.7458	140.1825	137.2047	23410.4766	119.0834	0.069672	131.538	1540140
011	2018-06-14t2003	1529024823.23	larva	50.0019	-10.0005	-214.0012	855.4195	52.3952	38543.7929	121481.4628	1444819.8249	1904.74	0.35863	376.379	0.3877	314.9698	0.11235	1302.4948	0.68431	1240.5798	264406.4375	767.474	0.89726	1049.6826	0.49832	7635220	-0.39782	171.57	94.7301	94.0459	138.9107	137.0706	28198.877	121.2514	0.029977	132.5278	1921690
011	2018-06-15t0003	1529039222.73	larva	54.0017	-6.0006	-210.0014	917.4498	61.2109	47537.7477	150091.2672	2026179.3526	3497.78	2.2248	411.531	0.82077	348.915	0.58623	1689.9227	1.5291	1600.892	422480.6875	804.7713	0.92082	1300.1312	1.1772	10262800	0.44846	280.98	95.0587	94.6429	142.7319	139.719	35682.9805	122.9719	-0.0010549	135.4819	2370570
011	2018-06-15t0403	1529053623.03	larva	58.0018	-2.0005	-206.0013	1011.1181	65.066	53673.4195	169059.0145	2426065.4781	1700.85	-0.25462	344.234	-0.48707	289.7155	-0.54466	1122.3397	-0.27088	1073.5798	315377.4688	679.36	-0.21566	950.9023	-0.28227	9672990	-0.19286	745.557	79.4063	78.3718	136.9102	130.7319	38471.7539	109.5789	-0.73519	124.2391	2231320
011	2018-06-15t0803	1529068026.93	adult	62.0029	2.0005	-202.0002	980.7846	69.1092	53469.694	168444.5217	2481430.7174	4714.73	3.2873	420.304	0.78524	354.483	0.63638	1541.3379	0.65109	1387.3952	431574.625	784.9525	0.35104	1172.5544	0.32221	11768500	0.42406	254.291	101.579	101.0066	149.3075	147.1335	41806.1094	128.9062	0.12026	142.0014	2844220
011	2018-06-15t1203	1529082427.85	adult	66.0031	6.0008	-198	964.6978	69.5957	55281.4575	174359.5294	2618202.2903	3764.42	1.947	381.537	-0.075068	321.8139	-0.074364	1318.1526	-0.10877	1031.7037	382264.25	707.4821	-0.40488	936.1533	-0.68944	11030200	-0.22203	284.822	94.8409	94.1601	141.8261	139.2243	41129.5625	122.7578	-0.29942	135.0499	2741850
011	2018-06-15t1603	1529096823.1	adult	70.0018	9.9995	-194.0013	1097.5009	73.8539	62985.7604	198361.4658	3055267.8103	2652.75	0.48265	376.036	-0.30309	320.6788	-0.15252	1201.1322	-0.56459	1104.8065	396373.625	708.2187	-0.57028	987.0304	-0.66485	12385100	0.11043	290.393	94.669	94.0465	144.8707	141.4891	47807.3398	123.0347	-0.39516	136.6954	3118020
011	2018-06-15t2003	1529111225.17	adult	74.0024	14.0001	-190.0007	1068.3739	85.9104	67340.7263	212649.8738	3531015.0216	3569.61	1.4389	366.999	-0.60162	315.8865	-0.3088	1221.2755	-0.64174	1069.5289	429889	702.3635	-0.77125	992.4379	-0.79038	12892700	0.093155	279.569	96.9627	96.1328	165.47	153.4232	58245.4375	127.2061	-0.2714	143.8013	3406300
011	2018-06-16t0003	1529125623.43	adult	78.0019	17.9996	-186.0012	1132.4396	72.8355	63144.7507	198944.1351	3037661.259	2245.71	-0.20257	328.692	-1.5416	272.5826	-1.3665	1134.3065	-0.99837	1059.1498	375455.4375	629.0361	-1.4935	924.7441	-1.1741	10858300	-1.0361	272.78	91.7411	90.8897	140.8118	138.286	46608.6992	120.1051	-0.82542	133.4454	3030670
011	2018-06-16t0403	1529140022.75	adult	82.0017	21.9994	-182.0014	1144.7767	88.1573	66289.093	209903.5398	3290183.1271	1616.35	-1.0145	356.572	-1.0259	300.3455	-0.7573	1066.587	-1.2999	1026.5042	370105.6875	695.4823	-1.1019	929.6013	-1.2879	12360200	-0.54166	253.603	100.812	100.162	149.6243	147.8028	51919.6484	129.8323	-0.37156	142.6126	3494560
011	2018-06-16t0803	1529154424.03	adult	86.0021	25.9997	-178.001	1133.9712	74.3829	66342.7805	208904.0381	3329090.6664	1969.46	-0.69084	359.457	-1.0455	306.4277	-0.64434	1196.9044	-1.0631	1142.8459	415325.8125	728.2079	-0.95824	1029.6824	-1.042	12462400	-0.6501	185.048	98.2531	97.1688	152.6516	150.8349	52970.0938	131.4883	-0.41077	145.369	3406430
011	2018-06-16t1203	1529168823.89	adult	90.002	29.9997	-174.0011	1158.8823	75.4588	64560.4843	203324.8217	3071292.0181	2663.16	0.021038	404.884	-0.05799	336.0272	0.054086	1647.4796	0.040057	1591.5939	556848.125	815.1291	-0.36436	1333.7992	-0.033573	13679800	-0.22305	311.981	107.234	105.9404	164.2351	161.6248	55511.4688	142.0347	0.12301	156.9051	3623100
011	2018-06-16t1603	1529183224.63	adult	94.0022	33.9999	-170.0009	1047.1759	76.6687	63582.0145	200578.0762	3208053.8158	4103.3	1.5805	428.782	0.44973	348.8268	0.35168	2105.1653	1.1349	1891.5533	698914.875	818.3186	-0.45096	1556.1635	0.66054	14234700	-0.07315	250.616	108.052	107.3639	171.7246	164.7023	57012.5547	140.1691	-0.14621	156.4002	3587100
011	2018-06-16t2003	1529197623.88	adult	98.002	37.9997	-166.0011	1189.4317	75.4688	68511.7326	215786.6761	3363592.7707	3089.42	0.34272	403.413	-0.21417	334.9389	-0.011238	1738.006	0.02926	1651.6479	622206.125	768.6913	-0.95468	1432.8462	0.076668	14438900	-0.06589	226.574	112.697	111.887	163.3169	160.8494	58467.4531	142.3502	-0.1547	156.0937	4033640
011	2018-06-17t0003	1529212024.74	adult	102.0023	41.9999	-162.0008	1203.9655	75.5641	70484.1277	221887.8201	3526361.8521	4123.27	1.4285	401.77	-0.31613	328.0422	-0.20411	1898.2562	0.32253	1786.8292	700456.5625	777.3727	-0.988	1497.7334	0.18253	14797200	0.023817	412.28	109.021	108.3004	162.4882	159.6352	59958.1523	140.2502	-0.42661	154.5538	4015230
011	2018-06-17t0403	1529226423.82	adult	106.002	45.9997	-158.0011	1168.7455	74.9704	68307.6303	215633.4977	3330830.1719	3716.62	0.88505	411.473	-0.14416	335.1873	-0.046659	1683.4996	-0.34583	1543.7615	602692.875	796.3865	-0.94101	1379.03	-0.36067	14691200	-0.086584	410.414	107.431	104.2756	271.7472	266.6537	97285.5	144.7597	-0.29076	227.0326	3835730
011	2018-06-17t0803	1529240830.3	adult	110.0038	50.0015	-153.9993	1218.7176	78.4707	74030.3262	233229.0615	3814713.3815	2548.41	-0.49708	373.815	-1.119	315.3718	-0.56995	1490.8212	-0.93418	1422.9879	576947.8125	776.0884	-1.1871	1268.7077	-0.85411	14452000	-0.24449	234.766	105.429	103.2151	168.9075	165.6434	65367.207	143.7566	-0.47871	160.1403	4076000
011	2018-06-17t1203	1529255224.21	adult	114.0021	53.9998	-150.001	1116.8296	73.5436	63590.5857	200461.8965	3088096.275	2906.52	-0.16491	434.242	0.286	344.0432	0.12819	2046.4169	0.35951	1969.4144	681456.8125	989.5212	0.29079	1704.2629	0.5446	14442900	-0.2912	238.759	118.423	117.5225	186.4358	183.4901	62083.125	157.1814	0.12061	176.8358	3938750
011	2018-06-17t1603	1529269624.81	adult	118.0023	58	-146.0008	1197.856	79.3867	70170.0116	220960.0218	3557593.4284	2456.27	-0.71907	393.76	-0.75269	313.0845	-0.68055	1629.1844	-0.75867	1574.4517	597910.6875	896.6338	-0.4777	1311.6644	-0.887	14438400	-0.32776	435.109	107.857	106.8998	215.6901	192.5583	79158.2656	144.0259	-0.69728	168.373	3954910
011	2018-06-17t2003	1529284024.18	adult	122.0021	61.9998	-142.001	1140.1026	81.3669	70838.8026	223274.1224	3787227.3767	2094.67	-1.1616	376.088	-1.2308	292.1033	-1.2357	1623.4	-0.84036	1587.9142	600658	943.7798	-0.21904	1412.8651	-0.61919	13899900	-0.56861	338.908	95.1799	93.83	164.3346	159.2893	60803.7891	131.5633	-1.4037	151.0056	3517760
011	2018-06-18t0003	1529298423.97	adult	126.0021	65.9997	-138.001	1227.86	78.4015	74627.9932	235122.4235	3856211.1202	2725.57	-0.51216	374.301	-1.3173	278.4245	-1.6043	1854.6881	-0.33088	1740.5141	723328.375	951.4864	-0.22929	1516.1719	-0.33565	14580900	-0.31845	298.387	94.9745	93.1911	171.6611	161.9723	66947.8438	128.7672	-1.5866	151.223	3699730
011	2018-06-18t0403	1529312824.53	adult	130.0022	69.9999	-134.0009	1137.5798	74.181	65614.8134	206618.9612	3221325.0185	3976.64	0.81244	450.658	0.47168	343.4346	-0.00847	2344.1404	0.81269	2249.172	806384.25	1043.6046	0.34782	1801.3918	0.55181	15462500	-0.0067292	237	123.163	121.8598	185.305	181.8629	63744.9336	157.3243	-0.39088	175.0997	4225850
011	2018-06-18t0803	1529327225.67	adult	134.0025	74.0002	-130.0006	1146.9177	77.9958	70221.6826	221245.258	3646049.1001	2872.52	-0.40474	433.804	0.033681	330.2409	-0.36642	2070.3406	0.12237	1997.1322	759815	1065.5017	0.44914	1755.0585	0.36183	15905000	0.13148	394.535	119.776	118.1614	200.6798	186.1112	73649.4766	154.8519	-0.5902	175.4845	4391450
011	2018-06-18t1203	1529341639.88	adult	138.0065	78.0041	-125.9966	1181.2842	81.348	73390.4362	231191.0611	3915876.0161	3344.06	0.097507	414.139	-0.4502	320.6621	-0.62675	2097.2651	0.17224	2008.2804	803252.5625	1019.1084	0.12782	1723.9473	0.24715	15859000	0.10411	315.554	106.254	104.1685	182.9889	178.788	70084.75	150.5379	-0.82741	170.0857	4068910
011	2018-06-18t1603	1529356027.85	adult	142.0031	82.0008	-122	1151.5167	79.8136	73042.4483	230155.4206	3929189.8204	3724.01	0.49846	417.194	-0.39575	328.8654	-0.4487	2398.0132	0.88172	2295.3403	913643.0625	987.0718	-0.087595	1748.9204	0.31132	15895500	0.10624	424.145	107.69	105.8184	182.3667	178.117	69481.7031	152.8839	-0.80549	171.705	4103110
011	2018-06-18t2003	1529370424.78	adult	146.0023	85.9999	-118.0008	1174.1223	77.5107	71069.356	223780.1618	3687365.6413	4131.35	0.93179	445.393	0.24639	345.9225	-0.055073	2413.8347	0.91502	2300.3774	895532.6875	1049.9641	0.30227	1942.0859	0.89651	16519200	0.29516	491.787	129.183	123.3118	391.8431	389.7893	145373.7812	172.3365	-0.24019	333.607	4791250
011	2018-06-19t0003	1529384825.12	adult	150.0024	90	-114.0007	1134.0641	79.0563	66822.4181	210525.9514	3397896.4663	3257.94	-0.00050093	424.58	-0.24284	330.8205	-0.44212	2261.019	0.55795	2124.9351	791356.625	1038.1559	0.23177	1817.956	0.51097	14821700	-0.21881	262.682	118.903	117.0583	193.3155	189.9298	67660.4375	158.6917	-0.73857	180.1247	4150790
011	2018-06-19t0403	1529399225.69	adult	154.0025	94.0002	-110.0006	1161.9987	80.6021	71821.6652	226267.365	3832139.3819	2605.75	-0.68379	415.514	-0.44893	336.3741	-0.32535	1775.584	-0.54949	1735.6693	665844	946.9146	-0.29598	1439.3733	-0.60449	15568900	0.01456	393.85	124.92	123.4708	190.8544	186.4386	71570.3906	161.1085	-0.72693	179.1387	4680630
011	2018-06-19t0803	1529413626.8	adult	158.0028	98.0005	-106.0003	1044.8528	78.2417	64486.2381	203214.0277	3424367.0997	2701.9	-0.57244	400.743	-0.77851	313.4862	-0.88755	1863.8932	-0.33262	1812.5056	628132	893.5919	-0.5837	1501.8973	-0.40375	13491000	-0.54941	553.562	124.286	120.004	349.7511	338.3157	117866.125	164.9792	-0.6831	265.0196	4184100
011	2018-06-19t1203	1529428024.29	adult	162.0022	101.9998	-102.001	1108.9209	80.7666	66766.8399	210395.1366	3444401.1403	3203.58	-0.044346	395.97	-0.8768	313.6392	-0.89564	2060.8826	0.11733	2002.5809	719248	854.6203	-0.77583	1498.6634	-0.3952	13803500	-0.43464	456.7	119.568	116.9203	251.3839	239.4537	87732.9688	161.5596	-0.82519	195.4795	4168130
011	2018-06-19t1603	1529442424.17	adult	166.0021	105.9998	-98.001	1126.0803	80.9785	69291.5897	218318.6322	3675238.9761	3395.28	0.15555	430.344	-0.1119	348.7093	-0.081895	2093.5681	0.19565	2048.6398	757871.625	883.1848	-0.58027	1561.8252	-0.20207	15560800	0.04828	440.743	134.019	132.712	203.0347	198.6745	73498.5469	172.5641	-0.62129	191.2833	4846010
011	2018-06-19t2003	1529456825.2	adult	170.0024	110.0001	-94.0007	1127.5513	80.4946	69794.1136	219862.6928	3724047.139	3344.25	0.10646	400.395	-0.75952	318.3865	-0.80531	1894.3796	-0.22416	1709.6543	691448.5625	884.9345	-0.53722	1434.5406	-0.53431	14586800	-0.17893	323.96	125.735	123.982	198.3898	194.0351	72412.2812	164.7905	-0.85288	185.4551	4580640
011	2018-06-20t0003	1529471225.01	adult	174.0024	114	-90.0008	1125.9069	78.2376	66854.0643	210591.6888	3425145.4724	2879.14	-0.35617	395.22	-0.86209	320.0935	-0.7761	1733.6096	-0.54973	1629.9162	606763.375	851.5074	-0.68877	1318.8682	-0.82698	13799500	-0.34442	249.451	123.864	122.6583	197.8896	194.6262	69261.375	165.6601	-0.88615	187.1186	4324850
011	2018-06-20t0403	1529485625.26	adult	178.0024	118.0001	-86.0007	1136.8268	83.1119	71751.0391	226081.8799	3940839.2956	3531.65	0.29435	375.854	-1.2691	304.225	-1.154	1811.5187	-0.37417	1685.2885	679319.5	804.4396	-0.91415	1383.681	-0.63456	14066300	-0.24974	357.836	116.233	114.1072	214.1443	203.075	80304.125	161.7924	-1.0157	188.6645	4350020
011	2018-06-20t0803	1529500028.45	adult	182.0033	122.001	-81.9998	1071.8643	78.9067	65670.1235	206975.1873	3491863.2608	2958.36	-0.26865	381.092	-1.1438	299.2183	-1.2771	1845.516	-0.29251	1788.6918	633012	850.4176	-0.63097	1473.1051	-0.38109	13060800	-0.4556	273.504	123.718	121.5436	209.7631	204.9939	71948.7344	170.3766	-0.89718	195.0632	4240060
011	2018-06-20t1203	1529514425.96	adult	186.0026	126.0003	-78.0005	1137.3592	98.3456	72125.6484	227575.6779	3985245.5744	3095.1	-0.13349	349.432	-1.8089	295.4832	-1.3689	1621.8494	-0.7379	1482.4929	609815.375	700.7869	-1.4148	1212.4872	-1.0486	13138300	-0.40606	340.231	122.992	120.3083	219.9334	213.3592	82694.9531	176.0893	-0.84574	200.738	4624370
011	2018-06-20t1603	1529528825.9	adult	190.0026	130.0003	-74.0005	1091.9626	80.92	68068.9852	214431.3383	3651631.4238	2072.52	-1.1265	349.74	-1.7902	289.2608	-1.5158	1359.8624	-1.2575	1291.9064	484111.0312	740.5112	-1.1741	1097.2833	-1.3329	12419300	-0.5386	323.105	115.888	113.5224	219.8432	215.0624	78264.1719	167.7764	-1.0548	200.2568	4115200
011	2018-06-20t2003	1529543225.31	adult	194.0024	134.0001	-70.0007	1027.6389	72.9375	58705.5601	185056.1185	2943372.0009	5174.01	1.8757	411.273	-0.46585	336.0087	-0.44746	1903.7277	-0.15508	1778.2646	584444.375	902.3415	-0.26685	1497.9119	-0.28184	12622000	-0.46272	327.94	144.952	141.1623	244.2939	240.7387	74998.2422	205.0262	-0.44788	230.8717	4448570
011	2018-06-21t0003	1529557626.28	adult	198.0027	138.0004	-66.0004	1018.4042	76.5607	59610.6704	188056.5686	2966155.0288	1733.84	-1.4425	403.754	-0.61027	352.9816	-0.057861	1309.6486	-1.3395	1285.4863	408610.3438	811.5183	-0.73683	1130.4683	-1.2177	12578100	-0.4443	417.716	147.559	144.8556	252.5047	248.5391	78781.4766	208.8064	-0.44826	237.6769	4596900
011	2018-06-21t0403	1529572025.91	adult	202.0026	142.0003	-62.0005	923.7221	70.4003	53441.8037	168599.3068	2581422.842	1988.27	-1.1928	391.346	-0.85701	337.2656	-0.41302	1514.071	-0.92206	1491.6799	423939.9062	760.9804	-0.99136	1265.7454	-0.85751	10931500	-0.77722	310.808	143.958	141.0548	257.1688	252.2227	72007.25	212.0696	-0.45666	241.9029	4021180
011	2018-06-21t0803	1529586426.79	adult	206.0028	146.0005	-58.0003	888.4755	73.1076	54234.038	171276.6576	2751349.5775	2116.09	-1.0657	384.447	-0.98334	336.008	-0.43095	1326.7124	-1.2889	1260.2606	376786.3125	756.3794	-0.99643	1117.7697	-1.23	10887900	-0.75986	349.569	148.538	143.9624	265.2172	261.4232	75321.6719	221.0932	-0.36488	251.0037	4206750
011	2018-06-21t1203	1529600841.4	adult	210.0069	150.0046	-53.9962	874.561	73.663	53359.7254	168462.2246	2725262.6826	2039.39	-1.1344	405.645	-0.50518	356.1503	0.040283	1500.0074	-0.93387	1465.3922	418502.0625	782.7607	-0.82691	1254.5983	-0.86519	11295600	-0.64365	340.007	155.002	147.2971	289.3776	286.1451	80736.3594	237.4137	-0.14877	272.5452	4316200
011	2018-06-21t1603	1529615228.64	adult	214.0034	154.001	-49.9997	880.083	75.1154	53881.2024	170156.0744	2767729.0715	2685.1	-0.51118	404.138	-0.51508	353.5951	-0.0074008	1540.5919	-0.84431	1475.2682	434446.9375	804.2463	-0.68326	1232.8562	-0.91233	11366800	-0.60194	339.071	157.298	150.2459	285.8201	282.0804	80601.2656	238.1194	-0.19944	271.196	4424160
011	2018-06-21t2003	1529629631.67	adult	218.0042	158.0019	-45.9989	899.9094	73.6186	53861.8062	169958.0829	2703105.2591	2134.84	-1.0341	395.146	-0.68708	350.0572	-0.07462	1448.8981	-1.0213	1399.5096	408589.25	766.9184	-0.8798	1252.4732	-0.85346	11115500	-0.63229	371.798	158.756	149.6978	299.8697	295.761	84563.2578	248.742	-0.078502	283.6925	4465810
011	2018-06-22t0003	1529644026.49	adult	222.0028	162.0004	-42.0003	886.3101	73.712	53500.8912	168880.0387	2704578.3166	1695.72	-1.4505	392.616	-0.72109	350.8726	-0.041771	1383.4022	-1.147	1355.7115	387352.625	765.8673	-0.87131	1238.1362	-0.88519	10976400	-0.6391	378.435	161.931	153.198	307.1735	303.3798	86008.5781	254.6911	-0.03566	291.4955	4527100
011	2018-06-22t0403	1529658426.12	adult	226.0027	166.0003	-38.0004	891.5272	73.239	52951.6536	167106.6603	2644772.5436	1912.88	-1.2396	392.713	-0.69917	351.7201	-0.0075141	1400.1466	-1.1084	1375.3217	387840.625	757.4753	-0.90884	1227.6536	-0.90895	10866400	-0.64	375.731	163.829	153.4941	314.5991	310.3156	87143.9375	260.9393	0.014121	298.4305	4533160
011	2018-06-22t0803	1529672827.7	adult	230.0031	170.0008	-34	856.2535	73.4293	50453.6086	159250.5831	2516624.0123	2514.82	-0.66287	401.123	-0.49422	351.0397	-0.007482	1618.197	-0.66613	1560.9428	427204	805.2437	-0.60868	1322.9317	-0.65473	10576000	-0.68095	405.548	167.613	159.4976	310.4832	304.8602	81967.5625	257.6478	-0.096997	292.351	4419300
011	2018-06-22t1203	1529687244.15	adult	234.0077	174.0053	-29.9954	843.7181	72.3956	48972.7878	154553.6192	2419775.0114	2416.84	-0.75399	398.117	-0.54078	349.0908	-0.035741	1578.9188	-0.74258	1508.8062	404203.2188	800.1144	-0.62657	1286.2376	-0.7502	10191000	-0.74295	390.98	168.917	159.5428	313.1879	308.6195	80176.0938	260.7779	-0.096684	295.5838	4323930
011	2018-06-22t1603	1529701642.45	adult	238.0072	178.0049	-25.9959	852.7147	71.3291	48838.8168	154132.9515	2386601.1846	2650.06	-0.52901	397.841	-0.52667	348.6916	-0.027001	1574.2386	-0.75084	1481.202	403005.0938	813.5763	-0.52975	1307.8074	-0.69174	10162000	-0.72504	377.175	170.716	160.5102	319.0712	314.9772	81682.2188	265.6366	-0.064842	301.2688	4360600
011	2018-06-22t2003	1529716026.67	adult	242.0028	182.0005	-22.0003	852.7085	69.9275	48733.052	153761.2726	2356822.2552	2034.71	-1.1103	383.604	-0.82688	336.7717	-0.28634	1437.9161	-1.0246	1388.9441	366668.625	773.3401	-0.77227	1199.217	-0.98124	9775750	-0.78642	472.256	165.595	155.4949	313.6692	308.4382	79985.6484	259.1236	-0.22506	295.0492	4220030
011	2018-06-23t0003	1529730428.57	adult	246.0033	186.001	-17.9998	844.0678	69.3796	48051.3122	151641.9523	2310676.3798	2433.54	-0.72501	388.863	-0.68721	341.244	-0.16159	1507.7017	-0.88237	1460.8643	379940.8125	778.3229	-0.73056	1227.1903	-0.90573	9772910	-0.76044	467.741	168.28	157.4233	321.7651	316.9983	81084.7969	265.1223	-0.16987	301.8442	4229210
011	2018-06-23t0403	1529744828.1	adult	250.0032	190.0009	-13.9999	825.4831	71.3379	47776.9716	150847.4737	2340707.5274	1859.31	-1.2636	390.601	-0.62516	345.4615	-0.040042	1347.1396	-1.2043	1283.4623	336784.9062	811.0138	-0.50544	1168.4055	-1.0636	9752910	-0.73703	433.357	172.275	159.0754	349.7102	345.0535	87427.5625	278.9818	0.021765	326.3567	4301520
011	2018-06-23t0803	1529759232.62	adult	254.0045	194.0021	-9.9986	786.5833	69.9806	45384.3309	143350.7174	2223548.1077	1870.43	-1.2445	398.718	-0.41363	353.6955	0.18008	1322.4952	-1.251	1283.455	314753.875	784.6985	-0.6684	1124.397	-1.1829	9454400	-0.77641	592.462	178.56	164.7447	371.8426	360.9442	88498.5312	292.0106	0.2013	340.8013	4234010
011	2018-06-23t1203	1529773627.28	adult	258.003	198.0006	-6.0001	790.9237	71.892	46052.6207	145957.9999	2263597.3842	3131.98	-0.034368	397.709	-0.4114	348.065	0.071049	1796.1296	-0.28597	1710.5811	432867.25	840.0565	-0.28096	1362.9056	-0.53216	9578440	-0.71896	601.727	179.544	162.5616	379.1389	364.7879	91372.4844	297.9251	0.26034	346.2315	4324130
011	2018-06-23t1603	1529788026.79	adult	262.0028	202.0005	-2.0003	772.2313	69.4133	43112.742	136065.8233	2080108.2697	3955.91	0.76134	405.728	-0.19581	353.494	0.22887	1843.9325	-0.18281	1671.0995	416728.75	786.526	-0.63644	1416.6221	-0.38221	9150390	-0.78867	531.4	185.312	165.7967	377.4256	371.4034	85298.1953	311.0799	0.44556	355.7933	4179340
011	2018-06-23t2003	1529802428.63	dead	266.0034	206.001	2.0003	776.4885	68.7607	42084.166	132835.6909	1978457.2293	3388.37	0.23123	404.107	-0.20602	348.8893	0.14445	1794.9214	-0.27696	1648.4564	396677.625	838.1517	-0.26172	1341.6653	-0.5865	8900060	-0.81824	653.127	187.957	163.684	401.9336	392.1027	88827.3281	326.9006	0.67907	374.6078	4139560
012	2018-06-12t1603	1528837633.68	egg	-1.9988	-66.002	-270.0024	537.2783	34.0928	12891.2306	40723.7736	255821.3293	1290.74	8958.8322	577.734	4.3618	534.9505	3.7425	1120.93	6.9127	1112.0112	78465.1	906.4976	6.8838	1061.2876	10.2623	4025650	4.1479	180.185	103.992	103.0177	154.234	151.9591	10796.4	134.1423	1.8788	147.5505	724615
012	2018-06-12t2003	1528852024.86	larva	1.9988	-62.0045	-266.0049	521.1649	32.6556	12616.1386	39772.6105	253204.3778	804.455	7398.6302	465.099	3.3155	452.9417	3.0082	706.061	3.4012	699.324	48718.2	613.2757	4.2666	678.3245	5.1144	3168250	2.8829	188.151	106.492	105.6886	155.323	153.0897	10717.3	134.8883	1.8055	147.8315	725423
012	2018-06-13t0003	1528866425.84	larva	5.999	-58.0042	-262.0046	533.6473	39.2168	13324.7414	42168.6951	279300.3034	726.326	8.7777	451.521	3.0766	443.307	2.8453	649.714	2.378	640.9979	46779.4	578.1128	3.5833	624.2973	3.6041	3248700	2.3244	173.571	108.53	107.8284	157.479	155.7194	11338.5	137.3047	1.7654	150.8902	780874
012	2018-06-13t0403	1528880825.99	larva	9.9991	-54.0042	-258.0045	525.6038	45.6587	13640.0247	43191.1066	308153.2783	712.755	2.4036	446.016	2.9018	437.013	2.7083	627.812	1.7102	623.4448	46458.1	563.2205	3.0608	605.3953	2.6691	3272420	1.766	188.209	111.019	110.3778	159.96	158.3372	11837.1	139.1794	1.7173	152.7274	814543
012	2018-06-13t0803	1528895226.34	larva	13.9992	-50.0041	-254.0044	528.3551	43.9846	13562.581	42933.0668	299729.0603	667.275	1.1567	441.121	2.7268	436.1914	2.6179	594.999	1.1142	590.4449	43434.9	541.3707	2.499	576.3943	1.8696	3220620	1.1972	183.969	113.193	112.574	160.996	159.7183	11752.7	141.949	1.69	155.7904	826420
012	2018-06-13t1217	1528910461.76	larva	18.2312	-45.772	-249.7724	528.9782	38.7251	14416.7225	45509.8515	328837.3087	583.327	0.3419	416.167	2.3414	412.141	2.3029	547.87	0.52894	543.7831	42733.8	496.7634	1.7629	531.2855	1.0949	3222800	0.66769	177.126	110.675	109.9402	157.358	155.3856	12273.9	138.9597	1.5339	151.8211	857070
012	2018-06-13t1603	1528924027.11	larva	21.9994	-42.0039	-246.0042	527.421	48.3696	13737.2566	43577.9592	313833.2646	594.922	0.014451	412.192	2.1599	409.6029	2.1891	527.696	0.14529	522.8857	39049.5	487.1184	1.3347	513.8929	0.60467	3042800	0.11994	177.355	113.092	112.4898	161.048	159.8484	11917.5	140.7051	1.4877	154.0128	834846
012	2018-06-13t2003	1528938427.65	larva	25.9996	-38.0037	-242.0041	451.3791	39.0156	14358.4715	45419.4216	386603.7145	393.724	-0.67278	214.51	-0.075646	209.383	0.039829	315.254	-0.86579	311.7475	24274.6	277.8225	-0.52969	303.6997	-0.70757	1641220	-1.1035	214.246	72.4336	71.7742	112.744	110.2589	8681.33	95.8775	0.31022	106.2217	554190
012	2018-06-14t0003	1528952834.6	larva	30.0015	-34.0018	-238.0021	515.1754	39.27	15197.8176	47964.6345	376865.6466	447.896	-0.78955	272.584	0.2994	272.2504	0.51224	408.848	-0.80412	406.001	33525.5	371.5332	-0.22528	395.5969	-0.61799	2216650	-1.1901	337.595	89.2223	88.3119	137.741	132.8027	11294.8	116.3847	0.67234	128.2757	725555
012	2018-06-14t0403	1528967234.64	larva	34.0015	-30.0018	-234.0021	968.4397	59.5347	33962.4314	107386.5942	1037507.3704	556.827	-0.80154	375.432	1.2284	371.9692	1.4515	489.825	-0.78363	486.7923	88658.4	445.1271	-0.061066	476.4796	-0.57874	6767530	0.8266	314.802	111.793	110.9625	163.077	160.1657	29516.9	140.9607	1.1907	154.5149	2015180
012	2018-06-14t0803	1528981639.8	larva	38.0029	-26.0003	-230.0007	688.1212	44.8252	23242.7624	73314.6705	652655.4074	794.063	-0.61474	289.856	-0.02789	287.7784	0.30364	493.024	-0.99972	469.08	61135	374.3435	-0.92199	417.6472	-1.0933	3581460	-1.2407	321.488	91.5364	90.6871	140.11	135.3514	17373.6	118.4203	0.41988	130.3248	1131020
012	2018-06-14t1249	1528998825.25	larva	42.7767	-21.2266	-225.227	1020.996	53.1283	33909.2599	107085.272	1000724.6318	1655.74	0.41828	412.224	1.2186	393.5851	1.4203	1116.39	0.59782	1069.6266	202067	553.5268	-0.072345	958.5297	0.659	7426210	0.24098	252.343	114.429	113.2249	175.329	172.0501	31734.6	148.1884	1.161	164.9177	2061430
012	2018-06-14t1603	1529010434.59	larva	46.0015	-18.0018	-222.0022	1082.6104	52.6269	44639.6153	140461.0032	1577585.8462	1821.78	0.45591	307.054	-0.43121	251.6783	-0.66143	1489.92	1.4835	1486.9939	351622	656.2443	0.37181	1287.9553	1.626	7225590	-0.19255	371.119	86.1931	85.7194	129.483	126.4324	30558.1	110.4852	-0.23526	121.7545	2028300
012	2018-06-14t2003	1529024836.67	larva	50.0021	-14.0012	-218.0016	785.3957	59.321	36783.3724	115945.8374	1454807.4986	3063.04	1.9049	431.712	1.2409	361.3667	0.83073	2171.46	3.1423	2111.9811	421263	881.1098	1.7149	1846.1951	3.4031	8354920	-0.055911	355.302	104.312	103.8701	154.277	149.7256	29929.7	131.7554	0.44331	144.5915	2018750
012	2018-06-15t0003	1529039236.24	larva	54.0019	-10.0013	-214.0017	882.3793	56.4808	43147.9732	136116.9706	1731383.0596	3844.92	2.6726	426.729	1.0747	342.7101	0.48081	2221.22	3.0009	2087.9607	504218	996.6746	2.3109	1797.9155	2.9714	9669260	0.17171	356.775	99.4983	98.8554	159.085	154.1154	36112.4	130.4032	0.32347	146.429	2254530
012	2018-06-15t0403	1529053636.35	larva	58.002	-6.0013	-210.0017	964.8091	67.7126	52997.3111	167078.0109	2449148.0871	1903.25	-0.00096357	353.031	-0.32939	282.0428	-0.68682	1304.18	0.22076	1263.0146	362563	790.9661	0.59706	1114.5648	0.30256	9791320	-0.13849	278.703	88.5312	87.6001	137.063	134.7017	38103.5	116.3025	-0.41288	129.2765	2455410
012	2018-06-15t0803	1529068040.35	larva	62.0031	-2.0002	-206.0006	976.346	66.9305	53663.8559	169154.977	2449671.4127	4761.94	3.3451	465.232	1.6372	361.8731	0.78374	2541.68	3.3245	2320.9851	714212	1017.2295	2.054	1891.3261	2.8799	13071600	1.0167	488.339	101.034	100.4757	152.325	147.6049	42803.2	129.7483	0.16376	142.7882	2838760
012	2018-06-15t1203	1529082441.59	adult	66.0034	2.0002	-202.0002	1222.1432	71.6381	55291.5844	174350.4113	2351054.2742	3051.93	1.0925	476.082	1.7991	401.0065	1.5997	1634.6	0.73629	1514.245	475669	962.2102	1.4842	1336.5016	0.73705	13844500	1.0492	258.93	113.192	111.3455	176.913	174.4383	51481.7	151.0414	1.2456	168.8319	3291630
012	2018-06-15t1603	1529096836.59	adult	70.002	5.9988	-198.0016	976.6731	80.2267	56059.1852	176894.4273	2757712.622	3963.18	2.0302	481.742	1.8713	382.4114	1.212	2351.82	2.5179	2191.9796	691435	988.2062	1.5426	1732.8231	2.0103	14121300	0.89192	368.004	114.863	113.9358	170.168	166.3742	50029.5	145.8966	0.90538	160.5872	3366990
012	2018-06-15t2003	1529111238.73	adult	74.0026	9.9994	-194.001	1070.2594	77.4024	62026.9703	195704.4665	3023821.7501	2099.95	-0.27644	406.542	0.23918	330.2612	0.019813	1569.69	0.29609	1516.0496	510148	934.057	1.0161	1361.4496	0.54691	13187400	0.22571	270.033	98.4364	97.2807	153.777	152.028	49977.4	132.0397	0.012316	146.3532	3193080
012	2018-06-16t0003	1529125637	adult	78.0021	13.9989	-190.0015	1324.4593	74.4929	66560.5043	209984.6367	3028386.397	3093.46	0.77819	455.592	1.2409	381.5314	1.1891	1814.32	0.84044	1713.8048	635011	970.9892	1.2053	1456.543	0.77515	15907900	1.2397	217.922	118.783	117.4392	181.284	178.982	63449.4	153.7547	1.2055	172.6543	4147530
012	2018-06-16t0403	1529140036.14	adult	82.0019	17.9987	-186.0017	1111.7255	75.3283	65440.2869	206259.5028	3218446.0638	4482.4	2.281	437.698	0.80252	345.3336	0.31894	2084.9	1.4612	1900.0986	713035	917.4978	0.68348	1539.8089	0.97038	14962300	0.6357	252.158	101.252	100.4266	154.49	151.4511	52835.5	132.1225	-0.22953	145.7709	3461190
012	2018-06-16t0803	1529154437.55	adult	86.0023	21.9991	-182.0013	1116.6922	74.5469	62535.6577	197146.6744	2920243.6997	4416.82	2.1122	424.976	0.46487	334.3593	0.03369	2173.11	1.5826	1979.6584	712781	906.988	0.49442	1606.5031	1.1036	13907300	0.0069419	412.553	96.9652	96.6252	156.473	152.5385	51323.2	131.4488	-0.41329	146.7599	3173180
012	2018-06-16t1203	1529168837.53	adult	90.0023	25.999	-178.0013	1073.4879	81.3241	64831.4482	204371.6313	3349341.7215	3337.1	0.79084	462.137	1.285	361.6829	0.68367	2079.99	1.2081	1961.5632	705115	967.8078	0.87576	1560.1883	0.80732	15642400	0.67333	191.81	113.16	112.3705	163.49	161.9983	55422.9	143.0657	0.18988	156.1519	3830260
012	2018-06-16t1603	1529183238.12	adult	94.0025	29.9992	-174.0012	1114.2835	83.3883	71260.4837	224720.7307	3813528.6616	5349.97	3.0009	450.504	0.96566	360.8317	0.64869	2035.98	0.95023	1832.5787	757386	925.1288	0.40788	1513.9347	0.5049	16729500	1.0683	309.272	114.491	113.8167	168.824	165.7704	62802.6	145.3406	0.19008	160.248	4251640
012	2018-06-16t2003	1529197637.31	adult	98.0022	33.999	-170.0014	1107.7638	82.1125	72150.3373	227477.554	3933476.3005	2496.38	-0.33058	400.788	-0.27706	311.4784	-0.59547	1820.69	0.24679	1761.1106	686400	940.9164	0.4075	1572.3598	0.58444	15072000	0.22293	212.217	92.2081	89.8523	157.625	155.339	59424.5	132.3996	-0.78848	149.1861	3467580
012	2018-06-17t0003	1529212038.35	adult	102.0025	37.9993	-166.0011	1114.0799	79.6255	70050.6291	220850.4818	3682431.4607	3562.84	0.79542	405.114	-0.23554	290.4477	-1.1456	2273.43	1.2939	2166.459	832074	1092.3264	1.4544	1946.4044	1.7906	14808500	0.028923	300.377	99.6008	98.1801	156.996	154.261	57460.5	133.1389	-0.86197	148.139	3640810
012	2018-06-17t0403	1529226437.32	adult	106.0022	41.999	-162.0014	1228.6965	77.8936	67068.8064	211471.4075	3299077.3075	3581.81	0.73372	468.683	1.2401	348.4249	0.28634	2595.41	1.9794	2490.6233	913586	1236.8587	2.4061	2153.6246	2.3721	16460100	0.70176	421.467	111.977	109.6018	183.688	180.1847	64658.3	152.3032	0.15124	172.9361	3932630
012	2018-06-17t0803	1529240844	adult	110.0041	46.0008	-157.9995	1096.3327	82.4843	67769.4881	213630.0896	3569542.0148	3614.8	0.69155	420.38	0.010055	310.4253	-0.69475	2443.22	1.4616	2337.9832	864900	1148.4615	1.5881	1982.9361	1.6285	14871400	-0.061413	480.225	98.0572	97.0112	164.382	156.7413	58191.3	133.1703	-1.0724	149.5095	3468870
012	2018-06-17t1203	1529255237.82	adult	114.0024	49.9991	-154.0013	1149.4349	79.4033	70622.5602	222589.9273	3657127.0242	4930.3	2.0751	433.045	0.25696	313.8298	-0.63478	2629.55	1.8097	2396.7402	970304	1124.2708	1.2769	1998.0563	1.5521	15964200	0.35554	273.199	100.735	99.7859	164.251	160.2488	60608.4	135.5308	-1.0407	152.9324	3713600
012	2018-06-17t1603	1529269638.39	adult	118.0025	53.9993	-150.0011	1095.6709	78.2741	64684.9714	203901.8227	3241339.0449	4305.6	1.3141	487.791	1.5237	350.9432	0.27406	2680.68	1.8321	2522.9252	906069	1252.07	2.0778	2193.1184	2.0989	16481500	0.51397	564.497	126.56	122.2115	338.436	309.2146	114391	166.6621	0.46054	253.4527	4276220
012	2018-06-17t2003	1529284037.73	adult	122.0024	57.9991	-146.0013	1167.04	80.6771	72891.8497	229632.9963	3879501.4938	3854.33	0.76116	424.705	-0.057933	338.739	-0.063524	2152.45	0.45376	2070.6289	820085	1067.6417	0.6554	1740.0372	0.47638	16146000	0.32486	248.427	102.56	102.2054	172.745	169.7158	65815.7	145.1808	-0.74257	163.0996	3899020
012	2018-06-18t0003	1529298437.42	adult	126.0023	61.999	-142.0014	1120.781	76.9115	70265.9177	221519.1117	3673418.2999	3551.94	0.38618	449.923	0.49898	359.2483	0.41897	2344.01	0.85908	2232.9404	860253	1152.7232	1.1636	1881.0863	0.87216	16490600	0.41307	367.353	120.138	120.1682	191.382	186.8907	70237.4	162.0058	-0.063544	179.4554	4403290
012	2018-06-18t0403	1529312838.25	adult	130.0025	65.9992	-138.0011	1178.452	75.6326	69280.653	218164.5094	3502617.9933	5069.88	1.9965	459.425	0.68117	340.9232	-0.071068	2447.75	1.0633	2295.3944	886085	1260.2543	1.8158	1978.9102	1.1322	16625200	0.42132	381.262	118.969	117.6068	211.969	195.7362	76732.9	159.4929	-0.29764	182.1666	4305140
012	2018-06-18t0803	1529327239.37	adult	134.0028	69.9996	-134.0008	1134.0128	84.5129	72878.419	229792.9074	3945393.7145	2506.32	-0.80031	431.167	-0.028963	351.6389	0.16432	1847.28	-0.41432	1748.6362	701966	1057.7957	0.39809	1566.3208	-0.24699	16375700	0.29778	420.816	113.155	111.4039	269.551	266.4654	102429	157.357	-0.48964	213.2844	4297640
012	2018-06-18t1203	1529341653.77	adult	138.0068	74.0036	-129.9968	1612.3347	82.7943	81661.299	257130.1927	4008948.944	2832.84	-0.45303	439.532	0.14773	350.4537	0.10718	2134.78	0.26195	2085.3853	915821	1103.8203	0.67486	1831.2827	0.58738	18815000	1.1019	621.862	126.828	120.5339	361.113	357.1331	154917	182.9552	0.36961	221.5247	5429140
012	2018-06-18t1603	1529356041.65	adult	142.0034	78.0002	-126.0002	1140.9646	76.809	68498.1284	215805.6658	3440422.8443	3747.94	0.52417	472.04	0.88572	363.1347	0.39067	2355.13	0.77995	2264.9935	843138	1226.7302	1.4251	1953.2877	0.94857	16882500	0.42571	412.714	127.58	123.5676	318.054	312.657	113863	171.3758	-0.17034	276.6677	4562900
012	2018-06-18t2003	1529370438.35	adult	146.0025	81.9993	-122.0011	1170.0667	84.5277	76150.2305	239917.256	4178204.2085	2525.65	-0.78698	389.518	-1.0474	280.8754	-1.6379	1989.08	-0.083346	1963.402	791653	1084.2747	0.51405	1729.147	0.24418	15471700	-0.030037	255.713	95.9993	94.0388	172.802	167.8891	68775.2	133.3581	-1.4856	158.0171	3813090
012	2018-06-19t0003	1529384838.63	adult	150.0026	85.9994	-118.001	1158.8076	83.7516	74155.3613	233723.714	4000905.8957	3894.72	0.67744	492.35	1.3102	381.1673	0.774	2519.9	1.1577	2417.6804	975200	1260.1861	1.5728	2107.9798	1.3827	19035200	1.0369	401.773	138.896	134.5627	309.028	303.1327	119594	186.0923	0.076867	271.8739	5370000
012	2018-06-19t0403	1529399239.25	adult	154.0028	89.9995	-114.0009	1128.5597	82.92	72470.5068	228359.6729	3926094.2946	3849.97	0.62781	454.961	0.44457	349.0813	-0.020583	2307.73	0.66552	2205.0178	872323	1197.8222	1.1883	1954.928	0.91171	17195700	0.48019	308.547	119.632	119.5016	204.039	198.9082	77126.6	162.8175	-0.67972	186.6204	4521600
012	2018-06-19t0803	1529413640.63	adult	158.0032	93.9999	-110.0005	1157.6643	82.3646	71688.1463	225878.0837	3745907.7659	3369.01	0.12354	440.098	0.10318	324.7756	-0.61873	2281.43	0.60501	2169.1311	855538	1204.3996	1.2203	1906.2477	0.76184	16462800	0.2705	260.968	113.946	112.3346	184.012	180.5821	69004.5	151.6006	-1.0301	171.9023	4262380
012	2018-06-19t1203	1529428037.8	adult	162.0024	97.9991	-106.0013	1096.6965	86.0177	69652.4218	219591.8515	3754905.3457	3399.09	0.15725	445.405	0.21918	337.7048	-0.32645	2280.94	0.60289	2193.376	830263	1187.9817	1.1255	1929.9433	0.8237	16175300	0.19753	500.907	120.193	117.6666	229.538	220.2577	83551.8	165.2303	-0.7355	199.6544	4364910
012	2018-06-19t1603	1529442437.69	adult	166.0023	101.9991	-102.0013	1137.1552	85.155	74309.357	234196.8234	4121958.3091	2995.75	-0.25157	394.321	-0.90289	291.425	-1.4285	2027.32	0.052012	1934.3634	786600	1060.5698	0.41573	1710.1957	0.20947	15276800	-0.025013	403.116	106.486	104.2349	192.64	185.8973	74744.2	148.2468	-1.1832	173.4158	4125470
012	2018-06-19t2003	1529456838.7	adult	170.0026	105.9994	-98.001	1071.9301	80.1263	67306.5366	212173.2614	3540652.597	3775.7	0.54125	440.728	0.11859	322.6553	-0.70552	2330.15	0.70549	2213.365	820213	1184.6774	1.1231	2018.1424	1.0568	15472600	0.042935	461.66	118.169	115.393	236.231	226.7354	83153.3	165.3989	-0.83954	206.3051	4148570
012	2018-06-20t0003	1529471238.74	adult	174.0026	109.9994	-94.001	1086.2596	81.4713	68842.367	216970.3717	3683474.3692	3487.81	0.25127	424.048	-0.23815	330.7658	-0.52761	2193.98	0.41818	2087.4446	787638	1114.5742	0.75621	1816.9493	0.51251	15221600	0.0024036	731.94	117.863	117.0869	211.144	200.6313	75800.7	164.6293	-0.9077	189.8438	4230790
012	2018-06-20t0403	1529485638.83	adult	178.0027	113.9994	-90.001	1126.1168	82.5163	68816.9099	216769.8623	3627464.2114	4019.02	0.77671	446.538	0.2529	341.0345	-0.30051	2373.43	0.79335	2253.4423	854436	1163.4139	1.0465	1916.1437	0.7812	16041000	0.22053	466.335	129.343	125.9197	299.903	289.4702	107965	179.11	-0.66876	234.5112	4646380
012	2018-06-20t0803	1529500042.2	adult	182.0036	118.0003	-86	1062.4237	83.7938	68996.9901	217509.4969	3794266.2	3135.54	-0.094647	411.48	-0.49297	311.4021	-0.99578	2115.38	0.26168	2041.2142	761537	1101.6183	0.73281	1768.3477	0.39494	14811200	-0.047978	362.505	114.44	112.3827	214.384	206.1958	77178.1	165.3003	-0.99496	192.8678	4119280
012	2018-06-20t1203	1529514439.58	adult	186.0029	121.9996	-82.0008	1076.1856	84.245	70158.6965	221208.0501	3909764.0658	3685.67	0.44296	406.803	-0.58375	304.6271	-1.1585	2216.65	0.47104	2045.838	811293	1092.1149	0.70837	1814.0829	0.52075	14880900	-0.0075332	359.629	113.626	110.9787	219.153	212.1607	80210.1	165.8915	-1.0358	197.1448	4156440
012	2018-06-20t1603	1529528839.52	adult	190.0028	125.9996	-78.0008	1100.2016	84.8286	69472.3976	218959.0281	3752723.5065	3936.43	0.68374	432.424	-0.026726	324.3	-0.71146	2350.05	0.74116	2209.7324	853067	1134.0093	0.96466	1845.151	0.60768	15662000	0.19197	278.863	123.496	120.9693	211.19	206.5245	76662	168.4302	-1.043	195.2888	4472910
012	2018-06-20t2003	1529543239.02	adult	194.0027	129.9995	-74.0009	1160.8649	92.1599	75494.2095	238260.3975	4247139.6995	2716.89	-0.49809	463.161	0.63972	399.5686	1.0091	1798.25	-0.36696	1723.5232	708510	960.9138	0.051981	1489.8494	-0.30265	18221700	0.78112	322.03	158.041	156.3754	242.144	238.4251	95404.9	206.2341	-0.42652	229.6724	6217630
012	2018-06-21t0003	1529557640.07	adult	198.003	133.9998	-70.0006	1099.1151	107.9705	75718.2463	239780.3533	4487806.9937	5474.36	2.1587	457.761	0.54227	386.9935	0.72108	2201.27	0.44651	2061.0217	869501	960.4298	0.078834	1689.8665	0.22391	18046800	0.75956	327.797	155.854	153.2592	257.769	252.7579	101819	208.8336	-0.44779	238.2773	6144410
012	2018-06-21t0403	1529572039.58	adult	202.0029	137.9996	-66.0008	1442.294	80.3928	77327.5373	243746.8977	3860359.7823	4249.47	0.97863	442.177	0.23084	375.8649	0.47097	2213.19	0.4768	2055.0587	898554	942.5866	0.011557	1731.012	0.34215	17921000	0.75185	411.153	153.705	150.9432	257.532	252.4602	104558	209.9942	-0.49241	239.4372	6229510
012	2018-06-21t0803	1529586440.49	adult	206.0031	141.9999	-62.0005	1045.5821	100.5133	65924.6489	208795.4897	3546516.6686	3518.51	0.28062	451.276	0.45367	365.6191	0.2476	2109.7	0.27837	2001.5887	725737	1007.2184	0.40506	1736.365	0.37136	15518500	0.25174	336.764	154.09	151.3036	255.842	251.0093	88009.7	204.6662	-0.64707	237.8707	5298830
012	2018-06-21t1203	1529600855.4	adult	210.0073	146.004	-57.9964	1053.5681	85.128	68388.6789	215599.3082	3760843.5361	3940.84	0.68885	435.928	0.14838	347.4144	-0.15992	2293.81	0.6574	2194.3682	818890	974.6889	0.2573	1773.4036	0.48187	15552200	0.28445	409.099	148.14	143.8997	268.144	260.8943	95727.5	206.6422	-0.67511	244.0352	5285040
012	2018-06-21t1603	1529615242.37	adult	214.0036	150.0004	-54	1104.1624	81.4873	70323.4879	221691.0981	3755681.7873	4605.24	1.3283	466.555	0.83682	381.9599	0.6427	2186.32	0.45375	2073.464	804565	993.1462	0.39683	1707.7659	0.32527	17123500	0.65305	382.948	163.023	159.686	281.714	274.934	103671	216.8632	-0.56203	257.1648	5983260
012	2018-06-21t2003	1529629645.64	adult	218.0045	154.0013	-49.9991	1026.4619	84.9049	63859.4019	202207.5551	3401739.2697	4910.83	1.6236	457.769	0.67476	375.2484	0.50307	2320.72	0.73357	2208.542	775119	985.5676	0.38796	1733.9091	0.40664	15252900	0.2726	375.788	159.181	155.9679	283.233	276.8494	94599.8	217.0348	-0.61956	259.2899	5303920
012	2018-06-22t0003	1529644040.21	adult	222.003	157.9998	-46.0006	1046.9992	83.6281	62284.0557	196356.7852	3281710.4107	4544.11	1.2732	458.007	0.70742	377.9969	0.58106	2443.88	0.98942	2253.8124	796705	1006.1126	0.54226	1922.3937	0.91238	14899000	0.22238	397.97	159.625	156.5015	293.605	287.6872	95715.4	222.5052	-0.58492	264.7293	5192620
012	2018-06-22t0403	1529658439.8	adult	226.0029	161.9997	-42.0007	1076.6777	80.9112	63668.4944	200717.6336	3302676.3907	3996.84	0.75024	432.1	0.16581	369.8336	0.40929	2111.89	0.32522	1985.1893	703259	961.04	0.30734	1592.8222	0.053664	14364300	0.13188	374.559	157.013	154.9777	291.873	286.2585	97193.7	228.18	-0.54486	267.4848	5219580
012	2018-06-22t0803	1529672841.41	adult	230.0034	166.0001	-38.0003	1058.4591	79.664	60940.4248	192080.9637	3094677.4571	3850.5	0.6108	438.358	0.32839	375.0832	0.54738	2324.95	0.75685	2147.8337	741658	952.2412	0.28329	1744.4629	0.4603	13963500	0.070404	416.077	161.436	159.6368	307.746	298.9401	98171	237.3415	-0.44342	281.3091	5142370
012	2018-06-22t1203	1529687258.2	adult	234.008	170.0048	-33.9956	1017.8513	80.9382	58561.0256	184686.3671	2989192.1747	3667.32	0.43711	436.752	0.31845	374.0021	0.54131	2376.47	0.86347	2197.322	729578	925.8488	0.14847	1785.2838	0.5747	13365500	-0.035156	463.169	165.355	163.6671	318.529	309.2727	97788.4	246.6127	-0.33833	292.6185	5060190
012	2018-06-22t1603	1529701656.55	adult	238.0076	174.0043	-29.9961	1015.6802	78.8888	57362.5249	180884.9774	2868835.6499	4387.61	1.1247	439.639	0.4097	377.2065	0.63652	2443.55	1	2224.1224	733065	919.6338	0.13454	1793.5056	0.60288	13189200	-0.046579	434.063	168.742	167.3159	329.288	323.0115	98786.5	255.1547	-0.24369	303.6645	5062260
012	2018-06-22t2003	1529716040.51	adult	242.0031	177.9999	-26.0005	994.3334	78.3591	55768.747	176066.0331	2785168.7656	3640.26	0.41709	422.57	0.052891	367.9834	0.44375	2096.19	0.30229	1972.7781	612088	873.7938	-0.13274	1552.2279	-0.036217	12331900	-0.21062	452.045	165.34	163.6866	320.777	314.3425	93666.8	252.0105	-0.34651	294.9201	4825110
012	2018-06-23t0003	1529730442.39	adult	246.0036	182.0004	-22	988.9573	77.8051	55020.8498	173699.764	2709350.3313	4075.17	0.8363	425.059	0.13678	369.9022	0.51274	2198.92	0.51268	2010.7377	633290	880.0094	-0.072317	1585.8152	0.058772	12230600	-0.20405	471.836	168.743	167.0034	332.199	324.7998	95673.3	259.8096	-0.26068	307.5954	4855420
012	2018-06-23t0403	1529744841.94	adult	250.0035	186.0003	-18.0001	891.5646	78.2926	51481.6888	162621.0546	2597087.9958	4418.59	1.1705	421.151	0.076361	355.9621	0.20867	2174.22	0.46769	1977.0407	587039	887.2098	-0.0037297	1609.3139	0.12804	11337800	-0.37646	500.087	168.801	162.7741	346.1	338.2696	93447	268.9984	-0.14919	317.7294	4544280
012	2018-06-23t0803	1529759246.53	adult	254.0048	190.0015	-13.9988	886.8568	77.5627	51448.2603	162463.9362	2578660.3474	4979.52	1.7135	421.101	0.10505	357.9006	0.28039	2173.46	0.47257	1961.5713	584662	875.3804	-0.060816	1587.2349	0.074522	11320400	-0.34977	457.198	172.23	166.3647	350.792	342.2499	94363	275.6244	-0.080003	324.1735	4630050
012	2018-06-23t1203	1529773641.08	adult	258.0033	194	-10.0003	1074.0534	74.6589	52110.807	164653.6517	2423970.3858	3718.99	0.52454	428.836	0.31679	372.1676	0.65046	1995.47	0.1187	1768.7108	546758	898.8273	0.1199	1502.7446	-0.15016	11717500	-0.22734	499.048	179.302	174.6316	381.169	372.268	104440	284.6659	0.031957	348.5095	4899240
012	2018-06-23t1603	1529788040.7	adult	262.0032	197.9999	-6.0005	1078.1317	73.2979	51775.9009	163591.1733	2386596.4063	4134.19	0.93128	426.921	0.30491	369.4323	0.61518	2045.21	0.22682	1844.291	556297	893.9623	0.1099	1506.6856	-0.13479	11607600	-0.2208	520.4	181.786	176.7375	395.711	383.9986	107634	290.5525	0.090577	359.995	4942580
012	2018-06-23t2003	1529802442.38	adult	266.0036	202.0004	-2	1067.3893	75.2941	50955.7877	160810.1428	2344141.1896	4141.44	0.95003	424.616	0.28352	366.6429	0.57848	2207.75	0.56546	2045.8099	591678	863.0095	-0.085746	1703.4018	0.41299	11361000	-0.24616	569.431	185.083	179.0517	411.939	396.7343	110400	294.2974	0.11268	367.4201	4952080
012	2018-06-24t0003	1529816842.29	dead	270.0036	206.0004	2	1066.1031	75.0508	50595.2612	159630.555	2318406.4004	3716.2	0.5555	418.287	0.16455	363.6953	0.53754	2095.98	0.34424	1943.8839	557530	827.2095	-0.32458	1640.2894	0.24466	11116000	-0.2717	579.566	186.858	180.1911	420.913	405.7153	111963	296.4472	0.10722	374.4721	4965760
013	2018-06-12t2003	1528852037.4	egg	-2.0002	-62.0047	-242.005	153.8864	27.8289	2935.8002	9346.6534	51995.187	0	1804.1588	0	-0.38939	0	-0.49925					0	0.13449	0	0.86763	0	1.2803	0	0	0				0	-0.55844	0	0
013	2018-06-13t0003	1528866438.55	larva	2.0002	-58.0044	-238.0047	153.9046	27.7481	2908.4771	9259.1146	51192.5787	0	1324.1691	0	-0.62312	0	-0.69298					0	-0.2647	0	0.1272	0	0.71534	0	0	0				0	-0.72906	0	0
013	2018-06-13t0403	1528880838.56	larva	6.0002	-54.0044	-234.0047	153.9032	27.5579	2855.2356	9088.0174	49654.0419	0	0.27926	0	-0.86808	0	-0.89548					0	-0.6564	0	-0.40804	0	0.18713	0	0	0				0	-0.90838	0	0
013	2018-06-13t0803	1528895238.98	larva	10.0003	-50.0043	-230.0045	179.2876	28.3511	3419.9873	10854.9744	61189.1241	356.69	0.9383	263.671	1.2552	263.0649	1.1892	337.9093	0.48648	335.3588	6420.2759	306.5802	1.1919	327.8671	1.0627	494647	0.0056964	136.106	85.5048	84.7006	124.5581	122.6834	2366.6047	109.2494	1.1119	120.092	160407
013	2018-06-13t1217	1528910474.4	larva	14.2323	-45.7722	-225.7725	176.99	28.2525	3567.1884	11320.4719	64585.5988	0	-0.86031	0	-1.4141	0	-1.3459					0	-1.4386	0	-1.2143	0	-0.79868	0	0	0				0	-1.311	0	0
013	2018-06-13t1603	1528924039.74	larva	18.0005	-42.0041	-222.0043	442.7576	37.1345	13529.8926	42698.0882	350927.7433	298.821	-0.33752	198.286	0.23659	197.3344	0.28638	265.8623	-0.49398	263.2537	19407.9512	237.715	-0.077313	256.7374	-0.23844	1431430	-0.36387	134.652	77.2449	76.9614	115.9852	114.5406	8466.916	99.7586	0.67762	110.6107	557631
013	2018-06-13t2003	1528938440.35	larva	22.0007	-38.0039	-218.0042	318.94	98.1832	18352.3963	60762.4787	985482.6556	323.241	-0.57187	213.265	0.15445	212.2731	0.25434	288.2149	-0.69723	286.0911	27956.8438	259.4804	-0.29392	277.0734	-0.50098	2052250	-0.44811	240.809	81.722	81.411	121.3548	118.1026	11771.4121	104.5005	0.65495	114.9157	786411
013	2018-06-14t0003	1528952847.97	larva	26.0028	-34.0018	-214.002	497.0577	35.116	13302.4408	42028.7471	292599.0993	325.699	-0.80489	220.232	-0.015757	219.4511	0.14277	299.2334	-0.92	297.2874	21544.8066	268.7044	-0.59497	290.9396	-0.76445	1575980	-1.1402	153.548	81.5982	81.1915	126.9909	124.4833	9143.3418	106.8268	0.5746	118.9007	583917
013	2018-06-14t0403	1528967247.92	larva	30.0028	-30.0018	-210.0021	585.7464	39.3819	18576.4551	58671.3908	483470.4331	484.598	-0.72434	298.164	0.58001	297.2273	0.78019	396.472	-0.84442	390.7612	39250.7266	351.4089	-0.36855	377.5254	-0.69488	2948840	-0.79348	234.278	96.4092	96.0136	142.1542	138.0601	14073.2627	121.5811	0.80474	134.3667	953487
013	2018-06-14t0803	1528981653.31	larva	34.0043	-26.0003	-206.0006	563.1494	45.2654	20760.8968	65518.7805	643285.7767	821.952	-0.36318	335.69	0.77065	332.477	1.0053	536.6154	-0.63645	495.0808	59564.3047	399.9099	-0.38285	457.1307	-0.65811	3694270	-0.79637	252.9	96.491	96.0704	141.0637	137.5667	15658.0752	121.9751	0.67673	133.2646	1061880
013	2018-06-14t1249	1528998838.63	larva	38.778	-21.2266	-201.2269	896.6011	47.3397	31682.0298	99906.8012	1007511.9155	1212.4	-0.0093202	338.277	0.5119	317.6344	0.62482	851.726	0.05054	829.7775	143941.6875	559.2568	0.32555	744.7339	0.14116	5688140	-0.2336	161.593	95.9753	95.5371	140.2258	138.5584	23698.1582	123.0139	0.52171	134.5018	1613820
013	2018-06-14t1603	1529010447.94	larva	42.0028	-18.0018	-198.002	694.662	53.797	31728.1444	100245.2433	1200813.6159	2035.78	1.0237	401.692	1.1212	343.6989	0.80237	1509.9393	1.8202	1490.3032	252159.875	772.754	1.5602	1268.532	1.9071	6708650	-0.039027	183.061	100.251	99.6451	142.6478	141.0416	23822.1758	125.6186	0.46596	136.4378	1674290
013	2018-06-14t2003	1529024850.14	larva	46.0034	-14.0012	-194.0014	604.5231	79.9746	32376.1107	103946.5966	1460798.6323	2076.21	0.80944	324.005	-0.19047	241.6987	-0.80272	1531.0708	1.603	1461.114	260282.0312	807.1732	1.4482	1228.8229	1.4071	5499980	-1.0321	174.019	86.1271	85.5214	133.2245	130.5853	22648.168	112.2656	-0.17222	125.5827	1462010
013	2018-06-15t0003	1529039249.71	larva	50.0033	-10.0013	-190.0016	890.4016	56.5971	42726.1061	134632.6584	1719493.7718	1946.17	0.41386	339.539	-0.18046	285.2564	-0.34779	1347.6188	0.81186	1256.8136	303214.2188	661.8455	0.13711	1065.701	0.55663	7620620	-0.4049	170.745	90.396	89.862	135.3091	133.4595	30444.5508	116.9371	-0.13986	129.049	2028850
013	2018-06-15t0403	1529053649.67	larva	54.0032	-6.0013	-186.0016	945.301	62.7224	47953.6751	151142.9942	2026491.1655	1439.68	-0.43039	358.342	-0.06788	305.9026	-0.14455	1082.2538	-0.15439	1049.2099	272727.9688	685.1932	0.054542	946.619	-0.097167	9014800	-0.13355	549.152	84.9156	83.9163	140.5682	135.4538	35423.1875	115.6404	-0.32129	129.3314	2136220
013	2018-06-15t0803	1529068053.74	larva	58.0044	-2.0002	-182.0004	964.3933	67.1837	52208.1222	164527.1821	2368819.2679	1834.56	-0.087167	375.475	0.0728	311.4629	-0.14184	1239.4556	0.045665	1191.9656	339610.8125	733.2485	0.17658	1043.9321	0.05001	10258700	0.076064	301.829	94.8969	93.9016	148.7887	143.2589	40768.1016	124.3269	-0.02826	137.5545	2592770
013	2018-06-15t1203	1529082455.14	adult	62.0048	2.0002	-178	933.1156	67.1089	52259.9677	164797.3225	2447112.5811	1952.2	-0.091777	407.789	0.54786	343.8965	0.42528	1311.292	0.036233	1249.0757	359294	765.1485	0.20572	1111.1189	0.10349	11145300	0.14043	359.217	103.217	102.3564	159.8924	151.8517	43810.5078	132.2913	0.29511	146.0021	2821020
013	2018-06-15t1603	1529096850	adult	66.0033	5.9988	-174.0015	1059.7639	71.6951	59671.3596	187969.7365	2855917.4899	1544.33	-0.71557	346.443	-0.77073	291.5665	-0.71375	1059.6483	-0.79912	1008.5645	331669.9062	646.2422	-0.85905	924.4114	-0.73129	10810400	-0.32134	413.709	89.9775	89.2495	139.2157	135.2415	43574.5156	118.3406	-0.54072	130.7468	2807660
013	2018-06-15t2003	1529111252.28	adult	70.004	9.9994	-170.0008	1084.8116	71.8896	60938.8878	192059.3962	2873614.632	2023.82	-0.26017	377.271	-0.27777	325.3232	-0.049897	1285.27	-0.33927	1239.5449	410001.125	683.9736	-0.75336	1078.7696	-0.33587	12028200	-0.050396	291.658	102.287	101.6713	153.2587	149.982	48889.5273	131.0711	0.061959	144.176	3261120
013	2018-06-16t0003	1529125650.51	adult	74.0035	13.9989	-166.0013	1104.3508	75.9476	66009.754	208011.4046	3306181.3538	2026.05	-0.36271	328.691	-1.4162	266.1416	-1.446	1251.0568	-0.56161	1174.7993	431614.5625	673.1515	-0.99665	969.192	-0.87467	11336200	-0.6071	368.54	86.4209	85.4839	139.0357	134.1425	47967.3125	114.8324	-0.99773	128.7181	2980570
013	2018-06-16t0403	1529140049.56	adult	78.0032	17.9986	-162.0016	964.2274	74.2829	58697.8494	185242.9598	2970423.0321	2037.78	-0.44316	402.699	0.081113	346.5588	0.3687	1287.5322	-0.58408	1215.877	395272.375	734.046	-0.66474	1014.5792	-0.84488	12344300	-0.36645	250.195	103.041	102.3418	153.4201	150.8986	47099.9648	132.1765	-0.096891	145.6708	3158630
013	2018-06-16t0803	1529154451.04	adult	82.0036	21.9991	-158.0012	1151.9591	72.2001	67484.7749	212668.6256	3326288.2567	2260.34	-0.27404	376.754	-0.57109	315.0403	-0.40578	1397.1512	-0.40366	1313.7444	493194.375	721.4046	-0.89353	1087.051	-0.70525	13285100	-0.12328	218.931	101.228	100.4164	152.0893	149.0475	53687.5078	130.1933	-0.34924	143.9733	3569500
013	2018-06-16t1203	1529168851.03	adult	86.0036	25.9991	-154.0012	999.8542	82.2908	66634.7388	210250.048	3735366.5204	2049.84	-0.59881	348.278	-1.3033	281.0202	-1.2611	1270.4468	-0.8638	1201.6061	442115.4688	734.9951	-0.90313	1081.4819	-0.84935	12091500	-0.81883	209.42	92.3572	90.941	148.8954	146.4962	51815.582	122.7326	-0.9681	139.244	3206460
013	2018-06-16t1603	1529183251.78	adult	90.0038	29.9993	-150.001	1027.5845	79.0427	64670.3934	204056.8929	3389981.7	3065.33	0.48039	412.985	0.13201	329.0837	-0.11631	1798.3912	0.44753	1689.6212	607856.25	863.9722	0.032323	1394.7236	0.19268	13927100	-0.11016	406.564	107.585	105.8517	228.9661	226.813	77390.5469	139.2022	-0.060799	163.7281	3628080
013	2018-06-16t2003	1529197650.75	adult	94.0035	33.999	-146.0013	1180.4126	75.1371	69886.5981	220206.367	3493289.4613	1850.58	-0.98624	399.189	-0.25317	327.1008	-0.18585	1333.1429	-0.92549	1296.181	487930.3125	821.8775	-0.42238	1161.929	-0.79248	14571600	0.08096	229.879	108.841	108.1001	163.2021	161.2017	59731.9766	140.5202	-0.12343	155.1239	3973010
013	2018-06-17t0003	1529212051.87	adult	98.0039	37.9993	-142.001	1119.5844	77.4185	68013.1377	214303.9832	3479003.6944	2936.5	0.16907	402.66	-0.23223	324.4947	-0.27133	1663.7372	-0.16619	1540.4806	592290.4375	848.6941	-0.32196	1326.1972	-0.31156	14296400	-0.13094	373.282	107.377	106.4347	171.0433	160.8503	60720.3828	138.843	-0.37815	154.3298	3812410
013	2018-06-17t0403	1529226450.8	adult	102.0036	41.999	-138.0013	1069.2736	77.8394	66817.5592	210638.5619	3499017.6834	2832.77	-0.029297	378.626	-0.87398	292.462	-1.0951	1864.9276	0.2362	1763.4996	650859.75	836.6659	-0.52823	1457.0359	0.036616	13204600	-0.69648	227.36	102.305	101.095	158.8999	156.5936	55456.0547	135.1414	-0.73941	151.1144	3567880
013	2018-06-17t0803	1529240857.77	adult	106.0055	46.0009	-133.9993	1058.7878	79.9203	64930.7034	204672.3326	3367337.9316	2234.13	-0.7791	391.318	-0.6319	309.573	-0.69102	1446.6633	-0.94981	1365.0386	490418.875	826.5101	-0.7122	1202.2565	-0.98444	13262500	-0.72337	424.141	103.557	102.3948	157.6826	154.4393	53454.4141	135.0856	-0.85771	149.2356	3509740
013	2018-06-17t1203	1529255251.3	adult	110.0037	49.9991	-130.0011	1127.8588	80.6323	70088.5264	220823.0345	3687112.6036	1842.56	-1.2838	388.211	-0.76997	319.219	-0.47288	1390	-1.1878	1356.4722	508740	797.9483	-1.0241	1215.6087	-1.0387	14194500	-0.35689	308.624	108.011	107.1901	166.5135	164.068	60943.9375	141.9049	-0.58256	157.1795	3949310
013	2018-06-17t1603	1529269651.85	adult	114.0039	53.9993	-126.001	1186.0745	78.8817	71464.4976	225097.0172	3707031.4521	2634.13	-0.46643	379.202	-1.0489	301.7271	-0.94042	1721.6337	-0.44823	1647.7565	643891	790.2511	-1.1675	1370.9126	-0.59859	14154100	-0.41399	450.893	100.383	99.0082	168.3293	164.497	62955.1562	138.4574	-0.88375	157.4199	3746890
013	2018-06-17t2003	1529284051.34	adult	118.0037	57.9991	-122.0011	1085.3937	81.3315	68580.8147	216159.7864	3666519.4128	3155.97	0.050159	396.555	-0.68505	317.6995	-0.56419	1862.9875	-0.18261	1693.7973	666949.5625	844.5107	-0.85249	1389.1984	-0.6244	14191100	-0.42966	288.738	105.385	104.2553	171.5798	168.7756	61425.5586	144.358	-0.68033	162.3039	3771290
013	2018-06-18t0003	1529298451.04	adult	122.0036	61.9991	-118.0012	1151.6519	82.0594	69844.5346	219990.9553	3623171.3014	3350.17	0.21026	423.8	-0.079786	344.4564	0.080167	1779.3823	-0.45882	1590.42	649474.5625	895.622	-0.55906	1331.4279	-0.89193	15445800	0.046316	351.27	118.88	117.3273	195.1999	188.2205	71247.9531	158.4743	-0.097229	179.6254	4332690
013	2018-06-18t0403	1529312851.8	adult	126.0038	65.9993	-114.001	1108.1241	82.8976	70609.1052	222559.0563	3791044.0808	3097.88	-0.10745	441.111	0.28732	362.3918	0.49765	1628.8906	-0.88	1511.9973	601060.625	902.9952	-0.56497	1242.2503	-1.2423	16236900	0.31587	330.689	126.401	124.5018	215.0211	205.2346	79342.7969	163.4833	0.004109	188.2253	4652700
013	2018-06-18t0803	1529327252.92	adult	130.0042	69.9996	-110.0007	1106.8786	81.2652	69991.623	220510.5558	3786321.6622	4218.96	1.0749	417.723	-0.31537	325.3824	-0.45844	1782.943	-0.54494	1580.2778	652557.125	920.4534	-0.48665	1296.2251	-1.0998	15249000	-0.085345	277.317	111.639	109.7795	183.9247	180.3597	67316.4531	150.2218	-0.69631	170.4401	4075380
013	2018-06-18t1203	1529341667.69	adult	134.0083	74.0037	-105.9966	1177.6498	85.9694	75411.124	237529.9265	4158632.0921	3151.45	-0.10348	392.906	-0.93791	313.3403	-0.78566	1657.6718	-0.87054	1514.1895	653122.6875	870.2192	-0.84453	1232.519	-1.3238	15453000	-0.028262	425.386	103.982	99.8791	276.8859	271.601	109093.0312	147.1182	-0.90076	183.1356	4089620
013	2018-06-18t1603	1529356055.17	adult	138.0048	78.0002	-102	1143.7108	85.3437	75947.514	239284.6593	4276739.7717	2415.21	-0.90279	387.611	-1.0749	302.914	-1.064	1588.0862	-1.0453	1538.1971	628882.125	873.4852	-0.81259	1287.681	-1.1357	15334600	-0.072908	594.39	112.593	109.29	302.1918	268.0818	119667.9688	152.2756	-0.76322	193.5339	4454400
013	2018-06-18t2003	1529370451.93	adult	142.0039	81.9993	-98.0009	1198.8186	90.446	81334.4231	256286.7675	4696286.8845	2282.85	-1.0495	402.922	-0.72921	328.4613	-0.4586	1459.1158	-1.3464	1411.8495	618665.125	864.1471	-0.8635	1257.5494	-1.2208	17070600	0.48659	632.783	122.921	119.375	320.4845	270.1244	135885.4375	169.2447	-0.24355	213.9759	5207810
013	2018-06-19t0003	1529384852.08	adult	146.0039	85.9993	-94.0009	1180.1884	81.3617	73737.7021	232202.8685	3938398.3684	2371.52	-0.95197	442.516	0.17977	355.5461	0.17909	1612.8599	-0.96763	1556.8694	620951.0625	956.9996	-0.27154	1361.2778	-0.88277	17024000	0.45186	421.152	130.232	128.9644	202.6584	195.7887	78023.4844	166.1455	-0.43803	186.6942	5010140
013	2018-06-19t0403	1529399252.75	adult	150.0041	89.9995	-90.0007	1152.5906	83.3605	76230.2031	240265.0029	4216472.8397	2762.67	-0.52778	428.457	-0.154	353.4373	0.10417	1632.2729	-0.89862	1498.5187	649644.625	912.4259	-0.52762	1321.4352	-0.98147	17021700	0.43685	511.419	135.106	131.6954	314.9047	304.1715	125332.0625	178.4406	-0.15088	252.0515	5367500
013	2018-06-19t0803	1529413654.09	adult	154.0045	93.9999	-86.0003	1233.3934	81.6425	78184.1288	246167.906	4253411.9073	2285.94	-1.0209	439.766	0.1004	366.7445	0.40304	1558.916	-1.0442	1481.6552	636037.75	875.4103	-0.71896	1296.3943	-1.025	17933200	0.69127	598.239	143.627	138.8149	375.7794	365.2101	153318.0156	190.6369	0.08882	293.5315	5856950
013	2018-06-19t1203	1529428051.32	adult	158.0037	97.9991	-82.0011	1156.4125	82.4568	75779.5436	238762.9586	4186677.5717	2999.69	-0.26176	433.023	-0.055324	354.9167	0.09899	1635.7084	-0.84503	1521.035	646104.8125	909.3696	-0.49212	1363.1539	-0.80368	17091400	0.44393	454.074	137.62	135.4887	229.3379	224.5763	90588.4844	181.5742	-0.25275	211.1212	5431850
013	2018-06-19t1603	1529442451.15	adult	162.0037	101.9991	-78.0012	1240.0867	85.7718	81295.257	256096.5518	4608840.5621	1836.93	-1.4536	401.738	-0.74892	334.6117	-0.39961	1341.2288	-1.4705	1288.6735	568681	819.2177	-0.97774	1160.1842	-1.3518	17021600	0.42309	359.881	132.806	130.7547	233.1299	221.425	98847.0938	172.7276	-0.55234	202.916	5626970
013	2018-06-19t2003	1529456852.23	adult	166.004	105.9994	-74.0009	1179.0393	82.1435	74430.8717	234420.7874	4050023.8773	2176.35	-1.0865	415.933	-0.42833	353.5756	0.032489	1480.0083	-1.1347	1419.0762	575723.25	882.1071	-0.58631	1258.7693	-1.0426	16150700	0.20052	299.805	139.41	137.8204	233.8311	229.948	90960.2969	190.5154	-0.20656	219.2318	5413290
013	2018-06-20t0003	1529471252.26	adult	170.004	109.9994	-70.0008	1191.501	83.7748	75516.0668	237769.4235	4153413.9992	1921.98	-1.3268	427.383	-0.17195	367.8826	0.35183	1417.98	-1.2405	1374.5699	558684.125	829.9269	-0.84191	1202.9534	-1.1657	16833300	0.38375	603.599	146.803	140.4908	439.9301	449.8442	173332.4375	207.4936	0.083773	306.8594	5782130
013	2018-06-20t0403	1529485652.32	adult	174.004	113.9994	-66.0008	1139.8968	82.5327	72972.4012	229927.0216	4035545.5091	2899.56	-0.33579	422.044	-0.28152	354.0828	0.015305	1524.3589	-0.98966	1416.6876	580780.75	878.2698	-0.54176	1251.275	-1.0088	16063400	0.20771	359.671	146.809	143.1008	258.7112	252.6314	98568.9531	208.4454	0.0083621	240.4522	5587690
013	2018-06-20t0803	1529500055.83	adult	178.005	118.0004	-61.9999	1119.3661	85.926	71627.2471	225641.7136	3952281.9754	1912.78	-1.3079	434.061	-0.01576	373.3454	0.44867	1373.7644	-1.2837	1325.5265	513787.875	874.5725	-0.53107	1180.9026	-1.1737	16210400	0.26088	346.719	152.765	150.5011	271.2151	266.2742	101434.4609	216.3708	0.077589	250.8071	5705180
013	2018-06-20t1203	1529514453.2	adult	182.0042	121.9997	-58.0006	1139.0975	80.5376	68913.3212	217017.6849	3657695.6488	1957.14	-1.2519	445.44	0.23436	392.4006	0.87431	1485.083	-1.0327	1442.1903	534629.875	866.6659	-0.54275	1279.9202	-0.88887	16027400	0.23524	735.907	162.45	155.3263	367.0132	331.5568	132124.75	237.9096	0.40355	291.3727	5845110
013	2018-06-20t1603	1529528853.1	adult	186.0042	125.9996	-54.0006	1140.6665	84.7751	73058.1676	230143.0258	4028405.6477	2114.13	-1.091	429.177	-0.10594	382.9002	0.64247	1366.7452	-1.2564	1292.864	520729.9375	810.9386	-0.81719	1138.0687	-1.2428	16346900	0.32774	778.942	164.342	158.4459	367.1189	329.0378	139872.3125	248.1686	0.49723	302.619	6259620
013	2018-06-20t2003	1529543252.68	adult	190.0041	129.9995	-50.0007	1104.6227	84.8771	71806.4189	226318.9574	3989159.3736	2049.6	-1.1487	422.29	-0.24286	381.3681	0.59847	1302.5322	-1.3732	1224.8977	488449.5625	787.5854	-0.91823	1100.4345	-1.3247	15806800	0.2246	714.543	167.573	161.4258	381.7215	345.4068	143145.5625	255.7377	0.54026	316.0459	6272430
013	2018-06-21t0003	1529557653.72	adult	194.0044	133.9998	-46.0004	1084.6287	89.096	65054.9544	207505.7446	3396581.7569	1958.6	-1.2307	424.11	-0.19233	377.804	0.51032	1344.7598	-1.2779	1281.4991	458563.0938	784.8935	-0.90616	1102.8569	-1.3013	14430300	-0.061035	593.57	169.91	161.4184	373.4516	349.7184	127347	263.5272	0.58705	324.4729	5781200
013	2018-06-21t0403	1529572053.26	adult	198.0042	137.9997	-42.0006	1074.8975	85.3103	62454.1416	198759.0093	3188050.9273	2070.37	-1.1185	421.943	-0.2221	379.9073	0.55879	1328.9822	-1.3008	1258.6	434577.1875	752.6232	-1.0594	1096.7282	-1.3047	13771400	-0.1816	585.741	174.942	164.5831	393.9367	379.2165	128817.3125	279.4038	0.78086	348.5925	5709750
013	2018-06-21t0803	1529586454.15	adult	202.0045	141.9999	-38.0003	1024.4715	81.2192	63325.8859	200691.1436	3390546.433	2010.89	-1.171	422.153	-0.19769	384.6598	0.6724	1333.1144	-1.2841	1269.5463	441260.8438	764.6855	-0.97088	1096.0997	-1.2949	13959300	-0.11483	596.913	183.005	173.0024	410.7888	397.4879	135971.1094	292.633	0.93088	366.4699	6051430
013	2018-06-21t1203	1529600869.62	adult	206.0088	146.0042	-33.996	1042.7266	86.1761	65151.4816	205640.4511	3504698.5902	1839.19	-1.3315	409.899	-0.43601	379.4124	0.5637	1188.0214	-1.5665	1122.0858	403927.25	714.3703	-1.2311	990.7187	-1.5589	13931200	-0.094983	628.226	185.363	174.345	437.6972	425.8477	148817.0625	303.8316	1.0564	382.2802	6299950
013	2018-06-21t1603	1529615256.02	adult	210.005	150.0004	-29.9998	1037.7558	83.9746	64811.9925	204663.2911	3496882.1599	1886.76	-1.2808	411.426	-0.38043	382.0236	0.63323	1184.5333	-1.5663	1114.6718	401556.8125	710.7558	-1.2337	979.3438	-1.5799	13919000	-0.071663	618.291	189.616	176.6576	455.5828	444.5991	154442.5625	317.3951	1.2193	401.3406	6414910
013	2018-06-21t2003	1529629659.5	adult	214.006	154.0014	-25.9988	1045.7716	86.9957	65576.0694	206794.842	3572945.1464	2134.09	-1.039	403.73	-0.5239	372.869	0.43435	1213.8076	-1.5012	1153.7084	416336	704.7073	-1.2524	982.2804	-1.5653	13809200	-0.069469	661.599	192.42	178.6548	473.1226	464.0153	162281.0469	327.6913	1.3284	415.9728	6581540
013	2018-06-22t0003	1529644053.86	adult	218.0044	157.9998	-22.0004	1009.9072	84.4415	63320.8646	200594.3378	3446250.3605	1823.09	-1.3326	406.639	-0.43715	373.8784	0.47166	1228.0948	-1.4658	1169.7341	406499.375	706.5516	-1.2298	1002.3827	-1.508	13445500	-0.1227	640.421	198.652	183.3448	500.4531	490.229	165649.9844	340.7147	1.4909	445.2821	6568440
013	2018-06-22t0403	1529658453.51	adult	222.0043	161.9997	-18.0005	1004.6941	85.9233	64202.8455	202404.3402	3543752.5151	1793.2	-1.3573	405.969	-0.42938	372.928	0.46468	1246.6792	-1.4224	1193.5432	417637.5312	696.0825	-1.2819	1055.3226	-1.3655	13588200	-0.065489	774.626	202.75	186.5427	533.9781	521.5139	178882.6562	353.6123	1.6524	468.3629	6786230
013	2018-06-22t0803	1529672855.14	adult	226.0048	166.0002	-14	982.9679	84.8897	63718.6475	201036.7324	3567176.4122	1886.18	-1.2651	406.434	-0.39783	372.3394	0.46695	1305.0591	-1.2999	1260.6791	434584.6562	692.9476	-1.2943	1086.7919	-1.2803	13496100	-0.059691	741.397	207.726	190.2391	542.7729	533.1313	180743.375	368.7836	1.8543	486.1659	6897740
013	2018-06-22t1203	1529687272.34	adult	230.0095	170.005	-9.9953	985.2976	85.5695	63523.8903	200351.7492	3549250.7711	2999.19	-0.20098	407.346	-0.35671	369.0303	0.40773	1480.4596	-0.94345	1373.1741	491512.5938	706.0825	-1.2104	1157.0809	-1.0934	13499800	-0.032405	800.859	210.968	191.9757	572.6925	562.0629	190133.9062	379.6063	1.9835	508.7901	6991700
013	2018-06-22t1603	1529701670.75	adult	234.0091	174.0045	-5.9957	990.4931	85.4071	63539.7075	200397.1605	3532558.1102	2625.13	-0.55559	405.275	-0.38158	366.0122	0.35624	1510.189	-0.88098	1401.8483	501382.75	709.2193	-1.1869	1172.9715	-1.0509	13436100	-0.019407	818.51	213.092	192.968	593.6102	581.4887	197078.5938	386.0326	2.04	529.1107	7064630
013	2018-06-22t2003	1529716054.42	adult	238.0046	178	-2.0002	999.5087	84.1281	63849.7018	201354.993	3519742.6586	2862.84	-0.3265	387.941	-0.74847	351.903	0.047713	1448.1553	-1.0048	1375.2277	482235.7188	670.6401	-1.425	1116.5745	-1.2015	12907200	-0.1098	798.82	206.528	186.8034	584.0914	570.3448	194502.4219	378.8873	1.8675	514.5452	6871380
013	2018-06-23t0003	1529730456.19	dead	242.0051	182.0005	2.0002	999.7246	84.3922	63691.804	200785.2914	3513442.4712	2194.33	-0.95842	387.692	-0.73457	354.1091	0.11922	1300.6766	-1.3012	1244.9942	431824.625	666.231	-1.4542	1066.9732	-1.3353	12871400	-0.089072	823.217	209.053	188.5078	580.2859	564.7497	192654.9375	384.9411	1.923	518.5545	6940560
014	2018-06-12t1603	1528837659.22	egg	-1.9987	-62.0016	-258.0035	652.7768	37.266	18354.969	57945.3931	434755.5892	406.22	4055.7712	232.437	1.5221	236.235	1.3739	365.432	2.4335	361.9682	36177.8	329.1746	2.5853	353.4992	3.9966	2286020	2.9086	332.156	133.131	130.8343	243.668	239.5186	24123.1	200.3327	3.0815	225.1239	1309340
014	2018-06-12t2003	1528852050.05	larva	1.9987	-58.0042	-254.006	637.5554	35.2751	17672.48	55755.1721	409974.3852	405.863	4388.94	243.558	1.4395	246.8483	1.3242	375.292	1.7014	373.0138	35652.7	340.3516	2.2501	364.8744	2.81	2304060	2.2917	260.978	132.363	131.2627	229.411	226.4287	21794.1	193.9267	2.9148	216.9702	1252150
014	2018-06-13t0003	1528866451.19	larva	5.999	-54.0039	-250.0057	618.2078	34.7472	17681.5632	55768.3398	413582.0959	412.105	5.1015	248.996	1.3073	251.0597	1.2231	379.47	1.1331	377.0567	36049.7	345.7811	1.8795	368.8438	1.9624	2360980	1.7404	259.663	131.946	130.8897	221.956	220.1196	21085.8	191.0021	2.811	211.9266	1251110
014	2018-06-13t0403	1528880851.29	larva	9.9991	-50.0038	-246.0057	586.0877	35.4754	15558.5783	49025.0612	347750.0734	422.652	1.21	262.988	1.2491	271.0333	1.2588	390.288	0.70768	388.2482	32784.2	355.8387	1.5507	380.2873	1.3663	2198840	1.0857	245.961	133.487	132.9169	214.745	212.3056	18038.5	186.1813	2.668	203.9308	1116080
014	2018-06-13t0803	1528895251.72	larva	13.9992	-46.0037	-242.0055	582.4863	34.5873	15136.8451	47729.2776	332702.9117	472.578	0.57263	271.876	1.1444	279.6153	1.1999	399.683	0.34704	397.5098	32774	363.3616	1.2114	387.839	0.86715	2216340	0.58304	270.531	134.974	134.2741	211.979	208.4891	17382.2	183.8699	2.5727	201.9526	1100310
014	2018-06-13t1217	1528910486.98	larva	18.2312	-41.7717	-237.7735	615.5773	35.4782	16597.213	52323.6341	372287.4972	431.195	-0.031373	262.943	0.85203	266.8025	0.93175	393.969	-0.03862	390.5362	35457.2	356.8116	0.75703	381.2437	0.35428	2344660	0.14923	269.095	132.055	131.7004	208.155	204.7001	18734	179.9797	2.4376	197.7855	1177540
014	2018-06-13t1603	1528924052.44	larva	21.9994	-38.0035	-234.0053	586.3703	33.1721	15202.2098	47955.7379	331152.7908	429.753	-0.34195	270.822	0.73475	277.5935	0.89483	396.563	-0.316	394.2802	32518.1	363.3995	0.44961	386.6764	0.010788	2219660	-0.35199	238.481	133.031	132.6131	208.103	204.21	17064.4	179.4293	2.3783	197.5338	1090330
014	2018-06-13t2003	1528938453.07	larva	25.9996	-34.0033	-230.0052	627.5532	34.4639	17097.0068	53899.0665	383430.5859	476.361	-0.51251	273.725	0.54621	277.9307	0.74175	410.096	-0.54609	406.9186	37728.8	370.9611	0.13416	395.9944	-0.29797	2509240	-0.62016	262.624	135.472	134.5661	220.944	218.5514	20326.8	190.9741	2.6074	210.3833	1241870
014	2018-06-14t0003	1528952861.3	larva	30.0019	-30.001	-226.0029	629.9994	34.1726	16600.3362	52319.1364	362663.7635	439.599	-0.80433	270.481	0.2763	275.5891	0.54805	399.803	-0.83354	396.5516	35982.2	365.2312	-0.27014	389.3701	-0.64448	2409980	-1.0854	254.239	137.463	136.9234	220.841	217.643	19875.7	192.6816	2.617	211.0506	1224800
014	2018-06-14t0403	1528967261.19	larva	34.0018	-26.0011	-222.0029	631.0832	34.52	17955.1009	56616.1458	418636.2641	437.842	-0.99836	268.185	-0.0064757	270.1377	0.30135	399.4	-1.0684	395.9143	38741.8	362.5039	-0.64863	388.7554	-0.9377	2583160	-1.3828	266.589	136.782	135.8478	227.619	224.3916	22079.1	195.5663	2.6685	218.1837	1317480
014	2018-06-14t0803	1528981666.78	larva	38.0034	-21.9995	-218.0014	784.7248	40.2861	22372.4296	70610.7696	527028.9816	460.092	-1.1336	290.116	-0.02476	303.0365	0.48627	410.437	-1.2526	408.2494	49252.4	374.4793	-0.92106	398.2687	-1.17	3473850	-1.2961	252.617	128.207	123.0466	218.062	214.9185	26167.5	188.7471	2.4607	207.9938	1535150
014	2018-06-14t1249	1528998852.08	larva	42.7771	-17.2258	-213.2277	656.862	47.4489	23929.338	75496.6709	743097.6968	1247.49	-0.17485	354.073	0.45128	340.396	0.72582	774.991	-0.4151	747.9429	98423.8	484.6167	-0.56385	666.5373	-0.45162	4494600	-1.2218	165.04	94.526	93.975	140.004	138.4737	17780.4	120.5288	0.26898	132.6738	1199910
014	2018-06-14t1603	1529010461.21	larva	46.0018	-14.0011	-210.0029	713.5008	47.9414	28876.8311	91024.9476	982061.1881	1388.51	-0.14636	358.47	0.29942	328.341	0.4228	965.543	-0.040043	939.5756	147728	595.9987	-0.057941	857.6992	0.034228	5469890	-1.0466	172.727	98.7353	98.2137	139.562	137.7006	21352.9	123.3182	0.21983	134.0619	1506600
014	2018-06-14t2003	1529024863.52	larva	50.0025	-10.0004	-206.0023	1153.1941	64.6812	47618.0154	150642.1769	1668983.3566	2576.5	1.2554	356.594	0.082583	324.5327	0.2604	1500.35	1.2439	1439.6342	378088	691.8034	0.35274	1251.0385	1.2326	8960850	0.23192	340.033	110.911	103.5182	219.933	216.1333	55423.1	182.1987	2.4283	207.4248	2787080
014	2018-06-15t0003	1529039263.12	larva	54.0024	-6.0005	-202.0024	876.552	69.9701	44537.4311	140368.7013	1938415.1332	1860.76	0.11288	295.297	-1.1211	232.4823	-1.3918	1335.01	0.54584	1277.0007	312392	682.7603	0.036987	1104.5622	0.47219	6899920	-1.1195	159.988	82.5206	82.0532	123.934	122.0826	29000.5	106.4831	-0.72116	117.9357	1928180
014	2018-06-15t0403	1529053662.99	larva	58.0023	-2.0006	-198.0024	913.8584	60.2886	43793.4649	138074.3735	1768011.5593	2430.39	0.65967	388.864	0.31289	327.9085	0.16291	1387.26	0.44537	1318.6136	320458	817.6484	0.79134	1183.8302	0.55005	8947750	-0.52622	305.02	98.2427	97.7046	147.418	145.0142	34053.5	128.0576	0.15063	140.831	2260560
014	2018-06-15t0803	1529068067.12	adult	62.0035	2.0006	-194.0013	945.8982	63.8527	50422.1706	159091.2421	2207925.5284	1849.47	-0.21737	412.619	0.63949	343.579	0.41896	1209.32	-0.23624	1152.3445	320471	791.4427	0.39859	1053.5321	-0.10136	10898500	0.028301	184.395	97.6555	97.145	146.664	144.4135	38866	126.364	-0.011077	139.4848	2579370
014	2018-06-15t1203	1529082468.7	adult	66.0039	6.001	-190.0008	1006.7389	69.3674	55891.9809	176179.723	2592251.0828	1272.39	-1.0417	345.636	-0.78676	286.8339	-0.81381	1015.62	-0.91671	995.1472	297577	687.9713	-0.54962	924.2751	-0.7318	10110500	-0.63755	212.308	91.8797	91.2528	139.021	136.9936	40733	119.6353	-0.47001	132.4835	2687660
014	2018-06-15t1603	1529096863.42	adult	70.0024	9.9995	-186.0023	892.3783	68.5854	50036.6926	157720.3897	2402481.9346	1976.48	-0.31603	397.117	0.13053	339.045	0.25344	1345.21	-0.17865	1304.2679	352446	714.4478	-0.5233	1107.9742	-0.23105	10399300	-0.78348	311.814	90.4715	89.272	153.328	149.213	40172	124.9385	-0.28687	142.5979	2369180
014	2018-06-15t2003	1529111265.81	adult	74.0031	14.0002	-182.0016	1071.0195	71.9692	61953.5102	195456.2526	2967822.8413	3556.92	1.424	401.687	0.13593	338.218	0.20171	1421.41	-0.10306	1300.869	460537	790.0787	-0.094633	1156.5208	-0.19577	13011000	0.14632	246.235	99.1689	98.5701	149.335	146.5946	48384.5	128.022	-0.22352	141.3657	3212180
014	2018-06-16t0003	1529125664.02	adult	78.0026	17.9997	-178.0021	1155.1216	72.9833	71317.5153	224825.5275	3616737.9165	3104.94	0.79146	330.915	-1.4929	277.7062	-1.2464	1232.82	-0.732	1098.2339	459842	651.657	-1.315	940.8993	-1.1149	12314400	-0.37989	357.218	89.2216	85.7248	199.064	193.3994	74251	133.22	-0.033894	178.8212	3320200
014	2018-06-16t0403	1529140062.96	adult	82.0023	21.9994	-174.0024	1154.3134	73.8227	68711.6088	216550.9332	3425683.78	1516.37	-1.1295	392.903	-0.20709	341.3405	0.22341	1051.73	-1.3402	1013.3481	377571	698.8254	-1.0751	911.2408	-1.3559	14097300	0.24429	287.497	102.317	100.2825	200.399	198.3693	71943.3	134.5794	-0.07715	180.9851	3671120
014	2018-06-16t0803	1529154464.46	adult	86.0027	25.9998	-170.002	1191.2449	74.4796	68564.9566	216031.259	3345738.302	2175.38	-0.455	368.689	-0.83273	308.1351	-0.6029	1309.66	-0.75749	1239.1367	470168	720.402	-1.0217	1060.2485	-0.92831	13211600	-0.30944	226.052	99.4613	98.5195	149.85	147.7615	53796.1	128.4937	-0.60138	142.1015	3564100
014	2018-06-16t1203	1529168864.45	adult	90.0027	29.9998	-166.002	1059.2181	79.9738	64454.4117	203755.154	3372032.2726	3180.12	0.61153	385.381	-0.51547	320.0049	-0.3391	1684.83	0.1409	1610.2404	567788	754.8396	-0.85408	1215.658	-0.47242	12963100	-0.55041	440.832	102.204	98.9795	216.013	211.4521	72796.3	150.5837	0.67757	197.4609	3437840
014	2018-06-16t1603	1529183265.37	adult	94.003	34.0001	-162.0017	1137.5972	77.2503	63546.0699	200117.5436	3082879.7521	2275.86	-0.50168	394.561	-0.36309	323.2128	-0.28203	1386.17	-0.78396	1319.4904	461595	787.5568	-0.69833	1192.9168	-0.67826	13118000	-0.58412	200.699	103.414	102.9259	153.306	150.8495	51050.8	132.8281	-0.62361	145.3296	3438210
014	2018-06-16t2003	1529197664.17	adult	98.0026	37.9998	-158.0021	1143.7137	76.0445	64356.0346	202807.406	3147057.9835	3096.28	0.3505	393.011	-0.46339	319.2243	-0.40257	1503.44	-0.58788	1408.0964	506659	768.5155	-0.95608	1200.841	-0.76777	13223300	-0.62047	362.294	105.228	104.2024	160.812	155.791	54193.6	134.4993	-0.65476	149.4768	3540510
014	2018-06-17t0003	1529212065.42	adult	102.003	42.0001	-154.0017	1144.915	77.4036	65932.4827	207599.8921	3292509.6606	4153.1	1.4622	382.651	-0.77695	307.041	-0.73003	1623.85	-0.38798	1427.3381	560227	804.0229	-0.78135	1190.8612	-0.91738	13183500	-0.70602	258.205	100.273	99.3132	150.65	148.1236	51974.2	130.0844	-1.049	143.9414	3454700
014	2018-06-17t0403	1529226464.41	adult	106.0027	45.9998	-150.002	1049.5286	101.7873	62497.0736	198506.159	3339482.2845	2651.83	-0.31018	414.857	-0.062293	345.9904	0.2251	1541.91	-0.70688	1450.7136	504205	864.3211	-0.4248	1244.2263	-0.83629	13546300	-0.59684	380.367	120.229	114.1463	230.274	227.4744	75299.5	183.8473	1.9995	215.9737	3925830
014	2018-06-17t0803	1529240871.4	adult	110.0047	50.0018	-146.0001	1078.955	81.3852	53166.0773	168567.513	2411740.9985	3026.33	0.035613	385.006	-0.8477	331.498	-0.16308	1755.02	-0.2696	1632.5444	491405	823.1694	-0.8362	1395.3044	-0.41409	10744400	-1.863	288.911	124.188	116.6056	237.424	234.9675	66478.9	196.2059	2.4628	225.7935	3465700
014	2018-06-17t1203	1529255264.85	adult	114.0028	53.9999	-142.0019	1044.9899	76.5048	59862.3873	188644.4564	2918449.1908	3600.64	0.60335	426	0.086088	323.5166	-0.39017	2481.67	1.4419	2398.9307	776763	984.9104	0.25702	1973.0796	1.4664	13333400	-0.76287	208.452	107.072	106.1721	166.569	162.8812	52136	140.6543	-0.76589	156.5226	3351240
014	2018-06-17t1603	1529269665.41	adult	118.003	58.0001	-138.0017	1089.134	82.5569	65779.8552	207224.4921	3448692.5055	3423.54	0.34434	429.366	0.10929	340.4837	0.010318	1998.78	0.15198	1876.9986	687579	960.4004	-0.019244	1643.0521	0.23553	14751700	-0.19869	701.628	109.276	107.9555	176.41	170.5567	60685.1	145.2521	-0.63458	162.7804	3754410
014	2018-06-17t2003	1529284064.94	adult	122.0029	62	-134.0019	1126.8764	78.2236	66542.5293	209609.6937	3450224.378	3831.45	0.73615	385.737	-0.99806	290.709	-1.2707	2064.52	0.23866	1889.4456	718452	882.5932	-0.65103	1568.648	-0.097551	13402800	-0.76635	376.723	98.5194	96.4988	173.51	167.0104	60381.6	136.0604	-1.1854	157.4369	3423160
014	2018-06-18t0003	1529298464.52	adult	126.0027	65.9999	-130.002	1070.0573	78.1191	64210.9149	202262.324	3348752.0057	4110.6	0.99349	401.401	-0.66641	320.0016	-0.56351	1960.64	-0.073225	1761.2805	658776	859.6753	-0.8648	1407.9352	-0.69391	13457400	-0.74881	262.019	114.219	113.3335	184.014	178.98	61828.6	150.2192	-0.60364	170.2636	3829300
014	2018-06-18t0403	1529312865.4	adult	130.003	70.0001	-126.0017	1022.0012	80.286	63183.1152	199283.7884	3303594.7955	2670.45	-0.60227	447.214	0.38937	376.8584	0.82461	1531.08	-1.1542	1433.4586	505257	935.2013	-0.3867	1282.4539	-1.1448	14737500	-0.27365	297.861	129.039	127.1663	218.601	214.8277	72138.3	166.8988	0.02077	199.2913	4252360
014	2018-06-18t0803	1529327266.47	adult	134.0033	74.0004	-122.0014	1072.4299	74.9349	64638.7302	203703.4776	3259516.3599	2863.23	-0.41478	401.76	-0.72753	320.5525	-0.60673	1775.85	-0.58619	1726.5151	600237	904.7311	-0.61586	1449.3628	-0.62426	13561000	-0.69671	340.186	117.634	115.8493	195.24	188.404	65991.3	153.1742	-0.65756	176.7922	3970630
014	2018-06-18t1203	1529341681.47	adult	138.0075	78.0046	-117.9973	1033.7232	75.8769	59221.1326	187603.8253	2887508.3872	2917.42	-0.36195	435.566	0.054339	356.1807	0.24827	1822.08	-0.48578	1753.3846	564845	997.1976	-0.013675	1538.5013	-0.34068	13488600	-0.69603	299.319	124.309	123.248	197.026	193.0244	61078	164.4764	-0.31275	184.2447	3849610
014	2018-06-18t1603	1529356068.87	adult	142.004	82.0011	-114.0008	1131.0928	77.9488	68659.9261	216433.7589	3501108.8107	4018.01	0.81425	437.717	0.083767	363.0877	0.38952	1953.75	-0.17256	1777.0383	701395	951.2444	-0.31374	1535.589	-0.35388	15686500	0.038587	323.997	125.886	124.7272	200.379	194.2608	71936.1	164.214	-0.41635	184.8673	4511380
014	2018-06-18t2003	1529370465.57	adult	146.003	86.0001	-110.0017	1116.4034	79.3467	69232.0904	218056.6075	3756547.4559	3726.95	0.49891	386.226	-1.1236	284.7085	-1.5446	2144.63	0.28227	2055.6135	776358	1019.5995	0.11485	1761.6669	0.34381	13958600	-0.49977	496.228	100.574	95.3161	323.71	323.8257	117183	146.8829	-1.0535	215.9643	3634850
014	2018-06-19t0003	1529384865.6	adult	150.003	90.0002	-106.0017	1082.9658	83.7514	68089.7538	214683.3387	3629219.6901	3638.05	0.40418	403.579	-0.72409	302.2798	-1.1315	2319.95	0.69447	2218.4332	825901	992.2087	-0.045744	1814.0235	0.49915	14328700	-0.36574	580.791	113.358	108.9753	297.246	244.4131	105819	159.0748	-0.72718	201.486	4024660
014	2018-06-19t0403	1529399266.3	adult	154.0032	94.0003	-102.0015	1264.8882	82.1101	72335.0276	228058.5131	3700678.7452	2892.59	-0.38141	444.305	0.20321	356.2788	0.15204	1887.85	-0.29316	1809.8757	715496	1068.5087	0.42334	1615.9697	-0.085134	16801000	0.36721	470.783	131.538	126.2925	252.18	246.9339	95576	192.9541	0.15287	234.5431	4973990
014	2018-06-19t0803	1529413667.59	adult	158.0036	98.0007	-98.0011	1074.5786	81.4501	69435.7566	218867.1433	3825986.0497	3477.37	0.23659	465.892	0.68106	365.5327	0.35178	2186.29	0.39136	2158.3083	793622	1068.9959	0.43439	1835.9422	0.55917	16869500	0.38271	462.791	131.89	127.4264	317.782	307.5127	115355	185.7518	-0.14441	268.8807	4775610
014	2018-06-19t1203	1529428064.85	adult	162.0028	101.9999	-94.0019	1259.579	79.3297	67890.2076	213980.2187	3386029.5236	2879.13	-0.3789	460.862	0.56187	362.8938	0.26932	2137.86	0.28718	2092.1932	761079	1093.1758	0.58478	1876.1718	0.67173	16371700	0.24987	408.82	140.538	135.6098	251.884	248.2048	89670.7	203.2996	0.19465	237.0693	4992490
014	2018-06-19t1603	1529442464.67	adult	166.0028	105.9999	-90.0019	1054.9082	82.6174	69351.4154	218651.9639	3851630.2637	3532.25	0.29512	474.197	0.85102	364.716	0.29438	2216.49	0.46218	2142.7938	802369	1205.5744	1.2299	1901.6083	0.7404	17148400	0.458	435.485	130.814	128.5909	226.047	219.2143	81829.2	175.0062	-0.56488	203.8544	4730610
014	2018-06-19t2003	1529456865.73	adult	170.0031	110.0002	-86.0016	1085.1816	83.4519	67562.7485	214534.7977	3654239.8006	4090.36	0.85835	441.468	0.1347	334.3225	-0.43276	2103.06	0.22103	1969.2703	742380	1080.4746	0.54594	1746.5603	0.31638	15560900	0.065052	333.882	121.352	119.4842	219.52	208.9113	77490.5	170.767	-0.7218	197.4103	4277430
014	2018-06-20t0003	1529471265.85	adult	174.0031	114.0002	-82.0016	1353.4946	96.3211	75661.8606	239396.1082	4117388.4847	7565.04	4.3202	466.33	0.67698	367.3591	0.32444	2175.27	0.37885	1986.1622	861408	1111.4041	0.7388	1730.1532	0.27909	18454100	0.79074	385.181	139.803	134.6965	261.077	257.3624	103387	211.1108	0.06411	246.8117	5532420
014	2018-06-20t0403	1529485665.87	adult	178.0031	118.0002	-78.0016	1052.1207	82.4374	67447.1378	212562.6978	3706670.8723	2322.04	-0.90282	480.616	0.9867	365.1713	0.25915	1780.34	-0.43895	1749.5504	626680	1139.3726	0.91523	1608.1646	-0.037682	16896500	0.42426	368.134	126.672	122.9627	238.408	230.4187	83919.8	179.1136	-0.6687	215.1433	4453300
014	2018-06-20t0803	1529500069.41	adult	182.0041	122.0012	-74.0006	1103.8009	85.5893	73515.1415	231649.3294	4198187.8232	3271.18	0.03856	450.13	0.33481	346.2938	-0.1902	1903.14	-0.17417	1817.7855	730807	1033.2406	0.36159	1599.8225	-0.048023	17245800	0.51897	323.93	127.625	124.3736	232.253	226.3624	89185.3	178.8371	-0.73423	212.1969	4889680
014	2018-06-20t1203	1529514466.92	adult	186.0034	126.0005	-70.0013	1142.744	84.487	73458.824	231402.6221	4060622.9399	2801.93	-0.41965	474.006	0.85139	370.1319	0.34868	1784.55	-0.40721	1690.507	685267	1054.5252	0.50443	1512.213	-0.26673	18155400	0.74134	372.362	136.125	133.6135	240.728	232.9905	92439.6	183.5099	-0.70749	217.9941	5213850
014	2018-06-20t1603	1529528866.7	adult	190.0034	130.0005	-66.0014	1116.5862	83.2306	73241.7529	230790.5444	4111486.6055	3227.34	-0.0049198	488.062	1.1599	383.3521	0.64402	1941.24	-0.084009	1843.6971	741553	1047.8978	0.49663	1633.6726	0.058943	18634700	0.86171	510.458	136.051	132.2081	259.891	252.3536	99278.5	190.6031	-0.64091	233.8767	5194560
014	2018-06-20t2003	1529543266.24	adult	194.0032	134.0003	-62.0015	1106.5368	87.3632	75057.7182	236575.0166	4303668.8204	3043.71	-0.18235	447.439	0.30474	367.0727	0.2644	1651.69	-0.66137	1575.519	645812	963.4298	0.06568	1375.8281	-0.59687	17491300	0.61888	476.722	138.979	135.9222	262.996	252.0815	102832	193.193	-0.65724	232.5279	5432980
014	2018-06-21t0003	1529557667.26	adult	198.0035	138.0006	-58.0012	1165.6989	89.7417	79291.0765	249857.6273	4718040.4156	3810.52	0.55683	468.912	0.78025	373.6404	0.41527	1883.47	-0.19008	1768.7441	777874	1005.9271	0.32805	1507.4985	-0.24607	19361800	1.049	727.132	138.748	133.3613	350.15	299.0595	144612	196.8066	-0.6572	253.9018	5729040
014	2018-06-21t0403	1529572066.96	adult	202.0034	142.0005	-54.0013	1179.0233	91.453	75411.7512	237963.2298	4285816.5878	3759.01	0.50765	473.225	0.89532	382.1283	0.61442	1704.09	-0.54185	1579.6049	671412	980.5134	0.22101	1371.5556	-0.58468	18608100	0.90216	553.311	148.85	141.9722	387.001	382.0421	152479	216.2065	-0.38542	339.255	5853070
014	2018-06-21t0803	1529586467.72	adult	206.0036	146.0007	-50.0011	1070.3128	89.2366	64846.5875	208540.0532	3725086.6935	3692.34	0.44749	502.32	1.5513	419.4108	1.4803	1755.85	-0.42992	1613.3746	596989	1010.3881	0.42277	1434.2811	-0.41063	17030200	0.58199	555.169	156.659	148.4168	409.835	400.8017	139344	239.9922	-0.040231	353.5974	5311190
014	2018-06-21t1203	1529600883.69	adult	210.0081	150.0052	-45.9967	1153.5354	90.1904	73733.7344	232458.7302	4226586.4478	3945.45	0.69327	499.683	1.5243	428.8277	1.7059	1743.14	-0.44648	1590.236	671107	977.4494	0.27291	1398.8281	-0.4907	19209300	1.0818	596.073	159.445	152.937	405.724	399.4186	156204	239.7599	-0.10866	349.2538	6129540
014	2018-06-21t1603	1529615269.67	adult	214.0042	154.0013	-42.0005	1072.6896	90.1621	73088.0968	230988.8916	4391595.3554	3483.36	0.25354	487.552	1.2916	426.4365	1.6621	1710.49	-0.50277	1612.3009	651696	972.702	0.27994	1399.5403	-0.47795	18563500	0.96697	515.999	165.035	158.7336	385.489	378.4409	146871	250.3673	0.0094653	320.2138	6283690
014	2018-06-21t2003	1529629673.21	adult	218.0052	158.0023	-37.9996	1164.4571	87.9625	77346.2108	243709.7578	4432986.6793	3434.81	0.21044	477.245	1.0983	431.0009	1.7816	1535.61	-0.84679	1418.6049	618851	891.5119	-0.15738	1264.1789	-0.82282	19213900	1.1389	553.594	163.117	155.0347	384.429	372.4466	154925	258.0044	0.079537	323.2312	6567080
014	2018-06-22t0003	1529644067.61	adult	222.0036	162.0007	-34.0011	1174.0633	87.8388	78182.1535	246304.228	4460206.7539	4034.67	0.78607	469.291	0.95393	432.5623	1.834	1537.54	-0.83646	1405.692	627314	830.9286	-0.48849	1212.9473	-0.95137	19105800	1.1463	585.345	166.577	158.1985	392.963	379.9224	160329	266.28	0.16209	333.2922	6781670
014	2018-06-22t0403	1529658467.08	adult	226.0035	166.0006	-30.0013	1123.3892	87.5358	74495.4689	234950.1272	4257679.0979	3699.14	0.46598	475.381	1.1163	443.0864	2.0949	1456.74	-0.99442	1314.89	566673	835.2361	-0.44426	1187.6256	-1.0145	18454300	1.0344	575.559	174.513	164.6921	402.237	385.6362	156470	284.6384	0.41849	349.6181	6774580
014	2018-06-22t0803	1529672868.86	adult	230.004	170.0011	-26.0008	1160.0682	86.5762	76393.4233	240751.4734	4344511.0162	3608.45	0.37999	467.522	0.97269	437.5492	1.9889	1473.93	-0.9566	1360.5834	588097	798.3526	-0.65049	1190.5843	-1.0048	18619100	1.103	534.191	178.169	165.7698	405.655	392.4415	161856	297.413	0.58137	362.7059	7095570
014	2018-06-22t1203	1529687286.37	adult	234.0088	174.0059	-21.9959	1136.7057	88.5023	75117.3333	236775.1636	4271683.8749	3465.73	0.24509	464.988	0.94641	437.296	2.0075	1477.06	-0.9477	1376.3511	579006	781.8465	-0.73917	1176.3238	-1.042	18205700	1.044	532.2	182.79	170.0108	412.447	402.4337	161679	307.283	0.69661	371.1373	7156770
014	2018-06-22t1603	1529701684.87	adult	238.0084	178.0055	-17.9963	1142.5364	88.7944	74544.0502	235028.5525	4209416.1997	3338.34	0.12607	460.836	0.88457	434.8826	1.9786	1453.28	-0.99446	1352.7426	565327	776.8737	-0.75964	1165.3677	-1.0714	17907600	1.0109	565.042	185.523	172.1218	419.701	409.6023	163264	314.7283	0.77276	379.55	7209260
014	2018-06-22t2003	1529716068.1	adult	242.0037	182.0008	-14.001	1116.3876	88.1099	73214.7952	231886.8128	4126237.4232	3001.8	-0.19028	437.787	0.39646	417.013	1.5906	1280.34	-1.3422	1210.0868	489091	733.6401	-1.025	1055.7741	-1.3652	16709400	0.77548	557.862	181.372	166.7398	419.362	410.9559	160196	315.2807	0.73369	383.246	6922600
014	2018-06-23t0003	1529730469.96	adult	246.0043	186.0014	-10.0005	794.9568	86.5674	54406.9036	172228.0406	3221674.6825	2766.56	-0.40828	458.471	0.8974	425.45	1.8198	1402.66	-1.0944	1325.933	398356	795.0847	-0.62205	1160.0786	-1.0862	12991700	-0.031738	595.433	189.293	174.8295	446.676	434.953	126856	335.6854	1.0362	406.8511	5364000
014	2018-06-23t0403	1529744869.81	adult	250.0042	190.0013	-6.0005	800.0027	86.8897	54104.1891	171244.0076	3197438.7577	2920.02	-0.25482	448.265	0.69898	414.98	1.6065	1366.37	-1.1654	1292.8303	385317	803.5404	-0.55465	1140.3814	-1.1394	12633500	-0.081682	562.974	191.141	175.868	450.054	443.3253	126915	342.3804	1.1073	415.8393	5386920
014	2018-06-23t0803	1529759274.44	adult	254.0055	194.0026	-1.9992	1185.9519	89.2134	66973.4483	212811.0513	3634397.5831	2719.65	-0.43655	431.001	0.33447	398.0681	1.2386	1330.21	-1.2354	1274.2061	466904	755.0751	-0.86688	1123.1299	-1.1864	15107000	0.516	601.439	198.662	187.0474	461.937	453.9061	162140	344.0075	1.0939	426.9132	6963300
014	2018-06-23t1203	1529773668.85	dead	258.0039	198.0011	1.9992	1180.8498	90.6896	68701.0731	218694.1273	3758799.7013	3173.34	0.0050142	427.38	0.28274	393.4632	1.1624	1488.93	-0.9096	1324.7527	536016	743.3963	-0.94024	1138.3691	-1.1455	15349800	0.60748	692.236	200.243	187.9966	484.098	469.9833	174275	347.2315	1.1096	433.3321	7191940
015	2018-06-12t1603	1528837672.08	larva	0	-50.0011	-258.0038	195.8649	26.8507	3993.7799	12653.5605	71639.5496	0	1583.017	0	-0.50493	0	-0.59509					0	-0.066019	0	0.46128	0	0.99302	0	0	0				0	-0.64272	0	0
015	2018-06-12t2003	1528852062.7	larva	3.9974	-46.0037	-254.0064	195.5099	32.314	4249.3809	13491.1261	83032.8253	0	999.3606	0	-0.74394	0	-0.79292					0	-0.46122	0	-0.15762	0	0.44722	0	0	0				0	-0.81743	0	0
015	2018-06-13t0003	1528866463.71	larva	7.9977	-42.0034	-250.0062	210.0295	31.0541	4708.5378	14925.66	94525.6529	0	-0.28652	0	-0.99505	0	-1.0003					0	-0.84915	0	-0.63142	0	-0.063951	0	0	0				0	-1.0016	0	0
015	2018-06-13t0403	1528880864.01	larva	11.9978	-38.0033	-246.0061	209.0563	33.9167	4695.0256	14898.9957	97415.0587	0	-0.70299	0	-1.2597	0	-1.2185					0	-1.2294	0	-1.0213	0	-0.54341	0	0	0				0	-1.1966	0	0
015	2018-06-13t0803	1528895264.57	larva	15.9979	-34.0031	-242.0059	302.4318	29.3202	7351.981	23260.9582	150485.7762	380.913	0.060935	287.323	1.1958	287.183	1.2011	361.3043	0.022387	359.3562	14452.1699	332.7981	0.79746	352.454	0.44906	1140380	-0.30874	152.15	90.1494	89.7969	132.4979	130.9658	5299.916	113.6981	1.0403	125.0061	357803
015	2018-06-13t1217	1528910499.81	larva	20.2299	-29.7711	-237.7739	341.1864	43.662	10588.0937	33601.7908	282056.7463	363.034	-0.3595	238.508	0.507	238.8088	0.58756	325.444	-0.44052	322.8052	18550.3086	294.8659	0.12402	315.1156	-0.1635	1347810	-0.66087	149.239	85.7112	85.5009	125.3105	123.7846	7142.6992	109.0988	0.81575	119.327	484354
015	2018-06-13t1603	1528924065.38	larva	23.9981	-26.0029	-234.0057	546.1531	38.6448	17248.4736	54452.1454	451494.6112	429.566	-0.47916	287.612	0.79987	288.2552	0.92475	371.1766	-0.54439	368.5429	34148.2461	338.2792	0.084852	359.9426	-0.29051	2641140	-0.33143	211.112	84.5348	84.045	129.1089	126.5142	11878.0146	109.2204	0.69936	120.8784	776283
015	2018-06-13t2003	1528938465.97	larva	27.9983	-22.0028	-230.0055	710.7582	59.1828	29743.1685	93889.3359	1074732.444	454.653	-0.67035	243.429	0.10639	240.5098	0.2672	351.1458	-0.87059	348.3335	55129.8984	315.1436	-0.44541	339.4743	-0.70594	3818670	-0.10925	222.617	85.6029	85.091	129.6435	127.3047	20354.0234	110.5612	0.59613	121.8793	1342850
015	2018-06-14t0003	1528952874.75	larva	32.0007	-18.0003	-226.0031	789.7543	43.265	28012.2098	88235.7347	833721.4649	996.933	0.051617	268.688	0.13097	253.6235	0.21608	623.2979	-0.23777	581.6058	92871.3906	401.2203	-0.19406	522.7247	-0.23693	3991630	-0.43633	147.922	80.7156	80.267	122.1097	120.0819	18194.3438	104.8843	0.29914	115.8001	1199110
015	2018-06-14t0403	1528967274.59	larva	36.0007	-14.0004	-222.0031	842.1019	61.6948	39527.2148	124687.0605	1544318.9199	1267.93	0.24383	322.652	0.49899	272.2725	0.22473	1083.2664	0.94353	1071.0717	225319.4062	712.1303	1.66	1003.3155	1.3966	6702120	0.57673	159.536	83.9849	83.4872	124.7946	123.1781	25957.2734	108.4348	0.22333	118.7262	1744530
015	2018-06-14t0803	1528981680.28	larva	40.0023	-9.9988	-218.0016	885.8334	58.4644	42067.3871	132588.1073	1661928.9771	1461.3	0.29804	355.289	0.64578	313.8943	0.51996	1135.0193	0.83199	1114.4447	250839.25	687.011	1.1268	1004.8172	1.0612	7850830	0.74446	277.174	92.5926	92.1274	136.6072	133.3144	30190.1992	117.6865	0.30961	128.9387	2046020
015	2018-06-14t1249	1528998865.58	larva	44.776	-5.2251	-213.2279	1048.2249	68.644	55665.5491	175287.1165	2547149.8495	1097.31	-0.49152	322.381	-0.11869	266.4908	-0.37042	897.5446	-0.16761	881.8452	262083.0312	652.9423	0.45755	821.4794	-0.010308	9399350	1.0031	409.234	75.6157	74.8792	122.3109	118.6153	35714.7891	101.2678	-0.48114	113.4704	2204650
015	2018-06-14t1603	1529010474.7	larva	48.0007	-2.0003	-210.0031	1051.3483	70.2694	57849.3121	182299.5804	2742006.3338	1344.33	-0.28979	357.995	0.22872	306.141	0.069194	1068.3519	0.13961	1056.4507	323710.625	691.109	0.51741	944.1318	0.25768	10835100	1.3533	171.225	87.1404	86.48	131.9409	129.6713	39978.0898	113.3762	-0.17979	125.6772	2637390
015	2018-06-14t2003	1529024877.11	adult	52.0014	2.0003	-206.0024	1127.6675	71.3283	64593.4129	203523.468	3063858.9555	1558.63	-0.17789	342.359	-0.2031	282.4941	-0.43578	1152.8988	0.14179	1134.3443	389679.8125	734.6371	0.57108	1019.5257	0.30289	11552900	1.2764	414.958	78.4271	77.4099	130.3194	126.1781	44047.9688	106.6901	-0.60019	120.8664	2646520
015	2018-06-15t0003	1529039276.61	adult	56.0013	6.0002	-202.0026	1168.295	73.7508	68918.9133	217501.3673	3368449.4196	2009.86	0.23528	380.567	0.25512	315.4133	-0.0099182	1413.6818	0.63939	1368.2189	510339.125	807.6586	0.86492	1207.0101	0.76592	13704600	1.8869	305.622	89.9402	89.2776	139.7724	136.0616	50457.8203	118.0533	-0.26122	130.8076	3238840
015	2018-06-15t0403	1529053676.45	adult	60.0012	10.0002	-198.0026	1132.4435	74.3407	67019.5291	211244.8482	3284522.1459	1872.29	-0.10009	363.109	-0.20028	298.5826	-0.41063	1299.3794	0.091998	1241.3439	456082.1562	773.6447	0.39978	1128.6348	0.28259	12714600	1.0612	182.039	88.1323	87.2712	136.8959	134.4403	48050.4531	115.931	-0.48282	129.8833	3086040
015	2018-06-15t0803	1529068080.69	adult	64.0024	14.0013	-194.0014	1198.136	77.0188	70904.4457	223346.126	3586161.4626	1753.17	-0.38823	379.308	-0.035581	313.9264	-0.19375	1231.4124	-0.26217	1180.9741	456853.9688	780.1592	0.2506	1091.1679	-0.034221	14043500	1.3345	317.504	95.0255	94.1285	150.4017	144.7726	55799.0273	124.0404	-0.18038	138.4999	3518220
015	2018-06-15t1203	1529082482.17	adult	68.0028	18.0017	-190.001	1189.0618	77.9401	71528.603	225297.0357	3662083.698	1440.14	-0.88823	360.121	-0.54728	302.317	-0.50987	1105.6534	-0.74923	1088.7106	413514.4062	732.8104	-0.28349	993.8697	-0.55108	13446900	0.75841	188.676	93.4149	92.5532	142.7528	140.5016	53389.5352	123.0685	-0.33822	136.2079	3488110
015	2018-06-15t1603	1529096876.91	adult	72.0013	22.0003	-186.0025	1112.6747	74.1285	66933.5398	210928.1746	3387809.0328	1704.14	-0.68294	399.808	0.15333	322.0704	-0.13575	1302.4117	-0.35983	1272.6462	455844.0938	799.9111	0.062496	1128.3883	-0.22215	13972500	0.73422	430.441	93.1387	92.2181	148.0044	140.5507	51801.5312	121.2119	-0.56098	135.2746	3255010
015	2018-06-15t2003	1529111279.47	adult	76.0021	26.001	-182.0018	1162.3275	82.3887	74967.9518	236239.8241	4069198.483	2020.02	-0.41528	376.515	-0.43525	298.7586	-0.71648	1405.0355	-0.20749	1357.4879	549368.875	793.2642	-0.12992	1195.8844	-0.11872	14714600	0.83641	220.454	91.9288	91.0151	145.556	141.4317	56912.4062	121.2538	-0.68715	135.7199	3592670
015	2018-06-16t0003	1529125677.47	adult	80.0015	30.0004	-178.0023	1192.4693	85.9582	73856.9789	232689.7122	3937292.6403	2754.69	0.33789	393.783	-0.14635	307.4801	-0.56108	1775.4082	0.67886	1689.2108	685307.5625	860.6865	0.27352	1458.9503	0.71429	15173200	0.84418	316.667	97.7055	97.015	148.6063	145.4801	57362.0156	126.8762	-0.48504	140.4148	3764790
015	2018-06-16t0403	1529140076.45	adult	84.0012	34.0002	-174.0026	1100.2379	84.5236	71530.0626	225745.9718	3907679.6236	2118.1	-0.48212	408.269	0.10918	308.8507	-0.56585	1579.2437	0.032087	1543.8226	589057.875	933.7205	0.7477	1364.4194	0.25024	15226000	0.70018	278.079	96.6673	95.1417	189.3748	180.9032	70636.7969	128.1087	-0.54912	150.2797	3605110
015	2018-06-16t0803	1529154478.01	adult	88.0016	38.0006	-170.0022	1142.6211	85.7637	72513.4601	228513.0648	3985882.968	3003.4	0.44695	390.668	-0.35903	287.3965	-1.1201	2074.8706	1.2603	2011.7014	786376	999.3516	1.1714	1743.7064	1.5344	14777400	0.35539	225.727	95.9397	95.2626	149.8272	147.2559	56784.5195	126.6897	-0.78693	141.5005	3629010
015	2018-06-16t1203	1529168878.1	adult	92.0017	42.0006	-166.0022	1204.5417	84.5801	73853.6706	232607.1537	3959874.4458	2345.68	-0.38342	372.066	-0.86306	270.0229	-1.5818	1610.8516	-0.12312	1548.4749	621788.6875	969.0529	0.81715	1409.6713	0.18037	14348000	0.036202	234.664	96.0677	95.0471	147.5085	145.0448	56938.2969	125.295	-1.033	139.7146	3704660
015	2018-06-16t1603	1529183279.14	adult	96.002	46.0009	-162.0019	1233.7307	84.7538	72279.1362	227560.6403	3697195.9708	3667.84	1.0405	411.564	0.0086268	302.2716	-0.81383	2214.2795	1.3544	2095.5033	836997.6875	1010.0427	1.0155	1858.0737	1.6947	15548100	0.48987	298.013	103.612	102.7246	159.0735	156.0476	60129.7773	134.804	-0.56438	150.3717	3914260
015	2018-06-16t2003	1529197677.81	adult	100.0016	50.0005	-158.0022	1199.7756	85.6803	72901.1472	229786.0996	3870906.2278	3450.86	0.71256	402.481	-0.26889	289.4615	-1.159	2220.8237	1.2279	2134.4294	846133.875	1010.8165	0.88952	1897.4017	1.6942	15322800	0.30338	344.879	98.0226	96.0177	196.432	190.2006	74840.5859	132.3622	-0.85075	160.3237	3731820
015	2018-06-17t0003	1529212079.06	adult	104.0019	54.0009	-154.0019	1180.9891	83.4601	71855.9175	226261.12	3802824.9579	4023.17	1.2767	429.78	0.32876	307.3466	-0.73677	2592.2085	2.0439	2488.7974	974670.4375	1082.0046	1.3048	2090.3019	2.2366	16123600	0.5884	388.565	98.675	97.4465	160.2449	156.1758	60252.0938	131.627	-1.0082	148.7733	3701890
015	2018-06-17t0403	1529226478.14	adult	108.0017	58.0006	-150.0021	1127.0726	84.5604	69198.5709	217970.8066	3677043.1806	5137.65	2.4417	431.565	0.31262	311.2382	-0.66372	2440.2192	1.5173	2208.876	880919.1875	1109.5045	1.3746	1969.1234	1.6623	15576900	0.27836	292.075	104.838	103.734	166.4245	163.1191	60079.25	139.0459	-0.68598	156.3653	3784020
015	2018-06-17t0803	1529240885.28	adult	112.0037	62.0026	-146.0002	1166.2036	85.8175	72571.5997	228626.6984	3942449.7305	3396.25	0.41962	415.761	-0.12991	302.1151	-0.91911	2311.9209	1.0738	2189.4058	876218	1087.1323	1.0768	1957.1234	1.4883	15742800	0.29061	467.317	93.8865	91.8792	162.5981	157.513	61624.6719	131.5483	-1.2087	149.6719	3555010
015	2018-06-17t1203	1529255278.63	adult	116.0018	66.0008	-142.002	1152.3166	85.9704	72751.5606	229146.0145	3947164.6498	6383.34	3.6514	434.386	0.2633	313.9285	-0.64709	2623.5701	1.741	2456.9856	996956.625	1139.574	1.3391	2137.1797	1.9838	16481900	0.54409	517.269	103.264	101.5696	171.1985	166.6608	65055.4258	139.1571	-0.89618	158.4456	3918150
015	2018-06-17t1603	1529269679.11	adult	120.002	70.0009	-138.0019	1171.9152	81.2879	73702.2327	232252.7482	4018491.6632	3455.03	0.36099	427.864	0.050007	309.3228	-0.78937	2194.6782	0.5939	2150.1523	844951.125	1085.1367	0.83905	1884.7877	1.0213	16449200	0.47319	244.175	99.554	98.1449	169.3305	165.2393	65192.2422	137.6702	-1.0623	157.7865	3827350
015	2018-06-17t2003	1529284078.62	adult	124.0018	74.0008	-134.002	1180.7098	87.8188	76084.399	239710.8971	4294410.2128	2813.2	-0.38813	432.043	0.099484	325.0055	-0.42319	2049.3323	0.17004	1996.7361	813584.875	1117.8642	0.97648	1774.5048	0.56837	17144300	0.69254	392.639	106.14	102.5003	281.9562	279.2723	111936.6172	148.2318	-0.64397	228.1713	4211830
015	2018-06-18t0003	1529298478.27	adult	128.0017	78.0007	-130.0021	1225.7283	87.4288	77892.2253	245524.9301	4240346.5715	4336.08	1.2291	451.741	0.52497	335.3864	-0.1929	2403.1431	0.97719	2322.5498	978079.1875	1230.2596	1.6645	2028.4381	1.3375	18360100	1.0935	336.013	109.846	108.2558	190.1386	184.4964	77386.4297	149.0632	-0.69941	172.2175	4464460
015	2018-06-18t0403	1529312879.33	adult	132.002	82.001	-126.0018	1228.0422	86.7012	78253.1031	246509.33	4347595.4346	3596.31	0.39617	448.923	0.41674	331.5012	-0.31873	2285.2944	0.65319	2185.8557	934685.4375	1157.3464	1.0964	1978.5742	1.1155	18317000	1.0141	635.842	110.94	108.2043	246.1692	194.9705	100683.2031	149.1387	-0.77791	177.6143	4526590
015	2018-06-18t0803	1529327280.23	adult	136.0023	86.0012	-122.0016	1212.8888	93.4048	78812.4221	248304.1032	4411199.1824	4135.8	0.95771	430.99	-0.040657	320.316	-0.62279	2411.1609	0.9312	2294.7661	990987.125	1095.0517	0.63529	2032.9466	1.2453	17708500	0.74892	522.219	111.168	108.0281	264.1087	225.5864	108548.6875	151.4136	-0.76088	188.8745	4567660
015	2018-06-18t1203	1529341695.61	adult	140.0065	90.0055	-117.9973	1280.1135	92.2023	84844.8143	267201.4563	4892440.8844	3102.62	-0.16659	400.565	-0.77798	294.2522	-1.2873	2023.8235	-0.0059955	1953.4414	896553.8125	1015.6171	0.09752	1651.0094	0.0097427	17709800	0.71029	460.092	106.808	103.235	293.138	274.7804	129860.125	144.1255	-1.0862	203.377	4722190
015	2018-06-18t1603	1529356082.71	adult	144.003	94.0019	-114.0009	1101.0733	90.114	73260.4699	230919.4117	4158213.4449	7657.55	4.7151	421.724	-0.29651	306.954	-0.9947	2882.0728	2.0229	2478.7296	1100951.75	1023.1271	0.13719	2047.7661	1.231	16089200	0.16468	363.926	111.408	108.3247	219.6507	205.0093	83906.5781	152.4201	-0.8499	186.3182	4250310
015	2018-06-18t2003	1529370479.36	adult	148.002	98.001	-110.0018	1185.5413	90.0277	77131.1462	242989.6808	4429902.1679	8341.08	5.426	420.362	-0.33691	307.1234	-1.0071	3125.2627	2.5766	2525.5334	1259480.875	1002.5798	0.012543	2057.7045	1.2408	16899400	0.4062	425.758	112.467	109.9917	207.6685	191.7689	83690.3984	151.99	-0.91482	179.6283	4521380
015	2018-06-19t0003	1529384879.58	adult	152.0021	102.001	-106.0017	1230.4062	91.0742	78052.8738	245811.121	4351286.5199	5710.1	2.6025	424.444	-0.24811	310.8242	-0.93237	3082.9829	2.4544	2916.1925	1257857	1063.1587	0.3846	2092.6739	1.327	17279100	0.50664	518.351	116.468	111.6282	322.69	311.1346	131657.5312	161.6063	-0.68368	240.3544	4741410
015	2018-06-19t0403	1529399280.15	adult	156.0022	106.0012	-102.0016	1210.011	86.5592	76649.2747	241572.5078	4212012.0754	3527.51	0.28938	414.863	-0.46566	316.8855	-0.80088	2342.6953	0.7441	2239.3794	937078.125	1043.2049	0.27515	1802.044	0.46123	16586200	0.30143	270.954	115.475	113.6967	198.1712	194.8889	79268.5	156.6022	-0.87786	183.4353	4616680
015	2018-06-19t0803	1529413681.59	adult	160.0026	110.0016	-98.0012	1235.0002	89.8143	80547.7889	253717.6343	4550134.0921	3193.14	-0.057515	406.133	-0.6549	315.7155	-0.84068	2036.8986	0.06018	1936.6501	855497.375	1025.5742	0.19033	1715.5789	0.21491	17041800	0.42885	607.799	119.087	114.3495	379.0408	356.7998	159197.1406	166.0251	-0.68657	266.4645	4997020
015	2018-06-19t1203	1529428078.68	adult	164.0018	114.0008	-94.002	1223.3098	92.1212	78957.857	248740.3087	4432615.0958	3208.75	-0.036758	401.314	-0.75398	298.0035	-1.2697	2026.5837	0.046034	1920.2423	834952.5	1037.6662	0.27728	1703.5303	0.18729	16518100	0.29172	334.2	115.202	112.1972	214.8542	207.3931	88519.9531	157.7462	-0.94126	191.1159	4741730
015	2018-06-19t1603	1529442478.52	adult	168.0018	118.0007	-90.002	1202.8226	90.8798	79157.3534	249541.7406	4494517.263	2936.71	-0.30887	391.91	-0.95047	287.9018	-1.5154	2034.7836	0.07127	1957.0215	840365.625	1024.1712	0.22412	1713.3955	0.22202	16166300	0.21249	297.358	115.418	112.2356	212.6788	208.5678	87836.3672	160.6556	-0.92056	195.3126	4761010
015	2018-06-19t2003	1529456879.67	adult	172.0021	122.001	-86.0017	1271.3377	92.8303	84011.2891	264673.5532	4916043.7856	3225.24	-0.012617	386.628	-1.0541	301.0124	-1.2163	1755.2416	-0.51248	1659.4313	768795.8125	944.4658	-0.19274	1494.2734	-0.36374	16917700	0.41117	487.067	119.4	116.1878	278.4082	248.2927	121942.7891	164.0936	-0.89407	211.8096	5224590
015	2018-06-20t0003	1529471279.81	adult	176.0021	126.0011	-82.0017	1239.9031	91.049	80078.2844	252226.2183	4580590.7494	2676.76	-0.55397	397.553	-0.80631	311.6398	-0.97752	1729.1411	-0.5509	1685.4933	722781	933.1492	-0.22538	1473.2803	-0.40305	16595000	0.34388	522.806	115.725	112.4057	258.8435	234.1436	108196.5781	165.8681	-0.90716	209.5583	4830710
015	2018-06-20t0403	1529485679.66	adult	180.0021	130.001	-78.0017	1283.7599	92.9706	83095.0727	261638.9825	4711912.1398	2414.27	-0.80704	394.756	-0.85662	318.8981	-0.81834	1466.8721	-1.0798	1414.9736	636622.5	883.5207	-0.46659	1258.1976	-0.95679	17098100	0.47819	389.542	114.727	112.0337	225.4845	213.6416	97860.25	160.3689	-1.067	193.6602	4969150
015	2018-06-20t0803	1529500083.46	adult	184.0032	134.0021	-74.0007	1236.2827	91.3219	82439.1471	259653.9187	4775460.7626	2416.13	-0.79936	412.035	-0.47676	341.7558	-0.29956	1579.3677	-0.83134	1497.3574	679128.125	874.8722	-0.48495	1301.883	-0.82433	17700600	0.63175	595.59	126.927	123.971	265.7335	246.8506	114265.3906	174.5127	-0.84737	219.6025	5452680
015	2018-06-20t1203	1529514480.93	adult	188.0025	138.0014	-70.0014	1237.6429	90.594	80890.9102	254751.0344	4642046.6028	2418.74	-0.79101	402.867	-0.66264	333.4036	-0.50037	1568.8291	-0.84152	1491.7482	662045.875	854.6945	-0.56549	1301.8169	-0.80736	16986500	0.48144	316.611	126.218	123.4872	236.2014	231.2258	99677	173.0938	-0.92876	214.0366	5321850
015	2018-06-20t1603	1529528880.6	adult	192.0024	142.0013	-66.0015	1239.434	90.8069	82328.4318	259354.0767	4728945.8506	3442.3	0.20332	387.445	-0.97993	324.2622	-0.7148	1557.8306	-0.85267	1453.5518	669867.125	794.6296	-0.86632	1229.9634	-0.98066	16623300	0.41717	568.7	128.379	125.4379	252.1864	239.0344	108440.1406	174.6173	-0.95833	218.9861	5508120
015	2018-06-20t2003	1529543280.22	adult	196.0023	146.0012	-62.0016	1233.7911	90.869	81939.7029	258211.8193	4800134.285	3018.3	-0.20654	373.218	-1.2692	301.8368	-1.2292	1570.5846	-0.82129	1471.6895	670639.625	813.6661	-0.73805	1299.0371	-0.78986	15935700	0.28444	332.578	123.734	120.1132	238.549	233.8718	101860.4062	174.9744	-1.0096	215.3249	5283200
015	2018-06-21t0003	1529557681.27	adult	200.0026	150.0015	-58.0013	1125.8871	94.013	78169.5174	246447.0915	4687971.4473	3071.06	-0.15446	390.045	-0.89501	318.6873	-0.84272	1651.6029	-0.65062	1555.4712	672202.375	807.8257	-0.74442	1329.9569	-0.69746	15869800	0.29099	351.787	128.924	125.4939	250.6735	242.4504	102024.1328	179.6019	-0.98517	222.954	5245530
015	2018-06-21t0403	1529572081	adult	204.0025	154.0014	-54.0014	1174.2261	89.4022	78059.9014	245951.8564	4528103.4692	2289.88	-0.90107	380.684	-1.0749	317.5589	-0.85933	1401.4595	-1.1429	1320.0961	570394	778.0565	-0.88614	1194.5307	-1.0362	15485800	0.23169	450.897	130.775	127.4303	257.9232	247.8184	104974.7422	184.9095	-0.95545	228.9673	5319780
015	2018-06-21t0803	1529586481.7	adult	208.0027	158.0016	-50.0012	1213.5076	88.9659	81030.6121	255232.4221	4676276.1433	2537.28	-0.65931	380.483	-1.0594	320.2326	-0.7893	1402.2808	-1.1335	1326.9904	593164.75	755.0578	-0.99295	1159.5012	-1.1164	16065500	0.3829	476.442	133.825	130.5485	263.2981	251.7569	111375.1094	186.46	-0.98924	231.3938	5650640
015	2018-06-21t1203	1529600898.14	adult	212.0072	162.0062	-45.9966	1217.7945	90.047	82919.6499	261244.1019	4877017.1151	2597.54	-0.59694	378.248	-1.0854	321.4373	-0.74872	1393.0963	-1.1445	1326.0125	601817.625	742.535	-1.0455	1161.0204	-1.1041	16322900	0.46616	482.057	135.306	132.3	270.2202	259.6215	116735.125	190.0217	-0.99025	234.3633	5838990
015	2018-06-21t1603	1529615283.8	adult	216.0033	166.0022	-42.0006	1192.1998	90.7996	82170.2284	259020.7478	4860988.2485	2389.84	-0.79193	384.561	-0.928	330.5207	-0.52942	1373.5724	-1.1765	1309.5464	587889	744.518	-1.0169	1159.48	-1.1	16450000	0.52027	539.259	140.017	137.2013	275.8026	264.183	118043.5156	197.8916	-0.91611	241.04	5989380
015	2018-06-21t2003	1529629687.46	adult	220.0043	170.0032	-37.9996	1203.8457	90.719	78219.7554	246358.5377	4483782.5535	2396.98	-0.78144	402.799	-0.50948	347.8442	-0.11838	1371.474	-1.174	1305.135	559561.375	742.7907	-1.0131	1155.7472	-1.1039	16418500	0.54176	421.269	151.255	147.6883	291.5331	279.7985	118945.4844	207.9608	-0.80402	254.5445	6165300
015	2018-06-22t0003	1529644081.67	adult	224.0027	174.0016	-34.0012	1152.0427	91.5559	74298.8904	234191.0587	4198119.6908	2915.06	-0.28353	395.906	-0.63902	344.0227	-0.19193	1460.9504	-0.98814	1359.9564	566848.75	756.6644	-0.91935	1194.1004	-0.99891	15331500	0.33128	430.875	150.021	145.2339	300.5226	290.626	116602.7812	222.924	-0.6064	269.1406	5809580
015	2018-06-22t0403	1529658481.16	adult	228.0025	178.0015	-30.0013	1021.4869	90.1432	70301.9046	221717.1364	4107291.4323	2432.13	-0.74276	408.527	-0.34125	353.5076	0.041403	1393.2732	-1.1204	1344.8662	511331.2812	768.7329	-0.83574	1174.0205	-1.0493	14957400	0.27672	451.463	159.243	152.5236	325.4933	314.4007	119456.0312	240.8795	-0.35584	292.4786	5830360
015	2018-06-22t0803	1529672882.93	adult	232.003	182.002	-26.0008	1003.367	89.4164	69367.7771	218842.3687	4063215.6739	2628.05	-0.55392	411.248	-0.25971	355.8967	0.11308	1397.5808	-1.1088	1341.8536	505924.25	780.7575	-0.75146	1185.1086	-1.0189	14851000	0.28152	477.728	163.635	154.5838	347.0423	337.3231	125629.2969	256.9234	-0.13611	311.6965	5909170
015	2018-06-22t1203	1529687300.69	adult	236.0079	186.0069	-21.9959	1004.9386	88.7193	69251.584	218491.8251	4035359.6911	2574.26	-0.60273	409.258	-0.28207	353.4411	0.074088	1423.0605	-1.0558	1362.7959	513724.875	775.8784	-0.77085	1187.7802	-1.0116	14757800	0.28998	478.202	167.048	155.7507	357.5448	349.2403	129073.6875	269.8478	0.032266	324.4494	6023770
015	2018-06-22t1603	1529701699.31	adult	240.0076	190.0065	-17.9963	1001.7785	88.7479	68004.9487	214525.4893	3926055.2196	2709.78	-0.47031	408.003	-0.28767	352.6096	0.073953	1434.3092	-1.0323	1370.2339	509179.75	778.529	-0.74423	1201.981	-0.97386	14447800	0.25062	494.153	171.599	158.6677	372.2953	364.31	132164.8125	282.3542	0.19569	340.7721	6076490
015	2018-06-22t2003	1529716082.2	adult	244.0028	194.0017	-14.001	1001.0462	87.221	67086.3059	211634.7637	3824224.4061	2183.58	-0.96591	393.219	-0.59909	341.0606	-0.17616	1315.4333	-1.271	1263.5614	460401.6562	739.0332	-0.98776	1088.6309	-1.2779	13740200	0.12199	556.913	168.979	153.7262	393.7053	385.6222	137796.8438	289.6231	0.27203	361.031	5904630
015	2018-06-23t0003	1529730484.05	adult	248.0033	198.0023	-10.0005	963.9465	86.757	64421.8777	203295.4405	3687617.7618	1968.53	-1.1637	398.939	-0.44591	344.8607	-0.065567	1349.9674	-1.1998	1317.1354	453589.0625	758.7093	-0.85365	1134.5271	-1.1551	13389600	0.074182	565.58	174.349	157.6472	405.3355	395.6882	136192.7188	302.9927	0.45494	368.1547	5851680
015	2018-06-23t0403	1529744883.99	adult	252.0033	202.0022	-6.0005	936.1655	89.1863	62094.9481	196077.1245	3581836.8412	2016.12	-1.1103	401.849	-0.35409	347.6409	0.023449	1376.5405	-1.1433	1332.2856	445999.125	759.9754	-0.83772	1147.8381	-1.1192	13003000	0.018549	613.695	180.881	162.9495	420.8398	408.4785	136352.0938	316.7819	0.64762	389.1488	5852940
015	2018-06-23t0803	1529759288.73	adult	256.0046	206.0036	-1.9992	930.0821	86.8743	60250.3648	190104.2648	3398175.7958	2152.79	-0.97131	404.115	-0.27513	348.1968	0.061439	1298.031	-1.2989	1243.5247	408879.7812	796.8703	-0.58113	1130.238	-1.1673	12695300	-0.019064	589.65	187.331	167.8404	439.6152	429.7494	138478.7812	333.4704	0.89268	405.9912	5885000
015	2018-06-23t1203	1529773683	dead	260.003	210.002	1.9992	924.0462	86.3187	58212.6674	183623.5052	3212299.7848	1851.67	-1.2489	405.391	-0.2178	350.067	0.13238	1308.512	-1.2741	1259.6531	397787.625	798.8789	-0.55618	1150.6525	-1.1124	12310100	-0.074831	580.883	193.776	172.6617	459.8692	449.4424	139800.25	349.784	1.1341	425.7738	5884220
018	2018-06-12t1603	1528837710.33	egg	-1.9987	-54.0018	-274.0043	71.3989	31.765	1516.3992	5115.7381	30341.9772	277.222	3340.7083	196.368	1.2255	194.6235	1.0439	264.0221	1.8322	262.2753	2376.1985	238.3117	1.9087	253.8481	3.1145	162985	1.3962	129.29	71.2488	70.9858	114.049	111.9517	1026.4406	93.7	1.144	105.1281	59136.5
018	2018-06-12t2003	1528852100.91	larva	1.9987	-50.0045	-270.007	147.9624	23.4156	2315.1777	7345.7853	34103.9325	0	1324.3781	0	-0.62303	0	-0.69291					0	-0.26455	0	0.12743	0	0.71554	0	0	0				0	-0.72899	0	0
018	2018-06-13t0003	1528866501.79	larva	5.9989	-46.0042	-266.0067	150.9835	22.4205	2274.1768	7207.0235	32146.6386	0	0.28011	0	-0.868	0	-0.89542					0	-0.65628	0	-0.40789	0	0.18729	0	0	0				0	-0.90832	0	0
018	2018-06-13t0403	1528880902.22	larva	9.9991	-42.0041	-262.0066	243.2819	29.5722	5383.3689	17027.0626	105120.6077	311.715	0.75358	232.188	0.97096	232.0088	0.91804	294.5566	0.30362	293.4661	8836.6982	271.1616	0.93413	286.4543	0.8232	677061	0.12144	148.594	84.8775	85.0309	125.2083	123.6027	3756.249	107.0424	1.0673	118.3951	247503
018	2018-06-13t0803	1528895302.67	larva	13.9992	-38.004	-258.0065	263.5591	35.6669	6882.6666	21795.4349	161669.0203	635.914	1.0627	267.831	1.1065	266.1098	1.0776	469.6134	0.62173	454.0203	17845.3105	315.339	0.86406	369.6484	0.77044	993116	-0.16507	599.254	94.1816	90.4052	366.5992	340.3949	13930.7686	118.2332	1.1907	232.8257	349226
018	2018-06-13t1217	1528910538.18	larva	18.2313	-33.7719	-253.7744	459.7446	36.173	12890.2423	40673.7859	316451.7862	258.045	-0.45622	182.692	0.071945	182.3985	0.13547	239.3818	-0.60872	237.2432	16756.7266	217.0409	-0.24758	232.0639	-0.38207	1262950	-0.48943	130.985	77.5294	77.0377	118.0272	116.9057	8261.9072	101.7419	0.71395	112.4091	535961
018	2018-06-13t1603	1528924103.81	larva	21.9995	-30.0037	-250.0061	503.1897	44.9675	18493.1378	58451.0216	573242.7178	290.976	-0.64141	201.292	0.033818	200.4237	0.13822	267.3597	-0.77052	264.9378	26468.6094	241.1088	-0.42524	258.7364	-0.58648	1974480	-0.49257	135.851	75.1029	74.7304	114.334	113.4107	11319.0635	98.1337	0.50855	109.0977	736684
018	2018-06-13t2003	1528938504.36	larva	25.9996	-26.0035	-246.006	490.6606	36.5916	14903.5553	47005.1852	384553.5812	411.354	-0.63859	300.77	0.83022	300.4079	0.97191	380.9549	-0.64433	377.5793	30476.3926	349.599	-0.01811	371.1129	-0.4084	2392320	-0.68527	150.327	87.3393	86.9687	128.763	127.2738	10301.04	111.2751	0.68217	122.518	694697
018	2018-06-14t0003	1528952914.7	larva	30.0025	-22.0006	-242.0031	695.2726	52.2496	27106.4175	85723.2011	867143.78	391.811	-0.88936	216.55	-0.31553	210.738	-0.14784	327.5447	-1.0684	323.5253	47166.4336	286.5419	-0.82993	314.5223	-0.96258	3102290	-0.71032	146.367	82.2337	81.8614	123.8548	122.8185	17835.0918	107.0154	0.43349	118.2358	1178080
018	2018-06-14t0403	1528967314.4	larva	34.0024	-18.0007	-238.0032	862.2739	58.0598	38454.9124	121436.6063	1408863.606	602.911	-0.72537	243.058	-0.29584	230.5251	-0.14607	494.928	-0.76761	490.1073	100470.3906	371.1567	-0.58716	457.1871	-0.65775	4924840	-0.14645	249.814	79.896	79.3313	127.9086	124.5048	25965.4434	106.2903	0.25229	119.3142	1618850
018	2018-06-14t0803	1528981721.06	larva	38.0043	-13.9989	-234.0014	849.8723	57.5037	39045.4273	123010.9999	1526970.5593	1615.26	0.66087	317.35	0.30642	263.4965	0.01288	1170.3489	1.0736	1125.1373	241091.875	728.5412	1.5995	1027.482	1.3184	6518060	0.27131	483.981	85.273	84.7348	133.5353	127.9091	27508.2812	110.5828	0.19238	122.6524	1751420
018	2018-06-14t1249	1528998905.72	larva	42.7778	-9.2253	-229.2278	884.4163	57.9017	40553.5356	127723.3775	1598825.8726	1571.38	0.29565	356.286	0.48043	294.2807	0.12368	1275.9805	1.0712	1254.3528	273059.8125	740.0535	1.2579	1113.14	1.247	7592800	0.32398	255.807	92.39	91.7452	137.8127	135.5084	29491.9141	118.3798	0.19964	130.8502	1968920
018	2018-06-14t1603	1529010514.97	larva	46.0026	-6.0006	-226.003	1005.9882	60.4499	49399.4506	155594.4736	2013170.2397	1584.63	0.1262	348.62	0.15939	282.2321	-0.22937	1206.6024	0.6603	1148.4885	313716.625	753.5008	1.0654	1045.0413	0.72726	9039030	0.68944	438.522	88.1553	87.614	134.1833	130.4705	34887.668	113.5906	-0.12519	125.3447	2285690
018	2018-06-14t2003	1529024917.17	larva	50.0032	-1.9999	-222.0024	1128.9534	67.1671	62798.4728	197790.922	2954843.2065	1242.56	-0.52544	335.47	-0.2432	287.9583	-0.30595	879.7229	-0.51162	856.8201	289428.8438	635.3242	-0.053713	807.9362	-0.38338	11021900	1.211	173.145	87.5777	87.0136	133.0276	130.9734	43766.0781	114.0863	-0.25204	126.9682	2877370
018	2018-06-15t0003	1529039316.78	adult	54.0031	1.9999	-218.0025	1042.0924	76.5291	67126.0822	211864.8275	3563684.1316	1815.01	0.053822	344.732	-0.29525	278.6932	-0.60681	1185.8473	0.13259	1113.4393	416232.4062	677.7539	0.00066637	956.8994	-0.060102	12069800	1.2908	169.755	76.7631	75.905	123.5742	121.1985	43374.5547	103.7344	-0.84125	116.6028	2687630
018	2018-06-15t0403	1529053716.47	adult	58.003	5.9999	-214.0026	1185.4427	73.4151	68899.2322	216992.3252	3440407.5108	1519.79	-0.48159	349.281	-0.39667	289.1764	-0.5547	1090.4111	-0.35726	1061.9034	393638.4375	701.2905	-0.056041	949.0655	-0.2889	12580400	1.1432	286.386	79.0315	78.3463	126.6933	123.9167	45736.2891	106.6555	-0.87539	119.4216	2846560
018	2018-06-15t0803	1529068120.74	adult	62.0042	10.001	-210.0014	1136.8673	76.3515	69872.4159	220042.3993	3692593.4014	1273.71	-0.92165	332.764	-0.87482	271.2155	-1.024	940.3898	-0.95498	921.8008	343242.2812	663.7191	-0.53789	850.2178	-0.82488	12132200	0.58935	246.749	86.1989	85.573	131.2536	129.2233	47907.5508	111.8186	-0.76252	124.2049	3142720
018	2018-06-15t1203	1529082522.34	adult	66.0046	14.0015	-206.001	1232.7287	76.5542	76352.9433	240520.2076	3957408.1434	1819.75	-0.38531	357.207	-0.55742	300.6146	-0.52253	1164.8865	-0.51812	1130.2606	464789.6875	693.9951	-0.50499	979.8729	-0.53373	14237200	1.2265	351.707	90.921	90.2502	138.1843	135.9053	55135.5547	118.0996	-0.55392	130.6797	3623840
018	2018-06-15t1603	1529096917.06	adult	70.0032	18	-202.0025	1174.2586	79.338	75850.4594	238997.3788	4166985.0581	2079	-0.19498	343.224	-0.9781	278.1126	-1.0935	1064.0562	-0.93184	1003.9947	421366.25	674.3094	-0.82625	906.6937	-0.95308	13572500	0.6448	248.722	91.0562	90.2249	137.702	135.685	54529.9922	118.0846	-0.6768	130.9862	3600720
018	2018-06-15t2003	1529111319.65	adult	74.0039	22.0007	-198.0017	1327.0181	81.1287	87040.2961	274257.2167	4723408.4767	1745.43	-0.69024	331.087	-1.3653	275.2986	-1.2367	1080.8715	-1.0197	1060.7831	490715.6562	635.7939	-1.2849	964.3937	-0.89207	15024700	1.0521	342.713	89.7589	88.9529	138.2399	134.9466	62760.9023	116.7695	-0.88404	129.4252	4073260
018	2018-06-16t0003	1529125717.79	adult	78.0034	26.0002	-194.0023	1212.6708	78.9493	75883.0965	238970.9909	4002408.0319	2345.82	-0.086789	347.698	-1.1249	280.1286	-1.1896	1223.9076	-0.75613	1138.8465	484667.4062	717.8369	-0.79267	1046.4689	-0.72799	13766100	0.27433	241.414	91.0314	90.1927	139.2083	136.6917	55126.5	118.5583	-0.91883	131.3195	3604120
018	2018-06-16t0403	1529140116.43	adult	82.003	29.9998	-190.0026	1328.208	78.0737	79562.304	250385.0167	4126374.1506	1927.84	-0.65635	370.519	-0.7116	305.3347	-0.63796	1199.8137	-0.93871	1124.5938	499122.5312	707.0018	-1.0093	1012.1539	-0.98242	15398800	0.83315	380.224	97.4338	92.4968	309.3083	304.9171	128672.25	128.7616	-0.43802	282.309	4049350
018	2018-06-16t0803	1529154518.35	adult	86.0035	34.0004	-186.0021	1263.8758	78.3692	78038.7338	245723.3898	4138271.417	2088.65	-0.55435	375.687	-0.67142	307.0474	-0.62931	1299.5741	-0.78485	1237.5737	530226.25	749.7741	-0.78304	1115.4665	-0.72294	15310000	0.64475	180.962	90.9788	90.1584	140.6658	138.4941	57391.6562	119.5868	-1.1683	133.3186	3707570
018	2018-06-16t1203	1529168918.39	adult	90.0035	38.0004	-182.0021	1279.1745	80.1088	79180.4283	249320.6809	4171023.5172	2081.11	-0.64384	387.363	-0.46899	315.4746	-0.45028	1385.7428	-0.66682	1319.6971	573697.5	756.9953	-0.83659	1167.2664	-0.65218	16001200	0.83716	394.043	98.0541	97.4002	148.4064	145.8267	61440.2383	127.3885	-0.82716	140.5671	4050420
018	2018-06-16t1603	1529183319.61	adult	94.0039	42.0007	-178.0018	1176.0215	86.6724	77851.7246	245401.3212	4467326.3443	1474.67	-1.4145	358.317	-1.224	280.5935	-1.3365	1186.9825	-1.3156	1165.3817	481914.9375	754.4354	-0.96468	1080.3077	-1.0933	14540900	0.066903	277.841	89.6107	88.5821	149.9234	144.6316	60868.9219	120.5198	-1.424	137.0628	3636490
018	2018-06-16t2003	1529197718.23	adult	98.0035	46.0003	-174.0021	1284.7098	79.6213	81733.5522	257413.7126	4475938.9635	1850.83	-1.0635	362.368	-1.1975	281.2614	-1.348	1304.8361	-1.1104	1261.222	557165	782.8538	-0.8427	1151.9528	-0.94573	15444100	0.39265	342.051	97.2121	95.657	180.6107	166.0198	77120.7812	128.5999	-1.0305	149.1418	4143180
018	2018-06-17t0003	1529212119.39	adult	102.0038	50.0007	-170.0018	1371.2475	83.0061	79047.2507	249333.1038	4269150.8967	1764.01	-1.2366	384.122	-0.74151	291.2604	-1.1252	1458.6573	-0.81572	1434.5956	603884.125	885.8902	-0.14651	1319.5221	-0.45626	15876900	0.5121	241.942	92.9687	91.5018	166.1494	160.4444	68785.8359	126.8755	-1.2454	147.4517	3842670
018	2018-06-17t0403	1529226518.5	adult	106.0036	54.0004	-166.0021	1275.2088	83.2937	82773.2013	260728.197	4585629.0533	2111.22	-0.91703	386.866	-0.73959	292.1102	-1.1303	1494.3938	-0.82806	1418.522	645578.125	910.8608	-0.071182	1289.8991	-0.67518	16692900	0.80549	306.832	99.1814	97.4705	175.7536	166.09	75925.5625	131.6738	-1.0576	153.171	4279580
018	2018-06-17t0803	1529240926.35	adult	110.0058	58.0026	-161.9999	1208.591	83.4542	78008.1977	245754.7698	4297523.8869	2508.71	-0.54137	413.11	-0.16625	310.1798	-0.70096	1577.3867	-0.71646	1527.7577	641996.375	990.9551	0.41421	1369.8536	-0.50259	16802400	0.7815	349.651	106.656	105.195	184.8949	169.2949	75252.2266	139.7048	-0.70601	158.4119	4338010
018	2018-06-17t1203	1529255319.04	adult	114.0037	62.0006	-158.0019	1216.5096	83.9881	80195.5677	252682.997	4493572.6055	2381.2	-0.74637	398.663	-0.57694	302.2025	-0.92841	1541.1603	-0.89705	1476.4858	644205	976.4719	0.19524	1339.7345	-0.70551	16659300	0.65102	481.354	107.09	104.696	232.2157	199.9968	97066.1484	143.6567	-0.60487	172.9047	4475090
018	2018-06-17t1603	1529269719.75	adult	118.0039	66.0008	-154.0017	1293.9238	82.1783	80636.8893	253920.6768	4390664.3146	2003.77	-1.2166	399.497	-0.61383	299.2214	-1.0301	1487.098	-1.1088	1448.7213	626068.25	979.4478	0.11768	1328.4243	-0.83027	16804000	0.64682	241.264	102.373	101.1447	164.8254	160.4684	69391.4844	136.1328	-1.101	153.2591	4306110
018	2018-06-17t2003	1529284119.1	adult	122.0037	70.0006	-150.0019	1215.9291	83.2693	80368.636	253180.2513	4552038.1074	2563.32	-0.6495	408.428	-0.45064	306.8981	-0.86381	1750.064	-0.53054	1682.2947	733276.8125	1011.495	0.25898	1508.8554	-0.2978	17105000	0.70632	395.305	101.042	98.8887	225.7535	222.1334	94590.7031	138.9298	-1.0461	177.8737	4231660
018	2018-06-18t0003	1529298518.61	adult	126.0036	74.0005	-146.002	1218.076	85.3334	77616.7536	244412.1149	4346698.2307	2245.33	-1.0342	409.324	-0.47613	303.8435	-0.96801	1781.458	-0.50897	1735.3364	721490.5	947.3741	-0.25779	1548.2156	-0.22962	16569400	0.44324	298.932	103.743	101.4946	199.1039	192.5316	80637.0781	139.6319	-1.0888	170.9887	4199500
018	2018-06-18t0403	1529312919.89	adult	130.004	78.0008	-142.0017	1230.3461	86.1179	81126.1288	255499.2746	4583869.1025	2294.1	-1.0099	410.946	-0.47731	302.3389	-1.0328	1593.584	-1.003	1524.9242	674086	981.2282	-0.074853	1394.6273	-0.77806	17367800	0.69469	457.992	100.495	98.0068	218.9882	202.8649	92631.9922	137.5343	-1.2418	171.0851	4247240
018	2018-06-18t0803	1529327320.79	adult	134.0042	82.0011	-138.0014	1297.4235	89.816	88545.4292	278918.4095	5211380.6002	2220.08	-1.1095	400.445	-0.75877	302.3935	-1.0571	1728.7268	-0.69957	1707.344	796943.0625	922.4723	-0.49835	1486.9222	-0.50312	18460900	1.0345	723.886	104.769	100.882	364.677	322.3712	168116.0938	144.1001	-1.0218	210.7916	4829950
018	2018-06-18t1203	1529341737.29	adult	138.0088	86.0056	-133.9968	1301.7557	86.8215	88413.482	278485.6072	5091078.3075	2577.07	-0.72847	402.935	-0.71402	302.9318	-1.0635	1631.3894	-0.94176	1574.538	752070.5	969.2914	-0.19388	1430.6812	-0.68244	18554800	1.0141	410.972	104.805	103.4077	176.3451	171.9647	81295.0703	143.9512	-1.0707	163.5836	4826160
018	2018-06-18t1603	1529356123.47	adult	142.005	90.0018	-130.0007	1306.8631	90.5322	88179.2612	277646.6276	5168400.951	2918.32	-0.36694	402.064	-0.74926	298.5212	-1.1919	1661.4337	-0.86626	1595.4089	764259.5	962.4294	-0.24313	1442.0281	-0.64561	18475200	0.94121	451.216	110.004	108.0007	208.2084	188.2161	95775.8594	148.6789	-0.94994	172.6393	5054810
018	2018-06-18t2003	1529370520.08	adult	146.004	94.0009	-126.0016	1236.3033	87.8476	81876.4115	257850.7538	4703452.4995	3222.31	-0.041265	408.606	-0.60542	302.1432	-1.1204	1847.9536	-0.41505	1746.4454	789076.1875	984.6411	-0.10093	1532.0174	-0.35971	17429900	0.57787	552.006	113.267	109.7351	300.0349	285.0456	128114.9219	153.3076	-0.8482	196.3454	4831620
018	2018-06-19t0003	1529384919.98	adult	150.004	98.0008	-122.0017	1186.5941	90.9049	81956.5356	258305.5431	4856095.981	3175.24	-0.088546	421.527	-0.3128	315.6127	-0.80947	1853.115	-0.38701	1762.9763	791280.125	1016.9467	0.10367	1516.1083	-0.39633	17994200	0.72668	476.545	117.382	112.861	317.7697	307.3705	135687.6562	161.7297	-0.64819	257.1404	5010780
018	2018-06-19t0403	1529399320.86	adult	154.0042	102.0011	-118.0014	1223.3312	89.2333	85302.827	268740.9397	5048713.2566	2435.1	-0.86367	420.205	-0.34267	317.1001	-0.78762	1784.2657	-0.52966	1742.3033	793998.25	1009.1519	0.072211	1509.0851	-0.39947	18657900	0.89869	303.134	108.963	106.6141	196.823	189.3417	87586.25	151.2726	-0.99869	176.9234	4838190
018	2018-06-19t0803	1529413722.16	adult	158.0046	106.0014	-114.001	1260.2394	88.1739	86074.9999	271096.4782	5137333.6178	2239.32	-1.055	400.151	-0.79177	293.8745	-1.3545	1665.339	-0.77848	1630.6925	747737.1875	967.3802	-0.15541	1461.2802	-0.52082	17936800	0.67717	299.33	114.168	111.2508	205.4945	197.379	92267.0469	157.9149	-0.86633	184.1345	5117600
018	2018-06-19t1203	1529428119.32	adult	162.0038	110.0007	-110.0018	1199.5425	88.5936	85049.599	268169.6913	5040201.0149	2252.01	-1.0255	401.507	-0.75404	293.8649	-1.3633	1689.7374	-0.70158	1645.4545	748553.6875	961.3266	-0.16721	1410.0736	-0.64557	17769900	0.62254	446.63	113.844	110.5576	231.3871	212.7357	102504.4688	158.4501	-0.90119	191.1519	5038490
018	2018-06-19t1603	1529442519.07	adult	166.0037	114.0006	-106.0019	1268.405	90.8122	87430.5164	275383.9096	5238651.0934	2573.84	-0.68148	419.752	-0.34448	309.6402	-1.0003	1818.6202	-0.40049	1779.0283	829290.8125	1048.0666	0.34553	1563.1985	-0.19825	19105000	0.96295	341.21	116.759	114.0869	205.5835	198.884	93746.0625	158.9197	-0.93657	186.7012	5314300
018	2018-06-19t2003	1529456920.28	adult	170.0041	118.0009	-102.0016	1224.5723	90.2684	83143.5444	261932.6475	4860785.6779	2284.62	-0.96137	416.546	-0.40788	298.4675	-1.271	1780.5376	-0.46702	1742.3261	772753.3125	1070.6178	0.49134	1561.4321	-0.18835	18040200	0.68603	364.131	116.911	113.6788	227.6238	218.3692	98788.7344	163.604	-0.87893	198.5665	5063300
018	2018-06-20t0003	1529471320.57	adult	174.0042	122.001	-98.0015	1222.1554	86.7325	81878.2527	257909.5285	4685944.9946	2694.3	-0.54063	434.856	-0.0042234	314.2325	-0.91257	1887.3483	-0.22649	1807.249	805897.6875	1121.9275	0.79661	1630.6976	0.01163	18551400	0.81447	326.389	122.935	119.9362	225.4372	219.5492	96261.6953	173.1453	-0.72968	206.1726	5244540
018	2018-06-20t0403	1529485720.49	adult	178.0041	126.001	-94.0015	1216.8956	91.6469	84524.0329	266335.0403	5047106.9937	2686.35	-0.54226	426.781	-0.17252	306.6796	-1.0971	1871.5166	-0.24951	1815.4988	823467.3125	1073.6778	0.55642	1633.7901	0.030456	18774500	0.8715	390.058	121.308	117.4819	232.276	220.5421	102201.4219	173.6183	-0.77879	207.4828	5336470
018	2018-06-20t0803	1529500124.25	adult	182.0052	130.002	-90.0005	1236.5171	88.7956	85250.5013	268525.8412	5017951.2887	2944.74	-0.28202	425.492	-0.19287	301.0799	-1.2341	1917.1709	-0.14535	1835.9031	851223.875	1056.7264	0.4891	1602.9617	-0.039768	18885500	0.90081	665.426	119.129	114.344	274.4134	236.9856	121839.5625	172.9571	-0.8475	216.1533	5287550
018	2018-06-20t1203	1529514521.6	adult	186.0044	134.0013	-86.0012	1294.6917	89.6675	87974.5865	277087.1117	5163541.6603	2487.28	-0.72677	427.049	-0.15139	309.4499	-1.0476	1734.5806	-0.50877	1663.9053	794437.875	1036.8721	0.40866	1509.5311	-0.27373	19558000	1.0621	716.085	115.632	110.0923	311.8932	249.4049	142847.0938	169.2147	-0.97386	218.1854	5295730
018	2018-06-20t1603	1529528921.36	adult	190.0044	138.0012	-82.0013	1253.222	90.5419	86369.0454	272059.6781	5178605.1264	2872.61	-0.34943	435.458	0.037987	313.2584	-0.96491	1896.5353	-0.17424	1832.0793	853440.875	1089.2839	0.72158	1624.9203	0.036236	19585200	1.0759	547.314	116.081	109.5376	343.8804	336.3938	154746.1875	175.0461	-0.92304	235.8709	5220840
018	2018-06-20t2003	1529543320.98	adult	194.0043	142.0011	-78.0014	1279.3162	91.0446	87639.2372	275982.7268	5238918.2167	3184.56	-0.046275	426.415	-0.14321	310.3199	-1.0362	1936.4398	-0.089364	1866.547	884953	1124.3735	0.94177	1662.2429	0.14222	19454300	1.0549	443.787	115.689	109.7395	275.8871	258.6212	126080.3906	176.6522	-0.94989	231.4407	5278090
018	2018-06-21t0003	1529557721.97	adult	198.0045	146.0014	-74.0011	1240.7574	89.9658	83997.9384	264548.2229	5012408.2973	2454.47	-0.74869	421.21	-0.23774	295.642	-1.371	1783.6704	-0.38999	1747.2051	781247.625	1049.4642	0.56653	1532.7719	-0.18093	18426200	0.84308	639.991	115.206	109.2947	264.9436	254.0885	116045.3047	174.7153	-1.0418	229.2662	5039790
018	2018-06-21t0403	1529572121.86	adult	202.0045	150.0014	-70.0011	1299.4026	87.9612	88336.0942	278780.9289	5190791.7043	3067.22	-0.15666	422.606	-0.18799	314.4727	-0.93502	1925.8457	-0.098139	1871.4557	887814.875	1024.1059	0.46176	1607.5092	0.023711	19443700	1.085	389.877	130.9	125.9586	266.7381	259.3135	122966.2734	187.0284	-0.88799	241.5165	6022600
018	2018-06-21t0803	1529586522.57	adult	206.0047	154.0016	-66.0009	1239.6159	89.1072	86473.9198	272487.5093	5138984.489	3224.4	-0.0017208	420.127	-0.21611	319.3126	-0.81352	1973.9248	0.0065998	1907.5966	890240.0625	943.9552	0.051606	1619.4691	0.06876	18914900	0.99372	539.388	135.83	128.761	391.2262	392.7612	176443.0156	197.8036	-0.76499	303.9463	6115350
018	2018-06-21t1203	1529600940.38	adult	210.0097	158.0065	-61.996	1255.6286	89.8223	86148.6123	271306.8646	5086809.5905	2826.08	-0.38006	431.8	0.059309	338.4734	-0.36482	1876.3213	-0.17949	1807.5083	842468.25	957.2586	0.15886	1551.0685	-0.095408	19378300	1.1187	572.62	136.572	130.5466	320.3282	311.2022	143827.3438	204.4998	-0.71179	273.8338	6129090
018	2018-06-21t1603	1529615324.92	adult	214.0054	162.0022	-58.0003	1215.2536	90.0929	84043.6035	264807.0334	5006463.6424	2879.97	-0.32449	435.819	0.17112	341.2879	-0.28946	1808.3182	-0.30611	1756.254	792043.375	964.6878	0.23412	1517.0743	-0.17166	19073600	1.0782	511.404	142.668	136.0902	343.2191	334.5161	150329.9688	211.2619	-0.6576	290.8956	6243870
018	2018-06-21t2003	1529629728.89	adult	218.0065	166.0033	-53.9992	1129.4168	90.8758	78009.1398	245871.5752	4592337.2326	2949.44	-0.25425	426.523	-0.0047232	337.1917	-0.36965	1847.1647	-0.21965	1810.7764	751796	929.4839	0.062796	1527.6333	-0.13325	17325800	0.72598	515.877	144.071	138.1032	312.812	299.8622	127314.4609	217.5676	-0.6105	275.7096	5852300
018	2018-06-22t0003	1529644122.44	adult	222.0047	170.0015	-50.001	1044.7061	90.1294	72423.0974	228343.2349	4284225.6325	3150.7	-0.059193	441.68	0.35075	347.0502	-0.12953	2044.3257	0.18449	1938.6993	772755.125	963.235	0.28999	1664.9683	0.23611	16654000	0.60782	513.177	149.744	142.2193	318.2649	308.9184	120304.1172	234.548	-0.37944	286.5011	5646260
018	2018-06-22t0403	1529658522.02	adult	226.0046	174.0014	-46.0011	998.6578	91.3591	69983.802	220993.9963	4135832.6959	3074.6	-0.13036	436.953	0.2724	346.8334	-0.11995	2032.6891	0.16569	1931.6021	741931.5	923.8727	0.085299	1625.3967	0.13954	15921700	0.47557	523.908	154.006	145.063	334.3824	323.3774	122049.5859	244.2514	-0.27065	299.7895	5611660
018	2018-06-22t0803	1529672924.09	adult	230.0051	178.002	-42.0005	1006.809	91.7684	70523.4394	222635.6123	4171543.9568	3144.01	-0.062886	438.044	0.32146	347.0462	-0.099633	2099.1523	0.30223	1983.9863	770388.875	926.5971	0.1277	1665.7661	0.25214	16071000	0.53787	537.207	157.32	147.1146	341.8178	328.4804	125447.1406	253.582	-0.16639	308.078	5771770
018	2018-06-22t1203	1529687343.12	adult	234.0104	182.0073	-37.9952	995.6428	89.1909	69507.5255	219420.1287	4070409.0441	3349.82	0.13469	431.704	0.2062	344.5114	-0.14181	2007.5107	0.12049	1885.9602	726718.875	883.3927	-0.11322	1590.9578	0.058793	15620800	0.46771	473.311	159.824	149.1834	348.3041	338.617	126086.0781	256.7385	-0.16563	314.2999	5783080
018	2018-06-22t1603	1529701741.97	adult	238.0101	186.0069	-33.9955	996.2873	89.3196	69184.4673	218386.6232	4051874.2279	2779.17	-0.40613	425.139	0.084885	338.4147	-0.26613	1806.3352	-0.28337	1752.1558	652087	1017.0921	0.74499	1588.5011	0.056448	15315600	0.43001	506.984	163.458	153.164	348.9628	334.9199	125975.5703	261.7751	-0.13077	311.8105	5888570
018	2018-06-22t2003	1529716123.54	adult	242.005	190.0018	-30.0007	975.1863	88.6839	67836.7854	214228.512	3970709.8383	3448.54	0.23471	414.243	-0.1351	334.1522	-0.34761	1918.5519	-0.055767	1752.6562	679167.375	915.6713	0.13387	1495.9056	-0.18699	14636000	0.30843	481.808	160.657	151.3671	356.8972	348.8623	126341.5938	259.4871	-0.21888	321.6431	5676320
018	2018-06-23t0003	1529730525.34	adult	246.0055	194.0023	-26.0002	980.2839	89.7008	67438.2023	212879.8515	3917283.6549	3317.49	0.11569	417.148	-0.043295	337.3933	-0.25219	1826.3241	-0.23931	1665.1901	642866.0625	925.4585	0.2219	1444.8344	-0.32039	14648600	0.34337	511.477	163.131	153.3446	364.8894	352.5317	128441.0625	264.4653	-0.18113	327.7347	5728520
018	2018-06-23t0403	1529744925.34	adult	250.0055	198.0023	-22.0002	943.5974	87.8262	64647.8784	204157.5094	3739926.8872	2983.03	-0.19489	423.392	0.12784	342.8574	-0.1017	1711.0905	-0.46853	1595.4243	576637.5	967.9746	0.52808	1391.8283	-0.45976	14253900	0.28697	506.266	167.606	158.0607	374.8577	366.4854	126327.0312	272.5145	-0.089	340.6467	5642640
018	2018-06-23t0803	1529759330.38	adult	254.0069	202.0037	-17.9988	952.0246	86.9991	64413.0901	203326.6051	3689322.2784	3243.69	0.062036	424.27	0.1785	341.9489	-0.10012	1793.949	-0.29611	1655.5089	602766.875	961.0757	0.51337	1461.841	-0.26615	14239800	0.31774	528.074	170.925	160.7648	378.7541	371.4964	127261.375	280.2565	-0.00050725	346.8215	5736770
018	2018-06-23t1203	1529773724.41	adult	258.0052	206.0021	-14.0004	967.7727	85.6285	65061.1353	205342.7692	3708632.2641	3111.2	-0.054148	422.831	0.17633	337.1726	-0.19078	2011.5485	0.15134	1940.9591	681914.9375	956.414	0.51269	1697.1557	0.38092	14331000	0.37334	560.173	173.989	161.2251	417.5758	410.206	141558.2031	290.695	0.13578	377.8619	5897010
018	2018-06-23t1603	1529788123.87	adult	262.0051	210.0019	-10.0006	968.3566	84.5879	64155.0008	202447.5206	3611044.3334	2409.87	-0.71231	425.937	0.28167	339.4788	-0.11081	1847.213	-0.17613	1799.6438	618816.375	972.5857	0.65609	1611.7352	0.1538	14239500	0.38746	543.134	177.542	165.1026	420.2516	412.1594	140784.2812	299.7872	0.25025	384.3095	5935420
018	2018-06-23t2003	1529802525.86	adult	266.0056	214.0025	-6	944.7073	84.4824	62214.7427	196370.9935	3485230.4867	2917.52	-0.21819	432.21	0.4648	339.914	-0.074955	2059.4258	0.26279	2018.3787	669313.375	1005.0985	0.92017	1752.6644	0.54911	14009200	0.36948	618.287	183.258	169.289	461.9197	448.6143	150123.8906	313.0069	0.43768	412.575	5939940
018	2018-06-24t0003	1529816926.1	adult	270.0057	218.0025	-2	875.4754	86.2126	58857.6928	186047.18	3364776.2159	3349.19	0.20465	444.717	0.80209	340.4448	-0.035949	2198.2415	0.55349	2089.9729	674860.125	1073.5899	1.4542	1768.7751	0.60176	13636800	0.31799	574.711	189.681	175.9756	442.5382	432.8779	135859.2188	323.4302	0.57829	407.0745	5816390
018	2018-06-24t0403	1529831325.77	dead	274.0056	222.0024	2	884.7277	85.3181	57576.5225	181803.4553	3242731.4895	2648.15	-0.45591	450.252	0.97662	343.266	0.060891	1984.7269	0.12237	1942.3807	595418.0625	1054.8852	1.3676	1675.6555	0.34928	13507600	0.32302	693.202	195.255	179.4938	488.1702	471.3196	146451.0469	340.7725	0.84196	433.9291	5857650
021	2018-06-12t1603	1528837748.85	egg	-1.9987	-58.0022	-186.0041	79.9467	37.4048	1989.4625	6755.0183	46685.7611	297.564	3453.4681	217.113	1.3961	216.9321	1.2208	280.5056	1.9299	278.9281	3085.562	257.3383	2.0504	271.4084	3.2699	233831	1.4467	131.827	71.845	71.1811	115.2856	114.1862	1268.1417	95.0457	1.1685	107.9682	77377.1
021	2018-06-12t2003	1528852139.17	larva	1.9987	-54.0048	-182.0068	168.5342	34.0638	3786.7387	12105.6047	78140.6569	0	1324.3832	0	-0.62303	0	-0.69291					0	-0.26455	0	0.12743	0	0.71554	0	0	0				0	-0.72899	0	0
021	2018-06-13t0003	1528866540.05	larva	5.9989	-50.0046	-178.0065	168.532	34.2472	3790.2797	12115.6488	78361.5045	0	0.28014	0	-0.868	0	-0.89542					0	-0.65627	0	-0.40789	0	0.18729	0	0	0				0	-0.90832	0	0
021	2018-06-13t0403	1528880940.47	larva	9.999	-46.0045	-174.0064	168.532	34.2472	3790.2797	12115.6488	78361.5045	0	-0.5289	0	-1.1256	0	-1.108					0	-1.0404	0	-0.83469	0	-0.30759	0	0	0				0	-1.0977	0	0
021	2018-06-13t0803	1528895340.79	larva	13.9991	-42.0044	-170.0063	168.5298	34.0935	3757.2746	12008.2518	77215.0911	0	-0.84515	0	-1.3977	0	-1.3324					0	-1.4169	0	-1.1948	0	-0.77243	0	0	0				0	-1.2989	0	0
021	2018-06-13t1217	1528910576.31	larva	18.2312	-37.7723	-165.7742	242.1428	28.6939	5354.9738	16939.9384	104740.5354	396.26	-0.11709	297.963	1.1924	298.0337	1.2264	364.6501	-0.14674	363.9241	10939.502	338.2425	0.62357	356.5884	0.23258	868861	-0.7221	145.543	87.9393	87.024	127.541	126.4853	3826.231	111.4853	0.92861	121.7664	256431
021	2018-06-13t1603	1528924141.89	larva	21.9994	-34.0041	-162.006	285.0874	76.4764	14378.6066	47049.147	643897.4505	407.078	-0.39088	305.854	1.0879	306.0415	1.1738	379.2126	-0.37704	376.2353	28820.1543	352.2793	0.37005	371.2942	-0.061023	2313480	-0.2982	156.505	93.4567	93.0879	135.6021	133.5717	10305.7617	117.7962	0.96078	128.9224	706906
021	2018-06-13t2003	1528938542.29	larva	25.9995	-30.004	-158.0059	512.9441	40.2404	17179.6865	54229.2086	482556.0783	385.423	-0.68888	230.276	0.089924	224.9054	0.19878	337.7133	-0.79008	333.8223	31069.627	299.4145	-0.37579	325.8278	-0.60937	2102650	-0.84656	287.32	82.819	82.154	132.6329	128.5901	12202.2266	110.3102	0.65886	123.8711	756221
021	2018-06-14t0003	1528952954.58	larva	30.0029	-26.0006	-154.0025	441.6776	75.7397	20462.8476	65994.2052	823235.1366	445.516	-0.79386	227.744	-0.19273	225.2291	0.0076319	328.0836	-1.0667	324.5123	35433.0234	290.4152	-0.80241	314.2098	-0.96393	2456220	-1.0604	318.791	85.3354	84.8627	135.6973	129.3652	14655.3115	111.6983	0.55284	124.255	920342
021	2018-06-14t0403	1528967354.08	larva	34.0028	-22.0007	-150.0026	646.4048	61.8698	24925.9927	78873.7735	818667.0624	732.657	-0.51079	296.397	0.3183	294.4044	0.57538	442.7563	-0.93192	410.3044	58443.8359	347.593	-0.75475	382.6102	-0.96291	3909480	-0.6826	271.034	95.1515	94.6946	138.4941	135.3773	18281.2188	119.7191	0.61573	131.0597	1255050
021	2018-06-14t0803	1528981761.58	larva	38.0049	-17.9986	-146.0005	685.7608	50.5106	28993.2349	91587.5245	1007004.526	644.354	-0.84739	273.42	-0.22794	267.0542	0.055438	525.4722	-0.9005	513.7142	80397.25	372.4327	-0.93576	466.7751	-0.89918	4179500	-0.93292	217.739	88.2315	87.8895	132.5366	130.2684	20278.0938	114.0832	0.29393	125.9553	1348710
021	2018-06-14t1249	1528998945.91	larva	42.7783	-13.2252	-141.2271	705.0313	47.5218	29067.4702	91738.0548	988329.5708	1873.84	0.73502	339.131	0.25402	308.2596	0.30617	1192.7996	0.82441	1123.8565	183691.1406	697.6812	0.95562	1010.7524	0.8575	5207350	-0.86628	161.511	92.7674	92.3235	138.0184	136.3775	21254.8281	119.657	0.24081	131.5006	1424440
021	2018-06-14t1603	1529010555.06	larva	46.0031	-10.0004	-138.0023	858.9705	56.5271	40492.1683	127658.9071	1587456.9537	1344.54	-0.20755	328.509	-0.12644	277.2368	-0.30005	1104.9806	0.36501	1096.2925	235360.8594	683.7531	0.56788	999.4031	0.55838	6986400	-0.30906	413.864	83.5419	82.7954	130.1595	126.7729	27723.9766	109.5064	-0.27006	121.9855	1776690
021	2018-06-14t2003	1529024956.89	larva	50.0036	-5.9999	-134.0018	941.4882	56.4909	43764.6592	137869.6501	1699231.4148	2202.15	0.75556	362.579	0.17481	297.4574	-0.15888	1453.5062	1.1114	1408.3632	334306.4375	741.3052	0.70882	1254.7507	1.246	8337150	-0.064515	363.248	90.5998	90.0444	137.0637	134.1028	31524.6543	117.6875	-0.11034	129.0655	2083250
021	2018-06-15t0003	1529039356.79	larva	54.0035	-1.9999	-130.0019	976.69	60.3615	48412.5138	152522.0048	1992200.3014	3185.14	1.8213	411.476	0.81979	314.1657	-0.0041721	2046.3544	2.5163	1953.7533	521820.375	892.2707	1.5545	1577.9177	2.1783	10454000	0.5374	262.319	87.419	86.7878	134.4727	131.4631	34290.5312	114.0245	-0.39187	126.5371	2220970
021	2018-06-15t0403	1529053756.39	adult	58.0034	1.9999	-126.002	969.6452	66.9837	51158.9197	161144.4253	2300564.9229	2085.21	0.22701	414.174	0.76654	325.5467	0.11913	1411.7351	0.5115	1371.2699	379756.75	903.9872	1.42	1253.1326	0.79763	11101500	0.4635	308.296	95.129	94.3737	141.4153	138.7977	38040.7109	121.7212	-0.15316	133.9156	2549840
021	2018-06-15t0803	1529068160.76	adult	62.0047	6.0012	-122.0008	1103.0023	67.7558	59289.3597	186811.3871	2717331.6046	2490.15	0.56622	384.372	0.1038	299.1477	-0.46701	1375.8784	0.20884	1309.2063	427898.1875	835.0583	0.71828	1155.9231	0.26293	11930100	0.49739	265.839	92.5045	91.8828	139.5322	137.3432	43394.5	120.282	-0.32531	132.6984	2871150
021	2018-06-15t1203	1529082562.46	adult	66.0051	10.0016	-118.0003	1053.8558	70.1114	59176.5536	186433.8918	2782573.9549	2480.94	0.40761	388.271	0.058341	304.2157	-0.44642	1637.6493	0.74438	1557.2086	507671.2812	870.3837	0.80309	1348.8206	0.78086	12020100	0.22495	265.286	94.0872	93.5366	141.6066	139.7463	43898.0312	122.3922	-0.31944	134.5955	2912750
021	2018-06-15t1603	1529096957.13	adult	70.0036	14.0002	-114.0018	1005.5638	73.0281	62772.6094	198081.4234	3242660.9443	1402.15	-0.99433	374.813	-0.32832	299.7866	-0.61438	1110.853	-0.80649	1085.1509	364359.8125	799.8071	0.1208	1013.9762	-0.56827	12280000	0.062972	384.497	92.1515	91.3469	144.0615	140.2871	47252.1641	120.2417	-0.5541	134.2149	3019160
021	2018-06-15t2003	1529111359.76	adult	74.0044	18.0009	-110.001	1100.6098	71.8839	64528.5652	203597.1921	3171686.2703	2126.52	-0.24548	429.116	0.71914	341.2267	0.27048	1529.2845	0.18727	1491.9485	516898.1562	929.1403	0.97808	1350.981	0.50891	14468500	0.80186	329.121	100.479	99.7502	151.5551	147.6395	51225.6172	129.2018	-0.1543	142.927	3387850
021	2018-06-16t0003	1529125757.82	adult	78.0038	22.0003	-106.0016	1016.0113	71.7423	58235.414	183517.7285	2872109.6025	1819.33	-0.6959	431.418	0.71084	336.6527	0.13633	1370.8173	-0.35889	1334.1909	418099.25	928.4152	0.8693	1208.5559	-0.13388	13135400	-0.0099481	270.434	95.4121	94.3218	175.2668	161.4991	53456.3867	125.4415	-0.50341	144.2194	2905010
021	2018-06-16t0403	1529140156.34	adult	82.0034	25.9999	-102.002	1060.0223	75.4235	62431.6498	196807.0162	3091048.6177	2190.56	-0.35427	417.35	0.34389	331.5965	-0.0097001	1477.4083	-0.18604	1416.8671	483112.5312	928.2344	0.76979	1279.8389	0.0082392	13613500	0.025326	597.019	92.2053	91.2294	149.6659	144.4119	48940.7422	125.1691	-0.66086	138.9419	3007650
021	2018-06-16t0803	1529154558.32	adult	86.004	30.0005	-98.0014	1086.0425	74.2089	64510.3662	203236.6115	3263440.4747	1896.49	-0.77445	421.573	0.3864	348.4648	0.37609	1272.8661	-0.85725	1221.2716	428955.875	812.8981	-0.27014	1103.5569	-0.76725	14205300	0.14238	376.889	101.884	101.1204	153.377	150.333	51688.0469	131.3265	-0.42114	145.8152	3433070
021	2018-06-16t1203	1529168958.35	adult	90.004	34.0005	-94.0014	1081.7463	73.0218	62334.8162	196440.1864	3017987.2242	1587.8	-1.2073	384.887	-0.52708	304.151	-0.72816	1293.1888	-0.91678	1276.2256	421579.5625	834.5286	-0.20684	1164.3464	-0.66304	12531900	-0.74741	179.308	98.9388	98.2615	148.9938	147.8419	48571.9922	128.5276	-0.75328	141.7429	3221450
021	2018-06-16t1603	1529183359.95	adult	94.0044	38.0009	-90.001	1069.5666	74.4868	63703.332	200801.0843	3197754.2702	1756.15	-1.0938	404.872	-0.1182	321.1687	-0.33261	1288.0706	-1.0458	1241.4834	428927.5	823.0006	-0.41337	1134.6846	-0.89292	13474900	-0.42086	313.393	101.619	100.6784	159.106	154.5605	52982.2891	132.7379	-0.62953	148.246	3382090
021	2018-06-16t2003	1529197758.57	adult	98.004	42.0005	-86.0014	1101.0099	78.0889	68843.7935	216999.2818	3647315.3154	1686.92	-1.2496	376.85	-0.85059	281.0943	-1.3521	1301.5304	-1.1191	1270.0097	468550.9375	828.4209	-0.48231	1180.4364	-0.84208	13537600	-0.47712	339.012	93.0119	91.9298	152.4868	147.7212	54895.25	124.2031	-1.3106	139.8595	3341270
021	2018-06-17t0003	1529212159.65	adult	102.0043	46.0009	-82.0011	1227.1887	78.2115	70686.1254	222661.541	3609981.5609	2033.9	-0.93173	419.26	0.10539	327.9381	-0.20672	1512.6163	-0.67602	1486.8664	559668.0625	917.5998	0.09937	1332.4045	-0.41011	15493300	0.3386	376.983	107.922	104.2343	256.838	250.2054	95030.0469	155.6466	0.51588	229.3793	3988150
021	2018-06-17t0403	1529226558.59	adult	106.004	50.0006	-78.0014	1140.8696	78.3009	64838.7508	204178.0424	3293639.5574	2612.83	-0.35399	427.734	0.24926	318.3576	-0.47003	2035.8644	0.55262	1983.4832	692193.875	1012.2514	0.69925	1754.6923	0.96461	14503200	-0.1704	198.949	102.439	101.2926	156.5175	154.2257	53215.9688	134.6155	-0.88522	148.9148	3473380
021	2018-06-17t0803	1529240967.42	adult	110.0065	54.003	-73.9989	1078.1447	81.0011	63295.1609	199428.9472	3221634.4813	2390.92	-0.67267	412.173	-0.18899	302.2852	-0.90014	1752.8812	-0.27502	1692.3431	580203.6875	989.1508	0.40074	1540.7943	0.091572	13631000	-0.60291	382.271	102.856	101.2616	163.2457	160.2085	54034.332	137.4662	-0.83157	153.6171	3401550
021	2018-06-17t1203	1529255359.26	adult	114.0042	58.0007	-70.0012	1099.278	75.65	64811.6446	204301.4788	3237991.7764	2620.64	-0.48137	442.515	0.48661	327.114	-0.29933	2006.1333	0.25929	1958.876	680079.1875	1026.046	0.55801	1666.5945	0.41536	14986200	-0.060253	359.343	113.896	112.6966	173.1809	169.2333	58708.3242	146.4285	-0.45621	163.2629	3857210
021	2018-06-17t1603	1529269760.1	adult	118.0045	62.001	-66.0009	1065.379	79.4251	65158.9871	205482.2921	3391974.7827	2844.89	-0.29186	446.948	0.53491	332.6229	-0.1879	1998.6627	0.15167	1909.3022	681544	1168.1579	1.4745	1681.6813	0.36634	15202900	-0.012818	273.311	104.954	103.5997	176.7537	173.2963	60273.0156	145.4852	-0.6227	164.6683	3570010
021	2018-06-17t2003	1529284159.32	adult	122.0043	66.0008	-62.0012	1126.1258	77.7873	68047.4377	214368.0172	3532590.6606	2836.39	-0.35114	433.207	0.14715	318.1543	-0.58091	2019.2184	0.12784	1928.2112	718841.75	1020.2706	0.32092	1675.484	0.26017	15396200	0.026579	423.476	112.431	110.7542	195.5202	182.5983	69605.2031	150.5894	-0.48004	172.1326	3995780
021	2018-06-18t0003	1529298558.96	adult	126.0042	70.0007	-58.0013	1077.4485	81.3114	68729.8222	216622.9637	3706272.7762	3518.96	0.3503	450.059	0.50222	323.4685	-0.47674	2371.2429	0.9253	2294.5229	851276.1875	1110.6754	0.87252	1994.967	1.249	16122000	0.27186	346.502	108.476	106.7073	178.7503	173.8393	64171.3633	146.4462	-0.77656	167.0876	3885840
021	2018-06-18t0403	1529312960.01	adult	130.0044	74.0009	-54.001	1157.5532	80.5957	72073.2577	227160.5367	3783762.6678	3874.66	0.70196	452.279	0.51038	331.6971	-0.30104	2421.6799	1.0003	2298.2202	912973.3125	1138.7059	0.99216	1975.0317	1.1194	17017000	0.56554	467.81	111.254	108.4787	298.989	297.5658	112718.8594	155.9562	-0.44976	200.8874	4185930
021	2018-06-18t0803	1529327361.18	adult	134.0048	78.0013	-50.0006	1060.8944	79.9705	67073.3886	211386.1247	3607770.0575	3740.42	0.53276	469.089	0.87184	330.5487	-0.3588	2530.8987	1.2305	2464.9993	885814.5625	1224.2867	1.5009	2083.1813	1.4202	16409700	0.30978	246.027	114.475	111.8944	196.8814	192.9399	68908.4844	158.6934	-0.43604	183.812	4004560
021	2018-06-18t1203	1529341778.47	adult	138.0096	82.0061	-45.9958	1182.3718	79.8581	72588.7479	228588.0199	3861963.5059	5090.38	1.9781	437.474	0.09926	310.7182	-0.87173	2645.1543	1.4823	2463.9619	1002513.5	1062.6717	0.40913	2076.4947	1.3646	16575500	0.34596	324.711	112.492	109.4213	199.9667	193.6963	75787.375	157.2267	-0.58048	184.2989	4262190
021	2018-06-18t1603	1529356163.76	adult	142.0055	86.002	-41.9999	1078.6104	84.2527	71466.3583	225275.8701	4022211.8026	3266.19	0.0067156	455.741	0.50489	319.7814	-0.67121	2460.8079	1.0307	2401.2192	917881.375	1205.4424	1.2908	2108.8256	1.4336	16974500	0.45548	871.02	120.769	113.245	513.5665	495.0598	191560.2812	169.5665	-0.23254	297.1823	4498170
021	2018-06-18t2003	1529370560.74	adult	146.0046	90.0012	-38.0008	1101.5269	77.9345	68632.4741	216202.7628	3712672.4981	6661.89	3.6405	485.074	1.1652	346.6117	-0.038314	2988.4226	2.2655	2684.1272	1072843.75	1190.9555	1.1725	2114.8062	1.4256	17378700	0.56197	508.375	131.532	124.5678	398.0867	392.6929	142913.1094	187.5749	0.2466	350.4857	4712410
021	2018-06-19t0003	1529384960.36	adult	150.0045	94.001	-34.0009	1118.0632	80.5262	68307.4346	215153.6886	3592514.0058	3741.91	0.51475	448.42	0.30347	329.5518	-0.47278	2410.853	0.90506	2275.4624	860674.5	1036.0658	0.21914	1779.3485	0.39492	15986200	0.12824	370.081	120.431	116.322	216.6161	213.3931	77331.9609	175.8509	-0.22796	203.6131	4293370
021	2018-06-19t0403	1529399361.3	adult	154.0048	98.0013	-30.0006	1117.0581	80.1784	69215.1003	218019.0039	3643328.3371	4000.46	0.78645	421.199	-0.32016	327.0294	-0.54948	2248.6399	0.5306	2077.6521	811759	891.3015	-0.62495	1613.5424	-0.092267	15204900	-0.089614	298.912	124.431	118.9249	233.8909	229.3881	84434.6094	188.0344	0.01691	218.703	4491820
021	2018-06-19t0803	1529413762.69	adult	158.0052	102.0017	-26.0002	1128.433	81.5825	70645.0461	222512.0523	3795481.5219	3467	0.22577	404.613	-0.69181	324.5206	-0.6248	1835.3926	-0.39661	1689.2247	677259.875	847.619	-0.85052	1365.0614	-0.79817	14906800	-0.15878	296.974	128.658	122.1411	245.5135	242.4023	90594.4766	198.777	0.19333	231.1476	4740000
021	2018-06-19t1203	1529428159.76	adult	162.0044	106.0009	-22.001	1136.0568	81.1257	71723.3575	225900.4983	3880954.9767	2291.97	-0.98434	381.614	-1.1951	316.6692	-0.82399	1380.5142	-1.3839	1321.2859	517692.8125	781.7854	-1.1912	1130.1492	-1.4367	14273900	-0.30925	353.179	129.889	122.1675	254.4007	250.5356	95400.2578	205.3294	0.2442	238.4928	4858380
021	2018-06-19t1603	1529442559.55	adult	166.0043	110.0008	-18.0011	1119.926	82.0009	71549.8056	225419.4933	3907451.4174	1678.93	-1.5934	374.38	-1.3407	313.9376	-0.89928	1251.2821	-1.6306	1224.533	467979.5	744.6863	-1.3579	1067.835	-1.5722	13974500	-0.36109	376.202	132.283	123.4583	266.323	262.3699	99604.8125	214.0234	0.33658	250.0262	4937740
021	2018-06-19t2003	1529456960.84	adult	170.0047	114.0012	-14.0007	1121.1923	86.5654	71725.1229	225965.7015	3965263.382	1639.91	-1.6111	372.474	-1.3674	313.9032	-0.91013	1212.1067	-1.6797	1178.7283	454540	728.0453	-1.4063	1029.205	-1.6394	13936100	-0.34189	375.646	134.891	124.819	277.5464	272.3533	104079.9141	222.8061	0.41963	260.1714	5046960
021	2018-06-20t0003	1529471361.29	adult	174.0048	118.0013	-10.0006	1119.7712	86.9157	71870.4927	226454.1358	3975123.864	1825.83	-1.4073	367.625	-1.4593	312.6518	-0.94938	1235.4128	-1.5972	1181.8768	463279.8125	717.4131	-1.4253	1021.1765	-1.6275	13774900	-0.3504	376.992	136.195	125.392	288.8711	284.2732	108326.6562	228.8172	0.43426	270.137	5103230
021	2018-06-20t0403	1529485761.19	adult	178.0048	122.0013	-6.0006	1108.1596	88.9036	71417.5071	225059.3413	3975812.1289	1623.5	-1.5942	367.904	-1.4403	314.4576	-0.91676	1181.3014	-1.6836	1141.3522	440625.4375	713.0268	-1.4134	1023.1312	-1.5932	13698900	-0.33721	393.79	138.607	126.6258	309.8432	303.8409	115571.5156	238.9286	0.52946	287.7182	5161030
021	2018-06-20t0803	1529500164.72	adult	182.0058	126.0023	-1.9997	1091.8158	88.7921	71165.2254	224288.1801	4006530.0509	1596.21	-1.6064	365.137	-1.4855	315.0051	-0.9126	1159.2041	-1.7019	1122.7159	431223.9375	714.1028	-1.371	1022.576	-1.5653	13547700	-0.34219	432.891	140.702	126.9866	332.6789	327.1521	123756.5547	249.6125	0.62891	307.5296	5220480
021	2018-06-20t1203	1529514562.24	dead	186.0051	130.0016	1.9997	1124.2065	89.4993	73022.7156	230147.8911	4089233.5355	1657.04	-1.5372	359.242	-1.5994	313.074	-0.96418	1171.1376	-1.654	1148.7567	446203.4375	687.3159	-1.4879	1025.1674	-1.5373	13669500	-0.28456	464.761	143.132	128.7974	355.9572	348.5165	135619.6719	255.4814	0.63346	324.284	5446310
022	2018-06-12t1603	1528837761.83	larva	0	-50.0021	-246.0048	153.5394	27.6819	2823.7069	8986.9107	49046.0319	0	1583.017	0	-0.50493	0	-0.59509					0	-0.066019	0	0.46128	0	0.99302	0	0	0				0	-0.64272	0	0
022	2018-06-12t2003	1528852151.87	larva	3.9972	-46.0048	-242.0075	162.0758	30.7055	3209.8708	10236.9099	61166.5991	0	999.3911	0	-0.74393	0	-0.79291					0	-0.46121	0	-0.15759	0	0.44724	0	0	0				0	-0.81743	0	0
022	2018-06-13t0003	1528866552.73	larva	7.9975	-42.0046	-238.0073	164.6189	27.1841	2998.1416	9520.6935	51324.6131	0	-0.28649	0	-0.99504	0	-1.0003					0	-0.84913	0	-0.6314	0	-0.063925	0	0	0				0	-1.0016	0	0
022	2018-06-13t0403	1528880953.26	larva	11.9976	-38.0045	-234.0071	160.1525	27.036	2905.2588	9230.1344	49494.9843	0	-0.70297	0	-1.2596	0	-1.2185					0	-1.2294	0	-1.0213	0	-0.54339	0	0	0				0	-1.1966	0	0
022	2018-06-13t0803	1528895353.46	larva	15.9977	-34.0044	-230.0071	290.3871	36.6728	8099.6197	25677.5412	194528.6466	353.857	-0.01211	232.402	0.67289	230.6109	0.67891	330.1111	-0.096347	330.1495	14524.8887	298.9599	0.55348	320.0677	0.28312	1010950	-0.38654	175.878	80.9066	80.5431	122.2724	119.9295	5379.9868	104.7547	0.84797	115.1658	351944
022	2018-06-13t1217	1528910589.1	larva	20.2298	-29.7723	-225.775	278.2977	38.5872	7790.7795	24686.2138	196129.423	406.588	-0.26009	311.174	1.227	310.9717	1.2822	376.0948	-0.25851	374.1708	15795.9824	354.5516	0.5519	369.679	0.097709	1299460	-0.68896	166.392	93.6854	93.3684	133.144	130.9682	5592.0483	117.2379	0.99915	127.4863	391230
022	2018-06-13t1603	1528924154.61	larva	23.998	-26.0041	-222.0068	458.4697	41.4969	14651.6728	46317.7539	396431.5993	399.543	-0.54039	270.633	0.62523	268.2448	0.72433	366.3705	-0.56092	363.0375	28943.2676	333.1138	0.047988	355.4416	-0.31096	2114730	-0.62878	277.274	87.7194	87.3336	130.7466	127.4003	10328.9785	111.2556	0.74731	123.0253	685439
022	2018-06-13t2003	1528938555.18	larva	27.9982	-22.0039	-218.0066	586.9455	47.0727	23028.5319	72728.4577	753913.4556	424.489	-0.72626	279.019	0.48827	287.9296	0.76402	390.9199	-0.73901	387.4763	47692.2305	359.1451	-0.13216	380.5231	-0.5278	3397610	-0.34047	202.829	82.761	82.3003	128.8522	126.3403	15719.9688	109.4592	0.56881	121.4601	1007780
022	2018-06-14t0003	1528952967.91	larva	32.0017	-18.0004	-214.0031	668.4798	47.6861	26540.9368	83678.2266	891620.7211	570.072	-0.67951	298.887	0.47013	296.0299	0.68254	437.5385	-0.83181	432.3762	61692.9258	360.8787	-0.481	409.0705	-0.71062	4194580	-0.32789	151.444	85.8638	85.4697	127.401	125.9675	17963.5391	110.2611	0.44018	121.2206	1205010
022	2018-06-14t0403	1528967367.4	larva	36.0015	-14.0005	-210.0032	862.3194	55.2913	39305.0984	123972.1696	1483684.6123	1463.15	0.55639	318.225	0.4466	293.0685	0.46623	849.252	0.21714	821.513	175795.1562	570.6849	0.65364	770.8489	0.46163	6580580	0.51327	421.84	87.6317	87.1643	131.5197	128.4582	27224.5781	112.1933	0.32846	123.8692	1812140
022	2018-06-14t0803	1528981775.27	larva	40.0037	-9.9983	-206.001	769.2091	52.7704	34057.3551	107369.2647	1255166.9209	1846.83	0.87988	349.853	0.57747	283.4114	0.14264	1429.2479	1.7207	1394.3245	257264.625	819.1146	2.068	1298.0527	2.2021	6270410	-0.059202	224.362	80.5231	79.8852	126.3795	123.7563	22748.3125	107.1979	-0.0073695	119.201	1443220
022	2018-06-14t1249	1528998959.38	larva	44.7771	-5.225	-201.2277	1031.4693	64.7825	49825.57	157018.6939	2051850.4972	2059.11	0.86805	333.666	0.036774	262.9647	-0.41874	1342.9746	1.1369	1266.9709	351859.3438	733.1953	1.0299	1076.8506	0.9445	8730040	0.67412	341.428	75.4655	74.7692	122.2072	117.9312	32018.293	100.8227	-0.4964	113.21	1974480
022	2018-06-14t1603	1529010568.43	larva	48.0018	-2.0002	-198.0029	1015.9094	64.1126	51999.0432	163831.9929	2242218.873	2272.53	0.98127	396.61	0.79244	328.0536	0.38834	1444.29	1.2174	1384.9908	394291.1875	792.4069	1.2466	1186.7885	1.1567	10817200	1.3446	169.148	91.8753	91.2226	136.875	134.8874	37366.8711	117.8646	-0.015132	130.1361	2505810
022	2018-06-14t2003	1529024970.2	adult	52.0023	2.0002	-194.0024	1001.2033	72.4978	55027.4497	173497.2177	2551626.5664	1607.93	-0.11285	359.033	0.060449	284.4538	-0.40463	1273.5728	0.47845	1255.8312	366788.9688	790.2949	0.97481	1135.7763	0.72775	10339400	0.70239	272.905	78.9501	77.9421	130.2304	126.5864	37506.3594	107.2741	-0.5765	121.1104	2273610
022	2018-06-15t0003	1529039370.1	adult	56.0023	6.0002	-190.0025	1121.5411	69.7288	61206.8893	192827.1254	2811458.7029	2135.51	0.39596	383.405	0.30354	312.9264	-0.053256	1444.3438	0.72321	1405.859	463634.3438	831.8044	1.0411	1240.9705	0.88859	12283500	1.2256	265.535	90.8643	90.1779	141.9652	138.9782	45570.8281	120.8635	-0.13496	133.8234	2911110
022	2018-06-15t0403	1529053769.84	adult	60.0022	10.0001	-186.0025	1063.6601	68.9347	60371.7182	190255.1953	2883575.0547	1796.32	-0.1947	368.855	-0.095417	298.6648	-0.4091	1347.4077	0.22057	1326.973	425780.8438	804.6819	0.62739	1181.8171	0.47315	11642500	0.56848	272.093	86.8525	86.1459	136.1006	132.6156	43007.793	114.6397	-0.54621	127.9319	2741410
022	2018-06-15t0803	1529068174.2	adult	64.0034	14.0014	-182.0013	1238.6461	73.5985	68833.3001	216886.0966	3282544.8346	1566.32	-0.61556	359.219	-0.42245	288.9728	-0.69956	1183.5531	-0.38996	1161.4741	427262.6875	768.2555	0.16263	1047.1107	-0.19153	12932600	0.82867	580.147	86.0602	83.0532	211.1698	206.1773	76232.2969	120.436	-0.36989	189.8044	3098340
022	2018-06-15t1203	1529082575.96	adult	68.0039	18.0018	-178.0008	1227.3485	71.0082	74483.6585	234790.6166	3746733.4981	2790.47	0.7228	389.423	0.041581	324.0208	-0.044681	1487.3998	0.27147	1426.661	578598.5	782.1347	0.08476	1251.7878	0.37025	15136100	1.5225	451.721	95.4682	94.2969	156.4759	151.006	60869.1406	127.3578	-0.10072	144.3147	3710660
022	2018-06-15t1603	1529096970.57	adult	72.0024	22.0003	-174.0023	1087.3597	74.8815	68596.4133	216387.6703	3562276.7049	1985.01	-0.35277	335.941	-1.1752	268.2581	-1.3366	1262.968	-0.46577	1213.7047	453405.5312	689.8115	-0.77288	1053.1802	-0.49232	12027700	-0.14333	276.963	90.7739	90.1082	137.1702	134.6858	49244.1016	116.947	-0.80578	130.0579	3249980
022	2018-06-15t2003	1529111373.27	adult	76.0032	26.0011	-170.0016	1120.3459	76.0303	67921.3503	214016.1085	3487764.7747	1975.13	-0.46746	356.589	-0.86304	294.733	-0.80921	1319.7318	-0.43769	1255.6588	468504.7812	719.1984	-0.70304	1093.6658	-0.48904	12648900	-0.095229	213.925	95.401	94.6065	143.8616	141.2438	51070.8789	123.8224	-0.53547	136.5811	3384070
022	2018-06-16t0003	1529125771.17	adult	80.0026	30.0005	-166.0022	1104.7327	77.3721	69777.6409	219901.4518	3702500.5407	2041.55	-0.48381	367.006	-0.73818	298.4944	-0.77307	1282.8113	-0.65541	1204.9861	466943.3125	751.1163	-0.59121	1081.6045	-0.66578	13356800	0.023708	192.038	97.5882	96.4624	149.7501	147.4181	54509.0234	128.2056	-0.40452	142.0743	3551620
022	2018-06-16t0403	1529140169.92	adult	84.0022	34.0002	-162.0025	1225.6133	77.2494	80353.9929	253411.0159	4336812.2477	1693.13	-0.96909	337.531	-1.495	275.2584	-1.3731	1267.182	-0.81429	1248.8573	530949.25	703.9801	-1.0934	1104.2669	-0.70866	14135800	0.20625	223.538	95.8074	94.8611	145.8379	143.8174	61106.0898	124.7607	-0.75692	138.4623	4012410
022	2018-06-16t0803	1529154571.81	adult	88.0028	38.0007	-158.002	1179.805	107.1415	79426.2325	251306.7267	4687655.3843	1925.84	-0.7836	359.555	-1.0797	281.3166	-1.2683	1490.2159	-0.32435	1469.0642	616949.375	750.0298	-0.84096	1328.0302	-0.0028886	14874400	0.39945	477.162	91.9936	87.1224	341.5372	335.4409	141396.3906	122.9652	-1.023	293.5298	3805680
022	2018-06-16t1203	1529168971.74	adult	92.0028	42.0007	-154.002	1131.5412	85.1271	73134.1738	230582.9609	4020871.5782	2882.2	0.2282	379.192	-0.69509	288.983	-1.1147	2009.2266	0.94609	1949.3967	767524.5625	877.7606	0.080696	1593.5049	0.85948	14454400	0.084719	505.623	97.1221	92.859	334.4039	325.7863	127742.2734	134.3859	-0.44673	257.7898	3702200
022	2018-06-16t1603	1529183373.38	adult	96.0032	46.0011	-150.0015	1142.021	75.6545	70125.8027	220902.118	3631563.5145	4120.53	1.5551	401.835	-0.22318	309.0355	-0.64596	2390.9155	1.8226	2302.5325	877466	925.3796	0.34135	1899.5101	1.8463	14708400	0.10788	211.346	107.784	106.8354	160.0883	158.0089	58752.4141	138.362	-0.33751	152.7353	3945220
022	2018-06-16t2003	1529197771.97	adult	100.0028	50.0007	-146.0019	1113.2038	79.7664	68315.985	215335.4781	3575557.6823	3812.53	1.1223	429.187	0.37248	329.0971	-0.16914	2284.8438	1.395	2185.9124	815689.25	1066.6631	1.3269	1891.2808	1.6721	15307000	0.29621	428.296	110.948	107.1485	329.6166	327.4727	117673.125	149.4012	0.20872	284.5859	3956950
022	2018-06-17t0003	1529212173.2	adult	104.0032	54.0011	-142.0016	1176.0331	75.9958	71864.0773	226467.2253	3667254.6706	5344.29	2.7655	419.395	0.078006	322.4676	-0.35732	2499.9841	1.8069	2345.9268	939994	983.9156	0.55107	1904.2142	1.5737	15741600	0.4177	440.998	112.982	110.6943	241.4467	231.576	90783.9688	148.2483	-0.015657	187.8823	4240680
022	2018-06-17t0403	1529226572.14	adult	108.0029	58.0008	-138.0019	1164.7304	79.6869	71421.795	224922.1757	3741092.3006	3341.73	0.43126	426.21	0.18293	326.9673	-0.2677	2088.2224	0.62599	1995.2391	778907	1085.5635	1.1942	1771.1685	0.96769	15887400	0.41463	282.809	112.211	111.1391	172.1252	168.7644	64202.6953	145.9872	-0.28918	161.7789	4182770
022	2018-06-17t0803	1529240981.19	adult	112.0054	62.0033	-133.9994	1088.6017	77.1261	68113.0635	214600.7424	3599089.9896	2688.2	-0.36737	426.417	0.12836	311.7267	-0.67675	2010.2568	0.31943	1965.5828	715651.4375	1135.7307	1.4359	1787.4612	0.90148	15151500	0.0371	566.345	110.52	106.5986	323.9439	317.5021	115324.0156	148.3509	-0.28997	223.4627	3927010
022	2018-06-17t1203	1529255372.69	adult	116.003	66.0009	-130.0017	1196.8459	95.169	78195.8662	246677.4379	4457126.7021	3023.89	-0.057018	429.643	0.14843	340.4122	0.020414	2020.6566	0.24892	1953.8369	824427.875	1048.7926	0.68049	1711.3707	0.53077	17514000	0.97392	613.688	120.969	111.3557	456.2717	443.1209	186158.8594	179.4781	1.2068	405.2606	4931180
022	2018-06-17t1603	1529269773.6	adult	120.0033	70.0012	-126.0015	1184.2998	78.3774	74028.7436	233126.2492	3929813.8289	2606.46	-0.56988	431.086	0.12779	325.5226	-0.38211	2038.7251	0.2111	1997.2363	788986.625	1135.8443	1.2	1844.561	0.88572	16649800	0.554	258.074	107.399	105.9467	175.9269	172.7174	68083.7188	145.0723	-0.69574	164.4639	4148070
022	2018-06-17t2003	1529284172.82	adult	124.0031	74.001	-122.0017	1163.9585	81.6369	74585.6271	234950.7298	4101033.8128	2813.31	-0.38802	413.69	-0.34171	297.681	-1.1075	2050.134	0.17199	1995.7399	797502.125	1133.9217	1.0885	1820.5693	0.72165	16082600	0.27994	261.552	103.07	100.9401	187.3591	182.4493	72882.6719	143.7543	-0.85341	171.0694	4006970
022	2018-06-18t0003	1529298572.61	adult	128.003	78.0009	-118.0018	1152.8488	78.6737	73894.2944	232933.0455	3969391.5704	2860.63	-0.37252	441.364	0.27681	339.74	-0.084358	2055.7771	0.13466	1953.1704	793529.9375	1062.1641	0.51584	1747.9071	0.41583	17012400	0.58954	538.63	122.02	118.1164	344.0553	353.7925	132805.3438	161.8992	-0.13556	223.9634	4703260
022	2018-06-18t0403	1529312973.52	adult	132.0032	82.0012	-114.0015	1073.5057	75.857	63222.707	199101.6871	3223417.3269	3350.57	0.13042	476.185	1.065	347.5276	0.079061	2146.7673	0.31895	2042.4061	710580	1239.5689	1.6459	1850.1298	0.6992	15734100	0.086269	340.042	119.569	117.4375	196.19	191.7928	64938.8867	160.3529	-0.31735	182.6236	3950800
022	2018-06-18t0803	1529327374.65	adult	136.0036	86.0015	-110.0012	1125.4079	89.5047	74563.3171	235040.8617	4208562.1484	2470.61	-0.83786	421.557	-0.26355	302.4333	-1.0645	1852.868	-0.40811	1808.1746	720765.6875	1147.5904	0.9785	1637.9885	-0.016367	16372800	0.2885	605.924	108.845	100.9596	487.2537	483.4609	189541.6719	155.7441	-0.59514	411.5542	4227450
022	2018-06-18t1203	1529341792.21	adult	140.0084	90.0064	-105.9963	1122.6166	85.8818	73454.7772	231593.7998	4091835.8712	2904.03	-0.38019	427.13	-0.1548	315.1448	-0.77409	2076.6731	0.11993	1987.8109	795365.8125	1117.7868	0.74977	1807.0181	0.50027	16348800	0.26042	421.601	111.937	109.9425	188.4463	183.8021	72174.9297	151.2242	-0.83345	173.8417	4284500
022	2018-06-18t1603	1529356177.29	adult	144.0043	94.0022	-102.0005	1178.1425	77.074	73245.1011	230681.6649	3890427.32	3768.09	0.54388	463.22	0.66883	338.6003	-0.22204	2445.2827	0.99096	2313.3027	936543.25	1157.763	0.97751	2034.8672	1.1911	17721400	0.68202	319.327	121.96	119.6744	206.4062	201.0642	79053.5938	162.6191	-0.5121	188.7295	4665840
022	2018-06-18t2003	1529370574.41	adult	148.0035	98.0014	-98.0013	1164.7495	77.5509	72004.265	226755.2385	3804988.5966	3136.05	-0.13228	446.937	0.27535	334.7537	-0.33722	2158.5596	0.31723	2048.7828	811618.375	1116.556	0.70839	1799.457	0.45701	16795900	0.37472	328.413	124.252	122.4735	203.0523	197.644	76347.6562	164.3688	-0.53322	187.4721	4669380
022	2018-06-19t0003	1529384973.86	adult	152.0033	102.0013	-94.0014	1231.2247	82.5	75942.94	239078.8252	4088343.3727	3495.41	0.25341	417.909	-0.39703	295.4675	-1.3019	2334.9695	0.72948	2220.9634	926982.875	1094.1156	0.56961	1846.4141	0.59411	16567200	0.29864	276.97	109.967	107.3159	195.6686	191.1106	77680.4453	150.2337	-1.0107	178.2257	4359420
022	2018-06-19t0403	1529399374.77	adult	156.0036	106.0015	-90.0012	1206.6292	81.2355	77753.6	244917.8029	4295819.4761	3035.66	-0.22745	455.946	0.45975	347.152	-0.078241	2161.8486	0.33451	2104.8685	877710.5	1110.8947	0.67157	1839.7527	0.57116	18485900	0.83557	703.972	122.706	119.1141	335.5285	283.6488	136224.5625	165.1971	-0.6467	213.739	4974970
022	2018-06-19t0803	1529413776.28	adult	160.004	110.0019	-86.0007	1236.8563	80.3005	76833.492	241977.7446	4193720.7171	3477.23	0.23717	454.188	0.41598	337.1448	-0.33216	2202.7251	0.42932	2054.0364	883292.75	1131.4385	0.79931	1795.1048	0.44188	18210200	0.7456	318.73	120.234	117.4504	215.5057	210.0479	86417.7969	163.1761	-0.75827	194.1239	4820650
022	2018-06-19t1203	1529428173.32	adult	164.0032	114.0011	-82.0016	1187.5338	81.285	75700.5247	238371.3101	4132937.6668	2597.11	-0.66368	442.793	0.1611	328.0242	-0.56192	1939.4978	-0.14443	1900.47	768041.125	1093.9402	0.59566	1710.9226	0.20798	17491200	0.54686	503.076	130.966	124.2509	326.0743	316.0585	129125.4375	190.7898	-0.15654	291.0353	5173400
022	2018-06-19t1603	1529442573.14	adult	168.0031	118.0011	-78.0016	1220.1862	82.9875	77024.2913	242543.546	4279316.0904	2715.63	-0.53284	444.356	0.19768	332.8278	-0.46117	2009.1262	0.016108	1974.511	807668.75	1097.7663	0.63541	1758.4323	0.34598	17857300	0.64255	413.46	122.742	120.1896	220.3582	213.1796	88584	164.633	-0.83121	197.346	4932640
022	2018-06-19t2003	1529456974.27	adult	172.0035	122.0014	-74.0013	1212.1854	81.1549	79163.1728	249406.3274	4351477.768	2647.21	-0.59223	438.758	0.078206	331.638	-0.50142	1851.2836	-0.3091	1803.5126	764580.125	1088.0956	0.60032	1652.4073	0.064656	18107600	0.70529	633.306	124.098	121.3151	233.7651	225.3962	96545	170.5646	-0.75564	208.1236	5121540
022	2018-06-20t0003	1529471374.91	adult	176.0036	126.0016	-70.0011	1172.8825	83.7314	80297.4357	253123.068	4629691.0403	2344.12	-0.88444	406.014	-0.62379	295.1925	-1.3596	1837.5103	-0.3246	1797.165	769916.8125	1062.5118	0.48194	1578.0447	-0.12323	16985200	0.43783	355.193	108.616	105.7757	218.7861	210.6902	91671.3984	153.8139	-1.1537	191.1735	4543850
022	2018-06-20t0403	1529485774.8	adult	180.0036	130.0015	-66.0012	1203.979	83.5369	77524.6086	244131.142	4313047.9605	2592	-0.63184	430.653	-0.085854	318.5079	-0.82737	1948.316	-0.085489	1905.9373	789068	1104.558	0.73667	1733.9028	0.30053	17414800	0.55276	384.823	128.195	125.8222	248.7154	240.3269	100729.7188	178.8729	-0.70377	218.6846	5183960
022	2018-06-20t0803	1529500178.39	adult	184.0046	134.0025	-62.0002	1067.1947	83.9108	70456.7116	222083.4578	3968063.2538	2882.87	-0.34227	457.925	0.50506	334.0449	-0.47728	2117.0645	0.26701	2071.3549	779079.75	1174.24	1.1417	1846.1882	0.60215	16813600	0.42696	502.464	122.908	119.7733	249.963	234.8353	91986.3672	177.4818	-0.79114	213.7719	4512820
022	2018-06-20t1203	1529514575.77	adult	188.0039	138.0018	-58.0009	1104.0357	86.159	74220.3569	233892.5152	4248256.3872	3277.61	0.04471	438.079	0.088237	332.6299	-0.51815	2107.3013	0.24982	2011.8193	815525.625	1073.5808	0.62119	1671.2557	0.15247	16940100	0.47093	695.515	137.715	132.4963	392.2799	368.0999	151812.3281	194.4403	-0.5372	266.9231	5325310
022	2018-06-20t1603	1529528975.46	adult	192.0038	142.0017	-54.001	1156.6651	78.0322	71551.36	225402.7849	3765166.9054	3069.06	-0.15819	419.712	-0.2922	325.1614	-0.69418	1902.736	-0.15902	1816.3774	711623.25	973.8249	0.10805	1553.1099	-0.14471	15674600	0.20502	536.037	138.017	131.686	331.79	317.4639	124089.4688	207.6077	-0.3678	268.4511	5154400
022	2018-06-20t2003	1529543375.26	adult	196.0037	146.0017	-50.001	1217.254	80.6793	77543.8622	244233.8553	4292702.1311	2925.15	-0.29642	392.511	-0.85766	309.8023	-1.0467	1724.6133	-0.51207	1622.0667	698468.375	890.5562	-0.3178	1371.8485	-0.60192	15884500	0.27312	384.281	135.925	131.4958	277.1382	269.4134	112240.9766	200.9598	-0.55304	248.3962	5500760
022	2018-06-21t0003	1529557776.15	adult	200.004	150.0019	-46.0008	1200.2375	82.0395	77126.599	242980.3758	4303577.2673	3693.57	0.44363	394.951	-0.79024	315.8487	-0.90772	1687.1897	-0.57946	1539.9582	678250.25	848.4319	-0.52136	1308.4284	-0.75288	15871900	0.29146	401.898	138.316	134.1992	284.2165	277.3306	114255.0391	198.4167	-0.66024	253.2282	5558490
022	2018-06-21t0403	1529572176.03	adult	204.0039	154.0019	-42.0008	1166.4491	82.1164	73606.3194	232057.0757	3935701.5157	2870.42	-0.34371	410.151	-0.44279	336.0086	-0.43665	1739.3572	-0.46741	1665.2479	669652.5	879.4324	-0.32308	1376.0385	-0.56729	15755500	0.29065	628	150.894	144.6212	434.6425	426.148	167337.3594	229.3492	-0.19134	365.5856	5796450
022	2018-06-21t0803	1529586576.75	adult	208.0041	158.0021	-38.0006	1161.108	79.3583	73272.7844	230773.246	3987281.5872	2801.72	-0.40575	411.211	-0.39768	344.4612	-0.23411	1712.4006	-0.51282	1612.121	655849.4375	854.5555	-0.43446	1359.0689	-0.59952	15718500	0.30729	480.415	153.091	147.2017	330.0569	317.9032	126411.8125	230.1922	-0.24123	286.0643	5851900
022	2018-06-21t1203	1529600996.33	adult	212.0096	162.0075	-33.9952	1174.3632	82.0772	75310.5592	237214.6458	4123468.4896	3283.11	0.060386	406.397	-0.47666	346.8145	-0.16707	1564.3352	-0.80067	1448.985	614783.75	803.5023	-0.69879	1221.9018	-0.94562	15958800	0.38672	534.862	156.322	147.5263	363.175	346.0247	142727.7812	241.8913	-0.10306	303.4849	6138600
022	2018-06-21t1603	1529615379.68	adult	216.005	166.0029	-29.9998	1161.5083	80.6083	73756.9799	232321.5471	4021423.3258	3705.45	0.46812	408.35	-0.41171	348.6025	-0.11491	1607.2136	-0.70638	1506.2242	618777.25	814.1957	-0.61577	1238.1566	-0.89452	15721100	0.36114	486.012	161.211	151.6284	345.4484	331.4542	132997.6406	253.9107	0.039649	306.2569	6206450
022	2018-06-21t2003	1529629784.13	adult	220.0062	170.0041	-25.9986	1135.5208	77.1353	71571.6114	225535.1231	3879469.9653	2698.02	-0.49339	403.03	-0.50443	343.8374	-0.21031	1578.1608	-0.75768	1481.7347	590232.125	797.0336	-0.6963	1226.7598	-0.91767	15042700	0.24027	494.664	165.867	154.397	349.5726	339.4405	130740.1562	267.1082	0.20531	318.1068	6190820
022	2018-06-22t0003	1529644176.61	adult	224.0041	174.002	-22.0007	1117.8283	78.7775	69966.6032	220430.2647	3762224.213	3472.28	0.24891	404.399	-0.45301	344.003	-0.19237	1600.5319	-0.70694	1474.7245	584194.125	798.0752	-0.67383	1238.3794	-0.88239	14751300	0.20357	517.333	170.943	157.6284	372.4748	362.3018	135953.2969	280.5508	0.37695	337.3713	6235510
022	2018-06-22t0403	1529658576.43	adult	228.0041	178.002	-18.0007	1123.4726	76.355	69883.529	220163.0295	3742091.6676	3359.62	0.14225	408.41	-0.34382	346.6798	-0.11591	1648.6736	-0.60611	1539.4506	601765.875	827.1101	-0.48425	1292.9269	-0.73532	14887800	0.26134	608.038	175.722	161.5016	390.9539	377.832	142698.1875	293.7983	0.547	353.9026	6405600
022	2018-06-22t0803	1529672978.53	adult	232.0046	182.0026	-14.0001	1112.7721	77.289	69283.7601	218256.4267	3716353.9134	2776.16	-0.41277	408.319	-0.32462	348.4947	-0.05804	1602.2994	-0.69651	1518.2972	580032.375	813.3819	-0.55193	1265.352	-0.80623	14764000	0.26218	578.084	180.373	165.095	416.2672	404.8742	150688.7031	306.0782	0.70238	377.2612	6521920
022	2018-06-22t1203	1529687399.17	adult	236.0104	186.0083	-9.9944	1082.7866	77.4953	68711.0853	216540.8412	3752523.7482	2245.44	-0.91579	400.846	-0.4698	344.9642	-0.12269	1476.5754	-0.94803	1422.252	530090.5625	798.6438	-0.62939	1210.7619	-0.95044	14362700	0.20168	727.697	183.475	168.1696	441.4097	425.5552	158466.0938	314.9264	0.80126	389.0375	6574080
022	2018-06-22t1603	1529701798.43	adult	240.0102	190.0081	-5.9946	1099.4034	79.3311	69812.0296	220000.268	3804947.2478	2218.93	-0.93736	392.231	-0.64235	339.4877	-0.23215	1509.0956	-0.88159	1456.2229	550819.875	778.7695	-0.74271	1242.907	-0.86454	14279600	0.21284	752.549	186.003	168.2527	469.2907	448.0191	171291.125	325.8964	0.93877	411.3022	6771610
022	2018-06-22t2003	1529716177.95	adult	244.0045	194.0024	-2.0003	1103.7359	79.9526	70318.5316	221565.2392	3814058.0724	2664.43	-0.50854	370.575	-1.1124	322.6415	-0.60825	1504.1044	-0.89051	1442.3295	552006.3125	725.1139	-1.0771	1186.0906	-1.0164	13590100	0.088105	812.226	181.137	163.2973	470.8733	457.5147	172810.4844	319.0901	0.77534	412.3384	6642840
022	2018-06-23t0003	1529730579.96	dead	248.005	198.003	2.0003	1096.8025	80.5435	68886.0352	217052.675	3733969.0202	2776.17	-0.39558	371.701	-1.0686	323.9508	-0.55915	1505.192	-0.88625	1435.1616	541869.125	733.595	-1.0176	1191.809	-1.0006	13351100	0.065458	712.023	183.614	165.1118	488.0884	473.7292	175711.8125	325.5329	0.8405	428.1699	6595220
025	2018-06-12t1603	1528837800.47	egg	-1.9986	-54.0028	-210.0076	184.7693	36.2166	4195.0195	13391.233	86731.6419	0	1803.9968	0	-0.38948	0	-0.49933					0	0.13434	0	0.86728	0	1.2801	0	0	0				0	-0.5585	0	0
025	2018-06-12t2003	1528852190.35	larva	1.9986	-50.0056	-206.0104	171.9854	31.6518	3842.4353	12243.2921	76354.6608	0	1324.3919	0	-0.62302	0	-0.6929					0	-0.26454	0	0.12744	0	0.71555	0	0	0				0	-0.72899	0	0
025	2018-06-13t0003	1528866590.98	larva	5.9988	-46.0054	-202.0103	179.1086	30.9155	4023.3346	12801.272	80222.4564	0	0.28023	0	-0.86799	0	-0.89541					0	-0.65626	0	-0.40787	0	0.18731	0	0	0				0	-0.90832	0	0
025	2018-06-13t0403	1528880991.58	larva	9.9989	-42.0052	-198.0101	182.1245	30.7463	4106.9848	13055.3815	82515.8243	0	-0.52889	0	-1.1256	0	-1.108					0	-1.0403	0	-0.83468	0	-0.30758	0	0	0				0	-1.0977	0	0
025	2018-06-13t0803	1528895391.81	larva	13.999	-38.0052	-194.01	176.5684	26.652	3016.237	9570.0208	49990.6602	306.511	0.074429	230.3	0.75563	230.855	0.75833	298.5415	-0.050227	298.0716	5075.2061	273.7476	0.56324	292.0469	0.35788	384601	-0.5372	138.361	84.3671	83.4018	127.0068	125.244	2159.1147	107.9579	0.97432	120.0032	140893
025	2018-06-13t1217	1528910627.41	larva	18.2311	-33.7731	-189.7779	403.5129	39.0988	12514.7837	39723.0386	321418.689	377.434	-0.16327	208.104	0.31897	207.4129	0.37147	282.5229	-0.44961	277.7421	18929.0332	253.8131	0.016734	271.889	-0.18548	1389720	-0.41457	313.116	72.4551	71.8465	120.3559	112.3954	8063.8438	96.1086	0.58984	109.1358	483855
025	2018-06-13t1603	1528924192.73	larva	21.9993	-30.0049	-186.0098	289.0439	97.6773	15438.3758	51805.4495	805437.3697	661.531	0.15819	295.771	0.98626	295.7974	1.0733	381.0394	-0.3706	372.8451	30864.1914	344.5882	0.31505	366.4179	-0.083773	2394560	-0.2517	570.656	84.3412	83.8419	136.3695	123.9385	11045.9258	108.3481	0.74349	119.1547	682826
025	2018-06-13t2003	1528938593.45	larva	25.9995	-26.0047	-182.0096	525.6735	39.889	16529.466	52135.1234	440024.7722	415.427	-0.63068	279.392	0.60572	284.0286	0.80419	380.2568	-0.64667	376.6857	33842.8555	347.6731	-0.03182	369.9859	-0.41339	2462280	-0.6463	149.601	90.332	89.7892	131.7454	129.7581	11725.3418	115.2254	0.7776	126.2581	796096
025	2018-06-14t0003	1528953007.85	larva	30.0035	-22.0007	-178.0056	663.1854	81.8261	24725.6539	80292.136	823988.6754	507.791	-0.68313	311.032	0.72117	310.4742	0.9223	400.719	-0.83066	394.446	52894.9062	358.5073	-0.31812	381.8177	-0.67669	4085410	-0.17774	270.304	96.9316	96.5227	140.6526	137.2314	18566.1484	121.1804	0.7945	132.8733	1273200
025	2018-06-14t0403	1528967407.19	larva	34.0033	-18.0009	-174.0058	686.3683	57.4234	30988.7005	98082.4605	1159775.6108	584.979	-0.75507	310.459	0.48019	313.9103	0.79566	470.337	-0.8451	465.3974	77135.2656	389.5961	-0.45611	442.6985	-0.71709	5065440	-0.072296	189.532	91.844	91.2735	135.228	133.2563	22177.3906	117.2308	0.54836	128.9188	1498530
025	2018-06-14t0803	1528981815.84	larva	38.0057	-13.9985	-170.0034	835.812	58.3332	40831.2862	128679.1238	1695693.6252	689.676	-0.77702	320.913	0.34966	318.5412	0.67178	596.1758	-0.68411	586.8801	128177.8125	468.5281	-0.25171	564.3499	-0.51333	6879410	0.45723	201.885	86.0946	85.6383	133.6085	131.8422	28725.8359	114.9288	0.31844	127.3537	1845610
025	2018-06-14t1249	1528998999.32	larva	42.7789	-9.2253	-165.2302	876.6877	72.6841	49627.3259	156803.9237	2370185.3292	1101.88	-0.38648	296.835	-0.30416	245.4593	-0.51383	916.0173	0.0032018	907.5782	238164.4844	596.4555	0.23363	851.9534	0.25347	7702870	0.37879	303.869	75.721	75.3293	117.1017	114.8306	30446.4512	99.3426	-0.41439	110.2535	1964960
025	2018-06-14t1603	1529010608.41	larva	46.0036	-6.0006	-162.0054	917.0107	60.4668	46089.3558	145272.5945	1947297.4045	1557.53	0.088475	373.59	0.51418	327.3117	0.40816	1178.9078	0.57977	1159.9639	285295.6875	721.9492	0.84028	1004.858	0.57852	9023310	0.68168	206.743	90.9065	90.2915	137.6282	135.3864	33306.0234	118.7104	0.056339	130.6066	2195660
025	2018-06-14t2003	1529025010.56	larva	50.0042	-2	-158.0048	1047.1159	66.4002	57066.2848	179757.5915	2622932.3194	2251.89	0.82192	431.154	1.2323	357.9934	0.77846	1306.4019	0.69522	1241.7277	390614.1562	846.0323	1.4623	1127.6191	0.78237	12880700	2.094	265.375	92.6952	92.1775	139.967	137.1848	41850.1445	119.964	-0.020776	132.4382	2769270
025	2018-06-15t0003	1529039410.36	adult	54.0042	2	-154.0049	1081.4609	74.5064	63999.5133	201823.4707	3180372.5403	1674.54	-0.12745	375.944	0.22614	315.0824	0.011382	1078.6643	-0.16439	1037.9403	361352.5625	759.7041	0.59419	955.1048	-0.06664	12570100	1.5239	211.93	92.6315	91.7661	143.1663	140.7631	47960.707	121.9251	-0.046845	135.5853	3097230
025	2018-06-15t0403	1529053809.6	adult	58.0039	5.9998	-150.0051	1155.0154	78.7035	69821.0957	220159.4019	3537207.2671	1862.38	-0.05228	399.229	0.49862	328.2727	0.16962	1204.7419	-0.048173	1155.5216	439730.8125	795.6608	0.63111	1045.7163	0.056413	14553100	2.0497	505.181	89.0775	88.451	141.0199	137.4227	51472.2578	118.128	-0.32543	131.6999	3247140
025	2018-06-15t0803	1529068214.16	adult	62.0052	10.001	-146.0038	1089.8929	76.9518	66940.319	210992.3203	3465299.1114	2739.06	0.87064	402.354	0.44478	332.0294	0.18864	1243.2179	-0.14571	1161.6842	435126.2812	812.7726	0.55486	1062.997	-0.067773	14053400	1.4631	186.504	97.9266	97.3045	145.7556	143.6911	51014.4453	126.5177	-0.0031733	139.2301	3420380
025	2018-06-15t1203	1529082616.04	adult	66.0057	14.0016	-142.0033	1330.823	76.6596	76203.4837	240031.5426	3784016.8593	1699.19	-0.52994	383.343	-0.039372	324.8865	-0.0094615	1111.7273	-0.66011	1081.8202	443579.1875	759.4165	-0.019883	978.5464	-0.53851	15273900	1.6947	172.918	96.3439	95.5505	143.1438	141.2987	57114.3672	123.2406	-0.27311	136.456	3838720
025	2018-06-15t1603	1529097010.65	adult	70.0042	18.0001	-138.0048	1238.5528	79.1001	78294.1548	246786.6909	4122411.3617	2017.47	-0.26768	358.763	-0.6585	286.5763	-0.90641	1204.4747	-0.55571	1149.8455	492630.1875	784.6225	0.0061835	1058.7794	-0.40759	14647900	1.1288	350.828	80.2305	79.5904	129.6157	125.0303	53012.8047	106.5458	-1.3333	119.6754	3275730
025	2018-06-15t2003	1529111413.51	adult	74.005	22.0008	-134.004	1227.7968	81.8662	74990.62	236253.8321	3921349.4848	2305.87	-0.036169	405.341	0.21358	320.3082	-0.20776	1413.8525	-0.12346	1345.9569	554230.1875	875.2855	0.56261	1214.1116	0.012873	15863000	1.4291	347.276	97.0825	96.3868	147.486	144.1077	57814.5273	126.3076	-0.32421	138.9954	3799320
025	2018-06-16t0003	1529125811.45	adult	78.0045	26.0003	-130.0046	1172.3557	82.703	73418.2714	231238.0959	3916978.6395	2374.54	-0.053588	417.225	0.39961	325.0997	-0.13468	1547.0636	0.11768	1484.6993	592525.375	988.3747	1.3425	1360.7809	0.42408	15978000	1.2712	234.764	93.215	92.381	143.676	141.1201	55027.8984	122.3529	-0.68984	136.1732	3569760
025	2018-06-16t0403	1529140210.1	adult	82.0041	29.9999	-126.005	1194.2892	78.4164	76850.0961	242330.6431	4099798.4441	2093.72	-0.46564	406.058	0.089378	317.1929	-0.35429	1508.5486	-0.10163	1459.7192	604928	957.7737	1.0073	1360.6297	0.30722	16268300	1.2265	361.324	91.7185	90.179	160.1225	156.7114	64209.1289	127.6707	-0.50572	147.5088	3674610
025	2018-06-16t0803	1529154611.86	adult	86.0046	34.0004	-122.0045	1154.789	85.0547	73308.9579	231055.8215	3934900.5088	1991.23	-0.66595	403.741	-0.024696	315.5717	-0.42239	1571.0718	-0.049098	1543.6403	601720.5	892.1956	0.37418	1387.1472	0.28759	15436200	0.70209	284.277	99.7108	99.0147	149.4812	146.7711	57251.3125	128.8069	-0.58153	141.488	3812240
025	2018-06-16t1203	1529169011.81	adult	90.0046	38.0004	-118.0045	1175.5009	80.4366	74270.39	233945.5869	3958632.9611	2913	0.30637	409.788	0.057009	315.8717	-0.44054	1742.4565	0.29645	1647.1082	676073.125	973.1909	0.91943	1453.8657	0.41234	15875200	0.77958	422.353	100.555	98.6182	216.5887	200.6685	84036.4219	134.1062	-0.39141	171.7937	3895480
025	2018-06-16t1603	1529183413.76	adult	94.0051	42.0009	-114.0039	1165.2409	79.2153	70720.2031	222820.4089	3596092.8422	3901.38	1.3504	431.15	0.50594	320.242	-0.35555	2433.1936	2.0102	2387.7728	900281.625	1075.1676	1.6142	1944.0161	2.0899	15910300	0.69344	415.408	103.608	101.9142	206.1461	173.8158	76274.0625	135.186	-0.47036	155.2997	3823340
025	2018-06-16t2003	1529197812.01	adult	98.0046	46.0004	-110.0044	1196.5528	86.7015	76350.4953	240547.5132	4179044.953	3007.03	0.24913	410.251	-0.050378	303.6818	-0.78963	1939.3408	0.55887	1787.406	773797	995.293	0.8375	1501.9182	0.32798	16336600	0.79979	442.642	94.8346	91.8445	243.1873	238.3481	97031.7344	131.9781	-0.8154	188.9357	3776410
025	2018-06-17t0003	1529212213.27	adult	102.005	50.0008	-106.0041	1106.5502	82.4207	70103.1319	220883.6611	3790455.5461	7294.65	5.0109	430.335	0.37232	304.9698	-0.78191	3113.8647	3.4699	2987.4988	1139674.5	1126.3705	1.7183	2212.3633	2.7438	15735600	0.44817	223.155	103.913	102.5364	163.7008	161.2045	59914.5039	136.2289	-0.67288	154.104	3799670
025	2018-06-17t0403	1529226612.38	adult	106.0047	54.0005	-102.0043	1166.6658	81.5884	72358.7534	228030.6973	3828530.6417	4029.86	1.2366	459.426	1.0161	340.2773	0.081371	2403.5735	1.4902	2238.4167	908550.75	1172.0331	1.9134	1891.505	1.4473	17355300	1.1007	273.047	105.506	104.3988	163.8965	160.5512	61952.875	138.0279	-0.68529	154.1636	3985610
025	2018-06-17t0803	1529241022.09	adult	110.0074	58.0032	-98.0016	1169.5273	80.073	72810.857	229401.4878	3812129.7279	5096.87	2.3434	449.172	0.70815	340.742	0.070138	2162.5376	0.75545	1914.5179	821764.25	1190.3589	1.9002	1722.6307	0.72359	17054600	0.89156	273.492	113.158	112.252	182.6524	175.9437	69407.9062	147.9783	-0.24206	166.6669	4296480
025	2018-06-17t1203	1529255413.02	adult	114.0049	62.0007	-94.0042	1145.6359	84.7235	70056.6209	220654.5492	3730170.8741	3864.11	0.89491	460.978	0.93439	328.6882	-0.25958	2562.7671	1.6436	2466.85	937972.75	1287.2232	2.4693	2161.2722	2.1117	16851500	0.73271	366.734	105.352	103.3907	191.9867	174.6545	70267.125	141.1268	-0.7406	163.5008	3851260
025	2018-06-17t1603	1529269813.98	adult	118.0052	66.001	-90.0039	1117.6293	85.9695	71676.202	225969.2778	3906936.0046	6286.21	3.4915	471.289	1.1242	336.5493	-0.088902	2814.73	2.1624	2580.9912	1052709	1324.3372	2.5973	2160.2238	1.9873	17610700	0.97914	540.099	116.701	114.2358	267.2887	236.987	99965.9844	154.8911	-0.14163	192.6944	4360760
025	2018-06-17t2003	1529284213.3	adult	122.005	70.0008	-86.0041	1168.0933	83.3841	73562.8287	231799.8615	3956991.0533	3862.89	0.77046	452.014	0.60086	309.3309	-0.80268	2669.5383	1.7186	2605.6674	1025102.75	1300.1489	2.2968	2197.2974	2.0075	17342900	0.80093	255.289	105.478	103.9697	172.5951	168.6603	66276.5312	139.4071	-1.0229	159.8359	4046980
025	2018-06-18t0003	1529298613.07	adult	126.0049	74.0007	-82.0041	1145.2091	87.5988	76473.1591	241125.474	4309625.8068	3316.84	0.13057	447.725	0.44615	319.6626	-0.57202	2486.3765	1.2053	2429.2434	992064.25	1250.7007	1.8417	2076.3745	1.5185	17831500	0.92667	426.084	108.158	106.2053	202.3073	188.9199	80720.5938	148.0191	-0.70451	171.3864	4307610
025	2018-06-18t0403	1529313013.97	adult	130.0052	78.001	-78.0039	1158.8049	80.2593	69645.7622	219322.7941	3615972.8653	5003.24	1.9243	470.528	0.94645	331.6135	-0.30313	2975.3008	2.3396	2808.1038	1083009.5	1310.9722	2.1594	2330.3118	2.2809	17109800	0.59969	276.651	113.788	112.8152	189.2996	182.9556	68905.0469	153.7423	-0.54497	173.1523	4137660
025	2018-06-18t0803	1529327415.21	adult	134.0055	82.0013	-74.0035	1188.6981	79.9416	73272.8684	230956.0564	3859727.4558	3479.9	0.25134	439.072	0.15879	313.1625	-0.79005	2375.04	0.85547	2273.3887	909640.375	1226.0184	1.5124	1946.8538	0.98046	16793600	0.44541	475.324	113.867	110.897	256.7727	241.9335	98343.9531	155.454	-0.5661	200.1644	4355200
025	2018-06-18t1203	1529341833.34	adult	138.0105	86.0064	-69.9985	1112.2361	87.2969	76292.6867	240591.4921	4423383.7081	3378.42	0.13451	443.398	0.23875	334.1974	-0.29332	2231.031	0.49209	2167.005	887950.3125	1207.285	1.343	1846.7405	0.63637	17615300	0.69693	417.476	110.304	108.2793	213.9419	197.7815	85148.8672	155.6624	-0.63826	183.0561	4382170
025	2018-06-18t1603	1529356217.81	adult	142.0062	90.002	-66.0028	1095.7751	86.748	73713.7352	232702.7103	4219968.0233	3564.35	0.32697	452.122	0.42033	331.433	-0.38583	2415.6489	0.92356	2336.4371	927609.1875	1232.5727	1.462	1940.007	0.90715	17361500	0.58073	302.093	103.78	101.396	195.1778	187.2909	74948.2812	148.6496	-0.95096	174.7951	3985160
025	2018-06-18t2003	1529370614.98	adult	146.0054	94.0013	-62.0036	1153.507	82.4879	72854.9901	229484.5329	4010388.3215	4384.4	1.2027	465.916	0.72159	337.648	-0.25644	2589.5881	1.3281	2457.5869	984043.5	1237.0122	1.4568	2087.0632	1.3406	17698800	0.66134	590.266	111.208	109.609	186.7783	179.3962	70975.7578	151.0261	-0.92111	171.8277	4224460
025	2018-06-19t0003	1529385014.22	adult	150.0052	98.001	-58.0038	1129.2158	88.0167	72137.8662	227474.8287	4034300.4701	3771.86	0.54664	433.513	-0.03814	302.7579	-1.12	2241.5825	0.51292	2107.8853	845076.625	1150.1384	0.90812	1858.6707	0.63334	16308300	0.22423	436.486	112.656	108.8704	252.0763	233.9836	95032.7734	158.5309	-0.74341	202.1223	4237990
025	2018-06-19t0403	1529399415.53	adult	154.0056	102.0014	-54.0035	1212.954	84.8685	76113.1313	239667.6707	4156350.2755	4302.95	1.1053	457.398	0.49977	328.9351	-0.50378	2478.9758	1.0565	2292.5815	984153.375	1231.5741	1.388	1967.5669	0.94887	18158700	0.75581	421.426	115.874	113.0592	207.0958	201.1436	82217.0312	159.9831	-0.75806	188.003	4600210
025	2018-06-19t0803	1529413816.7	adult	158.0059	106.0017	-50.0031	1222.5902	83.2473	76477.8847	240838.897	4098144.5011	4697.62	1.5096	461.993	0.59371	346.6262	-0.098432	2534.9971	1.1744	2360.0017	1011463.875	1157.3493	0.94722	1883.5251	0.69633	18433100	0.81409	429.712	129.536	126.9147	257.6953	242.313	102820.4141	174.2866	-0.44179	217.393	5168370
025	2018-06-19t1203	1529428213.92	adult	162.0051	110.001	-46.0039	1245.3917	84.7901	82089.5737	258663.7986	4616417.6914	4583.68	1.3787	447.928	0.27512	338.6502	-0.3041	2258.8022	0.55404	2055.1871	966767.375	1119.6363	0.73571	1790.2898	0.42901	19163300	0.99392	349.124	117.514	115.4985	230.3547	219.9097	98591.8203	168.1768	-0.66355	203.1633	5027480
025	2018-06-19t1603	1529442613.85	adult	166.0051	114.0009	-42.0039	1129.9783	86.8867	73887.5982	232873.4046	4130228.3231	6066.76	2.8777	451.71	0.35725	349.2034	-0.070293	2453.2102	0.97544	2269.1919	946939.125	1075.437	0.49922	1849.933	0.59706	17391700	0.52079	296.026	132.881	132.0226	226.3904	221.4972	87386.7031	180.4717	-0.43864	209.1774	5116170
025	2018-06-19t2003	1529457014.82	adult	170.0054	118.0012	-38.0037	1091.4758	90.204	74449.264	234726.5531	4343735.4068	5270.96	2.0481	458.85	0.51313	367.0107	0.33144	2185.3867	0.39666	1995.9091	847930	1048.3251	0.36786	1681.8466	0.13995	17797400	0.62522	405.249	134.978	132.2265	281.5379	271.1627	109236.7188	190.1718	-0.2962	240.2065	5235390
025	2018-06-20t0003	1529471415.61	adult	174.0056	122.0014	-34.0034	1237.9445	88.6591	83907.9508	264292.6626	4879867.5016	5304.62	2.0644	426.454	-0.18607	350.993	-0.056642	2140.8271	0.30643	1974.5465	935541.5	962.5193	-0.078979	1660.7742	0.092519	18630900	0.83386	412.673	128.195	125.9485	271.0233	257.7056	118437.1953	182.9823	-0.52404	227.0194	5600560
025	2018-06-20t0403	1529485815.42	adult	178.0056	126.0014	-30.0035	1262.1217	83.3807	81370.5926	256208.8196	4532096.827	5363.84	2.1077	435.263	0.010124	363.6377	0.22358	2077.8206	0.17914	1833.0149	883073.75	873.9802	-0.5343	1510.2981	-0.29789	18462500	0.7972	757.292	136.265	133.3442	241.5884	233.6949	102675.0625	186.9773	-0.51121	218.7949	5779940
025	2018-06-20t0803	1529500219.23	adult	182.0066	130.0024	-26.0024	1219.5572	84.7331	79093.5992	249069.2174	4416697.8773	5656.31	2.3809	428.668	-0.12485	371.2267	0.38544	1923.5928	-0.13216	1671.5767	794443.8125	806.4544	-0.86962	1357.163	-0.68583	17682600	0.62069	470.812	151.226	147.0559	292.1971	278.3855	120677.3984	211.2117	-0.11073	253.3716	6238080
025	2018-06-20t1203	1529514616.44	adult	186.0058	134.0017	-22.0032	1159.7908	85.5363	74982.6415	236220.8821	4199510.3241	6018.75	2.7202	430.494	-0.077814	374.4707	0.44851	2006.2117	0.043327	1732.9235	784428.75	814.6011	-0.79731	1385.359	-0.59765	16832700	0.43885	562.335	159.877	153.5339	344.2095	323.7388	134585.9062	232.996	0.21449	285.0479	6251340
025	2018-06-20t1603	1529529016.11	adult	190.0057	138.0016	-18.0033	1014.2975	87.0804	67649.2198	213452.6053	3921714.7305	5439.27	2.1433	440.539	0.14636	385.6679	0.69717	1915.3318	-0.1363	1693.6449	676112.125	822.3417	-0.72931	1395.1561	-0.55994	15525900	0.16132	446.111	166.818	160.4859	328.4833	317.3615	115954.6172	246.0893	0.36525	292.8805	5879160
025	2018-06-20t2003	1529543415.85	adult	194.0057	142.0015	-14.0034	1112.7108	87.1878	71107.9567	224108.2416	3914782.1827	5893.73	2.571	431.859	-0.027215	376.4668	0.47968	1841.9163	-0.27924	1577.6689	683350.9375	796.0746	-0.84528	1328.2924	-0.71953	16020200	0.29213	423.641	169.898	161.2452	316.9043	307.895	117571.4922	248.8594	0.32753	290.7354	6302540
025	2018-06-21t0003	1529557816.98	adult	198.006	146.0018	-10.0031	989.749	86.5393	63430.154	200072.8508	3541364.0926	7133.44	3.7559	448.919	0.35359	388.0789	0.74594	2097.6582	0.23897	1779.2125	694324.875	835.6266	-0.60475	1445.9914	-0.40457	14843500	0.054413	470.754	176.714	168.434	331.4379	322.7181	109705.9453	261.07	0.46162	305.4292	5843050
025	2018-06-21t0403	1529572216.93	adult	202.006	150.0018	-6.0031	970.0902	84.6723	61444.3227	193763.3176	3422069.2612	6363.66	3.0089	453.298	0.46887	390.0825	0.79659	2158.0564	0.36649	1881.3043	692736.125	828.6507	-0.61763	1516.0613	-0.21208	14520900	0.0080371	450.909	183.458	174.0116	353.465	345.6991	113462.25	277.0312	0.66214	326.853	5876900
025	2018-06-21t0803	1529586617.41	adult	206.0061	154.0019	-2.0029	927.441	86.657	59587.1002	188043.2001	3308867.5303	5768.57	2.4406	466.741	0.78624	391.1856	0.83348	2656.2258	1.3723	2440.8325	826086.25	899.4671	-0.19695	1839.9359	0.63948	14510500	0.031553	511.458	188.599	178.6729	376.6885	370.22	117150.125	291.2547	0.84035	350.685	5863370
025	2018-06-21t1203	1529601038.51	dead	210.012	158.0078	2.0029	957.0375	85.2976	60460.9159	190781.7644	3292766.6483	5815.67	2.4866	459.785	0.66329	390.6152	0.83016	2249.4504	0.56849	1944.5137	710826.375	871.2852	-0.32679	1618.2339	0.078995	14503500	0.055825	536.194	192.366	181.0949	389.5952	378.0166	123112.1016	296.4292	0.86059	353.4436	6067990
026	2018-06-12t1603	1528837813.29	egg	-1.9986	-54.0029	-174.0043	159.2784	50.3154	3760.7924	12681.2241	91554.2984	0	1803.9945	0	-0.38948	0	-0.49933					0	0.13433	0	0.86727	0	1.2801	0	0	0				0	-0.5585	0	0
026	2018-06-12t2003	1528852203.01	larva	1.9986	-50.0058	-170.0072	184.1183	26.9636	3503.527	11100.3006	60608.0516	0	1324.3951	0	-0.62302	0	-0.6929					0	-0.26454	0	0.12745	0	0.71556	0	0	0				0	-0.72899	0	0
026	2018-06-13t0003	1528866603.78	larva	5.9988	-46.0056	-166.007	188.0989	27.8658	3717.0971	11780.5661	65206.294	0	0.28022	0	-0.86799	0	-0.89541					0	-0.65626	0	-0.40788	0	0.18731	0	0	0				0	-0.90832	0	0
026	2018-06-13t0403	1528881004.26	larva	9.9989	-42.0054	-162.0068	131.1559	23.0391	1884.6273	6008.1978	26965.9084	296.159	0.68961	218.581	0.8481	218.975	0.80422	287.6138	0.27433	285.3686	3163.7515	262.8263	0.87345	282.8744	0.8025	230603	-0.16145	124.759	79.6753	78.879	116.8798	116.8927	1285.6779	102.1471	0.96833	112.3394	84057.5
026	2018-06-13t0803	1528895404.5	larva	13.999	-38.0054	-158.0068	192.3686	21.7634	3031.5781	9579.0464	43278.6041	411.411	0.38915	320.775	1.6016	320.8399	1.5733	391.448	0.31471	391.2787	6654.6162	362.284	1.2036	382.4919	0.83874	542110	-0.44087	146.738	92.4605	91.7712	134.5266	134.6984	2286.9517	114.0988	1.1036	127.1721	156258
026	2018-06-13t1217	1528910640.09	larva	18.2311	-33.7733	-153.7746	342.8115	32.4551	9063.7325	28635.4584	203319.2634	432.668	-0.027748	297.548	1.1884	296.4143	1.2111	371.9079	-0.11997	369.328	18223.4883	342.4144	0.65356	359.6834	0.24787	1451140	-0.3783	356.866	88.3	87.6567	134.48	128.3181	6589.5195	111.2034	0.9224	124.0597	430639
026	2018-06-13t1603	1528924205.38	larva	21.9992	-30.0051	-150.0065	479.4138	40.1677	14612.4033	46102.2603	379916.3076	372.152	-0.46623	247.412	0.49876	247.6761	0.60152	350.4663	-0.47815	348.4734	27336.373	318.8369	0.13083	340.4327	-0.20508	1928570	-0.51886	145.68	81.9615	81.6513	123.3424	121.4885	9620.7109	106.6627	0.70472	117.0249	638890
026	2018-06-13t2003	1528938606.32	larva	25.9995	-26.0049	-146.0062	490.1189	41.8238	16327.226	51577.5001	457724.96	451.396	-0.56092	309.969	0.92683	309.4664	1.0647	390.4745	-0.61223	385.864	33971.2773	358.035	0.042031	378.2237	-0.37683	2691770	-0.51851	239.859	88.8006	88.4186	132.7754	128.4561	11551.4619	113.1381	0.72717	125.3474	771144
026	2018-06-14t0003	1528953021.24	larva	30.0036	-22.0007	-142.0021	673.4507	49.3353	27866.0738	88038.8531	953667.5516	379.244	-0.91176	244.486	-0.00906	244.4707	0.21406	334.9027	-1.0446	330.7486	49565.6016	298.2196	-0.74696	322.4877	-0.92881	3600800	-0.44033	167.383	85.4291	84.9002	126.8358	125.5474	18771.6992	110.0238	0.51013	120.879	1258200
026	2018-06-14t0403	1528967420.35	larva	34.0034	-18.001	-138.0023	688.4627	47.8823	27028.1145	85257.964	879829.3907	1416.57	0.62035	347.656	0.90848	322.8099	0.89617	871.6016	0.41845	818.997	124639.0234	536.2376	0.58665	731.7024	0.4654	4969040	-0.12321	189.856	94.3852	93.9735	136.0002	134.1753	19448.0273	118.7839	0.59039	130.4702	1349050
026	2018-06-14t0803	1528981829.26	larva	38.0059	-13.9985	-133.9999	777.6331	57.7187	37837.0289	119410.0032	1528140.0749	1606.03	0.64642	371.038	0.95932	333.5811	0.85182	1205.379	1.1808	1180.0682	239870.4219	620.1653	0.82782	1047.0551	1.3957	7375120	0.71246	180.366	93.9298	93.4726	137.1479	135.3365	27292.4355	119.7016	0.45694	130.8072	1867040
026	2018-06-14t1249	1528999012.65	larva	42.779	-9.2253	-129.2267	1088.9902	63.8592	50020.6924	157502.3715	2053218.3829	1933.91	0.82224	307.201	-0.16738	243.042	-0.5454	1280.4135	1.0843	1233.9126	336748.75	704.6073	1.0049	1118.5387	1.2674	8079080	0.56648	226.851	84.0278	83.5402	127.6839	125.3865	33580.8594	109.1272	-0.098829	120.5807	2209850
026	2018-06-14t1603	1529010621.69	larva	46.0038	-6.0006	-126.002	976.0205	64.152	51922.314	163651.2354	2368161.2551	1994.85	0.69633	346.325	0.1267	286.6033	-0.16762	1306.2314	0.94969	1234.6688	355294.9375	725.5712	0.8661	1091.6733	0.89968	9417960	0.87363	425.459	81.4736	80.9146	126.3633	123.0691	34370.8164	106.8432	-0.36455	118.5639	2215590
026	2018-06-14t2003	1529025024.02	larva	50.0044	-1.9999	-122.0013	1100.5026	73.4643	62581.4264	197487.676	3107051.2766	1664.19	0.037359	338.906	-0.1903	277.1706	-0.47306	1156.2744	0.27056	1112.5284	379258	694.915	0.37496	968.8002	0.20317	11093100	1.2447	231.251	73.3964	72.7453	119.0641	116.0217	39053.0391	98.7793	-0.8545	111.1669	2402410
026	2018-06-15t0003	1529039423.61	adult	54.0043	1.9999	-118.0014	1140.0173	71.3041	65108.7198	205091.1812	3133898.6494	2865.36	1.4088	394.217	0.53142	324.3156	0.16825	1488.7782	0.97169	1403.6316	507673.375	794.4162	0.84562	1218.8065	0.88383	13412400	1.9166	408.455	91.3495	90.615	139.4701	135.6119	47559.2891	118.8903	-0.17939	131.2613	3107980
026	2018-06-15t0403	1529053822.77	adult	58.0041	5.9997	-114.0017	1132.9199	74.5293	69943.9359	220437.8406	3577672.5538	2127.06	0.27942	383.677	0.21984	315.7968	-0.061531	1402.6981	0.48704	1329.7727	511984.8125	784.6817	0.55115	1167.4313	0.49134	14002300	1.7966	343.153	92.7342	92.2488	139.7786	137.1756	51019.1797	120.5487	-0.20938	132.6255	3384330
026	2018-06-15t0803	1529068227.39	adult	62.0053	10.001	-110.0004	1105.5768	80.1144	70404.9428	221923.203	3770532.4448	1940.62	-0.10597	361.016	-0.33914	295.9899	-0.53	1345.9792	0.12892	1290.6232	495320.3438	763.8568	0.19622	1145.2123	0.22478	13255100	1.1	220.674	87.834	87.1659	136.23	133.4139	50132.6406	115.8012	-0.55682	128.6532	3224910
026	2018-06-15t1203	1529082629.41	adult	66.0059	14.0016	-105.9998	1215.2765	75.0781	73873.5855	232788.0243	3737209.3224	1924.76	-0.25943	376.748	-0.17011	312.0378	-0.28108	1327.7854	-0.083132	1292.9536	512525.1875	748.6376	-0.09983	1155.7393	0.092843	14527400	1.3575	275.954	94.5951	93.9911	143.0681	140.4347	55224.2969	122.7574	-0.29951	135.4756	3647590
026	2018-06-15t1603	1529097023.98	adult	70.0044	18	-102.0013	1186.3434	83.007	73080.6006	230263.0727	3852418.3561	1801.3	-0.52297	345.029	-0.94103	276.9172	-1.1199	1302.1318	-0.29411	1270.4885	497414.3438	719.6726	-0.48397	1103.5488	-0.24701	13154200	0.45641	193.453	85.6227	84.9456	133.1129	130.1625	50849.1328	112.6113	-0.98821	125.1655	3264370
026	2018-06-15t2003	1529111426.91	adult	74.0052	22.0009	-98.0005	1219.7727	78.017	74018.169	233055.2996	3804535.3415	2151.1	-0.21681	373.811	-0.45687	304.4245	-0.57088	1535.7933	0.20477	1501.9055	594352	777.417	-0.19239	1342.8685	0.47949	14441000	0.78943	282.719	95.1764	94.671	142.1139	140.4095	54998.0742	122.8877	-0.52496	135.4789	3676860
026	2018-06-16t0003	1529125824.7	adult	78.0046	26.0002	-94.0011	1247.9973	81.87	77919.6418	245471.2502	4127364.9875	2012.81	-0.47208	386.604	-0.27184	320.6648	-0.23871	1246.6227	-0.69474	1185.3741	507375.4375	714.4608	-0.81936	1043.6628	-0.73832	15713900	1.1521	316.854	94.9625	94.2103	148.4792	143.0962	60431.0156	123.3372	-0.63043	137.5849	3859850
026	2018-06-16t0403	1529140223.53	adult	82.0043	29.9999	-90.0015	1183.2724	78.4404	70520.2544	222086.9462	3552300.4996	1966.88	-0.61148	374.434	-0.62339	309.8645	-0.52961	1176.2648	-1.0026	1129.6378	434041.6875	723.8411	-0.87395	991.4346	-1.0591	13793800	0.10686	332.035	99.6933	98.1985	178.4465	169.6063	65846.75	129.2387	-0.40847	149.9801	3672600
026	2018-06-16t0803	1529154625.28	adult	86.0048	34.0004	-86.001	1235.5377	81.4118	73462.4576	231299.3525	3779724.9805	2533.44	-0.044946	380.848	-0.55246	313.4304	-0.47437	1353.2372	-0.63946	1284.3309	519643.0625	767.2195	-0.64132	1106.8951	-0.75486	14609700	0.32624	352.392	102.497	101.8859	153.4038	149.9862	58907.0703	132.046	-0.37537	145.1231	3931880
026	2018-06-16t1203	1529169025.1	adult	90.0047	38.0004	-82.001	1370.3465	81.769	81592.8023	256734.0919	4250526.5081	2482.28	-0.18562	352.448	-1.288	293.4248	-0.99138	1605.4133	-0.073637	1560.8356	685511.5	699.1956	-1.3061	1232.7606	-0.40894	15016700	0.38746	341.23	101.521	100.7463	153.1909	150.2518	65412.5	131.055	-0.58936	144.8933	4325490
026	2018-06-16t1603	1529183427.29	adult	94.0053	42.001	-78.0004	1168.8976	75.136	73778.4721	232429.5264	3897886.7296	3006.19	0.3304	358.662	-1.2158	301.286	-0.82454	1626.7388	-0.14202	1505.1611	626294.4375	721.4882	-1.2296	1256.4919	-0.44401	13804500	-0.27008	300.788	104.884	104.0254	170.5982	162.9088	65680.3125	138.4665	-0.25704	155.2008	4036870
026	2018-06-16t2003	1529197825.47	adult	98.0048	46.0005	-74.0009	1163.2743	85.2652	70921.266	223493.8877	3659608.7142	3041.29	0.28802	370.854	-0.99426	302.8482	-0.81039	1755.4229	0.074997	1606.5173	651261.875	749.8264	-1.104	1371.9703	-0.14499	13723800	-0.39219	371.952	103.843	100.8386	257.0125	252.3899	95351.625	138.1511	-0.42224	213.6683	3842830
026	2018-06-17t0003	1529212226.71	adult	102.0052	50.0008	-70.0006	1176.0622	81.6492	76320.6821	240511.1203	4176144.6931	2335.33	-0.59125	379.512	-0.85265	312.7678	-0.58663	1641.386	-0.34263	1610.6405	653271.625	862.8273	-0.3254	1366.2671	-0.28877	15103800	0.16242	423.272	105.988	104.5165	175.8246	169.5277	69978.1797	142.6327	-0.28085	160.6044	4218130
026	2018-06-17t0403	1529226625.81	adult	106.0049	54.0006	-66.0008	1173.6217	86.5878	78271.3878	246729.6978	4436177.6634	2760.29	-0.18848	374.703	-1.0339	297.7006	-0.98967	1669.2224	-0.3823	1564.7278	681042.75	872.6101	-0.36188	1365.7197	-0.40772	15280000	0.17578	290.511	96.6867	95.329	159.2732	155.5731	64983.4766	130.9092	-1.1024	148.2173	3942790
026	2018-06-17t0803	1529241035.77	adult	110.0077	58.0033	-61.9981	1165.5329	84.0992	79051.8621	249254.6239	4593689.6698	2597.07	-0.44292	347.293	-1.7622	269.8528	-1.7184	1591.4567	-0.68111	1455.5068	655680.125	841.597	-0.69895	1283.822	-0.80169	14305000	-0.30871	414.588	105.016	101.6014	244.3203	235.9495	100659.9844	144.9147	-0.41388	186.0407	4325620
026	2018-06-17t1203	1529255426.48	adult	114.0051	62.0007	-58.0006	1208.7868	83.8359	84942.8429	268559.3862	4952066.8617	3616.67	0.62104	372.129	-1.2205	308.188	-0.77727	1790.0037	-0.27822	1642.5992	792971.625	810.5289	-1.0192	1393.2451	-0.52205	16450700	0.56232	396.894	116.701	111.4341	309.7228	304.6315	137207.2188	167.5863	0.67859	271.4754	5159020
026	2018-06-17t1603	1529269827.58	adult	118.0054	66.001	-54.0003	1238.1457	83.9319	79564.0648	250659.1804	4360435.2567	2917.47	-0.21208	392.653	-0.77954	326.3093	-0.3471	1718.9395	-0.53756	1624.8248	713359.875	846.0445	-0.84151	1430.4685	-0.48465	16282500	0.43195	525.006	118.352	116.2194	250.7569	205.7332	104064.0938	153.8527	-0.19475	179.9955	4907800
026	2018-06-17t2003	1529284226.69	adult	122.0052	70.0008	-50.0006	1151.6356	85.3396	76952.2286	242462.8114	4456618.6137	3703.63	0.59644	374.905	-1.2594	307.409	-0.85098	1913.8097	-0.13001	1768.6816	769351.5	819.687	-1.0952	1461.4082	-0.45671	15034800	-0.11719	322.877	108.664	106.929	182.7656	177.5042	73471.7812	145.6039	-0.7221	168.4609	4357760
026	2018-06-18t0003	1529298626.6	adult	126.0051	74.0008	-46.0006	1215.0756	87.4136	80259.7218	252893.7433	4509678.5604	4270.54	1.1673	383.362	-1.0997	306.7349	-0.89564	2133.8489	0.34798	1971.1552	894082.6875	837.9887	-1.015	1587.7737	-0.098721	16029100	0.23626	433.319	108.319	106.7879	184.9526	180.6157	77495.1406	146.7943	-0.76064	169.7644	4529050
026	2018-06-18t0403	1529313027.53	adult	130.0054	78.001	-42.0004	1181.7925	85.2251	77590.8288	244480.0368	4360960.9345	6215.18	3.2369	384.622	-1.1064	310.4542	-0.83053	1964.9066	-0.10475	1818.2103	795787.1875	858.7094	-0.90502	1523.0534	-0.35822	15548000	0.024722	386.616	113.438	111.3384	198.3926	192.6884	80348.9922	152.9006	-0.58116	180.5736	4585640
026	2018-06-18t0803	1529327428.76	adult	134.0057	82.0014	-38	1267.026	85.2279	82766.6652	260618.6366	4625668.2315	2867.18	-0.41053	375.828	-1.3436	311.4306	-0.833	1784.7479	-0.56479	1694.3664	771011.125	821.2055	-1.1692	1466.8263	-0.56796	16208300	0.23861	385.021	113.898	111.7996	198.5029	192.8569	85753.2578	152.8058	-0.6724	180.3213	4912070
026	2018-06-18t1203	1529341847.21	adult	138.0109	86.0065	-33.9949	1216.3861	84.3922	77874.1615	245510.2486	4294308.9729	3004.4	-0.26827	379.241	-1.2719	309.8999	-0.89189	1749.6532	-0.65898	1651.3088	712108.875	831.6788	-1.0825	1407.1294	-0.75708	15399100	-0.051126	397.642	117.591	113.7673	284.2506	283.373	115689.9844	164.5369	-0.3106	222.9474	4774780
026	2018-06-18t1603	1529356231.55	adult	142.0065	90.0021	-29.9992	1151.8423	82.0639	74071.1158	233382.798	4006275.8526	2908.5	-0.37748	370.057	-1.4971	302.0253	-1.1061	1691.8372	-0.79411	1605.5973	654741	782.6223	-1.3781	1389.9155	-0.8081	14288300	-0.41396	381.295	120.855	117.6804	230.9124	220.5548	89363.1094	166.9032	-0.32404	203.5139	4666340
026	2018-06-18t2003	1529370628.57	adult	146.0057	94.0013	-26.0001	1190.8892	81.6297	74866.8589	235792.9122	4021939.8874	2967.27	-0.31426	360.666	-1.7155	304.95	-1.0521	1524.9933	-1.1741	1426.8241	596272.375	703.9175	-1.8336	1231.356	-1.2808	14082900	-0.46117	403.87	123.27	120.0034	226.7377	218.8968	88654.4219	170.7688	-0.29036	203.7904	4813320
026	2018-06-19t0003	1529385027.68	adult	150.0054	98.0011	-22.0003	1207.1728	80.9775	75422.5024	237538.9087	4024844.4401	2671.04	-0.62533	356.379	-1.8057	303.1357	-1.1109	1452.691	-1.3146	1378.2899	572360.25	691.7216	-1.8606	1216.9957	-1.2954	14015300	-0.45913	340.404	124.555	120.8803	228.9512	222.45	90206.7812	175.0886	-0.25067	207.4365	4898360
026	2018-06-19t0403	1529399429.05	adult	154.0058	102.0015	-17.9999	1234.3799	81.796	77512.9623	244080.8744	4166633.0967	2565.66	-0.72604	351.886	-1.8901	300.0062	-1.1976	1502.9479	-1.172	1406.6475	608693.875	686.7988	-1.8347	1230.4251	-1.219	14226700	-0.36958	378.543	125.834	121.8505	237.0389	226.6939	96000.75	178.8637	-0.23647	213.5447	5087460
026	2018-06-19t0803	1529413830.33	adult	158.0062	106.0018	-13.9996	1249.9276	82.446	79874.0699	251549.1727	4345997.7984	2737.66	-0.53512	343.791	-2.0544	294.0225	-1.351	1478.521	-1.198	1382.4697	616543.25	677.7247	-1.8366	1216.5804	-1.2262	14323400	-0.31973	404.826	127.629	122.7586	252.054	241.5041	105106.5156	184.9481	-0.16532	222.1239	5317410
026	2018-06-19t1203	1529428227.44	adult	162.0054	110.001	-10.0004	1278.2024	82.1862	81245.4933	255811.5184	4414849.7512	2214.96	-1.0637	335.336	-2.2211	285.9342	-1.5509	1470.505	-1.1853	1418.6801	623494.125	669.2738	-1.8329	1244.6877	-1.113	14209500	-0.32641	460.837	128.8	123.5921	259.0974	246.1833	109857.3125	188.4202	-0.16896	227.0699	5457790
026	2018-06-19t1603	1529442627.62	adult	166.0054	114.0011	-6.0003	1294.2132	83.1453	83148.8578	261830.368	4552263.2351	2567.73	-0.6877	327.495	-2.3702	280.1282	-1.694	1412.0094	-1.2821	1360.4521	612812.0625	661.8582	-1.823	1165.7033	-1.3008	14196300	-0.30385	402.301	130.105	124.421	258.5446	248.0833	112208.3594	193.0384	-0.14829	230.7709	5639790
026	2018-06-19t2003	1529457028.42	adult	170.0056	118.0013	-2.0001	1295.7064	84.4808	83756.8623	263744.0269	4621003.8713	2958.51	-0.28226	326.134	-2.3763	278.772	-1.7314	1565.5632	-0.92562	1444.9082	684151.125	635.5819	-1.9184	1232.2214	-1.0859	14238400	-0.26617	414.162	132.429	126.2495	269.4026	259.9197	117728.9531	198.8074	-0.10679	240.2421	5781590
026	2018-06-20t0003	1529471429.19	dead	174.0058	122.0015	2.0001	1297.1634	83.8309	84024.1711	264556.019	4649678.6899	4389.54	1.1512	323.795	-2.408	274.5034	-1.8376	1851.4375	-0.30199	1557.2775	810929.625	642.236	-1.8382	1265.1362	-0.97146	14181600	-0.25121	417.917	133.707	127.069	282.5687	271.4666	123765.1016	203.6799	-0.091314	249.7393	5856080
027	2018-06-12t1603	1528837826.05	egg	-1.9986	-66.0044	-246.0059	170.8494	29.7113	3430.5481	10904.6294	62598.4792	0	1803.9937	0	-0.38948	0	-0.49933					0	0.13433	0	0.86727	0	1.2801	0	0	0				0	-0.55851	0	0
027	2018-06-12t2003	1528852215.72	larva	1.9986	-62.0072	-242.0088	149.8242	32.371	3258.6383	10443.5353	64902.5141	0	1324.3961	0	-0.62302	0	-0.6929					0	-0.26454	0	0.12745	0	0.71556	0	0	0				0	-0.72899	0	0
027	2018-06-13t0003	1528866616.42	larva	5.9988	-58.0071	-238.0086	165.564	31.575	3553.2372	11326.532	69769.7295	0	0.28023	0	-0.86799	0	-0.89541					0	-0.65626	0	-0.40787	0	0.18731	0	0	0				0	-0.90832	0	0
027	2018-06-13t0403	1528881016.92	larva	9.9989	-54.0069	-234.0085	165.5226	31.542	3558.6725	11345.7086	69958.3108	0	-0.52889	0	-1.1256	0	-1.108					0	-1.0403	0	-0.83467	0	-0.30758	0	0	0				0	-1.0977	0	0
027	2018-06-13t0803	1528895417.34	larva	13.999	-50.0068	-230.0084	167.7019	32.9218	3663.9902	11686.5178	73767.1069	0	-0.84515	0	-1.3977	0	-1.3324					0	-1.4169	0	-1.1948	0	-0.77242	0	0	0				0	-1.2989	0	0
027	2018-06-13t1217	1528910652.8	larva	18.2311	-45.7747	-225.7763	220.9348	33.1153	5057.437	16156.7943	100102.2676	432.681	-0.027716	320.898	1.4154	319.7998	1.4317	392.8049	-0.042903	389.2369	10998.5361	364.9338	0.81542	381.3532	0.35483	881827	-0.71443	159.371	90.0405	89.7066	132.0253	130.5	3696.7083	114.1722	0.98781	124.5698	247431
027	2018-06-13t1603	1528924218.15	larva	21.9992	-42.0066	-222.0081	346.5979	34.4468	10107.427	31984.058	246883.3212	426.225	-0.34955	320.355	1.2341	319.5988	1.3067	394.1209	-0.32458	391.1697	21676.6504	365.9704	0.46801	384.1068	-0.0011939	1731200	-0.63202	147.573	92.9807	92.3996	132.6205	131.8984	7294.125	117.0478	0.94358	126.8865	502468
027	2018-06-13t2003	1528938619.13	larva	25.9995	-38.0063	-218.0079	520.2606	43.9503	18906.3071	59796.4358	567631.8276	361.36	-0.73555	240.452	0.19679	239.116	0.34429	330.2688	-0.81518	328.5622	33357.1523	294.5395	-0.41053	318.7943	-0.64058	2410300	-0.67525	148.592	85.7896	85.3543	128.7393	127.1218	13002.665	110.2194	0.65667	121.514	859955
027	2018-06-14t0003	1528953034.51	larva	30.0038	-34.002	-214.0036	390.7148	47.3982	14196.3523	45024.2488	449048.6696	410.414	-0.85633	299.969	0.59976	301.7879	0.82908	385.7192	-0.87943	383.152	29314.6621	354.6414	-0.34564	375.6055	-0.70311	2258470	-1.1676	180.615	97.782	97.5716	139.9274	137.6908	10634.4795	122.7424	0.83431	133.655	736201
027	2018-06-14t0403	1528967433.55	larva	34.0035	-30.0023	-210.0038	376.7711	37.9987	11251.3565	35569.5187	283416.3528	392.628	-1.0732	296.184	0.3158	296.1547	0.59511	362.9546	-1.1833	360.7202	22140.2285	338.4376	-0.81992	355.33	-1.0746	1782140	-1.8059	183.631	95.9131	95.6136	138.1768	134.5131	8428.7852	120.1355	0.62697	130.5388	577109
027	2018-06-14t0803	1528981842.69	larva	38.0061	-25.9998	-206.0013	599.1355	44.2507	20011.7536	63083.1883	570587.4394	529.441	-1.0259	320.875	0.34917	320.5833	0.69621	411.6786	-1.2489	407.1469	44049.6094	375.9988	-0.91048	398.5276	-1.1692	3415710	-1.3263	336.443	96.1545	95.5314	142.7928	138.2643	15278.8271	121.6197	0.5126	133.3408	1023560
027	2018-06-14t1249	1528999025.98	larva	42.7792	-21.2266	-201.2282	647.7972	51.5166	28222.6391	89214.5602	1013127.4681	466.488	-1.3096	234.245	-1.1301	232.6257	-0.68142	352.7817	-1.6679	340.2742	52564.4688	288.7937	-1.9606	319.9193	-1.7701	3483680	-1.7264	389.117	87.9725	87.2676	134.3942	129.7796	20024.7422	113.3988	0.038926	125.618	1308330
027	2018-06-14t1603	1529010635.06	larva	46.0039	-18.0019	-198.0034	739.8464	43.2829	23776.5018	74924.2808	660389.9171	875.28	-0.85985	337.151	-0.003693	327.618	0.41248	721.6728	-0.74871	715.7933	91652.4453	486.6717	-0.83794	653.2624	-0.72225	4274740	-1.6282	274.702	96.75	96.3081	144.5718	140.6888	18360.6211	122.3884	0.18677	135.7379	1226690
027	2018-06-14t2003	1529025037.37	larva	50.0046	-14.0012	-194.0028	922.3457	52.4058	38612.0723	121668.6596	1394782.7688	1360.1	-0.3686	374.286	0.35528	344.8973	0.57567	1029.8013	-0.087189	1005.298	210079.4531	599.0729	-0.31467	923.6564	0.038532	7621200	-0.40476	261.741	104.278	103.9004	147.7242	144.6362	30135.7422	130.0127	0.37467	140.3886	2123300
027	2018-06-15t0003	1529039436.81	larva	54.0044	-10.0014	-190.0029	815.4478	51.0856	35985.3425	113462.5609	1318210.1103	2635.69	1.1125	384.132	0.36293	321.6621	0.12316	2036.9497	2.4902	2001.3674	387020.4375	847.5968	1.2308	1694.7218	2.5992	7280460	-0.94225	184.755	94.7673	94.3454	139.7247	137.4196	26547.7031	122.1807	-0.035689	133.9533	1796120
027	2018-06-15t0403	1529053836.03	larva	58.0042	-6.0016	-186.0032	894.9562	55.5827	39890.4728	125689.8426	1486786.5707	2448.45	0.6822	413.437	0.7533	319.2821	0.003042	1706.4414	1.3083	1641.5254	360059.125	1059.2253	2.5504	1524.1054	1.7659	8686730	-0.64636	195.924	92.274	91.7565	136.5155	134.5773	28804.7617	117.9819	-0.33244	130.0681	1938770
027	2018-06-15t0803	1529068240.85	larva	62.0055	-2.0003	-182.0018	1006.6529	59.9923	48270.5966	152008.0306	1946612.7252	1880.63	-0.17935	403.68	0.46991	330.8196	0.16451	1455.9717	0.42286	1403.7766	369816.8125	858.3015	0.88864	1288.0481	0.73304	10237300	-0.27263	248.444	100.035	99.3839	147.0456	144.9617	37349.5781	127.58	0.051701	140.129	2536880
027	2018-06-15t1203	1529082642.77	adult	66.0061	2.0003	-178.0013	1177.8061	66.2718	63708.0302	201062.7397	2854557.9482	1380.85	-0.91172	338.574	-0.92686	271.3769	-1.1406	1125.0363	-0.62458	1099.9211	375762.125	722.1218	-0.29648	1034.4009	-0.33951	11290800	-0.10458	282.969	85.0647	84.0205	136.8837	133.9946	45719.1484	114.5119	-0.74996	128.5939	2836740
027	2018-06-15t1603	1529097037.28	adult	70.0046	5.9987	-174.0028	1151.6655	80.7422	64002.8051	201901.1836	2979977.6471	2521.02	0.32698	363.948	-0.55185	304.0391	-0.5204	1210.8917	-0.53853	1121.9114	405648.7188	748.2166	-0.26857	1047.7511	-0.44716	12190800	0.022746	285.945	93.8271	93.1457	147.7613	143.9665	49500.0234	124.9938	-0.28378	138.6911	3142830
027	2018-06-15t2003	1529111440.26	adult	74.0054	9.9996	-170.002	1039.9232	70.6326	60377.1096	190528.2855	2879507.5311	2792.63	0.53193	367.217	-0.59709	296.2509	-0.75774	1403.3105	-0.15185	1282.8782	443446.125	824.2513	0.1689	1155.6913	-0.19886	11588600	-0.4937	390.23	90.6012	89.4635	143.6662	140.4749	45398.5312	120.2284	-0.68106	134.8619	2859190
027	2018-06-16t0003	1529125838.02	adult	78.0048	13.9989	-166.0026	1090.3452	73.9907	65920.9	207946.4183	3275243.3575	1948.34	-0.54667	384.812	-0.31114	328.9234	-0.04499	1215.7327	-0.77828	1151.8745	419427.75	770.7418	-0.37517	1050.8772	-0.71188	13245200	0.039479	186.378	101.178	100.4557	151.3181	149.302	52204.7539	131.1714	-0.1576	144.3774	3482540
027	2018-06-16t0403	1529140236.81	adult	82.0044	17.9986	-162.0029	1147.2597	75.9451	68070.961	214581.2542	3361822.4719	2744.17	0.28226	393.85	-0.18578	316.275	-0.37625	1353.7352	-0.5214	1248.6423	481929.75	830.9473	-0.012609	1123.4041	-0.57073	14006900	0.20327	254.098	91.6396	90.931	142.9369	140.2369	50885.5312	121.6615	-0.87846	135.3509	3259070
027	2018-06-16t0803	1529154638.63	adult	86.0049	21.9991	-158.0024	1174.7417	77.9605	70080.5226	220790.1741	3503285.3373	3059.77	0.55787	406.611	0.041462	333.3804	0.0099124	1344.2499	-0.66382	1260.0311	493339.6875	815.0242	-0.25289	1122.9321	-0.69521	14884800	0.45133	219.797	104.741	104.0517	156.8882	154.6257	57577.9844	134.9556	-0.19019	149.0021	3834260
027	2018-06-16t1203	1529169038.43	adult	90.0049	25.9991	-154.0025	1270.3974	78.4273	77681.6783	244613.9892	4013936.7978	3700.58	1.206	342.72	-1.5162	284.239	-1.2168	1270.3883	-0.97838	1143.9598	515777.6562	730.8263	-1.0492	1032.0794	-1.1544	13894900	-0.12491	257.242	94.9852	93.5306	148.0864	145.1737	60123.082	125.591	-0.94382	140.3675	3850980
027	2018-06-16t1603	1529183440.75	adult	94.0055	29.9997	-150.0018	1128.8962	80.2015	70672.6591	222915.4019	3717655.2664	2879.01	0.18549	381.303	-0.67802	309.6124	-0.61853	1351.3447	-0.87697	1284.7383	498646.1875	827.7769	-0.37499	1143.156	-0.86173	14061300	-0.15259	248.763	94.57	93.4232	149.1847	146.4615	55049.1562	125.505	-1.0999	140.6628	3487460
027	2018-06-16t2003	1529197838.82	adult	98.005	33.9992	-146.0024	1169.2173	81.3622	72226.6915	227522.7428	3777255.1002	2453.67	-0.37913	398.26	-0.33767	318.4741	-0.42127	1407.9434	-0.83919	1315.9371	530794.625	873.1121	-0.12887	1173.408	-0.86769	15010800	0.19494	204.172	101.842	101.0741	155.4432	152.6979	58602.0977	132.9713	-0.75215	147.3664	3838510
027	2018-06-17t0003	1529212240.18	adult	102.0054	37.9995	-142.002	1183.3604	80.3924	73180.3407	230569.1407	3847483.3722	2583.7	-0.31069	389.772	-0.60536	298.4483	-0.94523	1615.4153	-0.40988	1547.2377	617088.625	915.5217	0.083224	1385.9449	-0.21824	14880700	0.06152	396.087	105.891	102.8308	250.0163	240.7863	95506.2188	142.7945	-0.27095	216.4757	4042700
027	2018-06-17t0403	1529226639.33	adult	106.0051	41.9993	-138.0022	1107.0435	82.5799	69527.2418	219419.7939	3661321.2055	2371.16	-0.62528	419.623	0.05299	336.0108	-0.025955	1648.5334	-0.43506	1593.0854	598417.625	899.0666	-0.16085	1375.7697	-0.37227	15229800	0.1534	450.795	107.741	106.8639	164.1715	160.1688	59594.2422	140.4476	-0.54352	155.1198	3910360
027	2018-06-17t0803	1529241049.32	adult	110.0079	46.0021	-133.9995	1216.3729	86.247	76807.2926	241911.8151	4157625.723	2414.47	-0.64645	349.323	-1.713	266.5532	-1.8017	1511.2517	-0.88287	1444.6892	606011.9375	869.265	-0.49276	1279.751	-0.81585	13994600	-0.44421	298.08	91.0456	89.5865	164.8039	149.8412	66086.3594	121.7678	-1.712	139.7529	3647470
027	2018-06-17t1203	1529255440.02	adult	114.0053	49.9995	-130.002	1253.2423	83.6139	78220.3376	246284.5534	4168984.352	2905.31	-0.16631	402.069	-0.49436	322.2618	-0.42187	1835.7845	-0.16437	1751.599	750835.875	907.0852	-0.31258	1522.5293	-0.07871	16406000	0.54331	422.621	108.612	107.5693	165.491	161.6996	67685.8281	142.025	-0.69243	156.618	4431800
027	2018-06-17t1603	1529269840.96	adult	118.0056	53.9998	-126.0018	1109.474	78.4779	66270.2159	208739.6564	3390815.233	3338.94	0.25128	449.699	0.60149	346.0854	0.15155	2012.1647	0.18493	1907.2612	698221.125	1121.0841	1.136	1722.5818	0.50485	15566800	0.13709	399.793	117.712	116.9039	174.2226	171.0441	60455.2422	149.7875	-0.40268	165.04	4074730
027	2018-06-17t2003	1529284240.06	adult	122.0053	57.9995	-122.002	1145.0482	80.5341	67364.4088	212143.5581	3425910.2256	3561.41	0.44104	444.957	0.43061	332.8648	-0.21118	2243.1033	0.67548	2197.4075	789572.375	1200.224	1.5913	1946.3167	1.167	15660700	0.13178	253.379	118.334	116.9229	182.5862	178.7798	64270.3594	154.0965	-0.30981	172.36	4164870
027	2018-06-18t0003	1529298639.97	adult	126.0053	61.9995	-118.0021	1188.3652	82.0317	72295.0426	228919.3511	3781850.0075	3103.57	-0.10128	410.09	-0.45776	306.7796	-0.89452	2089.0513	0.23904	2047.2473	789661.375	1102.7808	0.81784	1809.745	0.63596	15480900	0.026273	496.496	113.742	108.707	353.2961	348.2358	133545.9062	158.2184	-0.23718	280.1923	4293770
027	2018-06-18t0403	1529313040.93	adult	130.0056	65.9998	-114.0018	981.9158	81.3531	63692.3979	200914.9761	3466272.2288	2481.06	-0.80742	421.992	-0.21338	315.3534	-0.70842	1848.3862	-0.38663	1780.9391	615512.625	1150.5979	1.0727	1607.6969	-0.081495	14018200	-0.53847	392.097	124.993	117.6815	308.1907	301.8824	102627.5	200.9806	1.486	284.0348	4152140
027	2018-06-18t0803	1529327442.21	adult	134.0059	70.0001	-110.0014	1137.235	83.7236	73506.1463	231700.5384	4028165.2122	3236.1	-0.012023	421.535	-0.2578	340.5839	-0.10991	2254.824	0.56622	2203.9708	865852.375	1046.779	0.32506	1864.5742	0.71504	16146900	0.21692	451.477	133.255	127.0867	354.7104	345.8519	136208.8125	214.8636	1.8187	315.8086	5104340
027	2018-06-18t1203	1529341860.94	adult	138.0111	74.0053	-105.9962	1162.005	83.9278	71351.2301	224749.7034	3821024.9843	2805	-0.48301	390.543	-1.0058	295.7328	-1.2409	2225.5466	0.47897	2192.3943	830128.9375	1103.6492	0.67375	1935.1033	0.91645	14549300	-0.33797	313.355	114.522	113.4008	190.6791	181.2353	71123.3125	153.4753	-0.71902	172.0038	4266410
027	2018-06-18t1603	1529356245.24	adult	142.0068	78.001	-102.0006	1161.3651	84.3422	73301.1017	230887.3473	3936159.0291	4556.3	1.3924	399.402	-0.81146	292.9832	-1.3276	2922.8616	2.1272	2813.4771	1119456	1074.6664	0.46531	2359.701	2.2158	15269500	-0.09638	273.93	108.264	106.8663	177.6538	172.3197	68041.3906	143.4029	-1.1312	162.2972	4139020
027	2018-06-18t2003	1529370642.1	adult	146.0059	82.0001	-98.0015	1075.2745	82.2082	68267.4624	215203.3986	3637890.11	4522.35	1.3503	400.723	-0.78795	286.7358	-1.4953	3024.8589	2.3512	2857.5341	1076849.75	1112.6382	0.68912	2389.5932	2.2674	14264900	-0.40467	284.099	110.399	108.3515	191.5278	185.9442	68183.8906	148.231	-1.0104	173.1207	3929980
027	2018-06-19t0003	1529385041.14	adult	150.0056	85.9998	-94.0017	1114.1518	88.8392	69797.8774	219945.7332	3794546.9618	3948.92	0.73514	414.372	-0.47677	318.6252	-0.73672	2603.8328	1.3521	2478.6426	950399	1063.0885	0.38235	2001.0909	1.0614	15092700	-0.13804	463.176	118.101	115.8185	243.6819	220.4583	88943.9062	163.2569	-0.60277	191.2611	4301580
027	2018-06-19t0403	1529399442.47	adult	154.006	90.0002	-90.0014	1061.7136	89.2332	66702.8258	210349.4534	3618267.2564	4453.08	1.2636	405.997	-0.66449	315.6036	-0.82352	2716.9243	1.5998	2640.8032	945489.625	1012.9638	0.09477	2092.9433	1.3176	14127100	-0.39809	464.92	122.26	118.7081	258.9942	230.0464	90129.9844	173.9294	-0.37279	207.5662	4254150
027	2018-06-19t0803	1529413843.85	adult	158.0064	94.0006	-86.001	1148.8694	84.894	73956.6115	232968.0332	4062320.863	3354.02	0.1079	398.72	-0.82383	323.2021	-0.6562	2051.2329	0.088081	1907.7614	791775.9375	1017.5975	0.13608	1729.8743	0.25343	15376600	-0.029163	426.381	131.194	129.4672	268.5691	264.191	103667.6641	173.9991	-0.44925	219.6228	5059480
027	2018-06-19t1203	1529428240.97	adult	162.0056	97.9998	-82.0018	1184.3424	81.9892	72620.9218	228715.1044	3880978.3649	3454.19	0.21407	364.5	-1.5745	288.284	-1.4954	2148.8076	0.31134	1998.8228	814398.125	861.7155	-0.73533	1556.5652	-0.23154	13814500	-0.43168	694.681	118.592	114.2729	337.8666	322.052	128051.4609	164.9693	-0.74193	245.7003	4494620
027	2018-06-19t1603	1529442641.27	adult	166.0057	101.9999	-78.0017	1106.4654	83.8666	71586.3694	225636.454	3941474.8873	2571.06	-0.68431	377.991	-1.2615	310.1127	-0.9892	1870.4901	-0.28802	1818.8777	699563.3125	839.85	-0.82356	1558.9658	-0.20999	14101000	-0.32844	308.876	124.839	123.6673	199.7069	195.3908	74690.3828	164.9505	-0.79725	186.825	4657140
027	2018-06-19t2003	1529457041.99	adult	170.0059	106.0001	-74.0015	1081.6593	84.5405	67764.896	213655.4414	3613348.1036	2625.62	-0.61773	384.39	-1.108	324.5728	-0.6607	1832.1093	-0.35699	1777.2747	648566.6875	819.5357	-0.89945	1491.9878	-0.37767	13587400	-0.42922	300.439	128.611	127.93	216.2452	212.0217	76550.7969	174.4636	-0.64075	199.7748	4546140
027	2018-06-20t0003	1529471442.67	adult	174.0061	110.0002	-70.0013	917.1529	82.1404	59231.3044	187071.8103	3200806.613	2857.7	-0.37756	386.973	-1.0406	316.9746	-0.84873	1937.0566	-0.12198	1865.266	598550.5	920.2866	-0.31095	1629.6923	0.0089316	11953200	-0.79465	436.347	133.048	129.1891	244.1878	240.0766	75454.0156	196.3288	-0.24501	227.3165	4109710
027	2018-06-20t0403	1529485842.49	adult	178.006	114.0002	-66.0014	937.3132	81.1195	59522.6405	187972.5678	3168597.7059	2715.46	-0.51344	386.471	-1.0405	321.0962	-0.76283	1862.5153	-0.26821	1802.7214	579242.25	856.021	-0.63239	1567.8943	-0.14475	12005700	-0.74042	431.502	136.275	130.9859	255.2645	251.5125	79387.2734	205.493	-0.14033	238.4626	4233380
027	2018-06-20t0803	1529500246.42	adult	182.0071	118.0013	-62.0003	1036.61	85.2341	65235.429	205602.4732	3535386.9938	2591.97	-0.62846	388.085	-0.99402	335.6514	-0.43592	1728.6631	-0.53246	1661.9913	589474.125	745.1107	-1.2027	1407.7406	-0.55289	13205800	-0.4218	511.02	140.266	135.6314	324.7552	299.0909	110741.5234	209.7299	-0.13928	262.3433	4772980
027	2018-06-20t1203	1529514643.68	adult	186.0063	122.0005	-58.001	1003.4769	86.2504	63680.3292	200784.8967	3482214.7594	2936.79	-0.28801	384.135	-1.0678	332.2762	-0.52235	2004.6306	0.040115	1949.0758	667542	736.4843	-1.2211	1481.5372	-0.34675	12757900	-0.49303	505.354	139.708	133.3084	357.8861	353.4796	119176.0859	214.9892	-0.12102	292.6364	4640000
027	2018-06-20t1603	1529529043.5	adult	190.0063	126.0005	-54.0011	1018.3821	82.8929	62010.4576	195458.0539	3266611.9844	3412.49	0.1749	393.218	-0.8629	345.7917	-0.21815	1941.0077	-0.084473	1828.0532	628886.5	763.1759	-1.0509	1491.4781	-0.31001	12729700	-0.46864	357.909	144.293	139.7306	274.8674	270.3577	89057.0469	223.3235	-0.047599	258.4281	4671210
027	2018-06-20t2003	1529543443.04	adult	194.0062	130.0003	-50.0012	875.2026	82.9909	56092.0801	177488.6585	2989700.6669	2441.59	-0.76406	389.965	-0.91984	334.0364	-0.49266	1733.1901	-0.49765	1672.4326	507824.6875	859.9993	-0.49731	1414.9315	-0.49596	11407300	-0.7325	398.641	147.08	140.1943	291.0774	283.335	85285.6875	231.8616	0.026807	268.2731	4302370
027	2018-06-21t0003	1529557844.17	adult	198.0065	134.0007	-46.0009	583.204	81.2047	36963.8761	118722.4297	1966004.9681	2299.11	-0.89826	392.823	-0.84353	340.428	-0.34536	1939.9188	-0.077004	1928.1021	376344.25	694.701	-1.3767	1715.0013	0.2887	7582670	-1.5439	373.7	154.03	142.9241	308.5502	304.4153	59858.7344	249.9371	0.26778	291.8189	2973240
027	2018-06-21t0403	1529572244.31	adult	202.0065	138.0007	-42.0009	517.0843	86.3644	32734.9781	106148.5477	1732202.2795	2771.89	-0.44026	384.147	-1.0111	344.1655	-0.255	1585.0155	-0.7801	1477.9792	272622.6562	716.463	-1.2372	1246.1165	-0.90811	6570450	-1.7312	391.92	162.348	148.471	331.1836	326.9733	56963.5859	271.4388	0.56581	315.2411	2776790
027	2018-06-21t0803	1529586644.71	adult	206.0066	142.0008	-38.0007	537.1725	84.1395	32564.0739	104820.1629	1676537.8898	2427.66	-0.76657	389.314	-0.87866	345.589	-0.21138	1676.7621	-0.58822	1595.2446	286726.3125	739.7047	-1.0896	1421.0655	-0.44484	6626120	-1.6909	409.079	162.136	148.6189	336.1111	328.3403	57475.0078	263.2627	0.35948	310.4178	2759550
027	2018-06-21t1203	1529601066.65	adult	210.0127	146.0069	-33.9947	539.04	87.9833	33432.3171	107914.8057	1767060.4036	2668.23	-0.53141	386.963	-0.90833	347.4216	-0.15974	1659.9403	-0.61325	1546.2603	290489.5625	723.1526	-1.1636	1306.9447	-0.72926	6764110	-1.6316	400.14	163.939	149.5093	339.5913	336.9835	59428.4727	270.3584	0.41464	318.9917	2865660
027	2018-06-21t1603	1529615448.23	adult	214.0076	150.0018	-29.9998	539.684	88.0186	33817.2226	109254.1445	1801077.1302	2694.19	-0.50246	386.356	-0.9002	345.4965	-0.193	1697.6626	-0.52855	1603.8594	300486.2812	714.2203	-1.198	1316.0647	-0.69548	6827300	-1.5915	396.636	166.03	152.2197	340.3829	336.2228	60247.7773	274.1779	0.41557	319.3057	2933920
027	2018-06-21t2003	1529629853.3	adult	218.009	154.0032	-25.9984	521.5735	87.3773	32840.2094	106071.7477	1758791.6859	2870.99	-0.32935	378.634	-1.0461	337.2377	-0.36858	1685.6599	-0.54474	1545.0887	289933.5	714.3174	-1.1848	1314.7659	-0.6904	6498120	-1.6421	393.017	168.509	153.9384	344.0415	340.3694	59175.1406	277.5129	0.41238	323.0932	2891950
027	2018-06-22t0003	1529644244.89	adult	222.0067	158.0009	-22.0007	527.9777	75.4774	30453.2461	98322.8831	1457561.4664	3168.91	-0.041779	427.843	0.048487	341.762	-0.25096	1943.5662	-0.018489	1833.687	310970.5938	1031.5492	0.69196	1711.8678	0.35932	6822810	-1.5513	571.106	168.594	158.6087	352.1679	341.1182	56346.8672	268.4228	0.19862	322.6671	2688570
027	2018-06-22t0403	1529658645.08	adult	226.0067	162.0009	-18.0006	542.2993	79.3935	34778.0545	111235.4016	1853433.8255	2203.98	-0.96167	381.428	-0.94698	341.7313	-0.23735	1493.2905	-0.9208	1413.311	271778.875	685.7804	-1.3372	1132.3391	-1.1602	6922160	-1.5104	596.543	176.534	161.0784	381.8521	364.5537	69497.0781	292.7803	0.55737	342.6542	3203730
027	2018-06-22t0803	1529673046.68	adult	230.0072	166.0014	-14.0002	537.1621	75.7707	30557.9322	98192.089	1440373.5089	3191.75	-0.017362	425.808	0.051151	345.5264	-0.1347	2032.9069	0.16885	1927.6754	327298	1005.0213	0.60359	1603.2805	0.086853	6814210	-1.5153	834.632	174.911	160.7132	414.7655	382.3255	66777.25	285.3864	0.37616	355.2218	2799110
027	2018-06-22t1203	1529687469.63	adult	234.0135	170.0077	-9.9938	536.3387	76.5941	33642.614	107391.2259	1771704.4527	3532.83	0.30901	414.126	-0.18471	346.6692	-0.09181	2472.3787	1.0566	2410.6915	435138.625	700.5159	-1.2405	1987.4069	1.1113	7279500	-1.3921	450.717	188.673	176.2994	386.8746	382.5502	68089.9375	307.5814	0.70164	363.7201	3316490
027	2018-06-22t1603	1529701868.51	adult	238.0132	174.0074	-5.9941	494.2214	75.8026	27415.9103	88424.0328	1268165.7578	3454.75	0.23687	433.749	0.27779	349.6235	-0.0052893	2064.5723	0.23674	1888.8741	297298.4062	1048.963	0.94464	1618.6852	0.13691	6234710	-1.6052	714.577	181.279	165.6637	450.47	412.3382	64867.6836	294.2035	0.4225	376.2958	2605700
027	2018-06-22t2003	1529716246.37	adult	242.0071	178.0013	-2.0003	487.0523	79.7383	26983.6764	87363.5249	1256287.078	3317.1	0.10968	421.257	0.023272	338.6152	-0.2432	2071.1621	0.25185	1956.7802	294105.0312	940.9032	0.29452	1618.4493	0.14107	5960780	-1.6458	480.533	176.148	160.8987	376.6159	366.2712	53479.4609	288.9302	0.28377	348.6025	2492490
027	2018-06-23t0003	1529730648.43	dead	246.0077	182.0018	2.0003	507.3487	80.9336	32793.2005	104868.4771	1790569.1186	2461.54	-0.69837	383.206	-0.81597	336.6242	-0.27028	1543.7225	-0.80967	1457.9296	265520.2812	726.7424	-1.0645	1209.1268	-0.95431	6562790	-1.4871	600.493	189.551	172.0257	422.6745	413.0378	72700.0156	324.6298	0.8472	390.3447	3246250
028	2018-06-12t1603	1528837838.88	egg	-1.9985	-58.003	-206.0053	153.7334	28.1794	2818.2457	8979.1708	49413.585	0	1803.9907	0	-0.38948	0	-0.49933					0	0.13433	0	0.86727	0	1.2801	0	0	0				0	-0.55851	0	0
028	2018-06-12t2003	1528852228.34	larva	1.9985	-54.0059	-202.0083	172.9354	26.4166	3277.4763	10395.8839	56216.6206	0	1324.4002	0	-0.62302	0	-0.6929					0	-0.26454	0	0.12745	0	0.71556	0	0	0				0	-0.72899	0	0
028	2018-06-13t0003	1528866629.17	larva	5.9988	-50.0057	-198.008	171.1204	27.1953	3261.1525	10354.2967	57021.1562	0	0.28023	0	-0.86799	0	-0.89541					0	-0.65626	0	-0.40787	0	0.18731	0	0	0				0	-0.90832	0	0
028	2018-06-13t0403	1528881029.6	larva	9.9989	-46.0056	-194.0079	170.5062	28.0121	3298.8299	10475.8462	58280.4449	0	-0.52889	0	-1.1256	0	-1.108					0	-1.0403	0	-0.83467	0	-0.30757	0	0	0				0	-1.0977	0	0
028	2018-06-13t0803	1528895430.14	larva	13.999	-42.0054	-190.0078	219.0884	35.4198	5427.4764	17271.0909	119618.2598	370.14	0.26532	268.12	1.1092	268.3314	1.0977	343.8711	0.12782	341.099	10316.1318	317.9034	0.88263	335.0227	0.58636	786934	-0.29115	155.166	90.1178	89.6256	130.1113	127.9699	3903.3391	113.9211	1.0999	123.7929	264496
028	2018-06-13t1217	1528910665.46	larva	18.2311	-37.7734	-185.7757	502.3913	33.9499	14052.5972	44327.4194	328474.3824	305.013	-0.34096	200.043	0.24062	199.0726	0.29279	273.5307	-0.48277	271.0647	20788.3359	245.3703	-0.043945	263.7164	-0.22582	1506120	-0.34584	175.229	79.8407	79.2865	123.1025	121.3013	9355.791	103.8251	0.75985	116.0344	601120
028	2018-06-13t1603	1528924230.79	larva	21.9992	-34.0053	-182.0076	310.0558	35.9173	8043.206	25409.8297	189000.945	433.814	-0.33318	322.837	1.2591	322.0047	1.3303	404.1059	-0.28946	401.0048	17780.6582	371.7859	0.50962	394.081	0.045371	1400140	-0.82182	166.649	94.9664	95.0908	138.1786	136.176	6079.8589	118.9467	0.98725	130.8232	411869
028	2018-06-13t2003	1528938631.98	larva	25.9995	-30.0049	-178.0073	618.8461	43.5336	23038.6766	72775.7994	705844.1223	350.802	-0.75603	225.378	0.038486	223.3926	0.18329	319.6435	-0.851	316.4266	38996.5117	285.1488	-0.47747	308.0495	-0.68827	2749390	-0.48643	160.749	82.3162	81.8732	123.4401	121.2375	15059.6875	106.6094	0.56946	117.9464	1004180
028	2018-06-14t0003	1528953047.72	larva	30.0039	-26.0006	-174.0029	696.7495	46.5632	26442.1317	83381.2935	847869.2026	374.285	-0.9206	250.231	0.053963	252.4072	0.29921	339.1583	-1.0308	336.3248	47482.1641	306.6449	-0.68706	329.1366	-0.90058	3500480	-0.49471	165.359	80.5425	80.3482	122.1451	120.3437	17100.3203	104.6258	0.37253	116.2005	1126710
028	2018-06-14t0403	1528967446.89	larva	34.0037	-22.0008	-170.0031	588.5193	46.5692	20866.2256	65815.5876	625697.282	593.789	-0.74052	326.786	0.66816	325.2731	0.92398	450.8245	-0.90657	439.019	50041.5234	378.9421	-0.53191	413.3003	-0.8374	3622750	-0.83408	150.373	93.4308	93.0731	135.7712	134.6523	15070.6025	118.1005	0.57189	130.4262	1035770
028	2018-06-14t0803	1528981856.29	larva	38.0063	-17.9982	-166.0005	721.5754	51.6893	30984.1337	97786.8429	1104283.2416	903.873	-0.44432	255.769	-0.44274	236.1487	-0.31464	602.4888	-0.66482	573.5287	98808.1562	396.5976	-0.76386	521.4565	-0.68302	4179510	-0.93305	225.001	82.404	81.7717	127.9481	125.4653	20983.4805	108.6214	0.13536	120.5791	1346560
028	2018-06-14t1249	1528999039.42	larva	42.7794	-13.2251	-161.2274	774.8239	57.5031	36368.0084	114734.8555	1430379.1287	1161.02	-0.30059	307.539	-0.16295	260.3688	-0.31919	1014.6321	0.29575	1008.8242	194809.375	670.5371	0.76193	937.1139	0.57733	5882000	-0.52977	159.394	87.3313	86.4122	133.7559	131.7243	25681.1367	114.763	0.082915	127.336	1670300
[truncated: 5,598 more rows]
