# Supplementary material for: Global, cell non-autonomous gene regulation drives individual lifespan among isogenic C. elegans
Source: eLife. 2021 Feb 1;10:e65026. doi: 10.7554/eLife.65026 (PMC7864635; doi:10.7554/eLife.65026)
Supplement: Source data 1. [file elife-65026-data1.zip › figure_data/Figures 1-3 - base strains/mir-246/mir-246_20171116-spans.tsv]

name	larvaspan	adultspan	lifespan
000	55.492	144.4857	199.9777
002	59.6843	191.8038	251.4882
003	63.9092	175.6676	239.5768
004	63.9094	207.7994	271.7088
006	59.9073	136.0654	195.9727
007	74.1481	215.8028	289.9509
008	47.7555	219.9504	267.7058
009	49.736	175.9498	225.6858
010	53.7359	183.8189	237.5549
011	59.6818	191.805	251.4868
014	63.9028	155.5799	219.4828
015	68.1981	151.2849	219.483
016	59.6785	188.2943	247.9728
017	59.6787	175.8933	235.572
019	59.6791	179.8936	239.5727
021	55.4875	195.998	251.4854
023	64.2013	211.3812	275.5824
024	53.7339	187.8202	241.5541
025	59.6801	188.2955	247.9756
026	61.6604	223.9014	285.5618
027	83.9763	179.5115	263.4879
029	57.4689	172.2174	229.6863
031	95.8125	136.0053	231.8178
032	51.751	199.7332	251.4843
033	57.4655	144.4837	201.9492
034	55.4855	188.4882	243.9738
035	68.1974	151.2865	219.4839
036	59.6777	164.0262	223.7039
037	51.7519	192.2227	243.9746
038	74.1451	159.3196	233.4647
039	59.6784	215.8083	275.4867
040	68.1984	191.6548	259.8532
041	61.659	147.806	209.4651
042	55.487	168.2186	223.7056
043	59.9054	231.5846	291.49
044	57.4675	175.9985	233.4661
045	59.6794	215.809	275.4884
046	63.9041	175.6714	239.5755
047	63.9042	228.0695	291.9738
049	65.8847	219.6801	285.5648
050	57.4683	192.4903	249.9587
051	63.9048	187.5844	251.4892
052	59.6804	144.293	203.9734
053	53.7346	231.8313	285.5659
055	59.6809	171.8074	231.4883
056	63.9056	184.0746	247.9802
057	57.4694	216.2222	273.6916
059	49.7315	300.0997	349.8311
060	61.6576	208.03	269.6876
061	53.7316	160.0855	213.8171
062	63.9023	247.8119	311.7142
063	59.678	175.8966	235.5746
064	59.6782	212.0307	271.7089
065	49.7324	120.0843	169.8167
067	64.2004	231.6507	295.8511
068	59.6789	219.9068	279.5856
069	55.4872	232.4881	287.9753
070	53.733	127.9515	181.6845
071	55.4876	204.3703	259.8578
072	68.1993	231.6514	299.8506
074	53.7294	215.9572	269.6867
077	63.8923	283.9516	347.844
078	49.722	219.9573	269.6793
079	53.722	155.7338	209.4558
080	63.8928	251.8138	315.7066
081	61.6485	171.8084	233.4569
085	47.7309	179.9552	227.6862
086	61.6371	240.1718	301.8089
087	72.144	235.3307	307.4747
089	61.6375	140.2939	201.9313
090	61.6376	256.0388	317.6764
091	55.4662	240.0053	295.4715
092	51.7319	183.8243	235.5562
093	55.4667	248.3668	303.8334
094	47.7325	115.7336	163.466
096	55.4631	240.0057	295.4688
097	57.4428	224.1008	281.5436
099	53.7044	199.7383	253.4427
101	49.7007	156.2213	205.922
102	53.7007	164.0879	217.7885
103	57.4355	172.2217	229.6571
104	68.1675	175.782	243.9495
105	59.6481	252.0404	311.6885
107	68.1373	159.3225	227.4599
108	63.8723	184.0788	247.9512
109	63.8724	184.0789	247.9514
110	53.7014	160.087	213.7884
112	55.4572	164.002	219.4592
113	68.1687	191.6618	259.8306
114	61.6286	235.815	297.4436
115	51.7228	192.2291	243.9519
116	51.723	164.0886	215.8115
117	65.8527	203.8093	269.662
118	61.629	212.0339	273.663
121	51.7235	227.8375	279.561
122	68.17	139.2894	207.4594
123	63.8743	224.076	287.9503
125	57.4341	188.4948	245.9289
126	68.1665	183.2939	251.4603
127	81.9282	187.7315	269.6597
130	53.6956	171.9594	225.655
131	55.4518	180.0914	235.5433
132	81.9247	187.7319	269.6565
