# Supplementary material for: Global, cell non-autonomous gene regulation drives individual lifespan among isogenic C. elegans
Source: eLife. 2021 Feb 1;10:e65026. doi: 10.7554/eLife.65026 (PMC7864635; doi:10.7554/eLife.65026)
Supplement: Source data 1. [file elife-65026-data1.zip › figure_data/Figures 1-3 - base strains/mir-241/mir-241_20170809.tsv]

name	timepoint	timestamp	stage	age	adult_age	ghost_age	length	max_width	projected_area	surface_area	volume	gfp_maximum	gfp_maximum_z	gfp_mean	gfp_mean_z	gfp_median	gfp_median_z	gfp_over_99_mean	gfp_over_99_mean_z	gfp_over_99_median	gfp_over_99_sum	gfp_percentile_95	gfp_percentile_95_z	gfp_percentile_99	gfp_percentile_99_z	gfp_sum	gfp_sum_z	green_yellow_excitation_autofluorescence_maximum	green_yellow_excitation_autofluorescence_mean	green_yellow_excitation_autofluorescence_median	green_yellow_excitation_autofluorescence_over_99_mean	green_yellow_excitation_autofluorescence_over_99_median	green_yellow_excitation_autofluorescence_over_99_sum	green_yellow_excitation_autofluorescence_percentile_95	green_yellow_excitation_autofluorescence_percentile_95_z	green_yellow_excitation_autofluorescence_percentile_99	green_yellow_excitation_autofluorescence_sum
000	2017-08-09t1845	1502322461.5	egg	-1.9994	-70.4134	-247.9212	142.5941	26.0846	2473.7696	7875.9006	40509.1055	0	-0.12525	0	-0.24107	0	-0.23551					0	-0.2338	0	-0.23284	0	1.011	0	0	0				0	-0.27232	0	0
000	2017-08-09t2245	1502336857.38	larva	1.9994	-66.4145	-243.9223	142.8989	26.3235	2512.8113	8003.0774	41613.4985	0	-0.34483	0	-0.45996	0	-0.4532					0	-0.45895	0	-0.45921	0	0.60276	0	0	0				0	-0.4421	0	0
000	2017-08-10t0245	1502351260.36	larva	6.0003	-62.4137	-239.9215	144.942	26.6999	2586.3581	8234.8698	43439.4199	0	-0.56348	0	-0.68273	0	-0.67427					0	-0.69006	0	-0.69135	0	0.19082	0	0	0				0	-0.6173	0	0
000	2017-08-10t0645	1502365656.96	larva	9.9993	-58.4146	-235.9224	144.9421	26.8719	2627.7971	8368.1726	44623.3392	0	-0.78091	0	-0.91002	0	-0.89932					0	-0.92793	0	-0.92999	0	-0.22356	0	0	0				0	-0.79851	0	0
000	2017-08-10t1045	1502380057.73	larva	13.9995	-54.4144	-231.9222	144.9399	26.5819	2653.2259	8447.1848	44882.3962	0	-0.99703	0	-1.1429	0	-1.1293					0	-1.1739	0	-1.1764	0	-0.63957	0	0	0				0	-0.98683	0	0
000	2017-08-10t1445	1502394456.84	larva	17.9993	-50.4146	-227.9225	145.2596	26.5421	2644.6584	8417.5309	44040.4255	0	-1.2116	0	-1.3823	0	-1.3652					0	-1.4291	0	-1.4316	0	-1.0558	0	0	0				0	-1.1834	0	0
000	2017-08-10t1845	1502408855.76	larva	21.999	-46.4149	-223.9228	145.2646	26.6955	2669.4244	8499.9765	45295.1882	0	-1.4247	0	-1.6295	0	-1.6082					0	-1.6954	0	-1.6976	0	-1.4709	0	0	0				0	-1.3901	0	0
000	2017-08-10t2245	1502423256.97	larva	25.9993	-42.4146	-219.9224	144.9448	26.378	2612.4148	8313.151	43303.6047	0	-1.6367	0	-1.8861	0	-1.8597					0	-1.975	0	-1.9764	0	-1.8835	0	0	0				0	-1.6091	0	0
000	2017-08-11t0245	1502437656.77	larva	29.9993	-38.4147	-215.9225	144.9447	26.4005	2636.1248	8389.6271	43892.2396	0	-1.8485	0	-2.1547	0	-2.122					0	-2.2714	0	-2.2717	0	-2.2922	0	0	0				0	-1.8439	0	0
000	2017-08-11t0645	1502452056.88	larva	33.9993	-34.4146	-211.9225	142.6566	26.7932	2614.7424	8331.1437	44428.9482	0	-2.0621	0	-2.4394	0	-2.3992					0	-2.5903	0	-2.5892	0	-2.696	0	0	0				0	-2.0997	0	0
000	2017-08-11t1045	1502466457.2	larva	37.9994	-30.4145	-207.9224	338.1927	35.0316	8721.7714	27577.1553	193575.0918	372.3997	-0.34087	175.9671	0.45333	174.2866	0.45787	277.2113	-0.28742	271.606	15246.624	217.6703	0.39115	244.8455	0.3464	956205.2	-1.9923	350.0385	71.6641	68.0214	210.0517	188.4547	11552.8438	111.4131	0.81115	161.3937	389422.62
000	2017-08-11t1510	1502482330.52	larva	42.4086	-26.0053	-203.5131	374.7386	39.492	10620.611	33597.5343	260794.4043	363.8782	-0.62303	189.2949	0.46314	188.1262	0.4792	276.513	-0.34439	268.3238	18249.8555	233.0647	0.37378	257.2918	0.254	1247453.5	-2.11	318.1643	62.5814	60.496	160.7783	143.3944	10611.3672	92.9299	0.073624	122.9869	412411.62
000	2017-08-11t1912	1502496847.5	larva	46.4411	-21.9728	-199.4806	450.544	35.371	12373.3155	39044.8327	288191.9047	415.9657	-0.50335	180.0546	0.16053	177.7887	0.15837	277.6693	-0.35506	263.7108	21380.5371	224.9554	0.098985	253.3379	0.055769	1382098.8	-2.4069	410.1884	66.1652	63.4855	174.6944	155.9365	13451.4658	97.7724	0.10564	129.5639	507884
000	2017-08-11t2310	1502511152.35	larva	50.4147	-17.9992	-195.5071	608.25	36.6117	19204.4075	60567.7966	500148.0742	590.4979	0.33427	158.8977	-0.35157	155.4966	-0.37383	299.0878	0.18427	287.7659	35591.4531	208.9354	-0.26196	261.7509	0.14055	1882461	-2.2753	551.819	57.3868	53.3462	194.7653	173.3333	23177.0742	96.5707	-0.00043493	144.5472	679861.9
000	2017-08-12t0317	1502525952.41	larva	54.5258	-13.8881	-191.3959	607.2314	45.7693	23006.6701	72557.0816	732752.1919	553.1349	0.036675	207.786	0.71735	205.3343	0.70151	313.2328	0.58043	302.8826	44165.8242	254.3067	0.57695	286.3673	0.53384	2927496.8	-1.5211	429.6881	73.5521	70.9632	175.3653	161.1564	24726.502	106.8558	0.30931	142.2752	1036275.6
000	2017-08-12t0710	1502539945.58	larva	58.4128	-10.0011	-187.5089	738.9797	42.2504	25568.7594	80594.4124	744016.0225	443.1596	-0.66174	185.3576	0.10676	183.0036	0.099725	272.6098	-0.62641	266.1986	42799.7344	232.2309	0.02729	257.8748	-0.078608	2910299	-1.9744	396.5543	67.6529	66.0776	141.3795	130.445	22196.5742	94.9052	-0.25651	116.6924	1062217.5
000	2017-08-12t1200	1502557351.35	larva	63.2478	-5.1662	-182.674	803.7358	48.0616	31062.4895	97837.0785	1010441.5452	558.4584	-0.15333	194.4815	0.31922	191.1476	0.27565	320.3695	0.87119	311.3489	60870.2148	246.5471	0.32424	285.2969	0.47302	3693204.2	-1.6007	732.4587	68.5234	65.6119	179.2147	161.0453	34050.7891	101.7761	-0.07275	137.0966	1301258.9
000	2017-08-12t1510	1502568749.84	larva	66.414	-1.9999	-179.5078	919.0692	51.9982	37570.2808	118259.1601	1288487.5025	754.996	0.84258	187.5277	0.087694	184.9997	0.069637	300.8864	0.27079	289.1612	69203.875	233.1993	-0.080765	270.1355	0.10343	4300761	-1.2315	942.2687	70.351	67.6672	183.9325	161.0691	42304.4844	102.762	-0.083555	139.7557	1613430.2
000	2017-08-12t1910	1502583149.3	adult	70.4138	1.9999	-175.5079	838.6278	59.444	38938.7477	122715.9826	1518531.0529	375.9003	-1.228	180.5631	-0.18642	178.5149	-0.18378	272.7224	-0.67017	265.9124	64635.1953	225.5131	-0.37902	253.1064	-0.40525	4277720	-1.6251	367.7285	66.1534	64.5547	144.336	131.4546	34207.6289	94.2792	-0.61438	117.7983	1567239.9
000	2017-08-12t2311	1502597605.8	adult	74.4295	6.0156	-171.4922	899.1485	58.4777	43032.1918	135569.6697	1725302.0268	374.4012	-1.255	170.95	-0.62621	167.7933	-0.65859	285.1561	-0.18907	278.6866	74710.8906	220.7991	-0.60929	259.2369	-0.22687	4470685	-1.6986	348.9396	63.2351	61.2482	151.6859	137.8368	39741.6953	92.9348	-0.76066	122.2496	1653724.8
000	2017-08-13t0314	1502612187.02	adult	78.4799	10.066	-167.4419	1013.5782	72.4942	53592.2171	168932.7159	2385634.9433	459.0793	-0.81628	171.9083	-0.64264	171.4908	-0.56029	273.9022	-0.59687	265.2757	89292.1094	225.8866	-0.44953	252.4012	-0.49151	5589426.5	-0.63143	575.3564	64.5728	61.8477	181.8459	164.7271	59281.7656	101.5558	-0.33617	142.1425	2099520
000	2017-08-13t0713	1502626521.35	adult	82.4616	14.0477	-163.4601	973.0238	61.6857	48332.5504	152282.2437	2013106.6273	463.7705	-0.79608	188.6812	0.096789	186.9605	0.095761	275.2916	-0.54908	268.4654	80935.7344	231.2906	-0.25384	256.5038	-0.36267	5537039.5	-0.89182	462.0841	73.5269	71.3712	162.4164	148.9173	47750.4062	103.8206	-0.26947	131.4666	2157720.8
000	2017-08-13t1112	1502640835.52	adult	86.4378	18.0239	-159.484	967.7033	69.0186	50235.8081	158291.3769	2192285.9626	452.2572	-0.8594	169.9307	-0.84844	168.6836	-0.79891	259.6871	-1.1549	249.6856	79204.5625	212.4904	-1.128	238.2586	-1.1155	5178467	-1.4963	470.2494	66.831	64.6755	162.2377	142.8506	49482.4922	97.6177	-0.67048	126.8165	2036607.9
000	2017-08-14t1205	1502730439.87	adult	111.3279	42.914	-134.5939	981.4919	66.6387	53234.1393	167749.1338	2404394.3009	387.3696	-1.1562	179.5337	-0.69744	178.562	-0.6472	257.2343	-1.3222	250.9946	83086.6875	221.2218	-1.0507	241.6728	-1.2464	5790681	-1.7125	339.7939	71.4931	70.1725	147.5593	136.304	47661.6641	98.975	-1.0806	120.8362	2305939.8
000	2017-08-14t1509	1502741469.86	adult	114.3918	45.9779	-131.53	1025.413	66.0277	55831.9765	175990.5506	2555527.6062	591.087	-0.32719	184.2227	-0.46566	183.478	-0.40646	258.2751	-1.3119	251.0525	87555.2422	223.0137	-1.0073	242.5912	-1.2543	6232436.5	-1.2631	655.8409	75.8321	74.2248	151.7926	139.5931	51457.6914	105.0619	-0.85666	127.0532	2565475.5
000	2017-08-14t1909	1502755871.56	adult	118.3923	49.9783	-127.5295	1067.4696	68.6872	60031.0571	189141.3516	2812296.9399	871.6378	0.79615	182.6793	-0.5961	181.311	-0.56843	294.9908	-0.24294	277.1992	107376.6641	229.8238	-0.73559	259.156	-0.66375	6640391	-0.8747	1044.7828	79.2597	75.3539	228.0528	201.5012	83011.2188	122.6113	-0.080359	168.8733	2881090.2
000	2017-08-14t2309	1502770272.12	adult	122.3924	53.9785	-123.5293	1161.3384	69.203	63364.4159	199552.6536	2929334.5302	523.8626	-0.62772	186.2501	-0.43834	185.1851	-0.39629	267.3044	-1.1271	257.4284	102912.2031	226.6445	-0.93724	247.3463	-1.1754	7153865	-0.38774	555.7231	78.442	76.5026	167.8662	153.7506	64628.4766	109.7312	-0.80346	135.411	3012958
000	2017-08-15t0309	1502784670.88	adult	126.3921	57.9781	-119.5297	1058.3177	69.8043	57533.7288	181171.2524	2689825.1918	568.2157	-0.45982	185.3406	-0.54154	183.6589	-0.5328	270.869	-1.0618	264.2186	94533.2812	231.5866	-0.75566	254.4646	-0.94972	6463938.5	-1.2555	561.399	78.8588	76.6698	163.7419	150.2753	57145.9219	111.7662	-0.77778	136.0841	2750280.5
000	2017-08-15t0709	1502799073.94	adult	130.3929	61.979	-115.5288	1093.4035	65.6865	60066.8877	189178.6991	2770408.3386	475.8512	-0.83344	177.5285	-1.0398	175.5053	-1.0424	275.7082	-0.95717	266.4243	100633.4844	225.221	-1.1089	252.3714	-1.0822	6462570	-1.3336	573.1291	74.9716	72.2762	179.2749	166.8639	65435.3398	110.4238	-0.9232	144.6471	2729190.5
000	2017-08-15t1144	1502815561.28	adult	134.9727	66.5588	-110.949	1168.7418	66.2844	62640.9366	197135.8259	2853815.5274	700.5659	0.041029	206.4632	0.58918	204.6413	0.57404	338.4336	0.79805	319.4073	128604.7656	258.6842	0.4177	295.0186	0.47972	7835072.5	0.092086	790.5217	89.7521	84.7824	268.2105	239.4955	101920.0078	141.5102	0.50426	205.7618	3406002.5
000	2017-08-15t1544	1502829963.56	adult	138.9734	70.5594	-106.9484	1186.7725	74.7877	67240.1446	211761.2335	3193245.6479	793.8143	0.40209	186.7138	-0.58846	184.9585	-0.58088	341.8268	0.84765	319.7432	139465.3281	243.0352	-0.36684	288.3917	0.1748	7603360.5	-0.2216	985.455	88.9155	81.6663	312.0609	280.772	127320.8438	152.2612	0.97366	229.3318	3620818.5
000	2017-08-15t1944	1502844363.5	adult	142.9733	74.5594	-102.9484	1173.2402	88.5476	72562.4715	228655.9413	3909003.688	583.2581	-0.42785	166.2693	-1.8042	163.5684	-1.832	270.7932	-1.2453	257.3204	118878.2031	214.6836	-1.7522	243.8573	-1.5713	7289413.5	-0.60737	685.2388	74.6798	70.8655	202.1207	180.7769	88730.9688	116.4714	-0.92489	157.4387	3274037.8
000	2017-08-15t2344	1502858763.12	adult	146.9732	78.5593	-98.9485	1134.9986	72.9165	65716.6732	207267.5286	3201964.5653	1029.6495	1.3661	183.8711	-0.80447	184.7186	-0.64123	279.8636	-1.0273	270.5012	111385.7188	236.2228	-0.76617	259.8646	-1.0079	7311267.5	-0.62194	1308.1685	76.2714	74.0235	182.1198	163.1327	72483.6641	118.5989	-0.91909	147.0605	3032781
000	2017-08-16t0344	1502873163.38	adult	150.9733	82.5594	-94.9484	1139.9091	66.7494	63316.397	199528.6864	2937415.3943	597.4215	-0.35792	184.864	-0.77091	182.5897	-0.78593	296.5429	-0.57181	284.5698	113872.4844	234.8168	-0.86981	268.6558	-0.71334	7087502	-0.89088	616.0909	78.266	74.3093	218.2222	196.2316	83797.3438	124.3841	-0.70586	168.4412	3000640
000	2017-08-16t0744	1502887563.36	adult	154.9733	86.5594	-90.9484	1199.1373	70.1427	65754.2168	207026.2205	3109473.1604	494.8684	-0.77571	184.8314	-0.79804	182.5143	-0.81343	285.7765	-0.93131	278.6962	114024.8047	235.6226	-0.86932	265.9247	-0.86513	7364051.5	-0.63073	586.5719	87.2393	83.2129	197.4985	185.3424	78801.9141	134.2611	-0.25301	169.9356	3475788.2
000	2017-08-16t1144	1502901963.73	adult	158.9734	90.5595	-86.9483	1164.4416	69.2417	65974.8036	207717.4343	3166498.8729	444.3413	-0.98883	182.7385	-0.94626	180.9256	-0.92887	279.9075	-1.1604	271.3288	111963.0078	231.6764	-1.0969	258.6276	-1.1973	7299670	-0.72438	463.4224	86.021	82.9759	196.0368	180.9683	78414.7188	127.9079	-0.71547	161.4477	3436196
000	2017-08-16t1544	1502916362.82	adult	162.9732	94.5592	-82.9486	1166.4772	74.655	69622.6774	219402.7327	3490622.0931	700.9336	0.10944	179.0856	-1.1843	176.7223	-1.1938	288.905	-0.93088	279.1057	121917.9219	233.6591	-1.041	265.5207	-0.97796	7542550	-0.50709	939.1061	86.0013	82.3051	213.6952	195.7685	90179.3828	134.0085	-0.46997	175.3367	3622118.5
000	2017-08-17t1239	1502991657.96	adult	183.8885	115.4746	-62.0333	1219.7566	70.1163	68784.2357	216499.8693	3288090.7574	779.1558	0.7349	189.2218	-0.71081	187.2567	-0.69552	291.7833	-1.0681	280.3791	121673.6406	237.5381	-1.0216	266.3252	-1.1566	7880522.5	-0.26193	918.0815	94.198	90.3907	219.7568	199.9295	91638.5938	142.1019	-0.48515	179.3662	3923062.5
000	2017-08-17t1544	1503002763.36	adult	186.9733	118.5594	-58.9484	1204.1783	70.8102	69327.2198	218316.3045	3420705.7683	1215.0767	3.2077	186.6618	-0.87137	184.3514	-0.87283	300.4772	-0.76976	286.2866	126200.4375	236.9875	-1.0666	269.6044	-1.0476	7836811	-0.30254	1572.8105	94.2701	90.1984	237.2965	212.7946	99664.5312	142.1833	-0.5546	183.443	3957836.5
000	2017-08-17t1944	1503017163.21	adult	190.9733	122.5593	-54.9485	1219.958	69.2843	67439.862	212251.371	3168761.9072	499.4669	-0.72738	196.7884	-0.3286	195.7242	-0.26468	290.148	-1.1911	282.1885	118670.5469	245.0153	-0.73157	269.6976	-1.0728	8037036	-0.11848	539.8528	97.6898	94.9753	202.7912	188.4393	82941.6172	142.1716	-0.65927	171.4683	3989748.2
000	2017-08-17t2344	1503031563	adult	194.9732	126.5593	-50.9485	1215.359	72.0565	71229.0826	224285.3876	3519824.4554	608.4286	-0.085406	189.393	-0.76813	187.8502	-0.72514	293.2014	-1.1039	280.0518	126369.7812	237.5401	-1.101	265.4421	-1.2675	8161136	-0.0063068	695.8568	93.8934	90.8566	206.6567	187.9657	89069.0391	138.1913	-1.0124	169.7174	4045962
000	2017-08-18t0344	1503045963.05	adult	198.9732	130.5593	-46.9485	1152.1672	69.6882	67297.3192	211954.5165	3301692.9967	532.0569	-0.51221	206.1923	0.11569	203.8396	0.10989	320.8147	-0.12567	312.6604	130892.3828	262.0268	-0.064577	295.9987	-0.13143	8394708	0.1839	548.0523	104.0774	101.2181	222.3979	209.3674	90738.3594	150.5691	-0.34014	189.4863	4237305.5
000	2017-08-18t0744	1503060363.78	adult	202.9734	134.5595	-42.9483	1183.8904	70.706	67867.6897	213646.7008	3358557.6176	547.9556	-0.40759	211.8525	0.37474	211.232	0.46216	315.1449	-0.37721	307.2447	129839.7031	268.1799	0.1441	295.9033	-0.18666	8707775	0.43277	579.1351	105.8135	104.494	209.5116	192.8455	86318.7656	150.4617	-0.46046	178.2285	4349253.5
000	2017-08-18t1144	1503074762.8	adult	206.9732	138.5592	-38.9486	1135.0314	70.6961	67150.3262	211551.5924	3320165.6533	835.2537	1.3153	210.9427	0.27731	208.3056	0.26192	337.5167	0.36195	324.3893	137369.2812	271.8589	0.23652	306.9775	0.16532	8571236	0.32511	1104.1194	105.7406	102.2186	241.6066	217.8399	98333.8906	158.1828	-0.1391	197.3327	4296557.5
000	2017-08-18t1653	1503093335.69	adult	212.1323	143.7184	-33.7895	1273.4857	71.3175	74021.9364	232989.3997	3636877.0529	697.0402	0.49331	212.9703	0.31856	209.6949	0.27468	333.793	0.14933	327.1812	149873.0625	275.4529	0.29957	312.3787	0.27942	9542134	1.0603	857.8956	102.6458	99.7054	206.6999	191.9753	92808.25	148.3853	-0.82766	175.8529	4599043
000	2017-08-18t2100	1503108142.48	adult	216.2453	147.8314	-29.6765	1260.9939	71.7512	74042.9069	233135.5895	3668947.6587	781.5909	1.0021	212.245	0.23302	209.4162	0.21574	333.2696	0.069592	323.0019	149638.0312	271.2842	0.067068	307.9162	0.059725	9510063	1.0312	862.0982	104.563	101.973	216.5417	199.1964	97227.2031	152.125	-0.74008	182.7974	4685156
000	2017-08-19t0021	1503120212.78	adult	219.5981	151.1842	-26.3236	1291.4775	72.764	74459.9196	234328.5233	3639983.4473	726.4298	0.6663	211.1941	0.14477	208.3734	0.13081	333.165	0.018342	321.0229	150257.4062	269.6928	-0.043124	304.4872	-0.10463	9515770	1.0427	945.3653	105.4393	102.745	221.1109	202.859	99721.0156	153.3928	-0.76596	184.4702	4750777
000	2017-08-19t0532	1503138856.65	adult	224.777	156.3631	-21.1448	1288.8434	74.6603	75070.6674	236259.761	3716783.6858	746.8936	0.78454	208.9553	-0.016044	206.2072	-0.02192	328.8414	-0.18768	313.8479	149622.8438	266.0435	-0.2519	298.3083	-0.37988	9486988	1.0337	827.3669	105.0474	102.6263	216.2387	201.086	98388.625	152.5842	-0.93227	185.8225	4769364
000	2017-08-19t0900	1503151341.82	adult	228.2451	159.8312	-17.6767	1268.1936	76.6551	75497.5569	237653.2689	3818353.7547	783.6367	1.002	207.915	-0.093881	205.1876	-0.096154	325.7544	-0.326	311.2379	148869.75	264.7066	-0.34095	296.7219	-0.46946	9486954	1.052	875.8293	106.139	103.6684	220.7588	205.7216	100886.7656	155.5017	-0.87816	189.2137	4843015.5
000	2017-08-19t1211	1503162807.84	adult	231.4301	163.0162	-14.4916	1262.3479	78.0549	76144.9681	239783.7991	3890793.1539	818.9825	1.2127	208.3072	-0.097683	205.7919	-0.08768	329.4233	-0.23812	315.5372	151864.125	264.6603	-0.37527	298.4632	-0.44183	9592964	1.1407	914.5444	107.448	104.5817	226.9258	211.3504	104612.8125	158.714	-0.80684	193.8099	4948196.5
000	2017-08-19t1716	1503181095.3	adult	236.51	168.096	-9.4118	1238.6482	77.024	73628.7976	231772.9275	3749553.3236	719.526	0.6053	209.5851	-0.068157	206.7753	-0.069461	326.131	-0.38971	315.5844	145454.4219	266.7758	-0.34267	299.8811	-0.44063	9334081	1.0014	884.7319	109.5577	106.8058	229.241	214.9914	102241.4844	162.4551	-0.75777	199.5616	4879263.5
000	2017-08-19t2053	1503194150.11	adult	240.1363	171.7224	-5.7855	1220.9963	76.2577	71845.5865	226158.6648	3629269.5812	868.8555	1.5123	210.5072	-0.045368	207.7206	-0.043484	324.0616	-0.48612	314.2387	140966.8125	267.609	-0.34398	300.5502	-0.4502	9148645	0.90527	1053.3616	111.7583	108.8467	233.7578	220.9092	101684.6484	167.7225	-0.61246	204.3209	4857017.5
000	2017-08-20t0006	1503205677.19	adult	243.3383	174.9243	-2.5835	1191.0627	76.7463	71273.5595	224450.7128	3619872.9982	850.3656	1.4014	210.9026	-0.042359	208.2527	-0.032004	324.4293	-0.49815	315.007	140153.4688	269.9996	-0.27947	302.5761	-0.40807	9091378	0.89428	1007.1884	113.8071	110.6329	241.5219	227.175	104337.4688	171.1965	-0.53528	208.4201	4905881.5
000	2017-08-20t0516	1503224278.35	dead	248.5053	180.0913	2.5835	1185.8752	78.1276	71921.3129	226513.7053	3714916.2571	883.4475	1.611	210.2591	-0.097982	207.9247	-0.068878	319.545	-0.69061	310.7504	139002.0625	267.8736	-0.40122	298.6236	-0.58181	9137019	0.96787	972.3795	113.6202	110.4569	244.2553	231.145	106251.0469	171.2033	-0.64473	209.426	4937478.5
001	2017-08-09t1445	1502308086.5	egg	-1.9998	-58.4694	-251.921	136.843	42.1822	2922.1588	9764.1256	60980.7238	0	-0.12523	0	-0.24105	0	-0.23549					0	-0.23378	0	-0.23282	0	1.011	0	0	0				0	-0.2723	0	0
001	2017-08-09t1845	1502322485.18	larva	1.9998	-54.4698	-247.9214	146.2765	27.1163	2630.1916	8378.0871	44724.9843	0	-0.34485	0	-0.45998	0	-0.45322					0	-0.45897	0	-0.45923	0	0.60272	0	0	0				0	-0.44212	0	0
001	2017-08-09t2245	1502336880.43	larva	5.9985	-50.4711	-243.9227	142.8607	26.144	2568.844	8181.3077	42565.7809	0	-0.56339	0	-0.68263	0	-0.67417					0	-0.68996	0	-0.69124	0	0.19101	0	0	0				0	-0.61722	0	0
001	2017-08-10t0245	1502351284	larva	9.9995	-46.4701	-239.9217	142.0473	32.6997	3028.0616	9737.7416	59538.7698	0	-0.78092	0	-0.91003	0	-0.89933					0	-0.92794	0	-0.93	0	-0.22358	0	0	0				0	-0.79852	0	0
001	2017-08-10t0645	1502365679.96	larva	13.9984	-42.4712	-235.9229	141.9428	32.8945	3036.1353	9773.0476	59982.6612	0	-0.99697	0	-1.1428	0	-1.1293					0	-1.1738	0	-1.1763	0	-0.63945	0	0	0				0	-0.98677	0	0
001	2017-08-10t1045	1502380081	larva	17.9987	-38.4709	-231.9226	156.2186	31.9642	3256.3844	10399.0565	62576.7242	0	-1.2115	0	-1.3822	0	-1.3652					0	-1.4291	0	-1.4316	0	-1.0557	0	0	0				0	-1.1834	0	0
001	2017-08-10t1445	1502394479.96	larva	21.9984	-34.4712	-227.9229	116.9144	24.0911	2016.3176	6446.6017	31816.9903	307.8079	0.14055	184.3664	1.3531	183.4617	1.3653	254.8452	-0.60786	246.5321	3312.9873	220.9277	1.2378	240.2819	1.1014	235988.97	-1.1937	181.7284	65.2384	62.9936	143.9795	137.8412	1871.7332	97.5649	1.0023	119.3709	83505.18
001	2017-08-10t1845	1502408879.02	larva	25.9981	-30.4715	-223.9231	164.4615	29.3579	3645.8124	11631.9551	70963.2121	346.8387	0.13763	183.1087	1.1582	182.0363	1.1683	275.8749	-0.21953	263.5516	6345.123	219.8506	1.0405	246.0018	0.98281	418952.7	-1.3932	293.4789	69.0756	65.6046	192.8602	173.1179	4435.7847	104.854	1.0543	142.7432	158045.05
001	2017-08-10t2245	1502423280.63	larva	29.9986	-26.471	-219.9227	254.2491	28.095	5820.8903	18420.9819	113493.0957	481.3976	0.62865	188.072	1.062	186.5608	1.0655	268.795	-0.40243	256.3786	9945.4131	223.6433	0.90256	246.4853	0.7953	687027	-1.4918	557.3642	70.8573	67.6435	191.0819	172.4928	7070.0293	106.0649	0.95277	149.0486	258841.84
001	2017-08-11t0245	1502437680.58	larva	33.9985	-22.4711	-215.9227	466.2676	44.5312	16351.6865	51640.455	494288.2674	975.5612	2.988	210.132	1.2628	207.6191	1.2488	320.1025	0.70103	303.2436	32330.3535	254.6021	1.1564	290.5741	1.159	2112036.2	-0.24699	1230.5078	71.9003	69.5732	179.6754	150.356	18147.2207	101.9465	0.69832	130.7513	722670.4
001	2017-08-11t0645	1502452080.5	larva	37.9985	-18.4711	-211.9227	526.5105	38.7873	16955.6647	53497.1791	457856.2305	570.0251	0.68914	194.2754	0.78669	192.7966	0.79332	278.0085	-0.26889	267.8724	29190.8965	235.7934	0.66891	257.4888	0.51622	2030178.2	-0.75359	610.0268	70.9984	68.1679	174.3487	159.5273	18306.6094	101.8865	0.53778	135.012	741933.4
001	2017-08-11t1045	1502466480.78	larva	41.9986	-14.471	-207.9226	637.6595	44.6124	23438.9658	73950.0754	714467.0495	462.3846	-0.081703	226.3335	1.1889	224.2083	1.1815	340.6305	1.2193	332.6067	49050.7891	279.4664	1.1473	314.614	1.0897	3251280.2	0.22893	488.5397	71.434	68.2534	198.9619	185.5186	28650.5195	109.8761	0.6077	154.3679	1026149.06
001	2017-08-11t1510	1502482354.3	larva	46.4079	-10.0617	-203.5133	784.4514	53.7911	32713.2152	103274.2463	1136045.9436	820.8491	1.6607	165.9292	-0.12807	162.4327	-0.15238	311.4085	0.51199	294.2816	62281.707	232.6546	0.23451	276.3515	0.40929	3313937.5	-0.19491	987.097	55.1326	50.8933	197.9538	169.1148	39590.7695	94.2412	-0.0096124	140.3323	1101107.9
001	2017-08-11t1912	1502496872.02	larva	50.4406	-6.029	-199.4806	757.0364	52.9343	31790.4307	100211.1814	1120433.6626	505.2366	-0.12255	191.754	0.36857	188.1731	0.33455	339.0721	1.2672	327.4406	66119.0547	244.0699	0.4007	300.5683	0.78104	3720987	-0.16596	470.3265	68.4626	66.582	161.2668	140.7917	31447.0254	97.127	0.018572	124.3809	1328517
001	2017-08-11t2310	1502511176.41	larva	54.414	-2.0555	-195.5072	852.3653	55.9886	38488.6409	121268.5913	1461070.6008	471.3619	-0.39769	183.0628	0.1314	178.5714	0.075217	331.8609	1.1125	324.1411	77987.3125	243.6564	0.35906	297.5058	0.73372	4292090	0.065417	438.8464	65.8254	63.5029	161.9522	147.1159	38058.7578	97.0661	-0.057167	129.4668	1543341.5
001	2017-08-12t0317	1502525976.32	adult	58.5251	2.0555	-191.3961	772.7787	59.2622	37387.7167	117861.0536	1522200.9937	381.84	-0.99448	172.139	-0.2452	170.2268	-0.23521	270.1522	-0.70187	262.8502	61594.6992	224.2161	-0.16165	251.7053	-0.20714	3910825.2	-0.83111	460.3613	65.3851	62.9374	170.7851	153.9984	38939.0078	98.665	-0.10455	132.4501	1485483.5
001	2017-08-12t0710	1502539969.46	adult	62.4121	5.9425	-187.5091	956.5683	64.7589	48014.8338	151412.8807	2012102.5108	594.2952	0.052936	209.6564	0.77061	208.1013	0.77151	311.0814	0.56376	299.9945	90835.7656	255.6545	0.56313	284.5488	0.44659	6119661	1.2942	591.7224	73.1631	70.3628	184.2036	163.9362	53787.4531	106.7028	0.16891	142.8776	2135556.8
001	2017-08-12t1200	1502557375.26	adult	67.2471	10.7775	-182.6742	892.8664	64.5266	48568.9876	153259.818	2209022.334	636.4271	0.19815	190.3014	0.18359	190.5455	0.25668	282.679	-0.33707	273.0089	83390.2969	239.291	0.10762	262.5976	-0.10068	5596575	0.20124	698.2771	65.0041	63.249	166.6885	152.8624	49173.1094	97.7018	-0.35843	129.9734	1911705.8
001	2017-08-12t1510	1502568773.86	adult	70.4133	13.9437	-179.5079	1006.1577	90.6285	56427.5796	179129.8841	2665906.5183	705.1073	0.52425	157.0182	-1.1001	154.1234	-1.1031	268.9052	-0.80412	257.0218	92234.4922	208.8919	-0.9684	243.4691	-0.70433	5372847.5	-0.35206	851.2106	56.9932	54.3092	163.6366	141.0304	56127.3438	89.4854	-0.87793	121.2819	1950192
001	2017-08-12t1910	1502583173.15	adult	74.4131	17.9436	-175.5081	1084.5122	68.9321	59573.828	187649.074	2747351.6173	570.1681	-0.2193	151.7446	-1.4432	148.9848	-1.4337	259.0484	-1.1529	243.8176	93516.4688	199.0561	-1.46	229.6851	-1.245	5476613.5	-0.52616	657.1575	59.7664	55.8857	194.0149	171.9285	70039.3828	97.7701	-0.48933	144.4533	2157030
001	2017-08-12t2311	1502597629.7	adult	78.4289	21.9593	-171.4924	1074.8897	64.7596	52373.0244	164902.9896	2183221.1018	436.7312	-0.93426	181.1726	-0.22303	182.8775	-0.061155	279.1295	-0.39965	273.2721	89042.3125	235.1833	-0.062447	261.5319	-0.15509	5766543.5	-0.42294	448.7199	70.4075	69.0501	148.3515	136.5557	47324.1328	101.0399	-0.36419	122.9737	2241001.2
001	2017-08-13t0314	1502612212.01	adult	82.4795	26.0099	-167.4417	1041.4994	74.052	61039.8583	192516.0262	2981405.4973	816.5743	1.0623	163.2743	-1.1059	161.5195	-1.0696	270.0763	-0.74733	257.9507	99928.2266	212.8371	-1.0541	243.6778	-0.85664	6029067	-0.31663	983.1014	66.872	63.5314	187.2514	166.84	69283.0312	105.5354	-0.17549	145.7416	2469315
001	2017-08-13t0713	1502626546.22	adult	86.4612	29.9916	-163.46	1111.2346	88.8071	65291.6279	206031.1142	3272190.5252	774.2315	0.82431	167.2472	-0.981	164.7638	-0.98613	289.5149	-0.016365	271.2064	114647.8906	219.3113	-0.82241	252.6859	-0.54007	6611615.5	0.18265	934.7429	64.0238	59.6721	218.2406	191.4233	86423.2578	106.7937	-0.17057	158.0398	2530988.5
001	2017-08-13t1112	1502640859.19	adult	90.437	33.9675	-159.4842	1036.8409	79.2667	60574.7211	190823.8311	3066985.9431	925.051	1.55	159.8766	-1.4211	157.4885	-1.4118	275.5831	-0.56063	255.2602	101139	207.3032	-1.4239	238.1824	-1.1649	5860755.5	-0.87425	1210.7008	60.5525	56.2003	215.1606	185.8576	78963.9375	101.9556	-0.50417	152.8023	2219734.8
001	2017-08-14t1205	1502730463.49	adult	115.3271	58.8575	-134.5941	1148.6895	72.7356	66919.456	210928.9288	3239739.7533	767.4709	0.39	192.3784	-0.011209	192.3743	0.081021	288.2969	-0.39812	278.0071	116760.2422	239.6897	-0.22824	266.2316	-0.34178	7791711.5	0.49889	879.0535	71.4498	70.0343	168.4122	147.8529	68375.3438	103.6077	-0.95094	130.4438	2893859.5
001	2017-08-14t1509	1502741493.86	adult	118.3911	61.9215	-131.5301	1073.2675	71.2617	60717.6804	191227.9385	2890181.5253	588.5701	-0.35417	194.9466	0.10429	193.8322	0.13334	276.3762	-0.80551	268.7917	101706.4375	237.8238	-0.3561	259.9368	-0.63328	7165261.5	-0.28039	596.4061	77.7001	75.9459	163.0765	149.0155	60012.1641	109.2821	-0.74216	133.9337	2855868.8
001	2017-08-14t1909	1502755895.29	adult	122.3915	65.9219	-127.5297	1148.7692	70.9603	65444.4335	206154.3122	3107734.624	437.7552	-0.97417	180.5187	-0.76732	179.068	-0.74132	269.7095	-1.0552	262.6518	107074.6719	230.4798	-0.75532	253.0254	-0.95514	7152872	-0.38883	412.6789	73.7042	71.5502	164.123	151.208	65156.8516	108.137	-0.88241	135.8954	2920456.5
001	2017-08-14t2309	1502770296.14	adult	126.3918	69.9222	-123.5295	1119.9717	71.1987	63892.5148	201212.4721	3056521.0561	539.4915	-0.574	193.3646	-0.078749	192.2751	-0.044019	278.1442	-0.84704	270.8776	107641.8047	236.0112	-0.54602	259.6834	-0.7489	7476635.5	-0.12761	577.4955	83.0115	80.9385	174.4395	164.9331	67508.0859	116.5981	-0.54141	145.3822	3209723.2
001	2017-08-15t0309	1502784694.81	adult	130.3914	73.9218	-119.5298	1105.3694	69.6879	63624.1636	200451.2143	3057146.2739	744.1677	0.22469	186.5281	-0.51936	185.535	-0.47147	276.2448	-0.94157	267.1561	106630.4688	230.6099	-0.85384	254.5281	-0.99977	7184129	-0.53743	875.2473	81.4352	78.6541	182.3922	166.4379	70403.375	118.3496	-0.53673	147.2319	3136475.5
001	2017-08-15t0709	1502799097.86	adult	134.3922	77.9226	-115.529	1205.2113	84.822	80376.6271	253475.2531	4525561.6893	481.0397	-0.81973	155.841	-2.3385	153.3897	-2.3454	266.2988	-1.2712	258.1943	129154.9219	200.6602	-2.32	234.882	-1.8002	7557352.5	-0.20118	588.9039	68.6489	64.6973	202.1148	187.1043	98025.6797	107.9361	-1.1322	157.8411	3329061
001	2017-08-15t1144	1502815585.44	adult	138.9721	82.5025	-110.9491	1105.7211	70.9398	61717.431	194449.4006	2911764.9619	2270.0027	6.2046	195.8746	-0.056689	192.6371	-0.14165	357.0987	1.287	327.2469	133554.9219	251.8834	0.052169	300.3909	0.63106	7319443.5	-0.5287	3004.117	98.8788	91.7588	320.2799	280.1218	119784.6797	160.3415	1.3789	233.1541	3694903.8
001	2017-08-15t1544	1502829987.81	adult	142.9728	86.5032	-106.9485	1151.9811	72.2044	64547.0172	203251.0267	3140617.1912	642.6024	-0.19297	193.3806	-0.22763	192.1148	-0.1956	303.206	-0.30575	286.9428	118553.5469	244.4697	-0.33791	273.5077	-0.43969	7558669	-0.31857	699.0584	85.8248	82.4374	216.4324	192.5976	84625.0547	128.1526	-0.32137	167.1654	3354632.5
001	2017-08-15t1944	1502844387.86	adult	146.9728	90.5032	-102.9484	1188.3952	73.3699	70276.8456	221357.0482	3509815.7682	519.1773	-0.68126	180.5849	-0.99591	180.3064	-0.8947	283.7371	-0.91348	274.2486	120872.0078	234.3392	-0.85592	262.6198	-0.90203	7675221	-0.23481	576.7667	80.7902	78.2587	193.7595	175.9234	82541.5625	122.5328	-0.70917	155.9838	3433746.8
001	2017-08-15t2344	1502858787.38	adult	150.9727	94.5031	-98.9486	1087.7535	75.1689	64574.4268	203427.3926	3244309.1158	604.2931	-0.32987	187.2906	-0.62935	186.0778	-0.58523	282.2047	-0.99972	275.6873	110342.0391	236.5393	-0.7875	262.9786	-0.93312	7314072	-0.65213	673.6382	84.7653	82.1044	184.3123	171.65	72066.125	123.707	-0.74298	153.7474	3310255.8
001	2017-08-16t0344	1502873187.79	adult	154.9728	98.5032	-94.9485	1112.7012	75.8143	66893.3736	210730.9929	3404773.3182	593.8021	-0.36456	164.2421	-2	161.2701	-2.037	278.646	-1.1477	268.2919	112851.6406	216.9116	-1.765	252.6226	-1.3835	6640143.5	-1.3852	693.5524	72.2214	68.0203	197.7325	176.9087	80081.6641	117.5693	-1.1944	156.4853	2919837.5
001	2017-08-16t0744	1502887587.88	adult	158.9728	102.5032	-90.9484	1071.0436	71.4347	62753.2055	197698.947	3096466.9328	899.6722	0.94035	181.0974	-1.042	179.7719	-0.99532	289.4019	-0.86773	273.9198	109972.7031	233.3688	-1.0159	261.0157	-1.1038	6876629	-1.1595	1054.874	84.9506	81.9387	211.261	187.934	80279.1875	129.1692	-0.6425	166.2009	3225743
001	2017-08-16t1144	1502901988.14	adult	162.9729	106.5033	-86.9484	1084.7873	75.1321	64475.6614	203129.944	3231713.4304	602.7662	-0.31367	185.3234	-0.81985	183.7967	-0.78573	289.105	-0.92457	279.0658	112750.9453	233.7958	-1.0344	265.1798	-0.9914	7223907	-0.83137	785.2998	84.2776	81.2281	193.3528	176.2342	75407.6016	124.7892	-1.0242	160.2412	3285142
001	2017-08-16t1544	1502916387.14	adult	166.9726	110.503	-82.9486	1118.4253	73.2189	67599.3702	213102.7139	3409877.2154	444.3148	-1.0056	175.9674	-1.3911	174.968	-1.3177	273.3262	-1.4827	265.4355	111790.4062	226.1453	-1.4405	252.7829	-1.5353	7190028	-0.89312	519.2094	81.8533	79.6491	184.3927	170.0479	75416.625	122.8785	-1.2771	154.4953	3344527
001	2017-08-17t1239	1502991682.38	adult	187.8879	131.4183	-62.0333	1103.8099	73.7054	67903.5447	214084.5321	3470789.1991	816.5862	1.026	183.7593	-1.0402	180.5674	-1.0888	302.5902	-0.697	294.2835	124364.5625	241.5111	-0.86507	277.8239	-0.72606	7542033	-0.56479	935.5311	83.2097	79.7705	185.2197	175.3523	76125.2734	127.0338	-1.5893	159.9029	3415174.8
001	2017-08-17t1544	1503002787.8	adult	190.9728	134.5032	-58.9485	1157.8503	73.5089	67816.1396	213568.1163	3353083.511	541.2698	-0.48983	185.6995	-0.94745	183.3806	-0.947	298.1649	-0.88754	291.0557	122545.7891	241.1157	-0.90806	276.9309	-0.7876	7615907	-0.48639	525.5928	84.0328	80.8857	190.8492	177.425	78439	127.9469	-1.5895	161.9496	3446354
001	2017-08-17t1944	1503017187.8	adult	194.9728	138.5032	-54.9485	1117.6408	74.7789	67458.0426	212590.0139	3409889.6797	426.6319	-1.1399	182.7307	-1.1341	181.2272	-1.0859	291.0986	-1.1823	284.8928	118768.2188	238.1861	-1.0724	269.836	-1.0975	7452672	-0.6049	409.6415	84.029	80.9428	184.7973	174.281	75397.2891	127.8091	-1.6682	160.8658	3427122
001	2017-08-17t2344	1503031587.3	adult	198.9726	142.503	-50.9486	1147.9722	73.5548	68575.4729	216106.3417	3415245.0453	437.6611	-1.0695	184.9865	-1.034	183.4405	-0.98782	287.7979	-1.3319	283.0794	119436.1328	241.0685	-0.97853	271.4374	-1.0667	7671760.5	-0.41073	462.2029	84.9004	81.3282	189.7451	175.729	78744.2188	130.295	-1.5797	163.565	3520991
001	2017-08-18t0344	1503045987.65	adult	202.9727	146.5031	-46.9485	1229.8813	73.4048	72822.7464	229302.6501	3718754.2845	786.8292	1.0133	187.7709	-0.91068	183.4423	-1.0114	317.6738	-0.28635	304.5051	140094.1562	258.6358	-0.26397	292.4443	-0.31581	8271874	0.084727	1051.3016	83.8254	78.5053	223.3664	200.2636	98504.5781	141.2153	-1.0035	179.3521	3692760.5
001	2017-08-18t0744	1503060388.39	adult	206.9729	150.5033	-42.9483	1216.9331	75.1449	72151.7455	227253.3235	3582975.2842	495.8136	-0.71387	180.4532	-1.3225	178.3459	-1.3009	286.9796	-1.4172	280.6966	125410.0859	236.6108	-1.2393	267.5487	-1.2775	7876240.5	-0.21287	542.5266	87.2131	83.239	193.7064	181.9511	84649.7031	136.0356	-1.3861	167.2698	3806592.5
001	2017-08-18t1144	1503074787.38	adult	210.9727	154.5031	-38.9486	1260.1791	73.6988	72924.1391	229564.941	3634712.9579	473.2496	-0.84953	191.2417	-0.78722	188.8175	-0.78254	305.888	-0.79423	298.6704	135202.5	250.4855	-0.70474	283.5929	-0.73535	8436626	0.23474	505.5731	93.2483	89.1124	209.6105	195.0435	92647.8359	143.3184	-1.0711	178.534	4113650.5
001	2017-08-18t1653	1503093359.75	adult	216.1316	159.6621	-33.7896	1131.5982	76.2059	70822.7682	223256.5547	3681243.2484	423.3472	-1.1532	187.719	-1.0038	185.5549	-0.98142	288.1195	-1.4458	282.011	123315.1641	243.475	-1.0427	271.0067	-1.2334	8028367.5	-0.039667	459.7614	93.8155	90.0208	192.7822	183.1889	82510.7656	141.8584	-1.2615	169.9776	4012299.8
001	2017-08-18t2100	1503108166.72	adult	220.2447	163.7751	-29.6765	1239.6197	74.4258	72047.9337	226807.8843	3570422.3414	589.2414	-0.16017	185.9615	-1.1185	185.2565	-1.0206	296.767	-1.1921	289.5609	129390.4297	243.031	-1.1001	276.2176	-1.0907	8106993.5	0.049913	681.8011	93.7123	90.4659	199.3206	189.2052	86903.7812	143.1237	-1.2852	175.4249	4085387.5
001	2017-08-19t0021	1503120237.21	adult	223.5976	167.128	-26.3236	1182.182	75.9449	69123.3414	217687.7591	3443040.6526	562.1717	-0.3279	184.4246	-1.2149	181.9451	-1.2022	294.7241	-1.2886	288.15	123489.375	244.241	-1.0843	277.2373	-1.0874	7709684.5	-0.1988	667.9923	93.3856	88.7144	207.3076	192.2482	86861.875	145.6339	-1.2344	176.6819	3903892.8
001	2017-08-19t0532	1503138880.87	adult	228.7764	172.3068	-21.1448	1234.2354	72.9359	69893.5122	220081.5582	3403703.9743	470.8125	-0.8896	183.5191	-1.2895	181.4249	-1.2541	294.0008	-1.3551	287.949	124362.3438	243.4023	-1.1639	274.9459	-1.2123	7762674	-0.11063	498.0701	92.3153	87.8711	201.4735	189.4132	85223.3047	144.6372	-1.3859	177.7012	3904845.8
001	2017-08-19t0900	1503151366.11	adult	232.2445	175.7749	-17.6767	1221.8253	72.6547	68978.4396	217191.0675	3339456.9329	542.5634	-0.46204	183.3931	-1.3148	181.2212	-1.2808	295.1393	-1.3462	287.6808	123368.25	243.9912	-1.1719	276.519	-1.1894	7654096.5	-0.1505	641.6618	92.9131	88.3607	202.4803	189.7591	84636.7812	145.8642	-1.3983	177.1839	3877822.5
001	2017-08-19t1211	1503162832.22	adult	235.4295	178.96	-14.4917	1215.9848	71.9198	69058.7514	217425.3808	3345752.3975	470.8172	-0.90349	184.3024	-1.2882	182.1231	-1.2526	295.187	-1.3694	288.8672	123388.1719	244.9184	-1.1641	276.4227	-1.2198	7703842	-0.086219	523.6809	93.7865	89.2171	206.508	192.8936	86320.3281	147.3796	-1.3934	179.6885	3920277.2
001	2017-08-19t1716	1503181119.87	adult	240.5095	184.0399	-9.4118	1216.4252	71.7868	68759.8736	216413.8348	3342013.9189	567.4131	-0.32541	184.9263	-1.2854	182.5097	-1.2578	296.219	-1.3748	289.4015	123523.3047	246.4596	-1.1491	278.0761	-1.2071	7697372.5	-0.041964	642.5727	94.1483	89.226	205.8256	193.616	85829.2578	149.0347	-1.4189	180.9884	3918830.8
001	2017-08-19t2053	1503194174.6	adult	244.1358	187.6662	-5.7855	1200.8384	72.3398	68460.5147	215489.5344	3344461.164	494.8173	-0.77551	183.4897	-1.3743	180.986	-1.3476	293.4227	-1.4904	285.1513	121770.4141	243.4806	-1.2929	274.3773	-1.3615	7602530.5	-0.069125	511.1479	93.9606	89.1716	204.5467	192.7246	84886.8828	147.9744	-1.5307	179.8113	3893069.2
001	2017-08-20t0006	1503205701.52	adult	247.3377	190.8681	-2.5835	1218.5013	73.3078	70719.7464	222619.0262	3486974.3802	550.3001	-0.44067	183.1639	-1.4071	180.4438	-1.3882	291.1786	-1.5852	283.2811	124915.6172	242.1968	-1.369	272.4206	-1.4545	7842163.5	0.11715	608.9657	94.6956	90.0373	207.112	192.1004	88851.0625	148.3	-1.5742	178.7691	4054394
001	2017-08-20t0516	1503224302.97	dead	252.5048	196.0352	2.5835	1218.4632	74.0536	70892.3445	223161.0062	3506101.2902	595.918	-0.16523	183.869	-1.4005	181.3644	-1.3671	293.1238	-1.5615	284.9022	125750.1016	243.5079	-1.3637	273.3113	-1.469	7883933	0.19287	531.4498	94.6423	89.7371	209.7912	195.3752	90000.4219	149.2637	-1.6242	180.6565	4058073.5
002	2017-08-09t1445	1502308107.1	egg	-1.9998	-58.4696	-256.2185	145.1868	25.0277	2506.9553	7970.1199	40097.9871	0	-0.12522	0	-0.24105	0	-0.23549					0	-0.23378	0	-0.23282	0	1.011	0	0	0				0	-0.2723	0	0
002	2017-08-09t1845	1502322505.86	larva	1.9998	-54.4699	-252.2188	137.523	26.4416	2408.263	7677.915	39903.6068	0	-0.34485	0	-0.45998	0	-0.45322					0	-0.45897	0	-0.45923	0	0.60272	0	0	0				0	-0.44212	0	0
002	2017-08-09t2245	1502336900.77	larva	5.9984	-50.4713	-248.2202	137.6275	26.0696	2371.9293	7559.2711	38720.6988	0	-0.56338	0	-0.68262	0	-0.67417					0	-0.68995	0	-0.69124	0	0.19102	0	0	0				0	-0.61721	0	0
002	2017-08-10t0245	1502351304.75	larva	9.9995	-46.4702	-244.2191	140.35	26.0894	2427.0761	7730.3577	39693.9162	0	-0.78092	0	-0.91003	0	-0.89933					0	-0.92794	0	-0.93	0	-0.22358	0	0	0				0	-0.79852	0	0
002	2017-08-10t0645	1502365700.3	larva	13.9983	-42.4714	-240.2204	137.6118	26.0993	2375.3692	7570.4526	38828.0456	0	-0.99696	0	-1.1428	0	-1.1293					0	-1.1738	0	-1.1763	0	-0.63944	0	0	0				0	-0.98677	0	0
002	2017-08-10t1045	1502380101.44	larva	17.9986	-38.4711	-236.22	121.7219	13.6203	1277.4992	4048.1651	11451.4516	258.1545	0.093162	157.1844	1.0945	156.237	1.1045	215.7642	-1.3178	208.8172	1941.8782	187.4441	0.98349	204.47	0.87849	133135.19	-0.89877	251.4053	58.5702	57.2232	125.0987	105.7553	1125.8885	84.1193	0.81153	103.3519	49608.938
002	2017-08-10t1445	1502394500.44	larva	21.9983	-34.4714	-232.2203	282.1186	29.0958	6178.1856	19515.9132	118629.5947	627.0253	1.7637	194.0033	1.509	192.1763	1.5066	295.9782	0.21167	282.2686	11543.1494	235.2843	1.4284	261.1367	1.3444	752732.94	-0.58673	575.4402	66.2258	62.8325	194.3308	167.3813	7578.8999	105.4416	1.1955	142.1895	256956.12
002	2017-08-10t1845	1502408899.42	larva	25.998	-30.4717	-228.2206	351.2025	34.7289	9714.6256	30727.002	228989.3763	481.3341	0.82564	170.2348	0.94421	167.4857	0.92629	293.385	0.1416	276.1089	17896.4883	221.6705	1.0654	256.3476	1.1073	1024472.94	-0.68484	579.0964	65.1556	59.645	230.3567	198.8738	14051.7598	112.9629	1.2603	172.1016	392106.12
002	2017-08-10t2245	1502423301.48	larva	29.9986	-26.4711	-224.22	455.3892	36.7514	11973.9765	37815.4838	266712.5957	365.4281	0.031902	159.628	0.57553	155.577	0.53613	285.784	-0.038875	277.5547	21433.8027	220.7539	0.86156	258.106	0.93989	1186834.2	-0.90952	336.9272	52.5534	50.0717	148.5397	131.0083	11140.4775	84.7462	0.39065	112.7655	390734.2
002	2017-08-11t0245	1502437701.42	larva	33.9986	-22.4711	-220.22	510.6423	38.4865	14735.2468	46513.9547	357865.0549	395.4321	-0.015119	142.3873	0.069219	139.3167	0.048704	245.5784	-0.95819	238.3076	22593.209	194.4599	0.27138	227.1405	0.34071	1296151.2	-1.193	300.0953	54.1089	51.9045	143.7151	128.2639	13221.7861	83.4285	0.19008	113.5988	492553.72
002	2017-08-11t0645	1502452101.47	larva	37.9986	-18.4711	-216.22	663.5682	39.4102	21137.4647	66697.5133	549994.3124	1000.2134	2.9311	184.96	0.61709	184.7189	0.64695	309.4139	0.46081	287.1158	40533.2188	241.2138	0.75196	271.2459	0.70095	2410213.5	-0.31529	1290.9622	63.8277	59.8764	222.264	187.0706	29116.5859	106.9286	0.68248	154.7969	831739
002	2017-08-11t1045	1502466501.7	larva	41.9987	-14.4711	-212.22	641.8686	47.3985	25249.7325	79664.9796	829225.946	554.3445	0.40257	215.518	0.98327	210.7356	0.92719	398.3086	2.6225	385.7059	61737.832	269.9411	0.99345	349.4605	1.5826	3326088.8	0.31463	604.2879	76.1917	72.7218	201.5262	182.3772	31236.5664	114.2064	0.7391	159.7354	1175867.2
002	2017-08-11t1510	1502482374.99	larva	46.4079	-10.0618	-207.8107	843.0706	50.2323	35938.3041	113266.1011	1265957.7569	624.0223	0.60911	149.6952	-0.46021	145.2739	-0.50007	306.4879	0.38558	290.4839	67427.3281	207.1455	-0.2129	265.673	0.24546	3282667	-0.23066	705.5346	59.1286	53.9013	230.0148	200.6117	50603.25	103.212	0.28449	159.6613	1296631.4
002	2017-08-11t1912	1502496893.93	larva	50.441	-6.0288	-203.7777	891.1343	50.9284	38084.4448	119972.6223	1361317.9269	509.3974	-0.1003	205.4264	0.66846	204.0988	0.68007	307.2094	0.40417	294.8955	71579.7891	250.4542	0.52121	280.9405	0.45703	4773288	1.0429	499.0358	72.8545	69.4806	198.3901	176.5478	46224.8984	108.1287	0.40349	152.0172	1692846.8
002	2017-08-11t2310	1502511197.5	larva	54.4142	-2.0556	-199.8045	927.3098	55.206	43029.0377	135551.2959	1656518.7633	772.6245	1.2123	163.4573	-0.33324	159.6542	-0.36752	305.0923	0.34727	284.5329	79934.1719	219.1647	-0.14292	263.4827	0.12402	4279802	0.051227	891.6995	64.6135	58.9301	242.9269	215.396	63646.8516	114.2876	0.58999	177.1577	1691774.2
002	2017-08-12t0317	1502525997.51	adult	58.5253	2.0556	-195.6934	875.4854	62.6045	43095.6792	135889.8865	1779496.4603	867.0707	1.6091	162.861	-0.49005	158.7981	-0.53203	313.8447	0.61922	287.696	82227.3125	217.3781	-0.3195	263.3051	0.0266	4262559.5	-0.42464	1018.478	68.3558	62.2812	265.0201	227.2348	69435.2578	118.4283	0.71664	182.6726	1789075.2
002	2017-08-12t0710	1502539990.65	adult	62.4123	5.9425	-191.8064	1029.3801	70.3298	54752.7131	173040.9616	2423531.2561	789.7938	1.1038	176.2887	-0.22684	174.599	-0.20986	291.8901	-0.04758	271.951	97199.3906	224.7824	-0.25567	253.7819	-0.26465	5853137	0.98555	908.7247	65.8236	61.9169	216.7954	185.603	72192.8594	107.9724	0.22775	154.9304	2185476.2
002	2017-08-12t1200	1502557396.38	adult	67.2472	10.7775	-186.9714	1039.9494	65.3086	51901.9383	163423.0081	2191851.7187	754.6372	0.83023	167.7532	-0.60473	163.7346	-0.65702	307.1078	0.48971	288.1288	97046.0469	226.7449	-0.28836	267.7826	0.042079	5288588	-0.15632	893.6493	67.2745	61.8635	243.5757	215.2656	76969.9375	115.3606	0.55685	178.3861	2120896.8
002	2017-08-12t1510	1502568794.86	adult	70.4134	13.9437	-183.8052	1010.7155	64.4695	52014.101	163835.7144	2261068.6231	665.2494	0.3121	159.8842	-0.9889	156.7509	-1.0041	291.6108	-0.0073875	270.5533	92149.0078	209.9969	-0.92922	244.6963	-0.66624	5047383.5	-0.7304	734.3779	68.7001	63.1549	249.4079	217.7689	78812.8984	116.4573	0.60496	178.7237	2168792.2
002	2017-08-12t1910	1502583194.23	adult	74.4133	17.9435	-179.8054	985.1241	65.6593	51280.7997	161534.8108	2277845.0208	588.0449	-0.12472	179.3221	-0.26982	175.6527	-0.3344	290.8321	0.020469	280.8728	90739.6016	237.7846	0.055544	268.6815	0.098646	5579427	-0.40641	613.1542	66.1089	64.0157	159.9191	143.099	49894.7422	97.0197	-0.53142	124.2699	2056912.4
002	2017-08-12t2311	1502597650.85	adult	78.429	21.9593	-175.7896	929.8965	68.9374	49431.3987	155825.1779	2209602.6147	624.7412	0.057378	189.5731	0.15696	188.3109	0.17675	281.1168	-0.32481	266.5814	84335.0312	229.5389	-0.29717	253.4166	-0.45376	5682454	-0.52118	703.5837	77.0475	74.0933	196.0978	173.7528	58829.3477	112.1716	0.25493	149.4675	2309499.5
002	2017-08-13t0314	1502612234.74	adult	82.4801	26.0103	-171.7386	978.9806	77.686	57060.5003	179948.2422	2829034.2124	381.3651	-1.2302	150.6824	-1.702	147.1797	-1.7265	244.4442	-1.7209	237.8516	84577.6875	202.5777	-1.4989	227.8482	-1.4663	5200349.5	-1.2875	422.9686	61.2703	58.7281	154.9677	143.4982	53618.8086	94.7387	-0.76887	123.3788	2114559.5
002	2017-08-13t0713	1502626568.34	adult	86.4616	29.9919	-167.757	1036.1866	67.948	55874.7073	176084.7271	2522837.5826	738.6499	0.63823	180.0526	-0.3504	176.8556	-0.40988	306.1935	0.62027	286.9981	103799.5859	237.3017	-0.015404	271.6498	0.21682	6099280.5	-0.41811	754.4251	73.2296	68.4937	238.4581	210.8427	80837.3125	123.1317	0.72012	177.1214	2480652.8
002	2017-08-13t1112	1502640880.7	adult	90.4373	33.9676	-163.7814	1005.486	67.4068	54431.057	171722.5321	2464178.3987	1178.7314	2.8426	174.3644	-0.68212	173.1239	-0.63942	281.4945	-0.33567	263.1981	92893.1875	220.0767	-0.83601	247.637	-0.77917	5750536.5	-1.0034	1433.6158	74.6528	70.8249	216.8557	191.0962	71562.3906	114.4065	0.16636	160.0202	2462050.5
002	2017-08-14t1205	1502730484.91	adult	115.3273	58.8576	-138.8913	1110.9357	69.4912	60092.763	189243.2156	2726554.3922	339.2253	-1.3621	187.6794	-0.27884	188.7858	-0.11949	271.8145	-0.90417	268.5445	99212.3125	239.9274	-0.21696	260.6332	-0.561	6834721.5	-0.59332	319.6219	70.1606	69.2402	140.7964	130.7858	51390.6719	102.5127	-1.005	121.7893	2555037.5
002	2017-08-14t1509	1502741515.62	adult	118.3914	61.9217	-135.8272	1104.4242	66.8501	60251.3434	189744.1804	2738286.9304	708.929	0.13494	210.1232	0.97077	207.4267	0.89525	340.0133	1.1178	330.9626	124444.8828	261.9765	0.78955	311.0494	1.3603	7671389	0.29267	787.5947	84.5311	80.2471	212.774	193.4055	77875.2812	130.2898	0.30091	175.4486	3086145.2
002	2017-08-14t1909	1502755916.75	adult	122.3917	65.922	-131.8269	1134.1037	69.7202	60941.3848	191919.652	2763759.1532	586.5651	-0.37543	199.9284	0.34683	202.0005	0.5522	287.5538	-0.52203	280.4028	106394.9219	249.6561	0.15423	270.8265	-0.26462	7379157	-0.13476	624.2344	77.521	76.6431	165.1417	150.9493	61102.4336	112.0306	-0.68956	136.1817	2861221.5
002	2017-08-14t2309	1502770317.88	adult	126.3921	69.9223	-127.8266	1122.9196	65.7381	58293.9151	183529.4015	2558537.0708	573.5907	-0.43845	201.3701	0.38297	201.057	0.45415	309.6766	0.083819	296.8023	109625.5312	254.9069	0.34925	283.94	0.18448	7118836	-0.5261	593.4319	80.1175	76.9393	205.1458	182.8328	72621.6094	122.729	-0.24151	158.3033	2832312.8
002	2017-08-15t0309	1502784716.74	adult	130.3917	73.922	-123.8269	1120.7753	66.6331	59346.7017	186821.8562	2702702.8928	929.128	0.9541	182.6522	-0.7435	182.1058	-0.66665	292.3447	-0.47374	276.0177	105244.1016	233.0819	-0.73685	259.1798	-0.82197	6572923	-1.2118	1114.7689	82.53	78.9014	223.1131	197.6057	80320.7188	126.3779	-0.14529	168.3007	2969924
002	2017-08-15t0709	1502799119.75	adult	134.3926	77.9228	-119.8261	1050.9127	69.2051	58989.6096	185849.6735	2778326.3409	596.0144	-0.36828	196.0944	-0.0063929	197.4273	0.16727	287.0979	-0.67228	278.8736	102781.0469	245.4221	-0.20276	267.981	-0.54078	7008023	-0.80156	615.2643	82.2741	80.9358	177.7417	161.7335	63631.5117	121.138	-0.48454	147.2278	2940310.8
002	2017-08-15t1144	1502815606.74	adult	138.9723	82.5026	-115.2463	1129.6112	66.9404	59489.5728	187263.8498	2668530.8735	825.1954	0.52543	193.7412	-0.18053	190.9032	-0.24083	325.338	0.37336	304.6873	117447.0078	249.8123	-0.045908	286.1636	0.09009	6993669	-0.8811	966.921	93.0567	87.5812	263.901	236.2618	95268.2734	147.9293	0.75643	205.8645	3359162.2
002	2017-08-15t1544	1502830009.39	adult	142.973	86.5033	-111.2456	1139.0107	65.4763	62540.3981	197026.1185	2844954.953	971.7624	1.1098	209.6662	0.7194	205.8757	0.59326	392.4007	2.2797	365.374	148719.875	273.2828	1.0302	330.3611	1.7302	7944462	0.095212	1077.6715	105.4698	96.4896	360.5168	320.0162	136635.8594	182.2964	2.4759	265.1542	3996356.8
002	2017-08-15t1944	1502844409.59	adult	146.9731	90.5034	-107.2456	1132.8785	68.1534	62143.9	195702.0828	2860737.3503	497.5747	-0.7679	177.9887	-1.1472	176.4442	-1.1166	279.4993	-1.038	271.1118	105371.25	229.6329	-1.0802	258.7432	-1.051	6702520	-1.2694	478.6271	80.1163	76.6157	188.0378	171.7864	70890.2656	124.3552	-0.61194	155.2527	3016937.8
002	2017-08-15t2344	1502858808.91	adult	150.9729	94.5032	-103.2457	1072.0663	74.8202	62705.074	197669.8259	3057337.4763	543.6162	-0.5776	176.6411	-1.2506	175.2077	-1.2107	276.6612	-1.1652	265.775	105131.2656	226.1998	-1.2816	254.7336	-1.2523	6701231.5	-1.2979	535.24	82.8603	79.5046	196.9942	180.3672	74857.7812	128.0169	-0.5066	161.6091	3143470.5
002	2017-08-16t0344	1502873209.53	adult	154.9731	98.5033	-99.2456	1081.4116	70.34	60823.9911	191672.8877	2882727.5033	564.7408	-0.48533	203.885	0.31425	203.1485	0.375	327.8026	0.3439	313.7304	120959.1719	262.677	0.42573	297.3081	0.3578	7506639	-0.48212	608.5569	96.7173	91.6654	253.093	228.4079	93391.3281	152.4932	0.77532	200.9788	3560936.5
002	2017-08-16t0744	1502887609.66	adult	158.9731	102.5034	-95.2455	1055.6016	71.5792	61687.8607	194407.3357	3065380.3083	529.7412	-0.627	179.081	-1.1597	178.525	-1.0671	272.4543	-1.3902	263.6569	101897.9062	230.7642	-1.1405	253.7914	-1.3867	6685453.5	-1.3562	623.8232	84.2043	81.4939	190.8065	175.2891	71361.6484	130.1198	-0.58752	159.653	3143516.5
002	2017-08-16t1144	1502902009.88	adult	162.9732	106.5034	-91.2455	1011.604	68.5795	56616.7833	178521.0354	2647211.8171	703.2618	0.11948	198.5927	-0.044629	196.7763	-0.037084	301.4059	-0.53659	288.0887	103382.2188	245.8976	-0.45386	274.0623	-0.64114	6811731	-1.2508	753.6606	96.3484	91.9381	224.078	204.0818	76858.75	145.9821	0.24984	182.5543	3304748.8
002	2017-08-16t1544	1502916408.78	adult	166.9729	110.5031	-87.2458	1008.5022	66.145	53890.5487	169781.64	2459970.402	592.714	-0.351	211.3557	0.67886	209.5265	0.67867	325.0909	0.20059	309.3963	106304.7344	264.7195	0.41467	294.9501	0.14214	6904991	-1.1802	711.4239	105.0424	99.5165	253.7612	230.8879	82979.9219	161.7984	1.1551	203.4369	3431735.2
002	2017-08-17t1239	1502991703.56	adult	187.8881	131.4183	-66.3306	735.3572	94.8037	45617.7455	145695.7798	2434743.4992	481.3808	-0.83553	202.8726	0.038785	200.6644	0.034009	302.9851	-0.68206	294.7907	83623.8906	253.6297	-0.30828	282.7324	-0.53013	5596038	-2.3084	565.9921	105.1751	98.6755	223.9268	210.2744	61803.7891	165.919	1.0047	195.8639	2901149.5
002	2017-08-17t1544	1503002809.19	adult	190.973	134.5032	-63.2457	947.3025	102.5868	52720.1137	168283.8914	2503291.8031	412.096	-1.2239	211.1142	0.47089	209.0309	0.47088	326.0448	0.16809	320.6154	104334.3281	264.1316	0.13365	300.5473	0.14348	6747633	-1.2449	379.2762	109.1966	102.0612	242.0524	234.9105	77456.7656	172.4091	1.3182	214.7103	3490141.5
002	2017-08-17t1944	1503017209	adult	194.9729	138.5032	-59.2457	934.3514	64.6652	50653.9157	159631.4176	2296170.4234	550.9272	-0.41895	206.4813	0.17056	205.5208	0.23738	305.4242	-0.64818	296.9523	94070.6562	257.584	-0.21213	284.8955	-0.51472	6339597	-1.5454	676.736	108.0713	101.5434	230.8647	217.5019	71106.3281	170.597	1.0348	204.1089	3318112
002	2017-08-17t2344	1503031608.58	adult	198.9728	142.5031	-55.2458	914.6579	65.1262	49160.9496	154977.9457	2207519.318	527.299	-0.5403	210.1761	0.33169	209.0753	0.39163	309.9772	-0.52161	303.1667	92683.1953	262.7979	-0.030942	291.2188	-0.31345	6265559	-1.5673	623.5455	110.487	103.9049	236.458	224.3913	70700.9453	175.4877	1.1835	209.4911	3293727.8
002	2017-08-18t0344	1503046008.81	adult	202.9729	146.5031	-51.2458	941.207	65.6662	48716.5436	153537.6465	2120674.6019	546.8438	-0.4142	215.8233	0.5867	214.1858	0.61879	335.8833	0.36777	326.329	99421.4688	270.7239	0.25288	306.6771	0.21563	6378657	-1.4269	512.4564	115.7885	108.6623	262.8968	250.2701	77817.4375	183.2543	1.4655	230.2917	3422130
002	2017-08-18t0744	1503060409.86	adult	206.9732	150.5034	-47.2455	634.9066	70.2147	30286.0929	97613.052	1249606.781	557.0362	-0.34788	220.9471	0.80225	219.5972	0.85093	334.756	0.26476	325.191	61929.8555	270.9266	0.19748	306.0907	0.13287	4074264	-3.1559	577.17	120.4571	114.0698	261.3092	247.5912	48342.207	183.9296	1.3105	227.3624	2221228.8
002	2017-08-18t1144	1503074808.78	adult	210.9729	154.5031	-43.2458	677.9816	80.0832	38260.2013	121350.0166	1854040.6297	547.4428	-0.40468	221.4172	0.768	219.5076	0.7906	344.1323	0.52428	334.9934	79838.6875	274.517	0.28012	315.6951	0.41659	5132451.5	-2.243	569.2399	120.0146	112.4204	269.8098	258.9616	62595.8672	188.5172	1.3641	236.4396	2781938.2
002	2017-08-18t1653	1503093381.54	adult	216.132	159.6622	-38.0867	843.4806	68.1591	43937.6667	138516.1412	1938928.409	511.2422	-0.62438	219.4349	0.59724	217.6593	0.63092	340.2467	0.30576	335.7539	90845.875	274.8332	0.2106	314.5374	0.29359	5849476	-1.6142	492.8039	121.5112	113.8691	265.6912	258.2292	70939.5391	193.5931	1.3817	236.7096	3239123
002	2017-08-18t2100	1503108187.89	adult	220.2448	163.7751	-33.9738	682.9962	66.4623	36997.1764	117050.8894	1694382.3554	555.8254	-0.36151	225.5484	0.85225	222.9794	0.84761	349.5811	0.55214	342.3072	78655.75	280.9962	0.39189	323.183	0.53287	5059728	-2.095	650.7019	125.7445	117.8246	278.9644	264.738	62766.9766	199.2055	1.4627	245.5917	2820826.5
002	2017-08-19t0021	1503120258.51	adult	223.5978	167.1281	-30.6209	679.0241	67.47	33251.2853	106138.8403	1402387.052	608.5049	-0.048441	218.3281	0.45583	216.86	0.50949	346.9255	0.41908	339.2252	70425.875	273.0336	0.033011	317.5293	0.29016	4420053	-2.47	636.2024	120.5539	113.4488	275.9218	264.9299	56012.125	191.0394	0.92281	243.5525	2440613
002	2017-08-19t0532	1503138901.92	adult	228.7765	172.3068	-25.4421	672.6055	64.0137	34416.0307	108943.2857	1497171.4613	581.4487	-0.22082	225.6186	0.76714	223.0081	0.76615	339.4957	0.11192	330.0204	71294.0938	279.9428	0.23826	314.157	0.11595	4716332	-2.1702	631.7905	128.1062	120.0566	269.2474	258.1378	56541.957	201.8688	1.2239	241.7028	2677932.8
002	2017-08-19t0900	1503151387.18	adult	232.2446	175.7749	-21.974	658.0081	63.432	32347.2946	102369.498	1364976.77	550.4504	-0.41428	226.0951	0.76024	223.6507	0.76936	331.3673	-0.18312	324.8684	65279.3672	280.5383	0.22114	310.1963	-0.055141	4442994	-2.294	634.3605	130.5803	123.2711	266.91	256.1474	52581.2656	204.5758	1.2168	242.1054	2566033
002	2017-08-19t1211	1503162853.3	adult	235.4297	178.9599	-18.789	651.6622	64.0445	31652.0618	100241.3012	1319703.8844	542.8785	-0.46605	227.4141	0.80324	225.3557	0.83242	329.9576	-0.25861	321.7183	63681.8203	280.417	0.18592	309.5333	-0.1066	4377494.5	-2.2895	636.8543	132.195	125.9869	269.7593	257.3857	52063.5508	204.6728	1.115	242.8133	2544622.2
002	2017-08-19t1716	1503181141.16	adult	240.5096	184.0399	-13.709	774.4095	63.6839	36810.7207	116093.0478	1493584.3591	537.129	-0.51004	224.2925	0.61989	222.6454	0.67267	330.012	-0.29961	323.5468	73922.6797	279.3999	0.10005	309.8619	-0.14093	5021684	-1.794	562.307	132.0583	126.1014	265.2119	253.6139	59407.4766	207.5527	1.0805	240.5961	2956653.8
002	2017-08-19t2053	1503194195.97	adult	244.136	187.6662	-10.0827	636.7841	61.8589	26970.4704	86513.3398	1011450.6279	487.4211	-0.82081	222.2811	0.50502	220.9459	0.57552	323.4036	-0.53658	314.8769	53361.5859	276.0794	-0.05499	303.0031	-0.40006	3664748.5	-2.6349	572.9924	127.2926	121.7571	257.2837	245.0021	42451.8164	197.5132	0.55584	229.9673	2098673.5
002	2017-08-20t0006	1503205722.78	adult	247.3379	190.8681	-6.8808	639.5543	64.7727	32022.382	101464.287	1371587.9064	532.9964	-0.54713	230.9938	0.91338	228.7085	0.93708	340.2736	-0.022503	334.3083	66353.3438	286.3496	0.31097	319.4102	0.12699	4495138.5	-2.056	632.8807	137.5359	130.2136	283.8699	275.8446	55354.6289	217.0389	1.2883	256.1257	2676447.8
002	2017-08-20t0516	1503224324.41	adult	252.505	196.0353	-1.7137	651.5225	67.9766	34006.7611	107732.2985	1513071.8609	636.3871	0.085826	231.7321	0.9287	228.9728	0.93195	343.0913	0.032123	337.1678	71019.9062	286.6771	0.286	321.6508	0.165	4781791	-1.8115	622.1146	135.4059	127.1764	277.6969	266.4322	57483.2656	216.6426	1.1337	253.6542	2794100.5
002	2017-08-20t0841	1503236662.75	dead	255.9323	199.4626	1.7137	657.539	68.644	35240.1155	111701.249	1605105.8751	602.6545	-0.12635	232.2752	0.9422	229.401	0.94141	347.4752	0.14946	338.562	74359.6953	289.1294	0.35562	323.789	0.21308	4967437	-1.6539	610.2087	134.7828	126.2463	282.7639	272.1536	60511.4805	217.6435	1.086	256.5965	2882466
003	2017-08-09t1445	1502308127.49	egg	-1.9999	-54.4277	-300.2883	145.4513	25.7785	2534.3192	8061.5315	41337.865	0	-0.12522	0	-0.24104	0	-0.23549					0	-0.23377	0	-0.23282	0	1.011	0	0	0				0	-0.2723	0	0
003	2017-08-09t1845	1502322526.77	larva	1.9999	-50.4279	-296.2885	137.6245	26.3005	2401.1158	7653.4721	39599.9939	0	-0.34485	0	-0.45998	0	-0.45322					0	-0.45897	0	-0.45923	0	0.60272	0	0	0				0	-0.44212	0	0
003	2017-08-09t2245	1502336921.14	larva	5.9983	-46.4295	-292.29	140.3242	26.2828	2445.6277	7791.0393	40301.129	0	-0.56338	0	-0.68262	0	-0.67416					0	-0.68995	0	-0.69123	0	0.19102	0	0	0				0	-0.61721	0	0
003	2017-08-10t0245	1502351325.33	larva	9.9995	-42.4283	-288.2889	137.5217	26.216	2391.9635	7623.6932	39324.2551	0	-0.78092	0	-0.91003	0	-0.89933					0	-0.92794	0	-0.93	0	-0.22358	0	0	0				0	-0.79852	0	0
003	2017-08-10t0645	1502365720.58	larva	13.9982	-38.4296	-284.2902	137.5207	26.0516	2380.4805	7585.4543	38914.661	0	-0.99696	0	-1.1428	0	-1.1293					0	-1.1738	0	-1.1763	0	-0.63943	0	0	0				0	-0.98676	0	0
003	2017-08-10t1045	1502380121.78	larva	17.9985	-34.4293	-280.2899	139.7691	25.6011	2397.2983	7631.1913	38648.772	0	-1.2115	0	-1.3822	0	-1.3652					0	-1.429	0	-1.4316	0	-1.0557	0	0	0				0	-1.1834	0	0
003	2017-08-10t1445	1502394520.81	larva	21.9982	-30.4296	-276.2901	297.706	36.2486	8744.2959	27854.0916	213120.6039	497.3955	1.1046	181.0281	1.2991	179.5498	1.3019	271.4611	-0.27681	255.8046	14930.3584	216.9893	1.1855	241.8294	1.1195	979180.9	-0.32076	514.0586	66.8557	63.5331	184.606	156.3508	10153.3301	100.7079	1.0794	136.9753	361622.3
003	2017-08-10t1845	1502408919.91	larva	25.998	-26.4298	-272.2904	147.4774	25.4829	2907.4153	9263.1004	50737.7455	459.8085	0.71553	184.4319	1.1803	181.8802	1.1657	303.1255	0.34248	279.1478	5759.3843	227.1263	1.1403	251.3444	1.0471	339354.7	-1.4864	418.7847	65.9807	62.259	217.295	188.6595	4128.604	104.1492	1.0364	140.6497	121404.53
003	2017-08-10t2245	1502423322.38	larva	29.9987	-22.4291	-268.2897	381.7107	40.6367	12279.7314	38817.4179	336426.4444	711.4619	1.8125	197.876	1.2297	196.256	1.2311	299.9753	0.26481	280.4516	22798.125	244.0062	1.1915	267.9599	1.0625	1495349.4	-0.55013	861.3771	67.103	64.1816	192.6167	158.4977	14638.8711	99.3431	0.77553	135.2585	507097.6
003	2017-08-11t0245	1502437722.27	larva	33.9986	-18.4292	-264.2897	412.2449	40.8877	12616.9535	39877.8062	334618.4732	466.7391	0.354	217.2754	1.3886	214.3046	1.3663	364.4539	1.6885	355.6909	28427.4062	268.7563	1.3647	327.2917	1.6326	1692358.1	-0.73362	306.1233	69.4613	67.2146	173.1145	156.4277	13502.9287	100.5888	0.66106	136.2824	541034.4
003	2017-08-11t0645	1502452122.39	larva	37.9987	-14.4291	-260.2897	548.9013	43.7321	19899.7451	62919.8001	594013.3149	600.4476	0.84768	201.0394	0.90982	199.3002	0.91116	306.2292	0.38681	291.6904	37666.1914	245.9838	0.82505	275.8791	0.76316	2453886.5	-0.26493	623.4737	69.0806	65.6328	196.0661	172.2064	24116.1348	105.7124	0.64757	147.3307	843197.4
003	2017-08-11t1045	1502466522.64	larva	41.9988	-10.429	-256.2896	732.4734	49.3102	30732.6941	96930.8318	1064875.2254	481.7781	0.020418	220.5074	1.0781	220.1287	1.1045	323.6867	0.80715	312.3397	60853.1016	264.96	0.91298	295.3099	0.81656	4134955	1.2413	447.2298	74.1091	71.7565	184.2158	163.7039	34632.5781	107.7462	0.54306	142.0544	1389693.1
003	2017-08-11t1510	1502482395.88	larva	46.408	-6.0198	-251.8804	765.5941	51.6653	33020.4478	104258.1066	1164997.9212	598.9429	0.47511	212.2732	0.82012	211.8542	0.84905	319.1201	0.71009	309.264	64462.25	260.075	0.71545	290.7141	0.62963	4272211	0.90043	557.8725	72.0463	69.8442	186.0497	168.5729	37582.0312	105.3451	0.35442	140.1707	1450003.5
003	2017-08-11t1912	1502496915.77	larva	50.4413	-1.9865	-247.8471	829.3757	51.1738	35445.7867	111786.5701	1267158.0699	1001.145	2.5309	205.599	0.67225	202.325	0.64159	343.7264	1.3932	332.0793	74588.625	261.9402	0.73802	308.0378	0.90435	4445256.5	0.66602	1184.6318	68.7162	66.4662	167.937	148.342	36442.3281	99.8167	0.11267	129.9482	1485712.8
003	2017-08-11t2310	1502511218.65	adult	54.4143	1.9865	-243.8741	851.8046	56.267	37861.4737	119299.9583	1409193.1671	446.2288	-0.53201	196.8959	0.45924	193.9723	0.43565	324.9328	0.91447	316.2694	75059.4688	251.7482	0.52491	299.0189	0.76084	4541403	0.35303	438.0261	68.8586	66.7805	158.2511	144.4395	36556	97.8317	-0.028401	128.1728	1588223.6
003	2017-08-12t0317	1502526018.63	adult	58.5254	6.0976	-239.763	961.6354	59.1696	47179.1085	148601.9914	1927843.2071	833.4991	1.4289	183.0521	0.042781	181.0329	0.045426	295.4326	0.062509	284.4016	84789.1719	233.5759	0.054387	267.5238	0.11161	5243709.5	0.70922	1092.1713	68.6869	65.9593	181.1659	162.1656	51994.625	102.5528	0.056982	140.4364	1967604
003	2017-08-12t0710	1502540011.85	adult	62.4124	9.9846	-235.8759	957.6408	65.2745	47441.6415	149481.4935	1968576.2828	395.2102	-1.0172	183.7825	-0.0028327	181.4763	-0.008404	281.5514	-0.37692	274.2103	81368.3516	232.6157	-0.047917	262.7495	-0.057343	5297161.5	0.34177	412.0585	66.8168	65.1989	146.342	133.1331	42292.8477	95.5061	-0.34997	120.0994	1925859.5
003	2017-08-12t1200	1502557417.54	adult	67.2473	14.8195	-231.041	1072.1786	71.3629	56700.7858	178581.0736	2532205.0744	628.686	0.15675	171.4423	-0.47576	163.4887	-0.66541	306.2479	0.46061	297.9683	105349.2656	251.206	0.48369	284.9459	0.51463	5895730	0.54851	641.4419	60.3088	57.565	168.7719	152.7433	58057.5156	96.4398	-0.42384	128.0318	2073961
003	2017-08-12t1510	1502568815.95	adult	70.4136	17.9858	-227.8748	1033.1037	66.6617	56169.9199	176947.7574	2621955.2871	1030.034	2.2537	180.7725	-0.1783	180.099	-0.12407	268.9502	-0.80254	258.2553	91712.0234	227.1666	-0.32038	249.1249	-0.52881	6151868	0.5535	1242.1255	64.9011	62.8468	164.1793	144.3079	55985.1328	96.3319	-0.50152	125.9378	2208651
003	2017-08-12t1910	1502583215.2	adult	74.4134	21.9856	-223.875	1072.142	69.6884	53910.9229	169835.6524	2340783.5764	567.5843	-0.23297	196.063	0.44247	195.092	0.46695	291.1115	0.030785	281.78	95484.5781	241.4871	0.20043	268.5434	0.093887	6416162.5	0.56823	608.4783	72.4076	69.6823	191.276	173.7103	62738.5391	108.3343	0.10322	148.0121	2369539
003	2017-08-12t2311	1502597671.98	adult	78.4291	26.0013	-219.8592	955.9071	68.0223	50551.8394	159314.3076	2254796.6589	457.8484	-0.82288	165.1975	-0.94565	161.5089	-0.9968	267.4075	-0.84113	261.3059	82094.0938	219.3208	-0.72209	248.7486	-0.62555	5065121	-1.2424	387.3464	63.7394	61.9438	148.1864	137.1756	45493.2305	93.7842	-0.76773	121.2137	1954313.1
003	2017-08-13t0314	1502612257.5	adult	82.4807	30.0529	-215.8077	1113.686	77.4368	61212.2367	192929.7223	2978250.6765	705.175	0.47548	161.0919	-1.2093	156.516	-1.2989	293.5103	0.14272	275.8913	108892.3359	219.9647	-0.74503	257.1847	-0.33649	5971193	-0.38449	889.8842	65.5638	60.7888	224.7167	194.8529	83369.8828	110.4453	0.094336	165.4267	2430254
003	2017-08-13t0713	1502626590.55	adult	86.4621	34.0343	-211.8263	1004.2506	67.038	54270.7225	170942.4858	2491753.4276	767.2886	0.788	170.8484	-0.80367	169.7766	-0.74725	275.8322	-0.53864	264.5943	90748.7734	221.3988	-0.72879	249.5701	-0.66443	5620913	-0.97905	892.1961	70.8253	67.4725	202.9966	183.1824	66785.875	109.4354	-0.026566	155.4848	2330151.2
003	2017-08-13t1112	1502640901.88	adult	90.4374	38.0096	-207.8509	1064.8398	65.0089	55899.9085	176017.6513	2466950.7202	701.2539	0.40976	182.5185	-0.26622	181.1534	-0.24276	274.2444	-0.61157	261.4179	93243.1016	224.5128	-0.63183	249.8793	-0.68767	6191209	-0.48708	836.5731	73.1911	70.5414	181.0871	161.9148	61569.625	106.5613	-0.25614	142.3773	2482715
003	2017-08-14t1205	1502730505.92	adult	115.3274	62.8996	-182.9609	1023.58	72.2914	58784.9408	185367.0553	2845545.2278	489.3333	-0.74796	181.6196	-0.62398	180.851	-0.56285	262.0468	-1.2041	255.6479	93288.6719	225.2686	-0.91253	246.9685	-1.0961	6460573	-1.0203	481.8562	73.9196	71.5504	160.4599	146.715	57123.7188	106.2832	-0.81883	132.5547	2629466.2
003	2017-08-14t1509	1502741536.87	adult	118.3916	65.9638	-179.8968	1098.536	68.7991	60539.0588	190630.5453	2817856.624	655.4459	-0.0824	185.7057	-0.42331	186.3007	-0.28877	275.1703	-0.84196	269.0169	100987.5156	237.4785	-0.37249	259.5234	-0.64941	6812797.5	-0.67948	712.8954	72.8324	70.7824	157.3438	143.4354	57745.1875	107.6722	-0.82211	130.9137	2671930.5
003	2017-08-14t1909	1502755937.64	adult	122.3918	69.964	-175.8966	1014.9398	70.8968	58044.7392	182929.9309	2781973.3811	652.0474	-0.11196	186.6999	-0.41251	183.5292	-0.48968	302.8138	-0.066065	294.5015	106590.4766	243.9033	-0.11863	277.4037	-0.0094897	6559326.5	-1.0553	672.6655	78.4589	74.3099	216.979	203.0491	76376.6094	124.8367	-0.055264	171.577	2756497.8
003	2017-08-14t2309	1502770339.02	adult	126.3922	73.9644	-171.8962	1051.2568	70.9391	58974.5704	185756.4742	2823160.0507	848.8278	0.6557	181.0057	-0.79156	179.8339	-0.74978	273.9928	-0.9696	262.6904	98089.4375	225.0691	-1.0645	249.6115	-1.1365	6464618.5	-1.2547	967.6806	77.9201	74.893	185.0225	165.8859	66238.0391	115.4662	-0.59679	147.1457	2782916
003	2017-08-15t0309	1502784737.9	adult	130.3919	77.9641	-167.8965	1105.7062	72.8005	60863.5884	191638.1051	2845197.325	404.8419	-1.1135	180.2961	-0.87975	178.7566	-0.85728	272.5958	-1.0476	265.3768	100587.8359	224.2577	-1.1545	252.5792	-1.0743	6650401	-1.1263	411.5336	77.8077	74.7459	174.0395	163.3698	64220.5898	116.3814	-0.6327	147.7803	2870015.8
003	2017-08-15t0709	1502799140.96	adult	134.3927	81.9649	-163.8956	1093.0964	72.2956	62207.2132	195943.9313	3006975.9313	492.4639	-0.77487	186.7982	-0.54498	184.5225	-0.56905	296.232	-0.40926	288.4392	111679.4531	241.6091	-0.38312	274.0384	-0.3103	7032203.5	-0.77514	494.0634	81.0488	77.3301	187.5172	171.7092	70694	122.9905	-0.39366	154.9637	3051162
003	2017-08-15t1144	1502815628.28	adult	138.9725	86.5447	-159.3158	1110.888	73.3049	62602.4752	197153.329	3010090.7731	1551.327	3.3797	203.5545	0.38911	200.7131	0.3203	359.1033	1.3446	332.7455	136459.25	261.1512	0.49103	306.7926	0.87447	7721228	-0.094086	1922.6201	97.7785	90.6182	310.2613	273.2148	117899.2969	159.8145	1.3525	230.2026	3708934.5
003	2017-08-15t1544	1502830030.99	adult	142.9733	90.5455	-155.3151	1040.8511	73.3698	59733.0494	188221.7687	2913680.1814	642.8008	-0.19218	215.7891	1.0755	213.0486	1.0044	340.93	0.78772	328.1016	123416.6719	271.9095	0.96495	310.4973	0.97205	7798618	-0.061216	662.9705	95.2992	90.0796	242.2093	222.9939	87679.7656	145.8485	0.59286	191.713	3444112.8
003	2017-08-15t1944	1502844431.17	adult	146.9733	94.5455	-151.315	1175.3853	74.9222	67297.6725	211977.6949	3294632.9273	491.7089	-0.79143	200.4181	0.15952	197.5883	0.098128	323.0806	0.24229	316.634	131816.875	254.5855	0.10879	298.9523	0.49414	8166236	0.28746	551.4412	89.8768	85.3882	214.6465	201.7282	87575.7812	138.3139	0.13287	182.0531	3662121
003	2017-08-15t2344	1502858830.58	adult	150.9732	98.5454	-147.3152	1038.5966	69.5546	60087.2221	189407.4166	2886561.0998	497.481	-0.76596	183.4606	-0.85277	181.523	-0.8473	294.8967	-0.62094	287.7693	107342.4062	233.5095	-0.93228	270.6897	-0.63459	6677415	-1.323	543.2264	84.4232	80.272	204.0511	189.8743	74274.5938	130.8682	-0.35022	170.8113	3072752.5
003	2017-08-16t0344	1502873231.09	adult	154.9733	102.5455	-143.315	1128.5591	73.2439	64206.3864	202215.794	3136797.0954	692.8404	0.047038	183.4559	-0.87833	181.3897	-0.87821	304.4925	-0.36341	294.3818	118447.5781	239.1578	-0.70009	278.3038	-0.38275	7129647.5	-0.87502	761.3536	84.9803	79.5436	219.3474	199.387	85326.1328	137.4902	-0.070883	178.8394	3302589.5
003	2017-08-16t0744	1502887631.3	adult	158.9734	106.5456	-139.315	1161.9771	72.5178	66800.5372	210362.6755	3259551.0011	832.6432	0.65636	178.8217	-1.1749	176.5235	-1.1824	305.4911	-0.37175	292.1556	123723.9062	231.7067	-1.0954	272.6921	-0.64647	7232085.5	-0.7939	1089.3608	85.0412	79.5658	235.129	210.9288	95227.2344	138.9076	-0.07924	187.9072	3439320.5
003	2017-08-16t1144	1502902031.58	adult	162.9735	110.5457	-135.3149	1173.2272	74.9302	68643.1324	216169.046	3418731.1703	453.2329	-0.95818	180.3761	-1.1089	177.3438	-1.1579	307.2734	-0.35153	298.7452	127825.75	239.9352	-0.7399	283.9075	-0.25291	7491018	-0.55954	404.7388	77.0629	71.9184	207.7641	192.9328	86429.875	129.0046	-0.77079	172.1119	3200421.8
003	2017-08-16t1544	1502916430.38	adult	166.9731	114.5453	-131.3152	1082.7955	74.5494	65087.7787	205107.471	3328039.2742	716.7902	0.19633	188.4333	-0.66197	185.6465	-0.70082	322.9061	0.12954	311.5012	127225.0078	251.5304	-0.21963	293.3209	0.077329	7415227.5	-0.6663	875.5895	90.1096	84.0989	243.8978	219.959	96095.7188	148.8952	0.34874	196.6949	3545992.5
003	2017-08-17t1239	1502991725.24	adult	187.8884	135.4606	-110.4	1079.3125	75.0982	63259.7325	199281.2614	3207977.4722	583.9468	-0.26594	181.1317	-1.1885	177.7387	-1.2468	320.0964	-0.034321	313.1968	122596.9219	241.5956	-0.8612	293.638	-0.094813	6931549.5	-1.1118	778.8639	87.9714	82.1761	233.9448	221.4991	89600.8672	144.2206	-0.4428	201.4043	3366489.5
003	2017-08-17t1544	1503002830.85	adult	190.9733	138.5455	-107.3151	1095.3348	73.749	62732.8094	197666.0756	3048089.8064	439.9897	-1.0654	182.3845	-1.1325	179.6962	-1.1507	307.1378	-0.5478	301.1168	116712.3438	234.211	-1.2206	282.8523	-0.55415	6926965.5	-1.0883	429.0739	88.9202	84.0985	219.2587	208.8303	83318.3125	138.5886	-0.89359	188.3656	3377189.5
003	2017-08-17t1944	1503017230.9	adult	194.9733	142.5455	-103.3151	1105.861	71.4353	63422.5132	199809.0927	3096179.9392	405.2131	-1.2642	179.5539	-1.3086	176.9423	-1.3193	314.9757	-0.29203	309.6581	120950.6719	234.9594	-1.2155	287.273	-0.42271	6891997	-1.0786	447.8376	88.2963	83.3304	224.6185	217.298	86253.5	139.6595	-0.91962	195.2619	3389163.2
003	2017-08-17t2344	1503031630.24	adult	198.9731	146.5453	-99.3153	1103.56	75.2182	65367.3895	206056.4138	3248199.2068	472.4742	-0.86399	202.0872	-0.10687	199.555	-0.12067	339.3494	0.55151	332.108	134382.375	256.6374	-0.2996	307.0969	0.2912	7989721	-0.1492	458.1976	96.0088	91.8583	234.8333	225.7799	92993.9844	141.6592	-0.88491	201.4312	3795803
003	2017-08-18t0344	1503046030.61	adult	202.9732	150.5454	-95.3152	1131.3927	75.7055	65703.21	206987.3733	3239712.6496	478.5898	-0.8202	183.4272	-1.1425	179.9341	-1.1975	326.4912	0.030382	320.8732	129943.5	241.9038	-0.9794	298.9893	-0.07143	7293431.5	-0.69653	484.7615	91.2261	85.776	227.1255	219.1473	90395.9531	145.7143	-0.73928	198.9325	3627332.5
003	2017-08-18t0744	1503060431.83	adult	206.9735	154.5457	-91.3148	995.1836	72.1279	59518.5949	187644.767	3008594.2268	462.1744	-0.91496	190.0781	-0.81749	187.2606	-0.83588	319.599	-0.26883	313.5257	115055.6406	243.5234	-0.94987	292.805	-0.3533	6840150.5	-1.0149	493.7822	95.8369	91.0194	225.7762	217.4694	81279.4453	147.3623	-0.74835	198.2509	3448787.8
003	2017-08-18t1144	1503074830.68	adult	210.9732	158.5454	-87.3152	1071.9671	72.7273	63606.9615	200438.5833	3156025.5425	451.6268	-0.97918	185.2987	-1.0935	182.0881	-1.1275	320.627	-0.28609	314.282	123441.4141	240.8731	-1.0987	293.6582	-0.37418	7131960	-0.7436	476.3961	93.3586	88.282	228.5474	217.8692	87990.7422	144.2654	-1.0201	195.7531	3593278.5
003	2017-08-18t1653	1503093402.93	adult	216.1322	163.7044	-82.1562	1044.7551	75.5672	61905.3359	195064.2293	3101454.8732	822.2111	1.2466	178.4653	-1.4709	175.6813	-1.4773	321.9067	-0.31051	313.2231	120715.0312	236.252	-1.3314	294.1049	-0.42314	6678527	-1.0151	1074.94	90.4415	85.4428	233.5826	218.7301	87593.4609	144.5939	-1.1218	200.4034	3384500
003	2017-08-18t2100	1503108209.58	adult	220.2451	167.8173	-78.0432	1149.3447	71.2923	67141.0555	211520.28	3353677.7604	1145.4164	3.1908	173.7679	-1.7255	170.7321	-1.74	321.5524	-0.37357	308.3789	130550.2578	231.7095	-1.545	289.1656	-0.64313	7054110	-0.69119	1598.1947	89.6696	84.5677	251.9236	231.6774	102281	146.3339	-1.1279	205.8364	3640136
003	2017-08-19t0021	1503120280.26	adult	223.5981	171.1703	-74.6903	1162.2067	73.9257	66946.3424	210773.0438	3266243.7808	985.648	2.2263	174.8598	-1.6863	172.2886	-1.6756	317.8435	-0.53227	309.445	129044.4531	232.0865	-1.556	288.8977	-0.68874	7088290	-0.62781	1082.6108	90.4132	85.5919	238.1987	222.0793	96708.6641	146.4415	-1.196	202.6397	3665079.5
003	2017-08-19t0532	1503138923.54	adult	228.7768	176.349	-69.5116	1065.828	73.1208	61789.5867	194681.5525	3065179.606	677.3176	0.3587	180.016	-1.4606	176.3978	-1.4983	320.2056	-0.51011	311.7112	120077.0938	235.6777	-1.4603	293.2245	-0.59314	6732958	-0.8068	771.2032	91.2941	85.8579	234.6268	222.5154	87985.0312	144.7668	-1.38	203.0427	3414581.2
003	2017-08-19t0900	1503151408.76	adult	232.2449	179.8171	-66.0435	1118.7575	73.2715	64339.0504	202611.405	3132735.3645	588.5092	-0.18383	194.4957	-0.7753	191.597	-0.77948	321.5296	-0.49895	315.0009	125396.5391	247.7299	-1.0294	297.0656	-0.49738	7575802.5	-0.20275	538.1599	99.0822	94.6063	226.1431	218.1225	88195.8281	150.4306	-1.1949	199.4087	3859349.2
003	2017-08-19t1211	1503162874.96	adult	235.43	183.0022	-62.8584	1086.616	75.4231	63044.1295	198559.5275	3124512.6503	685.3029	0.39852	190.4664	-0.98917	187.4406	-0.99616	330.3986	-0.24452	324.7824	126212.2656	247.9624	-1.0484	304.7171	-0.26853	7268770	-0.3744	747.6798	98.0915	93.2773	238.2249	226.9614	91001.9062	151.1122	-1.23	209.9669	3743465.8
003	2017-08-19t1716	1503181163.03	adult	240.51	188.0822	-57.7784	1112.1234	74.8439	67222.1048	211783.3055	3393338.1883	775.6039	0.94391	187.3145	-1.1698	184.1685	-1.178	321.8899	-0.55804	313.1573	131009.1719	241.2534	-1.3465	291.4608	-0.75813	7610588.5	-0.098783	994.5979	96.219	90.9044	241.2195	227.138	98176.3438	150.439	-1.359	204.2781	3909379.2
003	2017-08-19t2053	1503194217.69	adult	244.1363	191.7085	-54.1521	1177.572	74.1847	68072.8232	214400.6488	3357256.5036	550.1113	-0.43686	188.2997	-1.1413	185.3799	-1.1362	326.6067	-0.43468	319.3821	134888.5469	243.9821	-1.2738	297.0346	-0.60053	7762280.5	0.03497	732.92	96.7565	92.2189	234.1052	222.2885	96685.4531	148.6337	-1.503	201.7088	3988594.8
003	2017-08-20t0006	1503205744.49	adult	247.3382	194.9104	-50.9502	1151.3298	73.1795	66162.4038	208308.6088	3246771.7692	600.7029	-0.13055	188.2884	-1.1585	186.4448	-1.0991	318.2602	-0.72321	311.6167	127622.3438	244.5211	-1.2806	294.0162	-0.72765	7542456.5	-0.07744	630.4488	98.4425	94.4881	231.123	224.0517	92680.3047	151.8992	-1.4243	203.5147	3943409.8
003	2017-08-20t0516	1503224346.19	adult	252.5053	200.0775	-45.7831	920.9067	76.372	57166.5508	180706.2422	2931252.6219	455.511	-1.0362	197.3093	-0.74642	192.8612	-0.81188	332.981	-0.29033	327.5137	115211.4453	267.6265	-0.442	310.1341	-0.22429	6816246	-0.49698	420.5996	103.5331	98.7352	238.3124	231.5349	82456.0781	160.5819	-1.161	212.1632	3576652.8
003	2017-08-20t0841	1503236684.54	adult	255.9326	203.5048	-42.3558	1003.7727	76.0118	60742.1133	191544.0037	3085983.3977	485.7495	-0.85586	197.1964	-0.76887	193.1817	-0.81084	327.1174	-0.50103	321.2679	120379.2188	258.8185	-0.80658	302.7854	-0.49932	7245191.5	-0.18634	595.4619	105.0593	100.8239	240.6706	233.0216	88566.7812	158.3428	-1.3149	209.8847	3859985.5
003	2017-08-20t1157	1503248426.2	adult	259.1942	206.7664	-39.0942	733.05	105.782	45727.6888	146264.0551	2464658.888	570.1364	-0.33311	199.8942	-0.65316	194.4292	-0.76415	329.327	-0.4528	323.308	91223.5781	270.3598	-0.38932	309.4941	-0.2964	5530072.5	-1.2568	589.3922	107.3612	101.9595	242.7964	235.2379	67254.6094	166.7534	-1.0359	218.2543	2970147.2
003	2017-08-20t1708	1503267090.36	adult	264.3787	211.9509	-33.9097	719.1644	98.2397	43549.2569	139337.4651	2271629.0036	563.1304	-0.38364	202.9796	-0.52703	198.5986	-0.58319	330.1384	-0.46229	324.6853	87156.5469	268.5755	-0.49872	307.6505	-0.39883	5352370	-1.3161	634.3597	111.8119	106.6797	247.814	238.4849	65422.8867	172.6616	-0.89816	220.4723	2948366.8
003	2017-08-20t2025	1503278916.74	adult	267.6638	215.236	-30.6246	731.8622	101.0816	45152.3686	144902.1087	2375955.1105	542.798	-0.51758	202.9015	-0.54661	198.5133	-0.60079	328.002	-0.55366	321.499	89872.5469	267.702	-0.55866	306.9394	-0.44858	5544080.5	-1.1593	565.4146	113.0322	107.3851	249.6349	241.1867	68399.9688	176.19	-0.8216	224.4169	3088492.2
003	2017-08-21t0136	1503297543.98	adult	272.838	220.4102	-25.4504	686.488	98.5925	43909.7672	140629.2879	2381344.458	610.7799	-0.087693	202.2978	-0.60138	197.307	-0.68108	331.0643	-0.49031	325.1327	88063.0938	269.0235	-0.54835	308.5955	-0.43142	5373434.5	-1.215	671.1038	113.948	107.6759	250.4879	242.1132	66629.7812	178.3802	-0.83364	224.9242	3026686.5
003	2017-08-21t0504	1503310047.65	adult	276.3113	223.8835	-21.9771	680.5975	99.1275	43714.2977	140389.0478	2344810.6796	514.4747	-0.71552	202.0635	-0.62988	197.2119	-0.70019	332.3292	-0.47294	325.7957	88067.2422	268.5838	-0.59338	310.0901	-0.4062	5340539	-1.2006	567.2629	115.2985	108.5978	256.5883	248.1213	67995.8984	182.6881	-0.73333	231.2467	3047339.5
003	2017-08-21t0820	1503321784.88	adult	279.5716	227.1438	-18.7168	688.7646	96.3228	43351.6418	139486.7304	2292637.2356	555.5346	-0.45397	200.9145	-0.7031	196.1817	-0.76455	329.9397	-0.57303	322.7856	86774.1328	266.7201	-0.69335	307.7211	-0.51419	5266371	-1.215	619.9565	117.5262	110.4992	262.5305	253.5189	69045.5156	187.1098	-0.62653	235.4721	3080595.8
003	2017-08-21t1330	1503340402.77	adult	284.7432	232.3154	-13.5451	631.3505	88.953	36775.7368	118323.1734	1827591.2303	535.9405	-0.5918	207.4197	-0.40182	203.2859	-0.4342	337.5932	-0.35738	331.2214	75283.2812	271.6688	-0.53839	314.5525	-0.31331	4618823	-1.5747	608.7949	126.3923	120.2667	280.0374	270.2202	62448.3477	202.9229	-0.13216	253.9456	2814504.8
003	2017-08-21t1657	1503352827.57	adult	288.1946	235.7668	-10.0938	682.9295	94.2615	40802.849	130640.5256	2084712.7909	530.7641	-0.63305	203.8966	-0.59521	198.9915	-0.66105	332.0137	-0.56397	326.059	82339.3984	269.3519	-0.65884	311.0608	-0.46321	5044605.5	-1.2708	607.7835	122.7024	114.066	274.6874	267.0037	68122.4688	202.6307	-0.21023	250.7564	3035780.2
003	2017-08-21t2013	1503364572.03	adult	291.4569	239.0291	-6.8315	684.0764	93.5949	40602.2508	130654.4456	2056215.4017	526.1746	-0.67071	205.465	-0.53103	200.4379	-0.60187	336.3259	-0.44329	331.2103	82736.1719	271.9042	-0.58222	312.8509	-0.42421	5053001.5	-1.234	587.2409	124.9443	116.1684	279.0189	268.8091	68638.6484	206.3077	-0.13735	253.1682	3072755
003	2017-08-22t0124	1503383242.08	adult	296.643	244.2152	-1.6453	663.0703	81.4021	38204.7051	122102.1923	1905815.5951	561.094	-0.44471	211.0738	-0.26762	205.0598	-0.38927	344.847	-0.19296	340.8164	80004.5156	280.8535	-0.25766	322.044	-0.13064	4886359	-1.2905	692.5742	129.1441	118.3865	291.4961	281.8986	67627.0859	215.6576	0.10441	266.0831	2989686.5
003	2017-08-22t0441	1503395088.43	dead	299.9337	247.5059	1.6453	637.6321	78.2601	34169.688	109461.8117	1569853.4212	534.8413	-0.63049	222.5345	0.30945	219.3598	0.32342	346.2018	-0.16766	338.7751	72009.9844	287.8858	0.0085533	324.7901	-0.053034	4618704	-1.4297	609.3341	141.5505	136.885	302.1903	291.0624	62855.5859	225.8865	0.41074	274.3562	2937879.5
004	2017-08-09t1445	1502308147.87	egg	-2	-54.428	-268.0213	134.9156	29.2664	2630.6922	8418.1898	48370.9093	0	-0.12522	0	-0.24104	0	-0.23548					0	-0.23377	0	-0.23281	0	1.011	0	0	0				0	-0.2723	0	0
004	2017-08-09t1845	1502322547.65	larva	2	-50.4281	-264.0214	137.5138	29.2037	2676.3581	8558.0157	49112.0052	0	-0.34486	0	-0.45999	0	-0.45323					0	-0.45898	0	-0.45924	0	0.60271	0	0	0				0	-0.44212	0	0
004	2017-08-09t2245	1502336941.59	larva	5.9983	-46.4298	-260.0231	163.3147	33.9459	3924.0787	12560.456	84825.9697	0	-0.56338	0	-0.68262	0	-0.67416					0	-0.68994	0	-0.69123	0	0.19103	0	0	0				0	-0.61721	0	0
004	2017-08-10t0245	1502351345.76	larva	9.9994	-42.4286	-256.0219	195.6459	40.2748	5931.2726	18981.1184	159023.2677	0	-0.78091	0	-0.91002	0	-0.89932					0	-0.92794	0	-0.93	0	-0.22357	0	0	0				0	-0.79852	0	0
004	2017-08-10t0645	1502365740.81	larva	13.9981	-38.43	-252.0233	204.8036	44.8622	6824.8115	21874.03	204165.6804	0	-0.99695	0	-1.1428	0	-1.1293					0	-1.1738	0	-1.1763	0	-0.63942	0	0	0				0	-0.98676	0	0
004	2017-08-10t1045	1502380142.13	larva	17.9984	-34.4296	-248.0229	202.278	45.1845	6799.9672	21812.6588	205114.8031	0	-1.2115	0	-1.3822	0	-1.3652					0	-1.429	0	-1.4316	0	-1.0557	0	0	0				0	-1.1834	0	0
004	2017-08-10t1445	1502394541.29	larva	21.9982	-30.4298	-244.0232	202.2685	52.2422	7290.7432	23498.3644	243230.6186	0	-1.4246	0	-1.6294	0	-1.6081					0	-1.6953	0	-1.6975	0	-1.4708	0	0	0				0	-1.39	0	0
004	2017-08-10t1845	1502408940.28	larva	25.9979	-26.4301	-240.0235	189.7151	49.178	6514.4995	21002.8122	205772.5337	0	-1.6366	0	-1.886	0	-1.8596					0	-1.9749	0	-1.9763	0	-1.8834	0	0	0				0	-1.6091	0	0
004	2017-08-10t2245	1502423343.22	larva	29.9987	-22.4293	-236.0226	379.4795	30.4523	7921.9949	24965.3269	146783.3701	322.2903	-0.19008	194.3375	1.1692	193.212	1.1791	264.2426	-0.49984	259.7805	13212.1299	229.5831	0.98685	249.3527	0.83096	968966.56	-1.1633	271.3158	68.8406	66.8981	152.7681	146.446	7638.4072	96.8676	0.71025	126.347	343239.38
004	2017-08-11t0245	1502437743.06	larva	33.9987	-18.4294	-232.0227	472.9197	38.1704	15021.7446	47454.3449	396611.3515	371.5866	-0.13856	178.632	0.70778	177.0239	0.71122	269.4493	-0.42672	262.8475	25058.7871	228.228	0.76829	253.7225	0.68359	1651989.2	-0.78044	327.7188	64.6609	63.0497	149.4571	136.5352	13899.5117	93.6267	0.46998	117.6134	597984.06
004	2017-08-11t0645	1502452143.32	larva	37.9988	-14.4293	-228.0226	710.1329	42.9072	26423.8655	83248.8232	823158.694	612.9327	0.91275	187.4208	0.66188	188.3833	0.71334	301.3101	0.27252	292.8028	49113.543	248.2939	0.86044	277.6435	0.78685	3036778.5	0.40732	573.7903	60.0799	57.1766	174.049	156.6654	28369.9844	98.8258	0.44993	135.1503	973475.06
004	2017-08-11t1045	1502466543.52	larva	41.9988	-10.4292	-224.0226	585.5974	46.9739	22598.5359	71391.5723	722437.3483	440.2665	-0.19819	234.7549	1.349	232.8264	1.3441	335.6916	1.0992	329.2498	46661.1328	282.4375	1.1953	315.5502	1.1029	3247599.8	0.22469	329.5356	76.1823	73.6518	177.8855	167.2523	24726.0898	107.5135	0.536	139.2426	1053906.1
004	2017-08-11t1510	1502482416.37	larva	46.4079	-6.0201	-219.6134	721.6332	48.4188	27776.4119	87746.4176	877184.1406	504.4871	-0.029557	211.9047	0.81258	209.1851	0.79496	340.0142	1.2468	330.0677	57802.418	269.5916	0.88236	312.3446	0.96148	3600048.2	0.13212	493.9222	70.796	68.3074	174.8505	158.7221	29724.584	102.2047	0.25146	137.9353	1202752.4
004	2017-08-11t1912	1502496937.73	larva	50.4417	-1.9864	-215.5797	798.0944	53.258	33219.2635	104682.7286	1178037.7499	641.7932	0.60809	201.7053	0.58684	199.792	0.58663	338.206	1.2437	328.4449	68655.8125	255.2765	0.61223	300.0013	0.77168	4088365.2	0.25598	765.0883	70.4151	67.8768	180.5585	159.5081	36653.3672	101.9497	0.18729	135.2011	1427243.5
004	2017-08-11t2310	1502511239.71	adult	54.4144	1.9864	-211.6069	722.9146	57.9772	32351.5615	102131.7499	1234959.7434	461.9409	-0.44805	222.5477	1.0672	220.9437	1.0669	321.5284	0.81715	310.9194	63662.6328	272.9024	0.95849	298.0981	0.74434	4385524.5	0.17317	435.6171	77.1405	75.1146	173.1383	152.7899	34281.3867	107.1137	0.3204	135.0908	1520130.9
004	2017-08-12t0317	1502526039.58	adult	58.5255	6.0975	-207.4959	871.3997	64.5083	45396.5836	143373.0442	1939172.5761	504.7312	-0.3351	165.9577	-0.40834	159.7084	-0.5084	310.7242	0.52487	301.4156	85759.8906	237.4247	0.14323	283.5104	0.43376	4568317.5	-0.07131	607.2969	59.7253	56.1015	197.4032	173.4872	54483.2891	100.8287	-0.014659	146.4783	1644058.1
004	2017-08-12t0710	1502540033.03	adult	62.4126	9.9845	-203.6088	817.0515	60.394	39684.1466	125199.1694	1622501.1374	608.8236	0.13102	189.0698	0.15522	188.7408	0.20439	278.4671	-0.47517	269.92	67389.0469	237.771	0.088816	260.4916	-0.10954	4561308	-0.51028	675.7364	70.4756	69.0967	149.5474	134.0744	36190.4727	100.166	-0.13402	122.3621	1700223
004	2017-08-12t1200	1502557438.6	adult	67.2475	14.8194	-198.7739	1056.9139	67.6034	55981.4848	176758.0336	2590337.9567	606.3957	0.037565	152.262	-1.1463	150.5559	-1.1062	248.8958	-1.4804	236.6432	84624.5547	198.787	-1.1708	223.7735	-1.1696	5169905.5	-0.29413	856.9424	54.0253	51.3495	161.3322	138.7899	54852.9453	84.9764	-1.018	117.2502	1834375.4
004	2017-08-12t1510	1502568837.05	adult	70.4137	17.9856	-195.6077	1017.8898	83.8663	62498.5087	197134.5634	3289860.5134	588.1589	-0.098226	152.447	-1.2775	147.4795	-1.3535	274.8346	-0.59606	263.9493	103887.4609	211.7115	-0.86842	247.7486	-0.57152	5758076.5	0.095724	638.9983	58.5147	54.9226	187.313	166.7802	70804.2969	96.0705	-0.51589	138.5323	2210157.2
004	2017-08-12t1910	1502583236.13	adult	74.4134	21.9854	-191.6079	983.0292	66.2965	53523.9405	168850.5654	2407917.798	457.7015	-0.81433	185.937	0.011632	183.6828	-0.0033749	279.4511	-0.39968	271.5225	90821.625	238.6897	0.090962	262.6864	-0.10793	6031796	0.12051	525.4294	69.9434	67.8755	163.9827	148.1719	53294.375	102.8053	-0.2069	131.0665	2268963.8
004	2017-08-12t2311	1502597692.95	adult	78.4292	26.0012	-187.5922	1005.1249	63.2748	51588.5053	162574.0625	2202752.4063	455.5449	-0.83503	179.4463	-0.30112	179.5535	-0.2067	271.7861	-0.67622	263.1636	85069.0469	227.551	-0.37984	251.1896	-0.53572	5616310	-0.59846	508.6503	68.9013	66.7546	164.8179	149.9688	51588.0039	101.3563	-0.34659	131.6943	2156474.5
004	2017-08-13t0314	1502612280.34	adult	82.4813	30.0532	-183.5401	962.0981	65.7634	52262.1627	164706.2395	2386518.8007	476.8431	-0.72728	207.5708	0.991	205.372	0.93915	301.9088	0.46169	294.9684	95705.1016	254.4618	0.75082	283.3875	0.67261	6573560.5	0.32113	458.662	79.8517	78.1342	160.9193	147.7246	51011.4258	108.8309	0.0056008	132.4126	2528822.5
004	2017-08-13t0713	1502626612.5	adult	86.4624	34.0344	-179.5589	953.0539	64.4646	51101.0893	161081.7099	2267727.4156	1181.837	2.9559	216.1183	1.4257	214.702	1.3938	309.5428	0.74812	296.2814	95958.2578	260.1902	1.0113	285.1009	0.75369	6694696	0.27999	1474.0352	83.555	81.1363	189.8598	169.7139	58856.5547	117.2213	0.39789	148.3138	2588283.2
004	2017-08-13t1112	1502640923.38	adult	90.4377	38.0096	-175.5837	1102.6871	67.8968	59823.79	188406.3996	2795876.2679	668.2048	0.24136	204.2262	0.84097	205.8186	0.97572	310.0591	0.75134	299.9396	112551.4453	255.7203	0.80458	283.5312	0.68542	7410552.5	0.94159	835.0317	77.6895	75.059	198.1037	177.1053	71911.6406	114.8711	0.19137	153.9293	2819041
004	2017-08-14t1205	1502730527.37	adult	115.3277	62.8996	-150.6937	1038.2082	74.0186	62435.006	196719.846	3170471.2776	511.6912	-0.65649	188.3711	-0.23945	188.1756	-0.15359	271.1192	-0.92552	266.0141	102483.0469	236.5194	-0.37868	256.7829	-0.71177	7107429	-0.28209	486.9319	73.8148	71.9363	153.5257	142.5823	58032.7266	107.0765	-0.77966	129.2906	2785104.2
004	2017-08-14t1509	1502741558.61	adult	118.3919	65.9639	-147.6295	1048.5064	73.5865	63481.2603	200073.0948	3203372.5051	497.5956	-0.72387	189.6228	-0.19967	187.896	-0.19936	295.244	-0.23529	288.048	113373.7031	242.1806	-0.14945	275.6136	-0.021824	7278292	-0.15243	541.3677	78.3111	75.175	187.9299	180.413	72165.0781	117.8263	-0.31794	163.9736	3005816
004	2017-08-14t1909	1502755958.95	adult	122.392	69.964	-143.6294	1143.3428	71.8207	65567.6719	206451.4797	3180552.9036	510.5651	-0.68122	181.8127	-0.69305	181.927	-0.58006	272.0673	-0.98476	266.5215	108010.7188	235.0416	-0.53895	257.4185	-0.78473	7217781.5	-0.31596	572.9114	76.4823	74.3421	162.2557	149.8109	64415.5156	113.3982	-0.62183	137.3031	3036271.2
004	2017-08-14t2309	1502770360.72	adult	126.3925	73.9644	-139.6289	1127.5868	73.4598	64111.7871	201898.7175	3082880.8906	490.1162	-0.77029	209.44	0.8484	207.5906	0.82478	331.0258	0.71406	324.0244	128769.0156	260.0929	0.59496	298.868	0.7589	8127530	0.59727	467.6117	86.0932	82.4297	236.9364	228.784	92168.2656	124.6616	-0.14699	192.1145	3340931
004	2017-08-15t0309	1502784759.51	adult	130.3922	77.9641	-135.6292	1146.992	74.805	67486.3271	212644.6501	3363218.1906	448.0808	-0.94296	198.0003	0.14405	197.8056	0.22694	287.1605	-0.62439	281.0635	117448.625	245.9829	-0.12629	270.0839	-0.40517	8082173.5	0.4534	402.9926	84.9744	82.2607	179.9759	168.5863	73610.1484	124.0308	-0.25973	153.5388	3468569.8
004	2017-08-15t0709	1502799162.68	adult	134.393	81.965	-131.6283	1242.8634	80.5592	74836.621	236017.6369	3882161.7434	603.8953	-0.33733	187.6143	-0.4977	189.2639	-0.29852	284.3025	-0.75278	274.9487	128789.0234	241.7827	-0.37491	264.7301	-0.66449	8485605	0.81333	643.5492	81.4892	79.8091	182.7422	167.9109	82782.2344	121.3884	-0.47226	150.8543	3685675.8
004	2017-08-15t1144	1502815649.62	adult	138.9727	86.5447	-127.0486	1289.9159	84.2172	77797.7443	244965.561	4165292.66	707.7895	0.063944	190.3071	-0.37988	188.9151	-0.35455	325.6665	0.3828	306.4319	153388.9062	252.8765	0.099188	286.2366	0.09286	8950903	1.2361	851.1924	92.4853	87.751	272.2931	243.3813	128250.0625	149.1306	0.81667	205.8938	4349953
004	2017-08-15t1544	1502830052.52	adult	142.9735	90.5455	-123.0478	1159.9666	71.6661	68471.6682	215631.7699	3386045.2743	671.1552	-0.079951	208.0942	0.62798	207.1445	0.66599	329.3351	0.45163	313.8991	136674.0781	266.5803	0.71191	297.856	0.48958	8620301	0.82008	803.4147	92.7129	88.8939	235.6831	205.0893	97808.4922	140.3045	0.30643	181.9206	3840630.8
004	2017-08-15t1944	1502844452.72	adult	146.9736	94.5456	-119.0478	1172.3434	75.9768	71006.3107	223752.1382	3590715.9502	854.3032	0.66283	196.4118	-0.073883	195.0585	-0.047208	312.5646	-0.066632	303.5299	134402.7812	254.8971	0.12363	289.8225	0.1433	8433529	0.57177	1012.0723	92.2408	88.2593	216.6232	197.3453	93147.9922	140.0248	0.22415	179.2698	3960636.5
004	2017-08-15t2344	1502858852.08	adult	150.9734	98.5454	-115.048	1193.7413	95.779	74441.7966	236129.355	3905015.3297	1080.1311	1.6129	230.8701	1.9128	228.2883	1.8435	343.402	0.82667	332.5536	154874.3125	286.282	1.5894	317.981	1.1963	10389618	2.5886	1349.0759	99.4758	96.0616	218.4687	196.894	98529.3672	143.2846	0.33078	177.6033	4476609.5
004	2017-08-16t0344	1502873252.75	adult	154.9736	102.5456	-111.0478	1160.1804	77.3382	72329.3517	227941.2867	3752354.5323	508.1118	-0.72067	226.59	1.6397	225.6857	1.673	345.0227	0.86641	337.0863	151119.9531	285.7316	1.5293	320.5514	1.2635	9902663	2.015	482.3058	98.2203	94.4417	211.8887	196.1004	92807.25	144.6155	0.33099	179.4553	4292522.5
004	2017-08-16t0744	1502887652.91	adult	158.9737	106.5456	-107.0477	1133.2795	75.4771	67950.6139	214094.9837	3423742.5479	520.1461	-0.66765	214.8575	0.92838	212.1884	0.87191	337.6826	0.62062	327.8224	138787.5625	272.8069	0.87216	310.5705	0.83707	8830214	0.84994	521.968	95.9392	91.4148	237.1837	226.5182	97482.5	146.2133	0.34332	196.5964	3942907.8
004	2017-08-16t1144	1502902053.15	adult	162.9737	110.5457	-103.0477	1228.91	80.592	74874.695	236024.417	3804924.0599	753.5378	0.33617	189.4591	-0.57824	185.8717	-0.66605	317.5596	-0.027101	303.8192	143854.5	246.3417	-0.43256	285.8394	-0.17673	8574918	0.54352	877.7004	88.312	82.8255	240.2776	213.4211	108845.75	142.2488	0.025394	190.0497	3997000.5
004	2017-08-16t1544	1502916451.94	adult	166.9734	114.5453	-99.048	1230.4216	76.0734	73743.644	232147.2594	3755443.8627	485.5114	-0.82389	199.3125	-0.025597	196.6913	-0.062793	311.7382	-0.23361	302.7285	139035.25	256.1632	0.003172	289.5293	-0.07351	8884556	0.81361	506.5849	95.7012	91.7359	223.5066	210.6519	99683.9297	145.3327	0.1261	184.5898	4265976
004	2017-08-17t1239	1502991746.43	adult	187.8885	135.4605	-78.1329	1206.6408	76.2085	71125.0176	223948.2713	3685444.9235	523.3099	-0.60268	209.6462	0.42116	206.5706	0.36397	349.0813	1.0629	342.66	150454.0312	281.0893	0.95335	324.9802	1.1563	9018559	0.7582	534.2473	97.4899	94.6885	223.5219	207.3574	96337.9453	150.0929	-0.051063	187.7971	4193822.8
004	2017-08-17t1544	1503002852.05	adult	190.9734	138.5454	-75.048	1196.6615	76.8722	72432.7288	228162.1808	3707980.1802	666.6303	0.22254	212.3122	0.53774	207.0568	0.36176	391.971	2.6643	385.6463	172075.2812	295.6741	1.5613	362.8672	2.6004	9300971	0.98571	804.4062	100.1744	96.5818	238.4665	215.6327	104686.7812	153.7832	0.10011	193.296	4388439
004	2017-08-17t1944	1503017252.08	adult	194.9734	142.5454	-71.048	1105.4743	78.4425	68036.8587	214402.0962	3525773.8566	543.1176	-0.46425	226.9407	1.2944	225.6369	1.3331	376.5365	2.0034	368.8912	155133.0312	299.7425	1.6575	345.3156	1.8234	9329758	0.98108	489.4662	112.4419	110.883	223.4217	213.0007	92049.7266	164.1118	0.62509	197.6185	4622600
004	2017-08-17t2344	1503031651.43	adult	198.9732	146.5452	-67.0481	1114.8082	74.8019	67763.4548	213532.1176	3481319.0852	537.6265	-0.47933	235.877	1.7251	231.8929	1.6195	404.2949	2.9243	399.105	165760.8906	315.947	2.2868	373.1958	2.8083	9661757	1.2261	509.2021	116.4146	113.519	233.3314	221.0219	95665.8594	168.2499	0.74092	204.7632	4768458
004	2017-08-18t0344	1503046052.05	adult	202.9734	150.5454	-63.048	1199.3827	74.1894	73304.2324	230887.4777	3765417.8653	587.2806	-0.17367	238.234	1.7829	230.6454	1.4916	463.2697	4.9437	456.2513	205691.7656	332.8109	2.9076	414.5534	4.2436	10556386	1.9088	439.6923	117.4467	114.206	237.2722	226.9845	105348.875	174.9951	0.9804	211.9118	5204182
004	2017-08-18t0744	1503060453.32	adult	206.9738	154.5457	-59.0476	1139.0852	75.54	70177.7128	221058.6239	3643740.4795	581.3396	-0.20259	240.4861	1.8275	233.3319	1.5674	451.411	4.3715	446.0172	191849.6875	330.9644	2.7112	404.4392	3.7317	10204546	1.5894	579.2685	120.6474	117.0204	241.3937	228.9676	102592.3281	178.0928	0.98189	212.6669	5119429.5
004	2017-08-18t1144	1503074852.08	adult	210.9734	158.5454	-55.048	1206.5728	75.9956	71812.5824	226135.9622	3637805.0615	556.2034	-0.35215	236.6694	1.5541	236.2783	1.6502	392.2679	2.1838	385.8095	170636.5312	320.4852	2.164	365.9413	2.2196	10277840	1.6154	572.2884	119.6478	117.5155	239.6202	229.9007	104234.7969	180.1228	0.91181	215.3171	5195945.5
004	2017-08-18t1653	1503093424.7	adult	216.1325	163.7044	-49.8889	1162.2758	77.2265	68823.4669	216704.1873	3490794.6717	663.9662	0.29452	244.5086	1.8629	239.6725	1.7364	455.5893	4.1815	448.1614	189980.75	326.6342	2.281	395.3644	3.1288	10179871	1.515	587.0685	125.6924	121.9125	268.5141	259.5768	111970.3672	187.0059	1.0451	234.1211	5233076
004	2017-08-18t2100	1503108230.74	adult	220.2453	167.8172	-45.7761	1120.894	76.36	68381.8463	215460.928	3487925.0831	534.0053	-0.49298	245.3511	1.8381	241.9235	1.7858	406.587	2.4349	398.0095	168327.0156	328.3101	2.2512	376.2543	2.3676	10144285	1.4839	505.9329	128.045	124.7034	252.1348	243.3585	104383.7969	191.2737	1.074	229.3778	5294146.5
004	2017-08-19t0021	1503120301.34	adult	223.5982	171.1702	-42.4232	1139.6578	76.7466	68450.6602	215633.5053	3480564.4044	520.6526	-0.57833	243.602	1.7013	241.0032	1.6931	396.5785	2.0433	389.2131	164183.5	326.5211	2.1087	372.079	2.1552	10082932	1.4397	538.5781	128.641	125.8843	253.3944	243.7715	104905.2969	193.4359	1.0366	229.1645	5324580
004	2017-08-19t0532	1503138944.7	adult	228.7769	176.3489	-37.2444	1107.2462	77.3687	66692.0178	210143.4011	3409300.4286	511.2071	-0.64542	244.7916	1.7038	240.5871	1.6202	408.5855	2.3398	401.519	165068.5312	325.0707	1.9699	373.6216	2.1303	9867304	1.3123	470.3318	131.735	128.3241	254.8927	249.0715	102976.6562	197.3589	1.0182	234.4598	5310106
004	2017-08-19t0900	1503151430	adult	232.2451	179.817	-33.7763	1091.8641	75.9909	65328.0084	205834.0851	3308489.2853	476.3723	-0.86284	242.682	1.5663	241.5706	1.6353	381.3192	1.4205	376.5642	150621.0938	321.218	1.7717	361.144	1.6607	9583027	1.1371	464.2117	132.2666	130.1545	258.9221	251.3591	102274.2188	199.225	0.97845	236.7158	5222944.5
004	2017-08-19t1211	1503162896.17	adult	235.4301	183.0021	-30.5913	1073.8445	76.8184	63941.9452	201427.9507	3281514.6848	476.7994	-0.86718	243.5176	1.5845	242.9908	1.6829	375.1902	1.1865	370.3226	145198.625	322.749	1.7958	357.8444	1.5176	9415120	1.0473	463.4469	134.7771	133.3551	261.2149	254.0573	101090.1719	204.5915	1.1114	241.1187	5210885.5
004	2017-08-19t1716	1503181184.41	adult	240.5102	188.0821	-25.5112	1003.1011	76.8842	61285.2901	193148.3866	3182128.237	521.6029	-0.60471	245.6526	1.6537	246.105	1.801	380.474	1.306	375.8247	141155.8438	327.8384	1.9369	362.7324	1.6324	9105606	0.88013	458.8096	138.492	136.6546	272.7689	266.7104	101197.2656	215.8632	1.4355	252.3365	5133483.5
004	2017-08-19t2053	1503194238.95	adult	244.1364	191.7084	-21.8849	1053.3425	77.6355	62882.3266	198146.1297	3226575.476	444.5747	-1.0832	244.7029	1.5913	245.0963	1.7378	377.0596	1.1704	372.3958	143659.7188	323.0864	1.73	357.9577	1.4457	9306540	1.0412	492.2077	139.6551	137.7707	275.3694	266.5748	104915.7344	216.5749	1.3587	253.9897	5311362
004	2017-08-20t0006	1503205765.69	adult	247.3383	194.9103	-18.6831	1062.3199	76.8598	64163.06	202546.0979	3296380.6741	494.9256	-0.78137	243.0067	1.4962	243.2133	1.6359	377.164	1.1517	371.2921	146339.6406	321.2806	1.6401	357.0741	1.3946	9425014	1.1448	527.4865	141.317	138.8658	279.6691	271.3875	108511.6172	221.3872	1.4694	258.2455	5480978.5
004	2017-08-20t0516	1503224367.49	adult	252.5055	200.0774	-13.5159	1034.6815	76.3248	61048.9253	192399.104	3128609.8579	511.7924	-0.6871	245.6499	1.606	245.9425	1.7514	381.8375	1.2679	376.7259	141279.875	322.5006	1.655	361.0398	1.4964	9068167	0.95804	533.5008	145.4592	144.0626	289.465	281.2965	107102.0625	227.8846	1.5938	266.9713	5369626.5
004	2017-08-20t0841	1503236705.83	adult	255.9328	203.5048	-10.0886	1024.253	75.7007	59908.2595	188789.7148	3049169.4449	508.1118	-0.71631	245.6531	1.5947	246.0129	1.7451	382.0694	1.2548	375.2329	138691.1875	321.0596	1.5799	361.1765	1.4812	8900503	0.88016	506.5957	148.0773	146.5236	296.3477	287.0001	107574.2344	231.5453	1.6488	271.8119	5365138.5
004	2017-08-20t1157	1503248447.51	adult	259.1944	206.7663	-6.827	1027.0051	75.5353	60061.3021	189274.3663	3051720.0555	562.3476	-0.382	246.0778	1.6051	246.3836	1.7542	384.9851	1.3294	379.2294	140134.5938	322.5066	1.6171	363.0144	1.5254	8942712	0.93642	496.3365	150.4044	148.4821	303.9708	294.4966	110645.375	237.3327	1.7927	278.8218	5465847.5
004	2017-08-20t1708	1503267111.5	adult	264.3788	211.9508	-1.6426	1011.844	76.2725	60119.7151	189554.0526	3053156.6307	497.6829	-0.79844	247.1131	1.6403	247.5653	1.7985	388.509	1.4139	381.3355	141417.2812	325.8902	1.7199	366.7996	1.6271	8984045	1.0093	581.3881	153.1661	152.0117	311.9386	305.1433	113545.6406	244.7579	1.9462	285.9556	5568505.5
004	2017-08-20t2025	1503278937.9	dead	267.6639	215.2359	1.6426	1015.9766	75.7985	59976.1283	189034.7232	3021095.8552	582.7255	-0.2629	246.4651	1.5992	246.862	1.7565	388.9471	1.4107	381.4384	141187.7969	326.7108	1.735	366.2426	1.5914	8939535	1.0105	607.5071	154.7828	153.1433	324.8758	315.4635	117929.9219	250.2101	2.0706	296.5525	5614126.5
005	2017-08-09t1445	1502308168.32	egg	-2	-58.4701	-279.942	139.7712	27.7506	2594.5213	8277.8008	45314.3637	0	-0.12521	0	-0.24104	0	-0.23548					0	-0.23376	0	-0.23281	0	1.011	0	0	0				0	-0.27229	0	0
005	2017-08-09t1845	1502322568.67	larva	2	-54.47	-275.9419	134.5823	27.3707	2465.8085	7872.9286	42490.3322	0	-0.34486	0	-0.45999	0	-0.45323					0	-0.45898	0	-0.45924	0	0.6027	0	0	0				0	-0.44213	0	0
005	2017-08-09t2245	1502336961.75	larva	5.9981	-50.4719	-271.9438	134.5823	27.3707	2465.8085	7872.9286	42490.3322	0	-0.56337	0	-0.68261	0	-0.67415					0	-0.68993	0	-0.69122	0	0.19104	0	0	0				0	-0.6172	0	0
005	2017-08-10t0245	1502351366.32	larva	9.9994	-46.4707	-267.9425	134.9312	27.6619	2493.3008	7962.4492	43379.5914	0	-0.78091	0	-0.91002	0	-0.89932					0	-0.92794	0	-0.93	0	-0.22357	0	0	0				0	-0.79852	0	0
005	2017-08-10t0645	1502365761.15	larva	13.998	-42.4721	-263.944	134.5836	27.7087	2496.0267	7972.5491	43540.5414	0	-0.99694	0	-1.1428	0	-1.1293					0	-1.1738	0	-1.1763	0	-0.63941	0	0	0				0	-0.98675	0	0
005	2017-08-10t1045	1502380162.53	larva	17.9983	-38.4717	-259.9436	134.9312	27.6619	2493.3008	7962.4492	43379.5914	0	-1.2115	0	-1.3822	0	-1.3652					0	-1.429	0	-1.4316	0	-1.0557	0	0	0				0	-1.1834	0	0
005	2017-08-10t1445	1502394561.69	larva	21.9981	-34.472	-255.9438	244.7219	24.5008	4507.6544	14310.3178	69869.8549	361.0611	0.41135	202.3214	1.6436	201.2326	1.6534	280.3765	-0.099177	267.7393	8130.9189	238.2378	1.4676	257.1112	1.2975	578032.4	-0.7919	276.5574	66.09	63.748	169.4159	163.1477	4913.0605	98.7062	1.0303	133.3016	188819.1
005	2017-08-10t1845	1502408960.59	larva	25.9978	-30.4723	-251.9441	219.6408	37.0046	5772.5068	18361.3715	137587.4127	358.5627	0.19762	168.9189	0.92235	164.9376	0.88391	282.7155	-0.078449	277.9777	10177.7588	219.5821	1.0368	264.136	1.201	607939	-1.1721	262.1651	56.0599	53.3526	159.0826	145.0696	5726.9741	88.6598	0.64296	122.6151	201759.75
005	2017-08-10t2245	1502423364.03	larva	29.9988	-26.4713	-247.9432	422.2669	35.8225	11504.1783	36525.1868	260773.7721	342.3672	-0.086771	171.2569	0.77442	170.2105	0.78615	255.4564	-0.68786	247.6483	18392.8633	211.4122	0.72897	234.9672	0.65197	1222945.6	-0.86747	285.1005	56.9793	54.6825	149.8176	137.7886	10786.8652	87.7286	0.46928	118.146	406888.88
005	2017-08-11t0245	1502437763.91	larva	33.9987	-22.4713	-243.9432	558.6751	41.297	18276.549	57709.1317	500662.0374	363.3203	-0.18135	177.5969	0.68954	174.2128	0.66183	303.7805	0.33763	299.4851	34327.1953	230.6855	0.80445	277.7233	0.99318	1998497.6	-0.37866	317.8819	58.4689	56.1088	154.1911	140.8157	17423.5938	89.7147	0.36261	121.1098	657950.6
005	2017-08-11t0645	1502452164.17	larva	37.9988	-18.4713	-239.9431	667.153	93.6238	26528.9422	86223.7718	973894.6946	398.8329	-0.20308	150.2307	-0.015174	149.0793	0.001141	248.3119	-0.95889	239.2726	40474.8398	202.9233	0.16522	228.9045	0.13237	2440799	-0.28004	453.1794	54.1734	51.4826	151.1389	134.0595	24635.6465	85.1963	0.058777	114.2656	880155
005	2017-08-11t1045	1502466564.44	larva	41.9989	-14.4712	-235.9431	634.4835	46.095	23712.9635	74796.2075	739616.3496	527.5301	0.26135	225.321	1.1696	222.135	1.1423	371.477	1.9698	359.1773	54235.6406	279.6121	1.1497	332.9888	1.3496	3270535	0.25096	632.8591	71.6557	68.2744	200.8673	177.6346	29326.625	107.9903	0.55047	152.9368	1040082.7
005	2017-08-11t1510	1502482437.08	larva	46.4079	-10.0621	-231.534	634.9083	52.1066	26295.4165	83054.9417	908626.1957	525.7756	0.084185	176.6703	0.091693	174.2381	0.086833	298.9158	0.19107	291.6189	48125.4492	222.893	0.063302	257.8942	0.12612	2834851	-0.74254	587.1862	63.353	60.6654	172.3991	152.3987	27756.2578	94.4232	-0.003645	127.0677	1016562.75
005	2017-08-11t1912	1502496959.53	larva	50.442	-6.0281	-227.5	868.6969	52.0893	36782.481	116006.8124	1287571.2351	547.1375	0.10161	170.7998	-0.091071	168.9707	-0.082071	270.6562	-0.58588	263.0129	60897.6562	212.0306	-0.2041	243.5682	-0.15992	3835138.5	-0.034967	602.5124	60.5029	58.5649	143.0526	129.2659	32186.8262	88.5058	-0.28309	114.2657	1358532.4
005	2017-08-11t2310	1502511260.74	larva	54.4145	-2.0556	-223.5274	918.9659	60.8987	44635.1974	140807.1134	1818901.4563	539.7606	-0.032174	173.8834	-0.086149	173.8072	-0.036291	265.3822	-0.78795	257.6636	72183.9531	223.7571	-0.048804	247.4531	-0.16324	4716936	0.55552	607.3404	61.8815	59.8318	158.1826	144.4705	43025.6797	93.0407	-0.20845	124.7485	1678660.5
005	2017-08-12t0317	1502526060.78	adult	58.5256	2.0556	-219.4163	984.4856	69.0034	48199.071	151922.3481	1988178.7006	415.8247	-0.81215	165.0652	-0.4319	164.1252	-0.39369	248.3356	-1.3615	240.7749	72762.3281	207.2555	-0.55318	231.1334	-0.62172	4831625	0.23297	363.0348	59.7332	57.9452	141.165	127.313	41361.3516	87.52	-0.56767	111.2301	1748451.2
005	2017-08-12t0710	1502540054.14	adult	62.4127	5.9426	-215.5292	972.1808	62.9642	50410.1734	158882.7058	2188486.3355	616.6488	0.17308	185.1397	0.037738	186.5525	0.14029	305.6211	0.38982	287.4296	93520.0469	240.5615	0.16283	268.9726	0.086514	5664905	0.76755	715.6058	66.7783	63.716	219.4593	187.308	67154.5312	107.5866	0.20986	157.5566	2043283.5
005	2017-08-12t1200	1502557459.62	adult	67.2475	10.7775	-210.6944	1131.954	67.7616	54592.8676	171974.8662	2300916.9658	806.2406	1.1061	145.1875	-1.3937	142.3603	-1.3855	263.8545	-0.97417	245.9805	87599.6875	190.4733	-1.4332	227.0468	-1.0795	4817902	-0.70279	993.9462	58.7603	54.1715	215.0693	188.1392	71402.9922	98.7493	-0.30414	150.6032	1949900.6
005	2017-08-12t1510	1502568858.25	adult	70.4138	13.9437	-207.5281	1102.265	64.6646	55953.0004	176343.8719	2376090.3572	649.7364	0.22953	161.4022	-0.92999	158.5665	-0.93563	288.899	-0.10254	271.8455	98225.6406	213.5547	-0.80307	249.0722	-0.53045	5479766.5	-0.22781	763.2391	63.3884	58.3392	233.1546	204.4908	79272.5625	108.2174	0.15193	167.1203	2152100.5
005	2017-08-12t1910	1502583257.17	adult	74.4135	17.9434	-203.5284	1169.0525	70.7891	60889.319	191776.8324	2774354.5765	526.6668	-0.44945	141.4615	-1.8807	140.0335	-1.8027	215.9421	-2.7442	208.1036	79898.5703	179.3841	-2.2298	200.4181	-2.2535	5223892	-0.82055	547.3971	53.596	51.6318	132.6572	119.1765	49083.1484	81.4046	-1.4073	105.2705	1979194.2
005	2017-08-12t2311	1502597713.96	adult	78.4293	21.9592	-199.5126	1225.7243	78.0116	67571.6811	214056.7285	3251695.9919	657.054	0.22781	147.4053	-1.7505	144.7146	-1.7321	270.8907	-0.70995	248.7779	111065.1719	190.6924	-1.9126	227.4022	-1.4111	6032858	-0.11183	867.1325	62.4474	57.2048	231.5275	200.7018	94926.2812	106.5157	-0.059645	163.721	2555785.5
005	2017-08-13t0314	1502612303.2	adult	82.4819	26.0118	-195.4601	1062.9595	67.9675	60048.5638	189251.9733	2837622.8231	394.5151	-1.161	150.1084	-1.7292	149.1595	-1.6359	223.2506	-2.5258	216.0934	81263.2188	187.7737	-2.1409	206.1774	-2.3009	5458392	-0.98527	415.0718	57.7794	55.9907	138.1132	123.888	50273.1875	85.5825	-1.2721	109.7032	2101032.5
005	2017-08-13t0713	1502626634.59	adult	86.4628	29.9927	-191.4791	1034.7499	68.8612	56577.5209	178199.0705	2631716.6808	572.2615	-0.2319	150.4227	-1.8096	147.8316	-1.7931	257.2005	-1.2498	243.0598	88219.7656	195.9436	-1.8707	227.0214	-1.5644	5156191	-1.524	629.7451	62.6602	58.53	197.1406	177.515	67619.2344	102.0408	-0.42971	147.4285	2147866.2
005	2017-08-13t1112	1502640944.29	adult	90.4377	33.9676	-187.5042	1129.836	66.0726	60892.5081	191804.4805	2791143.9851	1294.1929	3.4309	195.7834	0.41034	197.1024	0.54514	321.1393	1.173	299.4871	118500.3906	249.234	0.50603	278.5115	0.4806	7222643.5	0.72142	1512.9543	80.2677	76.3717	242.3526	207.5157	89428.0938	122.9941	0.62882	175.1368	2961157
005	2017-08-14t1205	1502730548.4	adult	115.3278	58.8577	-162.6142	1146.7619	74.2389	65751.8221	207002.6021	3239205.3097	547.9058	-0.50832	156.6399	-2.0467	154.3353	-2.0444	257.7962	-1.3346	245.0394	102602.8906	201.3858	-2.0458	229.7327	-1.771	6232547	-1.2806	676.3213	66.431	62.5913	194.1732	176.6515	77280.9375	106.0288	-0.8314	150.3811	2643221.2
005	2017-08-14t1509	1502741579.82	adult	118.392	61.922	-159.5499	1087.66	71.8942	61663.6035	194372.0892	2931827.8882	531.5144	-0.58603	200.6092	0.42757	199.3756	0.44402	294.9404	-0.24446	285.6055	110307.7188	250.65	0.25228	274.4045	-0.06899	7488339	0.085393	550.4331	78.1473	75.5254	188.7288	170.0911	70584.5781	114.5703	-0.47961	149.6682	2917082.2
005	2017-08-14t1909	1502755979.94	adult	122.3921	65.922	-155.5499	1110.1767	70.7396	60717.5494	191196.57	2843778.8433	600.231	-0.32045	200.8213	0.39809	199.5756	0.41543	288.6208	-0.49015	281.2422	106212.4766	247.3173	0.043295	270.1292	-0.29168	7386208.5	-0.12685	629.5756	77.767	75.4524	174.4721	159.29	64205.7383	113.1433	-0.63446	142.6874	2860271
005	2017-08-14t2309	1502770381.85	adult	126.3926	69.9225	-151.5493	1127.2065	70.6471	64253.1163	202846.9176	3066568.5001	569.0643	-0.45644	194.0506	-0.039197	193.7317	0.038597	291.6371	-0.44873	285.4047	113738.4453	250.2193	0.12715	274.1127	-0.19367	7549149	-0.046872	538.9422	80.4577	78.5659	180.006	168.7612	70202.3594	119.943	-0.3778	149.1205	3130045.5
005	2017-08-15t0309	1502784780.6	adult	130.3923	73.9222	-147.5497	1162.7388	67.5182	64327.7896	202648.2846	2989301.9973	686.924	-0.0010559	192.8819	-0.15194	192.614	-0.068556	297.3607	-0.32799	287.6051	115970.6562	248.6824	0.0014731	275.3543	-0.20372	7515836	-0.17147	741.6788	82.3223	79.8803	187.9723	168.8503	73309.2109	120.0285	-0.45488	150.6061	3207771.8
005	2017-08-15t0709	1502799183.93	adult	134.3932	77.9231	-143.5487	1142.1553	77.4353	69406.4767	218699.5735	3528023.5715	915.5741	0.88648	177.447	-1.0867	174.3137	-1.1515	312.1869	0.050176	287.6189	131118.4844	233.4614	-0.76852	268.7072	-0.51316	7448513.5	-0.32015	1134.7837	77.183	72.2637	255.4063	219.3216	107270.6328	125.8845	-0.25169	185.2536	3239831.5
005	2017-08-15t1144	1502815671.19	adult	138.973	82.5029	-138.969	1050.4766	73.3903	63665.3382	200721.9283	3196717.7407	1023.3706	1.3044	202.7229	0.34083	200.7278	0.32114	357.9922	1.3127	330.9973	137827.0156	268.092	0.81971	308.4435	0.93724	7803412.5	-0.0051891	1176.4602	98.0349	92.7417	296.0905	258.733	113994.8594	157.297	1.2262	218.3359	3773658.5
005	2017-08-15t1544	1502830074.21	adult	142.9738	86.5037	-134.9681	1157.7749	68.9039	66106.1418	208206.1632	3177127.9471	1263.1719	2.2633	195.7608	-0.089227	192.0676	-0.19831	326.3576	0.36532	316.1273	130869.4062	259.1124	0.35732	298.7608	0.52411	7834737	-0.022482	1616.5801	85.3597	80.5216	223.2496	200.9702	89523.0781	135.4356	0.054879	180.3146	3416266
005	2017-08-15t1944	1502844474.39	adult	146.9739	90.5038	-130.9681	1207.6386	70.2994	66576.5187	209575.6394	3105486.3268	843.5428	0.61968	193.0019	-0.27254	189.3201	-0.37687	345.6389	0.90498	331.8914	139638.125	255.4657	0.15072	304.8002	0.71885	7784730.5	-0.11834	1000.9547	84.2084	77.7315	264.0702	239.0242	106684.3672	141.5224	0.30406	206.975	3396547
005	2017-08-15t2344	1502858873.79	adult	150.9737	94.5036	-126.9682	1194.6972	70.4658	66929.966	210693.1445	3170182.8716	483.1284	-0.82456	200.5888	0.14638	198.6053	0.13558	308.7468	-0.2076	300.1727	125351.2031	252.5523	-0.022339	287.1674	0.0033378	8128658	0.2062	521.9512	87.3107	83.7683	197.7933	182.0806	80304.0781	130.2726	-0.3829	163.3893	3538179.5
005	2017-08-16t0344	1502873274.37	adult	154.9739	98.5038	-122.9681	1149.9513	69.8566	65003.9579	204642.2751	3112882.0928	476.2218	-0.85321	192.9028	-0.32686	190.4546	-0.35611	305.9851	-0.31812	298.2706	120558.125	248.3586	-0.25967	284.9421	-0.12408	7593619.5	-0.39148	499.8671	82.2456	78.5465	192.7027	179.5	75924.8594	126.7749	-0.67526	159.7	3237599.8
005	2017-08-16t0744	1502887674.67	adult	158.9739	102.5039	-118.968	1181.6061	70.8129	69073.6332	217596.4386	3368439.2356	934.7574	1.089	187.7951	-0.65113	184.1193	-0.74491	317.3753	-0.0053982	309.5925	132662.8906	245.7325	-0.42398	291.1651	0.077037	7847580	-0.1608	1112.3091	82.0028	77.4906	218.403	205.2126	91292.4531	128.8391	-0.66162	180.4302	3426734.8
005	2017-08-16t1144	1502902074.76	adult	162.974	106.5039	-114.968	1114.221	71.17	65452.5138	206327.8086	3179259.9493	594.699	-0.34844	210.4017	0.64527	207.9459	0.60716	326.2112	0.24578	314.478	129179.6562	264.9593	0.46059	298.7428	0.33209	8330645.5	0.29492	572.2066	92.4196	88.8492	224.4736	202.9364	88891.5312	139.5247	-0.13838	179.9768	3659261
005	2017-08-16t1544	1502916473.58	adult	166.9736	110.5036	-110.9683	1149.9219	69.4691	65041.0174	204807.3078	3152273.814	432.367	-1.0583	198.494	-0.073478	195.9073	-0.10808	310.3159	-0.27986	303.0222	122264.4531	253.9212	-0.10465	289.3403	-0.081033	7814114	-0.26455	407.6819	88.7472	85.3275	193.5685	181.6654	76266	131.6042	-0.73181	165.6716	3493709
005	2017-08-17t1239	1502991768.12	adult	187.8888	131.4187	-90.0531	1226.4898	72.6755	70830.6551	222964.8043	3487836.2569	725.4795	0.52005	207.3575	0.29196	204.7438	0.26191	315.0522	-0.22527	307.7916	135157.3906	261.3943	0.048456	293.2617	-0.10984	8886722	0.64007	762.597	93.9549	90.7181	197.3104	187.3578	84646.1641	138.249	-0.84118	171.6756	4026626.2
005	2017-08-17t1544	1503002873.88	adult	190.9737	134.5036	-86.9682	1193.8751	74.1239	67891.3427	213749.5037	3313340.3442	392.6417	-1.3344	182.7331	-1.113	181.0006	-1.0786	294.5724	-1.0236	287.7858	121069.25	235.0016	-1.1848	271.6629	-0.9953	7507408.5	-0.58117	350.6076	86.7983	83.8124	196.8224	187.5966	80894.0156	132.0963	-1.3182	167.9101	3566020.2
005	2017-08-17t1944	1503017274	adult	194.9738	138.5037	-82.9682	1211.8224	71.9327	71215.3609	224316.6852	3528008.7887	856.8654	1.3557	187.2278	-0.88707	185.2711	-0.86563	296.5309	-0.9798	287.8086	127804.7969	239.3565	-1.0205	271.3132	-1.0403	8065587	-0.08704	972.8819	91.3494	87.6218	218.6155	200.1131	94223.2812	138.4895	-0.99354	176.9479	3935240.5
005	2017-08-17t2344	1503031673.07	adult	198.9735	142.5034	-78.9684	1196.6854	71.479	69535.3285	218970.8794	3406133.0533	771.6852	0.90258	211.8691	0.42347	210.2609	0.45543	333.5799	0.34071	320.6441	140437.125	271.2298	0.33675	303.6318	0.15924	8914180	0.61117	823.0168	101.7975	98.3376	248.1941	227	104489.7344	151.7843	-0.26585	199.9213	4283029.5
005	2017-08-18t0344	1503046074.02	adult	202.9738	146.5037	-74.9682	1244.6043	71.2156	71286.0737	224394.6801	3454005.1258	754.17	0.81905	195.5574	-0.49506	193.822	-0.46104	308.9981	-0.59802	301.1939	133487.1719	257.161	-0.32704	287.8288	-0.48816	8434784	0.2148	868.9917	94.7932	91.7719	209.6754	196.5111	90579.7734	145.4783	-0.75315	180.9233	4088620.8
005	2017-08-18t0744	1503060475.3	adult	206.9741	150.504	-70.9678	1171.6639	72.0623	67495.0323	212492.6114	3324290.6232	494.1978	-0.72352	201.1337	-0.23739	198.8122	-0.23331	311.9652	-0.53758	306.1503	127593.7656	261.5045	-0.19702	293.9573	-0.31113	8215909.5	0.050055	498.0113	99.0733	94.8042	209.2747	200.1707	85593.3438	152.9178	-0.43557	185.703	4046944
005	2017-08-18t1144	1503074873.86	adult	210.9737	154.5036	-66.9682	1146.0352	74.8533	67601.5766	212974.0683	3362744.5594	648.8047	0.20307	233.1638	1.3734	229.2677	1.2909	370.5336	1.4345	363.561	151548.25	305.8222	1.5631	347.0435	1.5415	9531501	1.0558	729.4806	118.5526	115.2798	243.9877	227.3412	99790.9844	172.7619	0.51521	209.1263	4846312
005	2017-08-18t1653	1503093446.05	adult	216.1327	159.6626	-61.8093	1161.7134	73.5819	69483.2127	218977.4447	3496694.2875	646.0927	0.18698	228.5786	1.0588	223.1117	0.90474	393.2957	2.0883	386.0987	165577.4688	313.5978	1.7599	366.1632	2.1045	9605331	1.0999	754.9939	113.5103	110.1125	228.4167	214.9598	96163.4531	168.145	0.081489	200.2943	4769928
005	2017-08-18t2100	1503108252.48	adult	220.2456	163.7755	-57.6964	1170.5332	72.7824	68017.2201	214154.6273	3361963.1497	808.8956	1.1633	228.7946	1.0138	223.7051	0.88354	393.0508	1.9878	384.197	161936.9062	315.4687	1.7466	365.301	1.9889	9419018	0.97342	944.6478	110.1928	106.0482	252.9171	232.4627	104201.8281	171.6785	0.11387	212.2805	4536416.5
005	2017-08-19t0021	1503120322.97	adult	223.5985	167.1284	-54.3435	1162.0557	71.6343	68219.7349	214866.1546	3357974.41	529.2589	-0.52642	232.0503	1.1321	224.404	0.87933	408.1382	2.4215	401.1676	168561.0625	325.3294	2.0624	381.3941	2.4736	9576253	1.0899	490.1028	112.2947	107.4665	243.9948	229.5303	100769.8516	174.1769	0.12166	212.2433	4634179
005	2017-08-19t0532	1503138966.53	adult	228.7772	172.3072	-49.1647	1166.227	73.0147	67180.5084	211528.0872	3305633.1914	544.2969	-0.4454	231.0936	1.0346	223.803	0.80476	415.6846	2.5687	405.2643	169183.625	322.1384	1.8574	379.0774	2.3151	9392339	0.99116	506.8601	113.5587	108.2713	247.0914	232.2115	100566.1875	177.1834	0.098201	215.6572	4615365
005	2017-08-19t0900	1503151451.66	adult	232.2453	175.7753	-45.6966	1106.4943	71.8266	64698.597	203815.0632	3177520.8413	607.8113	-0.066955	233.1039	1.1008	225.201	0.84427	431.1675	3.0208	419.7921	169017.6562	322.9566	1.838	387.8751	2.561	9123221	0.83018	454.9067	115.8909	111.0639	241.1987	229.2521	94549.9062	180.1357	0.1282	215.9831	4535737
005	2017-08-19t1211	1503162917.92	adult	235.4304	178.9603	-42.5115	1122.1051	71.239	64892.0001	204360.244	3162468.2536	666.8542	0.28653	233.3336	1.0904	225.763	0.85206	436.0545	3.1309	426.3348	171369.4062	320.7292	1.719	385.0212	2.4313	9163011	0.88032	586.5613	117.3844	112.1721	247.6796	232.1576	97338.0781	182.4536	0.14218	218.9415	4609687
005	2017-08-19t1716	1503181206.43	adult	240.5105	184.0405	-37.4314	1105.1363	71.3327	63769.3475	200830.1901	3110054.1317	610.6914	-0.061544	234.6327	1.1203	226.7032	0.86784	440.9983	3.2317	428.6897	170225.3438	321.9996	1.7155	387.2947	2.4562	9052130	0.84512	497.3774	119.9803	114.6246	250.2232	237.9403	96586.1406	188.5692	0.26967	224.0575	4628840.5
005	2017-08-19t2053	1503194260.81	adult	244.1368	187.6667	-33.8052	1098.4693	71.7914	64918.4126	204536.1347	3208384.0475	658.6967	0.22819	234.5146	1.0977	227.2452	0.87869	438.2112	3.1158	423.0925	172217	319.5806	1.5969	383.3587	2.2989	9205869	0.97559	712.9213	121.1866	115.285	256.2446	243.1342	100704.125	190.3095	0.2524	227.4973	4757178.5
005	2017-08-20t0006	1503205787.47	adult	247.3386	190.8685	-30.6033	1094.5966	70.3328	63323.663	199452.7654	3091687.1255	562.3466	-0.36655	233.3851	1.0294	226.4117	0.82642	423.741	2.6343	411.8674	162716.5312	316.8572	1.4718	374.2069	1.9712	8945419	0.83346	529.0719	124.0113	118.3745	260.2682	246.945	99942.9844	195.4895	0.3909	233.3389	4753228
005	2017-08-20t0516	1503224389.27	adult	252.5058	196.0357	-25.4362	1092.9087	70.9766	62679.929	197407.1719	3034009.402	559.9935	-0.38809	233.4648	1.013	227.5508	0.86328	416.4622	2.3722	408.0769	158255.6406	312.3938	1.2687	367.0347	1.699	8856254	0.82112	494.0656	125.7113	120.1466	263.6076	252.1652	100170.8906	198.2506	0.38084	237.6046	4768733.5
005	2017-08-20t0841	1503236727.76	adult	255.9331	199.4631	-22.0088	1049.5474	71.0275	60417.8345	190333.5106	2936854.3077	574.2852	-0.30338	232.3611	0.94639	227.2468	0.83719	384.039	1.3178	374.0802	140558.2656	310.352	1.1694	352.2896	1.1797	8495819	0.61943	583.9149	128.7441	124.3631	269.7217	258.127	98718.1562	204.1076	0.53794	242.3864	4707270
005	2017-08-20t1157	1503248469.39	adult	259.1947	202.7246	-18.7472	1038.2134	71.4455	60148.315	189558.8264	2913100.3365	548.7505	-0.46734	233.092	0.97012	228.055	0.86576	377.3865	1.086	369.0735	137368.6719	310.0474	1.1377	350.7947	1.1094	8479188	0.63853	624.8484	131.3487	126.527	276.9104	262.724	100795.3828	208.8342	0.65059	248.0994	4778071
005	2017-08-20t1708	1503267133.37	adult	264.3791	207.9091	-13.5628	1012.7073	71.6258	58565.5417	184594.8921	2852298.5092	563.773	-0.37957	233.7985	0.98642	229.5961	0.92448	367.1737	0.72814	360.2948	130346.6562	306.8239	0.98182	343.2345	0.81999	8285118	0.56181	572.6653	134.3639	130.1462	278.7158	266.1	98944.0938	214.135	0.73805	252.3279	4761452.5
005	2017-08-20t2025	1503278959.71	adult	267.6642	211.1942	-10.2777	1007.4508	70.8078	57469.2982	181146.3793	2762384.9589	510.4037	-0.72421	233.6119	0.96605	229.7314	0.9213	364.7459	0.63067	357.8981	126931.5781	305.847	0.92402	340.4792	0.70519	8124786.5	0.48984	583.7978	136.9275	133.0549	283.5992	271.9882	98692.5	216.9319	0.77031	255.5739	4762202
005	2017-08-21t0136	1503297587.14	adult	272.8385	216.3684	-5.1034	996.1507	71.621	57782.3005	182209.6852	2827771.1279	544.0643	-0.5177	235.5269	1.0439	231.8718	1.0114	363.9962	0.57628	356.3307	127398.6875	307.6131	0.96229	341.0238	0.69235	8235433	0.60875	528.4117	139.2529	134.5327	289.1577	277.2902	101205.1797	223.525	0.90451	261.3269	4869118
005	2017-08-21t0504	1503310090.96	adult	276.3118	219.8417	-1.6301	1001.1812	70.4971	57564.1912	181437.9253	2787692.425	597.3502	-0.17748	238.8266	1.1975	234.8144	1.147	372.8789	0.84507	365.2143	130134.7344	313.5568	1.1763	349.45	0.96508	8321434	0.69593	670.8068	143.2214	137.5608	300.4238	289.8163	104847.9062	232.1223	1.152	273.7792	4990263.5
005	2017-08-21t0820	1503321827.89	dead	279.5721	223.102	1.6301	1000.9863	69.7081	57657.9716	181756.5816	2781582.0639	573.0151	-0.33968	239.1508	1.205	234.4649	1.1223	371.8342	0.79362	364.2861	129770.1328	314.8554	1.2107	349.6465	0.95428	8344210.5	0.74091	655.8403	146.2001	140.3191	309.9659	296.4991	108178.0859	238.602	1.3204	278.6783	5101068.5
006	2017-08-09t1845	1502322589.49	egg	-1.999	-54.4701	-303.7917	140.355	26.2191	2444.916	7787.825	40225.2245	0	-0.12527	0	-0.24109	0	-0.23554					0	-0.23382	0	-0.23287	0	1.0109	0	0	0				0	-0.27234	0	0
006	2017-08-09t2245	1502336982.14	larva	1.999	-50.4721	-299.7937	142.7125	26.3113	2497.141	7951.2037	41243.3422	0	-0.3448	0	-0.45993	0	-0.45317					0	-0.45892	0	-0.45918	0	0.60281	0	0	0				0	-0.44208	0	0
006	2017-08-10t0245	1502351386.74	larva	6.0003	-46.4709	-295.7925	140.5516	25.59	2397.2404	7630.1774	38544.406	0	-0.56348	0	-0.68273	0	-0.67427					0	-0.69006	0	-0.69135	0	0.19082	0	0	0				0	-0.6173	0	0
006	2017-08-10t0645	1502365781.57	larva	9.9988	-42.4723	-291.7939	140.3237	26.1588	2434.3813	7754.1861	39928.5471	0	-0.78088	0	-0.90999	0	-0.89929					0	-0.9279	0	-0.92996	0	-0.22351	0	0	0				0	-0.79849	0	0
006	2017-08-10t1045	1502380182.96	larva	13.9992	-38.4719	-287.7935	142.9492	26.17	2488.7411	7922.8729	40891.2428	0	-0.99701	0	-1.1429	0	-1.1293					0	-1.1738	0	-1.1763	0	-0.63954	0	0	0				0	-0.98681	0	0
006	2017-08-10t1445	1502394582.13	larva	17.999	-34.4721	-283.7937	261.701	30.1753	6353.1471	20118.7097	131277.7656	261.3587	0.10934	153.056	1.0295	152.2742	1.0419	212.494	-1.3809	209.0135	8499.7598	184.0441	0.93971	201.4743	0.84463	607326.4	-0.33981	278.059	54.3537	53.4483	123.3043	114.7597	4932.1709	78.2426	0.67215	102.3407	215675.55
006	2017-08-10t1845	1502408981.09	larva	21.9987	-30.4724	-279.794	289.4603	42.2537	8526.759	27144.2996	218225.7456	338.9908	0.2991	144.0476	0.70083	140.6446	0.67137	235.863	-0.98606	229.6214	12500.7402	193.8314	0.87805	216.7647	0.82748	761003.4	-0.57706	334.483	55.5274	52.7867	158.3179	138.9418	8390.8516	88.7115	0.78522	119.1865	293351.25
006	2017-08-10t2245	1502423384.9	larva	25.9997	-26.4714	-275.793	459.7504	43.7628	14103.2051	44819.401	364045.5678	404.02	0.43006	161.9946	0.80713	160.4744	0.80958	271.7963	-0.30366	266.5807	23918.0762	212.1574	0.93487	252.7081	1.0634	1411620.6	-0.23209	342.773	54.632	52.5597	134.3451	121.8995	11822.3721	82.9603	0.49812	106.5033	476062.9
006	2017-08-11t0245	1502437784.87	larva	29.9997	-22.4714	-271.793	328.4425	33.4523	8195.7063	25875.1791	180520.58	610.0572	1.2906	189.578	1.0877	185.1576	1.0415	346.3579	1.2574	330.2436	18010.6094	243.3329	1.1819	308.8904	1.5717	968364.6	-1.1641	514.4127	67.7892	64.0118	216.9152	190.5338	11279.5889	104.8163	0.9198	147.6932	346267.34
006	2017-08-11t0645	1502452185.1	larva	33.9998	-18.4713	-267.7929	564.4441	42.2838	18087.5653	57103.89	489294.3415	547.9493	0.77433	233.4855	1.6742	231.2788	1.6644	347.7817	1.3173	334.4921	38951.5547	281.7184	1.5554	315.2541	1.4772	2600561	0.31932	542.638	76.3127	73.0049	209.6958	186.7314	23485.9355	112.4217	0.98578	157.1848	849971.3
006	2017-08-11t1045	1502466585.33	larva	37.9999	-14.4713	-263.7929	656.5697	42.431	22442.1673	70755.2548	638435.826	720.3054	1.4723	205.1948	0.98541	203.6565	0.99004	342.1484	1.2214	324.003	47216.4805	262.6894	1.081	302.835	1.1251	2829636.2	0.1683	499.1807	66.0329	65.0019	141.1795	126.0721	19482.7656	93.8435	0.30689	115.4386	910594.1
006	2017-08-11t1510	1502482457.68	larva	42.4089	-10.0623	-259.3839	667.6722	51.3946	27504.026	86745.7543	946289.7494	361.1989	-0.63717	203.3852	0.73255	202.3529	0.7492	278.1879	-0.30345	274.8637	46735.5742	243.2184	0.53895	264.0227	0.34986	3415244.2	0.37159	285.8218	72.1116	70.5921	147.2216	134.8279	24733.2383	98.5338	0.24485	121.6244	1210897.5
006	2017-08-11t1912	1502496981.47	larva	46.4432	-6.0279	-255.3495	884.7083	54.8882	40341.5944	127191.3912	1517307.2439	584.1647	0.39531	201.9831	0.60943	200.5204	0.61922	293.1014	0.041528	285.1909	72102.9375	245.456	0.45874	271.7639	0.3386	4961514	1.6845	587.465	71.0453	69.4723	154.5384	140.0957	38016.4531	98.6683	0.135	122.6529	1745155.9
006	2017-08-11t2310	1502511281.83	larva	50.4156	-2.0556	-251.3772	958.1052	63.3465	48122.5647	151663.2299	2017411.2054	503.0547	-0.13363	200.0459	0.55056	197.407	0.53501	315.4212	0.6265	304.7247	92418.4219	256.2352	0.63043	288.074	0.57487	5846341.5	2.2783	557.9573	68.4054	64.8486	202.6512	183.2593	59376.8125	108.9901	0.43389	153.5361	1999147.5
006	2017-08-12t0317	1502526081.84	adult	54.5267	2.0556	-247.266	893.7341	62.6343	45042.2002	142141.7986	1875114.9493	420.0728	-0.67441	214.8354	0.88481	213.3832	0.89032	300.0504	0.203	293.53	82213.8125	259.5123	0.68392	283.1951	0.47685	5877895.5	1.8831	327.3479	74.7899	72.7016	166.1025	152.4281	45512.0977	104.7979	0.23179	133.9403	2046252
006	2017-08-12t0710	1502540075.19	adult	58.4137	5.9426	-243.379	1023.7434	65.7842	55632.3873	175309.22	2519914.5203	778.067	1.1347	178.6005	-0.070916	177.4034	-0.045221	264.3412	-0.87605	253.4915	89347.3203	220.7804	-0.23594	243.9597	-0.35789	6021160	1.6206	918.1528	66.7652	64.9889	161.038	140.9158	54430.832	96.7385	-0.18063	125.059	2250854.8
006	2017-08-12t1200	1502557480.71	adult	63.2486	10.7775	-238.5441	1056.523	70.5333	58089.0567	183004.5411	2688062.6315	397.455	-1.0174	169.6805	-0.43926	167.694	-0.42679	271.0748	-0.71673	263.9303	95418.3203	218.4628	-0.43931	250.056	-0.36227	5970377	1.0378	446.5787	60.3534	58.6692	144.1445	130.5898	50738.8789	89.8575	-0.63454	115.0927	2123594.5
006	2017-08-12t1510	1502568879.25	adult	66.4148	13.9437	-235.3779	1060.2502	69.8015	58952.4336	185794.8478	2727566.4377	501.2507	-0.51674	181.4318	-0.12121	177.3778	-0.1851	294.5742	0.058786	284.3551	105457.5625	241.8756	0.18726	272.2262	0.15974	6480562.5	1.2979	526.3132	63.7264	60.002	192.336	174.7109	68856.2891	103.7209	-0.034301	146.8007	2276243.2
006	2017-08-12t1910	1502583278.32	adult	70.4146	17.9435	-231.3781	1170.2863	70.3188	62956.3417	199017.1303	3028110.7553	495.1059	-0.59351	198.4728	0.5086	198.8945	0.58434	294.1069	0.080215	286.828	112348.8281	254.3715	0.64432	278.0462	0.36872	7578486	2.2118	461.0086	73.2207	71.6246	162.0243	148.2381	61893.2656	105.991	0.029517	132.028	2795860.5
006	2017-08-12t2311	1502597734.97	adult	74.4303	21.9592	-227.3624	1030.5133	73.5655	62725.4799	197877.8294	3153167.5361	653.7701	0.22303	169.7195	-0.67858	167.791	-0.65869	268.7898	-0.79328	257.2186	102140.125	215.5104	-0.81627	244.6349	-0.73004	6438310	0.5933	854.8002	65.0803	61.6582	187.3862	170.7751	71206.7656	102.9731	-0.19773	145.0073	2468820
006	2017-08-13t0314	1502612326.18	adult	78.4834	26.0123	-223.3093	1125.8906	72.753	65180.4926	205690.4284	3117841.7773	398.7199	-1.1347	177.6186	-0.38438	179.3649	-0.21556	279.4579	-0.38769	272.6845	110385.8516	233.403	-0.13704	260.437	-0.19585	7009363	1.0273	383.0718	70.0686	68.3411	159.7495	146.0638	63101.0508	102.8755	-0.26287	129.9187	2765118
006	2017-08-13t0713	1502626656.67	adult	82.4641	29.993	-219.3286	1221.9975	74.0109	74381.8478	234343.5238	3772805.4675	798.728	0.96838	150.9035	-1.691	148.6188	-1.66	249.2256	-1.5392	236.8339	112151.5234	194.6531	-1.842	222.719	-1.6633	6785073.5	0.56999	1062.9879	61.5966	58.3796	177.7671	156.0525	79995.1875	96.4886	-0.67246	134.0872	2769568.5
006	2017-08-13t1112	1502640965.81	adult	86.4389	33.9678	-215.3538	1102.4496	70.2169	63617.256	200603.5941	3036745.1045	533.2014	-0.43608	183.3453	-0.18812	181.8187	-0.1732	282.4714	-0.28532	273.8631	109033.9453	237.2661	-0.017006	263.4644	-0.10995	7059895	0.70963	582.5168	72.0063	69.9374	171.2024	153.4787	66084.1094	105.4714	-0.24233	136.2231	2772674.2
006	2017-08-14t1205	1502730569.88	adult	111.3289	58.8578	-190.4638	1073.3228	70.7809	62031.207	195394.9091	3010543.703	410.0567	-1.0619	205.8426	0.79678	206.521	0.90907	293.2372	-0.18841	287.3539	110257.1953	256.7044	0.63589	278.6198	0.21335	7728156	0.52339	338.6954	77.8044	76.8986	160.9539	149.151	60518.6875	112.0101	-0.43949	136.3573	2921088.8
006	2017-08-14t1509	1502741601.57	adult	114.3933	61.9221	-187.3995	1169.0015	72.3992	65779.6934	207170.4608	3130793.5041	610.9153	-0.24585	190.5843	-0.10361	190.2623	-0.027741	290.5763	-0.31424	279.7596	115939.9375	243.0884	-0.054561	267.7606	-0.26723	7589258.5	0.28925	799.0991	75.5442	73.2584	185.6443	162.1947	74072.0781	112.6192	-0.48403	143.0254	3008245.5
006	2017-08-14t1909	1502756001.28	adult	118.3932	65.9221	-183.3995	1050.878	73.7999	64045.8919	201885.4706	3272996.0019	610.1375	-0.26653	182.5593	-0.60296	180.8521	-0.59415	284.1257	-0.57133	277.4894	110240.7812	241.0058	-0.20519	267.1447	-0.35217	7067053	-0.39163	609.2671	71.4819	69.3872	161.7155	145.4888	62745.5938	107.4145	-0.83494	131.3615	2767135.2
006	2017-08-14t2309	1502770403.52	adult	122.3938	69.9227	-179.3989	1108.8583	71.9677	64319.5189	202590.933	3159605.8867	526.9051	-0.61548	183.5207	-0.59503	181.9818	-0.57699	281.9689	-0.68893	270.0928	109967.8594	229.7365	-0.79061	258.057	-0.75999	7139689.5	-0.4037	531.2028	78.897	75.5854	192.0478	172.3813	74898.625	117.3976	-0.42377	150.7502	3069410.5
006	2017-08-15t0309	1502784802.22	adult	126.3934	73.9223	-175.3993	1051.3093	68.8628	59204.8176	186583.0538	2813329.5614	519.2757	-0.65437	201.2653	0.3769	198.7706	0.32443	311.2602	0.13055	302.5984	111742.4062	253.4132	0.27846	288.16	0.34685	7213952.5	-0.4202	624.8475	86.1651	81.6854	207.2925	191.2612	74418.0078	133.3741	0.27917	176.1881	3088415
006	2017-08-15t0709	1502799205.72	adult	130.3944	77.9233	-171.3983	1192.3721	74.1141	69861.3028	220079.1145	3433076.7278	495.378	-0.75644	164.6942	-1.782	162.7733	-1.767	260.8255	-1.3896	253.9264	110329.1797	213.9277	-1.6434	240.154	-1.5492	6960472	-0.78428	565.7746	72.8871	69.87	178.9521	167.9098	75696.7344	111.2986	-0.88057	147.6259	3080429.5
006	2017-08-15t1144	1502815693.07	adult	134.9742	82.5031	-166.8185	1150.404	68.9475	66166.5689	208392.4132	3173243.6614	898.8294	0.81932	214.4803	1.0538	211.0678	0.94083	377.3396	1.9175	355.1792	151313.1875	280.9132	1.4692	330.3696	1.8243	8585002	0.91058	987.8599	100.8964	92.9825	323.1931	293.7449	129600.4297	166.989	1.7566	241.842	4038580.5
006	2017-08-15t1544	1502830095.78	adult	138.975	86.5039	-162.8177	1083.5927	72.9939	64920.958	204585.3284	3247089.6968	758.6335	0.2638	187.1083	-0.56557	185.2304	-0.56534	298.2735	-0.40519	285.9464	117221.4688	237.9404	-0.60812	268.074	-0.59777	7345310	-0.50075	948.4957	86.8747	82.6648	223.8401	203.1963	87969.1719	132.5897	-0.012882	177.7368	3410439
006	2017-08-15t1944	1502844496.05	adult	142.9751	90.5039	-158.8177	1075.9339	70.4229	64408.5119	202978.2309	3195937.7382	1074.817	1.5178	186.3319	-0.63754	185.2945	-0.58659	293.5465	-0.58577	280.7581	114483.125	233.6741	-0.85052	263.0657	-0.83824	7255951	-0.64327	1388.7898	88.0582	84.3581	216.0679	196.2994	84266.5	131.3605	-0.15568	171.8407	3429076
006	2017-08-15t2344	1502858895.38	adult	146.9749	94.5038	-154.8178	1174.703	72.6603	69701.8074	219496.2108	3494794.9693	770.1745	0.32542	201.3177	0.21192	200.6869	0.27613	320.8828	0.17773	304.2104	135412.5625	252.5382	0.011225	284.5907	-0.057765	8489366	0.63114	871.3778	93.7873	89.2215	245.2693	217.7213	103503.6562	141.6614	0.31146	188.2588	3954917
006	2017-08-16t0344	1502873295.93	adult	150.975	98.5039	-150.8177	1195.5526	80.2769	72553.8479	228906.9783	3683754.3355	446.3449	-0.97474	162.4437	-2.0788	161.5818	-1.9947	257.3144	-1.7426	248.9162	112961.0234	209.8218	-2.0642	236.958	-1.9405	7127056	-0.84921	458.0519	75.6524	72.7068	192.7614	181.7354	84622.25	117.3646	-1.0909	156.0849	3319174.5
006	2017-08-16t0744	1502887696.3	adult	154.9751	102.504	-146.8176	1058.3701	74.152	66214.9884	208835.0672	3424151.5739	481.6629	-0.83059	179.8103	-1.0912	179.6125	-0.98058	278.5627	-1.1502	269.7916	111425.1016	229.0348	-1.1847	256.0441	-1.2502	7192051	-0.81	524.8577	82.9526	80.2905	189.9335	176.9941	75973.3906	123.1609	-0.87912	157.27	3317937.8
006	2017-08-16t1144	1502902096.31	adult	158.9751	106.504	-142.8176	1121.0152	74.3133	69212.2135	218174.4357	3552132.2853	615.6899	-0.26284	181.8348	-0.99901	178.411	-1.0737	299.0803	-0.5694	289.2692	125314.6328	243.9682	-0.50845	275.6392	-0.53107	7605786.5	-0.40952	725.1858	78.5533	74.6608	200.0179	184.5134	83807.5078	125.2292	-0.87045	164.1394	3285729.5
006	2017-08-16t1544	1502916495.1	adult	162.9748	110.5037	-138.8179	1103.5607	74.064	67900.3083	214099.6319	3454142.4227	596.327	-0.34142	183.4148	-0.93137	182.6467	-0.85207	284.2902	-1.0765	275.2352	116843.2656	235.3607	-0.95936	262.0364	-1.1154	7522024.5	-0.528	688.2574	85.4164	82.4808	201.1438	183.6343	82670.1094	129.6618	-0.73132	163.743	3503013
006	2017-08-17t1239	1502991789.31	adult	183.8899	131.4187	-117.9029	1221.7902	75.8134	72281.9549	227621.0776	3650979.1672	599.3878	-0.21575	193.6413	-0.45861	191.5693	-0.45211	309.8596	-0.39492	302.1452	135718.5	255.1888	-0.19936	288.789	-0.25474	8465609	0.27684	648.1546	85.5719	81.6024	203.0826	189.2308	88950.1719	137.0122	-0.82563	173.0873	3741031.8
006	2017-08-17t1544	1503002895.21	adult	186.9748	134.5037	-114.8179	1231.1724	73.7548	74222.2622	233709.5431	3739583.1569	620.9456	-0.067568	190.5401	-0.65169	188.1445	-0.66025	319.1933	-0.062847	309.7561	143317.7812	255.0429	-0.23327	294.9258	-0.033224	8552391	0.34351	760.749	86.7561	82.3085	231.2491	210.8072	103830.8594	142.6198	-0.52537	188.885	3894048.2
006	2017-08-17t1944	1503017295.34	adult	190.9749	138.5038	-110.8179	1253.9509	72.5435	75006.6591	236155.553	3835486.9133	691.7383	0.36522	181.5345	-1.1799	178.629	-1.2097	305.8457	-0.59673	294.545	138853.9375	238.1647	-1.0416	279.1858	-0.69872	8231319	0.051248	875.4543	89.3128	84.616	227.6112	204.1116	103335.4844	141.4559	-0.70611	182.8667	4049712.5
006	2017-08-17t2344	1503031694.29	adult	194.9746	142.5035	-106.8181	1255.463	74.0933	74285.9772	233826.8919	3752751.2453	501.0566	-0.70822	196.8176	-0.36029	195.0005	-0.33567	314.8993	-0.2949	307.544	141704.6719	254.0983	-0.36672	292.1581	-0.23369	8843016	0.56982	542.0446	98.5137	93.8962	228.6942	216.3768	102912.3906	151.4357	-0.17571	194.8106	4426221
006	2017-08-18t0344	1503046095.27	adult	198.9748	146.5037	-102.8179	803.1237	103.6764	51097.359	163131.9169	2810151.398	492.8413	-0.74374	220.8351	0.90956	218.7845	0.91407	332.3397	0.29538	323.4777	102692.9531	273.0664	0.41681	308.2092	0.33352	6823583	-1.1083	538.4409	104.6609	100.5508	228.8033	214.7765	70700.2344	152.8926	-0.19813	191.7836	3233918.2
006	2017-08-18t0744	1503060496.59	adult	202.9752	150.5041	-98.8175	1248.8113	75.082	76068.0882	239668.9256	3897229.4584	555.5908	-0.36216	204.3314	-0.026738	200.3879	-0.11288	328.4789	0.10175	321.0114	151100.3125	268.8082	0.17095	307.6023	0.25014	9397200	0.98324	588.4291	96.4687	90.9334	226.743	209.8251	104301.7656	153.603	-0.27602	193.6227	4436593.5
006	2017-08-18t1144	1503074895.26	adult	206.9748	154.5037	-94.8179	1259.7216	77.2918	77876.7698	245306.8293	4061133.5113	527.9575	-0.52171	197.3846	-0.43412	195.6835	-0.39652	325.6435	-0.056056	316.7472	153378.0938	255.1137	-0.46461	299.1343	-0.12171	9288132	0.88003	541.3868	98.7026	92.8485	254.6538	242.3886	119941.9531	158.0556	-0.14631	216.4283	4644550
006	2017-08-18t1653	1503093467.74	adult	212.1339	159.6628	-89.6589	1301.6699	76.368	76485.7098	240761.7725	3837252.8044	932.5693	1.907	178.3938	-1.4551	176.2996	-1.4292	303.2127	-0.89835	291.3112	140387.4844	233.4763	-1.4109	273.861	-1.0955	8252138	0.10102	1168.4496	91.9504	87.3465	222.3131	203.8069	102930.9609	145.8547	-0.96244	185.4612	4253443.5
006	2017-08-18t2100	1503108273.7	adult	216.2466	163.7755	-85.5461	808.0846	94.801	50437.3941	161598.082	2659249.3439	763.7385	0.89471	184.8931	-1.1471	182.3296	-1.144	303.2901	-0.93723	293.1967	92503.4844	244.7333	-0.9936	278.2828	-0.97933	5637945.5	-1.7646	868.2678	93.4117	88.3514	225.2871	207.168	68712.5547	150.2632	-0.83512	185.7257	2848403
006	2017-08-19t0021	1503120344.21	adult	219.5996	167.1284	-82.1932	1213.8091	73.1492	73622.5482	231881.7997	3726696.7127	623.215	0.044667	199.1849	-0.45457	195.2679	-0.51983	340.3264	0.25536	328.791	151445.25	268.2368	-0.10054	309.4153	0.06621	8863528	0.58165	836.1039	100.5805	93.6967	263.395	241.5848	117210.7812	166.119	-0.13887	215.2875	4475733
006	2017-08-19t0532	1503138987.73	adult	224.7783	172.3072	-77.0144	1197.0286	75.7438	74780.763	235638.9908	3872863.375	543.1289	-0.44494	200.6798	-0.42288	197.1965	-0.46257	350.4464	0.51573	341.3207	158401.7656	263.8948	-0.33504	317.4495	0.27286	9066310	0.74486	428.0392	101.1713	95.4233	250.5085	241.3368	113229.8594	159.6232	-0.6013	213.5357	4570716
006	2017-08-19t0900	1503151472.74	adult	228.2464	175.7753	-73.5464	1238.9236	76.1405	75382.4854	237385.818	3845829.2768	717.0957	0.59985	215.4121	0.2726	212.1476	0.24222	354.5777	0.60421	347.3692	161687.4375	284.2543	0.4098	331.8967	0.72294	9811159	1.2716	788.2127	106.4695	99.7913	249.8525	240.5159	113932.7266	173.6215	-0.048832	222.7169	4849261
006	2017-08-19t1211	1503162939.09	adult	231.4315	178.9603	-70.3613	1259.1502	75.6879	77220.6271	243114.6954	4014277.4827	756.1128	0.83207	177.8298	-1.5812	173.4064	-1.6552	317.7916	-0.61189	307.0245	148408.6719	240.8598	-1.2844	284.8639	-0.90072	8302338.5	0.27614	923.7653	96.0622	88.0585	261.2299	242.5274	121994.3906	164.1514	-0.56331	216.1978	4484855
006	2017-08-19t1716	1503181227.83	adult	236.5117	184.0406	-65.281	1218.3055	77.1844	76439.0869	240776.8445	4114218.7556	471.3452	-0.90263	190.856	-0.97632	186.7917	-1.0327	343.1825	0.15468	337.8676	158550.3125	256.6623	-0.72707	314.2585	0.042476	8813731	0.65755	533.2038	98.9821	92.5254	247.3818	238.8338	114290.3906	163.9907	-0.69095	216.8456	4570994
006	2017-08-19t2053	1503194282.07	adult	240.1378	187.6667	-61.6549	1279.3362	75.5449	75695.3176	238258.7655	3815392.2237	544.2385	-0.46605	190.0367	-1.0361	186.3658	-1.0706	323.6711	-0.49856	315.2036	148241.3594	250.6883	-0.98562	297.1272	-0.56501	8697218	0.60953	501.8627	102.4679	94.6425	247.865	233.9712	113522.1875	171.3812	-0.45598	216.6031	4689544.5
006	2017-08-20t0006	1503205808.74	adult	243.3397	190.8686	-58.453	1285.3482	73.8605	77404.171	243736.5691	3907922.1214	640.7278	0.11883	196.7662	-0.72703	192.3906	-0.79526	335.9722	-0.13096	328.9751	157234.9688	263.7551	-0.51652	311.6403	-0.10376	9208658	0.97078	714.6899	109.2023	100.6049	269.3458	258.3847	126053.8281	184.1791	0.013135	237.4701	5110668.5
006	2017-08-20t0516	1503224410.58	adult	248.5069	196.0358	-53.2858	1222.3045	78.3022	74934.0152	236015.5003	3908670.7703	659.0184	0.22768	207.5539	-0.22932	201.1621	-0.39484	358.0338	0.53493	348.8394	162189.2969	286.5256	0.30909	332.8092	0.56971	9400115	1.1385	773.9241	114.1673	104.2709	281.124	267.0044	127349.1641	195.8238	0.37642	247.3713	5170635.5
006	2017-08-20t0841	1503236749.19	adult	251.9343	199.4632	-49.8584	1236.3741	73.6663	73458.9376	231311.0487	3729937.5987	508.0376	-0.70933	214.8158	0.10801	211.4782	0.089288	349.7888	0.24949	343.8762	155656.0312	289.3025	0.39037	328.1268	0.38787	9541689	1.2591	543.0747	114.9391	106.6192	260.5238	251.9136	115933.0781	191.0116	0.097544	233.9044	5105364.5
006	2017-08-20t1157	1503248490.72	adult	255.1958	202.7247	-46.5969	1180.1642	77.6039	71621.1762	225538.9204	3725060.9653	469.3807	-0.95632	224.7868	0.57987	220.1993	0.49881	353.0022	0.33079	348.5181	152849.9375	297.6985	0.6891	333.3222	0.54135	9733495	1.4106	473.6323	119.6753	112.1357	252.6787	242.8534	109409.8594	189.9865	-0.017491	228.4704	5182061
006	2017-08-20t1708	1503267154.65	adult	260.3802	207.9091	-41.4125	1158.256	75.5572	71511.6382	225323.8661	3692453.3542	481.6675	-0.89101	222.2609	0.43575	216.4247	0.29783	366.1738	0.71987	361.293	158553.25	300.5759	0.76561	343.2917	0.84664	9603006	1.371	534.5435	122.7755	112.4758	284.8364	278.8993	123334.1562	206.3499	0.5232	258.2965	5304636.5
006	2017-08-20t2025	1503278981.1	adult	263.6654	211.1942	-38.1274	1227.5348	74.0222	71846.7745	226229.0176	3594111.4403	536.9641	-0.54834	219.6403	0.29404	214.334	0.18468	365.7042	0.68515	354.8187	159081.3438	293.2549	0.46138	336.0866	0.57976	9548203	1.3644	540.2433	121.6166	112.2022	280.8474	268.5885	122168.6094	201.2557	0.24581	248.6949	5286917.5
006	2017-08-21t0136	1503297608.51	adult	268.8396	216.3685	-32.9531	1162.8529	75.1149	67207.8047	211581.1519	3355753.2881	541.9791	-0.52466	220.17	0.29928	214.0676	0.15347	369.4241	0.77472	360.1992	150355.5938	294.878	0.48992	340.0367	0.68268	8951450	1.0287	500.2241	125.1946	115.1867	291.8129	284.0191	118767.8359	209.7415	0.46277	264.9058	5090038.5
006	2017-08-21t0504	1503310112.31	adult	272.3129	219.8418	-29.4798	1208.7421	74.9017	68104.6485	214370.7373	3367026.5009	505.7219	-0.76371	219.8107	0.26782	213.729	0.12485	371.1157	0.80979	363.885	153270.7812	295.1027	0.47597	343.4567	0.77977	9061036	1.1301	535.2292	126.7846	116.4314	297.8614	290.4426	123016.7656	213.694	0.53779	269.7138	5226316
006	2017-08-21t0820	1503321849.14	adult	275.5731	223.102	-26.2196	1177.4384	74.7743	67269.9129	211786.3335	3314618.9433	541.4224	-0.53931	218.9125	0.21053	212.6753	0.061963	369.4486	0.73765	361.857	150735.0156	296.6758	0.51671	342.5416	0.72874	8911053	1.0643	542.0665	129.8385	119.0895	304.0814	295.1134	124065.1953	220.7477	0.73489	275.0293	5285207
006	2017-08-21t1330	1503340467.51	adult	280.7449	228.2738	-21.0478	1117.2401	74.6711	64437.0196	202877.1989	3202943.0595	492.8798	-0.86648	222.5436	0.37209	216.569	0.23656	363.9582	0.53014	356.1555	142307.6562	301.9945	0.69507	341.6131	0.66609	8679869	0.96514	606.0535	135.1137	124.8564	306.0939	296.0213	119682.7031	231.034	1.0072	279.2192	5269837.5
006	2017-08-21t1657	1503352892.59	adult	284.1963	231.7252	-17.5964	1085.5313	73.8052	63014.815	198514.3271	3146402.8909	479.3352	-0.96464	224.7751	0.47204	220.6025	0.42575	371.907	0.77182	365.2433	142068.4844	299.5616	0.57812	348.9673	0.906	8567078	0.92588	574.54	138.172	131.7983	312.0036	302.1485	119185.3906	227.503	0.79719	281.988	5266289
006	2017-08-21t2013	1503364636.48	adult	287.4585	234.9874	-14.3342	1080.6667	73.3422	62600.0612	197144.7193	3120756.8212	520.2141	-0.70175	225.5518	0.50067	220.712	0.42227	372.4891	0.7744	365.4655	141173.375	302.771	0.68786	347.8096	0.84813	8547284	0.94417	644.4638	140.78	134.4316	316.9108	307.0032	120109.1875	232.8807	0.92558	286.5102	5334856.5
006	2017-08-22t0124	1503383307.11	adult	292.6448	240.1737	-9.1479	1050.7937	73.6199	61353.23	193337.7931	3071087.761	520.202	-0.71357	231.1556	0.77004	225.4264	0.64505	388.1513	1.2687	379.1686	144392.2969	313.9542	1.1132	360.9995	1.2957	8580034	1.0145	573.2162	145.4479	139.291	332.4142	323.2999	123658.0625	241.6109	1.1336	299.38	5398734
006	2017-08-22t0441	1503395153.09	adult	295.9354	243.4642	-5.8574	1045.1439	73.8411	60044.1773	189215.5449	2977355.5103	586.0073	-0.27428	235.2236	0.97032	229.4804	0.84229	401.5579	1.7027	393.6555	146167.0781	320.5404	1.3683	371.2645	1.6543	8548495	1.0263	598.4227	149.7451	145.456	343.4242	332.7761	125006.4062	247.8254	1.2886	307.4943	5442036.5
006	2017-08-22t0757	1503406904.49	adult	299.1996	246.7285	-2.5931	1048.5945	74.2605	59536.2612	187544.9019	2934678.3739	530.4034	-0.65928	237.0442	1.058	231.1166	0.91985	396.5894	1.526	388.771	143168.7812	323.48	1.4783	372.0179	1.6728	8543546	1.0551	552.6126	152.6733	149.2305	338.5634	330.7543	122221.375	252.5463	1.3889	309.1874	5502652
006	2017-08-22t1308	1503425574.72	dead	304.3858	251.9147	2.5931	1051.4291	74.5692	59521.7015	187483.2037	2930550.6475	594.0995	-0.22884	239.0652	1.1558	233.034	1.0113	404.2261	1.768	395.9782	145925.625	326.8882	1.6062	379.0624	1.9205	8617343	1.1533	601.5465	155.2853	151.8277	345.8682	337.5819	124858.4219	258.3596	1.4867	316.4445	5597414.5
008	2017-08-09t1445	1502308229.69	egg	-2.0003	-58.4648	-194.9686	142.6615	26.4113	2500.5072	7963.5409	41419.6544	0	-0.1252	0	-0.24102	0	-0.23547					0	-0.23375	0	-0.2328	0	1.011	0	0	0				0	-0.27228	0	0
008	2017-08-09t1845	1502322631.58	larva	2.0003	-54.4643	-190.9681	142.9285	25.8367	2454.9067	7813.938	39817.9693	0	-0.34487	0	-0.46	0	-0.45324					0	-0.459	0	-0.45925	0	0.60268	0	0	0				0	-0.44214	0	0
008	2017-08-09t2245	1502337022.75	larva	5.9978	-50.4667	-186.9706	135.0707	42.899	2888.7944	9667.1799	62992.848	0	-0.56335	0	-0.68259	0	-0.67413					0	-0.68991	0	-0.6912	0	0.19108	0	0	0				0	-0.61719	0	0
008	2017-08-10t0245	1502351427.63	larva	9.9992	-46.4653	-182.9692	137.642	42.9633	2945.1674	9842.8157	63735.6854	0	-0.7809	0	-0.91001	0	-0.89931					0	-0.92792	0	-0.92998	0	-0.22354	0	0	0				0	-0.79851	0	0
008	2017-08-10t0645	1502365822.3	larva	13.9977	-42.4668	-178.9707	137.3154	42.9591	2893.2422	9687.6549	62340.8281	0	-0.99693	0	-1.1428	0	-1.1292					0	-1.1737	0	-1.1763	0	-0.63938	0	0	0				0	-0.98674	0	0
008	2017-08-10t1045	1502380223.61	larva	17.998	-38.4665	-174.9703	140.3366	44.6041	3002.6074	10135.2546	65018.8139	0	-1.2115	0	-1.3822	0	-1.3652					0	-1.429	0	-1.4316	0	-1.0557	0	0	0				0	-1.1834	0	0
008	2017-08-10t1445	1502394622.73	larva	21.9978	-34.4667	-170.9706	216.7345	32.2894	5459.6253	17367.3612	118422.1086	400.7115	0.61299	119.0544	0.29656	117.4937	0.29619	215.5276	-1.3912	201.2916	7327.9395	154.4984	0.35589	182.8152	0.43206	404070.72	-0.99618	425.7373	48.0008	44.0193	178.9483	155.9602	6084.2437	86.268	0.72533	127.7576	162914.81
008	2017-08-10t1845	1502409021.75	larva	25.9975	-30.467	-166.9709	295.3121	30.1906	7233.0805	22894.5546	150795.1705	349.0779	0.14911	176.6906	1.0516	174.5679	1.0441	275.7534	-0.22203	267.7495	12684.6543	227.8288	1.1499	254.1841	1.0813	797757.9	-0.95002	298.2133	61.2697	58.4124	171.7299	152.2251	7899.5752	96.3085	0.83725	133.2807	276632.56
008	2017-08-10t2245	1502423426.67	larva	29.9989	-26.4656	-162.9695	116.4347	24.0766	1871.0974	5977.1446	28314.0387	333.5407	-0.1322	216.73	1.5521	216.1354	1.5708	293.3443	0.12291	291.5945	3520.1311	254.3659	1.3386	274.1796	1.1399	259859.31	-1.9894	251.3657	73.6381	71.1037	163.408	145.9638	1960.8955	105.3846	0.93481	130.4852	88292.11
008	2017-08-11t0245	1502437826.67	larva	33.9989	-22.4656	-158.9695	435.5821	37.3342	13700.4721	43328.6541	359336.6908	404.2117	0.030314	218.3442	1.4074	217.5957	1.4241	314.8845	0.58486	307.6711	26765.1816	265.0198	1.3097	292.7243	1.1867	1846100.1	-0.55538	323.3481	69.5786	67.1571	170.4282	155.6105	14486.3955	102.1592	0.70415	136.9552	588287.5
008	2017-08-11t0645	1502452226.92	larva	37.999	-18.4655	-154.9694	447.8502	36.12	12380.8068	39033.5954	291559.064	295.8973	-0.73956	137.0453	-0.25523	135.8128	-0.23926	206.8763	-1.9216	202.3848	15929.4756	172.7877	-0.29657	194.2327	-0.33322	1051548.2	-1.8823	242.7215	50.1293	48.1873	126.2096	114.6967	9718.1367	76.9985	-0.1765	101.2614	384641.78
008	2017-08-11t1045	1502466627.08	larva	41.999	-14.4655	-150.9694	589.6242	40.2269	19524.8381	61575.1805	539516.5085	596.0315	0.62208	220.5164	1.0783	219.1961	1.0869	330.7727	0.97953	319.045	40023.4922	268.8358	0.97558	303.3646	0.93049	2648622	-0.46156	676.0954	72.4713	69.5492	188.4053	167.7606	22797.0449	108.0112	0.5511	146.6561	870453.3
008	2017-08-11t1510	1502482478.62	larva	46.4022	-10.0623	-146.5662	618.4227	42.5348	20984.8454	66123.1226	607196.2164	502.9441	-0.037662	227.9478	1.1408	225.4561	1.1246	341.8795	1.2947	332.5551	44102.457	281.4149	1.0897	320.4709	1.0861	2940070.5	-0.62163	424.6167	72.428	70.2956	170.0662	154.1304	21938.543	101.1817	0.218	131.0814	934175.9
008	2017-08-11t1912	1502497003.24	larva	50.4368	-6.0277	-142.5316	778.5405	57.5872	35460.9898	111923.041	1345666.4402	463.687	-0.34478	204.4089	0.64616	203.4069	0.66507	303.5255	0.3044	294.0163	65561.5078	251.7998	0.54663	280.1945	0.44474	4411348	0.62754	434.4784	68.4223	66.4221	168.3164	152.52	36356.3398	99.9311	0.11674	129.9342	1476621
008	2017-08-11t2310	1502511302.84	larva	54.4089	-2.0556	-138.5594	856.3919	54.4409	39341.5208	124157.5483	1494225.5237	759.7097	1.1434	153.1778	-0.57671	149.0489	-0.61558	299.9743	0.20097	289.3678	71993.8438	206.7146	-0.39797	259.1438	0.04634	3667842.5	-0.65424	1031.8192	56.225	53.0644	177.7777	151.8594	42666.6562	89.9329	-0.3251	126.7102	1346307.2
008	2017-08-12t0317	1502526102.94	adult	58.5201	2.0556	-134.4483	617.6202	93.5537	35691.8866	113858.1185	1803707.6718	558.1531	-0.048291	149.7738	-0.83511	145.8516	-0.86796	262.7846	-0.92457	255.9988	57024.25	200.5766	-0.707	240.5179	-0.43233	3235862.8	-1.6105	747.4787	56.0945	53.3594	156.1328	139.6116	33880.8164	87.8199	-0.55494	119.676	1211921.8
008	2017-08-12t0710	1502540096.09	adult	62.4071	5.9426	-130.5613	914.3659	61.4658	44504.0838	140462.8702	1810672.9153	508.1012	-0.41029	217.313	0.99938	214.4913	0.95859	336.016	1.3579	329.5532	91060.3281	272.6127	1.0128	311.5149	1.0698	5875709	1.0122	542.4777	75.6387	73.1999	175.7525	160.7587	47628.9375	108.9575	0.27344	141.0037	2045119.8
008	2017-08-12t1200	1502557501.71	adult	67.242	10.7775	-125.7264	923.4812	66.6975	47596.9558	150643.7889	2021116.4833	495.3431	-0.55619	180.0663	-0.17421	178.9895	-0.13711	299.8902	0.24538	292.1962	86668.2656	245.3779	0.29972	276.7772	0.28968	5202116.5	-0.25628	526.78	67.5732	65.443	182.1303	163.7318	52635.6484	103.6541	-0.049836	139.3945	1952188.5
008	2017-08-12t1510	1502568900.18	adult	70.4082	13.9437	-122.5602	998.2871	66.1091	50619.0973	159670.5721	2161471.1147	385.2238	-1.1784	202.7567	0.6748	200.4636	0.64345	301.3093	0.33284	296.0871	92803.2734	252.0214	0.56094	283.8211	0.54787	6230714	0.6455	343.0641	76.0415	74.5213	153.6174	140.3159	47314.1758	104.3271	-0.061868	126.5071	2336755.5
008	2017-08-12t1910	1502583299.38	adult	74.408	17.9435	-118.5604	1004.7246	66.6821	51830.8097	163256.1286	2255384.077	433.2223	-0.94385	195.0579	0.39974	192.7929	0.37221	295.0019	0.1744	287.3926	92925.6094	245.1928	0.34548	274.852	0.31128	6133594	0.23932	443.6157	71.439	69.569	155.7451	141.4501	49059.7188	100.9779	-0.30934	125.8725	2246398.8
008	2017-08-12t2311	1502597756.07	adult	78.4237	21.9592	-114.5447	1104.8117	67.3997	64760.5891	204615.0964	3098994.5845	610.4139	-0.018206	164.1858	-0.99136	161.576	-0.9938	257.4231	-1.2171	248.4054	100909.8594	213.5321	-0.96276	237.5235	-1.0386	6431484	0.35402	801.9701	62.1489	59.378	165.4119	149.546	64841.4727	96.9986	-0.5889	129.3414	2434495
008	2017-08-13t0314	1502612348.93	adult	82.4773	26.0128	-110.4911	1006.5047	68.5408	53746.4626	169304.0585	2431880.0426	565.7151	-0.25913	188.6443	0.095048	189.0655	0.19218	309.9618	0.7676	301.4521	101047.5469	256.9249	0.85759	287.9639	0.8488	6148105	-0.17706	684.9977	69.632	67.8235	190.1701	168.7195	61995.4414	106.9632	-0.096988	143.9416	2269376.8
008	2017-08-13t0713	1502626678.7	adult	86.4578	29.9933	-106.5106	1085.1426	66.7199	59213.5664	186530.3822	2708656.3161	759.7527	0.74861	155.8808	-1.5406	153.5894	-1.5186	260.9306	-1.1074	243.1305	93674.0703	202.1918	-1.5903	230.1808	-1.4382	5594250.5	-1.01	930.4647	64.6564	61.0597	198.6377	170.7944	71310.9453	101.8724	-0.43882	142.8869	2320387.2
008	2017-08-13t1112	1502640986.72	adult	90.4322	33.9677	-102.5361	1105.7043	66.6691	58878.2023	185380.6477	2634630.3379	716.7975	0.48899	203.437	0.80067	202.5946	0.81641	295.1859	0.18532	283.3745	105381.3438	247.9785	0.44821	272.2463	0.22493	7260869	0.76651	932.5984	78.251	76.0081	180.2239	160.9719	64339.9453	110.4409	-0.047126	142.0529	2792857.8
008	2017-08-14t1205	1502730590.74	adult	115.3223	58.8577	-77.6461	1207.3724	69.67	68582.6638	215977.9957	3251940.9966	879.6125	0.84885	173.8542	-1.0662	172.6192	-1.0228	274.0292	-0.8361	262.2613	113996.1328	221.9824	-1.0684	249.7539	-0.98692	7219294.5	-0.1543	1083.7029	72.1639	69.5582	178.6788	159.2418	74330.375	109.4821	-0.66074	141.8442	2996604.8
008	2017-08-14t1509	1502741622.62	adult	118.3867	61.9221	-74.5817	1193.1901	71.2315	66688.0316	209958.1114	3126962.5679	473.3763	-0.82228	170.6782	-1.2812	168.4391	-1.2898	271.7576	-0.94504	260.0529	109790.0781	220.4297	-1.1811	247.8493	-1.1047	6892668	-0.58895	582.4816	69.2732	65.3311	189.2253	167.8475	76447.0078	111.7261	-0.62071	147.8709	2797527.8
008	2017-08-14t1909	1502756022.18	adult	122.3865	65.922	-70.5818	1074.6813	71.2283	60535.5528	190675.5359	2886054.6689	425.9136	-1.0218	175.0467	-1.0813	173.327	-1.0651	272.8183	-0.96225	266.218	100124.3281	226.6609	-0.93639	254.2416	-0.9079	6414410.5	-1.2178	428.4388	75.5669	72.5804	183.5118	170.0021	67348.8281	116.4393	-0.4711	149.459	2769073
008	2017-08-14t2309	1502770424.68	adult	126.3872	69.9227	-66.5811	1137.118	69.5139	65074.7566	204986.6863	3092874.0792	739.0104	0.21917	174.7943	-1.1497	172.4103	-1.1708	271.6607	-1.0384	261.1895	107034.3125	225.4507	-1.0463	249.2387	-1.1508	6886545	-0.78467	929.0416	76.6184	73.9564	186.7401	167.2156	73575.6016	114.7067	-0.63386	148.3508	3018613.5
008	2017-08-15t0309	1502784823.42	adult	130.3869	73.9224	-62.5815	1139.1069	73.6299	64734.8444	203847.7496	3101874.9261	483.575	-0.80298	191.1715	-0.25077	189.7081	-0.23388	292.0103	-0.4834	284.634	114468.0391	244.44	-0.19923	272.0965	-0.32817	7492012	-0.19762	435.678	76.8528	73.9474	186.7746	172.8753	73215.6562	119.1625	-0.49701	151.4027	3011862.8
008	2017-08-15t0709	1502799226.89	adult	134.3878	77.9233	-58.5805	1083.8359	72.6288	61574.7287	193928.7074	2992585.3528	711.6127	0.085638	186.0147	-0.59031	183.5225	-0.62605	298.8419	-0.33404	286.3823	111468.0234	245.418	-0.20289	274.2023	-0.30399	6933326	-0.88311	779.6879	74.3305	70.5359	196.369	173.6506	73245.6562	118.1856	-0.62929	153.4287	2770520
008	2017-08-15t1144	1502815714.38	adult	138.9677	82.5032	-54.0007	1159.6863	72.1183	65732.6006	206975.9373	3130296.6854	969.2474	1.0916	201.8743	0.2916	196.7382	0.092957	408.5898	2.7681	379.4668	163027.3438	277.6727	1.2734	343.5585	2.2725	8035204	0.24561	1246.5988	108.3542	98.2624	405.5107	358.1542	161798.75	194.5417	3.094	301.0685	4312823.5
008	2017-08-15t1544	1502830117.11	adult	142.9685	86.5039	-49.9999	1088.2038	72.8901	60036.5454	189101.522	2862210.5447	890.6502	0.78877	183.8362	-0.78263	180.1153	-0.88346	308.0941	-0.16404	293.5488	112146.2344	243.9653	-0.36183	278.8883	-0.23429	6686124	-1.2544	1016.8333	85.1715	79.5182	235.7046	210.7846	85796.4688	140.2771	0.30509	187.0382	3097689
008	2017-08-15t1944	1502844517.58	adult	146.9686	90.5041	-45.9998	1135.472	70.5384	62626.0494	197174.6441	2931422.84	588.2636	-0.40417	211.4782	0.80388	210.8546	0.86029	341.8152	0.79265	333.3735	129889.7734	282.2679	1.4279	317.7968	1.2183	8025175	0.13748	588.2636	95.4962	91.9858	223.906	203.2779	85084.2891	149.6139	0.73589	186.738	3623890
008	2017-08-15t2344	1502858916.94	adult	150.9684	94.5039	-42	1114.716	68.8917	60503.3657	190481.5838	2823431.1735	568.0726	-0.47776	225.9118	1.6236	225.3488	1.6744	344.915	0.87182	337.5635	126583.8125	289.6674	1.7512	323.013	1.3911	8284636	0.37061	631.2893	99.8568	95.7196	223.3954	208.0655	81986.0938	151.4248	0.77732	189.1985	3661948.2
008	2017-08-16t0344	1502873317.36	adult	154.9685	98.504	-37.9999	1077.1784	69.4913	57885.9857	182367.3439	2610703.772	955.4525	1.1384	216.6706	1.0607	213.3821	0.96444	332.8853	0.49815	325.3928	117175.6406	273.914	0.96368	308.9491	0.81145	7606873	-0.37762	1349.753	106.4715	101.4032	242.2356	228.1411	85266.9219	162.2254	1.3243	207.8256	3738001
008	2017-08-16t0744	1502887717.8	adult	158.9687	102.5041	-33.9997	995.0268	68.7833	55458.5869	174844.5882	2588461.7927	455.389	-0.94202	222.9216	1.3991	220.1622	1.3313	333.6653	0.4968	328.3053	112111.5312	283.5103	1.3846	317.0633	1.0914	7490387.5	-0.52818	483.0191	102.2238	97.9707	219.0042	209.4658	73585.4219	153.1028	0.74191	194.7455	3434821.5
008	2017-08-16t1144	1502902117.81	adult	162.9687	106.5041	-29.9997	1110.2256	70.6366	61898.5064	194893.607	2974967.6479	798.6653	0.53065	181.6258	-1.0358	178.7174	-1.0787	292.4876	-0.81783	284.5123	109682.8438	239.6182	-0.75506	271.9813	-0.72314	6809877	-1.2527	914.4382	89.2856	85.0972	211.5484	198.4705	79330.6328	142.4063	0.034977	179.4738	3347672.5
008	2017-08-16t1544	1502916516.53	adult	166.9683	110.5038	-26.0001	1146.9415	69.6059	63156.2482	198806.888	2998888.5309	764.9319	0.40866	180.6252	-1.1187	178.0773	-1.138	290.426	-0.92658	281.4756	111233.1562	237.1717	-0.91013	269.0695	-0.88737	6912347	-1.1728	964.5523	89.9988	85.886	213.0578	199.0827	81601.1484	142.9579	-0.022187	181.4089	3444165.5
008	2017-08-17t1239	1502991810.85	adult	187.8834	131.4189	-5.085	1077.7372	72.8322	60598.1844	190834.6874	2943744.5822	519.9463	-0.62137	186.2387	-0.9002	183.2237	-0.94036	291.9527	-1.0996	285.4647	107146.6562	243.0766	-0.7931	273.7238	-0.88969	6830864	-1.2021	629.3201	95.6217	92.1548	209.7435	201.035	76975.8828	149.4596	-0.093133	186.0949	3507213
008	2017-08-17t1544	1503002916.72	adult	190.9684	134.5038	-2	1054.6172	72.5257	59558.4521	187592.8106	2897051.8731	595.7701	-0.18014	189.5343	-0.73341	186.678	-0.7647	293.6427	-1.0587	287.5728	106005.0312	246.5682	-0.66123	277.4263	-0.76802	6834985	-1.1687	689.3069	97.7318	93.7326	216.2599	205.4935	78069.8359	153.3176	0.069849	191.2264	3524405.2
008	2017-08-17t1944	1503017316.92	dead	194.9684	138.5039	2	1056.4126	72.1558	59223.3426	186532.7693	2867613.378	548.8018	-0.43132	190.3472	-0.71569	187.4468	-0.74709	297.4078	-0.94705	291.8595	106769.4062	247.5198	-0.65841	280.2053	-0.69618	6823756	-1.1363	586.6792	99.2374	94.7191	217.8578	206.8689	78210.9688	155.5939	0.087105	192.4682	3557560.8
009	2017-08-09t1445	1502308250.1	egg	-2.0003	-54.4235	-276.5704	152.5733	26.6608	2707.2025	8609.2577	45322.7589	0	-0.1252	0	-0.24102	0	-0.23546					0	-0.23375	0	-0.23279	0	1.011	0	0	0				0	-0.27228	0	0
009	2017-08-09t1845	1502322652.58	larva	2.0003	-50.4228	-272.5697	142.6659	26.1865	2575.4401	8201.6095	42773.7327	0	-0.34488	0	-0.46001	0	-0.45325					0	-0.459	0	-0.45926	0	0.60267	0	0	0				0	-0.44214	0	0
009	2017-08-09t2245	1502337043.11	larva	5.9977	-46.4254	-268.5723	142.9102	25.5894	2461.9123	7836.0967	39755.8054	0	-0.56334	0	-0.68258	0	-0.67413					0	-0.68991	0	-0.6912	0	0.19109	0	0	0				0	-0.61718	0	0
009	2017-08-10t0245	1502351448.18	larva	9.9991	-42.424	-264.5709	153.3275	25.9754	2678.5555	8511.4445	43914.2493	0	-0.7809	0	-0.91001	0	-0.8993					0	-0.92792	0	-0.92998	0	-0.22354	0	0	0				0	-0.79851	0	0
009	2017-08-10t0645	1502365842.53	larva	13.9976	-38.4256	-260.5725	153.8441	25.094	2741.3029	8705.8814	44238.1025	0	-0.99692	0	-1.1428	0	-1.1292					0	-1.1737	0	-1.1762	0	-0.63937	0	0	0				0	-0.98673	0	0
009	2017-08-10t1045	1502380244.01	larva	17.998	-34.4252	-256.5721	145.4521	25.1312	2556.5916	8129.5822	41092.5089	0	-1.2115	0	-1.3822	0	-1.3652					0	-1.429	0	-1.4316	0	-1.0556	0	0	0				0	-1.1834	0	0
009	2017-08-10t1445	1502394643.12	larva	21.9977	-30.4254	-252.5723	272.3728	26.5705	5709.4501	18032.1682	103002.6058	337.3006	0.29055	215.9482	1.864	215.715	1.8881	282.8964	-0.04897	276.6435	10184.2705	251.3248	1.6414	270.7231	1.4561	774822.2	-0.56072	280.6547	70.9605	68.8213	152.6621	136.9844	5495.8345	100.3403	1.0704	124.5015	254606.12
009	2017-08-10t1845	1502409042.14	larva	25.9974	-26.4257	-248.5726	152.102	28.5456	3073.0419	9792.1174	56907.2705	289.5088	-0.15561	201.2553	1.46	200.2241	1.4709	266.7026	-0.40869	267.4346	5334.0522	238.777	1.3001	256.6931	1.1115	391441.62	-1.4254	171.3204	70.6281	69.033	140.3248	137.3497	2806.4963	99.1036	0.90825	125.8761	137371.58
009	2017-08-10t2245	1502423447.56	larva	29.999	-22.4242	-244.5711	320.6707	33.3712	7829.8167	24796.9797	163027.5123	380.6039	0.10998	219.5855	1.601	218.6612	1.6139	295.3601	0.16604	287.4001	14472.6455	259.0065	1.4044	278.0676	1.1882	1070479.2	-1.0451	251.9462	74.8602	72.8934	154.6716	143.9272	7578.9067	103.2663	0.87896	129.6121	364943.56
009	2017-08-11t0245	1502437847.58	larva	33.999	-18.4242	-240.5711	377.718	43.6124	12360.8294	39082.3764	352576.082	287.9838	-0.57135	132.787	-0.099941	130.8029	-0.1009	216.1089	-1.6143	207.3023	16640.3828	172.5951	-0.050396	196.0852	-0.059893	1010774.5	-1.524	286.197	51.5844	48.9745	150.4866	134.7104	11587.4707	81.5018	0.13719	116.6328	392660.5
009	2017-08-11t0645	1502452247.8	larva	37.999	-14.4241	-236.571	523.234	40.0748	16748.5524	52873.7263	449498.417	410.0963	-0.14439	186.4161	0.64358	185.919	0.66867	278.3178	-0.26171	271.4192	28945.0508	240.2189	0.73669	262.4079	0.58225	1922882.5	-0.87738	331.1024	65.61	64.8106	140.1391	130.0549	14574.4688	93.8441	0.30695	116.0043	676767.25
009	2017-08-11t1045	1502466648.12	larva	41.9991	-10.424	-232.5709	640.9374	43.759	23575.8835	74349.9489	723680.2974	484.655	0.03555	196.1503	0.61506	194.7722	0.62586	287.4637	-0.074056	281.413	41682.2305	244.8219	0.58763	270.6198	0.46725	2835745	-0.24719	396.4581	67.1937	65.8449	139.8762	129.3771	20282.0469	95.0316	0.15724	116.5258	971418.6
009	2017-08-11t1510	1502482499.24	larva	46.4022	-6.0209	-228.1679	704.4213	48.2568	27701.6072	87543.6055	889284.328	379.3079	-0.69823	163.7648	-0.17225	159.2623	-0.21651	278.7332	-0.32734	272.6189	47384.6484	226.8694	0.13313	258.408	0.13408	2774012.8	-0.81144	436.204	60.2655	58.5278	139.8618	127.0713	23776.502	90.2335	-0.14089	112.607	1020836.75
009	2017-08-11t1912	1502497025.06	larva	50.4371	-1.986	-224.1329	862.5308	51.1086	36824.7598	116066.8501	1303892.5487	433.3112	-0.50732	204.0091	0.63739	205.4372	0.70911	311.5065	0.52055	305.3551	70088.9688	258.8833	0.68033	290.2517	0.61075	4582453	0.82408	388.54	68.1206	66.109	175.2931	158.8167	39440.9453	104.0325	0.26022	140.5372	1530125.4
009	2017-08-11t2310	1502511324.1	adult	54.4091	1.986	-220.1609	785.9574	55.2557	35707.5157	112709.1065	1343423.1096	466.4313	-0.42393	218.1345	0.96256	217.0004	0.97457	299.9974	0.20163	293.5236	65399.4297	259.2821	0.67933	282.1433	0.45845	4744207.5	0.58756	378.7626	75.8355	74.1319	161.8136	147.5032	35275.3672	104.9364	0.23865	131.2929	1649346.6
009	2017-08-12t0317	1502526124.02	adult	58.5202	6.0971	-216.0499	1055.0249	62.8987	53027.2346	167050.8972	2223164.3858	738.8217	0.92109	157.1444	-0.64064	154.2147	-0.6508	262.087	-0.94566	248.5139	84392.0156	209.8943	-0.49197	236.9669	-0.50388	5060208	0.49776	957.7631	64.0025	60.9204	188.3206	166.6054	60639.2266	100.4123	-0.031797	140.1351	2060943.2
009	2017-08-12t0710	1502540117.32	adult	62.4072	9.9841	-212.1628	899.2194	60.244	44986.4513	141884.8817	1864216.7147	415.6997	-0.90698	199.8199	0.47654	198.6319	0.49409	282.1967	-0.35635	275.4287	77321.8984	242.3697	0.21079	263.9775	-0.028935	5459278.5	0.53002	407.6379	75.2196	73.4334	157.5729	143.3726	43174.9766	103.9654	0.042125	128.4652	2055074.9
009	2017-08-12t1200	1502557522.96	adult	67.2421	14.819	-207.3279	973.8847	70.085	53519.2661	168847.5692	2481276.7001	379.006	-1.1783	162.5549	-0.78637	160.1045	-0.78063	256.2942	-1.23	251.1803	83295.6094	217.1962	-0.58966	241.8146	-0.67281	5268892	-0.17877	401.6072	63.7155	61.7515	154.2274	142.6415	50123.9062	96.0533	-0.44378	124.5598	2065211
009	2017-08-12t1510	1502568921.46	adult	70.4084	17.9852	-204.1617	1027.5019	69.413	56249.2518	177172.8032	2618656.4213	677.2767	0.37614	154.1909	-1.2097	150.8298	-1.2271	275.4427	-0.57474	261.4077	93925.9688	205.7156	-1.0809	242.4807	-0.73494	5252206	-0.49197	778.4396	59.8111	55.9531	195.9924	166.8875	66833.4141	97.8438	-0.41832	142.6644	2037346.8
009	2017-08-12t1910	1502583320.66	adult	74.4081	21.985	-200.1619	1022.1522	63.2569	53317.8842	167925.916	2312317.1792	461.0711	-0.79651	193.3374	0.32654	191.5434	0.3207	281.7031	-0.31654	275.5859	91271.8047	240.4596	0.16026	264.5705	-0.042983	6254657	0.38033	435.0495	74.8337	73.1925	157.5421	145.1625	51043.6562	104.6217	-0.10494	130.5776	2420943.5
009	2017-08-12t2311	1502597777.18	adult	78.4238	26.0007	-196.1462	1086.9749	73.6628	61257.166	192964.2801	2912919.41	646.0335	0.16966	170.5307	-0.70435	167.8089	-0.72089	277.6362	-0.45586	265.2106	103003.0312	228.4089	-0.34411	254.9764	-0.39631	6326007.5	0.2308	796.5655	59.3502	56.3439	174.9551	155.388	64908.332	96.0782	-0.6401	131.2152	2201654.5
009	2017-08-13t0314	1502612371.83	adult	82.4779	30.0548	-192.0921	1090.694	79.8482	67819.5194	213724.1556	3573089.3512	499.1913	-0.60956	146.5055	-1.8997	144.882	-1.8317	231.7167	-2.2043	222.6734	95003.8438	185.8035	-2.2262	210.3659	-2.1395	6000277.5	-0.35027	560.0892	61.0256	58.1761	163.1981	147.1517	66911.2031	94.3869	-0.78817	127.766	2499362.8
009	2017-08-13t0713	1502626700.73	adult	86.4582	34.035	-188.1119	1021.026	90.3714	66650.8327	210550.5666	3695176.6639	960.6868	1.7994	161.3036	-1.2736	158.9248	-1.2643	262.604	-1.0436	249.7385	105829.4219	209.3843	-1.2677	236.3115	-1.1935	6488759	0.038783	1173.3579	65.5878	62.2762	187.6504	166.7673	75623.1016	102.8754	-0.38414	141.2691	2638402
009	2017-08-13t1112	1502641008.35	adult	90.4325	38.0094	-184.1375	771.6929	65.522	42707.7623	135172.4342	1965586.2926	464.1609	-0.79827	194.3279	0.3361	192.2114	0.30352	287.0237	-0.12528	278.6955	74339.1406	241.6722	0.15797	267.6468	0.037269	5032315.5	-1.8446	504.8767	78.7905	76.6556	178.7044	161.8843	46284.4297	111.2599	-0.003024	143.0827	2040358.8
009	2017-08-14t1205	1502730612.26	adult	115.3225	62.8994	-159.2476	1081.961	69.7901	63219.8452	199194.5315	3072287.5989	926.84	1.0421	197.2348	0.26543	197.2523	0.35363	280.2206	-0.64601	268.6769	107324.4844	240.4916	-0.19013	260.9654	-0.54792	7544624.5	0.217	1124.1836	83.5219	81.8374	177.5896	158.0758	68016.8125	116.484	-0.31499	143.0283	3194881
009	2017-08-14t1509	1502741644.54	adult	118.387	65.9639	-156.183	1121.7665	70.6204	64406.6478	202990.5506	3049599.4688	563.3378	-0.45669	207.1724	0.80234	206.372	0.83618	299.2263	-0.11485	291.6875	116698.2812	254.6982	0.44437	280.7918	0.18022	8077239	0.75229	624.4624	82.6299	80.523	171.9156	159.8752	67047.0859	116.2222	-0.39748	143.4819	3221575.2
009	2017-08-14t1909	1502756043.68	adult	122.3868	69.9636	-152.1833	1162.7716	87.3946	72231.1314	227848.1722	3834705.2654	815.6261	0.54623	166.2678	-1.5853	164.3977	-1.5687	260.6476	-1.3259	251.0913	113902.9844	213.1908	-1.5753	238.6234	-1.5138	7255927.5	-0.27297	1035.3234	68.6733	65.348	177.476	161.2066	77557.0234	107.3651	-0.92058	142.3923	2996904.5
009	2017-08-14t2309	1502770446.45	adult	126.3875	73.9644	-148.1825	1169.9129	80.8752	65951.0189	207606.6548	3244504.5006	408.0714	-1.0964	193.3369	-0.080287	192.8009	-0.014132	283.2522	-0.69621	276.6545	113300.8828	242.8751	-0.22075	265.615	-0.52059	7723229	0.14715	422.5123	77.2832	74.6192	177.2076	163.8082	70883.0469	114.4506	-0.64639	147.1011	3087233.5
009	2017-08-15t0309	1502784845.42	adult	130.3872	77.9641	-144.1828	1146.0673	69.6785	65311.4628	205661.6016	3108924.699	583.0136	-0.41083	207.23	0.67785	206.9165	0.74557	303.0198	-0.16348	292.8789	119995.8594	253.818	0.2446	279.3581	-0.0506	8194495.5	0.57746	543.3083	86.5235	83.508	200.6301	187.077	79449.5156	126.3063	-0.14868	163.0311	3421398
009	2017-08-15t0709	1502799248.67	adult	134.3881	81.965	-140.1819	1089.9611	73.4968	65148.0199	205281.1672	3250518.3692	575.1329	-0.45026	176.6599	-1.1323	174.9095	-1.1175	285.7698	-0.71048	272.0247	112879.0781	226.0578	-1.1187	258.2544	-0.91082	6961637.5	-0.85218	565.3845	73.1003	69.1849	206.8081	183.282	81689.2031	117.6444	-0.65585	159.2763	2880662.5
009	2017-08-15t1144	1502815736.46	adult	138.9681	86.545	-135.602	1218.0502	93.9028	72181.3885	227875.8055	3708139.4567	1655.9768	3.791	201.5263	0.2714	199.15	0.23091	364.4803	1.4993	336.9213	159277.9062	266.9625	0.76626	309.3983	0.97358	8796623	1.0693	2332.2832	90.9767	84.3637	312.385	268.744	136512.25	151.7614	0.94865	224.0906	3971131.5
009	2017-08-15t1544	1502830138.82	adult	142.9687	90.5456	-131.6013	1180.9214	69.2696	67021.3198	211064.9855	3221196.9635	925.8007	0.9279	197.719	0.02467	195.9035	0.021613	313.9517	0.0057453	296.5205	127464.375	247.98	-0.17121	279.6962	-0.20346	8022447	0.1789	1094.8162	95.5206	90.7245	250.6748	225.1235	101773.9844	144.6559	0.53131	196.9581	3875748.5
009	2017-08-15t1944	1502844539.33	adult	146.9689	94.5458	-127.6012	1117.2484	71.8108	64435.768	202996.9539	3154635.4511	502.0085	-0.75011	202.3192	0.2703	204.3974	0.48933	311.6313	-0.094031	302.8976	121847.8281	258.6801	0.30393	288.0524	0.075333	7891055	-0.0051878	535.8918	90.6449	88.0631	213.9633	202.133	83659.6484	134.2784	-0.082359	175.3921	3535422.2
009	2017-08-15t2344	1502858938.78	adult	150.9687	98.5456	-123.6013	1097.7577	73.755	64120.3112	201994.2468	3185283.5894	996.0063	1.2694	167.3006	-1.7954	164.7196	-1.8141	284.502	-0.93113	267.5961	110386.7969	217.0129	-1.7205	251.6559	-1.3714	6487917	-1.5226	1306.0996	80.103	75.0744	234.356	209.148	90930.1094	130.7764	-0.35516	181.5287	3106392.8
009	2017-08-16t0344	1502873339.19	adult	154.9688	102.5457	-119.6012	665.6322	86.2809	39350.1403	125982.3217	1953079.8644	684.8187	0.013673	184.5216	-0.81609	182.0721	-0.83888	319.6795	0.097451	303.3881	76403.3906	249.6493	-0.19784	285.0839	-0.1185	4392721	-3.7275	849.1752	82.2001	77.8379	238.0379	214.9335	56891.0547	130.9002	-0.44247	185.607	1956854.4
009	2017-08-16t0744	1502887739.54	adult	158.9689	106.5458	-115.6011	1110.215	71.1472	63978.0455	201573.9586	3086716.76	909.6317	0.9825	210.1561	0.65402	208.8973	0.68238	295.2534	-0.6873	285.9537	114558.3359	253.4552	-0.054215	275.8379	-0.52322	8134933	0.13481	1074.793	97.4864	94.9247	194.0085	179.6061	75275.3047	135.431	-0.28023	162.7001	3773602.5
009	2017-08-16t1144	1502902139.66	adult	162.969	110.5459	-111.6011	1257.6973	71.234	66072.9174	208066.3483	3026160.1123	812.5523	0.59051	195.7062	-0.21324	194.9521	-0.14228	304.42	-0.44149	289.124	122072.4375	247.1688	-0.39284	274.2064	-0.63541	7842534	-0.20177	961.9872	92.1069	88.536	227.4277	204.29	91198.5	139.5171	-0.13871	179.969	3691001.5
009	2017-08-16t1544	1502916538.3	adult	166.9686	114.5455	-107.6014	1059.0442	73.8594	63862.8924	201255.7878	3259782.1869	587.7302	-0.37299	212.199	0.72821	212.621	0.85745	314.4803	-0.14441	306.697	121703.8594	266.2382	0.48774	293.6886	0.091997	8193427	0.11754	651.2922	92.6182	90.5338	196.8605	180.9349	76185	134.611	-0.54378	164.5774	3576175.2
009	2017-08-17t1239	1502991832.22	adult	187.8836	135.4605	-86.6865	1127.7596	72.3612	66824.897	210540.7043	3301566.9365	499.851	-0.73297	201.6779	-0.028609	201.5738	0.084859	286.1344	-1.3199	279.557	115884.4375	248.4886	-0.54444	269.8687	-1.0436	8152225	-0.018054	583.8458	96.1998	93.7966	189.7636	176.4325	76854.2422	137.1672	-0.91321	165.5959	3888587.5
009	2017-08-17t1544	1503002938.16	adult	190.9686	138.5454	-83.6015	1120.3849	71.5787	65923.8856	207628.8115	3316391.7008	475.5339	-0.86338	208.0496	0.29991	208.6355	0.44908	301.8071	-0.74961	295.5456	120421.0156	259.6155	-0.070687	285.6822	-0.44253	8298056	0.10954	500.6501	102.924	100.313	210.005	200.11	83791.9922	154.2402	0.13018	187.2595	4105124.5
009	2017-08-17t1944	1503017338.25	adult	194.9686	142.5455	-79.6015	1100.1096	72.7515	66551.9989	209731.6185	3399948.0731	487.3715	-0.78763	203.9552	0.031824	204.4417	0.17863	297.7964	-0.93256	290.9016	120011.9688	256.3202	-0.26814	280.287	-0.69302	8206952	0.032424	628.8229	92.5703	90.4735	196.0111	181.5716	78992.4844	138.8516	-0.97056	167.1216	3724937
009	2017-08-17t2344	1503031737.23	adult	198.9683	146.5452	-75.6017	1104.5297	71.254	63924.6261	201357.4843	3192533.0359	551.1036	-0.39976	209.6483	0.30313	208.4111	0.35595	315.1703	-0.33182	306.2073	121970.9219	263.8341	0.014319	293.8388	-0.21361	8111082	-0.049405	565.9621	104.6711	101.0342	233.8015	220.9731	90481.1641	155.3623	-0.046886	194.7389	4049622.2
009	2017-08-18t0344	1503046138.31	adult	202.9686	150.5455	-71.6014	1093.6431	72.8355	64567.8282	203456.7329	3216844.0694	543.3589	-0.43495	217.9678	0.70121	216.4916	0.74111	317.0117	-0.31008	308.2283	123951.5938	267.4833	0.11437	295.4852	-0.20222	8511425	0.27602	613.7178	113.6269	110.1968	228.8031	212.0688	89461.9922	163.4317	0.30141	196.4474	4437016.5
009	2017-08-18t0744	1503060539.55	adult	206.9689	154.5458	-67.6011	1016.5251	72.8583	62359.111	196634.318	3211856.0581	448.7082	-0.99547	227.9761	1.1711	226.7215	1.2226	316.2779	-0.3857	309.9183	119236.7656	274.3934	0.34269	299.7721	-0.098291	8593330	0.34223	426.6545	113.2441	109.6066	219.3367	208.7615	82689.9531	162.1376	0.083693	195.5481	4268621.5
009	2017-08-18t1144	1503074938.51	adult	210.9687	158.5455	-63.6014	1087.8231	71.695	63735.2362	200908.1106	3113126.6398	499.8891	-0.6898	214.6508	0.41932	212.9671	0.45539	311.7327	-0.59268	304.0357	120328.8203	263.7867	-0.15956	291.9525	-0.43533	8280370.5	0.11754	549.2919	115.6045	111.6244	230.2108	218.7311	88861.375	168.5491	0.28844	204.0616	4459559.5
009	2017-08-18t1653	1503093510.53	adult	216.1276	163.7044	-58.4425	1075.3784	80.1728	65319.8694	205949.1349	3406920.6597	645.3022	0.18223	171.3981	-1.8276	169.3252	-1.7965	286.6337	-1.4957	278.0495	113220.3281	223.0237	-1.8601	260.7249	-1.594	6767141.5	-0.95111	704.355	94.6009	89.4312	238.2231	226.7399	94098.1406	155.8788	-0.54506	201.7501	3735033.5
009	2017-08-18t2100	1503108316.22	adult	220.2402	167.8171	-54.3298	805.0465	82.1945	48129.7522	152109.6308	2433074.5115	821.5912	1.2398	201.1217	-0.36375	205.1332	-0.036193	308.1523	-0.81608	296.8945	89980.4766	262.2359	-0.34529	285.4107	-0.77288	5853445	-1.5364	967.0904	98.8755	98.5482	222.407	200.4339	64942.8359	154.766	-0.71467	186.0478	2877671
009	2017-08-19t0021	1503120386.88	adult	223.5932	171.1701	-50.9768	637.8482	109.2335	43143.3697	139011.0425	2494543.5771	657.5815	0.24757	191.6148	-0.86058	189.6423	-0.82482	331.4502	-0.087097	317.1644	86508.5	255.9582	-0.62958	296.5492	-0.42709	4999040	-2.0703	892.2333	104.2308	99.7739	284.7961	265.4128	74331.7969	173.4302	0.086358	234.7748	2719276.2
009	2017-08-19t0532	1503139030.41	adult	228.772	176.3488	-45.7981	1013.8877	69.4478	55098.6723	173596.0403	2572895.3602	569.1755	-0.295	200.149	-0.47705	198.3658	-0.43102	323.8986	-0.39098	312.5387	108182.125	265.1652	-0.32875	298.7115	-0.40722	6682175	-0.84119	642.8439	105.9957	102.032	250.5132	231.6823	83671.4219	173.2752	-0.079859	212.6151	3538773
009	2017-08-19t0900	1503151515.45	adult	232.24	179.8169	-42.33	1018.7011	70.4557	56392.3986	177750.6608	2643381.2292	487.6838	-0.79434	200.942	-0.46201	199.2846	-0.40799	325.3666	-0.37573	317.0249	111275.3672	267.0276	-0.29379	303.1407	-0.29273	6863576.5	-0.67823	542.9473	105.6631	101.0479	251.0588	236.6157	85862.125	176.8611	-0.017504	217.9343	3609135.2
009	2017-08-19t1211	1503162981.73	adult	235.4251	183.002	-39.1449	1082.9764	69.4641	57926.1464	182385.5955	2676037.6938	537.6356	-0.49787	201.6041	-0.44883	199.6717	-0.40625	329.0362	-0.28801	321.1992	115820.7344	271.2362	-0.1632	305.3466	-0.24732	7082755.5	-0.49767	567.4554	106.5178	101.6585	249.4721	236.2036	87814.1719	177.9707	-0.053945	216.9359	3742183.8
009	2017-08-19t1716	1503181270.87	adult	240.5054	188.0823	-34.0646	1073.6708	69.4966	56600.0377	178200.9922	2584208.8501	477.5617	-0.87321	203.7799	-0.37288	201.863	-0.32691	330.1898	-0.29392	322.9992	113585.2891	273.8205	-0.1115	309.9054	-0.13944	6995356.5	-0.50167	443.8045	108.6041	103.6822	248.5804	234.6936	85511.6719	181.7228	-0.022632	218.1349	3728161
009	2017-08-19t2053	1503194325.33	adult	244.1317	191.7085	-30.4384	1052.659	69.9936	57012.1442	179653.9564	2626024.8207	461.7225	-0.97819	204.2068	-0.37059	202.1532	-0.3289	339.4099	-0.027332	333.0761	117435.8125	276.4581	-0.040573	315.6811	0.02579	7055549.5	-0.42557	519.8792	109.612	104.5717	255.7368	241.2999	88484.9297	185.3765	0.044745	223.5743	3787205
009	2017-08-20t0006	1503205851.68	adult	247.3334	194.9103	-27.2366	1020.718	69.5744	55900.7656	176169.2035	2592060.6373	506.1257	-0.71245	205.4618	-0.32529	203.5099	-0.27691	338.8156	-0.068882	331.0156	114858.4766	277.9362	-0.009119	316.5479	0.030691	6960429	-0.45538	598.5646	111.8429	106.7433	257.5273	243.443	87301.7344	187.2142	0.046415	226.2116	3788902.8
009	2017-08-20t0516	1503224453.59	adult	252.5006	200.0775	-22.0694	1024.2266	69.04	55693.9139	175523.1082	2582061.7393	514.1502	-0.67247	206.5992	-0.29433	204.1791	-0.26532	349.3967	0.23325	341.4849	118096.0938	281.8794	0.1027	324.004	0.24457	6974581	-0.39473	562.1144	113.5888	108.3802	264.6673	249.2612	89457.5469	190.3252	0.056564	232.3271	3834644.2
009	2017-08-20t0841	1503236792.07	adult	255.928	203.5049	-18.6421	1019.7535	69.2367	55813.4684	175942.7444	2613142.9823	498.5316	-0.77608	206.6323	-0.30859	203.9368	-0.29051	353.0668	0.32815	344.132	119689.6406	281.9919	0.081986	326.89	0.31828	6987890.5	-0.35216	518.5822	114.8247	109.7504	272.4601	257.5646	92363.9844	192.4409	0.065725	236.6519	3883143.2
009	2017-08-20t1157	1503248533.6	adult	259.1895	206.7664	-15.3805	1015.336	68.7649	55312.8567	174334.6262	2551498.4423	516.7792	-0.66801	207.0524	-0.30312	203.7514	-0.31226	358.8399	0.49223	349.9939	120570.2188	283.6192	0.12089	329.1943	0.37421	6938119.5	-0.35191	593.6102	116.4557	111.5807	275.6134	260.4819	92606.1016	193.7355	0.045597	238.5573	3902313
009	2017-08-20t1708	1503267197.59	adult	264.374	211.9508	-10.1961	982.6838	71.3145	53916.1009	169959.9439	2544469.379	543.3206	-0.50918	211.544	-0.10643	207.6802	-0.14146	355.581	0.35555	346.437	116274.9766	292.5342	0.42872	329.7464	0.35803	6910508	-0.31844	545.0991	119.7021	116.057	270.1389	255.259	88335.4297	197.4675	0.080591	237.1926	3910307.5
009	2017-08-20t2025	1503279024.27	adult	267.6591	215.236	-6.9109	970.5737	68.8875	53744.6061	169473.2534	2525735.6096	608.569	-0.098052	213.1976	-0.03945	209.2604	-0.076775	361.2776	0.51891	349.8629	117776.5156	295.2912	0.51375	332.4192	0.42796	6940007	-0.2673	640.5989	121.792	117.8242	278.1443	259.5782	90675.0234	200.8849	0.14341	241.0531	3964572.5
009	2017-08-21t0136	1503297651.71	adult	272.8334	220.4103	-1.7366	978.5072	69.1475	53669.0781	169123.7585	2517985.7637	605.3787	-0.1225	215.7339	0.063924	211.1317	-0.0041192	368.3322	0.71674	359.0579	120076.2812	301.1191	0.70811	342.1747	0.73226	7014805	-0.1691	549.7641	123.6496	119.3378	282.3168	267.7607	92035.2656	206.622	0.25382	246.7967	4020591.5
009	2017-08-21t0504	1503310155.32	dead	276.3067	223.8835	1.7366	986.4581	69.9884	54782.7405	172632.9137	2593599.5474	551.5671	-0.4747	214.9247	0.0094409	210.8938	-0.028072	367.5383	0.67151	357.4529	122022.7188	300.4515	0.66064	339.3674	0.61384	7132707	-0.060426	538.8036	122.6123	118.1522	279.3351	265.9421	92739.25	205.3834	0.13231	246.2795	4069134.8
010	2017-08-09t1445	1502308270.63	egg	-2.0004	-58.4651	-315.4196	158.9018	25.129	2909.507	9237.466	47498.3106	0	-0.12519	0	-0.24102	0	-0.23546					0	-0.23374	0	-0.23279	0	1.011	0	0	0				0	-0.27228	0	0
010	2017-08-09t1845	1502322673.37	larva	2.0004	-54.4644	-311.4188	151.1031	25.5023	2597.9	8253.5558	41833.2431	0	-0.34488	0	-0.46001	0	-0.45325					0	-0.459	0	-0.45926	0	0.60267	0	0	0				0	-0.44214	0	0
010	2017-08-09t2245	1502337063.37	larva	5.9976	-50.4672	-307.4216	137.6098	25.8286	2356.9606	7510.385	38175.5115	0	-0.56334	0	-0.68258	0	-0.67412					0	-0.6899	0	-0.69119	0	0.1911	0	0	0				0	-0.61718	0	0
010	2017-08-10t0245	1502351468.67	larva	9.9991	-46.4657	-303.4201	142.5908	25.6134	2435.3014	7749.5089	39201.1363	0	-0.78089	0	-0.91	0	-0.8993					0	-0.92792	0	-0.92998	0	-0.22354	0	0	0				0	-0.7985	0	0
010	2017-08-10t0645	1502365862.86	larva	13.9975	-42.4673	-299.4217	142.9207	25.8878	2458.4078	7825.3276	39943.4806	0	-0.99692	0	-1.1428	0	-1.1292					0	-1.1737	0	-1.1762	0	-0.63936	0	0	0				0	-0.98673	0	0
010	2017-08-10t1045	1502380264.45	larva	17.9979	-38.4669	-295.4213	140.3064	25.8821	2428.3299	7734.3774	39557.5986	0	-1.2115	0	-1.3822	0	-1.3651					0	-1.429	0	-1.4316	0	-1.0556	0	0	0				0	-1.1834	0	0
010	2017-08-10t1445	1502394663.51	larva	21.9976	-34.4671	-291.4215	166.3073	33.3039	3608.7265	11518.134	74059.9182	594.2015	1.5969	230.8874	2.1057	229.8902	2.1179	315.649	0.60358	297.7636	7259.9268	269.9455	1.8886	291.0926	1.6933	524345.25	-0.8549	531.9348	74.2603	71.3457	184.0653	164.734	4233.5015	110.8692	1.3286	144.2198	168645.17
010	2017-08-10t1845	1502409062.53	larva	25.9974	-30.4674	-287.4218	168.3812	27.0155	3017.1124	9580.7187	51058.0655	337.813	0.091498	153.9411	0.67335	152.2981	0.67369	248.8897	-0.77606	242.2095	4977.7949	195.3223	0.70408	230.2374	0.79322	293873.5	-1.5395	312.7555	56.4249	51.8161	181.1109	168.9367	3622.2175	100.9847	0.95603	151.937	107715.14
010	2017-08-10t2245	1502423468.53	larva	29.999	-26.4657	-283.4201	332.0498	38.6501	9586.781	30328.5295	244113.6955	492.6147	0.68635	181.3236	0.94658	179.5826	0.94626	272.6672	-0.31957	259.0139	16360.0303	220.5336	0.85841	243.7092	0.76073	1075974.4	-1.0387	548.4611	64.9759	62.3674	184.7083	162.1311	11082.499	96.5817	0.7027	130.7642	385567.12
010	2017-08-11t0245	1502437868.4	larva	33.999	-22.4658	-279.4202	494.1295	39.9196	16497.7998	52160.1837	457102.8944	473.3055	0.38798	153.5267	0.26545	149.035	0.21944	303.4231	0.32968	293.5441	30949.1602	212.0081	0.52958	268.7917	0.87796	1558142	-0.88928	544.6076	52.6077	47.8359	196.0496	170.2144	19997.0547	94.1787	0.48511	139.2483	533915.6
010	2017-08-11t0645	1502452268.83	larva	37.9991	-18.4657	-275.4201	501.3217	44.9826	17339.153	54791.8371	501194.8359	388.6413	-0.25621	148.8227	-0.040826	142.6267	-0.1158	260.1487	-0.68387	252.0332	27835.9121	212.0185	0.30457	240.8308	0.2925	1585706.1	-1.2663	435.2105	51.33	49.3281	127.928	117.0087	13688.292	79.4409	-0.10641	101.2942	546921.44
010	2017-08-11t1045	1502466669.03	larva	41.9992	-14.4656	-271.42	623.7672	45.9836	24111.7912	76109.9136	774718.3802	505.8482	0.14715	209.1618	0.86241	205.22	0.82306	377.5521	2.1176	365.7161	55877.707	277.7652	1.1198	338.577	1.4286	3084090.8	0.037325	511.059	64.9081	61.0597	215.9818	188.9161	31965.2988	105.3505	0.47035	157.4548	957069.44
010	2017-08-11t1510	1502482520.07	larva	46.4022	-10.0625	-267.0169	793.6736	71.0385	34366.7626	109000.4018	1251906.8461	497.232	-0.068181	164.8412	-0.15023	162.671	-0.14745	280.2183	-0.2892	275.4155	58845.8398	217.8208	-0.025564	254.7909	0.078588	3455896.5	-0.032021	441.615	56.0933	54.042	138.9644	128.6585	29182.5312	86.3164	-0.2693	113.2875	1175996.4
010	2017-08-11t1912	1502497046.84	larva	50.4375	-6.0273	-262.9817	937.8681	60.194	43296.5876	136441.286	1723543.3868	652.7847	0.66701	156.5368	-0.40383	152.5248	-0.43878	291.6127	-0.018244	278.7749	76985.75	210.8074	-0.2271	258.1966	0.081623	4122709	0.29588	807.7996	54.8531	50.0876	207.9038	182.6606	54886.6016	95.2085	-0.048495	148.5897	1444667.1
010	2017-08-11t2310	1502511345.14	larva	54.4092	-2.0556	-259.01	790.6263	62.7846	39388.3818	124171.0357	1667434.1159	638.0407	0.49317	158.9206	-0.44063	154.7896	-0.48124	298.7245	0.16524	289.4069	71693.8906	215.0547	-0.22706	266.6787	0.18135	3801380.8	-0.5002	797.3669	55.2346	53.2353	141.6468	126.3528	33995.2422	83.4252	-0.56963	108.8069	1321211.5
010	2017-08-12t0317	1502526145.2	adult	58.5203	2.0556	-254.8988	947.2068	59.3765	44268.1455	139768.9596	1701934.4788	571.4742	0.023176	205.1304	0.62548	205.246	0.67431	300.0627	0.2025	290.2144	81016.9219	254.4012	0.53518	280.2894	0.36896	5525803.5	1.0358	513.8434	69.4122	67.8364	157.8738	143.2013	42625.9375	99.8553	-0.054942	127.3027	1869825.5
010	2017-08-12t0710	1502540138.35	adult	62.4073	5.9425	-251.0119	833.0698	63.5074	38812.5396	122557.7337	1554025.2437	860.8942	1.4861	209.4969	0.76577	208.9114	0.79517	333.1627	1.2671	321.6127	78959.5469	275.3906	1.0865	305.823	0.93826	4949994	-0.059686	944.3749	69.2962	67.4628	184.304	160.313	43680.0547	104.4873	0.066307	135.9711	1637330.4
010	2017-08-12t1200	1502557544.15	adult	67.2423	10.7775	-246.1769	1030.4432	63.1144	47189.8177	148595.6541	1864782.699	416.9704	-0.97527	190.4	0.18703	189.2744	0.21336	295.956	0.11224	290.8958	85235.3359	243.472	0.23957	276.0211	0.26887	5468480	0.052921	489.8419	69.6409	68.2849	145.6855	131.7734	41957.4375	98.8994	-0.29627	119.5452	2000155.8
010	2017-08-12t1510	1502568942.52	adult	70.4085	13.9437	-243.0107	1024.7895	66.7385	55134.3318	173844.268	2479480.1533	442.7758	-0.87202	152.9979	-1.256	150.4566	-1.2412	241.3221	-1.7719	234.6871	80842.9062	198.6969	-1.3298	224.6504	-1.2882	5112731	-0.65411	427.5369	55.6719	53.894	133.6154	121.762	44761.1719	83.8182	-1.1894	107.4729	1860387.6
010	2017-08-12t1910	1502583341.67	adult	74.4082	17.9435	-239.0109	995.2532	68.2196	56814.4497	179103.7454	2719035.344	664.3555	0.27902	188.7482	0.13128	189.4436	0.23415	276.4676	-0.50982	269.0349	95104.8359	238.5265	0.08461	258.5742	-0.2496	6492939	0.65788	738.3535	70.7604	69.3783	160.5954	145.9383	55244.8281	103.0694	-0.19202	130.0847	2434157
010	2017-08-12t2311	1502597798.27	adult	78.424	21.9592	-234.9952	975.5373	74.4499	55361.4066	174640.7241	2653042.0668	966.4568	1.8597	206.0523	0.90244	210.6629	1.1555	319.3609	1.1156	308.5237	107305.25	269.8029	1.3773	297.6091	1.1727	6906256	0.90866	1149.8402	71.3942	70.3781	178.6485	157.3565	60025.8984	107.1835	-0.022413	138.1756	2392918.5
010	2017-08-13t0314	1502612394.63	adult	82.4785	26.0137	-230.9407	1055.2336	67.866	59307.0394	186878.6624	2761078.9747	732.4086	0.61894	196.4217	0.46321	195.181	0.47231	308.8086	0.72379	293.4748	111171.0781	250.0853	0.56104	278.8978	0.49969	7054485.5	0.88465	752.0518	71.2531	67.9444	211.367	188.4889	76092.1328	111.8328	0.17062	159.8904	2559056.2
010	2017-08-13t0713	1502626722.66	adult	86.4585	29.9937	-226.9607	1034.4167	71.7245	58764.2409	185141.9438	2825798.1935	742.421	0.65797	191.2795	0.20247	188.6621	0.1528	315.758	0.98531	302.1996	112409.8594	247.6995	0.45099	281.1053	0.59416	6805150	0.40974	788.3943	72.7226	67.9976	234.397	208.4665	83445.3281	119.4593	0.51996	177.0601	2587253.2
010	2017-08-13t1112	1502641029.28	adult	90.4326	33.9678	-222.9866	1092.9867	66.0296	59352.1604	186919.7252	2688627.2587	732.0015	0.56645	203.9279	0.82571	202.0518	0.7896	303.8867	0.51642	292.913	109399.2344	252.2367	0.6442	280.1909	0.54907	7333247	0.85129	888.4536	79.8505	77.5428	185.6353	166.6946	66828.7031	113.3442	0.10923	145.0555	2871422.5
010	2017-08-14t1205	1502730633.14	adult	115.3225	58.8578	-198.0966	1134.9934	74.9083	71364.1661	224959.1627	3718144.1974	380.6486	-1.1926	175.5997	-0.96679	173.6903	-0.96291	256.5511	-1.3727	251.8912	110830.0625	223.7182	-0.98603	244.009	-1.2119	7570628.5	0.24667	338.759	70.134	68.9692	141.817	131.3157	61264.9375	103.6598	-0.94826	121.8554	3023687.8
010	2017-08-14t1509	1502741665.63	adult	118.3871	61.9224	-195.0321	1062.5142	75.1935	63868.391	201236.8183	3232032.2088	874.8544	0.80925	191.1198	-0.11415	187.8086	-0.20421	294.7286	-0.25079	285.2253	114059.9688	249.4201	0.19401	275.4737	-0.027212	7384678	-0.031873	975.5898	72.0571	69.7858	172.7407	156.0133	66850.6641	109.1154	-0.75035	135.6455	2784213.5
010	2017-08-14t1909	1502756064.73	adult	122.3869	65.9221	-191.0323	1166.8368	71.423	66093.2459	208144.769	3177221.885	446.3783	-0.93947	197.8213	0.22595	196.3233	0.23204	282.1	-0.68492	276.3453	113122.1094	244.8198	-0.075093	267.5044	-0.39343	7915424.5	0.46752	438.0348	78.4094	76.5982	160.7212	150.4275	64449.1953	112.5509	-0.66371	137.4744	3137396.8
010	2017-08-14t2309	1502770467.67	adult	126.3877	69.9229	-187.0315	1101.811	77.9456	67986.8395	214297.7702	3519169.8708	831.3377	0.5862	183.877	-0.62589	181.6633	-0.64594	302.1021	-0.13973	286.7265	124163.9609	235.7646	-0.55765	265.754	-0.51525	7556611	-0.038422	1052.5884	73.2271	68.639	226.4328	201.6407	93063.875	119.3451	-0.40696	167.2658	3009342.5
010	2017-08-15t0309	1502784866.75	adult	130.3874	73.9227	-183.0317	1155.086	79.494	71067.7037	223973.8069	3743619.3909	691.1033	0.015444	186.0816	-0.54512	184.4568	-0.53278	297.6846	-0.31852	286.6336	128004.375	239.5352	-0.43137	272.1737	-0.32523	7992204	0.35425	821.8772	72.0895	68.5125	190.429	172.8789	81884.4609	114.1365	-0.74208	152.0837	3096245.5
010	2017-08-15t0709	1502799270.03	adult	134.3883	77.9236	-179.0308	1161.2347	78.7579	71022.7887	223684.9146	3703125.8673	1157.5316	1.8366	200.758	0.26384	200.6577	0.35163	300.8997	-0.27479	288.3282	129386.875	252.5653	0.13518	277.9095	-0.16294	8618339	0.95851	1341.9017	79.4025	77.4037	185.7457	164.0322	79870.6719	119.1828	-0.58037	146.852	3408669
010	2017-08-15t1144	1502815757.88	adult	138.9683	82.5035	-174.4509	1182.3849	79.4536	74551.4857	235755.1806	4007007.4939	786.6414	0.37388	188.7055	-0.47282	184.6472	-0.59866	338.6388	0.75598	325.5786	152726.0938	254.1755	0.16074	299.945	0.61414	8495710	0.74375	949.7828	89.6771	82.4762	279.4568	257.6035	126034.9922	153.1432	1.0179	223.3991	4037354.2
010	2017-08-15t1544	1502830160.38	adult	142.969	86.5042	-170.4502	1170.009	75.5495	70052.8509	220597.7175	3564197.1908	850.2234	0.62877	180.6679	-0.96687	176.4723	-1.0923	344.8698	0.90193	317.8746	146224.7812	240.8282	-0.51079	287.9705	0.11233	7651649	-0.21881	1036.4089	86.1354	78.5395	310.4463	268.2497	131629.2188	148.816	0.74622	219.1366	3648007.8
010	2017-08-15t1944	1502844561.04	adult	146.9692	90.5044	-166.45	1124.1716	77.7785	68351.2894	215352.6888	3531659.5157	448.5492	-0.96452	196.7625	-0.053424	196.3426	0.026585	297.833	-0.49937	288.1433	123302.8594	246.968	-0.25414	275.0874	-0.42288	8129637	0.24858	460.8194	90.9076	88.5192	200.1976	185.2143	82881.8047	134.7583	-0.056761	166.7759	3756028.5
010	2017-08-15t2344	1502858960.34	adult	150.969	94.5042	-162.4502	1137.0348	74.4928	70517.2077	222242.5176	3649369.8629	583.4272	-0.41507	202.8554	0.27863	204.1845	0.45663	305.2311	-0.3125	294.9303	130333.6875	255.5407	0.1205	283.6224	-0.13387	8642858	0.74807	654.8484	86.2518	85.3624	191.8323	175.0424	81720.5703	127.0671	-0.55861	156.9192	3674845
010	2017-08-16t0344	1502873360.95	adult	154.9692	98.5044	-158.45	1249.4354	72.7522	70928.5952	223217.4668	3436367.8879	928.3275	1.0256	203.4832	0.29083	199.5026	0.16504	349.8597	1.0132	332.5795	150439.6875	271.7612	0.86062	313.6493	0.99459	8735129	0.79826	1101.3254	89.0519	83.4376	257.6162	227.8475	110774.9844	148.676	0.56009	198.5377	3822821.2
010	2017-08-16t0744	1502887761.25	adult	158.9692	102.5045	-154.4499	727.5159	107.0056	41123.74	135831.2172	2067744.1452	555.921	-0.51609	205.5983	0.388	204.4566	0.42658	296.9258	-0.63575	288.1275	74825.2891	250.224	-0.2089	275.0605	-0.55367	5165041	-2.9201	639.1033	94.5893	91.0997	204.7306	190.7967	51592.1094	136.1126	-0.24081	172.6893	2376273.2
010	2017-08-16t1144	1502902161.29	adult	162.9692	106.5045	-150.4499	1161.4346	78.9678	73359.7639	231235.4154	3868764.3197	550.5375	-0.53878	173.2058	-1.5278	169.3695	-1.6178	292.157	-0.82826	284.1352	129717.7188	231.2622	-1.1559	267.6293	-0.89477	7673365	-0.37393	583.6028	80.5095	76.4064	197.0622	179.2546	87495.6094	127.9798	-0.83227	162.9173	3566731
010	2017-08-16t1544	1502916559.93	adult	166.9689	110.5041	-146.4503	1169.5774	77.2734	70919.1178	223441.9802	3619165.8554	681.8167	0.042034	199.8586	0.0063685	198.9418	0.067236	310.8849	-0.26133	303.3139	133369.6094	257.8378	0.083745	289.0489	-0.092575	8567738	0.49455	770.639	90.3042	87.2592	206.1615	191.5479	88443.3047	136.2394	-0.44203	174.1637	3871249.5
010	2017-08-17t1239	1502991854	adult	187.8839	131.4191	-125.5353	1202.4592	72.8054	69769.5232	219696.7999	3431446.1996	533.0757	-0.54846	192.2602	-0.56028	190.0167	-0.56084	318.214	-0.10552	310.0193	134604.5312	247.8885	-0.57201	291.077	-0.19698	8113955	-0.052346	536.4193	92.0639	87.9633	205.3883	195.2922	86879.2578	140.5979	-0.68435	179.4184	3885372.8
010	2017-08-17t1544	1503002959.94	adult	190.9689	134.5041	-122.4503	1203.314	71.8192	69133.1265	217648.0095	3424576.4181	549.7389	-0.44171	193.1792	-0.52999	190.7858	-0.53763	312.0543	-0.36162	306.0443	130750.7422	247.3357	-0.6265	286.1117	-0.4256	8082425.5	-0.078845	544.7261	89.8208	85.6375	208.5545	195.7822	87384.3516	138.1053	-0.92509	176.1751	3758010.8
010	2017-08-17t1944	1503017360.06	adult	194.9689	138.5041	-118.4503	1125.3121	75.4615	68282.1504	215177.495	3570290.2772	439.4513	-1.0656	202.4562	-0.050518	199.4963	-0.090749	329.6038	0.25349	323.4221	136126.3594	262.9619	0.026397	303.692	0.21268	8357797.5	0.15988	473.9367	93.8982	89.7572	212.3855	200.7781	87715.2188	143.8468	-0.655	182.9755	3876303.5
010	2017-08-17t2344	1503031759.02	adult	198.9686	142.5038	-114.4506	1170.2116	75.3263	71649.1828	225853.644	3644726.5023	689.7616	0.41889	220.9411	0.91541	217.5154	0.84587	355.3973	1.1379	345.4694	153887.0312	283.3298	0.86452	327.7284	1.077	9564542	1.1461	722.6074	101.8482	97.0062	233.2071	217.9495	100978.6875	154.9863	-0.069888	196.6441	4409010.5
010	2017-08-18t0344	1503046160.12	adult	202.9689	146.5042	-110.4503	1121.0546	78.3933	70102.5152	220950.655	3692362.8644	595.8084	-0.12297	207.484	0.1416	204.3977	0.099794	327.0249	0.049621	318.6214	138658.5625	267.1842	0.10158	303.6233	0.10165	8790890	0.49917	594.1683	96.0316	91.5642	215.0357	199.0983	91175.125	146.1687	-0.7125	183.5818	4068761
010	2017-08-18t0744	1503060561.44	adult	206.9693	150.5045	-106.4499	1125.0742	74.8502	68253.1193	215107.1909	3498412.8914	1059.5421	2.6561	197.7432	-0.41525	195.0997	-0.42693	319.0331	-0.2887	308.8565	131760.6719	256.5444	-0.40464	293.5527	-0.32588	8161851	0.0082199	1340.5209	96.1515	91.4552	226.5103	212.7086	93548.7734	149.4802	-0.629	192.4097	3968653.2
010	2017-08-18t1144	1503074960.35	adult	210.969	154.5042	-102.4502	1179.9799	72.4458	71614.5285	225534.8532	3635461.4686	460.4742	-0.92613	195.8076	-0.55186	194.6041	-0.4859	307.235	-0.74775	298.8792	133032.7344	250.9414	-0.68601	284.1377	-0.71576	8478467	0.26609	528.0525	98.0826	94.537	215.7907	203.0008	93437.375	151.1542	-0.6488	186.4071	4246975.5
010	2017-08-18t1653	1503093531.87	adult	216.1277	159.663	-97.2914	1177.8875	75.5867	69490.9308	218826.2058	3521938.2635	488.618	-0.76049	192.77	-0.74876	191.3554	-0.69008	319.6427	-0.38653	312.3433	134569.5625	255.1676	-0.57535	297.841	-0.29203	8101161	0.012901	530.4159	100.5904	95.9745	240.4905	229.9914	101246.5	162.9879	-0.18183	207.8493	4227312.5
010	2017-08-18t2100	1503108337.89	adult	220.2405	163.7758	-93.1787	1152.9139	74.0451	69025.1568	217405.8857	3530017.9579	548.928	-0.40306	189.4012	-0.94724	185.3803	-1.0145	319.003	-0.45772	310.5802	133343.25	256.3291	-0.57742	297.2863	-0.36233	7903520.5	-0.093332	550.7877	93.4896	87.6339	227.807	210.9764	95223.3125	154.5431	-0.7256	194.9359	3901225.8
010	2017-08-19t0021	1503120408.78	adult	223.5935	167.1288	-89.8256	1173.0112	76.6093	71340.698	224784.2546	3661948.6618	501.9674	-0.69102	192.9342	-0.79556	189.34	-0.83964	327.0307	-0.23168	319.2328	141277.25	260.2058	-0.46475	300.8456	-0.2802	8323761.5	0.22512	502.7836	100.9984	94.8036	242.3165	229.9772	104680.7188	168.7179	-0.13754	211.091	4357373.5
010	2017-08-19t0532	1503139052.15	adult	228.7723	172.3075	-84.6469	1188.0608	75.531	71778.3802	226076.3788	3730691.2645	527.0399	-0.5497	211.8746	0.09576	208.9583	0.083596	335.5683	-0.01468	329.0336	145636.6406	273.8403	0.0041331	314.0921	0.1138	9191330	0.85523	565.2583	100.8275	95.4205	220.7229	208.0295	95793.7344	157.4716	-0.80054	192.7947	4373998
010	2017-08-19t0900	1503151537.23	adult	232.2403	175.7756	-81.1788	1185.2085	77.4228	70449.2371	221987.28	3512349.1451	601.634	-0.10435	199.9675	-0.50937	196.671	-0.53428	320.6245	-0.52797	313.0758	136906.6562	259.6859	-0.57363	296.7945	-0.50647	8522014	0.42882	755.2609	102.6762	96.5208	236.0327	223.3177	100785.9688	163.3104	-0.62108	206.0694	4375750
010	2017-08-19t1211	1503163003.43	adult	235.4254	178.9606	-77.9938	1138.9806	76.62	70442.1845	221957.3547	3646331.2334	840.0756	1.3381	215.6549	0.2328	214.8955	0.32797	351.8447	0.44067	337.912	149885.8281	282.5792	0.26819	318.8211	0.20569	9174823	0.88811	924.2703	104.1215	99.3851	258.4682	231.1101	110107.4531	166.4378	-0.55889	210.2532	4429744.5
010	2017-08-19t1716	1503181292.83	adult	240.5058	184.041	-72.9134	1178.302	77.013	72372.1918	227971.5745	3847974.901	971.3887	2.1376	206.1615	-0.25762	201.5793	-0.34056	356.8737	0.5551	347.221	156310.6719	281.5429	0.18135	327.2111	0.441	9019770	0.82389	1233.3894	99.6474	94.0271	238.6728	224.375	104538.6875	160.7456	-0.91865	202.9213	4359675
010	2017-08-19t2053	1503194347.56	adult	244.1321	187.6673	-69.2871	1268.0276	76.2336	73891.9653	232541.4802	3712135.2145	608.2744	-0.080624	207.3315	-0.21922	203.1714	-0.2799	353.3361	0.4157	342.5847	158294.5625	283.4068	0.22329	324.9572	0.33735	9269377	1.0169	695.8433	99.9127	94.1018	249.9925	234.4828	111996.6406	166.3584	-0.75632	211.3038	4466895.5
010	2017-08-20t0006	1503205873.47	adult	247.3337	190.869	-66.0854	1190.3062	76.1478	72622.6113	228734.2226	3775508.1426	610.3264	-0.07134	220.1279	0.38624	217.4203	0.39325	329.6942	-0.35922	323.0259	144735.7656	276.965	-0.046072	309.7728	-0.19733	9662293	1.2989	764.7031	111.3268	106.2466	225.7107	214.8629	99087.0156	166.4336	-0.81897	201.3087	4886578
010	2017-08-20t0516	1503224475.61	adult	252.501	196.0362	-60.9182	1166.2166	77.0353	70636.3554	222469.2493	3644727.8063	486.2768	-0.84538	202.0156	-0.51738	197.956	-0.56584	347.2803	0.16575	340.8962	148635.9844	277.7729	-0.054235	322.6804	0.19982	8626672	0.67274	459.677	107.8173	101.1201	250.3681	240.7272	107157.5312	181.4541	-0.30655	223.4034	4604122
010	2017-08-20t0841	1503236814.02	adult	255.9283	199.4636	-57.4908	1217.2724	74.9405	72920.7029	229592.4445	3713456.4798	632.5666	0.06031	209.3526	-0.1759	204.9677	-0.24064	335.9897	-0.21751	328.6339	148171.4375	275.2779	-0.17545	313.6298	-0.13147	9229311	1.092	643.3021	115.7148	108.2901	252.7909	238.7914	111480.7734	185.686	-0.20776	223.7838	5101287
010	2017-08-20t1157	1503248555.51	adult	259.1899	202.7251	-54.2293	1235.8876	74.4316	71266.8442	224374.8924	3513572.3952	500.1687	-0.77227	204.0334	-0.45074	199.6438	-0.51137	347.3853	0.12545	340.3071	150070.4688	274.0884	-0.24582	322.8183	0.15717	8798736	0.84385	475.7718	113.6876	107.1569	256.2829	246.4397	110714.2188	185.521	-0.28362	229.0236	4902665.5
010	2017-08-20t1708	1503267219.48	adult	264.3743	207.9095	-49.0449	1158.7165	79.7386	70361.2169	221700.9421	3672154.0816	469.3453	-0.97803	206.1648	-0.37059	202.0104	-0.41723	327.5176	-0.5465	320.008	139522.4844	272.0172	-0.36546	306.9909	-0.42139	8767159	0.87043	458.4477	116.707	109.5004	251.5029	241.9319	107140.2344	187.3345	-0.31919	225.9839	4962966
010	2017-08-20t2025	1503279046.32	adult	267.6595	211.1948	-45.7596	1160.194	77.3648	70760.6475	222878.4678	3642876.6633	550.6291	-0.46762	206.9234	-0.34849	203.3801	-0.36348	336.8148	-0.26958	329.5758	144156.75	273.5986	-0.32943	314.4566	-0.18996	8849700	0.95302	539.1917	117.3135	111.2488	251.9898	243.4598	107851.6406	185.2406	-0.46788	228.4875	5017264
010	2017-08-21t0136	1503297673.74	adult	272.8338	216.369	-40.5854	1157.7299	76.351	70590.4361	222375.477	3633568.4424	510.2554	-0.7356	208.9849	-0.27026	205.5316	-0.27833	338.5251	-0.24864	332.6899	144550.2188	275.5161	-0.29415	316.1652	-0.16906	8915504	1.0421	503.3376	119.3101	113.0807	252.9849	241.854	108024.5703	187.2381	-0.49251	227.3853	5089889.5
010	2017-08-21t0504	1503310177.34	adult	276.307	219.8423	-37.1121	1141.3646	75.5908	69246.0529	218145.76	3558080.1475	463.5821	-1.0459	209.6098	-0.25475	205.9259	-0.27211	344.797	-0.067665	338.7837	144469.9375	277.6901	-0.23502	321.3908	-0.012455	8775734	0.98492	485.6186	121.5472	114.9654	260.3756	249.8942	109097.3906	192.0403	-0.37658	232.204	5088817
010	2017-08-21t0820	1503321913.64	adult	279.5671	223.1024	-33.8521	1143.9291	76.8349	69628.8504	219348.1907	3584068.389	497.8152	-0.83131	208.1722	-0.34089	204.6446	-0.34743	340.3267	-0.23417	333.0403	143277.5312	274.7177	-0.37696	316.2374	-0.21587	8759260	1.0046	536.9876	122.9071	116.1799	262.0952	252.1217	110342.0938	194.5936	-0.34349	235.166	5171560.5
010	2017-08-21t1330	1503340532.53	adult	284.739	228.2743	-28.6801	1146.0664	77.4223	69382.0764	218513.3406	3582531.119	580.3098	-0.29837	208.4597	-0.34955	205.1299	-0.34278	336.1291	-0.40541	330.5326	141174.2188	275.29	-0.39383	314.5963	-0.31174	8742590	1.0424	575.2268	124.2703	117.5635	261.7729	252.1171	109944.6328	195.692	-0.40194	235.4642	5211773.5
010	2017-08-21t1657	1503352958.02	adult	288.1906	231.7258	-25.2286	1136.2978	77.0714	68891.8537	217006.8742	3543346.7854	529.0192	-0.64468	209.8128	-0.29642	206.3942	-0.29249	335.7529	-0.44064	329.3414	140008.9688	275.4401	-0.4142	313.6593	-0.37072	8738074	1.0722	590.8188	126.7004	120.121	263.6403	254.3013	109938.0078	199.8027	-0.31483	237.1565	5276690
010	2017-08-21t2013	1503364701.49	adult	291.4526	234.9879	-21.9665	1127.861	76.8563	67882.541	213811.7423	3484219.4288	622.7374	-0.021975	209.9385	-0.30395	206.296	-0.30894	340.8325	-0.29397	332.4081	140082.1562	277.4103	-0.35951	316.8666	-0.28034	8611256	1.0229	667.5813	129.0693	122.2104	272.2613	259.959	111899.4062	204.001	-0.22201	243.6812	5294163.5
010	2017-08-22t0124	1503383372.79	adult	296.6391	240.1743	-16.7801	1084.3882	76.7104	64842.6117	204282.1819	3321279.6989	709.8324	0.56747	211.8603	-0.22734	208.2482	-0.22861	343.9923	-0.22147	335.7273	135188.9844	280.6607	-0.26551	320.2471	-0.1957	8305984	0.87929	909.7375	132.3081	125.6832	278.0024	267.5303	109254.9531	208.9131	-0.14057	248.3546	5187138
010	2017-08-22t0441	1503395218.31	adult	299.9295	243.4648	-13.4896	1060.8091	76.496	63465.8246	200047.6862	3241904.2731	500.7317	-0.86457	212.8695	-0.18843	209.2863	-0.18676	340.083	-0.37301	334.3423	130591.8594	281.1887	-0.26755	317.7935	-0.3084	8166952.5	0.82313	612.8445	135.1505	128.9993	277.1964	269.046	106443.4219	213.0129	-0.053859	250.7109	5185182.5
010	2017-08-22t0757	1503406969.68	adult	303.1938	246.729	-10.2254	1039.2724	76.4102	62169.7522	196044.1017	3174009.7325	497.7324	-0.89462	213.4029	-0.17329	209.8511	-0.16816	344.6737	-0.23892	338.1539	129597.3125	281.168	-0.29189	319.9759	-0.25181	8023309.5	0.76393	527.2089	137.1341	130.9155	279.5724	270.8294	105119.2188	215.3561	-0.030395	252.3115	5155831
010	2017-08-22t1308	1503425640.56	adult	308.3802	251.9154	-5.039	1027.01	75.0642	60127.4594	189604.5324	3003897.4877	507.1896	-0.84378	216.1651	-0.047833	212.2829	-0.058639	344.4761	-0.27736	339.7773	125389.2969	285.6619	-0.13995	323.2182	-0.16772	7859980.5	0.71132	551.4828	140.9331	135.5235	277.3505	267.6623	100955.5859	220.2162	0.047525	255.5743	5124468
010	2017-08-22t1544	1503434960.71	adult	310.9691	254.5043	-2.4501	1000.8149	74.3592	58515.748	184677.2212	2922834.3774	514.4308	-0.80008	219.4092	0.11447	215.3947	0.095193	350.2595	-0.09522	345.7846	123991.8672	290.5009	0.048173	328.3941	0.0090874	7768403.5	0.67875	561.8013	145.2311	139.6308	285.7031	275.0357	101424.6094	227.6545	0.26361	261.6608	5142053.5
010	2017-08-22t2038	1503452601.36	dead	315.8693	259.4045	2.4501	1016.9909	74.7718	59452.1166	187414.7012	2963066.0098	500.9196	-0.91107	219.7328	0.11753	215.1567	0.071614	350.8227	-0.10392	345.1385	126296.1562	292.7511	0.11515	330.5151	0.059104	7902909	0.81396	544.1586	147.2531	141.4901	293.9553	283.0161	105823.9062	232.9748	0.3609	267.8538	5296105
011	2017-08-09t1445	1502308290.97	egg	-2.0005	-54.424	-268.0176	146.095	29.7056	2958.2273	9456.0057	55047.247	0	-0.12519	0	-0.24101	0	-0.23545					0	-0.23374	0	-0.23278	0	1.0111	0	0	0				0	-0.27227	0	0
011	2017-08-09t1845	1502322694.37	larva	2.0005	-50.4231	-264.0166	142.6583	26.8935	2544.6662	8108.0205	42909.959	0	-0.34488	0	-0.46001	0	-0.45326					0	-0.45901	0	-0.45927	0	0.60266	0	0	0				0	-0.44214	0	0
011	2017-08-09t2245	1502337083.56	larva	5.9975	-46.4261	-260.0196	140.3157	25.4179	2411.2347	7676.046	38768.1299	0	-0.56333	0	-0.68257	0	-0.67411					0	-0.68989	0	-0.69118	0	0.19111	0	0	0				0	-0.61717	0	0
011	2017-08-10t0245	1502351489.25	larva	9.9991	-42.4245	-256.018	135.1531	42.9962	2859.0255	9593.8922	62023.1053	0	-0.78089	0	-0.91	0	-0.8993					0	-0.92791	0	-0.92998	0	-0.22353	0	0	0				0	-0.7985	0	0
011	2017-08-10t0645	1502365883.18	larva	13.9974	-38.4262	-252.0197	135.0572	26.0407	2321.6184	7403.042	37834.1065	0	-0.99691	0	-1.1428	0	-1.1292					0	-1.1737	0	-1.1762	0	-0.63935	0	0	0				0	-0.98672	0	0
011	2017-08-10t1045	1502380284.88	larva	17.9978	-34.4257	-248.0192	135.0662	26.0448	2323.5188	7409.0032	37880.4377	0	-1.2115	0	-1.3822	0	-1.3651					0	-1.429	0	-1.4316	0	-1.0556	0	0	0				0	-1.1833	0	0
011	2017-08-10t1445	1502394683.77	larva	21.9975	-30.426	-244.0196	350.4992	36.9621	9198.3122	29142.5902	205730.2791	498.1621	1.1085	146.0922	0.73396	143.9957	0.72573	223.4507	-1.2333	215.8838	12960.1396	189.8451	0.82519	210.5603	0.75527	835209.1	-0.48978	406.8182	50.3848	48.8485	120.7155	110.0016	7001.5005	77.0265	0.49874	95.9687	288049.75
011	2017-08-10t1845	1502409082.86	larva	25.9973	-26.4263	-240.0198	349.9188	33.3114	9547.4896	30228.0242	217577.027	453.1255	0.68138	186.0385	1.207	184.9239	1.2164	263.4174	-0.47644	254.3501	15805.0469	225.1942	1.1138	246.829	0.99281	1100789.5	-0.59548	406.6511	65.8918	64.0786	151.1803	133.7386	9070.8184	93.7421	0.77207	117.8276	389881.66
011	2017-08-10t2245	1502423489.35	larva	29.9991	-22.4245	-236.018	410.706	41.7928	12179.094	38492.7417	316488.4601	494.0492	0.69373	224.8776	1.6915	223.3112	1.6934	324.2274	0.78378	313.9759	24641.2871	268.1919	1.5348	296.6572	1.4195	1694227.5	-0.31848	433.3941	72.6784	70.6553	170.0869	154.2355	12926.6055	101.9423	0.84405	131.4842	547559.2
011	2017-08-11t0245	1502437889.26	larva	33.9991	-18.4245	-232.018	526.6573	41.2502	18384.1477	58232.1285	523124.6436	869.6166	2.4395	163.5601	0.44222	159.8632	0.40969	320.618	0.71251	297.6903	36229.8398	220.8886	0.66026	276.0734	0.97188	1846593.2	-0.55483	1088.9031	57.2717	51.6783	235.8559	198.5058	26651.7148	103.7845	0.74875	161.0789	646597.44
011	2017-08-11t0645	1502452289.72	larva	37.9992	-14.4244	-228.0179	568.6618	46.9576	20451.8173	64534.601	617607.7967	474.6377	0.19197	201.0729	0.9104	197.3949	0.87661	338.803	1.1437	332.0056	42689.1797	252.1788	0.91995	305.2568	1.1576	2522460	-0.1859	450.4044	72.0594	68.4529	198.1562	183.1502	24967.6836	108.6135	0.73081	151.6087	903985.6
011	2017-08-11t1045	1502466689.99	larva	41.9993	-10.4243	-224.0178	643.2163	51.9165	25207.443	79643.8533	831131.9497	588.6599	0.58325	224.1607	1.1475	223.4711	1.1675	300.3329	0.23902	291.7641	46551.6055	260.8858	0.84713	280.1169	0.6016	3453643.5	0.4607	629.8249	80.7239	78.2992	170.6919	153.8084	26457.2461	112.9269	0.70025	138.2471	1243713
011	2017-08-11t1510	1502482540.54	larva	46.4022	-6.0214	-219.6149	793.5238	57.2285	35606.7111	112488.1064	1315685.0699	370.2255	-0.74676	152.0353	-0.41221	149.4991	-0.41433	259.8606	-0.81212	254.3537	56389.7578	196.6014	-0.3977	233.7515	-0.24416	3298862	-0.21151	375.5565	53.0678	50.9889	136.63	121.6475	29648.7129	81.8306	-0.41635	107.2414	1151464.8
011	2017-08-11t1912	1502497068.92	larva	50.4378	-1.9857	-215.5792	759.3201	58.5199	34239.7494	107940.5102	1311108.1354	489.8557	-0.20478	204.4077	0.64613	201.4466	0.62254	332.5011	1.0892	325.572	69492.7266	251.478	0.54055	298.1082	0.74043	4264762	0.45903	444.2877	74.7716	72.7446	157.8156	143.3247	32983.4688	104.5468	0.27821	129.3744	1560033.8
011	2017-08-11t2310	1502511366.08	adult	54.4093	1.9857	-211.6078	838.0873	56.558	39048.229	123119.8664	1507694.3481	713.8191	0.89814	219.1829	0.9874	218.236	1.0035	305.1638	0.34931	297.8532	72628.9922	263.6058	0.76794	286.3055	0.53303	5209539	1.1244	684.2176	78.3441	76.3621	170.076	156.1044	40478.0859	108.2378	0.3627	138.3226	1862083.5
011	2017-08-12t0317	1502526166.2	adult	58.5204	6.0969	-207.4967	923.0338	58.9939	44635.7607	140607.5692	1798934.1927	571.2714	0.022084	193.0277	0.30614	191.0604	0.30596	288.9883	-0.13233	281.3041	78604.8125	238.7226	0.17333	267.3789	0.10884	5234719.5	0.69941	623.3531	72.2306	69.8844	160.5904	147.3168	43680.5781	104.2914	0.12935	133.07	1958821.9
011	2017-08-12t0710	1502540159.41	adult	62.4074	9.9839	-203.6097	941.0742	60.6806	47410.6014	149659.3888	1967756.7917	627.6239	0.23217	208.1323	0.72498	206.2873	0.71831	305.9523	0.40034	295.729	88114.2578	261.1423	0.70861	286.0025	0.48014	5992336	1.1472	763.5012	73.014	70.669	171.8398	155.4535	49489.8672	104.6741	0.074962	134.7954	2102147
011	2017-08-12t1200	1502557565.33	adult	67.2424	14.8188	-198.7747	1039.0263	68.5904	49430.8989	155755.1748	2004726.5951	506.3232	-0.49749	195.7093	0.37263	196.7095	0.46671	301.8615	0.3121	292.5634	90860.3047	250.5075	0.46161	279.2111	0.35669	5880869	0.53166	532.31	71.705	69.1479	186.0031	167.961	55986.918	106.2706	0.085768	145.2671	2154663.5
011	2017-08-12t1510	1502568963.66	adult	70.4086	17.985	-195.6085	1114.4751	63.6696	54511.9619	171681.9689	2281520.8433	728.0017	0.64613	166.0278	-0.75041	164.5298	-0.71079	264.0867	-0.97319	249.2136	87676.7812	214.6251	-0.76503	237.7343	-0.88223	5498175	-0.20606	997.9443	64.9924	62.2134	186.3283	161.2747	61860.9844	101.308	-0.22786	138.6132	2152288
011	2017-08-12t1910	1502583362.73	adult	74.4084	21.9848	-191.6087	1113.5822	69.5381	59796.324	188357.1358	2713327.6151	417.5545	-1.0267	158.6251	-1.1504	154.3466	-1.2126	265.6941	-0.90754	259.7192	96446.9688	216.4226	-0.78036	246.729	-0.65774	5750478.5	-0.20695	402.1844	60.4625	58.27	149.7016	134.7081	54341.6797	92.5618	-0.78143	118.4454	2191887
011	2017-08-12t2311	1502597819.16	adult	78.424	26.0005	-187.5931	1079.9886	68.1495	60292.9377	189978.1589	2810621.7736	524.7613	-0.46997	185.1576	-0.042714	184.7054	0.018933	293.1091	0.12688	283.5771	107277.9141	245.9724	0.38627	272.2057	0.23778	6760476.5	0.73835	583.5308	65.4135	63.229	173.7932	155.6347	63608.3086	101.9488	-0.31357	133.6442	2388378
011	2017-08-13t0314	1502612417.26	adult	82.4791	30.0555	-183.538	1124.9021	66.7154	60789.5954	191572.6525	2748714.8589	486.933	-0.67413	192.9965	0.30107	194.1314	0.42423	295.2589	0.20914	286.5521	108950.5234	251.5531	0.62469	274.9822	0.3489	7110378.5	0.95009	529.8912	71.415	70.1444	176.1811	159.0587	65010.832	107.9752	-0.041393	138.0902	2631072
011	2017-08-13t0713	1502626744.5	adult	86.4588	34.0353	-179.5582	987.332	62.2835	50438.9189	158881.8422	2151368.8918	515.1287	-0.53067	187.5112	0.016907	187.1459	0.080543	296.3549	0.2447	289.223	90980.9609	249.6304	0.53761	278.1336	0.47556	5738217	-0.8413	528.1395	74.1415	72.3067	168.4427	153.8415	51711.8984	108.4996	-0.077534	137.4338	2268878
011	2017-08-13t1112	1502641050.64	adult	90.4328	38.0092	-175.5843	1070.7257	65.8373	57648.0626	181679.1383	2572045.2941	515.6076	-0.53613	188.9836	0.063541	188.452	0.11781	297.4809	0.27266	283.7648	104118.3125	242.8495	0.21215	270.0519	0.1354	6605356.5	-0.0015676	563.1729	70.7614	67.4303	216.5743	193.3383	75801.0156	113.3046	0.10709	162.3765	2473252.8
011	2017-08-14t1205	1502730654.42	adult	115.3227	62.8991	-150.6944	1137.5663	68.4557	63100.4979	198990.447	2921190.3237	434.0689	-0.97405	177.9852	-0.83093	177.5181	-0.74903	261.997	-1.2055	254.1373	100344.8438	222.9522	-1.0224	245.1054	-1.169	6802593	-0.62989	446.6826	73.1997	70.0164	181.2639	168.0618	69424.0859	112.3407	-0.5196	150.5859	2797692.5
011	2017-08-14t1509	1502741687.18	adult	118.3874	65.9638	-147.6297	1189.7903	69.347	64050.493	201586.5655	2953974.5861	655.8731	-0.080646	211.0479	1.0236	212.6287	1.1868	312.4864	0.2859	303.7546	121557.2109	267.2839	1.0413	291.6518	0.60381	8190768.5	0.88083	643.4142	79.901	77.783	184.1071	165.9034	71617.6562	117.415	-0.33826	147.9673	3100956.5
011	2017-08-14t1909	1502756086.07	adult	122.3871	69.9635	-143.63	1195.3844	74.8519	67064.8979	211133.5461	3246964.5611	665.9247	-0.056106	196.0993	0.1271	197.431	0.29452	298.8314	-0.18499	290.0547	121624.375	254.3678	0.37778	278.6071	0.037253	7964376.5	0.52248	826.5088	76.3916	74.1227	179.4741	161.833	73045.9531	112.5342	-0.66454	142.7232	3102570.5
011	2017-08-14t2309	1502770489.06	adult	126.3879	73.9643	-139.6292	1095.3543	68.2423	62458	196836.3697	2944631.9477	472.6461	-0.83973	189.0098	-0.32986	187.6957	-0.30374	278.3879	-0.83982	271.364	105509.0312	235.1344	-0.58751	259.6134	-0.75154	7146649	-0.49501	388.7494	78.3127	75.7286	177.4286	165.7328	67245.4531	115.7019	-0.58518	147.1341	2961081.5
011	2017-08-15t0309	1502784888.4	adult	130.3877	77.9641	-135.6294	1140.1735	70.5905	65203.4547	205372.4056	3119536.4502	611.4287	-0.29877	184.7568	-0.62174	183.1637	-0.60638	269.6262	-1.1339	262.04	106502.3594	229.4031	-0.9109	251.9091	-1.0998	7291242	-0.41916	706.0052	80.5738	77.764	183.157	168.3173	72347.0234	119.1713	-0.49659	149.6408	3179766.5
011	2017-08-15t0709	1502799291.8	adult	134.3886	81.9651	-131.6284	1149.7939	75.5872	68175.6217	215255.2203	3330290.3535	854.5931	0.64706	176.3222	-1.1519	174.4814	-1.1419	284.7398	-0.74014	272.7521	117597.5234	230.9169	-0.88882	261.1622	-0.80018	7273115.5	-0.51176	991.3956	76.4977	73.385	193.0954	173.0002	79748.3828	117.6024	-0.65792	151.5419	3155454
011	2017-08-15t1144	1502815779.77	adult	138.9686	86.5451	-127.0484	1109.0505	71.5956	66215.0241	208621.3976	3303200.0307	851.4805	0.62874	209.6886	0.7452	206.6261	0.65854	344.8239	0.9339	324.7188	138274.4062	264.0694	0.62925	304.2846	0.77914	8394254	0.634	1139.8518	101.6351	95.673	276.4221	244.9071	110845.2734	156.237	1.1731	212.7639	4068655.5
011	2017-08-15t1544	1502830181.94	adult	142.9692	90.5457	-123.0478	1216.1985	68.8722	69019.9687	217333.6627	3262304.9035	1111.5912	1.6632	201.6469	0.25308	199.8766	0.24937	376.1729	1.8093	347.4723	157240.2812	270.1572	0.88177	321.3539	1.3864	8423394	0.60894	1401.8555	91.6152	84.7426	327.9169	286.2888	137069.2812	159.4824	1.2973	234.8604	3827040.8
011	2017-08-15t1944	1502844582.76	adult	146.9695	94.5459	-119.0476	1160.6502	70.1361	67350.1416	212137.13	3267163.7438	521.0372	-0.67379	180.1066	-1.0238	177.1398	-1.0766	300.8092	-0.41194	290.1425	122730.1641	237.4093	-0.7096	275.1639	-0.41995	7340967	-0.59031	571.4271	79.5865	75.7847	205.0939	185.1267	83678.3047	125.0319	-0.57573	163.3162	3243865
011	2017-08-15t2344	1502858981.85	adult	150.9692	98.5457	-115.0479	1188.988	70.3281	66550.4752	209489.7815	3156078.2109	845.1468	0.65346	175.9027	-1.2936	173.4081	-1.3142	294.5114	-0.63242	275.4153	118982.6094	229.3127	-1.1328	261.8512	-0.97673	7089932.5	-0.88829	1044.8151	81.7728	77.2546	224.5213	196.3687	90706.625	129.6372	-0.41765	170.8252	3295933.5
011	2017-08-16t0344	1502873382.66	adult	154.9694	102.5459	-111.0476	1180.3842	71.3699	69101.6617	217640.6259	3385970.6513	529.2254	-0.63294	186.0213	-0.72855	184.8869	-0.67676	293.4303	-0.69903	283.8921	122947.2812	244.0522	-0.46577	272.1435	-0.62276	7776248	-0.20111	544.3374	79.5398	76.6646	198.5228	180.2959	83181.0391	126.0252	-0.71744	161.7236	3325001
011	2017-08-16t0744	1502887782.91	adult	158.9695	106.5459	-107.0476	1184.5413	68.7372	66835.6117	210414.2643	3232374.0798	688.0648	0.043774	214.5472	0.9103	212.9608	0.91644	326.251	0.26824	317.6723	132131.6562	271.9796	0.83261	304.3239	0.59246	8685942	0.70159	829.8043	89.8826	86.3484	203.0401	185.6549	82231.25	134.013	-0.36226	169.473	3638895.8
011	2017-08-16t1144	1502902182.93	adult	162.9695	110.546	-103.0476	1197.1992	67.3122	66621.0724	209743.084	3115350.5729	657.8159	-0.076408	209.5249	0.59407	208.0166	0.61126	327.0991	0.27379	320.3575	132148.0156	273.5851	0.87443	307.4159	0.67415	8455170	0.4217	755.9431	88.3817	84.9859	197.9326	184.6438	79964.75	134.3315	-0.45045	168.9666	3566556
011	2017-08-16t1544	1502916581.48	adult	166.9691	114.5456	-99.048	1155.6827	70.8305	67081.7422	211425.2887	3261518.8342	714.6074	0.18668	183.3586	-0.95878	181.4178	-0.94508	295.2831	-0.76864	284.6917	120180.2344	237.474	-0.8956	271.0597	-0.80821	7446011	-0.63527	957.0036	87.604	83.5767	208.909	186.889	85025.9688	134.1612	-0.5719	171.1043	3557511
011	2017-08-17t1239	1502991875.24	adult	187.884	135.4605	-78.133	672.5972	153.5254	56902.8712	186767.9841	4666464.3769	838.2832	1.1465	170.9682	-1.7623	169.2476	-1.7212	277.7784	-1.6362	262.5995	95278	222.06	-1.7587	249.9242	-1.8397	5857541	-2.0742	925.9028	85.6921	81.918	214.6126	191.9289	73612.1094	135.1022	-1.051	171.9067	2935897.5
011	2017-08-17t1544	1503002981.18	adult	190.969	138.5455	-75.0481	987.6226	69.3182	57092.4441	179938.531	2766212.4018	712.635	0.48394	191.0104	-0.65103	188.007	-0.69124	336.5135	0.56449	323.9657	116433.6719	257.0262	-0.18789	300.5129	0.14218	6596927.5	-1.3767	796.7837	90.9129	86.1659	249.2437	224.5438	86238.3047	148.0892	-0.27212	196.8127	3139857.8
011	2017-08-17t1944	1503017381.3	adult	194.9691	142.5455	-71.048	1134.7223	68.3908	63589.7299	200320.184	3000586.1086	711.103	0.51009	186.0982	-0.94909	184.3945	-0.91335	298.5509	-0.90443	286.5053	115240.6641	236.653	-1.1403	269.5787	-1.1074	7169993	-0.84374	907.096	96.7836	92.2718	222.8777	204.8298	86030.8047	147.1781	-0.44456	184.1622	3728877.5
011	2017-08-17t2344	1503031780.49	adult	198.9688	146.5453	-67.0482	1100.6937	67.5512	62424.9827	196638.3697	2952559.2132	529.5375	-0.52709	214.6031	0.57177	214.6687	0.69268	329.3903	0.18772	318.0658	124509.5312	268.4293	0.2147	302.5	0.11621	8106848.5	-0.052884	661.0636	103.8135	99.1029	246.6702	228.124	93241.3281	162.3115	0.37801	203.5928	3921660
011	2017-08-18t0344	1503046181.41	adult	202.9691	150.5455	-63.048	1110.699	68.9734	61842.3968	194757.1837	2946330.7223	484.6227	-0.78432	210.8484	0.32118	209.4556	0.368	306.7367	-0.6792	299.3068	115026.25	259.033	-0.24695	287.402	-0.50404	7895639.5	-0.21567	487.4585	107.6082	102.2058	234.2092	223.7241	87828.4531	163.9597	0.33241	206.4375	4029606.2
011	2017-08-18t0744	1503060582.92	adult	206.9695	154.546	-59.0476	1080.2956	70.7977	60730.3401	191326.4984	2854856.3942	816.7842	1.2049	194.3267	-0.59453	193.7668	-0.49646	297.9061	-1.0325	286.3869	109629.4531	245.484	-0.86774	272.2517	-1.1054	7144810	-0.77907	1086.2301	104.7519	100.3443	238.0583	220.2299	87605.4375	161.6527	0.056372	202.7223	3851412.8
011	2017-08-18t1144	1503074981.66	adult	210.9692	158.5456	-55.0479	716.0556	87.9212	44165.6316	140338.3971	2294843.6491	940.455	1.9518	176.5089	-1.5465	174.4153	-1.5208	303.6328	-0.87194	289.9447	81069.9688	228.1635	-1.6195	268.3968	-1.2806	4708904.5	-2.5607	1111.8304	97.3118	89.6267	257.7305	235.2454	68814.0312	166.8024	0.19431	215.6309	2596084
011	2017-08-18t1653	1503093553.59	adult	216.128	163.7045	-49.889	1104.8805	70.0699	59868.2339	188507.7978	2762261.545	709.6071	0.56914	174.8183	-1.655	173.3671	-1.5935	274.4403	-1.9055	265.0465	99621.8281	224.8915	-1.7855	252.7434	-1.874	6344507	-1.2565	842.8154	97.4914	90.4953	242.8435	230.1465	88152.1875	163.0192	-0.18024	212.0054	3538157.2
011	2017-08-18t2100	1503108359.07	adult	220.2407	167.8171	-45.7764	1111.2975	69.2834	60403.0608	190180.2035	2793473.4027	624.7696	0.05389	180.0632	-1.4121	178.9958	-1.3307	279.0946	-1.7758	267.5644	102427.7344	227.7392	-1.701	253.6859	-1.8697	6590674	-1.0174	810.1039	100.9583	94.2451	240.9186	224.7374	88417.1328	164.3813	-0.24353	207.6035	3695275.2
011	2017-08-19t0021	1503120430.11	adult	223.5937	171.1702	-42.4233	1063.5017	68.8206	58539.5228	184383.4789	2724390.8327	726.4298	0.66283	180.5788	-1.4044	178.9193	-1.3505	284.3939	-1.6265	273.2336	100959.8281	230.4929	-1.6178	259.3386	-1.6993	6405852.5	-1.099	920.2003	103.0702	95.52	248.8588	230.6851	88344.8906	170.4235	-0.05651	217.8106	3656310.8
011	2017-08-19t0532	1503139073.44	adult	228.7724	176.3489	-37.2446	1112.4665	66.218	59834.2358	188445.8026	2710733.7338	664.7437	0.2827	179.8601	-1.4682	178.6769	-1.3876	276.5834	-1.9167	267.348	100399.7812	228.9452	-1.7186	254.2788	-1.9124	6521548	-0.94978	831.5582	101.7338	94.8351	245.1452	233.9528	88987.7188	167.2296	-0.35556	216.534	3688765.8
011	2017-08-19t0900	1503151558.35	adult	232.2405	179.8169	-33.7766	1105.1519	68.3841	59661.7502	187878.8488	2704761.978	653.729	0.21109	178.913	-1.5325	178.0152	-1.4357	274.5619	-2.0067	264.3457	99391.4141	227.5033	-1.8003	252.6669	-1.9927	6468064.5	-0.94224	920.2493	101.7856	94.5954	245.0347	231.9501	88702.5781	168.5954	-0.38569	215.6712	3679753.2
011	2017-08-19t1211	1503163024.58	adult	235.4255	183.002	-30.5916	1090.4405	69.6534	58908.961	185515.5207	2690355.6142	708.3319	0.53832	179.9197	-1.5008	178.7187	-1.4168	282.7964	-1.7653	272.3678	100958.3047	229.3647	-1.7556	257.7759	-1.8467	6422054.5	-0.9353	851.6747	103.5845	96.0566	251.2008	236.657	89678.6953	172.8006	-0.28031	221.4426	3697345.5
011	2017-08-19t1716	1503181314.2	adult	240.506	188.0824	-25.5111	1056.0117	68.4855	57520.2679	181183.4538	2642821.3373	737.1368	0.70938	180.2713	-1.5107	179.3399	-1.4102	277.7246	-1.9633	267.0549	96925.875	229.6404	-1.7869	256.3021	-1.9373	6283898	-0.96752	905.6971	104.3379	96.8966	247.9865	235.748	86547.2891	173.2944	-0.38265	219.2296	3637009.5
011	2017-08-19t2053	1503194368.88	adult	244.1323	191.7087	-21.8848	1019.0368	69.6639	56092.4128	176753.5399	2595056.9027	852.0823	1.4126	180.5702	-1.5157	179.5839	-1.4151	282.3866	-1.8414	273.5266	96011.4531	230.2689	-1.7945	258.9924	-1.8782	6134692	-1.0256	1020.6536	105.9263	98.1757	249.951	235.7839	84983.3281	176.7545	-0.31844	221.6909	3598740
011	2017-08-20t0006	1503205894.81	adult	247.3339	194.9104	-18.6832	986.4626	70.6193	54967.6504	173224.4216	2583846.3691	756.4396	0.82765	180.9549	-1.5143	179.6106	-1.4283	285.0128	-1.7815	274.6701	94909.25	231.3099	-1.7832	261.0351	-1.8376	6022904.5	-1.0641	949.3233	107.8546	99.765	260.4191	244.9707	86719.5703	181.6206	-0.18653	229.3983	3589831
011	2017-08-20t0516	1503224497.11	adult	252.5012	200.0777	-13.5158	1022.6861	68.4574	57235.8138	180782.8641	2686539.9065	810.4561	1.1657	182.5303	-1.4656	181.5373	-1.3587	286.6531	-1.7679	275.6245	99468.6406	232.795	-1.773	261.1403	-1.8803	6325954	-0.81382	941.3372	108.3594	100.0775	252.6059	237.9945	87654.2422	181.9964	-0.28436	224.2741	3755410
011	2017-08-20t0841	1503236835.59	adult	255.9286	203.505	-10.0885	1007.2946	68.2902	54142.7804	170530.4429	2471911.3872	765.951	0.89264	182.7422	-1.4739	181.1908	-1.3909	286.8911	-1.7864	275.2144	94387.1719	234.4812	-1.7397	263.3864	-1.8356	5997599	-0.99019	1036.0892	110.5314	102.2307	254.9987	241.7391	83894.5703	185.3723	-0.22047	225.754	3627642
011	2017-08-20t1157	1503248576.92	adult	259.1901	206.7665	-6.827	993.6247	67.9082	52953.679	166793.1051	2395367.0436	841.8288	1.3722	183.9942	-1.4306	182.521	-1.3413	290.9367	-1.682	279.4606	93390.6719	236.0172	-1.7106	265.3799	-1.798	5906030	-1.0152	1029.6471	112.8213	104.6842	258.691	243.198	83039.8125	189.0944	-0.14042	226.6811	3621452.2
011	2017-08-20t1708	1503267240.73	adult	264.3745	211.9509	-1.6426	986.2163	66.5495	52742.7757	166162.3615	2383998.6546	823.1561	1.2644	185.6166	-1.3797	184.0151	-1.2925	290.5202	-1.7357	282.0135	92966.4531	238.3603	-1.6683	267.9157	-1.7598	5938062	-0.94112	975.033	114.0334	105.6039	256.5844	240.8777	82107.0156	189.9584	-0.21568	225.2529	3648041.5
011	2017-08-20t2025	1503279067.6	dead	267.6597	215.2361	1.6426	982.5966	67.0475	52222.0144	164503.3776	2351230.5951	786.7682	1.0386	185.9142	-1.3833	183.9485	-1.3109	293.2624	-1.6734	280.2654	92964.1875	238.7307	-1.6847	268.8387	-1.7592	5886788	-0.94031	912.5841	115.5318	106.8261	261.9603	245.8253	83041.4219	193.1645	-0.15826	230.2507	3658199.5
012	2017-08-09t1845	1502322715.31	egg	-1.9984	-70.408	-327.4212	155.3311	33.3242	3301.642	10568.7974	64895.5749	0	-0.1253	0	-0.24113	0	-0.23557					0	-0.23385	0	-0.2329	0	1.0108	0	0	0				0	-0.27236	0	0
012	2017-08-09t2245	1502337103.79	larva	1.9984	-66.4112	-323.4244	155.2733	31.692	3239.7842	10343.907	62257.7104	0	-0.34477	0	-0.4599	0	-0.45314					0	-0.45889	0	-0.45915	0	0.60287	0	0	0				0	-0.44205	0	0
012	2017-08-10t0245	1502351509.6	larva	6	-62.4096	-319.4228	153.0622	31.6966	3202.6507	10235.4823	61899.1439	0	-0.56347	0	-0.68271	0	-0.67425					0	-0.69004	0	-0.69133	0	0.19085	0	0	0				0	-0.61729	0	0
012	2017-08-10t0645	1502365903.47	larva	9.9983	-58.4113	-315.4245	147.8404	31.9825	3146.7208	10082.5	61331.9528	0	-0.78085	0	-0.90996	0	-0.89926					0	-0.92787	0	-0.92993	0	-0.22346	0	0	0				0	-0.79847	0	0
012	2017-08-10t1045	1502380305.09	larva	13.9988	-54.4108	-311.424	153.0622	31.6966	3202.6507	10235.4823	61899.1439	0	-0.99699	0	-1.1428	0	-1.1293					0	-1.1738	0	-1.1763	0	-0.63949	0	0	0				0	-0.98679	0	0
012	2017-08-10t1445	1502394703.96	larva	17.9984	-50.4111	-307.4243	143.6498	24.0895	2317.4648	7371.9047	34807.7928	0	-1.2115	0	-1.3822	0	-1.3652					0	-1.429	0	-1.4316	0	-1.0557	0	0	0				0	-1.1834	0	0
012	2017-08-10t1845	1502409103.2	larva	21.9982	-46.4114	-303.4245	153.0463	30.4362	3153.3224	10064.7853	59834.4766	0	-1.4246	0	-1.6294	0	-1.6081					0	-1.6953	0	-1.6975	0	-1.4708	0	0	0				0	-1.39	0	0
012	2017-08-10t2245	1502423510.23	larva	26.0002	-42.4094	-299.4226	224.0699	25.4079	4459.99	14115.4767	76156.3333	366.6665	0.23896	191.7833	1.3024	191.4754	1.3252	263.0149	-0.48477	257.2374	7627.4321	225.7029	1.1206	248.3068	1.0104	539678.3	-1.2522	338.2742	69.9034	68.1584	155.6069	144.3784	4512.6006	97.3649	0.86399	125.7312	196708.2
012	2017-08-11t0245	1502437910.04	larva	30.0001	-38.4095	-295.4226	193.6998	23.6362	3181.4896	10084.666	45605.3477	434.5516	0.38752	230.5982	1.7893	228.9617	1.7899	333.0846	0.97332	325.4378	6994.7769	269.3613	1.5513	304.5711	1.518	468344.94	-1.7467	328.5587	76.5639	73.8093	199.8193	193.0152	4196.2051	112.9449	1.1341	156.691	155501.36
012	2017-08-11t0645	1502452310.48	larva	34.0003	-34.4093	-291.4225	432.5481	41.6054	13024.2952	41273.8107	332186.8836	633.5705	1.2175	139.1396	0.011908	136.7404	0.0033483	246.4822	-0.93809	233.6494	19965.0605	180.0036	0.058548	214.9363	0.1832	1119238.6	-1.3983	728.1721	50.893	48.2306	160.0154	131.9025	12961.25	80.7906	0.11761	116.5891	409382.94
012	2017-08-11t1045	1502466710.78	larva	38.0003	-30.4093	-287.4224	364.1844	41.875	11950.1473	37803.9278	334180.0866	352.7013	-0.44358	212.5178	1.1187	211.1283	1.1254	291.4805	0.044119	286.267	21569.5547	254.4698	0.955	279.1657	0.80721	1562431	-1.2932	233.5762	75.8584	74.0598	154.1246	148.3041	11405.2197	106.0831	0.65815	131.2896	557710.8
012	2017-08-11t1510	1502482561.14	larva	42.4032	-26.0064	-283.0196	486.6695	35.586	14924.8268	47106.7	379837.5688	659.4251	0.93604	215.9547	0.97315	215.4515	0.99805	358.3902	1.6571	346.9821	33330.2852	271.5003	0.99929	319.9359	1.1465	1992398.5	-1.2566	738.8177	66.7937	64.0811	187.2104	162.9355	17410.5664	102.6537	0.37099	140.6508	616238.94
012	2017-08-11t1912	1502497090.52	larva	46.4392	-21.9704	-278.9836	495.2211	38.5563	16435.1411	52001.8208	446542.0302	567.6628	0.30723	222.6719	1.033	221.8199	1.0511	304.4286	0.33265	296.9025	31051.7188	263.6698	0.77841	285.6393	0.55163	2251436	-1.4129	627.0695	78.1801	76.0967	170.1445	158.8847	17354.7422	107.9209	0.43855	134.5003	790478.6
012	2017-08-11t2310	1502511386.93	larva	50.4104	-17.9992	-275.0124	678.218	43.8451	24904.0631	78605.8743	753845.0761	685.2643	0.84144	219.3006	0.97269	220.9528	1.0456	359.6197	1.8231	339.3983	55021.8164	274.5279	0.97555	315.9492	1.0348	3348281	-0.59087	625.6362	75.6804	71.688	252.2783	216.8012	38598.5781	120.1465	0.82408	177.4109	1155489.1
012	2017-08-12t0317	1502526187.15	larva	54.5216	-13.888	-270.9012	710.6601	55.9043	30426.4026	96138.0227	1081666.7654	471.8401	-0.39765	154.9136	-0.53853	152.1622	-0.54567	286.6048	-0.18194	280.802	53308.5	199.9019	-0.54082	248.4099	-0.14799	2876125.5	-1.5799	487.088	51.0711	49.1502	127.8911	114.2733	23787.7402	77.6361	-0.79095	101.3614	948185.5
012	2017-08-12t0710	1502540180.26	larva	58.4085	-10.0011	-267.0142	680.0599	48.9733	26062.3849	82248.4038	827933.7115	571.5079	0.026859	224.7489	1.1424	222.1661	1.1131	320.0391	0.80545	310.3923	51206.2617	274.8057	1.0059	299.956	0.76588	3582497.5	-1.197	577.4258	75.3243	73.2209	170.5344	153.2772	27285.5	104.6196	0.14584	132.5613	1200668.9
012	2017-08-12t1200	1502557586.18	larva	63.2435	-5.1661	-262.1793	863.908	58.0289	40714.223	128398.9111	1589018.4938	1086.5924	2.6811	163.1074	-0.64017	159.7929	-0.66331	291.8051	-0.048956	271.1973	72367.6641	214.4958	-0.54705	252.5584	-0.30289	4039680.8	-1.1988	1307.7418	62.3751	57.8727	227.2646	193.9839	56361.6133	103.771	0.021339	161.9653	1544843.9
012	2017-08-12t1510	1502568984.51	larva	66.4097	-1.9999	-259.0131	956.0608	62.2585	48988.31	154435.3458	2076942.6392	412.5518	-0.99185	152.2115	-1.1224	150.2123	-1.0929	247.8359	-1.511	236.5295	73855.1094	194.0604	-1.2896	222.2645	-1.1857	4524943	-0.97096	466.6569	55.8942	52.9169	165.2668	146.2665	49249.4922	88.8085	-0.80034	123.9054	1661623.5
012	2017-08-12t1910	1502583383.66	adult	70.4095	1.9999	-255.0133	915.5431	59.8118	44417.9444	140001.3248	1797549.4576	524.7823	-0.43554	195.8535	0.40694	194.5535	0.42071	307.9415	0.56557	297.8119	83144.2109	253.6031	0.61703	283.7424	0.54544	5286086	-0.45266	591.0706	65.0233	62.0362	186.3334	165.4421	50310.0234	103.9907	-0.080383	143.921	1754978.4
012	2017-08-12t2311	1502597840.19	adult	74.4252	6.0156	-250.9976	958.1466	61.4969	46957.8364	147940.5828	1928202.4196	508.7371	-0.54431	213.6006	1.1886	211.7919	1.1554	306.1447	0.58578	300.8086	87557.375	259.7556	0.91528	287.4998	0.74704	6097228.5	0.19622	517.0498	79.5789	77.864	161.094	148.8571	46072.8906	108.869	0.133	133.0776	2271579.8
012	2017-08-13t0314	1502612439.79	adult	78.4806	10.071	-246.9422	859.5355	60.7711	43654.4722	137685.6397	1841171.9628	446.2467	-0.88397	225.7459	1.7926	224.5939	1.7649	317.0892	1.0294	308.4698	84345.7344	270.814	1.4185	296.0485	1.1145	5985427.5	-0.16881	332.3687	78.0389	75.8255	179.9452	166.6995	47865.418	111.2203	0.201	142.9499	2069122.9
012	2017-08-13t0713	1502626766.33	adult	82.4602	14.0506	-242.9626	988.8928	64.5798	50195.2819	158066.0765	2162609.5632	694.4312	0.419	200.425	0.6525	199.0611	0.64984	301.3156	0.43942	291.0207	91901.2656	250.0195	0.55796	278.8853	0.49888	6110358	-0.22012	854.0612	75.5762	73.463	181.0876	161.1092	55231.7031	109.2376	0.028248	141.2301	2304091.5
012	2017-08-13t1112	1502641071.6	adult	86.4339	18.0243	-238.9889	1069.8417	65.1	56884.2397	179206.6771	2516772.7155	544.3632	-0.37769	171.403	-0.7759	169.2896	-0.76998	264.6646	-0.96494	254.1307	91309.2734	220.3862	-0.77387	244.2146	-0.87788	5913403	-0.63433	618.3966	62.488	60.2521	161.17	144.0956	55603.6523	94.8799	-0.81967	124.7031	2155837.2
012	2017-08-14t1205	1502730675.27	adult	111.3238	42.9142	-214.099	1025.7474	67.9575	58835.9416	185439.1798	2823644.5396	1171.8838	2.107	188.8964	-0.16564	186.7388	-0.19201	318.2245	0.59861	298.8965	113606.1406	246.0309	0.12861	279.1557	0.23462	6727354.5	-0.63144	1459.4253	77.8117	73.0644	243.5785	212.6126	86957.5391	125.402	0.21932	179.6145	2771186.2
012	2017-08-14t1509	1502741708.15	adult	114.3885	45.9789	-211.0343	1058.1776	69.1282	60028.3637	189102.805	2859346.6565	853.8024	0.7507	178.13	-0.81239	176.9393	-0.77144	280.5097	-0.62512	266.3034	102105.5312	225.8717	-0.87162	252.6388	-0.8602	6473600	-0.98713	1084.7421	72.7092	69.7925	196.9341	172.03	71684	110.8697	-0.57019	149.6855	2642396.2
012	2017-08-14t1909	1502756106.99	adult	118.3882	49.9786	-207.0346	1057.6212	68.4303	60121.1952	189391.6832	2855397.1149	510.0274	-0.67334	208.3247	0.86811	207.1175	0.87795	290.0707	-0.39158	282.0926	105875.8125	250.5588	0.24801	271.6668	-0.17571	7587396	0.19763	454.958	84.7791	82.7047	172.0653	156.2017	62803.8438	117.7982	-0.31925	142.8334	3087739.2
012	2017-08-14t2309	1502770509.99	adult	122.389	53.9794	-203.0338	1065.0445	67.1336	59607.7623	187765.0125	2788178.8676	619.6236	-0.24241	220.8604	1.5484	221.3451	1.6434	327.7397	0.67875	314.6076	118641.7812	272.8763	1.2556	299.7526	0.85748	7975269.5	0.53465	576.6185	88.2231	85.2238	217.5986	197.1826	78770.7109	130.0124	0.20116	169.8634	3185736
012	2017-08-15t0309	1502784909.37	adult	126.3888	57.9792	-199.0339	1096.4406	69.2193	64106.6643	201963.6877	3144723.8479	1405.1761	2.8674	172.9419	-1.2566	170.9444	-1.254	304.2806	-0.075436	276.6394	118060.8672	219.0606	-1.3491	254.2174	-0.95919	6705649	-0.98618	1813.7797	74.6066	69.354	253.2675	217.4247	98267.7812	123.3945	-0.2089	179.1444	2892796.5
012	2017-08-15t0709	1502799312.82	adult	130.3898	61.9802	-195.033	1041.8258	68.9323	59584.4352	187758.5833	2839149.0951	568.4722	-0.46818	213.3338	1.0308	212.4761	1.062	295.151	-0.39217	288.0274	106549.5156	256.4908	0.37106	278.0684	-0.099941	7689830.5	0.020569	488.3242	91.6931	89.1047	183.8862	171.5362	66382.9219	129.435	0.0038152	157.9314	3305171.2
012	2017-08-15t1144	1502815800.95	adult	134.9698	66.5602	-190.4529	1109.7575	142.5691	71384.0277	230640.7399	4154438.0213	1646.4323	3.754	223.5346	1.5785	217.0456	1.282	478.4843	4.8279	433.6747	206705.2031	297.602	2.2586	384.025	3.8651	9640824	2.0631	2149.0093	121.964	108.338	478.6995	413.8584	206798.1719	219.0946	4.3177	347.0407	5260186
012	2017-08-15t1544	1502830203.38	adult	138.9705	70.5609	-186.4523	1071.7727	68.4803	59056.7101	185949.3927	2751533.3298	847.9229	0.61476	213.7338	0.98001	212.0388	0.96815	320.9861	0.24819	307.9635	114913.0156	261.9052	0.52675	290.7631	0.265	7646114	-0.17532	1027.373	95.7928	92.0342	230.4927	207.7863	82516.3984	139.9032	0.35396	183.4001	3426892.2
012	2017-08-15t1944	1502844604.3	adult	142.9708	74.5612	-182.452	1053.8984	68.5576	59843.7657	188575.1329	2858920.0638	940.0851	0.98445	193.5396	-0.21838	192.5683	-0.16959	323.1367	0.27197	302.8728	117298.6406	252.3602	0.036746	285.8718	0.032215	7011552.5	-0.90537	1098.8776	90.7165	86.1657	259.4261	231.3285	94171.6562	146.1459	0.60826	199.4838	3286479
012	2017-08-15t2344	1502859003.38	adult	146.9705	78.5609	-178.4523	1147.2042	69.0086	62698.298	197410.1144	2882933.7873	672.5147	-0.066266	209.8454	0.70875	210.3846	0.83328	337.1134	0.65453	322.2852	128103.0781	271.359	0.90805	306.6761	0.79098	7968039	0.076679	726.1342	88.4822	84.5023	242.2942	215.4608	92071.7969	141.8697	0.32265	189.6927	3359755.5
012	2017-08-16t0344	1502873404.15	adult	150.9707	82.5611	-174.4521	1078.443	68.7355	58919.3681	185534.6173	2717589.1642	681.053	-0.016483	218.1159	1.1688	216.3916	1.159	336.5664	0.62267	322.3297	120490.7578	271.7755	0.89625	306.0407	0.73404	7787610	-0.15314	854.1229	91.1375	86.7369	236.3797	212.8341	84623.9219	140.7111	0.18968	185.2937	3253973
012	2017-08-16t0744	1502887804.32	adult	154.9708	86.5612	-170.452	1128.985	70.0433	61400.277	193475.7723	2855303.5682	686.3742	0.020149	205.2172	0.39203	206.4192	0.5634	339.5769	0.70118	321.0785	126662.1953	270.1891	0.78535	303.5764	0.60207	7639619.5	-0.34351	816.3551	90.5016	86.044	263.2449	230.7191	98190.3359	145.9789	0.40794	197.4269	3369101.5
012	2017-08-16t1144	1502902204.46	adult	158.9708	90.5612	-166.452	1047.1364	70.0335	59687.4434	188018.2414	2848312.8423	839.2028	0.68412	204.5342	0.32588	202.9474	0.33964	319.1515	0.049378	300.0652	115532.8281	253.1532	-0.068691	285.4024	-0.14863	7392273.5	-0.62912	1023.1021	96.2189	91.4906	243.4586	213.7712	88132.0156	146.2381	0.34481	189.2574	3477544
012	2017-08-16t1544	1502916602.89	adult	162.9704	94.5608	-162.4524	1069.4057	75.2941	61180.7781	192865.5873	2930925.0366	572.8519	-0.44261	202.8538	0.20432	204.9212	0.43272	317.5904	-0.026111	309.565	117826.0312	266.8139	0.54959	296.077	0.22701	7517354.5	-0.53271	724.2745	86.4227	83.9556	206.705	191.3354	76687.5469	137.5327	-0.25804	172.2238	3202652.2
012	2017-08-17t1239	1502991896.72	adult	183.8853	115.4757	-141.5374	1144.0648	67.7815	62587.1736	197097.7047	2934505.8138	831.6612	1.0125	187.9955	-0.78077	187.8825	-0.66017	297.2054	-0.86613	287.1365	112938.0547	244.5247	-0.69608	274.5693	-0.82559	7126910	-0.95592	958.1818	90.2106	87.3364	212.9232	196.1719	80910.8125	142.766	-0.44063	179.1308	3419882.2
012	2017-08-17t1544	1503003002.61	adult	186.9703	118.5607	-138.4525	1053.8937	71.0649	59845.9318	188557.3605	2841324.5303	479.7236	-0.84612	208.8788	0.38714	205.8763	0.33358	317.4044	-0.13042	312.2942	115217.7969	262.1991	0.097047	297.7529	0.080049	7568722	-0.54458	424.1939	103.3635	98.7065	228.6257	220.4259	82991.1406	154.7811	0.29018	198.6724	3745376.5
012	2017-08-17t1944	1503017402.77	adult	190.9703	122.5607	-134.4524	1018.0431	70.5921	59092.85	186220.7887	2874341.0591	541.0806	-0.49091	221.1175	1.0292	218.412	0.98949	336.0319	0.54625	327.6512	120299.4297	273.8488	0.5735	311.5684	0.57803	7910919.5	-0.22867	583.8679	103.7194	99.1645	229.0381	215.9783	81995.6562	153.74	0.097399	194.9989	3710768.5
012	2017-08-17t2344	1503031801.93	adult	194.9701	126.5605	-130.4527	1109.0075	75.9106	64177.4216	202176.549	3118118.0379	559.9149	-0.36684	209.2687	0.3237	206.3	0.27984	322.5401	-0.0099226	314.9038	125468.1016	263.5406	0.052052	299.7334	0.05949	8125276	-0.036593	666.2066	105.8231	101.0785	226.1604	213.4366	87976.3906	158.62	0.27824	196.2916	4108795
012	2017-08-18t0344	1503046203.03	adult	198.9704	130.5608	-126.4524	1095.9157	70.4566	59181.4342	186346.8306	2735582.3953	507.4337	-0.65759	208.8302	0.25875	205.7598	0.21325	333.9374	0.35383	327.4845	119883.5156	267.3247	0.16651	308.9265	0.36092	7490949	-0.55947	540.882	103.5838	99.4605	238.2388	221.9843	85527.7188	156.4415	0.019024	198.0787	3715654
012	2017-08-18t0744	1503060604.41	adult	202.9708	134.5612	-122.452	1097.4553	70.2834	61153.5556	192545.1228	2894279.5698	756.0484	0.83019	198.4356	-0.3414	197.0434	-0.2902	327.5933	0.070009	319.2929	121537.1094	262.2839	-0.10797	303.2038	0.085964	7348666.5	-0.65242	858.3077	99.5156	95.4985	232.3109	219.2626	86187.3516	157.5337	-0.045052	200.1973	3685359.8
012	2017-08-18t1144	1503075003.16	adult	206.9704	138.5609	-118.4523	1114.6199	68.7644	61159.7928	192614.3578	2812957.7588	791.7117	1.055	203.3195	-0.12266	201.7538	-0.079833	341.1216	0.4889	332.5812	126556.1172	272.8073	0.27626	315.3378	0.47129	7533191.5	-0.47842	1106.7384	105.5943	100.1144	250.6862	235.7106	93004.5938	171.1838	0.593	218.4829	3912375.5
012	2017-08-18t1653	1503093574.63	adult	212.1292	143.7196	-113.2936	1015.7947	69.5365	56970.4751	179544.6982	2676724.3377	771.5485	0.9405	210.7786	0.20617	206.9918	0.13679	348.1829	0.64237	337.7272	120123.0859	276.7096	0.35083	320.1266	0.55603	7269333	-0.62981	894.0987	108.1116	101.9764	256.2845	238.5005	88418.1562	171.3603	0.39572	218.6434	3728554.2
012	2017-08-18t2100	1503108380.43	adult	216.2419	147.8323	-109.1809	779.2912	78.8634	48274.545	153357.643	2472336.5119	446.2692	-1.0155	211.6882	0.20496	208.5504	0.17232	325.6234	-0.18714	319.3982	95082.0469	267.4863	-0.084602	302.8075	-0.11936	6178966	-1.374	513.4584	110.2486	104.7259	236.073	223.8634	68933.3125	167.1713	0.027843	207.3618	3218046.5
012	2017-08-19t0021	1503120451.59	adult	219.595	151.1854	-105.8278	988.5476	72.2676	56901.6903	179382.546	2743851.1514	634.9224	0.11518	219.6003	0.56433	215.785	0.49879	352.2861	0.65127	343.475	121538.7031	283.8269	0.51406	326.7693	0.66795	7561058	-0.33906	680.6368	107.4537	102.6157	233.7899	221.6431	80657.5078	163.0964	-0.28769	204.8199	3699737.5
012	2017-08-19t0532	1503139094.88	adult	224.7737	156.3641	-100.6491	1069.2188	68.7323	59397.9804	187120.2189	2751687.1494	649.6549	0.19783	204.6956	-0.22542	202.2924	-0.21334	331.111	-0.11375	323.3164	119199.9531	267.9569	-0.17783	308.6969	-0.025566	7366381.5	-0.42247	829.0435	108.7559	103.5517	245.7094	234.2624	88455.3906	168.7573	-0.17163	214.515	3913800.2
012	2017-08-19t0900	1503151579.62	adult	228.2417	159.8321	-97.1811	1061.6641	69.2231	59376.5248	187099.8914	2764203.2765	862.5276	1.4787	219.4471	0.46988	216.0104	0.43005	367.174	1.0108	354.2552	132182.625	284.6843	0.42636	336.5227	0.87981	7891317.5	-0.028743	1108.5631	108.5349	102.2295	282.8574	259.8962	101828.6562	172.0622	-0.12007	229.529	3902916
012	2017-08-19t1211	1503163045.84	adult	231.4267	163.0172	-93.996	1064.8117	71.1961	58471.3814	184161.4617	2727740.0706	828.8497	1.2724	222.84	0.60975	220.8409	0.64076	362.7782	0.83368	350.4036	128786.25	292.7211	0.6966	333.8779	0.7532	7891211	0.00070711	1004.3749	109.389	104.5963	257.0661	234.7421	91258.4531	171.7902	-0.221	215.6882	3873682.5
012	2017-08-19t1716	1503181335.82	adult	236.5073	168.0977	-88.9155	1109.4549	69.0283	62062.1712	195455.6532	2917993.9919	481.2164	-0.84264	212.4767	0.072077	209.3976	0.056955	321.0587	-0.55164	314.9068	120718.0781	266.6988	-0.34556	300.8206	-0.40903	7981900	0.10789	550.78	108.2658	103.1792	225.3052	213.5186	84714.7656	163.0633	-0.73123	197.1248	4067113.5
012	2017-08-19t2053	1503194390.43	adult	240.1336	171.724	-85.2892	748.1936	71.2772	40518.5451	128924.5927	1823407.9751	473.4886	-0.89721	220.3103	0.42908	218.0851	0.45504	340.9857	0.052418	334.0382	83882.4688	276.5893	-0.0034264	317.4084	0.11521	5417650.5	-1.5392	423.4722	109.2836	104.6609	229.6594	219.9713	56496.2031	161.4286	-0.88165	200.5785	2687394
012	2017-08-20t0006	1503205916.11	adult	243.3352	174.9256	-82.0876	1058.171	68.3943	58650.9855	184881.3012	2702459.0324	472.2619	-0.91186	225.3938	0.6595	222.4085	0.64916	347.2888	0.22907	340.798	123634.8125	289.3576	0.45534	327.4485	0.42702	8008466	0.18795	484.2044	115.8668	110.8747	237.1663	226.3864	84431.1953	174.5635	-0.39298	210.9821	4116862.8
012	2017-08-20t0516	1503224518.71	adult	248.5025	180.093	-76.9202	756.0503	71.0169	43378.9551	137587.6357	2093468.8281	522.7481	-0.61223	225.5909	0.64632	222.6086	0.6389	350.2528	0.2872	344.5078	92116.4766	292.7868	0.54757	329.7489	0.46666	5927400	-1.1136	554.7904	116.7268	113.4736	242.179	228.8569	63693.0859	177.651	-0.37724	212.9298	3066998
012	2017-08-20t0841	1503236857.28	adult	251.9299	183.5203	-73.4928	1030.8176	68.5026	56969.0506	179470.2437	2639541.1512	447.7487	-1.083	225.1912	0.61274	222.3117	0.6123	342.3309	0.011722	336.5597	118104.1562	286.8678	0.2974	322.973	0.21378	7767519.5	0.1122	437.7431	117.7107	113.1795	236.0664	227.6125	81442.9062	175.3421	-0.54493	212.3535	4060194.8
012	2017-08-20t1157	1503248598.34	adult	255.1913	186.7817	-70.2314	1013.7474	65.2216	56464.3843	177922.5909	2629606.5944	466.1302	-0.97656	225.5496	0.61708	222.574	0.61366	342.7692	0.0039863	335.9926	117569.8203	284.2707	0.17466	321.077	0.12638	7714248.5	0.10881	441.5127	120.1057	115.578	240.2694	228.9734	82412.3984	178.8954	-0.46748	213.6584	4107856
012	2017-08-20t1708	1503267262.14	adult	260.3757	191.9661	-65.0471	1003.2275	69.2267	56016.6259	176512.9706	2611026.266	480.7386	-0.89684	224.0734	0.52447	221.1581	0.52745	341.9567	-0.056169	337.1511	116265.2812	286.4837	0.22271	321.9353	0.11873	7603706.5	0.087194	421.8525	120.243	115.8469	240.0204	228.9367	81606.9453	182.5637	-0.42651	216.5153	4080326.5
012	2017-08-20t2025	1503279089.21	adult	263.661	195.2514	-61.7618	701.4521	70.4943	40686.9355	129222.7718	1969050.8296	432.8028	-1.2076	228.5795	0.73277	226.5564	0.77888	348.6919	0.13865	340.4543	86126.8906	294.1727	0.49691	326.9711	0.26785	5630827.5	-1.1453	412.0748	125.135	121.9036	253.1427	240.2546	62526.2344	191.0373	-0.1581	226.619	3082576.5
012	2017-08-21t0136	1503297716.75	adult	268.8353	200.4257	-56.5874	697.8453	70.5813	40212.0291	127933.9009	1915652.1309	579.8507	-0.28253	228.9771	0.73359	227.0008	0.78465	348.3475	0.094695	342.3158	84996.7812	295.9783	0.53278	327.5659	0.25303	5574447	-1.1278	531.5298	125.8605	122.3842	254.4135	241.1248	62076.8984	194.0642	-0.14762	227.4359	3064074
012	2017-08-21t0504	1503310220.43	adult	272.3086	203.899	-53.1142	622.3719	69.8728	35405.9437	112768.796	1673944.0961	447.0633	-1.1414	229.2607	0.73549	226.353	0.74273	352.646	0.21193	344.8842	75818.8906	295.2078	0.48011	330.9792	0.34774	4918329	-1.5105	499.5021	126.5859	119.9947	257.8298	247.7199	55433.4062	200.3101	0.021816	234.8758	2715648.5
012	2017-08-21t0820	1503321956.47	adult	275.5686	207.159	-49.8542	572.0081	69.3596	32043.546	102606.3996	1473116.8779	468.9415	-1.0091	219.1375	0.22172	217.8062	0.31385	321.5325	-0.81856	314.9079	62698.8359	273.4881	-0.39466	301.5516	-0.69763	4258717.5	-1.8966	453.843	123.4882	117.4802	246.9937	236.2894	48163.7656	191.4513	-0.38454	223.5824	2399869.2
012	2017-08-21t1330	1503340575.47	adult	280.7405	212.3309	-44.6822	570.2071	69.3435	31544.5304	100942.3419	1489758.2202	411.5467	-1.3996	228.3409	0.66184	224.7848	0.64201	347.5924	-0.0044371	342.8628	66737.7422	294.3435	0.39187	328.3534	0.20076	4372271.5	-1.7713	417.4423	128.3214	121.1277	257.3157	250.3196	49404.6172	200.9945	-0.12503	235.8273	2457097.5
012	2017-08-21t1657	1503353001.35	adult	284.1922	215.7826	-41.2306	604.4664	67.9826	32417.9823	103346.3532	1474038.3495	537.5342	-0.58022	226.3675	0.552	223.3809	0.5634	345.5375	-0.093161	338.0283	68070.8906	289.6643	0.18351	326.3232	0.10642	4452195.5	-1.686	467.3814	126.2689	118.8208	255.6558	246.1788	50364.1836	199.7943	-0.23821	233.2232	2483457.5
012	2017-08-21t2013	1503364744.54	adult	287.4542	219.0446	-37.9686	616.4181	67.0915	34643.1644	110234.9754	1634640.428	484.779	-0.93755	223.3784	0.39105	221.4151	0.45725	332.3217	-0.5488	323.4629	70119.875	281.0688	-0.18276	311.9977	-0.42424	4692734	-1.5012	529.4298	127.9328	123.4038	253.1295	243.0066	53410.3281	193.9103	-0.51928	227.118	2687611.8
012	2017-08-22t0124	1503383416.15	adult	292.6407	224.2311	-32.7821	609.7652	69.7643	33258.4768	106362.9958	1524710.8369	459.4307	-1.123	224.6561	0.43951	221.1619	0.43147	346.8986	-0.10024	340.3703	70073.5234	288.2389	0.070626	325.169	0.0091153	4533111	-1.5525	422.4908	124.1501	115.2244	258.2744	248.4008	52171.4297	198.2213	-0.4563	233.9566	2505100.2
012	2017-08-22t0441	1503395261.44	adult	295.9311	227.5215	-29.4917	621.8094	67.4068	34760.9512	110565.1762	1641172.3776	478.0253	-1.0078	225.6667	0.48158	223.9197	0.56244	340.5039	-0.33343	332.4041	71846.3281	284.7421	-0.093709	316.4815	-0.32691	4755249	-1.3804	462.6892	130.068	125.062	262.8894	253.5851	55469.6641	197.6075	-0.53862	234.1019	2740793.8
012	2017-08-22t0757	1503407012.77	adult	299.1953	230.7857	-26.2274	621.6565	69.1351	33206.8572	105977.805	1498619.784	477.3532	-1.0227	224.402	0.40768	220.913	0.4037	345.5556	-0.18486	339.0378	69802.2344	287.8466	0.011747	326.5314	0.01532	4521476.5	-1.4983	465.2819	126.2529	116.9427	265.6649	257.6621	53664.3047	203.5252	-0.38303	242.5125	2543870.2
012	2017-08-22t1308	1503425684.05	adult	304.3818	235.9722	-21.041	621.1236	67.3819	34526.5707	109850.5568	1631602.3227	472.8602	-1.0709	224.8799	0.41867	222.8581	0.49202	335.9579	-0.54097	327.2255	70551.1484	283.7571	-0.1925	315.3215	-0.43202	4707187	-1.3326	531.7318	130.7933	125.5192	262.0851	251.1515	55037.8594	200.0551	-0.6	236.6314	2737764.8
012	2017-08-22t1544	1503435004.32	adult	306.9708	238.5612	-18.452	619.7102	67.286	34659.795	110257.8862	1634839.2725	546.9655	-0.5615	227.2533	0.53625	225.1494	0.60488	349.235	-0.10702	338.4962	73688.5938	287.8236	-0.039679	323.3883	-0.15182	4773682	-1.2668	536.3103	132.9029	127.3719	272.8928	256.8283	57580.3828	204.2748	-0.49447	242.346	2791758.8
012	2017-08-22t2038	1503452644.74	adult	311.8709	243.4613	-13.5519	620.9957	68.3594	32207.0044	102773.0334	1410675.1502	507.6587	-0.85065	222.9663	0.29968	219.4712	0.30409	351.1599	-0.069522	338.7349	68827.3438	287.014	-0.1059	325.1056	-0.12045	4367909	-1.4814	477.6333	129.245	118.3828	284.5022	267.3488	55762.4375	213.073	-0.26818	250.737	2531910.5
012	2017-08-23t0006	1503465160.06	adult	315.3474	246.9378	-10.0754	617.2057	67.1845	34004.1406	108089.6974	1592255.7531	553.6269	-0.53157	227.1332	0.51303	224.538	0.56181	344.2	-0.32968	337.1959	71249.3906	288.2897	-0.073921	321.3683	-0.28581	4683487.5	-1.2491	551.8058	135.9118	130.4116	270.8013	258.6015	56055.8672	209.1213	-0.46755	244.327	2802502.5
012	2017-08-23t0344	1503478204.45	adult	318.9708	250.5612	-6.452	611.5736	66.0639	33124.4101	105284.7697	1524855.2249	541.7567	-0.62512	227.1589	0.50787	224.4204	0.55141	345.5109	-0.3065	336.6645	69447.6953	288.8809	-0.071584	323.9615	-0.21191	4562033	-1.2949	564.5196	136.8209	132.1623	274.8107	264.0616	55236.9531	209.4958	-0.51574	248.3173	2747775
012	2017-08-23t0822	1503494889.55	adult	323.6056	255.196	-1.8172	612.2882	66.2018	33355.6253	106034.4744	1533099.6108	524.6878	-0.76187	228.6113	0.57912	225.9266	0.62662	347.1717	-0.27656	338.8316	70475.8594	289.8899	-0.056721	325.7533	-0.17402	4624350	-1.2143	511.3708	138.0548	133.2451	275.9711	263.3752	56022.1406	211.0303	-0.53959	249.5526	2792573.2
012	2017-08-23t1200	1503507973.52	dead	327.24	258.8304	1.8172	615.9417	66.1444	30599.0502	98038.7365	1289702.8179	506.8293	-0.90547	225.0043	0.37622	221.038	0.3623	347.0886	-0.30153	339.6496	64905.5703	287.6077	-0.18223	323.3754	-0.2928	4188904.5	-1.4633	541.4065	135.738	123.2634	293.4209	281.8195	54869.7148	229.7457	0.046927	266.7548	2527034
013	2017-08-09t1445	1502308331.81	egg	-2.0007	-58.4656	-162.9706	236.0304	63.6124	10430.6716	33804.5746	417040.3794	405.221	1.8716	192.3371	2.4883	189.4026	2.4762	283.3031	0.11826	275.5778	18131.398	242.3509	2.5192	266.6893	2.432	1224995.2	2.4798	330.5766	57.9183	56.6349	133.4235	120.5653	8539.106	81.7096	1.4178	102.0213	368881.5
013	2017-08-09t1845	1502322736.52	larva	2.0007	-54.4643	-158.9693	235.1421	60.2577	10267.1915	33149.1324	402035.8898	462.7087	1.9433	203.3778	2.4742	202.0347	2.4845	280.5699	0.044027	267.0286	17675.902	242.1351	2.348	260.4649	2.196	1275382.4	2.1271	329.4393	60.9179	59.1999	145.388	131.258	9159.445	86.0083	1.3784	110.0976	382016
013	2017-08-09t2245	1502337124.03	larva	5.9972	-50.4677	-154.9727	233.9419	61.0612	10030.2486	32408.7003	388139.6588	495.5058	1.8982	209.1195	2.3919	208.0379	2.4051	291.1676	0.20273	277.0519	18052.39	248.3925	2.2559	269.2131	2.1153	1280229.2	1.7164	418.3369	64.5553	62.4715	157.1063	138.2001	9740.591	92.0477	1.381	122.4777	395207.75
013	2017-08-10t0245	1502351530	larva	9.9988	-46.4661	-150.9711	232.0766	61.4897	10466.8447	33854.8463	417648.224	491.384	1.6732	209.0049	2.2285	207.5592	2.235	292.5707	0.20543	277.9361	18724.527	248.1226	2.0896	269.9278	1.9543	1334705.5	1.3611	497.0694	67.6448	65.6145	168.5099	141.3434	10784.632	95.5016	1.3323	126.5194	431979.62
013	2017-08-10t0645	1502365923.69	larva	13.9971	-42.4678	-146.9728	235.4457	59.6546	10420.8429	33720.6222	415603.553	442.8716	1.2278	207.0645	2.0395	205.879	2.0489	288.9009	0.11546	274.1786	18489.658	245.5873	1.8957	266.573	1.7498	1316102.2	0.91774	428.2446	70.46	68.5511	170.3329	147.9981	10901.303	98.9612	1.2874	126.1777	447843.47
013	2017-08-10t1045	1502380325.53	larva	17.9976	-38.4673	-142.9723	236.3535	61.1475	10395.5671	33585.1831	409427.2515	456.8625	1.0975	207.1345	1.8816	206.0272	1.8916	292.4608	0.16139	277.0491	18717.488	245.5919	1.7319	265.8248	1.5717	1314061.6	0.49348	451.7816	73.3432	70.8843	177.4817	155.6548	11358.828	101.7781	1.2303	134.3391	465289.06
013	2017-08-10t1445	1502394724.1	larva	21.9972	-34.4677	-138.9727	235.0866	59.9963	10523.2415	34089.7968	422879.1243	458.3715	0.90621	206.6342	1.7134	205.422	1.7213	289.6407	0.085405	275.3812	18826.646	244.6765	1.5532	266.4848	1.4067	1325351.8	0.085927	478.6894	75.9165	73.8151	179.0085	157.3253	11635.552	105.8568	1.2057	140.3621	486928.56
013	2017-08-10t1845	1502409123.49	larva	25.997	-30.4679	-134.9729	345.3428	43.3337	11580.7038	36659.0815	341933.2473	374.6058	0.27973	151.5494	0.63361	146.6113	0.57912	302.1798	0.32298	299.1838	21756.947	211.4977	0.92595	279.3238	1.3837	1080092.5	-0.61967	351.7082	52.015	49.0769	153.21	133.4193	11031.124	85.3458	0.55881	118.9478	370711
013	2017-08-10t2245	1502423530.89	larva	29.9991	-26.4658	-130.9708	240.3097	63.4044	11076.7313	35801.8147	455665.2764	471.5327	0.57786	207.0962	1.3874	206.0512	1.3985	294.073	0.1385	280.8998	19996.96	245.4764	1.2124	267.856	1.0612	1399556	-0.66176	440.8029	79.5313	77.2263	181.1454	160.7629	12317.89	109.0676	1.0319	141.2744	537472.5
013	2017-08-11t0245	1502437930.81	larva	33.9991	-22.4659	-126.9709	454.3016	35.4489	13624.9759	42978.1597	344792.5662	388.1289	-0.052949	206.152	1.1926	203.7791	1.1813	307.1728	0.41316	300.0704	26109.69	255.1348	1.1642	287.3264	1.117	1734769	-0.68449	335.2326	67.1989	65.615	145.2754	133.2863	12348.41	93.9892	0.47991	118.3596	565478.7
013	2017-08-11t0645	1502452331.18	larva	37.9992	-18.4658	-122.9708	459.1553	38.5447	13852.4849	43825.9578	347105.705	461.774	0.12493	225.3261	1.3519	223.261	1.3453	318.5704	0.67356	309.9122	27397.053	269.6646	1.1879	292.84	0.9909	1928115	-0.87137	490.4242	76.257	73.0982	186.5263	169.953	16041.26	110.7374	0.79177	147.3951	652531.1
013	2017-08-11t1045	1502466731.68	larva	41.9993	-14.4656	-118.9706	645.1644	47.1625	23707.0851	74793.4214	729253.8459	995.4929	2.7257	212.6671	0.92904	213.764	0.98432	320.9704	0.74107	308.1037	46861.684	269.5585	0.98724	299.6771	0.87831	3090690.5	0.044871	1236.5618	68.1377	66.2925	168.3287	150.4752	24575.992	101.1029	0.34146	129.9109	990244.6
013	2017-08-11t1510	1502482581.49	larva	46.402	-10.0629	-114.5679	701.5882	50.2413	27847.4284	87831.4891	925216.3378	382.835	-0.67938	187.4026	0.31133	185.6937	0.31901	303.3185	0.30418	298.4805	51867.473	247.9735	0.50324	281.7296	0.49183	3187530.5	-0.33875	365.6181	61.6792	60.3091	146.8626	132.5083	25113.5	91.7122	-0.092415	115.17	1049101.2
013	2017-08-11t1912	1502497112.48	larva	50.4384	-6.0265	-110.5315	793.0033	53.2054	34292.6923	108164.982	1238315.2297	492.2562	-0.19195	226.8131	1.1376	225.5207	1.1448	323.1247	0.83522	313.7516	67856.18	271.6116	0.92058	298.6933	0.75009	4743342.5	1.0088	475.9655	74.5426	72.5997	168.1104	150.7854	35303.176	104.1424	0.26405	132.0163	1558909.8
013	2017-08-11t2310	1502511407.79	larva	54.4093	-2.0556	-106.5606	880.8964	55.9359	41972.4291	132417.009	1643159.7569	393.0337	-0.81618	189.9451	0.29455	191.2837	0.37276	286.9615	-0.17101	280.814	73462.13	244.2931	0.37215	268.2295	0.20913	4845499.5	0.7044	417.2443	67.4154	66.4618	153.5729	139.7866	39314.668	98.1889	-0.014884	123.1282	1719765.6
013	2017-08-12t0317	1502526208.02	adult	58.5205	2.0556	-102.4494	992.8442	59.3103	43660.933	137447.2816	1639847.7675	465.8753	-0.54343	197.3274	0.41959	197.5927	0.47558	331.9001	1.1651	326.0479	88285.43	271.3664	0.92671	309.3823	0.95511	5246540	0.71306	454.8268	64.8256	63.4276	170.9537	155.9611	45473.695	101.0429	-0.0056103	132.3895	1723583.5
013	2017-08-12t0710	1502540201.22	adult	62.4075	5.9426	-98.5624	984.1748	61.8356	47841.1141	150871.5665	1926631.9804	662.699	0.4207	173.6542	-0.30553	170.858	-0.31937	287.3956	-0.19075	276.7974	83632.125	226.9765	-0.19742	261.9549	-0.075685	5048648	0.054524	856.4756	64.464	62.0696	172.7244	151.0179	50262.812	97.2293	-0.27001	129.8862	1874160.6
013	2017-08-12t1200	1502557607.21	adult	67.2425	10.7776	-93.7274	1006.5148	73.8311	53057.0491	167181.9758	2394943.5017	497.2299	-0.54611	166.146	-0.66084	162.1924	-0.70949	281.8336	-0.36569	275.2142	90750.41	221.9432	-0.43986	255.1505	-0.30569	5345084.5	-0.090352	515.0199	58.4451	56.1045	150.1846	135.3289	48359.438	90.4103	-0.73626	117.384	1880237.1
013	2017-08-12t1510	1502569005.46	adult	70.4087	13.9438	-90.5612	1134.8738	62.2337	51616.7872	162838.102	2050579.024	654.2076	0.25335	207.223	0.84811	205.2475	0.82374	312.893	0.73929	300.5021	98561.3	256.6994	0.72682	287.5387	0.66323	6512398.5	0.97291	626.7704	74.4389	71.6261	192.7522	169.6594	60716.95	109.4636	0.22053	148.9186	2339389.8
013	2017-08-12t1910	1502583404.63	adult	74.4085	17.9435	-86.5615	1053.2238	64.3636	55974.7594	176446.9851	2460770.1384	783.7246	0.91058	166.1141	-0.83172	165.0835	-0.77004	251.7049	-1.424	237.9128	85579.68	206.3599	-1.1741	228.3593	-1.2907	5638246	-0.33768	1047.7781	63.2379	61.2026	163.98	142.1109	55753.21	94.0433	-0.69833	124.7153	2146421.8
013	2017-08-12t2311	1502597861.02	adult	78.4241	21.9592	-82.5458	976.3071	62.5415	49626.3152	156401.436	2091017.0416	473.8238	-0.73863	193.6957	0.3435	191.2453	0.30529	300.9036	0.42044	291.8851	90872.875	242.6442	0.24786	275.4856	0.35848	5834501	-0.3434	503.7495	72.8425	70.6265	167.9883	155.8456	50732.46	104.7898	-0.15556	135.5972	2194162
013	2017-08-13t0314	1502612462.43	adult	82.4801	26.0151	-78.4899	634.5686	68.204	35745.344	113789.714	1664440.9113	441.3498	-0.91425	197.4336	0.51111	196.6009	0.53735	275.766	-0.53123	267.9239	59841.22	238.4855	0.058063	259.1664	-0.26017	4277793.5	-2.3682	463.0908	75.6416	73.6406	161.6623	145.5315	35080.72	105.5272	-0.17595	130.1196	1638925.8
013	2017-08-13t0713	1502626788.07	adult	86.4594	29.9945	-74.5105	1081.6484	80.4209	61190.9557	193259.7148	2881776.8395	668.9708	0.27386	199.5174	0.60814	197.4848	0.57325	304.8769	0.56999	296.5477	113109.336	254.1761	0.74152	282.1286	0.63501	7395114	1.1014	827.6264	75.9313	73.155	187.1879	170.5457	69446.7	113.491	0.19457	150.3844	2814395.5
013	2017-08-13t1112	1502641092.8	adult	90.433	33.968	-70.537	732.3514	69.9748	37472.3063	120083.3255	1602380.2898	732.8768	0.57091	218.3332	1.5604	217.1945	1.5376	308.0111	0.67337	296.8413	70226.516	261.2618	1.0596	284.252	0.71477	4971447	-1.916	865.7424	87.4562	85.1698	193.5279	172.3414	44124.35	120.3995	0.48918	153.7682	1991377.5
013	2017-08-14t1205	1502730696.55	adult	115.3229	58.858	-45.647	1002.7641	69.6378	58156.3858	183382.7411	2811447.1898	468.973	-0.83125	170.2927	-1.269	168.7049	-1.2415	264.547	-1.1272	254.4566	93120.555	214.6153	-1.418	240.41	-1.3528	5992941	-1.5539	496.0266	70.9698	68.4404	175.6605	157.3546	61832.508	107.1768	-0.77459	138.0355	2497570
013	2017-08-14t1509	1502741729.47	adult	118.3876	61.9227	-42.5823	598.7425	96.7292	37181.4305	119380.4027	1991528.0775	524.869	-0.61302	185.0874	-0.45857	182.7381	-0.4884	300.0721	-0.089301	290.7959	67516.22	243.7775	-0.073651	273.2089	-0.11556	4163355.8	-3.6793	533.2401	79.7966	76.953	202.1406	196.515	45481.64	123.5508	-0.033613	159.6514	1794945
013	2017-08-14t1909	1502756128.31	adult	122.3873	65.9223	-38.5827	1021.8706	68.129	53193.848	167618.9288	2331115.3621	493.1875	-0.75113	184.6912	-0.52775	182.0238	-0.57453	282.1647	-0.68299	275.8381	91139.195	241.8572	-0.21562	265.951	-0.45369	5960725.5	-1.7273	490.6453	78.2835	75.9769	176.4407	164.2458	56990.348	119.6228	-0.31342	146.3167	2526520
013	2017-08-14t2309	1502770531.6	adult	126.3882	69.9232	-34.5817	924.8449	65.2714	45815.1466	144346.1836	1926145.3229	902.0149	0.86717	190.7767	-0.22795	187.9381	-0.29	298.0029	-0.26076	286.3186	83142.805	243.6911	-0.1821	275.1016	-0.15556	5308172	-2.5425	1037.9928	86.4284	82.7889	205.157	185.3489	57238.797	132.1596	0.21989	165.6215	2404785.2
013	2017-08-15t0309	1502784930.69	adult	130.3879	73.923	-30.582	579.0552	100.5891	41083.196	131690.9983	2494809.9207	381.8757	-1.204	174.5509	-1.2119	172.2742	-1.2262	276.7714	-0.92624	270.078	68639.31	227.7221	-0.99046	258.1439	-0.86152	4327989.5	-3.6887	422.9745	82.2259	78.1484	190.4756	179.2022	47237.957	131.9229	0.12516	165.1593	2038790.8
013	2017-08-15t0709	1502799334.21	adult	134.3889	77.924	-26.581	953.9193	65.1622	48404.3887	152482.8134	2082859.8239	566.5612	-0.48392	215.1677	1.0987	212.7368	1.0408	344.0428	0.96758	336.4094	101148.59	281.0249	1.4813	320.6168	1.4621	6323134.5	-1.55	623.1544	101.5712	97.0879	243.031	230.2758	71451.11	157.7044	1.3095	204.9251	2984873.5
013	2017-08-15t1144	1502815822.8	adult	138.9691	82.5041	-22.0009	938.7732	67.9611	44643.9811	140690.0885	1845755.0415	1805.3395	4.3781	236.0221	2.2738	232.4083	2.1333	424.4615	3.2247	388.5976	115453.52	313.8333	2.9858	362.0049	2.9738	6410360.5	-1.5121	2471.441	117.2948	109.872	372.1486	320.405	101224.43	189.6501	2.8487	267.5182	3185728.2
013	2017-08-15t1544	1502830224.84	adult	142.9696	86.5047	-18.0003	747.6866	68.2973	41500.5927	131057.953	1927125.9883	689.6306	-0.0068402	232.0745	2.0225	231.1142	2.0401	363.2656	1.4351	351.8245	91542.93	301.7277	2.3808	336.7816	1.9752	5836906	-2.1652	812.8663	114.2673	108.8111	267.2189	248.265	67339.16	178.8699	2.2989	224.7134	2873936
013	2017-08-15t1944	1502844625.85	adult	146.9699	90.505	-14	751.5308	66.366	38497.3338	121514.1874	1663348.1794	754.3837	0.26208	224.9378	1.588	223.5294	1.5884	349.9329	1.0311	341.4217	81884.305	287.7964	1.6913	321.9887	1.3794	5258146.5	-2.8057	902.1747	111.5938	107.0864	263.7989	251.4795	61728.953	171.6763	1.913	220.8518	2608616.5
013	2017-08-15t2344	1502859024.97	adult	150.9697	94.5047	-10.0003	783.3818	61.9545	39062.7797	123212.986	1630175.1062	651.1636	-0.13852	222.2986	1.4128	220.1121	1.3731	337.5977	0.65344	328.9602	80348.24	283.3143	1.4476	313.927	1.0394	5272256	-2.8036	681.9783	110.1192	106.106	250.3875	238.7671	59592.234	167.1636	1.6405	213.0341	2611698
013	2017-08-16t0344	1502873425.6	adult	154.9698	98.5049	-6.0001	772.4751	63.3725	39317.5768	124049.588	1673301.8333	612.614	-0.28639	223.7256	1.4725	221.8002	1.4493	340.3974	0.72608	329.3537	81354.97	287.5219	1.6151	317.1619	1.1315	5338540	-2.7417	673.4696	111.9547	108.4841	249.9365	238.559	59734.816	167.9019	1.6444	208.9563	2671462
013	2017-08-16t0744	1502887825.89	adult	158.9699	102.505	-2	781.4435	62.1538	38884.3321	122639.8154	1622602.2984	589.7289	-0.37285	226.6657	1.6176	225.3516	1.6302	337.2987	0.6088	329.411	79939.8	290.0409	1.6973	318.6038	1.1517	5350670	-2.7291	696.8049	113.1533	109.8321	244.3042	233.2216	57900.094	167.7257	1.5877	206.466	2671097
013	2017-08-16t1144	1502902225.89	dead	162.9699	106.505	2	767.9242	62.7609	38423.6659	121217.5615	1614843.4793	557.3357	-0.50948	225.4571	1.5249	224.1009	1.539	337.4718	0.60095	331.4489	78968.41	288.1615	1.5737	318.3336	1.1047	5259237	-2.8308	675.7797	115.0191	111.2555	247.9177	237.4428	58012.742	172.4672	1.842	211.0633	2683051
014	2017-08-09t1445	1502308352.2	egg	-2.0007	-62.4648	-239.967	134.9333	30.9865	2681.7881	8593.8348	50518.6898	0	-0.12517	0	-0.241	0	-0.23544					0	-0.23372	0	-0.23277	0	1.0111	0	0	0				0	-0.27226	0	0
014	2017-08-09t1845	1502322757.56	larva	2.0007	-58.4633	-235.9655	134.9323	31.155	2649.5829	8494.4691	49742.6321	0	-0.3449	0	-0.46003	0	-0.45327					0	-0.45902	0	-0.45928	0	0.60263	0	0	0				0	-0.44216	0	0
014	2017-08-09t2245	1502337144.28	larva	5.9971	-54.467	-231.9692	137.1682	30.9993	2695.6189	8632.9856	50258.1308	0	-0.56331	0	-0.68255	0	-0.67409					0	-0.68987	0	-0.69116	0	0.19116	0	0	0				0	-0.61715	0	0
014	2017-08-10t0245	1502351550.35	larva	9.9987	-50.4653	-227.9675	134.9338	30.9687	2677.8156	8581.4301	50450.0893	0	-0.78087	0	-0.90998	0	-0.89928					0	-0.9279	0	-0.92996	0	-0.2235	0	0	0				0	-0.79849	0	0
014	2017-08-10t0645	1502365943.96	larva	13.997	-46.4671	-223.9693	134.9319	28.6247	2578.8943	8245.2505	46421.6742	0	-0.99689	0	-1.1427	0	-1.1292					0	-1.1737	0	-1.1762	0	-0.63931	0	0	0				0	-0.98671	0	0
014	2017-08-10t1045	1502380345.76	larva	17.9975	-42.4666	-219.9688	134.9331	31.0726	2663.9687	8539.3258	50161.781	0	-1.2115	0	-1.3822	0	-1.3651					0	-1.429	0	-1.4315	0	-1.0556	0	0	0				0	-1.1833	0	0
014	2017-08-10t1445	1502394744.29	larva	21.9971	-38.467	-215.9692	134.5738	28.4171	2562.1654	8190.5335	45853.6318	0	-1.4246	0	-1.6293	0	-1.608					0	-1.6952	0	-1.6974	0	-1.4707	0	0	0				0	-1.39	0	0
014	2017-08-10t1845	1502409143.68	larva	25.9969	-34.4672	-211.9694	224.0054	23.5215	3759.8819	11874.5511	55577.1102	263.4932	-0.28866	192.5944	1.316	191.8973	1.3324	251.2972	-0.7264	250.8131	6031.1338	226.6303	1.1335	245.2318	0.97361	462034	-1.3427	192.8736	65.7588	64.1276	132.8725	123.7061	3188.939	91.5462	0.71631	112.1646	157755.3
014	2017-08-10t2245	1502423551.73	larva	29.9991	-30.4649	-207.9672	294.9904	34.3559	7613.2105	24110.4216	168293.8848	519.5903	0.82515	197.8936	1.23	196.0466	1.2276	302.4159	0.31703	286.095	14515.9629	239.1037	1.1219	270.1434	1.0896	937223.9	-1.2004	465.905	71.9959	67.2957	221.0581	203.1675	10610.7891	112.5288	1.1232	165.1846	340972.66
014	2017-08-11t0245	1502437951.5	larva	33.9991	-26.465	-203.9672	310.9095	35.2157	7447.569	23577.4638	155554.8327	449.9604	0.26713	243.1815	1.845	241.3724	1.8418	351.6817	1.4041	337.957	16529.041	288.0392	1.6484	319.4661	1.5316	1133226	-1.382	385.1588	78.5736	74.7079	215.787	198.4761	10141.9883	119.6896	1.1853	166.171	366152.97
014	2017-08-11t0645	1502452351.91	larva	37.9992	-22.4649	-199.9671	426.0685	46.6663	13615.3282	43328.7922	371423.4062	508.757	0.36979	247.3055	1.7521	246.035	1.758	381.5973	2.138	374.327	32435.7734	303.0663	1.6997	355.6399	1.8342	2078108	-0.69838	360.9712	77.2131	74.8407	176.4675	164.9604	14999.7412	110.8958	0.79631	143.0709	648821.4
014	2017-08-11t1045	1502466752.33	larva	41.9993	-18.4648	-195.967	509.3523	40.6563	16089.013	50800.209	424702.8527	385.8191	-0.48495	217.4026	1.0191	216.0271	1.027	299.666	0.22279	291.6265	29966.6055	260.091	0.83429	283.8052	0.65377	2154677.2	-1.0275	358.4407	74.3866	72.7166	153.6131	139.9994	15361.3135	101.8174	0.36314	126.5335	737245.7
014	2017-08-11t1510	1502482602.24	larva	46.402	-14.062	-191.5642	716.9916	60.3468	31935.2301	101037.7478	1204510.8521	937.9607	2.2866	186.2323	0.28739	184.4029	0.29286	353.0117	1.5806	333.9402	68837.2891	260.0335	0.71474	303.3308	0.8232	3623894.8	0.16003	948.5536	63.4664	57.9985	249.8086	217.8098	48712.6758	112.0988	0.57588	175.004	1234992
014	2017-08-11t1912	1502497134.59	larva	50.4388	-10.0252	-187.5275	551.2568	42.7796	19394.089	61253.95	566199.735	428.5022	-0.53309	223.7047	1.0694	220.5637	1.0373	343.6256	1.3905	338.4422	41235.0742	281.8501	1.1138	321.5213	1.1269	2662757.5	-1.3815	349.316	73.8384	72.3535	150.3777	139.9344	18045.3184	101.2564	0.16307	125.4372	878898.9
014	2017-08-11t2310	1502511428.82	larva	54.4094	-6.0546	-183.5569	866.5726	48.8388	31753.1473	100058.2438	1006742.5737	941.3978	2.1143	220.9339	1.0289	218.2119	1.0029	337.2398	1.2662	322.2272	65761.7656	274.9943	1.0013	307.4685	0.91223	4302025.5	0.077375	954.0737	78.858	74.7927	212.8382	190.1794	41503.4531	118.8157	0.76017	164.7682	1535523.2
014	2017-08-12t0317	1502526228.9	larva	58.5206	-1.9435	-179.4457	977.9646	70.9366	50592.1369	159999.9128	2153742.3348	1076.5723	2.7333	175.6592	-0.15214	171.1932	-0.20994	347.1562	1.6263	323.8051	106576.9531	243.3002	0.27898	296.0941	0.68738	5389048	0.87775	1245.0876	66.3734	58.7399	289.6115	252.0897	88910.7188	125.5478	1.0125	202.0122	2036268.2
014	2017-08-12t0710	1502540222.02	adult	62.4075	1.9435	-175.5588	974.9092	60.9295	45729.4933	144009.0202	1806381.8308	544.4006	-0.21518	224.9866	1.2287	229.2198	1.39	343.4867	1.5959	335.3016	95832.7969	291.9911	1.5267	321.474	1.3	6265427.5	1.4634	450.1935	80.6872	79.4771	173.963	158.167	48535.6641	114.1689	0.51492	140.7699	2246976.5
014	2017-08-12t1200	1502557627.97	adult	67.2425	6.7785	-170.7238	994.1897	63.7172	54842.865	173090.3662	2471158.0216	863.3173	1.4114	155.9202	-1.0183	150.6861	-1.1016	285.9445	-0.22657	275.3841	95219.5078	214.5625	-0.67279	255.6435	-0.29211	5177018.5	-0.28547	1014.3768	57.2349	54.3793	160.5738	138.3419	53471.0703	89.5396	-0.78139	120.0349	1900369.6
014	2017-08-12t1510	1502569026.36	adult	70.4087	9.9447	-167.5575	925.0425	67.7181	49280.3862	155294.8363	2225614.0923	558.4354	-0.25641	190.4232	0.19622	188.6536	0.19837	304.0362	0.42853	295.1744	90906.8281	241.6575	0.19347	276.2458	0.3128	5690035	0.016954	562.3305	69.2659	67.7134	150.0279	136.6591	44858.3477	98.2403	-0.39652	120.9203	2069735.5
014	2017-08-12t1910	1502583425.4	adult	74.4085	13.9444	-163.5578	987.581	67.4984	52076.5866	164226.7513	2279543.7781	644.2059	0.17242	216.5434	1.3139	215.1504	1.2938	330.2548	1.4758	316.0853	104360.5156	265.7254	1.149	297.1902	1.081	6841256	1.0636	671.1564	79.3342	76.1566	209.8508	186.5484	66312.8359	117.4283	0.61343	158.841	2506404
014	2017-08-12t2311	1502597882.01	adult	78.4242	17.9602	-159.5421	934.5129	57.743	44907.9547	141578.4455	1786653.5191	525.0811	-0.46828	239.6985	2.4244	237.8459	2.3457	341.5124	1.9499	332.2701	93574.4062	290.1106	2.2218	319.6185	1.9827	6544728	0.4863	456.4373	84.7322	81.9396	192.3939	174.9183	52715.9375	119.3849	0.65623	155.8581	2313528
014	2017-08-13t0314	1502612484.93	adult	82.4806	22.0165	-155.4857	1087.4116	66.7864	56829.1407	178932.8492	2528022.2452	384.8439	-1.2119	177.5171	-0.43171	177.0246	-0.35941	278.7491	-0.41793	273.5371	96168.4531	235.4607	-0.073097	262.5202	-0.13101	6114398	-0.21672	350.2327	67.3038	65.8032	144.4067	134.0879	49820.2969	98.867	-0.54199	120.2255	2318212.8
014	2017-08-13t0713	1502626809.95	adult	86.4597	25.9957	-151.5065	1132.0831	91.1786	69195.2285	218702.1871	3600845.8871	868.1955	1.3157	186.4656	-0.034584	182.7601	-0.12847	342.4891	2.0057	319.2776	143502.9375	249.1459	0.51589	291.0588	0.99143	7798736	1.5747	1084.1056	75.9008	69.4377	289.6494	255.8239	121363.1016	133.6784	1.2951	209.6709	3174474.5
014	2017-08-13t1112	1502641113.91	adult	90.4331	29.969	-147.5332	1008.7101	68.8674	53221.1972	167761.889	2334650.4266	680.9316	0.30624	209.7957	1.125	205.8304	0.97626	329.3422	1.4851	317.3084	106377.5312	267.3888	1.3416	301.1419	1.4039	6771575.5	0.19317	789.114	81.0258	78.1756	196.9776	171.4713	63623.7812	116.2899	0.26786	150.8117	2615268.5
014	2017-08-14t1205	1502730717.41	adult	115.3229	54.8589	-122.6434	1168.6993	72.5751	67479.1086	212526.8037	3271574.4248	585.3425	-0.35513	220.2891	1.5785	219.3441	1.588	333.0644	0.97646	320.7505	136223.3438	279.2543	1.6492	307.2095	1.2629	8999469	1.8774	533.3102	84.1642	81.6079	205.9052	182.7661	84215.2344	122.9174	0.0026802	157.798	3438357.8
014	2017-08-14t1509	1502741750.32	adult	118.3876	57.9236	-119.5787	1114.1247	77.4412	70202.7269	221397.8611	3682198.9973	968.9633	1.1917	188.0161	-0.29136	185.1797	-0.35156	325.0292	0.66498	301.9039	138137.4062	240.8437	-0.21281	276.7995	0.024496	7973010	0.63426	1142.1553	77.9893	72.4839	266.4441	233.0045	113238.75	129.7974	0.27654	192.681	3307213.5
014	2017-08-14t1909	1502756149.33	adult	122.3873	61.9233	-115.5789	1189.7833	73.9649	68952.4794	217197.8554	3335264.7607	869.4553	0.76282	178.3377	-0.89245	174.7598	-0.98426	284.0443	-0.62683	272.7901	118730.5	234.2801	-0.57501	260.3743	-0.67002	7438286.5	-0.068233	1000.1688	73.6416	70.6339	189.2978	170.4882	79126.4844	113.2142	-0.63086	149.3291	3071517.2
014	2017-08-14t2309	1502770552.65	adult	126.3883	65.9242	-111.578	1157.434	71.65	67875.4397	213785.2216	3312619.2874	445.925	-0.94596	214.0953	1.1169	213.0608	1.1351	299.5047	-0.21642	293.8803	123096.4219	263.4164	0.75249	284.7802	0.21687	8793535	1.3391	362.3974	87.9275	85.9044	177.2384	165.329	72844.9766	124.9486	-0.13286	150.3873	3611446
014	2017-08-15t0309	1502784951.73	adult	130.388	69.924	-107.5783	1173.0006	73.615	68717.902	216384.5961	3380854.5938	1077.7905	1.5404	186.4846	-0.52182	184.5271	-0.52879	291.375	-0.50188	278.3255	121212	237.2179	-0.54105	265.2853	-0.58854	7751980	0.089187	1418.7864	79.7596	76.711	207.3949	184.7567	86276.2812	121.1056	-0.40228	159.0537	3315529
014	2017-08-15t0709	1502799355.09	adult	134.3889	73.9249	-103.5773	716.6547	72.3425	42559.7113	135621.0835	2068463.51	493.0542	-0.77255	211.3337	0.87654	213.3859	1.0779	353.0927	1.2282	346.4514	91097.9219	290.1676	1.9138	328.2464	1.7524	5443533	-2.5114	357.4676	87.5578	84.7753	213.7498	208.3958	55147.4609	136.7004	0.27902	181.0114	2255313.5
014	2017-08-15t1144	1502815843.88	adult	138.9692	78.5051	-98.9971	1160.494	74.0095	66748.6961	210142.5929	3278510.2917	1447.8901	2.973	223.4546	1.5443	219.2184	1.3788	382.4536	2.0163	361.593	154893.6875	291.2566	1.9167	338.4703	2.079	9028011	1.3195	1819.4275	105.6693	97.9114	314.631	286.9525	127425.5703	169.5103	1.8387	242.9768	4269251.5
014	2017-08-15t1544	1502830246.32	adult	142.9698	82.5058	-94.9964	1180.9938	86.2196	72318.1454	228215.4221	3723191.0221	685.9916	-0.021242	217.4251	1.1706	214.7405	1.1015	383.5743	2.0238	360.8063	168005.5625	281.0517	1.399	328.4181	1.656	9503218	1.7671	792.7095	101.8861	94.2706	329.9796	291.4317	144531.0625	166.2475	1.6468	249.9313	4453236.5
014	2017-08-15t1944	1502844647.26	adult	146.9701	86.5061	-90.9962	1100.1149	72.9402	65238.4827	205472.6582	3308663.1121	1222.7208	2.1404	242.9533	2.6375	247.6038	2.9715	351.3744	1.0735	342.0008	138792.8906	303.2296	2.4266	330.2974	1.6987	9592769	1.8049	1625.356	100.9237	98.4981	215.562	196.5794	85146.9688	147.7078	0.63416	180.708	3984873.2
014	2017-08-15t2344	1502859046.42	adult	150.9699	90.5058	-86.9964	1110.0298	72.0239	66696.3169	210238.3264	3357543.4699	917.3036	0.94806	214.2869	0.94547	211.7074	0.88948	325.9116	0.30468	312.1444	131668.2656	264.5778	0.55232	298.0527	0.42479	8640906	0.74601	1158.6558	98.832	94.4676	227.0835	206.3171	91741.7109	146.5637	0.51069	185.621	3985302
014	2017-08-16t0344	1502873446.97	adult	154.97	94.506	-82.9963	1202.4289	78.4957	71431.0377	224889.1626	3677882.523	696.4617	0.062066	191.3199	-0.41924	190.0869	-0.37726	311.0765	-0.1636	297.0146	134696.1406	247.1898	-0.31558	280.8625	-0.28301	8270568	0.31408	778.0033	78.9569	73.9985	233.5767	210.0321	101138.7031	131.4044	-0.41406	178.1298	3413225.5
014	2017-08-16t0744	1502887847.39	adult	158.9701	98.5061	-78.9961	1232.8185	72.2079	69819.8263	219792.8402	3399184.4036	1242.1721	2.3914	185.3527	-0.79366	182.9978	-0.80949	326.7924	0.28493	303.5686	138233.1875	239.8159	-0.70718	283.5213	-0.2223	7834116.5	-0.17463	1556.1947	87.7862	82.1008	270.0443	237.4898	114228.75	144.4565	0.24178	199.8296	3710372
014	2017-08-16t1144	1502902247.24	adult	162.9701	102.506	-74.9962	1266.7828	87.1129	74900.683	235951.8347	3945075.9022	1241.7516	2.4404	175.6489	-1.385	172.3481	-1.4461	323.6965	0.16648	299.6195	146958.2188	232.0163	-1.1198	275.8909	-0.56899	7959704	-0.082538	1603.4944	84.424	77.7201	280.1707	241.5206	127197.4844	143.4306	0.096517	204.2783	3825758.8
014	2017-08-16t1544	1502916645.94	adult	166.9697	106.5057	-70.9966	1149.2026	72.045	68007.5402	214204.1624	3367329.7062	645.1396	-0.11975	240.3884	2.3771	240.8575	2.4886	354.3431	1.1518	344.9742	145989.3438	300.5215	2.1365	331.7244	1.6051	9888618	1.825	687.4438	108.7597	105.4191	222.4086	207.3798	91632.3438	156.9747	0.85368	189.6219	4473940
014	2017-08-17t1239	1502991939.25	adult	187.8845	127.4205	-50.0817	1040.3292	71.0791	62545.3981	197138.4564	3125927.9591	573.3559	-0.32477	256.0901	3.0431	254.4884	3.0412	356.792	1.3548	350.3611	135224.1562	310.5588	2.3075	337.8835	1.6714	9684045	1.3545	511.3715	123.4885	118.7097	232.7048	223.2871	88195.125	178.7258	1.8593	212.3384	4669716.5
014	2017-08-17t1544	1503003045.28	adult	190.9696	130.5055	-46.9967	1029.452	73.3244	61957.6475	195281.952	3118333.7454	505.6086	-0.69248	258.3839	3.109	258.6574	3.2142	358.634	1.402	352.4529	134487.75	315.6256	2.4644	341.2018	1.7464	9672085	1.31	483.904	125.8923	121.8672	234.449	224.4545	87918.3828	180.3932	1.8406	211.3715	4712526.5
014	2017-08-17t1944	1503017445.19	adult	194.9695	134.5055	-42.9968	703.0057	72.6636	39168.1578	125913.4277	1820061.6794	496.1721	-0.73658	253.9937	2.7805	252.2079	2.7805	370.5311	1.7796	364.8535	88186.3906	318.0862	2.471	352.4017	2.0976	6031334	-1.8058	516.5458	128.6364	125.0715	243.1326	230.5745	57865.5703	185.5641	1.9804	216.096	3054601
014	2017-08-17t2344	1503031844.28	adult	198.9693	138.5052	-38.997	1061.0963	68.852	59950.133	188823.5411	2907910.038	514.234	-0.61744	263.795	3.2389	263.14	3.301	368.1697	1.6046	360.8312	133645.6094	324.1619	2.6452	350.694	1.9515	9573121	1.1532	505.6895	134.2632	129.2262	261.5118	248.4344	94928.7891	195.512	2.4081	232.7981	4872412
014	2017-08-18t0344	1503046245.65	adult	202.9697	142.5056	-34.9966	696.2134	90.0963	40592.0283	129879.493	2006813.7872	558.9945	-0.34194	256.5159	2.7588	255.2478	2.7962	367.5663	1.506	358.9398	90421.2969	316.9301	2.2286	344.957	1.645	6306187	-1.4848	539.8554	132.3355	128.2838	252.241	234.9267	62051.2969	189.9872	1.861	222.1399	3253336
014	2017-08-18t0744	1503060647.06	adult	206.97	146.506	-30.9962	982.109	76.2245	60230.6428	190028.817	3100787.0979	552.9379	-0.37239	262.6855	2.9924	262.1466	3.0705	371.0038	1.5409	364.1656	135045.375	321.3737	2.3097	351.1391	1.7814	9557813	1.0888	592.8406	138.1246	133.1019	262.4801	250.2209	95542.75	201.6897	2.3107	235.5301	5025664
014	2017-08-18t1144	1503075045.76	adult	210.9697	150.5056	-26.9966	619.1235	111.8381	41543.1544	134264.2506	2430905.5147	499.7859	-0.69042	267.1646	3.1258	265.7052	3.1587	375.4476	1.604	367.2411	94237.3438	326.6218	2.4156	356.0354	1.8642	6705296.5	-1.0636	503.8558	140.5543	135.1921	270.3281	257.454	67852.3438	204.9758	2.251	243.8841	3527633
014	2017-08-18t1653	1503093617.26	adult	216.1284	155.6644	-21.8379	651.9653	81.6885	39630.0297	126016.7107	2062746.2128	522.3135	-0.55776	265.7307	2.9343	264.1745	2.9671	367.6456	1.2265	360.862	88234.9375	326.4267	2.2728	353.1216	1.6471	6368500.5	-1.2392	471.1356	140.8475	134.6453	269.9905	262.1462	64797.7188	210.2864	2.2348	248.0028	3375550
014	2017-08-18t2100	1503108422.61	adult	220.241	159.777	-17.7253	640.7548	68.2484	34656.7107	110182.376	1572212.8144	656.5153	0.24516	258.4721	2.4914	256.8652	2.5259	356.9276	0.79483	348.6026	75311.7188	314.2519	1.6989	339.6992	1.1039	5434633	-1.8312	666.3384	140.4826	135.682	258.7144	245.2928	54588.7422	199.8874	1.4962	231.2223	2953787.5
014	2017-08-19t0021	1503120494.15	adult	223.5942	163.1302	-14.372	623.502	69.0079	33510.3259	106721.5014	1513197.9837	489.9223	-0.76367	260.8984	2.5537	258.7271	2.5621	365.2112	1.0173	359.7976	74503.0938	318.939	1.8145	348.3666	1.3445	5303282	-1.8603	539.3929	143.2418	137.5672	270.8232	256.9682	55247.9414	208.2423	1.7403	241.5351	2911675.5
014	2017-08-19t0532	1503139137.38	adult	228.7729	168.3089	-9.1934	627.8038	78.3407	33346.1865	107051.6575	1506996.8049	550.1875	-0.40978	260.0626	2.4498	257.4897	2.4414	369.3038	1.0732	363.0788	74968.6719	319.593	1.7598	351.8671	1.3934	5269907.5	-1.796	552.1576	143.4796	137.7385	268.3656	255.8411	54478.2188	209.828	1.587	240.7974	2907470.5
014	2017-08-19t0900	1503151621.89	adult	232.2408	171.7768	-5.7255	621.5283	76.9483	36185.3501	114990.5129	1803880.0511	508.8173	-0.66637	270.4696	2.9166	269.0203	2.9617	377.5744	1.3003	370.3707	83066.3594	334.4908	2.2777	361.5279	1.6737	5926260	-1.3039	513.0761	150.3784	144.6604	290.9136	280.8828	64001	223.8607	2.0759	265.9923	3294941.5
014	2017-08-19t1211	1503163088.09	adult	235.4259	174.9618	-2.5404	611.6243	74.1733	34847.544	110802.2526	1714256.989	549.5089	-0.4258	273.1857	3.0238	271.4491	3.0554	385.0534	1.5016	378.2292	81631.3203	339.5012	2.433	368.2911	1.8689	5765585	-1.3701	493.6408	153.8865	148.3823	298.4329	288.8431	63267.7656	230.3005	2.2371	272.5313	3247774
014	2017-08-19t1716	1503181378.96	dead	240.5067	180.0426	2.5404	608.7329	74.969	34917.3173	111001.2151	1706287.6303	500.1423	-0.73554	276.2252	3.1334	274.2973	3.1571	389.2137	1.5841	383.1599	82513.2969	344.1702	2.5563	372.1824	1.9494	5838019.5	-1.2595	457.3791	157.116	150.9977	303.0393	292.8401	64244.3359	237.2472	2.349	279.9906	3320647
015	2017-08-09t1445	1502308372.44	egg	-2.0008	-58.466	-256.2166	139.7693	27.6432	2584.8338	8245.9167	44973.5885	0	-0.12517	0	-0.24099	0	-0.23544					0	-0.23372	0	-0.23276	0	1.0111	0	0	0				0	-0.27226	0	0
015	2017-08-09t1845	1502322778.43	larva	2.0008	-54.4643	-252.215	134.9207	27.725	2496.6781	7974.0659	43522.7577	0	-0.3449	0	-0.46003	0	-0.45328					0	-0.45903	0	-0.45929	0	0.60262	0	0	0				0	-0.44216	0	0
015	2017-08-09t2245	1502337164.47	larva	5.997	-50.4682	-248.2189	143.2507	26.7897	2688.0668	8560.5522	45868.7934	0	-0.5633	0	-0.68254	0	-0.67408					0	-0.68986	0	-0.69115	0	0.19117	0	0	0				0	-0.61715	0	0
015	2017-08-10t0245	1502351571.06	larva	9.9988	-46.4663	-244.217	143.2474	28.9958	2787.8972	8897.7056	49761.0804	0	-0.78088	0	-0.90999	0	-0.89929					0	-0.9279	0	-0.92996	0	-0.22351	0	0	0				0	-0.79849	0	0
015	2017-08-10t0645	1502365964.36	larva	13.9969	-42.4682	-240.2189	144.9029	30.7547	2869.1635	9170.7635	52499.7142	0	-0.99689	0	-1.1427	0	-1.1292					0	-1.1737	0	-1.1762	0	-0.6393	0	0	0				0	-0.9867	0	0
015	2017-08-10t1045	1502380366.32	larva	17.9975	-38.4677	-236.2183	225.7237	20.4707	3723.0324	11760.1041	52743.4187	436.4757	0.99445	218.7731	2.065	217.3621	2.0708	306.1761	0.4259	290.4936	7348.2251	257.0856	1.8799	278.7794	1.7181	520680	-0.44179	379.6915	68.189	65.1293	178.9067	153.422	4293.7607	101.9447	1.2343	140.8532	162289.88
015	2017-08-10t1445	1502394764.71	larva	21.997	-34.4681	-232.2188	337.5549	38.69	10236.8868	32419.1604	266454.717	261.8597	-0.093022	129.9223	0.47241	126.7443	0.44616	227.4121	-1.1544	224.5951	14554.377	173.181	0.60397	208.7606	0.73433	820978.9	-0.50644	250.4909	48.5577	46.0641	141.2124	131.3308	9037.5938	77.1598	0.50203	108.9826	306836.25
015	2017-08-10t1845	1502409164.08	larva	25.9968	-30.4683	-228.219	424.7383	34.1811	12253.7719	38723.4607	293982.9873	419.1706	0.50771	175.9084	1.0386	172.3484	1.0072	313.7368	0.56133	307.1122	23843.9961	226.0974	1.1262	288.1627	1.49	1332330.5	-0.32455	418.7498	53.3952	49.8749	170.2319	147.852	12937.6211	87.2648	0.60756	122.2362	404415.62
015	2017-08-10t2245	1502423572.61	larva	29.9992	-26.4659	-224.2166	386.0557	24.8845	7662.3959	24127.6179	131739.716	501.6877	0.73303	160.6107	0.59231	157.8582	0.57508	287.3828	-0.0046655	268.6211	14081.7578	212.4746	0.74403	246.1321	0.79087	776874	-1.3872	540.404	57.4947	52.2248	231.8001	201.6317	11358.2031	102.9937	0.87176	171.127	278101.75
015	2017-08-11t0245	1502437972.4	larva	33.9992	-22.466	-220.2167	549.2568	43.9987	18029.7754	56808.1019	510247.1244	722.2487	1.6766	196.0042	1.0138	193.1719	0.99492	337.1826	1.0813	319.722	37427.2695	243.8384	0.99798	289.2964	1.1424	2172902	-0.17648	859.5652	70.3209	66.1102	233.9278	192.5375	25965.9902	109.2866	0.89976	158.1584	779578.1
015	2017-08-11t0645	1502452372.77	larva	37.9993	-18.4659	-216.2166	714.7092	43.6851	27273.2958	85941.8315	870413.2907	398.8283	-0.20313	162.3584	0.20559	157.8242	0.15957	300.8163	0.26104	293.1459	50236.3203	217.3084	0.38562	270.3527	0.68892	2710410.8	0.030863	400.3872	51.2939	49.6339	122.308	112.0696	20425.4434	77.8752	-0.15135	99.7339	856300.75
015	2017-08-11t1045	1502466773.3	larva	41.9994	-14.4657	-212.2164	742.1986	50.1882	29287.1045	92285.2902	974649.7618	403.0005	-0.39447	158.9733	-0.091725	152.863	-0.16519	306.3175	0.38461	300.09	55137.1562	222.418	0.22568	273.1874	0.50356	2847211.2	-0.23408	299.539	51.7793	49.7662	132.4809	121.3013	23846.5703	79.7694	-0.30589	103.8834	927367.56
015	2017-08-11t1510	1502482622.77	larva	46.402	-10.0631	-207.8138	768.9156	50.7889	31153.4862	98316.1363	1042467.1064	433.349	-0.40949	202.1241	0.6125	200.0979	0.61086	299.3107	0.20123	293.0918	57168.3516	251.4374	0.56399	281.6244	0.49022	3847635	0.41578	383.6175	67.3778	65.5893	153.5058	142.4812	29319.6094	95.7772	0.040841	121.5064	1282603
015	2017-08-11t1912	1502497156.43	larva	50.4392	-6.026	-203.7766	858.4782	52.9252	37069.1865	116819.0237	1352251.4016	835.0981	1.6425	181.3105	0.13951	177.2151	0.096835	297.5191	0.14172	289.1839	67239.3203	240.2824	0.32922	276.6964	0.38698	4096348.8	0.26542	1001.2479	60.2117	58.179	153.8719	134.6613	34775.0547	89.569	-0.24583	117.3143	1360362.8
015	2017-08-11t2310	1502511449.96	larva	54.4096	-2.0555	-199.8062	973.2347	70.3004	50186.314	159253.8638	2122262.9067	619.0286	0.39156	168.5702	-0.21197	166.2997	-0.2119	280.4651	-0.35672	270.9029	85541.875	224.6905	-0.029587	256.7222	0.0029395	5136672	1.0403	615.7271	59.8022	58.1401	140.6891	126.11	42910.1641	89.5041	-0.34122	112.8357	1822292.2
015	2017-08-12t0317	1502526249.87	adult	58.5207	2.0555	-195.6951	1044.2119	64.279	53943.4583	170125.3583	2302067.8097	454.9286	-0.60217	178.1014	-0.087705	173.1278	-0.15971	308.7622	0.46552	301.4656	101274.0156	254.4798	0.53699	287.8338	0.52095	5829435.5	1.3867	349.3744	65.1726	63.3585	156.2225	144.5331	51240.9727	99.6868	-0.061952	125.8892	2133163
015	2017-08-12t0710	1502540243.15	adult	62.4077	5.9426	-191.8081	933.8305	62.1078	44989.0076	141732.5545	1815477.245	697.9312	0.61008	206.1309	0.66517	204.5665	0.66791	310.1808	0.53503	297.0938	84989.5312	251.4045	0.45038	279.8814	0.33866	5634795	0.7332	818.7269	75.614	73.2962	186.6682	163.9741	51147.0742	107.5227	0.20695	141.4567	2066984.8
015	2017-08-12t1200	1502557648.97	adult	67.2426	10.7775	-186.9732	1019.0453	67.0563	52270.6036	164661.0349	2289012.0276	595.1938	-0.022286	179.5502	-0.19225	175.8938	-0.2426	304.789	0.41117	295.2123	96618.1094	238.1174	0.070584	277.3706	0.30602	5690485	0.31062	682.1423	59.7685	56.7473	174.3377	154.4983	55265.0391	96.1054	-0.44109	133.6337	1894243.5
015	2017-08-12t1510	1502569047.44	adult	70.4089	13.9438	-183.8069	981.5611	68.3782	50983.5329	161375.2662	2246600.0746	785.5787	0.95259	188.6378	0.12694	189.1991	0.21892	289.951	-0.065679	278.4559	89884.8125	239.6141	0.12101	265.9894	-0.0054562	5837775.5	0.18868	948.1436	72.4657	70.1232	184.81	162.6276	57291.0859	106.4486	0.054763	142.1282	2242595
015	2017-08-12t1910	1502583446.69	adult	74.4087	17.9435	-179.8071	1147.5502	62.6723	55769.1426	175535.4618	2317364.7306	690.9717	0.41984	198.1973	0.53331	197.9082	0.58307	292.2301	0.072078	282.3737	99066.0078	246.5053	0.39683	271.5933	0.19899	6715717.5	0.91736	843.5892	75.2995	73.4353	170.2721	151.4992	57722.2344	106.5502	0.0032284	133.6787	2551447.2
015	2017-08-12t2311	1502597903.01	adult	78.4243	21.9592	-175.7915	977.8425	89.9514	58440.5023	184487.0864	3029124.1416	519.4269	-0.4981	164.7609	-0.96535	161.8111	-0.98351	267.8175	-0.82566	258.292	94807.3906	219.038	-0.7338	245.7361	-0.73639	5824296	-0.35533	562.2839	65.3813	62.3729	180.7752	164.752	63994.418	103.3114	-0.23779	140.2114	2311230.8
015	2017-08-13t0314	1502612507.64	adult	82.4812	26.016	-171.7346	832.4002	74.8814	44402.3978	141210.8978	2004575.2762	478.9754	-0.71605	183.6844	-0.13976	182.7734	-0.096067	270.5574	-0.72907	261.8248	73050.5078	227.5714	-0.41519	251.0454	-0.57293	4947722	-1.5835	435.581	69.385	67.2717	164.0602	151.9139	44296.2578	100.4193	-0.45669	130.9327	1868955.2
015	2017-08-13t0713	1502626832.04	adult	86.4602	29.995	-167.7556	1102.4289	79.0726	65585.5991	206800.1416	3312070.6801	451.8433	-0.86163	153.3545	-1.6651	152.0784	-1.5907	230.6608	-2.2628	221.6639	91572.3203	190.7338	-2.1043	211.4689	-2.1851	6083881.5	-0.43608	486.6005	60.6175	58.1723	154.0992	138.419	61177.4023	92.7272	-0.93742	122.5459	2404815.8
015	2017-08-13t1112	1502641135.54	adult	90.4334	33.9682	-163.7825	1116.7849	71.974	60101.0339	189251.22	2836509.1721	857.193	1.2043	172.1594	-0.79452	170.7642	-0.75593	273.9542	-0.62262	259.5452	99993.2812	218.7047	-0.89912	246.1746	-0.8388	6268668.5	-0.39609	1046.4785	71.2092	67.6733	197.5205	176.9979	72094.9844	110.3848	-0.050166	151.2712	2592869.8
015	2017-08-14t1205	1502730739.01	adult	115.3232	58.8581	-138.8926	1210.4309	75.8185	70594.0885	222295.7786	3477287.0219	620.5899	-0.21092	193.1384	0.032116	192.2477	0.073982	267.7997	-1.0274	260.1821	114618.2812	233.3906	-0.52708	252.218	-0.89045	8247783.5	1.0195	645.3804	75.2793	73.7867	154.4195	140.67	66091.5391	105.9434	-0.83551	127.5298	3214728
015	2017-08-14t1509	1502741772.01	adult	118.3879	61.9228	-135.8279	1266.6158	80.6124	76684.9219	241460.1355	3956547.1869	930.6788	1.0361	173.5887	-1.1151	170.0171	-1.2014	324.3549	0.64459	296.8571	150500.6562	225.388	-0.94594	269.5629	-0.25777	8044447	0.71514	1129.3938	73.1959	66.3963	279.7332	240.938	129796.2188	128.6188	0.21802	197.7791	3392046.5
015	2017-08-14t1909	1502756170.92	adult	122.3876	65.9225	-131.8282	1116.1422	71.6679	64958.1734	204691.5522	3154902.8039	416.1798	-1.061	199.5596	0.32572	199.885	0.43293	291.9987	-0.38916	286.9245	115047.5078	253.1222	0.31869	277.2601	-0.015005	7845885	0.38942	362.9704	74.9489	73.3917	158.3471	146.9835	62388.7422	111.0392	-0.7386	135.0356	2946689.5
015	2017-08-14t2309	1502770574.54	adult	126.3886	69.9235	-127.8272	1241.6259	72.912	70090.4666	220675.1091	3432660.1553	688.9937	0.020328	182.0516	-0.73119	180.7877	-0.69563	276.9724	-0.88161	267.9846	117713.2891	232.4451	-0.71494	257.5061	-0.83264	7722628.5	0.14645	749.9366	72.1878	69.8907	173.5908	157.8099	73776.0938	110.7146	-0.82916	141.1015	3062205.5
015	2017-08-15t0309	1502784973.26	adult	130.3883	73.9232	-123.8275	1209.5881	75.418	69799.7206	219820.964	3428409.6063	668.7426	-0.072743	212.4562	0.98006	212.4359	1.0597	318.0669	0.27375	302.7271	134542.2812	261.5388	0.60999	287.7542	0.27032	8971389	1.4346	724.91	87.0658	84.0831	224.2717	200.2632	94866.9219	128.3575	-0.048693	170.8045	3676529.8
015	2017-08-15t0709	1502799376.83	adult	134.3893	77.9241	-119.8265	1214.013	75.0132	73471.1049	232444.3362	3701008.5246	700.8886	0.043525	190.5706	-0.32638	189.7309	-0.27184	281.8894	-0.82223	274.1682	125440.7656	242.268	-0.35191	264.4808	-0.67392	8465909	0.79189	855.9965	84.984	82.898	180.3802	167.2681	80269.1797	122.2073	-0.43202	151.4068	3775328.2
015	2017-08-15t1144	1502815866.01	adult	138.9696	82.5045	-115.2462	1216.8078	69.5425	71815.8763	226323.0478	3502676.7952	1495.6454	3.1608	221.7503	1.4453	217.8538	1.3008	448.17	3.9066	406.7022	194953.9375	286.6097	1.6966	360.4823	2.9159	9633942	1.975	2039.8315	116.1588	104.4787	453.7368	389.2672	197375.5	199.0613	3.3206	320.0177	5046519
015	2017-08-15t1544	1502830268.13	adult	142.9702	86.5051	-111.2456	1210.5338	70.1662	70466.4132	221882.4225	3461538.6794	929.187	0.94131	199.1612	0.10853	197.5056	0.11345	360.2263	1.347	333.8398	153816.6562	257.6336	0.28714	304.9332	0.75971	8492232	0.68276	1142.7535	101.5022	94.7814	324.0167	283.7443	138355.1406	167.7751	1.7257	243.1735	4328054.5
015	2017-08-15t1944	1502844668.89	adult	146.9704	90.5053	-107.2454	1128.8861	83.02	69680.2263	219763.4119	3571295.2908	568.7742	-0.48234	208.305	0.61901	207.4699	0.66583	315.2632	0.012657	304.6888	133041.0938	256.704	0.20976	285.6508	-0.016972	8773389	0.93331	604.7311	96.6608	93.2868	224.8594	207.5539	94890.6719	140.4334	0.24602	182.6719	4071160.5
015	2017-08-15t2344	1502859068.15	adult	150.9702	94.5051	-103.2456	1169.9873	75.9129	69269.0143	219480.3646	3418052.7676	1091.2252	1.6581	193.5274	-0.26552	191.8163	-0.25503	302.7631	-0.38616	287.8488	127160.5078	241.0505	-0.57191	271.3696	-0.60824	8114022	0.19081	1269.866	88.9469	84.756	223.5147	199.5514	93876.1562	134.5951	-0.14575	177.046	3729278
015	2017-08-16t0344	1502873468.82	adult	154.9704	98.5053	-99.2454	1193.2881	70.3044	68400.5648	215488.4263	3347259.7955	620.107	-0.25525	187.1478	-0.66279	185.0828	-0.66548	308.4549	-0.24315	295.041	127700.3438	237.1122	-0.79799	271.7706	-0.6373	7748108	-0.23044	763.6918	89.0631	84.818	241.7263	224.5278	100074.7031	135.8447	-0.16363	191.0753	3687302.8
015	2017-08-16t0744	1502887869.46	adult	158.9706	102.5054	-95.2453	1030.8193	72.8657	61728.9434	194645.4001	3111106.0289	714.9864	0.15784	187.6036	-0.66229	185.8395	-0.64581	325.0406	0.23092	306.0674	121565.1953	243.1545	-0.54736	280.0805	-0.35707	7001365	-1.0312	861.6177	88.2922	83.2232	272.233	241.3914	101815.1562	143.7145	0.19885	203.5575	3295065.8
015	2017-08-16t1144	1502902269.06	adult	162.9705	106.5053	-91.2454	1178.9253	71.6096	68132.896	214637.3177	3328638.3253	620.3337	-0.23796	200.3374	0.057313	199.0673	0.095069	301.887	-0.5214	290.9308	124679.3281	250.1511	-0.24978	276.7273	-0.53602	8260913	0.22399	693.9042	94.448	91.1442	212.9459	195.3181	87946.6719	138.0714	-0.22565	173.3034	3894562
015	2017-08-16t1544	1502916667.72	adult	166.9701	110.5049	-87.2457	1180.6842	73.0737	68451.0525	215556.3509	3327412.4528	481.4408	-0.84185	195.7728	-0.23263	193.7732	-0.23134	299.9355	-0.61737	289.2948	124473.25	245.0177	-0.53282	276.1015	-0.60765	8111651.5	0.035166	537.6978	92.7537	88.9862	217.3539	200.9045	90201.875	139.2858	-0.25169	180.3174	3843157.2
015	2017-08-17t1239	1502991960.6	adult	187.8848	131.4196	-66.331	1156.5907	71.188	65843.7948	207340.5896	3162690.7755	664.7416	0.18273	198.049	-0.23349	197.1018	-0.165	285.9907	-1.3253	279.0332	114110.2812	242.6937	-0.81071	267.4446	-1.1404	7893439.5	-0.24994	733.9153	95.2315	92.4585	194.385	182.2071	77559.6172	136.4184	-0.9632	167.0391	3795545
015	2017-08-17t1544	1503003066.79	adult	190.9698	134.5047	-63.246	1180.0755	69.2963	66739.3523	210129.5842	3186741.1397	768.4647	0.8012	211.0919	0.46969	208.9468	0.46627	332.3813	0.40803	318.1768	134614.4375	263.0399	0.084289	298.0587	0.045411	8528957	0.31127	838.6363	99.8309	95.2861	249.8154	226.8662	101175.2578	150.3024	-0.12741	199.7048	4033569.2
015	2017-08-17t1944	1503017466.56	adult	194.9698	138.5046	-59.2461	1131.0389	72.7197	64381.9554	202795.0974	3108205.2582	764.5228	0.81996	202.2455	-0.062097	200.2947	-0.047268	305.1519	-0.6583	293.5241	119009.25	252.2515	-0.44858	280.3562	-0.69035	7883733	-0.24068	879.9224	102.9538	99.2461	229.2517	209.7399	89408.1562	150.4759	-0.23624	187.104	4013242.2
015	2017-08-17t2344	1503031865.8	adult	198.9695	142.5044	-55.2463	684.1218	72.1065	37283.2613	118427.0652	1792617.5939	1004.1844	2.2753	197.3938	-0.3613	196.4049	-0.29015	315.065	-0.33568	296.7346	71519.7656	254.6858	-0.38465	283.6653	-0.60105	4463667	-3.0495	1220.5259	106.9204	103.9128	248.1138	216.4654	56321.8242	158.7589	0.16076	195.7778	2417790.5
015	2017-08-18t0344	1503046267.2	adult	202.9699	146.5048	-51.2459	1110.0785	74.3297	63852.5044	201138.9685	3109141.3309	800.7205	1.0959	194.7018	-0.5407	193.1929	-0.49437	310.8893	-0.53003	294.0543	120314.1719	247.075	-0.75826	277.5194	-0.87306	7523277	-0.513	961.2024	102.544	98.3102	257.7346	228.7635	99743.2812	155.3802	-0.17151	201.0855	3962300
015	2017-08-18t0744	1503060668.49	adult	206.9703	150.5052	-47.2455	1143.189	72.2461	63665.3377	200453.4746	3045567.7484	800.7357	1.1089	191.8968	-0.72203	189.8437	-0.70112	312.1337	-0.53161	294.0575	120483.6094	244.3185	-0.91655	276.2278	-0.95987	7396470	-0.58426	1031.3274	102.4521	97.2969	265.2626	237.6481	102391.3594	158.291	-0.13293	204.7137	3948915
015	2017-08-18t1144	1503075067.18	adult	210.9699	154.5048	-43.2459	998.0277	75.3415	57211.3439	180374.2281	2815697.3741	838.305	1.3393	201.7046	-0.24794	199.7972	-0.21971	308.0418	-0.71995	296.2453	106890.5	255.2676	-0.50872	282.8038	-0.76364	6982006	-0.8561	1012.2132	109.004	104.2901	247.9246	225.066	86029.8438	164.8186	0.087392	203.2406	3773173.5
015	2017-08-18t1653	1503093639.17	adult	216.1288	159.6637	-38.087	1020.9313	72.7883	59492.6937	187545.9031	2910979.3247	642.5229	0.16551	199.4692	-0.41059	197.5599	-0.37848	304.5306	-0.89435	293.2674	109631.0156	251.8352	-0.70855	280.4332	-0.90269	7178297	-0.65398	702.3964	108.2674	102.9911	243.5671	224.8557	87684.1406	166.1992	-0.01779	201.8284	3896217.2
015	2017-08-18t2100	1503108443.84	adult	220.2412	163.7761	-33.9746	1054.2298	76.4283	59291.0515	186902.2568	2878827.8843	803.4689	1.1306	203.0658	-0.26697	201.111	-0.2354	316.0491	-0.55528	300.2638	113777.6875	256.1863	-0.58304	286.9632	-0.71922	7290468	-0.52485	926.8195	112.781	106.9944	263.24	237.8435	94766.4062	174.3636	0.24558	213.7583	4049063
015	2017-08-19t0021	1503120515.46	adult	223.5945	167.1293	-30.6214	1036.6987	87.1003	58546.6048	184828.7925	2890032.5918	830.2965	1.2893	203.3441	-0.28256	201.5776	-0.23969	317.0872	-0.55697	301.309	112565.9375	256.9967	-0.58929	287.419	-0.73926	7211192.5	-0.543	1033.8584	114.3072	108.1705	266.8408	242.1389	94728.4844	176.5131	0.23279	218.0963	4053677.5
015	2017-08-19t0532	1503139158.89	adult	228.7732	172.308	-25.4426	857.5316	104.8737	46855.3032	150727.946	2297240.348	527.7256	-0.54556	199.5529	-0.50618	197.1885	-0.48823	313.4657	-0.72742	300.9007	89337.7344	255.0882	-0.71545	286.0922	-0.83472	5674087	-1.5227	654.8324	115.3068	109.214	267.3222	244.6105	76186.8203	180.8783	0.26682	220.1814	3278634
015	2017-08-19t0900	1503151643.17	adult	232.241	175.7759	-21.9748	797.0493	131.6646	55293.3865	178630.629	3748916.6825	813.0046	1.1755	200.3964	-0.48854	198.2996	-0.45559	314.9107	-0.71141	299.0887	105180.1641	255.6073	-0.7291	284.7793	-0.91114	6684821.5	-0.79755	970.0335	114.9821	108.6239	267.3576	245.498	89297.4531	180.7528	0.15581	219.5041	3835573.8
015	2017-08-19t1211	1503163109.43	adult	235.4261	178.961	-18.7897	780.809	138.7659	49054.4793	161119.4875	2953314.9538	571.4755	-0.29245	204.0704	-0.32919	202.288	-0.28008	316.6152	-0.68484	306.9834	94034.7031	261.219	-0.54418	289.8762	-0.76745	6052117.5	-1.1803	670.1605	120.5856	115.2148	268.6166	248.4278	79779.125	187.2013	0.35016	225.0472	3576208.2
015	2017-08-19t1716	1503181400.6	adult	240.507	184.0419	-13.7088	793.771	131.1443	53207.5048	172122.1546	3385140.2565	776.9035	0.95183	203.0221	-0.40957	200.6414	-0.38568	321.4095	-0.5733	303.0534	103493.8672	258.3343	-0.69878	286.9717	-0.90867	6519850	-0.81301	992.3919	119.3254	113.2514	277.664	251.9005	89407.7969	187.5051	0.22431	225.8794	3832016
015	2017-08-19t2053	1503194454.61	adult	244.1331	187.668	-10.0827	792.4101	125.4283	51729.472	167014.5743	3187978.0566	803.9922	1.1181	204.6776	-0.34779	202.4077	-0.31666	324.6716	-0.49621	305.4983	101622.2188	260.7534	-0.63694	290.523	-0.81922	6396174	-0.85519	972.0536	121.6507	116.5495	278.8412	249.8246	87277.3125	189.0455	0.19925	226.7992	3801584.5
015	2017-08-20t0006	1503205980.09	adult	247.3346	190.8695	-6.8812	783.4009	124.9494	50919.9045	164386.1828	3135538.9903	729.0217	0.65895	206.9505	-0.25308	204.6827	-0.22042	326.7287	-0.45362	309.1348	100632.4375	263.1875	-0.57031	292.842	-0.76714	6365176	-0.84185	968.9315	124.2262	119.7938	286.4665	258.2012	88231.6797	190.3415	0.17662	230.0306	3820825.5
015	2017-08-20t0516	1503224582.91	adult	252.5021	196.0369	-1.7137	787.4127	123.6974	50584.3077	163394.5986	3082941.3373	869.3631	1.5311	209.8156	-0.13781	207.2352	-0.11775	336.1916	-0.18791	320.3671	102874.625	268.8248	-0.39618	303.6217	-0.4444	6413644	-0.75715	998.5809	125.9618	120.9175	285.7648	258.0623	87444.0312	193.6656	0.19326	232.1634	3850399
015	2017-08-20t0841	1503236921.82	dead	255.9296	199.4644	1.7137	777.0523	120.7145	49648.6766	160679.4051	2995227.6967	901.2231	1.7368	209.9367	-0.14741	207.1676	-0.13421	341.193	-0.051259	323.5397	102357.8906	270.8034	-0.34702	305.7401	-0.39908	6296211.5	-0.79778	1128.7686	128.5	123.4049	296.303	260.7323	88890.8906	198.4606	0.3094	238.1045	3853842
016	2017-08-09t1845	1502322799.34	egg	-1.998	-58.4634	-280.1534	145.2581	26.4607	2559.047	8145.4529	42527.2326	0	-0.12533	0	-0.24115	0	-0.23559					0	-0.23388	0	-0.23292	0	1.0108	0	0	0				0	-0.27238	0	0
016	2017-08-09t2245	1502337184.99	larva	1.998	-54.4674	-276.1574	139.7572	26.1542	2445.7758	7790.3727	40259.2705	0	-0.34475	0	-0.45988	0	-0.45312					0	-0.45887	0	-0.45913	0	0.60291	0	0	0				0	-0.44204	0	0
016	2017-08-10t0245	1502351591.59	larva	5.9998	-50.4655	-272.1556	140.1156	26.3111	2448.4342	7800.2134	40417.2369	0	-0.56346	0	-0.6827	0	-0.67424					0	-0.69003	0	-0.69132	0	0.19087	0	0	0				0	-0.61728	0	0
016	2017-08-10t0645	1502365984.79	larva	9.998	-46.4674	-268.1574	137.523	26.4416	2408.263	7677.915	39903.6068	0	-0.78083	0	-0.90994	0	-0.89924					0	-0.92785	0	-0.92991	0	-0.22342	0	0	0				0	-0.79845	0	0
016	2017-08-10t1045	1502380386.65	larva	13.9985	-42.4669	-264.1569	139.7637	26.0813	2438.8946	7767.6843	40033.1959	0	-0.99697	0	-1.1428	0	-1.1293					0	-1.1738	0	-1.1763	0	-0.63946	0	0	0				0	-0.98678	0	0
016	2017-08-10t1445	1502394785.11	larva	17.998	-38.4673	-260.1574	153.7051	20.5807	2339.4754	7407.2401	32011.5024	283.7618	0.22261	168.3965	1.2712	167.5532	1.2834	230.9437	-1.025	225.1379	3695.0986	203.3942	1.1888	219.1615	1.0445	253436.69	-0.75689	225.3154	59.9608	58.4273	138.947	129.743	2223.1523	89.0941	0.92953	114.1834	90241.07
016	2017-08-10t1845	1502409184.47	larva	21.9979	-34.4675	-256.1575	279.444	29.2738	6551.5848	20719.471	130950.9678	411.4821	0.66775	193.6757	1.5037	192.8948	1.5183	258.1847	-0.54132	249.6496	10585.5713	227.3208	1.3227	243.1728	1.1351	790390.6	-0.54245	392.516	64.1819	62.6978	141.1075	124.417	5785.4087	89.7365	0.81038	112.5023	261926.16
016	2017-08-10t2245	1502423593.47	larva	26.0004	-30.465	-252.155	239.6106	38.0805	6977.9137	22183.5791	178462.6164	281.6339	-0.19604	157.5361	0.73298	156.748	0.74757	217.6649	-1.4201	211.1051	9577.2559	189.1642	0.61946	202.5775	0.46034	681658.75	-1.0861	199.842	56.6479	55.5424	124.8561	112.993	5493.6675	81.5272	0.46169	101.2683	245115.4
016	2017-08-11t0245	1502437993.18	larva	30.0003	-26.4651	-248.1551	401.1066	36.6684	12241.6167	38694.6506	313827.544	454.2911	0.48908	225.579	1.7034	223.2432	1.6922	343.9384	1.2056	336.9966	26139.3145	273.2331	1.6063	312.7583	1.6198	1705377.2	-0.30562	325.5157	68.7885	66.4145	172.8705	161.8462	13138.1602	100.0942	0.79527	133.7941	520040.9
016	2017-08-11t0645	1502452393.69	larva	34.0004	-22.4649	-244.155	522.3714	43.7574	18375.3985	57973.4692	545338.7809	332.3487	-0.34177	149.906	0.20159	147.9509	0.20031	246.8537	-0.92982	242.0036	27894.4648	192.2829	0.23924	223.1688	0.28938	1690040.4	-0.73649	326.8704	53.623	50.8903	145.1354	132.6281	16400.3047	84.4116	0.21699	114.3592	604545.2
016	2017-08-11t1045	1502466794.06	larva	38.0005	-18.4648	-240.1549	551.8516	44.7895	19493.5285	61615.1304	572792.1653	957.3381	2.7076	202.7219	0.94035	199.7832	0.91982	353.7993	1.4921	337.7319	42455.9219	254.2445	0.95153	310.4954	1.2279	2426986.2	-0.29615	1043.1864	64.3495	61.8715	179.2755	151.0954	21513.0605	95.4659	0.35343	129.8657	770392.8
016	2017-08-11t1510	1502482643.68	larva	42.4032	-14.0622	-235.7522	737.614	48.6926	31054.2384	98051.3766	1070695.9565	526.8952	0.23705	174.6633	0.18367	171.8464	0.17053	288.7985	-0.044019	281.6746	54871.707	234.2158	0.39282	266.3403	0.3832	3311266.8	0.25319	512.8913	56.709	54.443	149.7693	136.1343	28456.1641	88.2811	-0.068148	117.4817	1075089
016	2017-08-11t1912	1502497178.08	larva	46.4405	-10.0248	-231.7149	691.4402	46.7871	26242.4804	82737.2953	831902.9102	474.6661	-0.18969	210.115	0.77591	208.3378	0.77772	308.2763	0.43153	296.4553	49632.4844	256.0693	0.64502	284.6024	0.5357	3375497.5	-0.12815	468.7748	72.9415	70.0201	182.9337	165.302	29452.3242	106.6807	0.39785	143.6491	1171805.6
016	2017-08-11t2310	1502511470.96	larva	50.4108	-6.0546	-227.7446	949.6191	55.672	40396.921	127204.9757	1456114.3709	714.4744	0.99773	175.1457	0.0047063	170.8286	-0.041286	319.6366	0.74061	313.527	78950.2344	234.8172	0.22639	287.853	0.57124	4312438	0.51669	817.061	58.2971	55.4659	174.5805	149.2217	43121.3906	91.9612	-0.16156	126.4145	1435391.1
016	2017-08-12t0317	1502526270.89	larva	54.5219	-1.9435	-223.6335	1013.5005	60.0446	47718.0781	150216.1662	1910425.8385	643.7396	0.52095	164.8264	-0.30308	161.0979	-0.33608	286.586	-0.18248	273.6403	83396.5234	219.5352	-0.13744	257.0157	0.0065916	4783758	0.62115	793.5521	54.7378	51.5076	179.4961	158.3042	52233.375	89.3929	-0.34824	131.4263	1588655.9
016	2017-08-12t0710	1502540264.11	adult	58.4089	1.9435	-219.7465	1029.0966	63.9171	50572.9786	159266.0276	2100092.3551	681.6215	0.61749	171.1572	-0.26642	169.2646	-0.25565	268.7585	-0.74263	256.7981	82777.625	217.4976	-0.31116	243.5961	-0.36496	5259146	0.74056	880.655	58.9358	56.5383	167.9403	144.7914	51725.6016	91.4715	-0.39851	121.7373	1810921
016	2017-08-12t1200	1502557669.79	adult	63.2438	6.7784	-214.9116	1017.2058	66.6045	51592.0141	162472.3003	2216439.5192	630.8532	0.23526	179.8449	-0.12836	176.4648	-0.16405	313.6099	0.6534	300.2942	98473.5156	238.7863	0.11325	281.5362	0.38385	5632203.5	0.6464	693.9385	62.5715	58.8826	206.4584	178.8206	64827.9258	103.2923	-0.0012268	150.5321	1959552.8
016	2017-08-12t1510	1502569068.5	adult	66.4101	9.9447	-211.7453	970.4192	64.6806	50061.0952	157664.3769	2177101.1168	484.0552	-0.60881	180.0381	-0.16894	177.6161	-0.1771	290.9059	-0.064459	280.8418	88435.3828	233.6297	-0.067453	265.5097	-0.021155	5469917.5	0.12557	450.9484	64.6233	62.4406	159.8636	148.1509	48598.5391	97.1132	-0.3737	127.1512	1963385.6
016	2017-08-12t1910	1502583467.66	adult	70.4099	13.9445	-207.7455	990.7187	68.7529	56438.5247	177932.7163	2679079.1759	589.9954	-0.088432	174.8527	-0.40798	172.7735	-0.40012	287.0195	-0.16853	271.3564	98160.6562	223.7856	-0.44024	254.4465	-0.36365	5975939	0.34923	783.1486	65.8959	61.8289	214.471	189.9935	73349.0859	109.5816	0.227	158.7148	2252125
016	2017-08-12t2311	1502597924.07	adult	74.4255	17.9602	-203.7299	1109.1073	67.9547	61502.253	193763.9809	2854414.6505	514.7399	-0.51255	183.6805	-0.08448	182.1095	-0.06834	279.3489	-0.40346	269.6703	104197.1562	231.9984	-0.17098	257.6357	-0.28202	6841916	1.0636	580.5502	63.5153	60.5396	174.7109	157.8738	65167.1641	99.6395	-0.38462	136.1083	2365880
016	2017-08-13t0314	1502612530.21	adult	78.4828	22.0174	-199.6726	1004.0727	69.748	58873.4242	185639.5052	2858618.9383	504.4382	-0.57702	192.9113	0.30738	191.1639	0.30108	283.8415	-0.22261	274.8592	101331.4219	239.7392	0.12643	264.1908	-0.057722	6873235.5	0.86832	445.7249	73.4578	71.6873	161.3239	148.8665	57592.625	103.95	-0.20313	130.1288	2617226.2
016	2017-08-13t0713	1502626853.51	adult	82.4615	25.9961	-195.6939	1064.5879	71.663	62062.8904	195646.6745	3003139.673	828.4681	1.1251	184.099	-0.12004	183.7769	-0.05002	284.2112	-0.21029	273.2302	106863.3906	235.0546	-0.090685	261.8547	-0.15668	6917705.5	0.72554	950.3284	70.144	67.7587	180.1893	158.324	67751.1797	105.5717	-0.17324	139.2589	2635729
016	2017-08-13t1112	1502641156.47	adult	86.4345	29.9692	-191.7209	1096.3763	69.7204	62325.7369	196318.774	2972738.3874	604.9918	-0.060615	194.4143	0.35674	193.5271	0.38455	302.975	0.49719	293.2306	114524.5547	251.8454	0.63671	279.4506	0.52775	7340113.5	1.0385	627.147	72.9415	69.961	188.694	170.8101	71326.3203	110.2478	0.018127	148.5471	2753907.5
016	2017-08-14t1205	1502730759.93	adult	111.3244	54.859	-166.831	1108.5352	73.9179	64996.8861	204841.273	3179634.7681	636.8274	-0.11862	195.2898	0.19747	194.0075	0.21258	285.6589	-0.42697	277.8672	112549.6094	237.9743	-0.25437	264.3363	-0.35092	7679577	0.46744	636.8274	78.9519	76.078	179.495	166.5463	70721.0156	115.011	-0.29177	149.9329	3104703.5
016	2017-08-14t1509	1502741793.06	adult	114.3891	57.9238	-163.7663	1268.6364	69.4137	66781.9626	210228.4934	3002875.4883	819.6502	0.61058	194.2453	0.1048	192.6558	0.10591	298.4575	-0.070777	282.7664	120875.2891	240.3336	-0.18525	268.8734	-0.22352	7865963	0.60594	1014.8461	77.5918	73.4793	213.754	188.8835	86570.3906	119.3404	-0.1525	162.2555	3142078
016	2017-08-14t1909	1502756191.67	adult	118.3888	61.9234	-159.7666	1201.326	74.5929	73228.4758	230664.3967	3722463.7558	499.9667	-0.71423	164.9203	-1.61	163.019	-1.5936	262.8236	-1.2151	253.5594	116430.8438	208.0009	-1.7707	238.7432	-1.4599	7300692.5	-0.127	553.3223	66.5951	63.4197	173.0563	161.1268	76663.9375	103.1183	-1.0481	138.3145	2948033
016	2017-08-14t2309	1502770595.48	adult	122.3898	65.9244	-155.7656	1139.6851	74.9757	68489.6097	215743.2044	3471524.9995	647.9305	-0.12852	193.5552	-0.018973	191.3364	-0.049282	298.4066	-0.19772	290.2281	123838.7344	249.9279	0.16715	279.0187	0.053185	8013767.5	0.57785	697.703	75.7407	73.0568	173.6125	155.7129	72049.1719	113.61	-0.6113	142.2385	3135892.2
016	2017-08-15t0309	1502784994.45	adult	126.3895	69.9242	-151.7659	1135.5298	73.484	67672.1355	213150.8913	3369887.5633	504.3049	-0.71388	186.3152	-0.48529	185.2101	-0.44476	279.583	-0.80455	270.8546	114629.0156	234.2159	-0.63105	258.8588	-0.7806	7623086	0.035559	576.4642	74.6524	71.8156	168.9937	153.3111	69287.4219	112.0788	-0.76244	139.1203	3054401.5
016	2017-08-15t0709	1502799397.9	adult	130.3905	73.9251	-147.7649	1131.3313	73.161	66328.7766	208947.1093	3255451.5873	670.647	-0.06524	180.4112	-0.87307	177.9937	-0.90069	323.6982	0.43736	304.4789	130126.6719	233.5377	-0.71526	276.0389	-0.17753	7244052.5	-0.4713	732.2863	79.8621	74.0159	263.5654	234.8359	105953.2891	131.315	0.095466	195.4205	3206702.2
016	2017-08-15t1144	1502815887.81	adult	134.971	78.5056	-143.1844	1135.0995	75.6144	66474.2778	209309.6483	3315334.2649	1235.997	2.1429	208.7134	0.71958	204.1198	0.54428	402.1189	2.6306	374.8895	161651.8125	270.9472	0.99778	333.227	1.933	8389234	0.69696	1674.941	106.772	96.397	387.1662	344.279	155640.7969	183.3954	2.563	284.7707	4291699
016	2017-08-15t1544	1502830289.63	adult	138.9715	82.5061	-139.1839	1052.0541	71.7735	62913.1965	198394.408	3097601.666	497.0914	-0.76425	201.5121	0.27056	200.0924	0.2848	314.6349	0.065485	302.5324	119875.9062	253.0639	0.10807	286.1557	0.089798	7665117.5	-0.15477	560.3414	87.7656	83.1634	223.3357	201.9559	85090.9062	134.6398	0.089993	175.6696	3338429.2
016	2017-08-15t1944	1502844690.36	adult	142.9717	86.5063	-135.1837	1172.2832	73.9687	68340.9397	215281.2583	3341919.9108	1161.7156	1.8617	198.3374	0.060616	197.6751	0.12316	312.6086	-0.033201	300.6441	129419.9766	251.2015	-0.018276	284.1157	-0.034815	8203034.5	0.37256	1636.6855	83.8783	80.3949	210.1122	185.9725	86986.4297	127.4147	-0.35948	164.8042	3469121.5
016	2017-08-15t2344	1502859089.79	adult	146.9716	90.5062	-131.1838	1148.0173	73.3604	67363.8856	212235.3788	3334940.0445	567.1915	-0.48868	193.0833	-0.26778	191.0484	-0.27758	305.9121	-0.26205	292.6674	124812.125	242.0365	-0.48914	277.1114	-0.34514	7870074	-0.027535	634.6549	87.7675	83.8771	217.6506	196.8471	88801.4531	132.8089	-0.16083	172.7742	3577401.8
016	2017-08-16t0344	1502873490.29	adult	150.9717	94.5063	-127.1837	1099.5389	74.4745	66438.408	209325.4638	3389098.6538	1115.2211	1.7561	197.5998	-0.027966	195.5794	-0.038513	320.1229	0.13192	310.3924	128689.4219	249.4647	-0.16986	290.7445	0.14184	7937189	0.0044669	1459.9731	83.9416	80.4377	201.9979	184.7548	81203.1406	127.2844	-0.54675	163.6742	3371764.2
016	2017-08-16t0744	1502887891.1	adult	154.9719	98.5066	-123.1835	1131.4558	73.4965	67578.1571	212882.9111	3394652.5996	824.7712	0.59532	200.4256	0.11231	197.1648	0.030379	325.5935	0.27687	317.0182	133167.75	258.3875	0.22041	300.1486	0.46849	8187786	0.22778	799.5231	85.8002	81.1965	216.2454	202.2792	88444.3594	135.4441	-0.18626	183.7751	3505111.2
016	2017-08-16t1144	1502902290.63	adult	158.9718	102.5064	-119.1836	1078.9048	76.9683	64153.2714	202283.9146	3165746.2065	541.4612	-0.57735	192.0482	-0.40288	190.0957	-0.40065	312.9009	-0.14332	301.4208	121405.5391	243.108	-0.54959	282.3932	-0.2665	7451471	-0.56823	621.4271	86.0592	81.9192	212.97	193.246	82632.375	131.5784	-0.50313	171.0058	3339095.5
016	2017-08-16t1544	1502916689.33	adult	162.9714	106.5061	-115.184	1146.176	75.3494	68205.1931	214913.4849	3411872.5672	628.5233	-0.20266	191.7822	-0.44251	188.497	-0.51461	339.5749	0.66728	322.0783	140244.4219	244.5131	-0.52026	298.5101	0.32294	7910246.5	-0.13288	653.0552	85.2638	80.6926	218.4304	202.0806	90211.75	131.1295	-0.64299	178.9546	3516790.2
016	2017-08-17t1239	1502991982.02	adult	183.8861	127.4207	-94.2693	1143.1017	74.1295	65886.8012	207470.3207	3229546.141	498.8458	-0.74744	188.1685	-0.7709	185.9225	-0.77081	302.5947	-0.66543	296.4461	120735.2812	239.2281	-0.94282	279.7749	-0.6166	7503596.5	-0.60904	515.4971	90.0016	86.0866	196.0776	187.9546	78234.9688	136.0902	-0.88721	171.4474	3588992.5
016	2017-08-17t1544	1503003088.42	adult	186.9712	130.5058	-91.1842	1244.8389	125.349	85180.8264	271341.1366	5078568.1068	563.8775	-0.38222	185.1315	-0.95805	183.5043	-0.9203	350.1537	1.1065	320.1384	179978.9844	236.3001	-1.0983	277.7648	-0.72071	9511501	1.2095	413.7943	86.0617	83.2328	214.3248	197.5044	110162.9531	128.6359	-1.463	173.1552	4421593
016	2017-08-17t1944	1503017488.11	adult	190.9711	134.5057	-87.1843	1142.0571	73.3343	66835.0696	210520.9945	3292102.4562	445.1376	-1.0361	186.766	-0.88792	184.6538	-0.87661	306.5105	-0.57154	300.0207	124136.7656	241.4094	-0.89475	282.157	-0.58154	7551698	-0.5425	435.6174	93.0057	88.5265	210.4487	201.0206	85231.7266	143.4009	-0.57881	186.1436	3760593.5
016	2017-08-17t2344	1503031887.29	adult	194.9709	138.5055	-83.1845	1118.303	73.2209	65603.9126	206667.3024	3259907.9518	739.8297	0.67675	197.164	-0.34124	193.9977	-0.39027	332.7193	0.36963	320.4957	132089.5625	255.1772	-0.31885	299.5394	0.051977	7825243.5	-0.2901	797.2672	95.191	90.3898	240.4222	218.5673	95447.6094	147.5578	-0.42061	192.1418	3778034
016	2017-08-18t0344	1503046288.92	adult	198.9713	142.506	-79.1841	1174.0684	76.2007	67863.7848	213696.4213	3354987.1785	585.8386	-0.19468	186.9729	-0.92631	183.7664	-0.97027	320.7012	-0.12978	313.8193	131808.1875	243.7508	-0.86155	294.6167	-0.18403	7676360	-0.40696	619.7876	89.3108	85.2633	205.9598	197.3521	84649.4688	138.3485	-1.0873	178.4608	3666743.2
016	2017-08-18t0744	1503060690.01	adult	202.9716	146.5063	-75.1838	1097.9369	75.2983	65279.5423	205703.322	3277771.0773	1030.8353	2.4647	199.0734	-0.30737	196.5697	-0.31532	323.6153	-0.072904	312.0492	127828.0469	257.2568	-0.32293	294.1227	-0.25312	7857427.5	-0.24619	1355.3092	95.6161	91.1966	215.6378	198.6089	85176.9375	145.9805	-0.72361	182.1293	3773968.8
016	2017-08-18t1144	1503075088.79	adult	206.9713	150.5059	-71.1841	1201.8541	73.1664	70043.4013	220595.7853	3439610.1744	568.8601	-0.2772	185.5112	-1.0571	182.6531	-1.0762	307.5298	-0.6937	299.4895	130392.6406	242.799	-0.98018	284.4877	-0.65762	7860109	-0.22536	625.0117	93.1334	88.2664	216.1318	203.0647	91639.875	143.9671	-0.93946	184.9015	3946061.2
016	2017-08-18t1653	1503093660.3	adult	212.13	155.6647	-66.0254	1142.3417	77.3608	66447.2495	209279.2976	3303752.0887	508.5886	-0.63776	199.9845	-0.34753	197.2524	-0.36014	328.9823	-0.015451	321.6395	132579.875	263.1602	-0.2013	302.3832	-0.07734	8040976	-0.056004	524.0555	93.8824	89.6069	206.8815	194.2267	83373.2266	144.3496	-1.0425	179.2375	3774823
016	2017-08-18t2100	1503108465.37	adult	216.2426	159.7772	-61.9128	1106.4356	76.2125	64467.2292	203066.5897	3181401.0188	457.3008	-0.94909	190.9014	-0.84392	187.8753	-0.86559	311.7993	-0.65141	302.0859	121601.75	248.0042	-0.86289	287.0199	-0.67293	7441529	-0.4624	480.6399	98.6047	93.944	221.5802	207.0666	86416.2969	150.1041	-0.84313	190.9469	3843710.5
016	2017-08-19t0021	1503120536.96	adult	219.5958	163.1304	-58.5596	1069.3542	75.4519	63258.7637	199340.2122	3145376.9794	561.7644	-0.32543	196.9378	-0.56668	193.8729	-0.58906	324.8152	-0.25799	310.9164	124404.2422	256.6406	-0.55759	295.5303	-0.41513	7535628.5	-0.35703	654.9651	100.7028	95.163	246.798	221.4078	94523.6328	156.9948	-0.5884	197.7695	3853291
016	2017-08-19t0532	1503139180.21	adult	224.7745	168.3091	-53.3809	1112.9455	73.6327	62148.0522	195843.1877	2966133.2416	754.2217	0.82876	198.7668	-0.51689	194.2588	-0.6062	337.1117	0.081618	321.3517	127091.1094	269.9355	-0.1013	307.191	-0.076928	7486750	-0.3398	870.8629	98.8856	92.6711	253.4767	225.5632	95560.7188	160.3027	-0.56924	201.1528	3724627
016	2017-08-19t0900	1503151664.54	adult	228.2423	171.777	-49.9131	1074.2637	74.1686	61172.5398	192652.7425	2967567.359	613.1237	-0.028461	202.9499	-0.33658	199.4655	-0.37433	329.7409	-0.19731	319.8475	122333.8906	269.2106	-0.16794	303.8177	-0.22889	7515235.5	-0.28347	656.981	100.6709	95.2835	239.0984	219.9811	88705.5078	159.1821	-0.70963	198.6705	3727842.5
016	2017-08-19t1211	1503163130.86	adult	231.4274	174.962	-46.728	551.7162	76.746	32781.3427	105335.1262	1650721.8667	731.7805	0.68478	193.0559	-0.84004	189.4928	-0.87658	331.1372	-0.18302	315.7122	65896.3125	264.151	-0.39469	299.4354	-0.409	3831772.8	-2.7186	882.2822	97.3745	91.0728	259.4131	232.6924	51623.2188	161.6733	-0.67422	204.0712	1932690
016	2017-08-19t1716	1503181422.31	adult	236.5084	180.043	-41.647	1078.6165	73.1389	58274.9418	183523.3744	2729905.699	609.4436	-0.06355	200.1626	-0.52503	197.1586	-0.53299	335.0321	-0.10552	323.4547	118601.3516	269.3966	-0.24304	308.3085	-0.15743	7068941	-0.49534	777.8762	103.0371	97.0733	256.0762	233.711	90650.9688	168.1765	-0.5086	210.7152	3638857.5
016	2017-08-19t2053	1503194476.16	adult	240.1344	183.6691	-38.021	577.4854	70.4061	27732.6789	88862.9221	1134316.803	545.2899	-0.45964	188.8032	-1.0958	184.3634	-1.1669	324.159	-0.48301	309.8072	54782.8711	253.2676	-0.88779	292.764	-0.71132	3186808.8	-3.0007	699.6671	91.906	86.7508	245.808	218.2455	41541.5469	146.8279	-1.5063	187.5734	1551281.6
016	2017-08-20t0006	1503206001.8	adult	243.336	186.8706	-34.8194	1039.5971	73.9975	56811.0972	178964.3318	2648994.0942	688.5261	0.41127	201.8724	-0.4797	197.9045	-0.52993	339.4737	-0.019548	325.9949	117118.4219	271.7385	-0.21345	308.0053	-0.22577	6952485	-0.50078	781.2452	107.2318	101.1091	268.0486	242.104	92476.7734	174.0337	-0.41537	217.0303	3693064
016	2017-08-20t0516	1503224604.49	adult	248.5034	192.0381	-29.652	1027.185	72.9398	56846.23	179133.5767	2693261.076	659.4054	0.23007	201.9689	-0.50043	198.4441	-0.52584	337.0593	-0.13291	324.6898	116285.4453	272.1385	-0.23878	309.1219	-0.22816	6953789	-0.44799	633.0643	108.1374	101.586	269.0031	245.4916	92806.0781	177.8552	-0.36879	222.9506	3723171.5
016	2017-08-20t0841	1503236943.52	adult	251.9309	195.4656	-26.2245	1014.7479	68.3698	56647.0015	178542.4479	2675062.4358	653.5013	0.1922	199.955	-0.61488	196.7902	-0.61978	340.2174	-0.055672	321.71	116694.5781	268.5127	-0.40365	304.1986	-0.42049	6855057.5	-0.47765	794.2854	108.8941	101.74	285.3539	253.9917	97876.375	181.2758	-0.30162	226.8204	3733218
016	2017-08-20t1157	1503248684.35	adult	255.1923	198.7269	-22.9631	1002.2602	72.2838	56201.3393	177163.7	2696962.4805	742.2996	0.74455	201.4929	-0.55574	197.98	-0.57568	349.4671	0.21791	328.9061	119168.2891	270.4601	-0.35448	308.5459	-0.29833	6855391.5	-0.44486	1021.2298	111.3282	103.968	296.117	265.4133	100975.9062	185.5071	-0.19919	236.7174	3787720.5
016	2017-08-20t1708	1503267347.65	adult	260.3765	203.9112	-17.7789	989.3159	68.3311	54818.0849	172856.4284	2584179.8286	752.6671	0.81369	202.9657	-0.5086	199.7934	-0.50891	347.8885	0.13392	328.294	115846.875	272.6783	-0.30917	309.8313	-0.29385	6739679.5	-0.46759	866.7396	112.9089	104.8629	298.1782	263.7119	99293.3438	189.4199	-0.15275	238.6434	3749253.2
016	2017-08-20t2025	1503279175.09	adult	263.6619	207.1966	-14.4935	948.5575	67.9892	52488.8384	165487.8972	2491347.7979	673.1754	0.31378	203.4408	-0.50097	200.005	-0.51189	350.2137	0.18753	331.6018	111367.9375	274.8292	-0.25121	313.8642	-0.18069	6463721.5	-0.61168	849.9412	115.5992	108.0443	303.575	270.7167	96536.8672	194.0886	-0.037482	244.891	3672818.5
016	2017-08-21t0136	1503297802.58	adult	268.8362	212.3709	-9.3192	916.4662	66.4001	49197.3619	155167.3168	2274352.4729	666.4741	0.27128	206.9682	-0.3517	203.2101	-0.37638	352.0315	0.21356	334.7115	105257.4062	281.157	-0.044214	318.0675	-0.074248	6173241.5	-0.7454	774.6902	118.6437	111.4767	300.6363	270.8751	89890.2422	198.9822	0.043871	246.5139	3538785.8
016	2017-08-21t0504	1503310306.64	adult	272.3096	215.8442	-5.8458	905.8465	66.5672	48427.7049	152684.6519	2236510.9835	755.9343	0.84725	210.0597	-0.21471	206.3422	-0.23666	358.7335	0.40898	342.0923	105467.6406	286.7002	0.14731	325.6957	0.16478	6162730	-0.71729	901.3062	120.7283	113.905	307.4541	276.854	90391.5078	202.8694	0.12048	252.3405	3541926
016	2017-08-21t0820	1503322042.21	adult	275.5695	219.1041	-2.5859	904.9242	66.252	47228.8559	148907.2475	2125475.7826	700.484	0.49174	211.3875	-0.16319	207.4465	-0.1947	362.3708	0.5078	343.9282	104000.4297	289.8646	0.24902	327.4365	0.20312	6053925	-0.7541	802.2405	123.5122	116.5052	313.4071	286.4414	89947.8438	208.333	0.26056	259.4891	3537267.5
016	2017-08-21t1330	1503340660.99	dead	280.7413	224.276	2.5859	907.5896	65.9737	46287.0438	145906.6593	2042698.2001	642.3355	0.11313	214.2262	-0.043589	210.3365	-0.070983	365.2945	0.57381	351.0383	102647.7578	294.6427	0.40372	333.0124	0.36427	6017829.5	-0.72596	757.4248	126.6239	119.2914	312.6088	288.2554	87843.0625	214.9351	0.40046	265.1037	3556992.5
017	2017-08-09t1445	1502308413.23	egg	-2.001	-54.4257	-276.5729	144.9509	26.2621	2545.9058	8102.2156	42071.8919	0	-0.12516	0	-0.24098	0	-0.23543					0	-0.23371	0	-0.23275	0	1.0111	0	0	0				0	-0.27225	0	0
017	2017-08-09t1845	1502322820.53	larva	2.001	-50.4237	-272.5709	142.68	26.8748	2539.2545	8090.9973	42761.8715	0	-0.34491	0	-0.46004	0	-0.45329					0	-0.45904	0	-0.4593	0	0.6026	0	0	0				0	-0.44217	0	0
017	2017-08-09t2245	1502337205.33	larva	5.9968	-46.4279	-268.5751	142.6629	32.0529	2858.8038	9164.6071	53628.6301	0	-0.56329	0	-0.68253	0	-0.67407					0	-0.68986	0	-0.69114	0	0.19118	0	0	0				0	-0.61714	0	0
017	2017-08-10t0245	1502351612.06	larva	9.9987	-42.426	-264.5732	158.7762	25.8041	2992.6417	9506.432	50890.9881	0	-0.78087	0	-0.90998	0	-0.89928					0	-0.92789	0	-0.92995	0	-0.22349	0	0	0				0	-0.79848	0	0
017	2017-08-10t0645	1502366005.09	larva	13.9967	-38.428	-260.5752	158.7762	25.8041	2992.6417	9506.432	50890.9881	0	-0.99688	0	-1.1427	0	-1.1292					0	-1.1737	0	-1.1762	0	-0.63928	0	0	0				0	-0.98669	0	0
017	2017-08-10t1045	1502380407	larva	17.9973	-34.4274	-256.5747	158.7762	25.8041	2992.6417	9506.432	50890.9881	0	-1.2115	0	-1.3821	0	-1.3651					0	-1.429	0	-1.4315	0	-1.0556	0	0	0				0	-1.1833	0	0
017	2017-08-10t1445	1502394805.41	larva	21.9968	-30.4279	-252.5751	156.1885	26.0846	2986.2264	9492.6935	51366.914	0	-1.4245	0	-1.6293	0	-1.608					0	-1.6952	0	-1.6974	0	-1.4707	0	0	0				0	-1.3899	0	0
017	2017-08-10t1845	1502409204.98	larva	25.9967	-26.428	-248.5752	289.7235	29.2372	6253.1391	19766.9829	114835.8496	287.3135	-0.1668	180.5347	1.1155	179.4797	1.1259	245.962	-0.83643	242.2501	9838.4785	216.9924	1.0013	235.1198	0.85198	707334.9	-1.0557	227.3157	62.656	61.3048	134.166	122.0738	5366.6406	87.8867	0.62336	110.0452	245486.06
017	2017-08-10t2245	1502423614.28	larva	29.9993	-22.4254	-244.5726	424.9934	37.5625	12226.8974	38646.8316	296817.5512	877.1245	2.6649	164.8666	0.6651	161.3773	0.6352	301.8996	0.30598	284.7427	22944.3672	215.7463	0.79046	271.0851	1.1013	1248369.6	-0.83791	1051.7941	51.4513	47.6304	188.1226	159.6426	14297.3164	87.408	0.4608	130.7543	389589.44
017	2017-08-11t0245	1502438013.96	larva	33.9992	-18.4255	-240.5727	481.9466	37.4266	13263.8131	41876.2572	307092.5694	469.4061	0.36778	194.9285	0.99487	193.4428	0.99968	308.8007	0.4494	292.1071	25630.4609	241.8104	0.96813	276.6093	0.97879	1600752.9	-0.8399	499.8058	66.7126	62.911	208.7319	181.1305	17324.75	106.8964	0.83415	154.382	547843.6
017	2017-08-11t0645	1502452414.49	larva	37.9993	-14.4254	-236.5726	647.3249	36.8998	21610.7374	68185.073	587076.3225	302.1013	-0.70724	148.7724	-0.041754	143.8098	-0.094374	246.5078	-1.0008	241.9749	32785.5391	203.0208	0.16668	231.2685	0.16408	1976739.5	-0.8153	222.8873	52.6861	50.9745	128.2503	118.5039	17057.2891	80.4159	-0.078443	104.1056	700040.06
017	2017-08-11t1045	1502466814.91	larva	41.9995	-10.4253	-232.5725	730.4122	66.8719	29290.0999	93203.5216	983246.3265	727.7871	1.3159	191.7404	0.5312	192.037	0.57422	322.87	0.78729	307.8191	57793.7266	248.0501	0.63976	286.7367	0.69524	3431769.8	0.43562	739.9325	61.898	57.5831	215.806	189.9864	38629.2734	105.293	0.4686	159.1811	1107850.2
017	2017-08-11t1510	1502482664.22	larva	46.402	-6.0227	-228.1699	601.0586	44.0723	20120.9196	63537.8631	559234.0121	418.9895	-0.48621	222.2981	1.0252	220.7221	1.0287	310.9437	0.50004	305.0965	38557.0234	270.2558	0.89402	293.3705	0.6704	2751828.8	-0.83678	353.6752	72.9033	71.0178	162.8891	150.0665	20198.2441	102.5143	0.26169	129.6652	902469.56
017	2017-08-11t1912	1502497199.83	larva	50.4397	-1.985	-224.1322	796.9599	55.9274	34336.9622	108199.2425	1246044.7939	483.5565	-0.23853	212.6007	0.82583	210.1052	0.81038	319.5529	0.73849	309.521	67106.1172	263.8291	0.77368	294.3712	0.67874	4449307.5	0.67084	503.6682	71.041	68.653	172.0007	156.213	36120.1484	102.6261	0.21098	136.6008	1486745.5
017	2017-08-11t2310	1502511491.81	adult	54.4097	1.985	-220.1622	875.1454	59.5296	42594.8045	134322.2849	1714376.5055	594.392	0.2599	206.3394	0.68305	205.6354	0.70862	338.1644	1.2927	325.8002	87584.5781	262.4014	0.74326	306.0919	0.88757	5339031.5	1.2738	662.7733	70.5225	67.837	195.7056	168.5156	50687.7539	105.6193	0.26431	144.7066	1824768.8
017	2017-08-12t0317	1502526291.74	adult	58.5208	6.0961	-216.0511	942.8171	61.3965	46955.7476	148000.7583	1952396.2633	518.4516	-0.26133	192.1125	0.28198	191.0297	0.30515	270.3579	-0.6956	263.2624	77322.3594	232.2106	0.023034	253.3162	-0.17451	5478855	0.98151	526.7203	69.5489	67.773	154.9736	140.5269	44322.4453	97.7324	-0.14315	123.615	1983464.5
017	2017-08-12t0710	1502540285.16	adult	62.4079	9.9832	-212.164	1079.4709	63.1998	54386.8049	171254.7859	2299011.2334	687.026	0.55146	163.039	-0.62281	161.9544	-0.58015	248.7379	-1.4221	238.1745	82332.2578	206.4078	-0.74289	227.3232	-0.87616	5381264	0.43962	796.0777	60.4784	58.3598	156.9162	137.8713	51939.2734	90.5012	-0.58178	120.0745	1996150.8
017	2017-08-12t1200	1502557690.71	adult	67.2427	14.818	-207.3292	959.9854	69.8633	50289.741	159340.961	2203105.3478	561.1117	-0.20453	199.5695	0.50758	197.0753	0.47918	315.1998	0.7635	309.0362	96451.1484	260.0141	0.76163	293.7484	0.7569	6093257	0.7782	498.0945	69.0501	67.567	158.4282	143.8427	48479.0234	99.9901	-0.23975	125.4197	2108238.2
017	2017-08-12t1510	1502569089.35	adult	70.409	17.9843	-204.1629	1040.2632	65.2155	53124.1624	167321.8911	2285394.3515	560.9861	-0.24283	206.8334	0.833	205.6862	0.84028	306.0776	0.50017	293.5421	98863.0625	254.0706	0.63361	281.2755	0.46888	6668309	1.1541	562.7392	71.2231	68.1402	188.7754	168.955	60974.4453	107.9825	0.1391	146.2915	2296234
017	2017-08-12t1910	1502583488.71	adult	74.4088	21.9841	-200.1631	971.609	66.4466	52903.1251	167074.5328	2383156.8305	495.8597	-0.61245	183.8586	-0.07676	180.8411	-0.12048	298.8816	0.31763	291.589	95940.9844	240.2419	0.15173	274.0192	0.28258	5895242	-0.038348	456.0067	66.0203	64.0492	162.0613	147.1519	52021.6797	97.1626	-0.52336	125.1968	2116873.8
017	2017-08-12t2311	1502597945.05	adult	78.4245	25.9998	-196.1474	1076.6443	67.6037	59492.005	187690.4587	2709524.2661	518.1035	-0.50508	173.3054	-0.57885	170.5533	-0.60073	287.0788	-0.10023	274.6669	103635.4609	228.4764	-0.34131	259.2394	-0.23942	6243328.5	0.13419	628.4428	63.9872	60.4636	198.4612	175.0011	71644.5	101.5217	-0.33733	145.0694	2305139.5
017	2017-08-13t0314	1502612552.73	adult	82.4822	30.0575	-192.0897	1034.4021	67.3654	58234.3894	183551.0755	2734013.6615	978.3874	1.9146	213.3167	1.263	211.8075	1.234	308.8059	0.72364	294.6401	109008.4922	260.1129	0.99586	283.5889	0.68037	7523254	1.4336	1241.0302	76.4815	74.237	184.5764	160.276	65155.457	109.492	0.041917	142.2148	2697348.5
017	2017-08-13t0713	1502626875.18	adult	86.4606	34.0359	-188.1113	1162.4952	63.4045	61529.497	193953.0848	2671226.7333	761.2702	0.75653	181.0926	-0.29918	179.7679	-0.27108	293.8352	0.14854	279.0294	109600.5312	234.9102	-0.12268	265.1336	-0.04326	6754933.5	0.35073	789.4347	73.3279	69.8145	212.3399	186.8182	79202.7812	113.0697	0.17159	156.8817	2735203.5
017	2017-08-13t1112	1502641177.74	adult	90.4336	38.0089	-184.1383	1085.2928	67.9844	59541.394	187734.9179	2719331.6329	724.7107	0.5293	202.8196	0.76919	201.5708	0.76585	300.499	0.38751	290.8226	108480.125	252.4048	0.65194	278.2961	0.47177	7318746.5	0.83425	768.6597	75.2491	72.8119	179.352	160.4758	64746.0547	109.6402	-0.090268	142.1774	2715364
017	2017-08-14t1205	1502730781.2	adult	115.3234	62.8987	-159.2485	1027.4906	78.7947	61898.4373	195302.3519	3118080.3287	400.301	-1.1122	196.6492	0.23207	196.0821	0.28823	295.0954	-0.18932	288.9594	110660.7656	249.3839	0.2318	276.646	0.066069	7358023	0.0040068	326.3323	74.7653	72.3049	167.8332	160.0461	62937.4375	110.4831	-0.61134	141.9566	2797492
017	2017-08-14t1509	1502741814.49	adult	118.3882	65.9635	-156.1837	1161.7109	78.5337	66770.8542	210355.9461	3279563.1308	752.0078	0.31002	204.7305	0.66291	203.1529	0.65575	322.4608	0.58734	305.8805	130596.6406	260.1256	0.7018	290.0799	0.54249	8274592.5	0.97572	869.0701	79.972	75.7982	225.9818	196.2904	91522.6484	124.2699	0.0020824	168.5464	3232227.5
017	2017-08-14t1909	1502756213.21	adult	122.3879	69.9632	-152.184	1151.3234	73.0302	64027.8251	201807.291	3072651.0534	507.9021	-0.69193	174.9114	-1.0891	174.7254	-0.9862	255.5924	-1.477	249.0574	99169.8594	219.4523	-1.2783	239.6974	-1.4721	6782538	-0.80454	609.4825	71.1324	69.2468	155.8062	141.1288	60452.7891	104.5465	-1.0602	129.7701	2758302.5
017	2017-08-14t2309	1502770617.1	adult	126.3889	73.9642	-148.183	1145.8346	73.3327	67534.335	212674.6692	3379211.9259	520.486	-0.64955	197.0903	0.13617	196.1309	0.17475	293.2307	-0.40165	285.5322	119931.3359	252.3963	0.23035	275.9772	-0.12188	8051335	0.51252	521.3741	78.5974	75.9588	176.0703	161.4748	72012.7344	116.5869	-0.54191	147.5922	3210782
017	2017-08-15t0309	1502785015.75	adult	130.3886	77.9639	-144.1833	1177.7614	73.5879	66100.2215	208163.0532	3156213.3682	402.7094	-1.1219	164.7852	-1.7767	163.4841	-1.7265	250.5058	-1.6895	242.7088	100452.8125	209.9864	-1.8299	233.3917	-1.8077	6594375	-1.1881	393.2008	69.6116	67.1762	166.205	152.0791	66648.2266	105.4307	-1.1666	135.6692	2785717.5
017	2017-08-15t0709	1502799419.52	adult	134.3896	81.9649	-140.1823	1119.0813	71.0135	66343.2095	209075.9093	3257250.6606	475.0203	-0.84336	177.7951	-1.0665	177.1257	-0.99106	263.0939	-1.3635	254.6557	105763.7422	222.3925	-1.292	245.7372	-1.3871	7135804.5	-0.66185	522.1092	76.0988	73.7269	169.7992	156.8254	68259.2969	112.6314	-0.90181	141.515	3054225
017	2017-08-15t1144	1502815909.51	adult	138.9702	86.5455	-135.6017	1238.7703	74.3397	72673.5828	228885.1002	3570275.4369	578.2005	-0.44544	182.2667	-0.84659	180.8058	-0.8184	302.3867	-0.28683	285.665	133050.125	232.0301	-0.88795	264.8857	-0.71894	8009892.5	0.2182	675.4679	86.0083	81.0597	246.7469	221.8249	108568.6406	138.1042	0.26375	190.0203	3779721.2
017	2017-08-15t1544	1502830311.02	adult	142.9706	90.5459	-131.6013	1222.1798	73.2728	68686.7942	216293.6435	3287696.3966	594.9598	-0.38154	183.2091	-0.8191	182.4649	-0.74878	295.1196	-0.54013	282.4932	123064.8906	234.3923	-0.81638	265.6241	-0.74055	7623882.5	-0.2486	757.3723	85.198	81.1481	221.9799	200.3734	92565.6094	130.9415	-0.17725	172.8637	3545345
017	2017-08-15t1944	1502844711.95	adult	146.9709	94.5461	-127.6011	1251.9234	73.1759	72320.1967	227825.9467	3524946.914	516.2519	-0.69299	177.9289	-1.1506	177.7667	-1.0406	274.4889	-1.1851	263.4755	120226.1328	224.7751	-1.3116	251.6633	-1.323	7784747	-0.11829	545.9704	81.0766	78.2404	194.5418	179.1246	85209.2969	123.0333	-0.68241	158.8513	3547261.8
017	2017-08-15t2344	1502859111.25	adult	150.9707	98.546	-123.6012	1175.2066	74.6159	69030.3384	217400.9898	3437043.2218	432.2735	-1.0322	179.1373	-1.105	177.7711	-1.0632	277.742	-1.1329	270.6231	116096.1562	226.4911	-1.2676	255.2785	-1.2312	7480057.5	-0.47721	453.494	82.1707	79.0701	190.4404	173.2551	79604.0703	123.9734	-0.72832	157.8403	3431119.8
017	2017-08-16t0344	1502873511.82	adult	154.9708	102.5461	-119.6011	1261.4317	75.5111	74451.9786	234493.7212	3697403.9123	489.2965	-0.79887	169.6871	-1.6821	168.8517	-1.6003	260.6583	-1.6934	253.6592	117556.9062	219.1477	-1.6579	242.0773	-1.7944	7639141.5	-0.34401	539.9677	77.7267	74.9991	181.1289	168.3095	81689.1406	119.267	-1.0986	151.057	3499177.2
017	2017-08-16t0744	1502887912.53	adult	158.971	106.5463	-115.6009	1356.2467	74.1102	76502.3506	240972.9673	3728221.1615	362.9368	-1.3337	168.7873	-1.7605	167.4724	-1.7038	259.5339	-1.7884	253.5416	120423.7109	213.1976	-1.9815	240.5708	-1.9045	7818061	-0.19115	381.7186	78.7573	75.4143	185.6337	176.599	86134.0547	120.6315	-1.1363	159.7305	3647957.8
017	2017-08-16t1144	1502902312.29	adult	162.9709	110.5462	-111.601	1181.4605	74.7726	71013.3129	223683.7884	3601291.1503	504.221	-0.73841	183.3843	-0.93313	181.2526	-0.93246	306.0657	-0.3896	295.6899	131608.25	236.3725	-0.91079	275.0742	-0.60121	7872503.5	-0.17129	565.5075	80.5802	75.7581	229.1097	214.262	98517.1719	129.3335	-0.75094	182.2759	3459227.5
017	2017-08-16t1544	1502916710.93	adult	166.9706	114.5459	-107.6013	1160.9463	74.2704	69235.4422	218039.6971	3498504.8131	400.4166	-1.1993	176.4684	-1.3618	176.3143	-1.2399	266.7527	-1.6964	259.4269	111769.375	224.4574	-1.5216	247.8471	-1.7317	7386260	-0.69546	394.1679	81.5422	79.1367	179.781	168.5825	75328.25	121.2569	-1.3783	153.6085	3413031.8
017	2017-08-17t1239	1502992003	adult	187.885	135.4603	-86.6869	1206.4874	73.8248	68471.9833	215557.5007	3324429.6254	430.888	-1.1159	183.5339	-1.0529	181.7304	-1.0238	285.1126	-1.3586	278.7251	118321.7188	231.7545	-1.3133	263.6439	-1.2921	7603994	-0.50929	477.2288	86.874	84.1176	190.8284	178.6717	79193.7969	128.1487	-1.5149	162.9208	3599276
017	2017-08-17t1544	1503003109.48	adult	190.9702	138.5455	-83.6017	1153.0498	74.2649	69974.6689	220606.3751	3567124.2755	432.8161	-1.1061	194.2656	-0.46937	191.7756	-0.48293	311.4207	-0.38561	304.9068	131730.9688	252.8157	-0.37848	287.5393	-0.36933	8215105	0.037074	378.7704	88.6914	85.236	200.637	190.4796	84869.4375	133.9293	-1.1982	173.7045	3750583
017	2017-08-17t1944	1503017509.16	adult	194.9701	142.5454	-79.6018	1166.4158	75.567	70135.6941	220937.9001	3532176.2712	515.1268	-0.62663	180.2425	-1.2708	179.5472	-1.1774	277.5159	-1.6888	271.2222	117944.2734	231.0258	-1.3899	257.6947	-1.5673	7646248	-0.44134	548.9191	88.657	86.2102	203.6583	187.1787	86554.7656	132.9834	-1.3413	167.8808	3761008
017	2017-08-17t2344	1503031908.35	adult	198.9699	146.5451	-75.6021	1098.3576	76.9496	67381.5769	212312.6011	3471098.4312	1086.8129	2.7631	194.9756	-0.49242	193.0987	-0.46807	324.8044	0.020152	312.0103	132520.1875	257.745	-0.25125	292.5751	-0.26176	7939405.5	-0.19061	1293.014	91.5303	87.7913	249.4305	224.5787	101767.6641	146.9741	-0.55984	199.1495	3727112
017	2017-08-18t0344	1503046310.04	adult	202.9703	150.5456	-71.6016	1156.9306	74.3713	67659.9453	213128.9583	3432405.7022	819.1413	1.2055	191.4571	-0.7139	192.4819	-0.53208	303.5904	-0.79224	292.0957	124472.0469	250.5113	-0.61133	278.6813	-0.82968	7832510.5	-0.26608	1078.0409	97.1164	93.7149	229.3295	209.2107	94025.0859	153.288	-0.29439	190.102	3973031.8
017	2017-08-18t0744	1503060711.22	adult	206.9707	154.5459	-67.6013	1087.9985	75.4282	65061.6141	205019.0902	3301549.2344	950.6049	2.0048	196.6068	-0.4749	197.1982	-0.31747	306.3232	-0.73617	295.8453	120691.3359	256.196	-0.41925	284.069	-0.67294	7735886	-0.32152	1050.573	97.8999	95.2243	220.419	204.5115	86845.0703	154.515	-0.34555	189.3739	3852067.8
017	2017-08-18t1144	1503075109.8	adult	210.9703	158.5456	-63.6017	1116.401	71.0368	63872.5394	201142.3585	3089768.4646	740.1094	0.75052	206.6436	0.0066086	205.2417	0.059368	326.6224	-0.079354	314.114	126402.8828	263.2543	-0.18141	298.3596	-0.20543	7986775	-0.10262	929.3104	103.8214	98.9451	254.4266	233.9995	98463.1094	165.2905	0.1128	208.8	4012695.8
017	2017-08-18t1653	1503093681.83	adult	216.1292	163.7044	-58.4428	1052.0281	75.8934	61672.0131	194253.8947	3129314.7274	466.4654	-0.89378	202.0973	-0.27793	200.3761	-0.23705	315.8262	-0.51479	303.187	117803.1719	254.4976	-0.60215	284.8404	-0.74809	7536410	-0.39519	480.4759	108.6041	103.0912	250.2438	234.6047	93340.9453	169.2076	0.13591	211.9372	4049955
017	2017-08-18t2100	1503108486.33	adult	220.2415	167.8168	-54.3304	1155.6115	72.391	64881.2637	204328.4245	3086407.633	456.7998	-0.95814	189.2939	-0.95259	187.7451	-0.89737	281.9031	-1.683	273.0946	110787.9062	236.4473	-1.3588	262.4151	-1.5679	7436221	-0.42226	510.3139	106.2226	100.0335	231.5175	217.7985	90986.3828	167.3363	-0.098764	203.4499	4172848.5
017	2017-08-19t0021	1503120557.87	adult	223.5947	171.17	-50.9772	1043.4576	72.6382	59978.6295	188936.9062	2949742.7554	581.1808	-0.21324	190.061	-0.93716	188.1887	-0.89609	288.3092	-1.4984	280.2003	104656.25	241.8433	-1.1774	269.4207	-1.3546	6897503	-0.75958	720.3711	108.4975	100.9641	244.3262	231.5757	88690.4219	179.7869	0.38832	215.8061	3937483.5
017	2017-08-19t0532	1503139201.34	adult	228.7735	176.3488	-45.7984	692.6884	120.6887	46571.6907	150736.6397	2766774.8682	542.2883	-0.45753	171.7853	-1.8627	170.6219	-1.7789	275.1627	-1.9625	261.7923	77595.8906	221.382	-2.0089	248.863	-2.0959	4827684	-2.095	634.0864	101.2807	91.6851	259.1768	242.2845	73087.8594	181.1614	0.27972	224.8682	2846290.5
017	2017-08-19t0900	1503151685.4	adult	232.2413	179.8166	-42.3306	1108.5227	74.1296	62421.574	196597.8806	3002996.2843	547.374	-0.43291	196.4269	-0.68143	195.5234	-0.58974	300.3777	-1.178	290.9275	113542.7812	251.6186	-0.88114	278.3608	-1.1273	7419635	-0.30704	592.9111	111.0536	103.0745	259.1857	242.9506	97972.1797	187.58	0.4599	228.8788	4194827
017	2017-08-19t1211	1503163151.67	adult	235.4263	183.0016	-39.1456	1019.0387	73.3893	59513.3396	187518.2196	2940019.7122	512.6719	-0.64941	190.343	-0.99514	188.5204	-0.94406	294.1163	-1.4036	282.7331	106176	243.4245	-1.2209	271.0503	-1.4004	6856916	-0.64725	533.6487	111.3397	102.397	264.473	250.582	95474.7344	190.3197	0.48668	234.734	4010901.2
017	2017-08-19t1716	1503181443.53	adult	240.5074	188.0827	-34.0645	1005.6771	73.8255	59698.2637	188243.5881	2970857.3566	462.8409	-0.96296	190.8078	-1.0007	189.093	-0.94114	288.045	-1.6349	279.1969	103984.2656	242.5532	-1.2972	268.1665	-1.5394	6888351.5	-0.57172	586.7607	112.9651	103.6523	269.0543	257.3538	97128.5938	194.8241	0.53692	241.1267	4078153.5
017	2017-08-19t2053	1503194497.16	adult	244.1334	191.7087	-30.4385	985.8213	75.4619	57904.4439	182454.7749	2891020.5678	518.6097	-0.62979	194.5978	-0.83612	193.4082	-0.74978	300.7635	-1.2568	290.989	105568	249.1015	-1.0794	278.1301	-1.2355	6816178	-0.58152	571.0036	115.4412	106.0033	278.9225	265.5505	97901.8125	198.1825	0.5841	246.9247	4043560.8
017	2017-08-20t0006	1503206022.83	adult	247.335	194.9103	-27.2369	989.1378	76.3772	56876.5809	179197.0205	2792890.5796	505.3512	-0.71722	194.5617	-0.85412	192.7154	-0.79697	303.8824	-1.1808	293.2587	104839.4375	250.9205	-1.0371	279.9683	-1.2004	6697788	-0.62589	527.9722	117.6591	108.1508	282.4103	269.9887	97431.5469	203.301	0.71629	251.3112	4050413.8
017	2017-08-20t0516	1503224625.57	adult	252.5024	200.0777	-22.0695	995.4897	75.759	56171.1576	176955.7782	2729510.7132	484.3322	-0.85745	195.63	-0.82813	194.1842	-0.74798	303.5558	-1.2288	293.7488	103208.9688	251.3888	-1.0625	280.9285	-1.2115	6648876	-0.60515	565.7079	119.5863	109.6469	286.366	272.8923	97364.4375	206.9092	0.73533	253.7986	4064378.2
017	2017-08-20t0841	1503236964.57	adult	255.9299	203.5052	-18.642	956.6588	73.8513	53852.3422	169693.3848	2604644.2114	521.2698	-0.6342	197.7912	-0.73985	196.2359	-0.66308	308.6561	-1.0909	297.9396	100621.8906	254.5423	-0.97052	284.7341	-1.1115	6444432.5	-0.70228	626.1564	123.0227	112.8097	294.2375	279.5743	95921.4062	213.5778	0.92143	261.0314	4008326.5
017	2017-08-20t1157	1503248705.48	adult	259.1913	206.7666	-15.3806	911.3207	72.4218	53382.3786	168405.6563	2648737.3915	540.2196	-0.52088	198.7949	-0.7069	197.285	-0.62571	309.807	-1.0778	299.5774	100067.6484	255.4383	-0.96341	284.9339	-1.1324	6415907.5	-0.6875	538.5445	126.2494	115.6663	300.0855	284.8274	96927.6094	218.6594	1.0444	267.4138	4074572.8
017	2017-08-20t1708	1503267368.48	adult	264.3754	211.9507	-10.1965	823.5205	73.3376	48089.1512	151892.4371	2417034.7106	469.2843	-0.97842	201.9078	-0.57965	200.3383	-0.49856	311.05	-1.0758	302.4306	90826.5938	260.11	-0.82638	289.1352	-1.033	5880563.5	-0.97793	525.8348	134.0239	123.7531	308.0932	298.1001	89963.2031	233.3871	1.4977	280.1827	3903445.5
017	2017-08-20t2025	1503279196.14	adult	267.6609	215.2362	-6.911	855.3831	72.0466	48815.9378	153966.088	2401836.9983	505.2065	-0.75735	202.8418	-0.54954	201.2032	-0.46962	316.5494	-0.92278	306.5793	93698.6172	262.27	-0.76977	293.7751	-0.90141	5994380	-0.87154	588.1383	136.0525	124.7192	319.6696	307.7274	94622.1953	239.2034	1.6406	289.1933	4020623.5
017	2017-08-21t0136	1503297823.68	adult	272.8352	220.4105	-1.7367	833.7206	72.1973	48473.6339	153058.8446	2418154.8238	653.844	0.18987	204.5665	-0.48904	202.6873	-0.41761	319.4302	-0.8671	309.3343	93912.4688	264.9644	-0.70723	295.4682	-0.8863	6002186	-0.81434	548.1124	137.5345	125.8038	324.7031	313.9553	95462.7109	243.1696	1.6609	294.2151	4035401
017	2017-08-21t0504	1503310327.8	dead	276.3086	223.8839	1.7367	861.895	72.8898	50340.2819	158885.621	2515429.319	516.243	-0.70403	204.3869	-0.51438	202.2417	-0.4531	318.093	-0.93565	308.3822	97018.375	265.9871	-0.69554	297.1024	-0.85866	6226033	-0.63726	688.8882	136.3196	123.7159	327.6725	317.5595	99940.125	243.5153	1.5865	298.2635	4152568
018	2017-08-09t1445	1502308433.6	egg	-2.0011	-54.426	-315.4225	145.8287	30.3484	2906.2445	9298.6839	55005.3784	0	-0.12516	0	-0.24098	0	-0.23542					0	-0.2337	0	-0.23275	0	1.0111	0	0	0				0	-0.27225	0	0
018	2017-08-09t1845	1502322841.45	larva	2.0011	-50.4238	-311.4203	142.358	26.4919	2520.4367	8026.9655	42003.1771	0	-0.34492	0	-0.46005	0	-0.45329					0	-0.45904	0	-0.4593	0	0.60259	0	0	0				0	-0.44217	0	0
018	2017-08-09t2245	1502337225.8	larva	5.9967	-46.4281	-307.4246	142.9179	26.5508	2519.0222	8022.8532	41953.6645	0	-0.56329	0	-0.68253	0	-0.67407					0	-0.68985	0	-0.69114	0	0.19119	0	0	0				0	-0.61714	0	0
018	2017-08-10t0245	1502351632.42	larva	9.9986	-42.4263	-303.4228	142.361	27.6971	2612.3356	8332.0945	45347.864	0	-0.78087	0	-0.90998	0	-0.89927					0	-0.92789	0	-0.92995	0	-0.22348	0	0	0				0	-0.79848	0	0
018	2017-08-10t0645	1502366025.39	larva	13.9966	-38.4282	-299.4247	57.7389	28.833	1090.9101	3748.5674	19623.3001	0	-0.99687	0	-1.1427	0	-1.1292					0	-1.1737	0	-1.1762	0	-0.63927	0	0	0				0	-0.98669	0	0
018	2017-08-10t1045	1502380427.33	larva	17.9972	-34.4277	-295.4242	246.6972	26.1216	4901.4671	15488.4206	84624.1019	344.9351	0.53182	196.5134	1.7143	195.7893	1.7298	273.1723	-0.2106	263.6109	8468.3418	230.9601	1.5436	250.9524	1.4037	606637	-0.34043	272.922	62.998	61.0594	144.7653	128.0349	4487.7241	91.0795	0.97664	118.7778	194474.72
018	2017-08-10t1445	1502394825.89	larva	21.9968	-30.4281	-291.4246	244.384	26.8508	5349.4261	16934.0864	99755.7172	409.1114	0.65575	203.2646	1.6589	201.6924	1.6609	298.8385	0.26866	289.1655	10160.5088	246.2587	1.5742	275.7542	1.5147	682156.1	-0.66946	349.2208	70.8026	67.341	196.4217	180.7288	6678.3364	108.8577	1.2793	155.4654	237613.66
018	2017-08-10t1845	1502409225.27	larva	25.9966	-26.4283	-287.4248	203.6105	22.701	3686.9507	11676.0704	57090.7819	341.7842	0.11185	198.8616	1.4202	197.2611	1.4216	270.4121	-0.33218	260.0803	6489.8896	233.8792	1.2329	249.4209	1.024	464938.4	-1.3393	285.23	67.7276	66.3963	145.5443	126.0396	3493.0635	92.3777	0.73744	116.0438	158347.03
018	2017-08-10t2245	1502423635.16	larva	29.9993	-22.4255	-283.422	407.0249	30.9188	9907.884	31229.0922	207885.725	382.7196	0.12084	213.3573	1.4944	211.5444	1.4923	293.6913	0.13033	287.9335	18208.8613	256.5278	1.3692	281.0102	1.2248	1318761.2	-0.75591	263.377	68.8717	67.5037	143.239	132.8337	8880.8193	94.7163	0.6535	116.2683	425695.78
018	2017-08-11t0245	1502438034.98	larva	33.9993	-18.4256	-279.4221	524.3937	45.7849	16185.7993	51181.7397	428167.9914	493.0201	0.49002	198.865	1.0642	199.3747	1.1039	283.1422	-0.12187	274.0429	28314.2148	245.8964	1.0283	266.3671	0.84667	1987457	-0.39152	482.0641	67.3889	65.7895	153.8428	142.7742	15384.2842	97.2998	0.57076	124.1781	673484.44
018	2017-08-11t0645	1502452435.54	larva	37.9994	-14.4254	-275.4219	709.8982	46.7505	24816.6821	78255.1147	725554.4985	420.3866	-0.09078	181.3089	0.55058	179.667	0.55536	301.1306	0.26834	293.6046	46072.9766	235.8037	0.66901	273.8852	0.73635	2763329.2	0.091875	389.7153	57.6434	55.1188	161.196	148.4491	24662.9844	89.6278	0.18593	122.548	878542.9
018	2017-08-11t1045	1502466835.66	larva	41.9995	-10.4254	-271.4219	720.9319	47.4939	26125.7648	82415.388	798116.6551	497.6687	0.10406	193.7982	0.57032	189.137	0.51948	371.264	1.9646	363.6731	59773.5039	268.6272	0.97218	334.8801	1.3763	3101353	0.057068	450.2755	59.7281	56.844	174.0087	151.7037	28015.3945	95.5328	0.17243	129.3734	955828.1
018	2017-08-11t1510	1502482685.04	larva	46.4021	-6.0228	-267.0193	811.3915	49.8677	33101.1708	104365.9239	1116500.3685	464.334	-0.24395	204.9786	0.6709	203.3423	0.67659	297.5567	0.15617	290.0378	60404.0078	253.7223	0.60406	279.5347	0.45816	4141593.5	0.75178	412.003	67.6609	65.9264	147.6971	137.1782	29982.5156	95.7782	0.040873	120.8893	1367089.5
018	2017-08-11t1912	1502497221.45	larva	50.44	-1.9849	-262.9814	785.1209	53.6409	33340.7285	105095.4278	1188120.8522	474.9615	-0.28453	194.1055	0.42015	190.4124	0.38314	310.6438	0.49719	301.4415	63371.3359	250.0807	0.51417	284.6244	0.51785	3947524.5	0.094357	460.9399	67.0864	64.7993	165.3002	146.4999	33721.2344	98.1537	0.054503	127.7313	1364335.8
018	2017-08-11t2310	1502511512.73	adult	54.4098	1.9849	-259.0116	943.8634	63.2274	46233.4532	145813.0434	1888710.2139	436.2653	-0.58515	196.2842	0.44477	195.62	0.47424	275.3366	-0.50332	269.0367	77369.5859	237.4512	0.23193	258.7596	0.039445	5512641.5	1.474	426.8372	70.8182	69.2468	148.9126	134.7704	41844.4531	98.9874	0.01511	120.8027	1988929.5
018	2017-08-12t0317	1502526312.81	adult	58.5209	6.096	-254.9005	989.2121	62.832	51569.4309	162467.5525	2248188.3749	687.2712	0.64447	173.7792	-0.20176	172.0482	-0.18775	292.355	-0.030536	273.808	91507.125	225.2838	-0.13684	256.6221	-0.1079	5435813.5	0.93175	799.622	62.3409	57.9442	216.8487	187.7398	67873.6484	103.79	0.10851	155.4932	1950022.2
018	2017-08-12t0710	1502540306.04	adult	62.4079	9.983	-251.0134	1101.1219	62.328	56002.4053	176464.9107	2396333.7601	425.0284	-0.85684	153.759	-0.90018	152.0231	-0.87103	239.612	-1.7128	231.288	81468.0625	195.6123	-1.0292	219.7536	-1.0511	5226729.5	0.26068	488.3518	57.9653	55.7064	147.3804	132.4161	50109.3398	88.4345	-0.67754	117.0298	1970415.2
018	2017-08-12t1200	1502557711.62	adult	67.2428	14.8179	-246.1786	944.8495	66.7427	51355.3622	162049.171	2296721.805	354.4706	-1.3095	173.1676	-0.41538	172.3395	-0.36372	267.4087	-0.85387	262.1357	83431.5	226.319	-0.30176	250.4809	-0.43424	5389494.5	-0.03882	402.0216	64.1189	62.7261	140.7571	130.2872	43916.2188	94.4802	-0.52533	116.3913	1995573.1
018	2017-08-12t1510	1502569110.33	adult	70.4091	17.9842	-243.0123	1052.7883	66.7195	56623.3547	178345.2266	2575354.2932	421.2497	-0.9866	178.4278	-0.26925	176.5874	-0.25638	266.8555	-0.87604	260.0964	91798.3047	225.011	-0.39678	249.6529	-0.51239	6123820	0.52118	439.0489	66.4632	64.8843	151.9185	138.048	52259.9805	96.9739	-0.46616	121.2133	2281083.2
018	2017-08-12t1910	1502583509.69	adult	74.4089	21.9841	-239.0124	1065.2328	67.8063	57574.9549	181385.5757	2619436.9581	524.7222	-0.45974	181.264	-0.18715	182.9113	-0.035139	273.0715	-0.6352	265.1292	95301.9453	232.3981	-0.15521	255.1912	-0.36617	6326296.5	0.46375	593.4669	68.1648	66.7363	157.9074	143.1811	55109.6836	99.9641	-0.36621	126.7785	2379021
018	2017-08-12t2311	1502597966.13	adult	78.4246	25.9997	-234.9968	1134.9946	68.3734	61016.5002	192255.4328	2784313.975	386.0944	-1.2013	183.9992	-0.09512	182.9037	-0.059959	268.1149	-0.81446	262.2711	99202.5	230.8907	-0.24091	253.4263	-0.45336	6801716	0.78651	405.0968	69.2288	67.504	155.8092	144.0535	57649.4141	100.7217	-0.38183	126.9458	2559110.5
018	2017-08-13t0314	1502612575.22	adult	82.4827	30.0578	-230.9387	1132.8367	70.1254	62447.5496	196713.3436	2878789.3649	507.4483	-0.56607	189.1375	0.11838	187.6682	0.12815	272.7215	-0.64689	264.8962	103361.4375	231.6889	-0.23666	254.1296	-0.45416	7156395.5	1.0038	510.9775	74.9944	73.2021	158.3208	143.3375	60003.5859	104.5399	-0.23025	128.4144	2837561.8
018	2017-08-13t0713	1502626896.44	adult	86.4608	34.0359	-226.9606	1175.1517	69.9632	65687.0989	206975.0008	3081334.3879	824.2192	1.0857	171.0756	-0.79247	168.8065	-0.79346	288.9377	-0.038398	271.1402	114997.2109	219.4886	-0.81446	250.9521	-0.60926	6803163	0.40727	1023.0515	73.3938	68.7786	232.3374	207.2129	92470.2656	119.7112	0.53366	176.537	2918650
018	2017-08-13t1112	1502641198.7	adult	90.4337	38.0088	-222.9877	1143.8084	72.1164	68978.1264	217772.3301	3425403.0779	1446.4508	4.2067	164.453	-1.1876	161.2682	-1.225	291.5847	0.048291	271.7941	121590.8359	214.796	-1.079	249.9239	-0.68583	6855222	0.29114	1995.9797	72.0704	66.7903	243.982	215.2258	101740.4766	120.3009	0.48386	179.4757	3004255.5
018	2017-08-14t1205	1502730802.19	adult	115.3235	62.8986	-198.0978	1174.1066	71.9636	69100.5519	217653.3896	3394743.6328	390.8648	-1.1508	185.8942	-0.38048	184.8089	-0.34166	267.1482	-1.0474	262.2193	111667.9375	230.0889	-0.68375	252.3399	-0.88568	7767216.5	0.47102	337.3435	73.5048	71.617	147.7319	139.2617	61751.9219	106.4354	-0.81122	129.1285	3071253
018	2017-08-14t1509	1502741835.6	adult	118.3884	65.9635	-195.033	1185.9501	70.9121	70212.6205	221248.836	3437176.5932	531.1105	-0.58766	197.1379	0.22943	196.9201	0.30643	300.3741	-0.080184	293.5564	127659.0078	256.2883	0.51978	283.014	0.26688	8371068.5	1.085	520.5761	76.8064	74.4562	175.2364	161.8935	74475.4609	113.7302	-0.52124	144.3714	3261431
018	2017-08-14t1909	1502756234.03	adult	122.3879	69.963	-191.0334	1165.9901	72.1678	67388.3159	212193.2443	3296675.8226	1098.7493	1.6854	188.6071	-0.30298	187.4623	-0.26778	316.3747	0.33918	302.796	129080.8594	242.0786	-0.20512	280.3438	0.10461	7695359	0.2204	1435.4207	83.187	79.1933	234.3553	215.2475	95616.9844	130.3893	0.21985	184.9391	3394114.5
018	2017-08-14t2309	1502770638.31	adult	126.3891	73.9642	-187.0323	1179.904	72.6475	66355.1521	208962.721	3153337.5118	615.8871	-0.2703	200.3332	0.3232	199.8295	0.38456	304.1285	-0.079928	293.1714	122259.6719	252.6036	0.24017	281.3455	0.084693	8052993.5	0.51436	723.5269	77.9245	75.783	188.8649	170.0696	75923.6797	118.2615	-0.45999	150.1355	3132408
018	2017-08-15t0309	1502785036.77	adult	130.3887	77.9638	-183.0327	1215.7107	73.0025	67138.6844	211389.0072	3177283.545	503.469	-0.72452	188.5846	-0.4004	185.9225	-0.44937	303.4265	-0.15168	293.3291	123494.6016	245.3892	-0.15433	280.4561	-0.0086537	7667659	-0.0038659	533.6268	86.4544	82.5661	214.5474	194.9264	87320.7891	133.8283	0.21805	173.3994	3515147.8
018	2017-08-15t0709	1502799440.54	adult	134.3897	81.9648	-179.0316	1179.8425	71.9999	68812.9228	216693.3046	3374315.7838	1063.588	1.4677	174.4284	-1.2616	171.4085	-1.3173	299.0335	-0.32855	284.7718	124696.9844	227.17	-1.0661	267.5652	-0.55656	7261631	-0.52433	1366.2279	83.2289	78.1054	240.3584	220.4055	100229.4375	136.0416	0.24669	191.2217	3464903.5
018	2017-08-15t1144	1502815931.26	adult	138.9705	86.5456	-174.4509	1193.4502	72.5098	68638.1588	216169.0949	3302496.0642	1587.4984	3.5218	208.1173	0.65398	202.4804	0.4214	440.7522	3.6933	402.1986	183352.9062	279.5945	1.3644	357.0789	2.7865	8644984	0.9052	2210.442	119.1859	105.9838	458.6719	395.3154	190807.5156	214.9174	4.1158	333.2606	4950863
018	2017-08-15t1544	1502830332.36	adult	142.9708	90.5459	-170.4506	651.4741	143.6772	55687.0539	180456.1646	4335847.6064	594.7686	-0.3823	177.9718	-1.1237	175.7449	-1.134	308.8763	-0.14138	300.9743	103473.5547	229.1114	-1.0671	277.2259	-0.29776	5960274.5	-2.0329	680.9394	87.2467	82.3966	241.8703	226.1928	81026.5391	137.3614	0.15442	200.5111	2921892
018	2017-08-15t1944	1502844733.59	adult	146.9711	94.5462	-166.4502	1197.6105	70.9242	70136.4969	220862.2488	3436793.0137	1201.1788	2.054	180.8675	-0.97944	176.8602	-1.0927	323.7945	0.26327	308.9096	137612.6719	239.6542	-0.60265	287.9573	0.071652	7675475	-0.23452	1704.7866	93.5958	87.7149	274.5935	247.2633	116702.25	155.2337	1.0357	219.1894	3971926.5
018	2017-08-15t2344	1502859132.64	adult	150.9709	98.546	-162.4505	1161.2077	75.1565	67088.1067	211302.8343	3305101.0828	674.4271	-0.043534	180.8245	-1.0065	177.218	-1.095	313.8542	-0.055159	296.4034	127738.6719	239.724	-0.6353	273.9428	-0.50862	7345271	-0.61924	724.8516	82.2719	77.4886	253.6417	225.5607	103232.1562	135.2617	-0.1092	190.7558	3341966
018	2017-08-16t0344	1502873533.37	adult	154.9711	102.5462	-158.4503	1111.6914	69.0328	61795.8095	194706.0577	2884183.926	487.5427	-0.80616	184.3511	-0.82605	182.3512	-0.82281	288.5764	-0.84632	278.5524	108216.1719	234.0179	-0.94611	264.1299	-0.93504	6900816.5	-1.1135	520.1294	89.3398	85.6756	206.5627	188.6437	77461.0312	135.295	-0.19465	171.1796	3344257.5
018	2017-08-16t0744	1502887934.17	adult	158.9713	106.5464	-154.4501	1171.3692	73.1976	67527.4221	212649.2578	3322234.2062	596.8874	-0.34252	192.2617	-0.39042	190.0112	-0.40551	321.7024	0.12801	313.514	131576.2812	246.8281	-0.3715	289.6365	0.017194	7858695	-0.14935	616.7286	91.5661	86.615	260.3414	246.7161	106479.6328	142.1527	0.1085	211.0992	3742766
018	2017-08-16t1144	1502902333.89	adult	162.9712	110.5463	-150.4502	1196.022	71.165	68190.1201	214743.6849	3263427.3579	728.7758	0.22944	208.5598	0.53768	207.9478	0.60728	323.6843	0.16609	314.9318	133681.6094	265.2386	0.47401	300.3536	0.39564	8613104	0.58241	735.9559	91.9956	88.8038	221.3176	210.042	91404.1641	139.9275	-0.1141	184.0632	3799234.5
018	2017-08-16t1544	1502916732.61	adult	166.9709	114.546	-146.4505	1146.4006	70.5095	66667.4883	210024.4596	3250186.2047	456.5932	-0.95145	197.0314	-0.15902	194.8607	-0.16853	325.4159	0.21117	318.3634	131468.0312	254.4996	-0.076813	296.5164	0.20447	7947851	-0.12982	457.4498	90.7261	86.6186	233.1602	221.4397	94196.7031	140.3884	-0.18281	190.3083	3659707.5
018	2017-08-17t1239	1502992024.5	adult	187.8853	135.4604	-125.5361	837.2634	78.0512	53294.4696	169191.2134	2778312.2466	453.6987	-0.98927	216.2806	0.79573	213.3207	0.74114	336.3619	0.58145	330.0105	108308.5234	271.9829	0.53502	312.111	0.64264	6961855.5	-1.0847	473.7887	100.3097	95.0173	235.3306	225.2702	75776.4531	153.896	0.20277	204.7872	3228870
018	2017-08-17t1544	1503003130.97	adult	190.9704	138.5455	-122.451	1126.8651	71.1801	66590.7783	209796.0293	3267382.2913	647.9837	0.11657	185.2293	-0.97368	183.2806	-0.95251	290.9258	-1.1616	283.2657	117243.1016	238.1933	-1.0403	269.7536	-1.0705	7456776.5	-0.62543	629.2841	88.9219	84.5435	200.9288	189.1567	80974.2969	138.5987	-0.89286	173.9636	3579727.2
018	2017-08-17t1944	1503017530.97	adult	194.9704	142.5455	-118.451	1186.7695	70.9752	68942.7288	217598.6388	3323025.8213	849.8585	1.315	197.3999	-0.32828	195.525	-0.30708	309.9738	-0.4785	295.8747	129569.0625	249.2423	-0.58204	281.7364	-0.63694	8238289	0.058894	1028.776	98.567	93.7817	236.4162	213.8542	98821.9844	150.4843	-0.23573	191.9828	4113593.2
018	2017-08-17t2344	1503031929.96	adult	198.9701	146.5452	-114.4512	1295.4407	68.0406	70941.214	223286.7632	3343371.7955	704.6813	0.50698	199.5477	-0.24453	197.6045	-0.2256	325.947	0.061896	315.2703	140157.2188	262.7675	-0.032225	300.2235	0.029499	8577757	0.33446	789.5517	95.4571	91.2843	232.2059	213.3275	99848.5234	154.8599	-0.077675	193.5491	4103317.5
018	2017-08-18t0344	1503046331.65	adult	202.9706	150.5457	-110.4508	1260.6196	69.9021	70040.089	220438.7589	3307984.8621	532.619	-0.49882	193.2499	-0.61821	189.5648	-0.68677	322.4076	-0.11627	312.2032	137023.2188	256.7324	-0.34534	296.3571	-0.16968	8194376	0.022856	531.8071	94.4433	88.7744	230.6064	213.6355	98007.7344	153.54	-0.2796	194.6819	4004678.2
018	2017-08-18t0744	1503060732.81	adult	206.9709	154.546	-106.4505	1175.804	68.2666	66172.4097	208364.3685	3158311.4376	495.8136	-0.71387	195.4829	-0.53387	191.3653	-0.62175	324.5755	-0.093606	317.7897	130154.7812	258.4867	-0.32334	301.7119	-0.027334	7829089.5	-0.24937	576.1272	94.5228	88.9832	216.1467	205.7868	86674.8047	152.7681	-0.44391	190.2617	3785638.5
018	2017-08-18t1144	1503075131.28	adult	210.9705	158.5456	-102.4509	1206.9565	72.0473	68405.5862	215417.0896	3307324.8234	637.5992	0.13589	194.2346	-0.63295	191.1977	-0.66052	315.5866	-0.45984	305.4647	130968.4297	255.2286	-0.51033	291.2546	-0.46039	8045584	-0.058518	688.8349	95.13	89.9464	218.7876	207.2087	90796.875	151.2879	-0.64165	188.3327	3940476.2
018	2017-08-18t1653	1503093702.82	adult	216.1292	163.7044	-97.2921	1168.9721	70.3575	66468.2118	209289.0443	3227858.0425	683.2094	0.41031	206.161	-0.072792	202.8423	-0.11319	329.7824	-0.045823	320.2322	132902.2969	266.1595	-0.13604	303.9405	-0.078088	8296948	0.15439	764.0472	100.0029	95.4688	213.3446	202.2352	85977.8594	152.2891	-0.72852	186.1416	4024616.5
018	2017-08-18t2100	1503108507.88	adult	220.2418	167.8169	-93.1796	1214.2179	71.2674	68234.4301	214825.5467	3252584.1397	544.8138	-0.42785	201.2769	-0.35603	197.2052	-0.42885	331.0529	-0.059752	321.8566	137055.9062	267.4154	-0.14176	306.7682	-0.034552	8315754.5	0.19684	622.3953	98.3693	92.518	219.6918	209.0066	90952.3984	157.0162	-0.60445	192.0336	4064128.2
018	2017-08-19t0021	1503120579.26	adult	223.5949	171.17	-89.8264	1193.0049	68.6615	66787.4352	210378.5473	3142020.431	517.1019	-0.59974	192.7701	-0.80366	189.8857	-0.81289	303.4809	-1.0021	295.1139	122909.7734	252.4907	-0.76416	283.4512	-0.87492	7796393	-0.13897	558.6696	101.2686	95.5735	229.3777	214.0889	92897.9766	159.1742	-0.591	196.7133	4095706.8
018	2017-08-19t0532	1503139222.87	adult	228.7737	176.3488	-84.6477	1188.7044	70.5152	68655.6884	216170.0088	3329061.4917	736.8343	0.71848	189.2569	-1.0092	185.0582	-1.0776	314.8402	-0.6831	306.4723	130973.5156	253.1749	-0.78887	291.6111	-0.64776	7863436.5	-0.042533	828.2052	97.1083	90.6229	223.6639	209.9589	93044.1875	157.4507	-0.80153	193.8906	4034752.2
018	2017-08-19t0900	1503151706.84	adult	232.2415	179.8166	-81.1799	1227.8674	69.6491	70134.8787	220871.4246	3411893.2387	1817.9763	7.2608	191.3256	-0.92932	188.2021	-0.94351	331.4806	-0.17946	316.317	140879.25	254.8306	-0.75871	295.2517	-0.55844	8120432	0.16076	2558.6333	100.6144	93.8956	268.2851	245.0382	114021.1797	164.6252	-0.56255	217.6985	4270378
018	2017-08-19t1211	1503163173.07	adult	235.4265	183.0017	-77.9948	1183.213	74.3407	71726.8572	225937.6897	3660816.7787	689.9039	0.42645	192.2549	-0.90239	188.5489	-0.94269	328.9662	-0.29026	319.0296	142771.3125	259.4079	-0.61306	300.5343	-0.40912	8335788	0.33235	858.1337	95.889	89.3237	243.7274	231.4291	105777.6875	160.4899	-0.81932	209.6432	4157556.2
018	2017-08-19t1716	1503181465.25	adult	240.5077	188.0828	-72.9137	1191.0326	71.1141	68490.1077	215699.6795	3301095.9679	788.0246	1.0196	190.4907	-1.0161	185.0748	-1.1344	340.1413	0.022699	327.9979	141158.6562	265.9832	-0.40872	312.1679	-0.063573	7899269	0.090218	995.1724	98.8763	91.384	262.2052	239.7925	108815.1719	170.9861	-0.48129	217.814	4100201
018	2017-08-19t2053	1503194518.74	adult	244.1337	191.7088	-69.2877	1147.1403	69.2859	66211.7247	208527.4207	3211290.3398	668.1895	0.28633	198.6723	-0.63873	193.3247	-0.7538	348.0416	0.24726	338.279	139564.6875	275.8225	-0.064725	322.9604	0.27027	7957620.5	0.16223	818.8766	102.1616	95.3545	254.4651	237.326	102040.5078	170.8372	-0.56771	215.9904	4091979.8
018	2017-08-20t0006	1503206044.49	adult	247.3353	194.9104	-66.0861	687.08	71.4365	39606.0187	125981.8204	1890437.2388	478.9393	-0.87972	205.5364	-0.32168	203.7252	-0.26654	321.563	-0.61806	312.8225	77175.1094	262.5914	-0.59299	296.5385	-0.64274	4929379	-1.7741	514.1302	108.9414	103.3793	246.0906	231.7518	59061.75	168.5426	-0.73117	210.1146	2612741.5
018	2017-08-20t0516	1503224647.26	adult	252.5027	200.0778	-60.9187	1184.416	69.1082	69370.7491	218438.6581	3418426.7356	739.8402	0.7276	201.2221	-0.556	197.4519	-0.59019	339.4144	-0.085133	330.1678	142554.0312	269.2457	-0.38011	311.3155	-0.18434	8447705	0.55712	943.1025	107.343	100.0313	261.2606	244.2736	109729.4297	178.7461	-0.41743	223.2793	4506473.5
018	2017-08-20t0841	1503236986.14	adult	255.9302	203.5053	-57.4912	1224.5635	72.5419	70438.2921	221767.9573	3409055.6063	610.5441	-0.077114	205.4904	-0.3643	201.0238	-0.43144	345.52	0.086998	335.2982	147537.0312	272.9143	-0.26609	319.1743	0.056572	8758822	0.78885	662.9255	107.5583	99.6357	260.1031	243.8026	111064	179.4851	-0.45885	224.1854	4584564.5
018	2017-08-20t1157	1503248727.2	adult	259.1916	206.7667	-54.2298	523.2254	100.826	35656.692	116168.2832	2025285.3167	445.1061	-1.1179	217.2193	0.194	211.7617	0.075999	360.9586	0.56005	355.2941	77967.0703	296.2116	0.60538	339.6484	0.73004	4691720.5	-1.7956	414.9352	118.1131	109.9219	259.1895	250.4487	55984.9297	195.7598	0.12668	235.2781	2551124.5
018	2017-08-20t1708	1503267390.01	adult	264.3757	211.9508	-49.0457	1200.9174	69.1948	67462.2918	212367.4876	3213581.3301	543.01	-0.51116	208.556	-0.25317	203.739	-0.33316	349.2122	0.15082	342.7348	142827.7812	276.7899	-0.18073	325.0318	0.19653	8516592	0.71	613.8374	109.9289	101.8611	259.2785	246.4572	106044.9219	184.2681	-0.4402	226.7893	4489056
018	2017-08-20t2025	1503279217.97	adult	267.6612	215.2364	-45.7601	1152.6966	72.114	64309.6874	202500.8177	3047083.1182	496.6836	-0.81172	207.149	-0.33739	202.7985	-0.39184	344.3384	-0.027088	336.3985	134291.9688	276.3832	-0.2212	319.4568	-0.017965	8067417	0.45315	544.4561	111.6151	103.1993	263.7486	248.3662	102861.9688	187.7422	-0.37017	229.9087	4346851.5
018	2017-08-21t0136	1503297845.28	adult	272.8355	220.4106	-40.5859	667.8413	73.4297	32831.2459	105358.3513	1422105.2935	521.6316	-0.66228	210.2378	-0.20823	204.5511	-0.32635	348.2841	0.067417	338.6012	69656.8125	285.1504	0.08298	324.9539	0.13549	4198448.5	-1.9637	560.3625	118.8648	109.9153	273.076	258.2139	54615.2109	199.489	-0.020857	241.0677	2373729.5
018	2017-08-21t0504	1503310349.62	adult	276.3089	223.884	-37.1125	1103.6447	71.5524	62117.5023	195718.0438	2954685.3666	523.1011	-0.65951	207.9891	-0.33532	203.5594	-0.38837	341.3357	-0.18018	332.7156	128683.5625	278.3062	-0.21079	317.8263	-0.13665	7824134	0.3795	614.4091	114.1315	105.2162	267.2284	251.5691	100745.1016	193.4532	-0.32273	234.1649	4293398
018	2017-08-21t0820	1503322084.73	adult	279.5687	227.1438	-33.8527	820.9257	110.4512	48291.7254	157072.7384	2555772.281	531.7769	-0.60928	211.0102	-0.19927	206.0146	-0.27992	342.8314	-0.15247	334.7492	100449.6094	281.823	-0.095921	319.4375	-0.10379	6171416	-0.63989	545.0182	120.4134	112.1479	271.0038	259.8704	79404.1094	199.1694	-0.1705	241.5054	3521729.5
018	2017-08-21t1330	1503340703.64	adult	284.7406	232.3157	-28.6808	1094.3203	70.4931	60811.4432	191506.5695	2848530.667	597.2527	-0.18632	205.6265	-0.49192	201.3019	-0.53255	341.1414	-0.24088	332.3061	125881.1797	275.1647	-0.39884	316.5963	-0.24105	7574252.5	0.30091	651.7704	116.1918	106.6147	274.5305	262.3749	101301.7656	199.0305	-0.27738	243.3808	4279926
018	2017-08-21t1657	1503353130.52	adult	288.1925	235.7676	-25.2289	1111.0118	69.5473	61091.1008	192356.2162	2851089.54	596.1075	-0.19745	206.4649	-0.4655	201.6115	-0.53061	339.536	-0.31591	331.6318	125628.3359	278.0175	-0.31067	319.0007	-0.18068	7638168.5	0.37443	595.4118	117.9871	108.0277	278.6884	264.2231	103114.7109	203.6854	-0.17115	247.0017	4364933
018	2017-08-21t2013	1503364874.16	adult	291.4546	239.0297	-21.9667	1095.2836	70.4117	60090.8623	189221.0401	2813775.0915	547.8301	-0.52522	208.102	-0.39717	202.6273	-0.49239	354.0869	0.14509	345.7303	128887.625	283.2886	-0.12178	328.9516	0.15249	7572622	0.36409	577.9379	120.3688	107.8741	295.1526	282.713	107435.5312	214.1273	0.14999	261.5893	4380100
018	2017-08-22t0124	1503383545.96	adult	296.6412	244.2164	-16.7801	1039.2299	68.5247	56220.8805	177112.6253	2622827.1909	563.2308	-0.43016	209.5232	-0.34702	205.2311	-0.38063	341.9321	-0.29027	333.4147	116598.8594	279.5639	-0.3104	318.7283	-0.25073	7141179.5	0.14021	556.2527	123.5824	114.0374	291.8198	276.9649	99510.5469	209.9165	-0.10415	258.2169	4212060.5
018	2017-08-22t0441	1503395391.18	adult	299.9316	247.5067	-13.4898	1011.9662	70.558	55799.6523	175798.1986	2638762.6276	498.9453	-0.87684	211.5311	-0.25739	205.5863	-0.37416	358.589	0.24813	349.7989	121561.6797	287.505	-0.0071323	332.6323	0.23324	7155463	0.18093	557.2966	126.4436	112.549	309.5831	297.2315	104948.6719	227.4322	0.46657	276.1552	4277209
018	2017-08-22t0757	1503407142.37	adult	303.1958	250.7709	-10.2256	979.5547	70.3652	53879.5755	169754.7711	2548258.9733	563.1412	-0.44181	212.6651	-0.21155	206.8094	-0.32307	354.8737	0.10534	346.145	116043.6953	288.2821	0.0038446	329.8028	0.10978	6945641	0.079074	594.894	129.0333	115.3549	310.8204	297.5374	101638.2656	231.8629	0.56168	279.6252	4214228
018	2017-08-22t1308	1503425814.62	adult	308.3825	255.9576	-5.0388	981.1225	69.8557	53524.1216	168643.8363	2513690.6773	549.7872	-0.54462	214.0575	-0.15829	208.3453	-0.26106	352.5218	-0.003264	344.6291	114217.0625	289.0835	0.004307	329.9938	0.084999	6935034	0.12235	566.6778	131.5611	117.5264	310.6281	298.6032	100643.4844	236.4741	0.62525	281.5937	4262318
018	2017-08-22t1544	1503435134.5	adult	310.9714	258.5465	-2.45	963.0044	70.0126	52257.374	164666.5275	2420803.0712	576.4248	-0.36145	216.9074	-0.017397	210.8631	-0.13894	360.403	0.25206	351.7926	114247.75	294.1909	0.20493	334.3412	0.23251	6869675.5	0.10575	609.6814	135.496	121.1773	322.3139	307.6111	102173.5	242.8232	0.80026	291.3102	4291294
018	2017-08-22t2038	1503452774.38	dead	315.8713	263.4465	2.45	955.5878	68.473	50768.7331	160008.8789	2303899.3228	541.5184	-0.61958	217.4183	-0.0058686	211.0973	-0.14023	359.8297	0.2075	350.1862	110827.5469	294.5783	0.19395	334.8702	0.22508	6689090.5	0.037879	631.9122	138.4024	123.6702	331.6058	317.1675	102134.5859	247.3622	0.8659	297.4355	4258087.5
019	2017-08-09t1445	1502308453.94	egg	-2.0012	-62.4657	-247.7358	152.5704	25.4375	2601.3105	8262.0889	41678.2528	0	-0.12515	0	-0.24097	0	-0.23541					0	-0.2337	0	-0.23274	0	1.0111	0	0	0				0	-0.27224	0	0
019	2017-08-09t1845	1502322862.68	larva	2.0012	-58.4633	-243.7333	142.9295	26.4966	2493.9126	7944.224	41314.2389	0	-0.34492	0	-0.46005	0	-0.4533					0	-0.45905	0	-0.45931	0	0.60258	0	0	0				0	-0.44218	0	0
019	2017-08-09t2245	1502337246.19	larva	5.9966	-54.4679	-239.7379	173.8422	26.2481	3191.3877	10118.3804	53980.7967	0	-0.56329	0	-0.68252	0	-0.67407					0	-0.68985	0	-0.69113	0	0.1912	0	0	0				0	-0.61714	0	0
019	2017-08-10t0245	1502351653.03	larva	9.9985	-50.466	-235.736	160.8645	26.4304	2866.2475	9100.2751	47804.2164	0	-0.78086	0	-0.90997	0	-0.89927					0	-0.92788	0	-0.92994	0	-0.22348	0	0	0				0	-0.79848	0	0
019	2017-08-10t0645	1502366045.7	larva	13.9965	-46.468	-231.7381	170.7279	28.3718	3134.3792	9948.9801	53598.5935	0	-0.99686	0	-1.1427	0	-1.1292					0	-1.1737	0	-1.1762	0	-0.63926	0	0	0				0	-0.98668	0	0
019	2017-08-10t1045	1502380447.69	larva	17.997	-42.4675	-227.7375	157.5382	28.0209	2889.0268	9186.74	49299.1864	0	-1.2115	0	-1.3821	0	-1.3651					0	-1.429	0	-1.4315	0	-1.0556	0	0	0				0	-1.1833	0	0
019	2017-08-10t1445	1502394846.32	larva	21.9967	-38.4678	-223.7379	229.1206	31.9001	5114.1466	16201.7276	104354.9377	607.3583	1.6638	179.5758	1.2757	178.3478	1.2825	268.469	-0.33641	254.0259	8591.0078	219.0999	1.2136	240.1274	1.0997	574822.06	-0.79552	669.8295	63.2938	60.9075	163.9935	137.7509	5247.792	93.7934	0.9099	123.4036	202603.31
019	2017-08-10t1845	1502409245.71	larva	25.9965	-34.468	-219.7381	298.6951	41.8344	9842.9015	31282.8905	277407.0524	551.4011	1.1841	191.5296	1.2983	189.3133	1.2894	307.203	0.42658	286.5923	18739.3828	238.843	1.301	268.0818	1.2485	1160860.8	-0.52512	590.4768	69.7398	65.1491	218.739	199.4027	13343.082	111.2297	1.2163	161.3826	422693.22
019	2017-08-10t2245	1502423655.91	larva	29.9993	-30.4652	-215.7352	347.2909	36.4212	9845.8544	31170.5895	239674.3024	469.2721	0.56622	179.0412	0.90753	177.646	0.91316	272.6618	-0.31968	257.3424	16632.3711	221.0104	0.86516	247.5849	0.80894	1090002.6	-1.0224	471.0101	67.3379	63.9678	186.9046	164.4794	11401.1807	105.2971	0.93249	141.1658	409953.06
019	2017-08-11t0245	1502438055.83	larva	33.9993	-26.4652	-211.7353	480.7553	45.7171	17871.8912	56467.243	555815.4262	601.2648	1.0503	177.5553	0.68878	172.3694	0.62941	317.6549	0.64654	301.9883	34942.043	245.7055	1.0254	284.9008	1.0857	1943875	-0.44206	642.0131	61.5803	57.0735	220.994	186.9114	24309.3438	106.4114	0.82084	157.3006	674180.7
019	2017-08-11t0645	1502452456.34	larva	37.9995	-22.465	-207.7351	469.5796	40.7053	14314.8049	45220.1413	368788.8169	500.6246	0.3274	241.0525	1.6382	239.2353	1.6348	333.4672	1.0197	322.6318	29678.5801	284.3545	1.413	313.0316	1.262	2129940	-0.63863	369.922	79.342	76.4121	190.3865	175.7313	16944.3984	112.9139	0.85422	153.4976	701066.25
019	2017-08-11t1045	1502466856.44	larva	41.9995	-18.465	-203.7351	594.2964	43.8371	20665.2736	65172.7088	609865.9387	546.8516	0.36307	238.4635	1.4194	236.5874	1.4151	345.0461	1.3268	331.8574	43820.8477	287.0081	1.2691	316.5962	1.1177	3024432.5	-0.031057	494.5487	80.5734	77.0531	208.0807	191.435	26426.2441	118.7667	0.87745	161.132	1021913
019	2017-08-11t1510	1502482705.42	larva	46.402	-14.0625	-199.3326	655.0746	47.7261	25400.4895	80104.7058	821691.7864	746.598	1.2641	212.1771	0.81817	209.0801	0.79285	345.9738	1.3998	335.3061	53971.9102	270.8679	0.90475	312.301	0.9608	3297657	-0.21287	935.3542	69.7825	67.2742	183.5663	158.0939	28636.3379	102.4937	0.26102	136.6386	1084559.5
019	2017-08-11t1912	1502497243.31	larva	50.4403	-10.0242	-195.2943	694.5107	49.6663	26074.345	82300.1579	841508.4141	591.5557	0.33932	220.8996	1.0079	223.7508	1.1064	327.6513	0.95783	315.0491	52424.2148	278.4864	1.0503	304.1095	0.8395	3528209	-0.38739	689.085	70.9935	69.6357	181.4346	161.4193	29029.5332	106.7804	0.35632	140.2478	1133908.6
019	2017-08-11t2310	1502511533.71	larva	54.4098	-6.0547	-191.3247	831.3715	52.0202	36591.6818	115391.7333	1331345.1847	1072.6183	2.8156	159.968	-0.41583	157.9336	-0.40769	274.3891	-0.53041	254.9792	61188.7695	202.39	-0.48662	237.4421	-0.34253	3565047	-0.77293	1327.7134	60.8406	56.8945	205.9337	177.2229	45923.2109	99.0181	0.016262	146.1667	1355892.8
019	2017-08-12t0317	1502526333.88	larva	58.521	-1.9435	-187.2136	820.1291	54.2348	35041.6624	110434.2889	1268356.3344	702.1502	0.7243	196.4345	0.39602	197.2546	0.46679	306.0277	0.38285	291.0477	65489.9297	252.3029	0.48674	279.3887	0.3508	4195645	-0.50147	856.8612	74.8257	72.3104	201.4556	174.5286	43111.4922	112.3864	0.46565	150.7412	1598201.8
019	2017-08-12t0710	1502540327.15	adult	62.408	1.9435	-183.3266	882.5312	60.5393	41828.1395	132075.9597	1632057.7087	623.4421	0.20968	183.5016	-0.011201	182.2727	0.01495	299.4235	0.19238	285.0006	76352.9922	238.4842	0.10775	268.7992	0.082511	4667729.5	-0.38659	670.8383	60.6516	57.4363	185.6256	159.4492	47334.5391	97.4926	-0.25782	136.7761	1542795.4
019	2017-08-12t1200	1502557732.8	adult	67.2429	6.7784	-178.4916	799.3849	51.9478	33174.5843	104574.865	1209828.9553	338.3445	-1.3957	201.4824	0.57445	201.7374	0.63805	283.3935	-0.3129	279.172	57528.8828	248.5364	0.3994	270.6306	0.12047	4078406.5	-1.5609	244.3207	70.3554	69.5828	142.0702	132.5546	28840.25	99.0806	-0.28689	121.0197	1424132.9
019	2017-08-12t1510	1502569131.2	adult	70.4091	9.9446	-175.3254	902.7775	55.6107	42500.7637	133931.678	1664342.0125	1117.5109	2.7194	181.5653	-0.1475	179.6307	-0.14169	295.7815	0.1389	272.4636	76607.4062	233.8402	-0.083714	259.033	-0.22132	4692010	-1.1432	1455.2009	70.4901	67.3193	213.6194	182.5155	55327.4336	109.3637	0.21503	151.641	1821606.1
019	2017-08-12t1910	1502583530.74	adult	74.409	13.9445	-171.3256	882.3699	62.7699	39550.5472	124552.9811	1567291.1073	977.0399	1.9334	199.2864	0.57964	200.7367	0.69967	295.3624	0.18771	286.7463	71477.6953	254.2057	0.69816	276.9011	0.38188	4803997.5	-1.3094	1178.7064	67.9008	66.224	161.7547	144.6761	39144.6367	101.0255	-0.30668	127.9704	1636816.5
019	2017-08-12t2311	1502597987.21	adult	78.4247	17.9602	-167.3099	964.5946	75.2809	48301.0109	152464.7657	2041648.6657	868.2869	1.3419	186.2943	0.0086934	184.6568	0.016799	296.7911	0.26555	279.9932	87256.5781	234.5103	-0.090391	264.3318	-0.052013	5461962	-0.77863	1019.4577	63.479	59.5351	205.7253	182.4512	60483.2266	103.7572	-0.213	155.5782	1861141
019	2017-08-13t0314	1502612597.86	adult	82.4832	22.0187	-163.2514	890.1333	61.8212	42454.6194	133731.2221	1710679.6629	514.0318	-0.53139	234.1152	2.2476	232.7622	2.1939	330.5858	1.5508	321.7177	85621.7109	280.4463	1.8776	307.5919	1.6048	6048131.5	-0.29448	446.2846	83.567	81.4297	183.5531	165.5805	47540.2422	115.7601	0.38638	146.6017	2158870
019	2017-08-13t0713	1502626918.29	adult	86.4611	25.9966	-159.2735	1014.2042	62.2552	52223.8427	164456.3118	2273305.6331	623.2895	0.034955	215.8581	1.4129	214.0833	1.3643	321.598	1.2083	307.8071	102268.1719	261.6701	1.0777	290.6951	0.97694	6843351	0.45438	577.4193	86.187	82.4727	221.8444	196.2913	70546.5312	126.7077	0.91509	174.0461	2732385.2
019	2017-08-13t1112	1502641220.2	adult	90.4339	29.9694	-155.3007	874.1456	59.2877	42855.2959	135189.0668	1737284.6371	529.7961	-0.46384	227.0477	2.0049	224.9071	1.9186	328.8042	1.4646	321.8242	85817.9062	280.2063	1.9315	308.852	1.7185	5909598	-0.81683	478.5632	82.4053	79.958	185.3067	170.5623	48365.0547	116.3051	0.26866	148.956	2144845.5
019	2017-08-14t1205	1502730823.65	adult	115.3237	54.8592	-130.4109	1099.0054	63.6266	60858.7528	191801.5015	2767010.1043	585.7939	-0.35329	215.6052	1.3117	216.2977	1.4178	323.9693	0.69719	311.9055	119544.6562	272.2776	1.3181	299.5966	0.96474	7948718	0.67816	628.3112	80.154	77.6789	206.6435	184.6382	76251.4688	121.0132	-0.091367	159.7519	2955036.8
019	2017-08-14t1509	1502741857.18	adult	118.3886	57.9241	-127.346	1097.1276	68.5168	59504.8247	187422.6313	2737848.2767	610.6165	-0.26457	230.9894	2.1621	230.423	2.1841	329.2161	0.7915	315.7563	118847	280.2789	1.6577	304.8399	1.1182	8329940.5	1.0384	599.0619	89.3704	87.1832	197.103	175.0556	71154.1797	124.5722	0.017081	155.3372	3222874.2
019	2017-08-14t1909	1502756255.39	adult	122.3881	61.9236	-123.3465	1020.7539	70.8179	57168.4039	180108.5736	2682424.5227	452.7062	-0.91401	232.95	2.2424	232.1094	2.2506	313.5568	0.25498	306.4022	108804.2188	277.9491	1.4963	298.8308	0.82174	8064729.5	0.63513	345.2955	93.031	91.0808	174.6424	162.3506	60600.8984	126.1195	0.0083567	148.3398	3220731.5
019	2017-08-14t2309	1502770659.93	adult	126.3893	65.9248	-119.3452	1021.2707	66.3931	58434.8046	184262.0122	2767678.9479	504.1275	-0.71458	223.2707	1.6461	222.0441	1.6447	310.306	0.10244	303.3593	109848.3125	266.9431	0.91957	292.3848	0.50948	7898646.5	0.34246	495.8631	94.3115	91.0459	196.0822	182.3283	69413.0938	135.1679	0.36702	168.0522	3336457.2
019	2017-08-15t0309	1502785058.45	adult	130.3889	69.9244	-115.3456	1112.2162	65.0755	60920.8919	191911.6934	2794754.0988	471.1329	-0.85205	172.1917	-1.3484	170.9827	-1.2997	254.893	-1.562	247.1589	94055.5078	213.4148	-1.6676	235.957	-1.7096	6352495	-1.455	472.9575	69.9539	67.0771	170.4744	153.8732	62905.0703	106.2386	-1.1272	137.3835	2580739
019	2017-08-15t0709	1502799462.31	adult	134.39	73.9255	-111.3446	1098.5614	68.6148	59707.8889	187980.8485	2742152.3216	568.1942	-0.47751	223.6203	1.5884	223.8943	1.6774	329.1964	0.54004	316.5001	119169.1094	277.6482	1.3216	304.8994	0.864	8086558	0.37726	636.1985	87.3078	84.0767	216.1328	193.8253	78240.0781	132.1479	0.055655	172.5171	3157225.8
019	2017-08-15t1144	1502815952.46	adult	138.9706	78.5061	-106.764	966.3596	69.5282	58463.1227	184500.4232	2926072.8716	1321.405	2.4759	249.0811	3.0318	247.9362	3.0215	370.5048	1.6726	350.1345	131158.7031	299.5821	2.3109	330.9396	1.7926	8804019	1.0772	1775.7191	105.8397	101.5731	267.5682	242.167	94719.1562	153.7552	1.0486	205.2751	3741010
019	2017-08-15t1544	1502830353.86	adult	142.971	82.5065	-102.7636	1067.1546	66.2802	57927.5261	182452.7297	2628815.2846	948.8618	1.0192	202.655	0.31169	198.4579	0.16803	383.3457	2.0172	356.8659	134937.6719	265.4845	0.6599	319.4382	1.3133	7120889.5	-0.7881	1309.1018	101.5976	92.7488	351.2657	311.7473	123645.5312	176.2317	2.1626	260.9585	3569936.8
019	2017-08-15t1944	1502844755.15	adult	146.9713	86.5068	-98.7632	1102.1602	69.1147	60092.643	189208.1932	2844958.1671	891.3008	0.81122	196.0318	-0.096004	193.5781	-0.13224	302.6821	-0.35694	290.1758	110478.9688	249.1295	-0.15116	276.9988	-0.34946	7139675	-0.80443	1079.5654	82.0705	77.8575	209.6117	186.3528	76508.2656	128.8092	-0.37424	164.5443	2989089.5
019	2017-08-15t2344	1502859153.88	adult	150.971	90.5065	-94.7636	1101.9699	68.8641	64008.7868	201781.9401	3103733.8737	691.1117	0.024586	206.8103	0.50933	203.259	0.40337	337.1761	0.64086	323.1309	130824.3281	279.6264	1.2714	310.2461	0.89685	8011626	0.082909	734.9338	88.6762	83.6831	238.0332	216.2488	92356.875	148.8538	0.63627	188.9624	3435225.8
019	2017-08-16t0344	1502873554.8	adult	154.9712	94.5067	-90.7633	1109.0553	67.2664	61486.9298	193662.1272	2874286.6485	464.6343	-0.90136	216.2286	1.0348	214.896	1.0516	310.6188	-0.1775	301.4138	115860.8125	263.0533	0.44377	288.5901	0.018098	8054515.5	0.088893	419.7224	100.9657	97.3335	213.5171	201.2179	79641.8906	148.3194	0.53994	182.808	3760971.5
019	2017-08-16t0744	1502887955.62	adult	158.9715	98.507	-86.7631	1134.248	68.1573	62701.3002	197401.0708	2970120.0379	519.9511	-0.66848	211.1651	0.71289	216.1718	1.1014	310.6927	-0.21138	302.8552	118063.2266	268.6181	0.67166	291.7881	0.10146	8019629	0.016186	568.2989	98.705	96.8357	209.7729	196.9543	79713.7188	153.2068	0.74787	182.9031	3748620.2
019	2017-08-16t1144	1502902355.44	adult	162.9714	102.5069	-82.7631	1099.3877	67.3904	59212.2019	186401.9571	2719542.586	575.8054	-0.42988	223.6861	1.4214	222.573	1.4508	339.5954	0.66792	328.8209	121914.7344	284.3959	1.393	315.1289	0.97828	8025857	-0.015228	590.6052	102.0898	98.867	227.6813	208.059	81737.5938	154.7555	0.77728	191.167	3662983
019	2017-08-16t1544	1502916754.18	adult	166.9711	106.5066	-78.7635	1065.1312	66.6955	60072.0693	189232.6366	2845580.2907	665.7441	-0.028854	232.9838	1.944	232.0894	1.9821	330.3884	0.37286	321.6264	120261.3906	281.9097	1.2414	308.317	0.67391	8475952	0.40208	759.6419	108.8564	105.3091	222.7056	206.4428	81064.8281	159.0508	0.9834	189.963	3960197.8
019	2017-08-17t1239	1502992045.72	adult	187.8854	127.4209	-57.8492	1068.2848	67.4082	56938.8157	179248.9397	2591847.2656	822.2758	1.0576	196.3106	-0.33163	195.7133	-0.24258	294.3015	-1.0107	283.9158	101828.3281	246.5371	-0.63412	272.1998	-0.95054	6773500.5	-1.2534	892.2029	101.336	96.7837	216.0803	199.5609	74763.7734	160.3566	0.63377	188.2978	3496497.2
019	2017-08-17t1544	1503003152.01	adult	190.9705	130.506	-54.7641	998.1115	66.2024	52703.1659	166159.6597	2356985.9151	478.9412	-0.84402	211.1272	0.47165	209.8768	0.51768	298.6925	-0.86755	292.557	95581.6016	257.6813	-0.15826	282.4009	-0.57192	6747202	-1.2453	508.6686	112.4865	107.9157	221.5335	211.8889	70890.7266	170.0536	1.1643	200.023	3594844.2
019	2017-08-17t1944	1503017552.15	adult	194.9705	134.506	-50.7641	976.644	66.2336	52042.0139	164086.0108	2313111.8066	480.1692	-0.8294	207.4052	0.22133	205.7632	0.2506	302.4501	-0.75905	294.9915	95574.2344	255.8667	-0.28827	283.6395	-0.5633	6543840.5	-1.3728	487.3291	111.8813	107.2191	219.2394	208.9537	69279.6562	168.4006	0.89609	195.8776	3529966.8
019	2017-08-17t2344	1503031951.2	adult	198.9702	138.5057	-46.7643	918.3836	66.3663	51184.8704	161499.1196	2353311.1326	508.8431	-0.64927	209.4191	0.29068	207.9226	0.32964	305.0182	-0.70276	297.4853	94860.6797	259.6184	-0.16956	286.8264	-0.48068	6492412	-1.3808	440.0582	113.8363	109.4409	223.477	213.7213	69501.3359	172.554	1.0042	202.2916	3529154
019	2017-08-18t0344	1503046352.77	adult	202.9707	142.5062	-42.7639	876.1229	63.3626	47266.7479	149027.7693	2122236.7681	515.5164	-0.60056	210.3544	0.2948	208.746	0.33036	305.5729	-0.72102	298.4225	87699.4141	261.6621	-0.13455	287.9274	-0.48444	6026232	-1.7083	542.9995	117.9686	113.2884	238.7692	226.4396	68526.7734	184.0996	1.5152	213.4275	3379565.8
019	2017-08-18t0744	1503060753.83	adult	206.971	146.5065	-38.7636	925.6048	65.0485	49205.9673	155215.2005	2168887.7876	554.223	-0.3647	216.3218	0.55958	214.0115	0.55958	319.7965	-0.26185	312.2305	95619.1562	269.2613	0.12779	299.7993	-0.097323	6456989	-1.3115	639.8077	123.908	117.2518	256.1245	244.6074	76581.2344	194.5522	1.9087	230.018	3698529.2
019	2017-08-18t1144	1503075152.43	adult	210.9706	150.5061	-34.764	869.7216	63.2959	46948.2863	148086.2366	2114266.662	484.5625	-0.7817	215.413	0.45857	213.6412	0.48992	310.5734	-0.63267	303.9933	88513.4062	264.0831	-0.14745	291.9365	-0.43593	6129145	-1.4956	513.7028	125.2164	118.0242	245.7975	235.1764	70052.2812	192.6514	1.587	223.3396	3562782.2
019	2017-08-18t1653	1503093724.44	adult	216.1295	155.665	-29.6051	861.1665	62.5028	45596.1428	143790.588	2042779.3033	446.2441	-1.0154	215.8011	0.41384	213.775	0.43587	309.9193	-0.71328	302.9067	85847.6328	265.928	-0.14529	292.1567	-0.49145	5966683.5	-1.5295	470.5698	127.6646	119.4091	257.7606	248.9374	71399.6875	201.4436	1.783	235.8327	3529797.8
019	2017-08-18t2100	1503108528.96	adult	220.2418	159.7773	-25.4927	816.6282	63.9296	44068.7053	139113.1497	1978768.3103	522.5829	-0.5618	217.3842	0.44584	215.2638	0.46552	315.2985	-0.58008	308.8325	84500	269.5173	-0.059162	296.6997	-0.38263	5808505	-1.568	520.0944	131.7352	123.4434	266.9975	257.1704	71555.3281	207.9901	1.8932	243.7026	3519965.8
019	2017-08-19t0021	1503120600.43	adult	223.595	163.1305	-22.1395	816.3256	63.1902	43036.9704	135786.7776	1903598.8444	501.2446	-0.69538	217.3475	0.40753	215.4563	0.4407	313.1842	-0.68466	305.2945	82054.2656	268.3805	-0.14753	293.8901	-0.51802	5673856	-1.6044	483.8173	133.5833	125.7373	274.5071	265.6744	71920.8594	212.2984	1.9329	249.0686	3487192
019	2017-08-19t0532	1503139243.93	adult	228.7738	168.3093	-16.9608	800.687	62.9081	42098.3545	132931.9519	1845325.2608	467.7015	-0.9084	216.9544	0.34391	214.9133	0.3729	313.0247	-0.74164	306.4229	80134.3359	267.5065	-0.23893	294.6164	-0.54596	5539497	-1.6137	554.7736	134.8486	125.8814	275.8947	267.2788	70629.0312	215.6545	1.8526	254.05	3443090
019	2017-08-19t0900	1503151727.83	adult	232.2415	171.777	-13.493	778.7486	62.2732	40755.3326	128684.6508	1777663.0856	516.5533	-0.61953	216.9924	0.31793	214.7346	0.33855	311.2113	-0.83017	304.9371	77180.3984	268.8861	-0.22296	294.3137	-0.59003	5363619	-1.6795	486.7043	137.2485	128.784	278.9655	270.4564	69183.4531	219.6029	1.8862	256.0707	3392507.2
019	2017-08-19t1211	1503163194.07	adult	235.4266	174.9621	-10.308	776.9968	62.2465	40111.125	126589.807	1744243.8417	520.7354	-0.60046	218.2116	0.35683	215.9064	0.37671	314.4344	-0.75451	306.0574	76722.0078	270.761	-0.18129	296.0254	-0.56071	5315854	-1.668	500.0055	139.9077	132.0624	281.3762	272.3201	68655.7812	223.5181	1.9402	260.96	3408291
019	2017-08-19t1716	1503181486.52	adult	240.5078	180.0433	-5.2267	764.9624	62.2741	39508.2137	124740.1294	1714350.3112	520.7559	-0.60987	219.473	0.38664	217.1287	0.40734	313.9919	-0.80932	307.9921	75358.0469	271.0102	-0.21809	297.4265	-0.55801	5262084	-1.6366	456.9052	142.6619	134.1544	286.9137	279.1129	68859.2812	230.3791	2.0556	265.8653	3420462
019	2017-08-19t2053	1503194539.83	adult	244.1338	183.6693	-1.6008	762.3436	61.3205	39234.247	123852.9093	1694800.9478	544.3679	-0.47203	219.8813	0.38877	217.4286	0.40625	314.8521	-0.80861	308.2565	75249.6406	272.3996	-0.19471	297.6513	-0.5798	5234054	-1.6124	508.232	144.363	135.5993	293.6479	285.6051	70181.8359	233.0153	2.0513	269.2222	3436417.2
019	2017-08-20t0006	1503206065.64	dead	247.3354	186.8709	1.6008	779.8907	62.5268	40728.8471	128565.5176	1787215.9348	487.66	-0.82607	219.6391	0.36252	217.3435	0.38955	316.2357	-0.78763	310.4427	78110.2188	271.807	-0.24234	298.3848	-0.58061	5423548	-1.4532	490.1481	144.3563	134.7214	297.0834	289.5747	73379.5938	234.3116	2.0077	274.8557	3564589.5
020	2017-08-09t1445	1502308474.33	egg	-2.0013	-58.4668	-279.9405	142.9191	25.836	2478.7832	7890.5812	40380.6379	0	-0.12514	0	-0.24097	0	-0.23541					0	-0.23369	0	-0.23274	0	1.0111	0	0	0				0	-0.27224	0	0
020	2017-08-09t1845	1502322883.63	larva	2.0013	-54.4642	-275.938	152.5645	25.3626	2597.4354	8249.1578	41520.7064	0	-0.34493	0	-0.46006	0	-0.4533					0	-0.45905	0	-0.45931	0	0.60257	0	0	0				0	-0.44218	0	0
020	2017-08-09t2245	1502337266.56	larva	5.9965	-50.469	-271.9427	140.2285	26.0117	2411.1152	7679.8091	39270.6462	0	-0.56328	0	-0.68252	0	-0.67406					0	-0.68984	0	-0.69113	0	0.19121	0	0	0				0	-0.61713	0	0
020	2017-08-10t0245	1502351673.49	larva	9.9985	-46.467	-267.9408	142.662	25.3876	2516.6984	8008.3886	40793.5836	0	-0.78086	0	-0.90997	0	-0.89927					0	-0.92788	0	-0.92994	0	-0.22347	0	0	0				0	-0.79848	0	0
020	2017-08-10t0645	1502366066.01	larva	13.9964	-42.4691	-263.9428	142.9176	25.9446	2479.4918	7893.5851	40491.7584	0	-0.99686	0	-1.1427	0	-1.1292					0	-1.1737	0	-1.1762	0	-0.63925	0	0	0				0	-0.98668	0	0
020	2017-08-10t1045	1502380468.01	larva	17.997	-38.4686	-259.9423	142.6765	25.6558	2491.7568	7930.7591	40569.1057	0	-1.2115	0	-1.3821	0	-1.3651					0	-1.4289	0	-1.4315	0	-1.0555	0	0	0				0	-1.1833	0	0
020	2017-08-10t1445	1502394866.7	larva	21.9966	-34.4689	-255.9427	233.442	28.1114	5170.7177	16359.9402	99917.7026	496.6476	1.1009	232.3589	2.1295	231.9613	2.1515	316.0885	0.61234	307.2915	10430.9199	272.4541	1.922	294.4134	1.7321	752378.1	-0.58697	394.0494	74.2237	71.7067	168.2739	160.9209	5553.04	108.9569	1.2817	138.9853	240336.19
020	2017-08-10t1845	1502409266.16	larva	25.9964	-30.4691	-251.9428	299.337	29.7187	6750.5643	21323.8841	131450.6908	396.2056	0.39025	172.934	0.98916	171.2809	0.98949	252.2062	-0.70765	243.3753	10844.8662	215.7273	0.98399	234.5445	0.84507	731683.6	-1.0272	306.6287	61.6367	59.7143	147.7107	133.284	6351.562	90.3514	0.68597	118.5944	260784.97
020	2017-08-10t2245	1502423676.71	larva	29.9994	-26.4661	-247.9399	307.6244	35.173	8265.1938	26136.6941	196122.727	383.5287	0.125	233.2454	1.8346	232.1838	1.845	309.7371	0.4737	305.1878	16106.3311	272.384	1.5942	292.963	1.3736	1197481.8	-0.8972	254.5287	76.1051	73.138	166.945	158.6908	8681.1377	110.3132	1.0648	143.1031	390723.6
020	2017-08-11t0245	1502438076.58	larva	33.9993	-22.4662	-243.9399	431.043	47.6299	15586.42	49425.2268	483352.745	590.6981	0.99565	173.8907	0.62422	167.3761	0.54168	341.1628	1.1699	330.2311	32751.6289	243.5219	0.99331	316.0869	1.488	1661351.2	-0.76965	737.0094	57.4268	52.4467	213.8025	191.5144	20525.043	100.3061	0.65327	152.1902	548655.9
020	2017-08-11t0645	1502452477.29	larva	37.9995	-18.466	-239.9397	531.5169	40.8953	18418.1877	58127.7342	538028.0557	463.8922	0.13595	211.1277	1.0934	209.0369	1.0875	327.0388	0.87032	312.8631	36955.3906	256.3854	0.98439	292.8189	0.99059	2385954	-0.34337	443.2747	74.6274	71.3309	212.2407	189.7772	23983.1953	112.2341	0.83471	158.3144	843364
020	2017-08-11t1045	1502466877.21	larva	41.9995	-14.466	-235.9397	692.8458	47.242	27760.4078	87595.8812	916761.5745	684.8652	1.0899	191.9951	0.53604	187.2455	0.48377	351.562	1.4853	334.5911	59765.5391	260.3598	0.83862	309.2113	1.0132	3257389.2	0.23583	665.5785	59.592	55.1518	209.9082	174.8096	35684.3906	100.8299	0.33316	145.7569	1011037.94
020	2017-08-11t1510	1502482726.1	larva	46.402	-10.0635	-231.5373	735.6997	49.5949	28823.675	90859.6967	939658.9709	533.5377	0.1258	210.908	0.7922	209.4157	0.79965	333.6662	1.0837	321.6377	59058.9219	275.5416	0.98672	305.8858	0.86239	3715988.8	0.2653	555.9023	65.8624	62.5742	200.9629	175.7631	35570.4297	104.5974	0.32998	150.2653	1160429
020	2017-08-11t1912	1502497264.97	larva	50.4406	-6.025	-227.4987	695.5925	44.9982	27257.1604	86046.5694	870051.2776	662.2097	0.71736	239.0237	1.4054	234.5487	1.3407	407.4308	3.1186	401.0024	68040.9531	299.3573	1.4443	370.7203	1.9391	3981895.5	0.13378	717.3263	77.3795	74.8096	178.4318	160.6063	29798.1133	108.6783	0.42272	138.9441	1289064.9
020	2017-08-11t2310	1502511554.73	larva	54.4099	-2.0556	-223.5293	882.506	57.1588	41563.1923	131162.3645	1611764.9532	533.3576	-0.066285	207.8389	0.71858	207.8273	0.75991	334.6393	1.1919	324.0179	84663.7344	260.5662	0.70565	297.8102	0.73917	5254998.5	1.1768	521.5317	76.2219	73.2518	198.1881	178.1275	50141.582	111.9131	0.5008	151.4089	1927193.1
020	2017-08-12t0317	1502526354.97	adult	58.5211	2.0556	-219.4181	875.4036	57.3076	41789.3813	131719.0759	1655213.5568	968.2656	2.1522	199.6944	0.48203	196.6368	0.45075	340.1453	1.4144	319.0336	86396.9062	261.2331	0.69284	298.0044	0.72586	5072039	0.51133	1156.461	68.5502	63.3768	246.9056	215.2265	62714.0234	116.7159	0.64553	177.496	1741106.1
020	2017-08-12t0710	1502540348.16	adult	62.4081	5.9426	-215.5311	886.9533	57.7018	44481.5799	140264.9924	1836044.752	498.1085	-0.46402	229.2395	1.3559	226.2051	1.3017	349.7147	1.7943	341.1639	94772.6875	285.6098	1.3575	326.0144	1.405	6190154	1.3762	460.5163	77.8302	74.5813	195.913	180.1772	53092.4297	114.9047	0.54901	155.862	2101647.5
020	2017-08-12t1200	1502557753.72	adult	67.243	10.7775	-210.6963	1089.4301	63.3264	55429.5612	174695.0646	2361095.7099	415.588	-0.98266	171.5254	-0.47279	170.3476	-0.4316	259.1898	-1.132	252.5295	87346.9844	216.2541	-0.61941	241.0246	-0.69457	5772517	0.40583	444.6495	61.2287	59.4705	144.5439	132.4499	48711.2812	90.842	-0.71389	115.7713	2060590.8
020	2017-08-12t1510	1502569152.32	adult	70.4093	13.9437	-207.53	1009.2428	61.0236	50725.2962	159845.0331	2123659.3026	518.9705	-0.46647	190.0328	0.18107	188.558	0.19476	306.3998	0.51148	299.4686	94677.5469	257.3932	0.75143	286.613	0.63451	5854910.5	0.20858	486.7994	67.8334	66.5174	148.8056	136.9588	45980.9453	101.8774	-0.19657	123.5262	2089948.5
020	2017-08-12t1910	1502583551.77	adult	74.4091	17.9436	-203.5301	613.9064	74.406	30595.1517	99055.6313	1361072.5184	761.9245	0.79524	198.8474	0.56096	199.2117	0.6368	310.8845	0.76074	293.8841	58135.3984	252.9827	0.65031	280.2058	0.49575	3701743.5	-2.5934	943.4695	65.3768	62.2341	199.6179	171.5355	37328.5391	102.9102	-0.20096	145.2026	1217055.2
020	2017-08-12t2311	1502598008.32	adult	78.4248	21.9593	-199.5144	972.4673	71.7443	55868.8275	176143.7356	2690065.5838	472.0874	-0.74778	181.1766	-0.2228	177.9486	-0.27692	286.7481	-0.11269	279.4518	97207.5938	238.9095	0.092547	268.4041	0.09786	6126304	-0.00253	515.4235	63.5427	60.7053	166.828	151.4121	56554.7109	99.6002	-0.44421	131.9563	2148632
020	2017-08-13t0314	1502612620.39	adult	82.4837	26.0182	-195.4555	1235.4837	70.9853	72646.7953	228863.2789	3540892.6654	574.2783	-0.21404	176.592	-0.47554	174.9783	-0.45318	287.7	-0.078002	270.6072	126587.9844	226.0385	-0.48169	253.6814	-0.47142	7761924.5	1.7131	644.0828	69.877	66.0061	216.4207	188.1307	95225.0859	111.7463	0.16579	159.1431	3071372.8
020	2017-08-13t0713	1502626940.3	adult	86.4615	29.996	-191.4778	985.3417	66.5032	54012.5799	170264.8148	2455732.777	572.8115	-0.22902	211.6119	1.2038	209.6694	1.154	309.477	0.7456	301.861	101508.4453	262.6318	1.1208	289.457	0.92754	6927751.5	0.55332	619.1239	80.2692	77.9343	184.3192	167.8431	60456.7109	113.9658	0.22043	147.3065	2627853
020	2017-08-13t1112	1502641241.29	adult	90.434	33.9685	-187.5053	1091.0247	80.546	63783.4912	201114.1926	3130079.5458	730.3803	0.55818	206.5704	0.96049	207.9514	1.081	307.232	0.64373	293.8913	118591.5469	258.2013	0.91873	281.5394	0.60411	7973204	1.601	854.1956	82.0228	79.8863	194.9451	174.3058	75248.7969	117.8076	0.34957	151.0127	3165914.5
020	2017-08-14t1205	1502730844.68	adult	115.3238	58.8583	-162.6154	1096.5919	67.5918	60508.3138	190541.7882	2812778.8592	595.9156	-0.31188	224.4258	1.8141	223.9711	1.8465	311.5294	0.31525	304.5876	114331.3047	272.3889	1.3234	295.9586	0.82228	8223409	0.99166	549.7408	84.9727	83.2614	161.1428	149.7041	59139.4023	117.8218	-0.24896	139.2946	3113568
020	2017-08-14t1509	1502741878.33	adult	118.3887	61.9232	-159.5505	1080.4155	66.8711	61137.757	192642.2146	2932339.7184	763.9445	0.35853	217.2021	1.3749	216.3817	1.3972	309.256	0.18824	300.0448	114733.9688	261.3038	0.75767	285.8626	0.37798	8042342	0.71274	860.381	88.5644	86.4177	180.6555	167.2171	67023.1875	123.2948	-0.046344	153.319	3279273.5
020	2017-08-14t1909	1502756276.45	adult	122.3882	65.9227	-155.5511	1116.6305	70.9669	64867.0627	204350.6041	3144110.5099	546.5588	-0.53639	222.0376	1.616	220.6627	1.6049	328.9026	0.71351	321.8903	129258.7344	273.7252	1.2959	306.5685	1.1219	8719417	1.3702	552.4268	91.2402	88.4409	196.7628	182.3523	77327.7969	131.3084	0.26537	164.4043	3583001
020	2017-08-14t2309	1502770680.9	adult	126.3894	69.9239	-151.5498	1304.9847	67.3767	65153.2722	205231.0217	2932523.8882	573.2977	-0.43961	202.1812	0.42978	202.417	0.53133	303.7364	-0.09151	296.6023	120279.6016	256.5783	0.42848	284.6755	0.21283	7999299	0.45455	716.4116	84.5662	82.4187	181.2212	165.6416	71763.6094	122.0868	-0.27288	152.7208	3345862.8
020	2017-08-15t0309	1502785079.42	adult	130.389	73.9235	-147.5502	1105.3681	71.153	63930.1815	201451.8221	3080717.2492	623.9891	-0.24924	193.633	-0.10846	191.9663	-0.10538	303.321	-0.15475	289.4937	117385.2031	249.2369	0.027763	276.2505	-0.16942	7487787.5	-0.20234	636.8638	80.1401	76.495	214.0457	192.8541	82835.6719	125.6974	-0.17841	167.0508	3099017.5
020	2017-08-15t0709	1502799483.51	adult	134.3901	77.9246	-143.5491	1082.1918	70.8334	63341.7394	199680.8699	3059551.4261	468.6684	-0.8683	206.7506	0.611	205.9083	0.6512	310.5607	0.0033895	304.2808	119255.2969	260.7415	0.5219	289.8842	0.29267	7922682.5	0.19815	449.6906	87.9523	84.8362	188.1545	175.5943	72251.3281	129.8633	-0.056429	160.6172	3370331.5
020	2017-08-15t1144	1502815974.42	adult	138.971	82.5054	-138.9683	1114.7308	68.277	64210.1192	202363.622	3071651.4701	1168.2363	1.8738	245.7503	2.8385	242.9201	2.7346	383.8528	2.0566	363.5396	149318.7344	307.0952	2.6667	344.6752	2.3149	9553298	1.8877	1507.4575	106.8246	101.0337	282.981	252.5719	110079.5938	164.5298	1.5889	217.7099	4152699.8
020	2017-08-15t1544	1502830375.54	adult	142.9713	86.5057	-134.968	1077.3473	71.7057	64659.1103	203772.9566	3250020.3618	703.3363	0.047413	206.7105	0.54753	206.1379	0.60829	340.7515	0.78255	328.2409	133574.5938	269.7676	0.86326	310.8643	0.98607	8082795.5	0.2436	857.0139	93.4759	89.0044	238.5066	215.8733	93494.5938	146.1302	0.60744	191.9682	3655095
020	2017-08-15t1944	1502844776.89	adult	146.9716	90.5061	-130.9676	1136.4175	70.1214	65126.7359	205106.8754	3123425.0851	606.5966	-0.33064	222.4068	1.4405	219.3383	1.3477	359.2726	1.3055	347.3919	141912.6719	283.2119	1.4728	325.2435	1.5045	8769500	0.92915	722.3717	97.1507	92.6218	240.8127	224.5538	95121	145.0648	0.49312	193.1132	3830653.5
020	2017-08-15t2344	1502859175.55	adult	150.9713	94.5057	-126.968	1019.5189	68.7588	57325.2675	180660.5151	2732706.4148	723.5568	0.15705	231.7373	1.9634	228.681	1.8661	353.6115	1.1314	344.5872	123056.8125	290.3504	1.7838	328.978	1.622	8044064.5	0.11709	812.585	99.9323	95.0786	226.471	208.1921	78811.9219	151.5831	0.78596	189.9522	3468849.2
020	2017-08-16t0344	1502873576.37	adult	154.9715	98.506	-122.9677	1157.8434	70.2873	67089.1195	211343.1241	3227698.4736	587.1118	-0.39237	229.8036	1.8273	228.8921	1.8577	360.1125	1.3243	352.433	146205.6875	295.7206	2.0075	336.674	1.8918	9329107	1.4173	555.1102	93.8296	90.2154	221.1603	205.0688	89791.0938	143.5952	0.27348	184.3838	3809105
020	2017-08-16t0744	1502887977.28	adult	158.9717	102.5062	-118.9675	671.9542	72.7419	43527.6559	138398.9472	2306285.2938	515.311	-0.68814	236.1138	2.169	234.6258	2.1644	358.6348	1.2665	349.8167	94320.9453	298.0947	2.0828	334.9086	1.7903	6208140	-1.8471	460.321	96.7766	93.0442	220.0951	204.4784	57885.0078	145.5026	0.30225	184.6895	2544546.2
020	2017-08-16t1144	1502902376.94	adult	162.9717	106.5061	-114.9676	1033.6681	74.3457	62560.5907	197311.743	3169976.1199	663.2674	-0.052907	200.7731	0.08276	197.8595	0.025398	323.9514	0.17451	311.845	122777.5781	258.6397	0.15743	295.4858	0.20368	7593037.5	-0.4557	792.2866	82.56	78.1606	211.7843	190.4421	80266.2578	131.6263	-0.61313	171.06	3122335.8
020	2017-08-16t1544	1502916775.79	adult	166.9713	110.5058	-110.9679	1224.1818	72.968	69179.1936	217819.6843	3388843.4988	603.082	-0.30527	213.8584	0.82526	215.3585	1.0156	334.2456	0.49828	326.9766	140048.9062	277.4605	1.0274	311.0546	0.78282	8957457	0.88706	590.2505	89.0127	86.7313	199.6236	185.2172	83642.2812	135.5436	-0.48557	168.8762	3728298.8
020	2017-08-17t1239	1502992067.33	adult	187.8857	131.4201	-90.0536	1075.946	69.5141	62006.2078	195565.5643	3018135.8794	529.3143	-0.56934	224.9508	1.2852	221.1336	1.1776	346.6721	0.97174	341.2136	130348.6953	289.9237	1.3593	325.3201	1.1699	8449376	0.24821	558.6753	101.5945	98.3135	213.342	200.7278	80216.5781	145.8485	-0.33412	180.2036	3815992
020	2017-08-17t1544	1503003173.72	adult	190.9708	134.5052	-86.9685	1141.0806	76.6867	72519.9162	228599.9951	3848822.2815	595.2217	-0.18325	248.853	2.5771	247.5705	2.6013	359.2079	1.4238	351.0046	157333.0625	301.7307	1.8355	334.6474	1.4879	10895032	2.3784	642.4039	110.6232	107.8074	220.3067	206.163	96494.3203	156.1612	0.25574	188.8792	4843195
020	2017-08-17t1944	1503017573.97	adult	194.9708	138.5053	-82.9684	1130.0638	71.262	63905.6217	201271.4225	3055907.2482	557.9107	-0.37846	206.3815	0.16509	205.8003	0.25262	319.2353	-0.13316	311.2709	123544.0625	264.975	0.11566	298.2744	0.0030262	7982630	-0.15712	593.3991	100.1976	97.7645	210.4298	199.2316	81436.3281	149.1201	-0.32192	182.5461	3875542.2
020	2017-08-17t2344	1503031973.05	adult	198.9706	142.5051	-78.9687	1121.3665	72.4966	68211.2393	215046.3582	3452895.5623	503.8284	-0.67888	240.1861	1.9588	239.3664	2.0217	367.9397	1.5961	360.5959	151959.0938	303.7174	1.7536	343.9791	1.6958	9906476	1.4274	544.6354	109.5214	105.6439	249.5779	236.3197	103075.6641	161.6796	0.3393	210.0348	4517208.5
020	2017-08-18t0344	1503046374.47	adult	202.971	146.5055	-74.9683	1127.69	75.2326	67440.4016	212472.8575	3435903.2601	464.5673	-0.90361	219.5727	0.78685	218.0275	0.82253	326.758	0.039999	318.7572	133317.25	272.5936	0.33285	304.9613	0.15159	8953954	0.62936	529.9064	109.4395	106.6224	221.6451	208.6624	90431.1953	156.8227	-0.086813	191.0088	4462835
020	2017-08-18t0744	1503060775.58	adult	206.9713	150.5058	-70.968	1121.5391	68.6782	66010.1389	207929.4584	3245263.5069	514.4984	-0.60217	218.1739	0.65676	220.0183	0.87291	322.812	-0.15569	316.0612	129124.8125	274.9488	0.36592	304.5484	0.07646	8711246	0.4335	523.0877	110.7434	109.0496	222.7436	211.0409	89097.4375	163.8532	0.18022	196.7053	4421762
020	2017-08-18t1144	1503075174.18	adult	210.9709	154.5054	-66.9684	1146.2597	69.0058	66004.5576	207917.5743	3197225.5875	749.7337	0.80823	233.9417	1.4135	231.9186	1.4268	339.5883	0.36765	329.0903	135835.3125	284.1529	0.67506	316.3398	0.43976	9345271	0.91611	798.4403	115.3514	112.1874	231.182	214.8505	92472.7891	161.1259	-0.1116	199.2194	4607943
020	2017-08-18t1653	1503093745.8	adult	216.1297	159.6642	-61.8096	1145.0579	70.2553	65442.5328	206174.7467	3195289.2519	635.7583	0.12481	236.921	1.48	236.8953	1.597	363.5784	1.0898	350.3932	144340.6406	301.9493	1.2944	336.6707	1.07	9382545	0.93887	694.3617	116.283	113.0201	265.0389	244.9722	105220.4375	176.5305	0.51004	220.7603	4605040.5
020	2017-08-18t2100	1503108550.66	adult	220.2421	163.7766	-57.6971	1122.6027	71.0401	65464.0241	206228.8468	3212497.7506	643.6894	0.16788	227.6744	0.95812	226.0728	1.0008	334.1737	0.043314	325.7185	132332.7812	281.7289	0.42073	311.4311	0.12665	9016134	0.68984	800.2712	118.775	114.3848	239.9966	226.51	95038.6719	175.412	0.29692	211.6304	4703608.5
020	2017-08-19t0021	1503120622.16	adult	223.5953	167.1298	-54.3439	1078.7146	72.8149	63117.7732	198873.1246	3133978.49	986.4586	2.2312	218.3797	0.45839	219.3187	0.63005	337.8206	0.12127	324.9907	129047.4688	280.6431	0.32834	311.0506	0.068686	8336208.5	0.23373	1233.289	115.7012	112.5996	252.3716	228.2222	96405.9688	176.6913	0.24123	210.9163	4416661.5
020	2017-08-19t0532	1503139265.76	adult	228.7741	172.3086	-49.1651	1133.8066	73.9421	64037.2889	201651.1103	3147587.3698	524.0979	-0.56749	212.876	0.14467	212.1686	0.23955	314.8602	-0.68246	308.849	122165.75	270.8554	-0.11043	297.6247	-0.44406	8256183	0.223	491.8718	116.3052	113.6123	228.301	219.1877	88580.8047	174.7677	-0.011863	206.3371	4510782
020	2017-08-19t0900	1503151749.53	adult	232.2418	175.7763	-45.6974	1150.2606	73.4302	65043.8839	204836.8187	3182373.6347	492.7388	-0.76373	210.2886	-0.0078351	209.6324	0.092012	319.8433	-0.55306	313.2819	126018.2422	269.4485	-0.20153	300.2971	-0.38851	8279905.5	0.26722	512.8647	115.8678	112.7577	235.0138	225.4166	92595.4297	176.9217	-0.014856	211.7772	4562178.5
020	2017-08-19t1211	1503163215.67	adult	235.4269	178.9613	-42.5124	1094.4322	74.4162	63090.7608	198742.0766	3105878.7615	478.4894	-0.85691	203.9593	-0.33459	205.1157	-0.1437	317.5291	-0.65565	312.1531	121296.0938	269.3242	-0.23593	300.1028	-0.42363	7787167	-0.031051	536.2631	114.7406	113.9812	241.0178	232.3789	92068.7969	180.3465	0.050023	217.266	4380797.5
020	2017-08-19t1716	1503181508.66	adult	240.5082	184.0427	-37.431	1098.8884	73.138	62709.519	197465.1205	3082648.9487	432.0634	-1.1506	207.2399	-0.20543	207.443	-0.058537	317.7704	-0.6891	313.6496	120752.7578	271.792	-0.18844	302.0555	-0.40275	7870143.5	0.071153	492.1915	118.149	116.5612	240.503	231.3772	91391.125	185.3458	0.13205	217.311	4486828
020	2017-08-19t2053	1503194561.67	adult	244.1341	187.6686	-33.8052	1099.1115	73.8209	63110.7947	198845.7334	3118194.9999	475.2924	-0.89509	208.2335	-0.17553	208.2314	-0.036383	323.4611	-0.53473	316.2295	123562.1406	271.6022	-0.22499	302.3559	-0.42179	7953894.5	0.1598	498.9424	120.6665	118.2738	250.2802	238.9869	95607.0312	189.5744	0.2215	225.0051	4609100
020	2017-08-20t0006	1503206087.48	adult	247.3357	190.8702	-30.6035	1061.8913	74.4426	61823.3157	194759.6375	3047153.504	475.6816	-0.89977	207.9024	-0.2069	208.3123	-0.045554	321.5137	-0.61963	314.8525	120567.625	271.5483	-0.25219	302.7505	-0.43368	7780332	0.076981	549.4531	122.6203	119.8712	254.2417	243.596	95340.6484	193.5681	0.31096	230.1196	4588821
020	2017-08-20t0516	1503224690.52	adult	252.5032	196.0377	-25.436	1025.986	74.1191	60983.2402	192138.5917	3069731.7784	551.9947	-0.4377	205.4125	-0.35208	206.3032	-0.16276	320.2722	-0.69565	313.5498	118180.4609	269.2347	-0.38053	300.4079	-0.55304	7575613.5	-0.0063571	558.778	123.4644	121.3902	257.4848	247.0032	95011.8906	195.2969	0.26	231.2877	4553366.5
020	2017-08-20t0841	1503237029.26	adult	255.9306	199.4651	-22.0086	1018.7537	74.6984	60992.5901	192183.8462	3094538.8004	510.2725	-0.70282	205.3063	-0.37328	206.5077	-0.16614	320.1548	-0.7235	313.7583	118137.1016	268.2782	-0.44385	300.7599	-0.568	7576009	0.026784	561.1303	125.146	122.6036	262.4874	253.042	96857.8594	198.4702	0.30977	234.7198	4618013
020	2017-08-20t1157	1503248770.27	adult	259.192	202.7265	-18.7472	975.4056	77.1318	58234.234	183576.3203	2969543.107	548.2523	-0.47046	208.6138	-0.22679	209.8958	-0.014444	322.8063	-0.66158	317.7354	113950.6172	271.9611	-0.32769	304.4983	-0.46643	7344248.5	-0.090881	533.5577	130.4318	127.5473	269.5187	260.5355	95140.1094	206.398	0.55301	245.4282	4591851.5
020	2017-08-20t1708	1503267432.8	adult	264.3761	207.9105	-13.5632	979.3644	76.5101	58220.9443	183528.3876	2949851.2704	525.8491	-0.61992	209.0644	-0.22821	210.3121	-0.013455	324.2771	-0.65068	317.4134	114469.8203	273.3495	-0.31391	306.2064	-0.44828	7363038	-0.028651	603.8784	132.4261	129.7307	272.2112	262.1133	96090.5547	211.1216	0.61924	248.3029	4663916
020	2017-08-20t2025	1503279261.29	adult	267.6618	211.1962	-10.2775	998.9177	76.1563	58275.3252	183583.6403	2921245.6799	484.8449	-0.88723	207.981	-0.29641	209.0377	-0.087643	321.9171	-0.74978	315.3166	113636.7344	273.1913	-0.34528	304.17	-0.54383	7335697.5	-0.014422	548.3754	133.8734	130.8474	275.2126	264.9809	97150.0312	214.9564	0.69317	251.7373	4721849.5
020	2017-08-21t0136	1503297888.29	adult	272.8359	216.3704	-5.1033	977.3308	75.8557	57178.5232	180191.116	2862329.8646	492.7722	-0.84829	210.2907	-0.20561	211.3297	0.0055694	328.2945	-0.58	322.0184	113918.2031	276.2031	-0.26728	307.7347	-0.46123	7276690	-0.0022007	564.8946	137.2386	134.5525	280.4874	271.8733	97329.1406	219.6778	0.75645	256.6669	4748865.5
020	2017-08-21t0504	1503310392.9	adult	276.3094	219.8439	-1.6298	972.985	75.912	56536.5684	178158.3292	2827871.3389	455.388	-1.0991	211.2344	-0.17401	212.6042	0.055944	328.7084	-0.59062	322.8792	112746.9922	277.0378	-0.2607	309.6899	-0.42012	7225696	-0.0012373	557.1185	139.8237	135.8051	289.3979	280.4912	99263.4766	226.2461	0.9279	263.1558	4782951
020	2017-08-21t0820	1503322127.62	dead	279.5691	223.1035	1.6298	969.5378	75.3119	56071.0635	176693.3466	2791730.2608	531.6523	-0.6101	211.006	-0.19948	211.8238	0.0063921	328.6823	-0.61404	323.0449	111751.9688	278.2817	-0.236	310.6317	-0.41222	7161120.5	-0.010948	613.7706	143.0337	139.1806	295.8961	284.443	100604.6719	231.2028	1.0407	268.2773	4854278
021	2017-08-09t1445	1502308494.78	egg	-2.0014	-54.4268	-303.5658	142.6615	26.4113	2500.5072	7963.5409	41419.6544	0	-0.12514	0	-0.24096	0	-0.23541					0	-0.23369	0	-0.23273	0	1.0111	0	0	0				0	-0.27224	0	0
[truncated: 4,496 more rows]
