# Supplementary material for: Global, cell non-autonomous gene regulation drives individual lifespan among isogenic C. elegans
Source: eLife. 2021 Feb 1;10:e65026. doi: 10.7554/eLife.65026 (PMC7864635; doi:10.7554/eLife.65026)
Supplement: Source data 1. [file elife-65026-data1.zip › figure_data/Figure 6 - dual reporters/mir-47_mir-240-786_r=20/20190702_mir-47_mir-240-786.tsv]

name	timepoint	timestamp	stage	age	adult_age	ghost_age	vulva_maximum	vulva_maximum_z	vulva_mean	vulva_mean_z	vulva_median	vulva_median_z	vulva_over_99_mean	vulva_over_99_mean_z	vulva_percentile_95	vulva_percentile_95_z	vulva_percentile_99	vulva_percentile_99_z	vulva_sum	vulva_sum_z	outside_vulva_maximum	outside_vulva_maximum_z	outside_vulva_mean	outside_vulva_mean_z	outside_vulva_median	outside_vulva_median_z	outside_vulva_over_99_mean	outside_vulva_over_99_mean_z	outside_vulva_percentile_99_z	outside_vulva_sum	outside_vulva_sum_z
000	2019-07-02t1956	1562115463.6	egg	-2.0001	-62.0001	-274.0008
000	2019-07-02t2356	1562129864.53	larva	2.0001	-57.9998	-270.0006
000	2019-07-03t0356	1562144264.26	larva	6.0001	-53.9999	-266.0006
000	2019-07-03t0756	1562158664.37	larva	10.0001	-49.9999	-262.0006
000	2019-07-03t1156	1562173063.99	larva	14	-46	-258.0007
000	2019-07-03t1556	1562187464.09	larva	18	-41.9999	-254.0007
000	2019-07-03t1956	1562201864.17	larva	22	-37.9999	-250.0007
000	2019-07-03t2356	1562216264.4	larva	26.0001	-33.9998	-246.0006
000	2019-07-04t0356	1562230664.48	larva	30.0001	-29.9998	-242.0006
000	2019-07-04t0756	1562245064.18	larva	34	-25.9999	-238.0007
000	2019-07-04t1156	1562259463.89	larva	38	-22	-234.0008
000	2019-07-04t1556	1562273863.93	larva	42	-18	-230.0007
000	2019-07-04t1956	1562288263.86	larva	45.9999	-14	-226.0008
000	2019-07-04t2356	1562302664.02	larva	50	-10	-222.0007	533.3282	-1.8971	254.6197	-2.5437	241.7575	-0.61126	0.010811	0.17716	454.0311	-2.3764	494.4876	-2.1371	188418.5625	-2.6483	1385.418	-0.86459	186.3774	-1.2127	153.5166	-1.684	0.010052	0.034378	0.22719	3077836.5	-3.1483
000	2019-07-05t0356	1562317063.82	larva	53.9999	-6	-218.0008	499.9928	-1.9596	210.1395	-3.6289	183.6711	-2.2437	0.010811	0.17667	378.4973	-2.8005	453.9653	-2.2558	155503.1875	-3.7089	1385.2421	-0.85786	175.7489	-1.6556	155.5949	-1.5754	0.010011	-0.0066455	-0.64729	3634135	-2.7436
000	2019-07-05t0756	1562331463.95	larva	58	-2	-214.0007	448.9092	-2.0888	232.0545	-2.8453	214.016	-1.2218	0.010582	-0.04576	380.3982	-2.7007	422.0013	-2.3411	175433.1875	-2.8024	1261.0331	-1.1446	198.5025	-0.59684	181.6649	-0.25207	0.010033	0.015644	-1.4261	4629872	-1.8551
000	2019-07-05t1156	1562345863.73	adult	61.9999	2	-210.0008	660.0431	-1.2762	267.9855	-1.6418	228.5499	-0.65237	0.010624	-0.0053789	514.3945	-1.6466	588.5849	-1.4768	201793.0625	-1.6311	1523.3453	-0.60115	202.1372	-0.38698	183.8077	-0.12186	0.0099996	-0.016944	-0.37963	5275983	-1.3067
000	2019-07-05t1556	1562360264.24	adult	66	6.0001	-206.0007	679.0175	-1.1344	249.5978	-1.9934	204.1402	-1.3208	0.010624	-0.0059039	500.6387	-1.6309	595.9538	-1.3533	187947.1562	-1.9819	1259.2061	-1.1412	191.7254	-0.83164	173.1607	-0.65021	0.010034	0.017314	-1.1333	5484114	-1.2144
000	2019-07-05t1956	1562374664.29	adult	70.0001	10.0001	-202.0006	546.0886	-1.5682	259.2765	-1.5292	234.5204	-0.19839	0.010582	-0.047332	443.5685	-1.9431	496.2643	-1.7682	196013	-1.4895	1022.7115	-1.5646	178.9955	-1.4039	166.1033	-1.0035	0.010005	-0.011157	-1.8893	5671472	-1.1388
000	2019-07-05t2356	1562389064.02	adult	74	14	-198.0007	627.7726	-1.1815	237.4763	-1.9906	189.626	-1.5972	0.01061	-0.020659	496.4901	-1.4202	571.1493	-1.2956	179057.125	-1.9711	1363.8644	-0.98563	179.9801	-1.3293	167.4491	-0.92048	0.010026	0.010435	-1.8497	5672614.5	-1.2692
000	2019-07-06t0356	1562403463.98	adult	78	18	-194.0007	663.233	-0.9601	238.2052	-1.7885	193.1373	-1.3703	0.010596	-0.034848	479.0639	-1.4316	613.6712	-0.96991	179844.9375	-1.7604	1396.3567	-0.95697	180.6253	-1.2695	165.1862	-1.0292	0.010016	0.00058923	-2.1434	6384020	-0.58323
000	2019-07-06t0756	1562417864.12	adult	82	22.0001	-190.0007	562.6661	-1.3014	226.7355	-1.9538	187.7254	-1.4565	0.010582	-0.048998	456.2641	-1.4901	519.9677	-1.3858	171412.0625	-1.9176	1198.9467	-1.2773	174.4038	-1.5553	159.297	-1.3374	0.010024	0.0091861	-1.8365	6141631	-0.99103
000	2019-07-06t1156	1562432264.19	adult	86	26.0001	-186.0007	640.5293	-0.88519	244.7545	-1.2217	193.2315	-1.1412	0.010624	-0.0086527	497.4472	-1.0113	578.8267	-0.94892	184300.125	-1.2139	1481.0623	-0.88841	175.2607	-1.4877	160.2364	-1.2776	0.010025	0.010334	-1.4386	6520923.5	-0.66582
000	2019-07-06t1556	1562446664.18	adult	90	30.0001	-182.0007	762.1744	-0.23035	276.8107	-0.045111	225.2915	0.19909	0.01061	-0.022836	557.1942	-0.33632	656.7833	-0.36055	208715.2812	-0.026569	1305.8312	-1.1645	200.7001	-0.13584	187.0142	0.21803	0.010013	-0.0014184	-1.3317	7716919.5	0.68444
000	2019-07-06t1956	1562461063.95	adult	94	34	-178.0007	616.7847	-0.80962	263.1065	-0.3012	218.777	0.057571	0.010652	0.017748	515.8882	-0.54745	582.6702	-0.68914	197593	-0.31522	1569.4244	-0.8492	199.5223	-0.17028	184.7666	0.11407	0.010023	0.0091531	-1.0864	7643699.5	0.55371
000	2019-07-06t2356	1562475463.83	adult	97.9999	38	-174.0008	554.5775	-1.0269	259.0733	-0.272	236.8875	0.86507	0.010738	0.10046	429.1453	-1.1985	480.5405	-1.2285	193009.6406	-0.34939	1238.6287	-1.3072	201.3211	-0.051786	189.2196	0.38608	0.010007	-0.0070161	-1.4977	7745224	0.64621
000	2019-07-07t0356	1562489868.88	adult	102.0013	42.0014	-169.9994	578.0737	-0.82495	232.6927	-0.9516	195.9694	-0.65954	0.010582	-0.051514	437.7059	-0.99389	515.7267	-0.89725	175915.6875	-0.91449	1740.3815	-0.71851	185.7076	-0.87275	175.5207	-0.37794	0.010015	0.00038614	-1.9303	7083629.5	-0.19238
000	2019-07-07t0756	1562504269.24	adult	106.0014	46.0015	-165.9993	732.1965	0.085057	274.7857	0.48264	237.4883	1.0684	0.010638	0.0026459	505.2087	-0.22489	599.2162	-0.22545	206638.8438	0.47936	2017.199	-0.42723	205.3746	0.20251	190.0401	0.47074	0.010018	0.0034215	-1.0756	7995439.5	0.88807
000	2019-07-07t1156	1562518667.84	adult	110.001	50.0011	-161.9997	549.0959	-0.83066	210.8615	-1.4161	185.1588	-0.97253	0.010624	-0.011408	378.6933	-1.3547	441.327	-1.2348	158778.6875	-1.4067	2269.6409	-0.17296	169.9901	-1.7237	151.5035	-1.7656	0.010003	-0.010783	-0.60843	6321420.5	-1.1571
000	2019-07-07t1556	1562533065.89	adult	114.0005	54.0006	-158.0002	556.5469	-0.72472	214.8587	-1.2134	189.6007	-0.75531	0.010582	-0.052585	360.1242	-1.4629	431.7893	-1.2384	162433.1562	-1.1765	2622.8462	0.19239	182.0802	-1.067	169.8112	-0.70161	0.010024	0.010247	-1.6028	7283572	-0.040156
000	2019-07-07t1956	1562547463.93	adult	118	58	-154.0007	455.047	-1.2736	209.1295	-1.3395	195.2977	-0.49922	0.01061	-0.025606	316.1248	-1.8579	350.3656	-1.7958	157683.6562	-1.3204	1599.3751	-0.99586	178.8277	-1.2594	164.6444	-1.0177	0.010021	0.0072364	-1.1051	6263440	-1.2923
000	2019-07-07t2356	1562561864.21	adult	122	62.0001	-150.0007	410.919	-1.5167	193.6523	-1.8029	175.4481	-1.2947	0.010596	-0.039399	315.2052	-1.8304	368.5571	-1.6281	146207.4531	-1.7753	1856.526	-0.72456	166.2546	-1.9849	150.0514	-1.9083	0.010009	-0.0048749	-0.75479	6145769	-1.4823
000	2019-07-08t0356	1562576264.07	adult	126	66.0001	-146.0007	511.6522	-0.86106	210.2121	-1.2386	187.7718	-0.78975	0.010596	-0.039496	345.647	-1.4706	412.646	-1.2535	158710.1406	-1.2098	2138.7815	-0.42545	186.4648	-0.8707	170.1055	-0.73072	0.010001	-0.012579	-0.13766	6767738	-0.80592
000	2019-07-08t0756	1562590664.26	adult	130.0001	70.0001	-142.0006	419.4584	-1.4319	190.7978	-1.8655	176.2183	-1.2651	0.010638	0.0014588	306.487	-1.8771	364.1677	-1.6189	143479.9531	-1.8626	1685.1765	-0.92541	188.5434	-0.77503	172.4675	-0.61109	0.010025	0.010788	-0.27915	6733263.5	-0.91172
000	2019-07-08t1156	1562605064.15	adult	134	74.0001	-138.0007	350.8462	-1.8757	164.867	-2.7293	152.4724	-2.2413	0.010568	-0.066685	280.4146	-2.1567	313.5557	-2.0231	124804.3438	-2.6873	1201.0704	-1.4422	185.0614	-1.0025	170.6633	-0.74948	0.010025	0.011191	0.28389	6608729.5	-1.1282
000	2019-07-08t1556	1562619464.27	adult	138.0001	78.0001	-134.0006	626.6688	0.0069519	248.4569	0.090176	222.7756	0.61021	0.01061	-0.025919	425.1748	-0.4744	505.6984	-0.38839	187336.5	0.11058	2121.5625	-0.45006	204.9717	0.13851	187.3227	0.26436	0.010008	-0.0057158	-0.95766	7291252.5	-0.38824
000	2019-07-08t1956	1562633864.09	adult	142	82.0001	-130.0007	537.6425	-0.57072	222.4347	-0.78018	192.0213	-0.65423	0.010681	0.042707	397.2326	-0.76718	482.3797	-0.55514	166603.5625	-0.80946	1847.7251	-0.73174	190.7309	-0.72471	177.5182	-0.37826	0.010006	-0.0072062	-0.94086	7338563	-0.40663
000	2019-07-08t2356	1562648264.14	adult	146	86.0001	-126.0007	605.8787	-0.064301	247.2246	0.07516	216.4684	0.32897	0.010624	-0.012451	435.1699	-0.28772	517.5634	-0.21743	186160.0938	0.084529	2199.1792	-0.35301	196.1612	-0.42323	179.216	-0.29578	0.01	-0.01328	-0.561	7414893	-0.39217
000	2019-07-09t0356	1562662663.93	adult	150	90	-122.0007	473.6646	-0.96355	244.2912	-0.0083219	221.1842	0.51553	0.010652	0.014769	398.5	-0.68707	439.5367	-0.86833	183462.6562	-0.020783	1943.1782	-0.60616	208.9039	0.32899	190.5485	0.41846	0.010005	-0.0077323	0.51928	7391228	-0.49907
000	2019-07-09t0756	1562677063.98	adult	154	94	-118.0007	649.6462	0.32698	249.5439	0.19426	228.4522	0.81486	0.010624	-0.012876	415.339	-0.44419	505.2064	-0.24753	187906.5625	0.20358	2107.8926	-0.42161	203.1141	-0.029449	190.2003	0.38507	0.010009	-0.0037904	-0.99761	7346027	-0.63194
000	2019-07-09t1156	1562691464.34	adult	158.0001	98.0001	-114.0006	611.34	0.1003	269.5145	0.90782	239.2476	1.2698	0.010667	0.028148	478.1882	0.3625	570.6039	0.38856	202135.8906	0.87882	2304.1152	-0.20515	206.7383	0.18802	188.9102	0.29407	0.010021	0.0085461	-0.045073	7674333.5	-0.29185
000	2019-07-09t1556	1562705863.67	adult	161.9999	102	-110.0008	576.3455	-0.099973	254.2563	0.42155	232.8957	1.0261	0.01061	-0.026892	425.1916	-0.21688	509.7799	-0.10111	191709.25	0.44198	2061.2998	-0.43449	195.2538	-0.51022	179.9916	-0.30019	0.010014	0.0018776	-0.75882	7837878	-0.14395
000	2019-07-09t1956	1562720263.38	adult	165.9998	105.9999	-106.0009	553.9614	-0.20434	243.8874	0.11133	208.8962	0.051352	0.010596	-0.040709	439.7528	0.025291	511.5931	-0.020543	184134.9531	0.14299	1626.3157	-0.85442	207.8849	0.26884	192.2609	0.51924	0.010016	0.0034754	-0.71006	7824788.5	-0.2082
000	2019-07-09t2356	1562734663.48	adult	169.9998	109.9999	-102.0009	556.2133	-0.12382	251.3167	0.41162	230.2129	0.95795	0.010596	-0.040905	407.4972	-0.28821	468.5753	-0.34	189744.1094	0.44319	1576.1881	-0.88377	204.1438	0.055044	184.542	0.015413	0.010014	0.0011056	-0.071296	7543112	-0.59706
000	2019-07-10t0356	1562749064.16	adult	174	114.0001	-98.0007	496.8147	-0.48982	232.1689	-0.17242	208.6767	0.093298	0.01061	-0.027424	400.0896	-0.29503	458.995	-0.35019	175055.375	-0.15183	1616.1859	-0.82264	194.7885	-0.48888	179.2793	-0.31059	0.010003	-0.0098506	-0.46846	7575325.5	-0.57554
000	2019-07-10t0756	1562763463.63	adult	177.9999	117.9999	-94.0008	784.4714	1.7067	262.2749	0.88936	231.0567	1.0533	0.010596	-0.041136	447.2163	0.35645	581.4325	0.84583	198017.5625	0.92067	1937.8364	-0.47967	220.3973	1.0789	205.8349	1.4238	0.010001	-0.011098	-0.81618	8219716	0.19978
000	2019-07-10t1156	1562777863.84	adult	181.9999	122	-90.0008	629.3735	0.64926	238.2651	0.16736	214.5303	0.41245	0.010596	-0.041202	422.9086	0.15938	501.8499	0.21187	179890.1562	0.19763	2185.041	-0.21108	195.67	-0.36553	182.0473	-0.070869	0.010004	-0.0080245	-1.2298	7510400	-0.65578
000	2019-07-10t1556	1562792264.08	adult	186	126.0001	-86.0007	613.2347	0.62293	234.3531	0.11857	214.9009	0.4793	0.010596	-0.041282	398.9277	-0.027691	509.0928	0.37468	176936.6094	0.14844	1868.7794	-0.50776	196.2284	-0.29036	182.7988	0.012224	0.010006	-0.0060732	-0.9254	8001016.5	-0.069544
000	2019-07-10t1956	1562806666.5	adult	190.0007	130.0007	-82	598.0098	0.60862	243.5732	0.50441	211.5943	0.40247	0.010596	-0.041432	431.3851	0.46536	541.1324	0.77486	183897.7812	0.53475	1841.4324	-0.51435	211.215	0.63073	197.1565	0.93636	0.010017	0.0049379	-0.70869	8391784	0.38984
000	2019-07-10t2356	1562821066.85	adult	194.0008	134.0008	-77.9999	551.6819	0.35775	231.3193	0.19776	210.3981	0.41776	0.010811	0.16655	408.0997	0.29636	509.9189	0.59574	171176.3125	0.078198	1476.1465	-0.86388	202.5104	0.16655	190.4987	0.56554	0.010003	-0.0092822	-0.71802	7814470	-0.2545
000	2019-07-11t0356	1562835466.87	adult	198.0008	138.0008	-73.9999	610.3215	0.92547	234.4531	0.39146	208.7743	0.41521	0.010811	0.16618	390.3176	0.19396	509.9066	0.70935	173495.2969	0.27073	1554.0739	-0.76391	199.2554	0.022869	187.3471	0.4139	0.010001	-0.010912	-1.0957	7988947	-0.035184
000	2019-07-11t0756	1562849866.82	adult	202.0008	142.0008	-69.9999	565.3867	0.68437	242.6462	0.74681	219.3305	0.91781	0.010811	0.16569	410.7324	0.55368	456.5864	0.31562	179558.1562	0.6224	1615.6416	-0.67991	201.564	0.19776	188.5331	0.52369	0.010011	-0.001033	-0.8501	8093600	0.10395
000	2019-07-11t1156	1562864266.81	adult	206.0008	146.0008	-65.9999	547.9568	0.65716	229.1077	0.40005	206.5149	0.44431	0.010811	0.1651	389.3217	0.40477	487.1723	0.72168	169539.7188	0.2834	1705.2198	-0.56731	190.3355	-0.40735	179.44	0.016313	0.010023	0.010391	-1.3392	7861807.5	-0.11759
000	2019-07-11t1556	1562878666.77	adult	210.0008	150.0008	-62	547.8436	0.7672	225.9175	0.38497	196.3083	0.079108	0.010811	0.16439	387.6661	0.49224	502.6849	0.98479	167178.9688	0.27015	1756.7102	-0.4945	198.3976	0.078831	184.9364	0.36976	0.010023	0.010189	-0.92119	7799010	-0.14821
000	2019-07-11t1956	1562893066.53	adult	214.0007	154.0007	-58	458.3436	0.13055	222.3251	0.35481	200.7991	0.32319	0.010811	0.16386	362.7317	0.29163	416.8735	0.25148	164520.6094	0.24221	1547.1586	-0.68842	191.0892	-0.30612	179.228	0.060221	0.010024	0.011207	-0.88237	7720577	-0.19462
000	2019-07-11t2356	1562907466.7	adult	218.0007	158.0008	-54	496.0049	0.54873	229.1904	0.65427	208.1632	0.67672	0.010811	0.16321	369.5241	0.47648	421.2673	0.39565	169600.875	0.53899	1730.3448	-0.48478	194.3469	-0.10702	182.4334	0.26111	0.010019	0.0058141	-1.0619	7798170	-0.078035
000	2019-07-12t0356	1562921866.78	adult	222.0008	162.0008	-49.9999	530.304	0.94433	236.861	0.97182	212.082	0.87721	0.010811	0.16222	388.7011	0.81433	463.6775	0.92098	175277.1719	0.85428	1617.9785	-0.58271	202.8578	0.36718	192.1732	0.82485	0.010017	0.0038025	-1.1657	8222232	0.3735
000	2019-07-12t0756	1562936266.79	adult	226.0008	166.0008	-45.9999	483.1741	0.63834	228.0562	0.75695	207.0845	0.7116	0.010811	0.16078	357.2801	0.51454	435.1183	0.73172	168761.625	0.64559	1595.6699	-0.58978	186.5325	-0.5012	175.7028	-0.10439	0.010001	-0.012334	-1.3928	7665928	-0.13571
000	2019-07-12t1204	1562951175.35	adult	230.142	170.1421	-41.8587	414.8374	0.14015	216.1349	0.44498	204.6203	0.6495	0.010811	0.15891	324.9317	0.20101	356.7764	0.032442	159939.8438	0.34135	1894.7286	-0.27034	201.906	0.31627	189.1254	0.64649	0.010023	0.0095749	-0.851	7896744	0.11497
000	2019-07-12t1556	1562965068.2	adult	234.0011	174.0012	-37.9996	396.3092	0.064521	194.785	-0.16698	176.3252	-0.42994	0.010811	0.15695	309.7344	0.094069	345.9117	0.0080331	144140.9375	-0.2595	1493.7235	-0.66315	173.9153	-1.1254	161.3293	-0.87288	0.010018	0.0048998	-1.228	7273832	-0.43229
000	2019-07-12t1956	1562979466.78	adult	238.0008	178.0008	-33.9999	429.8471	0.45391	219.9408	0.68355	200.4343	0.54704	0.010811	0.15482	354.2455	0.74265	399.3817	0.64716	162756.2031	0.58374	1932.8436	-0.20346	201.706	0.3018	188.4272	0.60184	0.01001	-0.0031811	-0.9015	8321985	0.5488
000	2019-07-12t2356	1562993866.72	adult	242.0007	182.0008	-30	401.5612	0.29256	184.9435	-0.34413	174.7851	-0.40176	0.010811	0.15264	275.7066	-0.16401	320.4753	-0.077101	136858.1719	-0.42904	1631.0153	-0.49467	189.0497	-0.3335	175.8553	-0.071349	0.010018	0.0050325	-0.85655	8076391	0.34785
000	2019-07-13t0356	1563008267.52	adult	246.001	186.001	-25.9997	324.4924	-0.31381	173.8578	-0.62096	165.8749	-0.69497	0.010811	0.15045	245.6702	-0.45866	287.476	-0.33162	128654.8125	-0.70049	1531.879	-0.58056	190.6851	-0.2482	177.3439	0.0096778	0.010005	-0.0087099	-0.905	7890551	0.20584
000	2019-07-13t0756	1563022666.63	adult	250.0007	190.0008	-22
000	2019-07-13t1156	1563037066.49	adult	254.0007	194.0007	-18
000	2019-07-13t1556	1563051466.64	adult	258.0007	198.0008	-14
000	2019-07-13t1956	1563065866.77	adult	262.0008	202.0008	-10
000	2019-07-13t2356	1563080266.2	adult	266.0006	206.0007	-6.0001
000	2019-07-14t0356	1563094666.89	adult	270.0008	210.0008	-1.9999
000	2019-07-14t0756	1563109066.3	dead	274.0006	214.0007	1.9999
001	2019-07-02t1956	1562115469.46	egg	-2.0001	-62	-302.0012
001	2019-07-02t2356	1562129870.22	larva	2.0001	-57.9998	-298.001
001	2019-07-03t0356	1562144269.88	larva	6	-53.9999	-294.0011
001	2019-07-03t0756	1562158669.99	larva	10	-49.9999	-290.001
001	2019-07-03t1156	1562173069.67	larva	14	-45.9999	-286.0011
001	2019-07-03t1556	1562187469.73	larva	18	-41.9999	-282.0011
001	2019-07-03t1956	1562201869.77	larva	22	-37.9999	-278.0011
001	2019-07-03t2356	1562216270.05	larva	26.0001	-33.9998	-274.001
001	2019-07-04t0356	1562230670.1	larva	30.0001	-29.9998	-270.001
001	2019-07-04t0756	1562245069.7	larva	34	-25.9999	-266.0011
001	2019-07-04t1156	1562259469.5	larva	37.9999	-22	-262.0012
001	2019-07-04t1556	1562273869.76	larva	42	-17.9999	-258.0011
001	2019-07-04t1956	1562288269.51	larva	45.9999	-14	-254.0012
001	2019-07-04t2356	1562302669.57	larva	49.9999	-10	-250.0011
001	2019-07-05t0356	1562317069.49	larva	53.9999	-6	-246.0012	1211.9506	0.48741	339.3529	0.013685	262.0366	0.12268	0.010624	-0.0043684	850.5265	0.44068	1061.854	0.52249	255532.75	0.017033	2299.0039	1.4343	241.4756	1.2829	203.7628	0.83205	0.010002	-0.014814	1.8951	4900748	-1.4274
001	2019-07-05t0756	1562331469.58	larva	57.9999	-2	-242.0011	1494.342	1.5979	345.336	0.38173	249.1064	-0.13686	0.010596	-0.032166	902.362	0.96651	1234.593	1.4669	260728.6562	0.40982	2228.6455	1.0224	219.4331	0.35475	193.8923	0.36592	0.010013	-0.003759	0.4209	5500528.5	-0.93465
001	2019-07-05t1156	1562345869.34	adult	61.9999	2	-238.0012	1306.1509	1.0642	334.5003	0.27214	237.0202	-0.38402	0.010638	0.0083241	920.8345	1.2769	1137.9126	1.1651	251544.25	0.26252	1921.6908	0.21157	213.427	0.13507	188.6543	0.12589	0.010023	0.006746	0.5544	5855583	-0.68333
001	2019-07-05t1556	1562360269.82	adult	66	6.0001	-234.0011	835.9838	-0.54971	267.909	-1.4612	192.7714	-1.6903	0.010753	0.11875	647.5939	-0.54782	782.7986	-0.43004	199324.2812	-1.5443	1471.0382	-0.74189	169.0778	-1.8971	149.254	-1.8866	0.010003	-0.012889	-0.62069	5577707.5	-1.112
001	2019-07-05t1956	1562374669.9	adult	70	10.0001	-230.0011	1188.911	0.89776	298.7287	-0.37112	220.8983	-0.65293	0.010596	-0.033739	714.813	0.10702	975.4033	0.66732	225540.1406	-0.3418	1684.2631	-0.40012	209.4608	0.05469	185.894	0.032299	0.010004	-0.011437	-0.76185	6113531	-0.64652
001	2019-07-05t2356	1562389069.65	adult	73.9999	14.0001	-226.0011	593.7634	-1.3161	244.3991	-1.7853	207.1995	-0.99424	0.010811	0.17402	502.7198	-1.3719	566.5061	-1.3199	180855.3125	-1.9004	1040.9376	-1.5206	180.0758	-1.3246	159.8811	-1.3214	0.010007	-0.008077	-1.6192	6010030.5	-0.88683
001	2019-07-06t0356	1562403469.6	adult	77.9999	18	-222.0011	873.2275	-0.1012	296.2388	-0.049115	216.3556	-0.55037	0.010811	0.17346	710.755	0.41719	821.7539	0.15503	219216.7188	-0.19612	1350.2632	-1.0293	183.7357	-1.1151	164.3072	-1.0763	0.010002	-0.012919	-0.50035	6319037.5	-0.65821
001	2019-07-06t0756	1562417869.86	adult	82	22.0001	-218.0011	719.9304	-0.63472	267.5947	-0.71586	218.2087	-0.34797	0.010811	0.17289	575.4714	-0.51012	681.13	-0.48423	198020.0625	-0.84834	1180.8663	-1.3043	189.4866	-0.79273	168.5439	-0.83545	0.010026	0.011093	-0.86364	6765996.5	-0.25734
001	2019-07-06t1156	1562432269.91	adult	86	26.0001	-214.0011	1045.614	0.90152	316.2662	0.96766	238.2024	0.53984	0.010811	0.17235	783.6385	1.4181	961.8507	1.2753	234036.9688	0.80668	1720.5402	-0.54676	222.8524	0.96094	202.6472	1.0512	0.01003	0.015211	0.21994	7310003	0.2789
001	2019-07-06t1556	1562446669.79	adult	90	30.0001	-210.0011	763.764	-0.22302	292.1643	0.42827	245.8833	0.98528	0.010811	0.17182	609.7002	0.1243	685.991	-0.18398	216201.5938	0.27986	1135.2145	-1.3975	214.8367	0.60193	198.0169	0.82854	0.010027	0.012607	-0.85022	7627560.5	0.57553
001	2019-07-06t1956	1562461069.67	adult	94	34.0001	-206.0011	986.0107	0.96468	304.5168	0.97881	235.6264	0.70979	0.010811	0.1713	692.6954	1.0446	840.7452	0.92529	225342.4688	0.82367	1819.6173	-0.5218	215.2426	0.65908	196.5301	0.77358	0.010013	-0.0014738	0.033911	7867763	0.82904
001	2019-07-06t2356	1562475469.49	adult	97.9999	38	-202.0012	681.2234	-0.3942	269.3616	0.046641	208.5405	-0.2457	0.010811	0.17082	542.6074	-0.15194	632.2306	-0.24853	199327.5938	-0.089577	1433.7817	-1.0613	193.4767	-0.46991	174.4813	-0.44906	0.010022	0.0075414	-0.71691	7085115	-0.16553
001	2019-07-07t0356	1562489875.31	adult	102.0015	42.0016	-197.9996	588.9634	-0.76846	264.7341	0.043756	231.2186	0.73666	0.010811	0.17035	466.4651	-0.72233	520.5265	-0.86526	195903.2188	-0.090139	1589.9384	-0.90202	200.1051	-0.097809	183.9819	0.1066	0.010025	0.011045	-0.87302	7025891.5	-0.263
001	2019-07-07t0756	1562504275.4	adult	106.0015	46.0017	-193.9995	586.7153	-0.69784	256.983	-0.073105	213.917	0.12604	0.010811	0.16992	491.9236	-0.35326	543.5466	-0.60785	190167.4219	-0.2032	1764.0989	-0.72776	192.5857	-0.49191	176.5112	-0.31158	0.010013	-0.001448	-1.2666	7193461	-0.083065
001	2019-07-07t1156	1562518673.93	adult	110.0011	50.0012	-189.9999	616.3225	-0.45576	247.3024	-0.2704	199.0112	-0.41424	0.010811	0.16957	509.7411	-0.058835	577.7197	-0.26935	183003.75	-0.39585	1997.7679	-0.48886	197.0642	-0.24143	180.3851	-0.080734	0.010002	-0.011932	-0.72467	6718313.5	-0.6814
001	2019-07-07t1556	1562533071.86	adult	114.0006	54.0007	-186.0005	572.5261	-0.63251	247.8179	-0.16757	205.5549	-0.10856	0.010811	0.16927	479.2737	-0.25642	537.9973	-0.46385	183385.2812	-0.29432	2222.2034	-0.26499	199.1129	-0.12722	181.1132	-0.037176	0.010023	0.0083718	-0.70445	6953220.5	-0.433
001	2019-07-07t1956	1562547469.68	adult	118	58.0001	-182.0011	662.3323	-0.03697	263.5733	0.40675	212.2194	0.18906	0.010811	0.16903	531.2444	0.37436	593.7356	0.031932	195044.25	0.26952	2375.948	-0.12239	196.1815	-0.29417	178.2591	-0.21114	0.010021	0.0071801	-0.7294	7164940	-0.22469
001	2019-07-07t2356	1562561870.23	adult	122.0001	62.0002	-178.001	448.5202	-1.2849	219.7684	-0.95534	197.801	-0.38433	0.010811	0.16886	369.432	-1.2535	408.9685	-1.3158	162628.5781	-1.0683	1017.7979	-1.656	178.316	-1.3078	164.8356	-1.0249	0.010009	-0.0050217	-1.4496	6698620.5	-0.82823
001	2019-07-08t0356	1562576269.89	adult	126	66.0001	-174.0011	482.5052	-1.0463	240.3135	-0.25007	209.0433	0.077134	0.010811	0.16876	428.4335	-0.56831	455.5696	-0.91258	177831.9688	-0.37667	1647.7986	-0.96455	198.1669	-0.20651	183.1797	0.058862	0.010002	-0.0118	-1.3054	7350407.5	-0.11563
001	2019-07-08t0756	1562590670.28	adult	130.0001	70.0002	-170.001	570.6422	-0.44443	234.8683	-0.40214	196.4503	-0.44035	0.010811	0.16873	445.5788	-0.3272	492.6807	-0.57278	173802.5156	-0.52685	2543.9614	0.0073815	191.395	-0.61121	175.7111	-0.41277	0.010017	0.0033526	-0.76052	7566227.5	0.077057
001	2019-07-08t1156	1562605069.93	adult	134	74.0001	-166.001	548.9816	-0.55213	234.0039	-0.41176	191.0197	-0.67072	0.010811	0.16871	460.9163	-0.1057	511.5721	-0.37624	173162.875	-0.53713	2185.6726	-0.38408	196.4483	-0.34055	181.4393	-0.082064	0.010005	-0.008756	-0.86332	7127536	-0.51152
001	2019-07-08t1556	1562619470.11	adult	138.0001	78.0002	-162.001	566.7655	-0.40059	239.0824	-0.22644	206.1466	-0.066571	0.010811	0.16871	442.2992	-0.27658	513.6812	-0.32078	176920.9531	-0.35592	1611.7146	-0.99215	189.0353	-0.79811	174.4955	-0.54022	0.010018	0.0045047	-0.81396	7415667	-0.24014
001	2019-07-08t1956	1562633869.87	adult	142	82.0001	-158.0011	631.6407	0.078645	262.4008	0.57738	224.1814	0.65362	0.010811	0.16866	489.8211	0.3167	570.6657	0.20435	194176.5625	0.4322	1423.3114	-1.1784	212.7292	0.5814	197.2965	0.87804	0.010019	0.0057863	-1.0598	8514062	0.99803
001	2019-07-08t2356	1562648269.98	adult	146	86.0001	-154.001	525.4406	-0.62736	230.9765	-0.479	195.8943	-0.50799	0.010811	0.16851	434.9968	-0.28977	491.6979	-0.44296	170922.625	-0.60424	2322.9683	-0.22397	178.343	-1.4908	164.0463	-1.2711	0.01002	0.0064991	-1.3235	7208625	-0.6407
001	2019-07-09t0356	1562662669.77	adult	150	90.0001	-150.0011	479.2769	-0.9238	221.6109	-0.7838	192.641	-0.6476	0.010811	0.1683	381.3215	-0.89195	430.8218	-0.94522	163992.0469	-0.9029	1023.0352	-1.5571	189.3583	-0.85048	176.4875	-0.49518	0.010008	-0.0049048	-1.0543	7851930	0.063252
001	2019-07-09t0756	1562677069.83	adult	154	94.0001	-146.0011	464.5894	-0.99686	221.7142	-0.75857	198.9937	-0.38987	0.010811	0.16809	376.3363	-0.91212	415.8172	-1.0441	164068.5	-0.87771	1473.9496	-1.0719	178.649	-1.5139	162.7293	-1.4166	0.010007	-0.006069	-0.89686	7569537	-0.35506
001	2019-07-09t1156	1562691470.35	adult	158.0001	98.0002	-142.0009	525.3542	-0.51997	250.367	0.25246	218.1559	0.40265	0.010811	0.16791	441.5172	-0.079033	493.6174	-0.30299	185271.5469	0.11414	2543.3164	0.038661	192.0602	-0.70614	175.3747	-0.60062	0.010022	0.0095088	-1.1948	8029462.5	0.15381
001	2019-07-09t1556	1562705869.49	adult	161.9999	102	-138.0012	515.1027	-0.54445	246.1945	0.14647	212.8837	0.19908	0.010811	0.16773	447.214	0.048529	493.0104	-0.25254	182183.9062	0.011385	2459.4756	-0.030878	210.2933	0.40795	194.9895	0.69702	0.010008	-0.0042689	-0.90002	8362735	0.52029
001	2019-07-09t1956	1562720269.22	adult	165.9998	105.9999	-134.0012	496.7628	-0.62128	228.0312	-0.42656	204.4313	-0.13375	0.010811	0.16753	402.7425	-0.42035	464.0012	-0.45169	168743.125	-0.54884	2134.1221	-0.34199	202.052	-0.087064	187.2367	0.1847	0.010005	-0.0078218	-1.011	8280294	0.36841
001	2019-07-09t2356	1562734669.32	adult	169.9999	110	-130.0012	546.0793	-0.19793	231.5544	-0.25347	204.5842	-0.10494	0.010811	0.16734	395.7343	-0.42954	488.9935	-0.15477	171350.2188	-0.37716	2014.0133	-0.44357	183.4809	-1.2012	169.4846	-0.98055	0.010021	0.008407	-0.98695	7836654	-0.2288
001	2019-07-10t0356	1562749070.13	adult	174.0001	114.0002	-126.001	490.1512	-0.53873	241.5968	0.14201	215.6838	0.38349	0.010811	0.16719	405.4596	-0.23069	456.473	-0.37309	178781.6562	0.012885	2594.5784	0.15866	199.5538	-0.20091	184.2508	0.013895	0.01	-0.011941	-1.1697	8320996	0.34597
001	2019-07-10t0756	1562763469.57	adult	177.9999	118	-122.0011	499.039	-0.39958	238.1522	0.092055	207.8857	0.09552	0.010811	0.1671	427.1784	0.11699	465.6065	-0.2074	176232.6562	-0.033858	2013.391	-0.40395	192.0835	-0.61855	177.5362	-0.39265	0.010017	0.0042462	-0.82666	8054062.5	-0.0011989
001	2019-07-10t1156	1562777869.7	adult	182	122.0001	-118.0011	551.011	0.066265	253.9751	0.68261	220.9363	0.67698	0.010811	0.16704	448.3653	0.46315	500.896	0.20316	187941.5781	0.54778	3044.3618	0.651	216.1431	0.851	199.5723	1.0354	0.010005	-0.0077947	-0.27466	8814532	0.89661
001	2019-07-10t1556	1562792269.98	adult	186	126.0001	-114.001	539.5558	0.068744	243.8374	0.42785	210.8147	0.31036	0.010811	0.16696	433.4003	0.38389	495.6959	0.25168	180439.6562	0.29996	2431.0764	0.058064	199.875	-0.075584	182.8458	0.015148	0.010009	-0.0037155	-0.67333	8007993.5	-0.061385
001	2019-07-10t1956	1562806672.36	adult	190.0007	130.0008	-110.0004	559.8461	0.31774	256.5621	0.92637	215.4351	0.56177	0.010811	0.1668	478.1023	1.0246	540.461	0.76865	189855.9688	0.79159	2313.7192	-0.036898	206.8823	0.37747	192.378	0.64193	0.010006	-0.006423	-0.40037	8621821	0.65457
001	2019-07-10t2356	1562821072.72	adult	194.0008	134.0009	-106.0003	590.4126	0.65735	238.7797	0.43943	199.0336	-0.055075	0.010811	0.16655	455.0873	0.86119	513.4791	0.62902	176696.9688	0.31563	2815.8723	0.49739	196.0373	-0.20956	180.5345	-0.044277	0.010009	-0.0029617	-0.76216	8519585	0.544
001	2019-07-11t0356	1562835472.73	adult	198.0008	138.0009	-102.0003	494.4115	0.01483	243.9758	0.69911	217.8373	0.7929	0.010811	0.16618	409.6957	0.42802	450.1172	0.14456	180542.125	0.57315	2437.3955	0.13728	199.1073	0.014306	186.7114	0.37531	0.010011	-0.0012907	-0.25322	8591877	0.6349
001	2019-07-11t0756	1562849872.73	adult	202.0008	142.0009	-98.0003	453.1476	-0.21201	213.731	-0.18548	183.3102	-0.58269	0.010811	0.16569	379.0647	0.16902	416.6942	-0.065478	158160.9688	-0.29447	1436.5996	-0.86287	170.0092	-1.6162	157.9075	-1.3177	0.010008	-0.0043538	-1.0527	7525286	-0.51439
001	2019-07-11t1156	1562864272.68	adult	206.0008	146.0009	-94.0003	531.8333	0.52615	239.8864	0.74731	213.1478	0.72016	0.010811	0.1651	419.7698	0.77714	454.7237	0.408	177515.9375	0.62505	2628.2527	0.37499	183.3286	-0.80792	172.23	-0.41263	0.01001	-0.0026828	-0.80936	7948578	-0.02524
001	2019-07-11t1556	1562878672.72	adult	210.0008	150.0009	-90.0003	470.9492	0.13244	233.6463	0.63467	210.0938	0.65241	0.010811	0.16439	386.2412	0.47467	424.6216	0.22142	172898.2969	0.51587	1587.9879	-0.66633	172.0577	-1.4157	158.3816	-1.2013	0.010013	0.00043944	-0.71787	7594970.5	-0.3615
001	2019-07-11t1956	1562893072.47	adult	214.0007	154.0008	-86.0003	508.654	0.55274	244.5654	1.0735	215.9131	0.95037	0.010811	0.16386	424.4347	1.0576	459.7595	0.67573	180978.3594	0.94962	1503.6229	-0.73271	195.2773	-0.070498	185.2725	0.41542	0.01001	-0.0026639	-0.77663	8290889.5	0.3907
001	2019-07-11t2356	1562907472.63	adult	218.0008	158.0009	-82.0003	459.3329	0.23719	233.2069	0.78379	204.1227	0.51023	0.010811	0.16321	404.5682	0.91391	441.3093	0.59569	172573.0938	0.66651	2170.6611	-0.036692	181.8432	-0.79887	169.7	-0.47852	0.010008	-0.0044918	-0.8745	7812713.5	-0.063419
001	2019-07-12t0356	1562921872.74	adult	222.0008	162.0009	-78.0003	468.2694	0.41137	231.7899	0.8091	213.7541	0.94533	0.010811	0.16222	363.3893	0.49701	408.2436	0.36334	171524.5625	0.69402	1797.65	-0.39986	181.9667	-0.76618	171.7726	-0.3401	0.010003	-0.0096549	-1.1071	7694642.5	-0.14391
001	2019-07-12t0756	1562936272.72	adult	226.0008	166.0009	-74.0003	460.8085	0.44413	222.5848	0.58236	193.7764	0.1759	0.010811	0.16078	373.9283	0.72398	422.6605	0.60551	164712.7188	0.47354	2130.2935	-0.046031	190.2926	-0.30112	176.4388	-0.063069	0.010017	0.0037784	-0.57518	8016836.5	0.20044
001	2019-07-12t1204	1562951181.35	adult	230.1421	170.1422	-69.859	412.9171	0.12331	224.9476	0.72439	206.4847	0.72361	0.010811	0.15891	347.0499	0.47994	390.019	0.37134	166461.2188	0.6169	1722.1553	-0.44564	198.265	0.12602	184.9054	0.41325	0.010023	0.0096099	-0.66854	7655407	-0.11115
001	2019-07-12t1556	1562965074.24	adult	234.0012	174.0013	-65.9999	371.2057	-0.15759	211.0256	0.34434	193.9992	0.26353	0.010624	-0.023911	320.7303	0.2329	350.5798	0.055859	158902.25	0.36043	2641.9543	0.5016	190.7782	-0.25789	178.8364	0.082097	0.010006	-0.0073473	-0.73801	7416882	-0.30078
001	2019-07-12t1956	1562979472.73	adult	238.0008	178.0009	-62.0003	427.2374	0.43063	226.4465	0.88674	207.3413	0.81418	0.010652	0.0013855	351.0697	0.70254	397.5104	0.62791	170061.3438	0.88838	3035.1204	0.91303	196.8846	0.057501	180.4308	0.17114	0.010021	0.007796	0.13498	7721222	0.0066599
001	2019-07-12t2356	1562993872.72	adult	242.0008	182.0009	-58.0003	419.849	0.45696	208.8846	0.39723	194.3134	0.34237	0.010596	-0.055455	333.8247	0.57001	373.3051	0.46859	157707.9062	0.43395	3153.261	1.045	189.1951	-0.32624	176.3691	-0.044012	0.010014	0.0010343	-0.44456	7311254	-0.33048
001	2019-07-13t0356	1563008273.55	adult	246.001	186.0011	-54	378.2642	0.17306	200.2723	0.18979	186.4752	0.078214	0.010652	-0.002945	305.1517	0.29228	345.2609	0.26734	150404.4688	0.19273	1494.318	-0.6185	184.8005	-0.53774	170.3373	-0.3587	0.010009	-0.0041624	-0.34167	7089685	-0.49204
001	2019-07-13t0756	1563022672.9	adult	250.0009	190.001	-50.0002	342.3428	-0.064091	192.3714	0.0066945	184.9463	0.054288	0.010596	-0.059786	288.1539	0.16127	321.6073	0.1095	145240.375	0.041493	1513.3971	-0.58515	184.7939	-0.53122	171.3412	-0.30142	0.010001	-0.01308	-0.58719	6670690.5	-0.81728
001	2019-07-13t1156	1563037072.53	adult	254.0007	194.0009	-46.0003
001	2019-07-13t1556	1563051472.72	adult	258.0008	198.0009	-42.0003
001	2019-07-13t1956	1563065872.78	adult	262.0008	202.0009	-38.0003
001	2019-07-13t2356	1563080272.23	adult	266.0007	206.0008	-34.0004
001	2019-07-14t0356	1563094672.94	adult	270.0009	210.001	-30.0002
001	2019-07-14t0756	1563109072.34	adult	274.0007	214.0008	-26.0004
001	2019-07-14t1156	1563123472.68	adult	278.0008	218.0009	-22.0003
001	2019-07-14t1556	1563137872.93	adult	282.0009	222.001	-18.0002
001	2019-07-14t1956	1563152272.63	adult	286.0008	226.0009	-14.0003
001	2019-07-14t2356	1563166673.01	adult	290.0009	230.001	-10.0002
001	2019-07-15t0356	1563181072.75	adult	294.0008	234.0009	-6.0003
001	2019-07-15t0756	1563195472.42	adult	298.0007	238.0008	-2.0004
001	2019-07-15t1156	1563209874.99	dead	302.0014	242.0015	2.0004
002	2019-07-02t1556	1562101079.19	egg	-1.9993	-57.9986	-257.9996
002	2019-07-02t1956	1562115473.97	larva	1.9993	-54	-254.001
002	2019-07-02t2356	1562129874.69	larva	5.9995	-49.9998	-250.0008
002	2019-07-03t0356	1562144274.32	larva	9.9994	-45.9999	-246.0009
002	2019-07-03t0756	1562158674.42	larva	13.9994	-41.9999	-242.0009
002	2019-07-03t1156	1562173074.11	larva	17.9993	-38	-238.001
002	2019-07-03t1556	1562187474.16	larva	21.9993	-34	-234.001
002	2019-07-03t1956	1562201874.29	larva	25.9994	-29.9999	-230.0009
002	2019-07-03t2356	1562216274.49	larva	29.9994	-25.9999	-226.0009
002	2019-07-04t0356	1562230674.63	larva	33.9995	-21.9998	-222.0008
002	2019-07-04t0756	1562245074.16	larva	37.9993	-18	-218.001
002	2019-07-04t1156	1562259473.97	larva	41.9993	-14	-214.001
002	2019-07-04t1556	1562273874.29	larva	45.9994	-9.9999	-210.0009
002	2019-07-04t1956	1562288274.05	larva	49.9993	-6	-206.001	932.7693	-0.55751	320.7927	-0.69849	257.05	-0.16011	0.010596	-0.031178	682.4956	-0.84238	829.8836	-0.64075	242198.5	-0.66792	1838.2242	0.44852	226.3391	0.54418	186.3396	-0.061386	0.010022	0.0041937	2.2071	4968596.5	-1.2166
002	2019-07-04t2356	1562302674.03	larva	53.9993	-2	-202.001	749.3499	-1.1026	272.6054	-1.868	224.1969	-1.02	0.010596	-0.031667	633.6141	-1.0488	696.1798	-1.1488	205817.0625	-1.8348	1692.4753	-0.087169	197.3916	-0.68802	167.3139	-0.98971	0.01	-0.017276	1.2077	5526965.5	-0.77657
002	2019-07-05t0356	1562317074.04	adult	57.9993	2	-198.001	730.9191	-1.0943	283.5639	-1.378	228.5162	-0.77351	0.010638	0.0088357	605.9905	-1.1158	687.5965	-1.0965	213240.0469	-1.3786	1845.678	0.16477	194.2131	-0.79187	165.0514	-1.0917	0.010015	-0.0014897	1.2056	5410193	-1.0301
002	2019-07-05t0756	1562331474.09	adult	61.9993	6	-194.001	766.202	-0.89163	284.1678	-1.1762	213.2624	-1.1367	0.010681	0.049653	650.4882	-0.66772	738.474	-0.75597	212841.6719	-1.2106	1703.4032	-0.23378	194.0122	-0.76269	167.4424	-0.95844	0.010012	-0.0049789	-0.91639	5522946	-1.0411
002	2019-07-05t1156	1562345873.88	adult	65.9993	10	-190.001	774.9584	-0.77705	271.9996	-1.3424	211.561	-1.0797	0.010695	0.062976	592.7304	-0.95218	673.2355	-0.97143	203455.6875	-1.3855	1625.786	-0.45016	190.4709	-0.89067	168.393	-0.89679	0.010001	-0.015234	-0.56213	5789744.5	-0.87991
002	2019-07-05t1556	1562360274.31	adult	69.9994	14.0001	-186.0009	927.4254	-0.10534	314.3354	0.08697	237.9592	-0.083668	0.01061	-0.020109	707.0725	0.048494	860.0497	0.080953	237008.875	0.10396	2818.2629	1.596	225.701	0.83224	195.8791	0.55489	0.010025	0.0089033	2.088	6731757	0.041932
002	2019-07-05t1956	1562374674.4	adult	73.9994	18.0001	-182.0009	1002.369	0.30078	319.9471	0.45515	235.8685	-0.010682	0.010681	0.048034	729.4469	0.38753	897.5827	0.41395	239640.375	0.40925	2705.1772	1.2365	220.9937	0.66999	193.4356	0.45619	0.01	-0.015255	1.6228	7204174.5	0.46655
002	2019-07-05t2356	1562389074.17	adult	77.9993	22	-178.001	1357.8417	1.8809	332.7274	1.0445	237.213	0.18618	0.010724	0.089129	795.1941	1.091	1040.76	1.339	248214.625	0.95594	1923.1572	-0.13041	216.1984	0.49655	195.1144	0.57582	0.010007	-0.0085185	1.2934	7389012.5	0.57633
002	2019-07-06t0356	1562403474.15	adult	81.9993	26	-174.001	1079.4017	0.88907	324.4525	1.0068	238.7922	0.40051	0.01061	-0.021777	767.4663	1.0682	942.5174	0.97802	244637.1406	1.0249	2615.364	0.83792	223.6435	0.93431	196.6573	0.69052	0.010005	-0.010361	2.3294	7332151	0.40796
002	2019-07-06t0756	1562417874.45	adult	85.9994	30.0001	-170.0009	934.7762	0.41263	298.8174	0.43343	221.0793	-0.10026	0.01071	0.074103	678.9142	0.5291	866.1831	0.71974	223216.625	0.36707	2693.8232	0.84174	219.9086	0.80947	192.0267	0.46803	0.010024	0.0094438	1.975	7480849	0.48346
002	2019-07-06t1156	1562432274.44	adult	89.9994	34.0001	-166.0009	583.4214	-1.055	268.2024	-0.31055	225.2033	0.19571	0.010596	-0.036463	470.1568	-1.0999	528.1973	-1.1379	202492.7812	-0.2813	3011.731	1.1651	227.0458	1.2391	202.7122	1.0891	0.010019	0.0050311	0.66866	7817869	0.80749
002	2019-07-06t1556	1562446674.37	adult	93.9994	38.0001	-162.0009	685.1417	-0.48115	274.0123	0.035881	219.5932	0.08915	0.010624	-0.009689	550.6519	-0.23444	636.9081	-0.34987	206331.2344	0.04339	2415.2375	0.25765	213.0426	0.54301	190.3992	0.42985	0.010005	-0.0093237	0.62126	8091571.5	1.1041
002	2019-07-06t1956	1562461074.58	adult	97.9994	42.0002	-158.0008	609.4407	-0.75283	264.6413	-0.099566	221.2715	0.25315	0.010638	0.00353	521.2601	-0.34887	570.7479	-0.64573	199010.2656	-0.10264	1855.9823	-0.52937	190.8164	-0.61172	168.1964	-0.80518	0.010006	-0.008229	0.89275	6922436	-0.36558
002	2019-07-06t2356	1562475474.05	adult	101.9993	46	-154.001	667.3733	-0.36179	266.8183	0.10843	213.9197	0.051428	0.010681	0.044385	511.6421	-0.29581	611.4514	-0.25943	199846.875	0.072443	2350.6199	0.025843	218.3178	0.88247	192.0448	0.56832	0.010025	0.011196	2.5953	7534582.5	0.35913
002	2019-07-07t0356	1562489880.84	adult	106.0012	50.0019	-149.9991	617.6321	-0.53147	241.7506	-0.54863	214.2079	0.13766	0.010596	-0.038343	484.3143	-0.42679	559.7856	-0.49631	182521.7344	-0.52005	1713.4215	-0.78793	207.2068	0.30199	184.0837	0.1263	0.010025	0.010755	0.43102	7192769.5	-0.0839
002	2019-07-07t0756	1562504280.89	adult	110.0012	54.0019	-145.9991	625.6794	-0.40358	271.0982	0.47774	233.8882	0.9914	0.010596	-0.038697	508.9516	-0.06664	588.2033	-0.19514	204679.1562	0.50861	2361.5369	-0.066178	211.2088	0.53296	189.6592	0.46029	0.010006	-0.0080271	-0.46454	7429903.5	0.17148
002	2019-07-07t1156	1562518679.13	adult	114.0007	58.0014	-141.9996	584.689	-0.56231	237.7874	-0.48584	196.0456	-0.49404	0.010652	0.015728	460.9755	-0.4417	544.9416	-0.41321	178578.3594	-0.49671	3384.8826	1.0623	217.9445	0.91185	192.8901	0.65517	0.010018	0.0041293	1.7077	7353011.5	0.042418
002	2019-07-07t1556	1562533076.64	adult	118	62.0007	-138.0003	484.4227	-1.0984	231.8603	-0.61042	210.1497	0.10487	0.010624	-0.011944	399.4282	-0.99345	439.5096	-1.1263	174590.7812	-0.6009	2135.8938	-0.3924	200.5638	-0.050421	181.5973	-0.013395	0.010022	0.0077457	-0.83227	7044402.5	-0.36744
002	2019-07-07t1956	1562547474.27	adult	121.9994	66.0001	-134.0009	490.812	-1.0242	230.6479	-0.60227	208.5625	0.05394	0.010695	0.056748	399.4454	-0.93416	441.2905	-1.066	172524.6562	-0.6422	3011.0571	0.55765	203.4963	0.10574	178.692	-0.19697	0.010023	0.0091558	0.85795	7268277	-0.15427
002	2019-07-07t2356	1562561874.84	adult	125.9995	70.0002	-130.0008	690.1672	0.27374	285.648	1.2388	243.1485	1.467	0.01061	-0.02587	506.7836	0.28561	618.0021	0.37737	215378.6094	1.2592	1594.7384	-1.0228	229.1021	1.5493	207.3503	1.5186	0.010008	-0.005815	0.41158	7874698.5	0.5055
002	2019-07-08t0356	1562576274.55	adult	129.9994	74.0001	-126.0008	702.0403	0.41379	285.875	1.2916	233.9671	1.089	0.010753	0.11237	543.1731	0.7603	648.97	0.69941	212690.9688	1.1862	2217.0593	-0.34769	228.9327	1.5452	202.534	1.2272	0.010004	-0.010048	1.1191	7849416	0.41323
002	2019-07-08t0756	1562590674.95	adult	133.9995	78.0003	-122.0007	790.8106	1.0633	300.9422	1.8321	245.5443	1.5509	0.010624	-0.012253	586.4596	1.3208	713.7766	1.3054	226609.5	1.8393	1741.3074	-0.86162	225.6883	1.3593	204.0426	1.3179	0.010005	-0.0087015	0.82236	8549297	1.1783
002	2019-07-08t1156	1562605074.57	adult	137.9994	82.0001	-118.0008	1063.6125	2.9796	332.5312	2.9297	276.6646	2.8034	0.010652	0.015177	673.7205	2.3967	882.0944	2.7995	249730.9062	2.9051	1448.8717	-1.1653	235.2594	1.9186	210.7064	1.7311	0.010018	0.0043572	1.5605	8125389	0.60473
002	2019-07-08t1556	1562619474.77	adult	141.9995	86.0002	-114.0008	528.2928	-0.63532	270.1168	0.83948	239.8258	1.2898	0.01061	-0.025969	443.078	-0.2305	491.6301	-0.47556	203668.0625	0.85962	1284.7643	-1.3242	202.8713	-0.0038924	183.7608	0.018266	0.01002	0.0065869	1.0797	7794923	0.13871
002	2019-07-08t1956	1562633874.55	adult	145.9994	90.0001	-110.0008	635.9321	0.14606	273.4914	0.97101	236.1657	1.1303	0.010624	-0.012451	500.9746	0.49079	567.6164	0.21901	205939	0.97857	1773.4094	-0.79684	220.3495	1.026	199.3709	1	0.010008	-0.0052008	0.92017	7904156	0.19736
002	2019-07-08t2356	1562648274.63	adult	149.9995	94.0002	-106.0008	518.6786	-0.64478	233.3906	-0.38103	204.6625	-0.15772	0.010582	-0.053541	432.4847	-0.28173	486.2593	-0.45611	176443.3281	-0.3388	1398.0267	-1.1696	189.4069	-0.84754	170.2703	-0.89915	0.010016	0.0024366	-0.090628	7432136.5	-0.44913
002	2019-07-09t0356	1562662674.43	adult	153.9994	98.0001	-102.0009	591.8845	-0.08623	281.5222	1.2891	252.2927	1.7898	0.01061	-0.026538	483.5211	0.3738	548.9491	0.14229	212267.7188	1.3086	1977.2295	-0.55564	219.7809	0.98184	197.148	0.84073	0.010006	-0.0067466	1.0283	7841341.5	-0.018347
002	2019-07-09t0756	1562677074.51	adult	157.9994	102.0001	-98.0009	525.1645	-0.52135	264.4872	0.73574	235.8091	1.1284	0.010652	0.014377	450.477	0.02884	487.3972	-0.35888	198629.8438	0.71984	1715.0966	-0.80552	209.5659	0.36027	188.0344	0.23618	0.010007	-0.0061947	0.68196	8021136.5	0.14338
002	2019-07-09t1156	1562691475.37	adult	161.9997	106.0004	-94.0006	583.06	-0.051244	276.2705	1.1727	246.7096	1.597	0.010652	0.014202	483.9768	0.49159	544.115	0.20895	207479.125	1.1549	1680.4855	-0.82051	217.0854	0.8226	194.9521	0.69453	0.010017	0.0046699	1.0698	7931647.5	-0.025272
002	2019-07-09t1556	1562705874.16	adult	165.9993	110	-90.001	480.9219	-0.73676	235.8208	-0.16232	220.074	0.51475	0.010596	-0.040709	401.9339	-0.4301	440.5469	-0.66417	178044.6875	-0.13076	1899.0468	-0.57921	203.8676	0.023717	185.2445	0.05204	0.010026	0.013132	0.17364	7564508	-0.53768
002	2019-07-09t1956	1562720273.96	adult	169.9993	114	-86.001	437.084	-0.99506	241.4758	0.080424	235.6066	1.1816	0.010624	-0.013618	362.6651	-0.82687	406.0644	-0.90711	181831.25	0.090274	1240.6841	-1.2211	203.4677	0.013937	183.7439	-0.037378	0.010023	0.010371	0.38541	7673579	-0.43338
002	2019-07-09t2356	1562734673.99	adult	173.9993	118	-82.001	731.926	1.2359	268.8517	1.051	221.1	0.60779	0.010638	-6.5005e-05	503.7737	0.94728	606.4498	0.98864	202176.5	1.047	2292.3821	-0.14444	221.5824	1.1303	200.0753	1.0467	0.01002	0.0072297	0.91567	8226690.5	0.22943
002	2019-07-10t0356	1562749074.87	adult	177.9995	122.0002	-78.0008	416.4538	-1.009	231.5312	-0.12679	213.7342	0.33726	0.010695	0.055003	358.1175	-0.70833	391.2549	-0.88351	173185.375	-0.16738	1263.5172	-1.1554	192.5624	-0.58984	173.8102	-0.63182	0.010004	-0.0084587	0.099991	7737929	-0.38474
002	2019-07-10t0756	1562763474.32	adult	181.9994	126.0001	-74.0009	460.5073	-0.60706	237.4537	0.14074	214.1145	0.39527	0.01061	-0.027577	380.8925	-0.34201	433.3852	-0.41291	179040.1094	0.16065	1594.2878	-0.80374	197.0217	-0.28521	175.8396	-0.46275	0.010011	-0.0010236	0.35811	7753787	-0.36606
002	2019-07-10t1156	1562777874.42	adult	185.9994	130.0001	-70.0009	587.1733	0.42689	252.0301	0.69501	228.5677	1.0443	0.010596	-0.041282	412.8743	0.13881	521.7513	0.49088	190282.75	0.7257	2180.7012	-0.19389	240.8948	2.3404	211.061	1.7712	0.010009	-0.0036973	1.4184	8255464	0.22802
002	2019-07-10t1556	1562792274.7	adult	189.9995	134.0002	-66.0008	513.1241	-0.038399	244.5956	0.5376	224.1728	0.92416	0.010596	-0.041432	388.1411	-0.052341	468.9324	0.10647	184669.6875	0.568	2182.4497	-0.16961	231.7911	1.8335	205.8081	1.4694	0.010023	0.010209	0.83849	8395011	0.39355
002	2019-07-10t1956	1562806677.08	adult	194.0001	138.0008	-62.0001	391.4899	-0.88144	226.9745	0.056991	215.0258	0.6103	0.01061	-0.028063	323.2862	-0.7232	356.2176	-0.84106	171138.7656	0.076569	1532.843	-0.80628	206.7107	0.4106	186.5785	0.32561	0.01002	0.0074201	0.25561	7612533.5	-0.48318
002	2019-07-10t2356	1562821077.47	adult	198.0002	142.001	-58	474.4428	-0.14207	228.6076	0.20259	214.7269	0.66327	0.010753	0.10983	335.8098	-0.46442	417.7038	-0.16164	170084.0625	0.12433	2104.6377	-0.20221	218.6068	1.1413	195.877	0.93187	0.010016	0.0038556	0.02262	7791584.5	-0.25453
002	2019-07-11t0356	1562835477.53	adult	202.0003	146.001	-54	369.3837	-0.88099	208.0586	-0.36838	199.6234	0.096863	0.01061	-0.028913	298.1126	-0.81432	329.3161	-0.90022	156876.2188	-0.34953	1616.0297	-0.67951	196.4054	-0.098802	177.6958	-0.12792	0.010009	-0.0039465	-0.06875	7358916.5	-0.6954
002	2019-07-11t0756	1562849877.52	adult	206.0003	150.001	-50	286.4034	-1.4681	164.3002	-1.6879	154.8393	-1.7048	0.01061	-0.029498	236.5651	-1.4634	254.6941	-1.5257	123882.3516	-1.6722	1610.9567	-0.66355	208.793	0.64782	188.1841	0.53652	0.010016	0.003569	0.54319	7358491	-0.65328
002	2019-07-11t1156	1562864277.44	adult	210.0002	154.0009	-46	315.7311	-1.1489	189.6599	-0.78645	183.9881	-0.43326	0.010568	-0.070963	256.4191	-1.1255	288.0475	-1.1141	143572.5469	-0.74406	1856.7371	-0.39263	210.4699	0.76383	186.5157	0.46319	0.010023	0.010269	0.89438	7328562.5	-0.63998
002	2019-07-11t1556	1562878677.5	adult	214.0003	158.001	-42	437.1211	-0.047546	198.404	-0.41822	188.2136	-0.19907	0.010596	-0.044352	279.704	-0.73907	370.4306	-0.20796	149795.0312	-0.39074	2219.9099	-0.0039852	211.0958	0.81943	187.0664	0.52084	0.010028	0.015239	1.1044	6925631.5	-1.0105
002	2019-07-11t1956	1562893077.26	adult	218.0002	162.0009	-38.0001	305.5899	-1.0689	191.298	-0.56767	187.7511	-0.16435	0.010582	-0.05858	245.0431	-1.0774	271.3458	-1.1008	144621.2812	-0.53274	1709.5404	-0.50595	211.8496	0.86142	189.3006	0.65999	0.010007	-0.0054901	0.51794	7176404	-0.70287
002	2019-07-11t2356	1562907477.45	adult	222.0002	166.0009	-34	311.5289	-0.93527	193.2905	-0.42628	190.0395	-0.020722	0.010582	-0.059561	251.8374	-0.90149	273.319	-0.99397	146127.625	-0.39065	1839.1842	-0.3576	214.1622	0.98045	192.2637	0.83002	0.01001	-0.003114	1.1789	6953420	-0.87084
002	2019-07-12t0356	1562921877.58	adult	226.0003	170.001	-30	402.8554	-0.059121	200.2574	-0.13009	194.6916	0.21274	0.010638	-0.0064207	257.6372	-0.739	331.4163	-0.31886	150593.5625	-0.12643	2504.6292	0.33469	217.67	1.1557	194.6839	0.9613	0.01002	0.007282	1.121	6842675	-0.92435
002	2019-07-12t0756	1562936277.58	adult	230.0003	174.001	-26	429.6216	0.26655	197.1042	-0.16082	193.6314	0.21132	0.010582	-0.062758	258.141	-0.6444	313.4279	-0.41261	149010.7812	-0.12291	1730.6052	-0.43758	220.3236	1.2792	195.7075	1.0106	0.010015	0.0015161	1.5899	6600014	-1.1019
002	2019-07-12t1204	1562951186.43	adult	234.1416	178.1423	-21.8587	324.864	-0.56464	193.58	-0.20259	191.553	0.16886	0.010596	-0.051256	250.3218	-0.65301	276.0344	-0.70483	146152.9375	-0.17263	1777.6711	-0.37461	236.7831	2.1078	206.3861	1.5843	0.010017	0.0037588	1.708	5838598.5	-1.7496
002	2019-07-12t1556	1562965079.05	adult	238.0007	182.0014	-17.9996	313.2364	-0.58633	168.3226	-0.92857	164.5112	-0.84235	0.010638	-0.01234	221.5506	-0.93338	251.221	-0.87734	126578.6094	-0.92494	2157.3306	0.02392	231.2076	1.7966	199.8975	1.2196	0.01003	0.016596	2.1789	5785969.5	-1.7398
002	2019-07-12t1956	1562979477.68	adult	242.0003	186.001	-14	303.9961	-0.58448	176.3675	-0.6097	173.6442	-0.44524	0.010596	-0.055454	221.9098	-0.84346	264.1263	-0.65915	133157.4688	-0.58222	2529.2583	0.41386	231.7553	1.7987	200.4483	1.2373	0.010013	3.1333e-05	1.9074	5670356	-1.7852
002	2019-07-12t2356	1562993877.56	adult	246.0003	190.001	-10	299.5139	-0.53999	172.15	-0.67339	169.5975	-0.55526	0.010582	-0.071196	217.4736	-0.81466	240.4702	-0.81885	130145.4219	-0.63928	1145.5457	-0.97081	111.516	-4.1434	131.5852	-2.3961	0.01001	-0.0037809	-0.41423	3197387.5	-3.8838
002	2019-07-13t0356	1563008278.45	adult	250.0005	194.0012	-5.9998
002	2019-07-13t0756	1563022677.76	adult	254.0003	198.001	-2
002	2019-07-13t1156	1563037077.43	dead	258.0002	202.0009	2
003	2019-07-02t1956	1562115478.7	egg	-2.0001	-58	-298.0011
003	2019-07-02t2356	1562129879.13	larva	2.0001	-53.9998	-294.001
003	2019-07-03t0356	1562144278.71	larva	5.9999	-50	-290.0011
003	2019-07-03t0756	1562158678.81	larva	10	-45.9999	-286.0011
003	2019-07-03t1156	1562173078.48	larva	13.9999	-42	-282.0011
003	2019-07-03t1556	1562187478.64	larva	17.9999	-38	-278.0011
003	2019-07-03t1956	1562201878.66	larva	21.9999	-34	-274.0011
003	2019-07-03t2356	1562216279.14	larva	26.0001	-29.9998	-270.001
003	2019-07-04t0356	1562230679.12	larva	30.0001	-25.9998	-266.001
003	2019-07-04t0756	1562245078.67	larva	33.9999	-22	-262.0011
003	2019-07-04t1156	1562259478.46	larva	37.9999	-18	-258.0012
003	2019-07-04t1556	1562273878.78	larva	42	-13.9999	-254.0011
003	2019-07-04t1956	1562288278.54	larva	45.9999	-10	-250.0011
003	2019-07-04t2356	1562302678.49	larva	49.9999	-6	-246.0011	830.6611	-0.89995	332.4502	-0.3734	268.8076	0.18679	0.01061	-0.017547	683.4744	-0.83579	773.0472	-0.89432	250667.4375	-0.35602	1416.2761	-0.77511	207.9686	-0.26347	177.5744	-0.49468	0.010028	0.010289	0.36805	5205453	-0.97464
003	2019-07-05t0356	1562317078.55	larva	53.9999	-2	-242.0011	775.1344	-1.014	299.8743	-1.0992	240.8629	-0.51669	0.010596	-0.031667	634.4578	-1.043	722.9079	-1.0266	226405.125	-1.0679	1875.3749	0.37161	182.277	-1.3637	153.8429	-1.663	0.01	-0.017276	0.67024	5595905	-0.70495
003	2019-07-05t0756	1562331478.59	adult	57.9999	2	-238.0011	1119.4811	0.27592	328.0826	-0.10976	236.3682	-0.53072	0.010596	-0.032166	838.9978	0.52133	1017.4288	0.44919	247702.3438	-0.080754	2369.5256	1.3379	208.5669	-0.13927	183.7666	-0.14585	0.010009	-0.0076335	1.1369	6063666	-0.33931
003	2019-07-05t1156	1562345878.36	adult	61.9998	5.9999	-234.0012	1716.481	2.5505	352.1521	0.78007	242.0909	-0.22337	0.01061	-0.019046	976.5429	1.6777	1243.5997	1.6734	265522.6875	0.79458	2525.7195	1.4439	221.0073	0.48559	196.8978	0.54729	0.010012	-0.0044765	1.2449	6578061.5	0.093706
003	2019-07-05t1556	1562360278.83	adult	66	10.0001	-230.0011	692.3846	-1.0846	269.0257	-1.4288	222.5721	-0.72189	0.010652	0.021538	563.1094	-1.1705	649.3397	-1.0895	202038.2969	-1.44	1988.65	0.23389	202.9703	-0.30264	183.0467	-0.13893	0.010015	-0.0016557	-0.083433	7519238	1.0127
003	2019-07-05t1956	1562374679.05	adult	70	14.0001	-226.001	754.2764	-0.76953	281.1379	-0.88748	226.1931	-0.47626	0.010624	-0.0064429	567.0793	-1.0096	647.0104	-1.0019	211696.875	-0.87988	1432.4108	-0.84342	202.8569	-0.26149	182.1994	-0.16107	0.01	-0.015887	-0.62204	6836278.5	0.15831
003	2019-07-05t2356	1562389078.95	adult	74	18.0001	-222.001	979.965	0.21215	285.0287	-0.58037	209.761	-0.90636	0.010582	-0.047882	671.0515	-0.065603	857.2108	0.20254	215481.6875	-0.53993	2053.6506	0.15711	182.3975	-1.2114	160.7486	-1.2755	0.0099997	-0.015836	-0.36315	6657690	-0.15281
003	2019-07-06t0356	1562403478.66	adult	77.9999	22	-218.0011	939.0107	0.16786	297.114	-0.022884	231.1929	-0.026392	0.010596	-0.034848	637.9422	-0.16383	812.7847	0.10654	224321.0625	0.0066786	1741.2549	-0.41582	200.4117	-0.28719	184.7415	0.01955	0.010016	0.00095891	0.13063	7663341	0.89284
003	2019-07-06t0756	1562417879.05	adult	82	26.0001	-214.001	920.2086	0.21427	246.7715	-1.3468	173.1106	-1.988	0.01061	-0.021777	604.7243	-0.26963	732.5111	-0.19679	186065.6875	-1.3287	1758.4242	-0.4418	197.8015	-0.37231	177.5227	-0.34808	0.010005	-0.0099995	-0.56619	7611598	0.73632
003	2019-07-06t1156	1562432279	adult	86	30.0001	-210.001	651.5625	-0.83653	247.1579	-1.1481	193.1245	-1.1452	0.010652	0.018785	498.9834	-0.99822	567.14	-1.0168	185615.6094	-1.1605	1649.7745	-0.64772	198.0077	-0.31732	180.2859	-0.17665	0.010013	-0.0019993	0.63712	7198373.5	0.14526
003	2019-07-06t1556	1562446678.93	adult	90	34.0001	-206.001	612.4308	-0.9212	234.0182	-1.3645	193.1609	-1.0276	0.010582	-0.050055	482.6419	-0.99035	548.7399	-1.0137	176917.7344	-1.3281	1151.6321	-1.375	193.7506	-0.49853	175.7922	-0.40466	0.010018	0.0037245	-1.1956	8219481	1.297
003	2019-07-06t1956	1562461079.14	adult	94.0001	38.0002	-202.001	773.3308	-0.057341	295.489	0.69976	237.9092	0.79815	0.010624	-0.0096891	592.6103	0.1434	679.5257	-0.083243	222503.2188	0.70714	1674.2417	-0.71204	221.808	1.0055	205.6454	1.2846	0.010001	-0.012923	0.34051	7917437.5	0.89008
003	2019-07-06t2356	1562475478.6	adult	97.9999	42	-198.0011	892.9102	0.66335	298.0836	0.93619	230.2487	0.60493	0.010596	-0.037461	631.7789	0.6706	817.8236	0.95042	225053.1562	0.96834	3646.228	1.7262	228.9135	1.419	202.8217	1.1568	0.010012	-0.0020545	1.8428	8413716	1.4683
003	2019-07-07t0356	1562489886.21	adult	102.002	46.0021	-193.999	625.708	-0.57785	246.1479	-0.5336	195.292	-0.68636	0.010624	-0.010633	508.7226	-0.32329	576.8486	-0.48993	185349.375	-0.52539	3348.1995	1.2426	201.9448	0.0012111	184.9504	0.16207	0.010008	-0.0062319	-0.78456	7768613	0.64532
003	2019-07-07t0756	1562504286.29	adult	106.002	50.0021	-189.999	876.4585	0.86142	274.383	0.47009	216.242	0.219	0.01061	-0.024716	582.1867	0.51896	771.2138	0.95603	206884.7969	0.48957	3267.1042	1.0569	202.8801	0.06706	179.6058	-0.13263	0.010006	-0.0082957	1.284	7441235.5	0.21697
003	2019-07-07t1156	1562518684.33	adult	110.0015	54.0016	-185.9995	655.5223	-0.23716	243.5004	-0.38993	192.5535	-0.6745	0.010596	-0.038698	503.9896	-0.1157	592.5284	-0.16451	183842.8125	-0.36083	2144.8564	-0.31795	185.3644	-0.88197	166.3549	-0.89922	0.010023	0.0090348	0.20455	7230880	-0.067063
003	2019-07-07t1556	1562533081.48	adult	114.0007	58.0008	-182.0003	933.9959	1.4535	229.7392	-0.74121	165.1307	-1.7473	0.010596	-0.038995	546.7537	0.4269	675.3887	0.53811	173453.125	-0.71251	3209.0981	0.86166	185.2841	-0.89024	162.8925	-1.1083	0.010013	-0.0010687	1.4072	7031533.5	-0.33988
003	2019-07-07t1956	1562547478.82	adult	118	62.0001	-178.0011	728.511	0.35784	232.5984	-0.58675	174.8162	-1.3323	0.010568	-0.066376	524.5864	0.30527	660.0123	0.52967	176077.0156	-0.53765	3326.2087	0.94643	207.2729	0.32275	186.2448	0.26191	0.010006	-0.0081679	0.91854	7602356.5	0.29331
003	2019-07-07t2356	1562561879.47	adult	122.0002	66.0003	-174.0009	816.6578	0.98417	287.3214	1.237	231.4064	0.98428	0.010695	0.056748	581.4288	1.0019	724.2097	1.1205	214916.4062	1.1831	2455.668	-0.059159	216.5367	0.8378	195.2718	0.79371	0.010016	0.0020525	-0.6757	8323237.5	1.0938
003	2019-07-08t0356	1562576279.22	adult	126.0001	70.0002	-170.0009	769.2524	0.77648	268.1558	0.66431	213.9876	0.27863	0.01061	-0.02587	566.4106	0.93549	658.9997	0.70296	202189.4688	0.68458	3091.269	0.62038	223.8012	1.2484	196.1126	0.8399	0.01002	0.0060091	3.3998	7281373	-0.19742
003	2019-07-08t0756	1562590679.55	adult	130.0002	74.0003	-166.0009	788.0208	0.97539	267.3243	0.67558	214.7684	0.30637	0.010624	-0.01224	555.8307	0.90136	676.1542	0.9207	201295.1875	0.6842	2961.6931	0.46111	202.4848	0.025861	179.4076	-0.18676	0.010021	0.0075846	1.775	7556732	0.065785
003	2019-07-08t1156	1562605079.2	adult	134.0001	78.0002	-162.0009	627.2073	-0.029572	260.0282	0.46061	219.3428	0.48329	0.01061	-0.025915	488.8336	0.21151	570.9863	0.11789	196061.2812	0.48101	2460.156	-0.089102	209.9326	0.44336	187.9844	0.32331	0.010016	0.0027366	1.346	7524194	-0.040071
003	2019-07-08t1556	1562619479.43	adult	138.0001	82.0002	-158.0009	792.973	1.1384	266.9467	0.71466	209.2027	0.057808	0.01061	-0.025919	559.366	1.0757	640.2537	0.75123	201277.7969	0.73499	3106.8438	0.59754	216.0796	0.79135	192.2802	0.57532	0.010009	-0.0047027	1.796	8268502	0.77508
003	2019-07-08t1956	1562633879.2	adult	142.0001	86.0002	-154.0009	852.9877	1.6078	283.979	1.3104	222.3182	0.57785	0.010624	-0.012306	600.8244	1.6162	724.9472	1.5316	213836.2031	1.3175	3360.5635	0.86043	221.3792	1.095	198.2775	0.94035	0.010023	0.0095953	1.292	8547673	1.0382
003	2019-07-08t2356	1562648279.35	adult	146.0001	90.0002	-150.0009	584.8802	-0.21129	250.6392	0.19162	226.2576	0.7272	0.010568	-0.066883	474.1988	0.17402	538.7233	-0.032921	189733.8594	0.24607	2020.2468	-0.53953	200.0391	-0.19089	179.7004	-0.26464	0.010003	-0.010348	1.4476	7499266.5	-0.29051
003	2019-07-09t0356	1562662679.14	adult	150.0001	94.0002	-146.001	899.4109	2.0514	319.4461	2.5614	254.8474	1.8873	0.010652	0.014769	672.2222	2.5776	797.621	2.2909	239904.0312	2.5363	2722.4075	0.19919	216.581	0.79227	193.414	0.60465	0.010013	-0.00033059	1.821	8306098.5	0.6176
003	2019-07-09t0756	1562677079.21	adult	154.0001	98.0002	-142.0009	911.4421	2.1998	271.8756	0.95884	218.1842	0.39494	0.010624	-0.012876	551.3821	1.188	710.38	1.5809	204722.3125	0.96633	2957.343	0.44973	210.838	0.43922	188.0864	0.24644	0.010004	-0.0088489	2.0567	8303644	0.55433
003	2019-07-09t1156	1562691480.22	adult	158.0004	102.0005	-138.0007	816.6917	1.5816	278.284	1.208	223.2952	0.61394	0.010568	-0.067485	570.7288	1.4767	674.8057	1.3246	210661	1.2654	2677.217	0.17514	215.6939	0.73357	194.7726	0.68156	0.010008	-0.004949	1.2852	8319313.5	0.51755
003	2019-07-09t1556	1562705878.87	adult	162	106.0001	-134.001	917.4343	2.3755	308.1824	2.2616	246.3124	1.5806	0.010596	-0.040517	629.5017	2.2454	791.4166	2.4422	232677.7031	2.294	2565.2871	0.076379	213.4551	0.60098	192.8571	0.55524	0.010018	0.0053616	1.6454	8331153	0.48032
003	2019-07-09t1956	1562720278.69	adult	165.9999	110	-130.0011	781.7155	1.4559	286.8445	1.5686	235.6506	1.1605	0.01061	-0.027084	570.4537	1.5991	711.2617	1.7883	216280.7656	1.5879	2470.2305	-0.0028161	219.567	0.98164	197.7371	0.88388	0.010011	-0.0012834	1.6907	8838668	1.0752
003	2019-07-09t2356	1562734678.79	adult	170	114.0001	-126.0011	762.8908	1.3877	287.5147	1.6298	232.2926	1.0442	0.010596	-0.040905	564.8868	1.6028	679.7745	1.576	217073.6094	1.6621	2929.6663	0.47705	212.6196	0.57035	189.488	0.34257	0.01002	0.0073133	1.891	8615348	0.74809
003	2019-07-10t0356	1562749079.55	adult	174.0002	118.0003	-122.0009	614.481	0.37387	259.1945	0.72889	212.3515	0.24549	0.010624	-0.013762	502.8043	0.93568	554.4107	0.51615	195173.4375	0.73746	2530.4851	0.094378	201.6719	-0.072918	181.7397	-0.15	0.010019	0.0067892	0.57667	8393584	0.43567
003	2019-07-10t0756	1562763478.99	adult	178	122.0001	-118.001	637.8296	0.62459	262.8625	0.90879	224.7318	0.79183	0.010596	-0.041136	504.9284	1.0461	560.5783	0.6562	198461.2031	0.94011	2296.1255	-0.12062	194.3781	-0.48099	175.663	-0.51289	0.010023	0.010164	0.12222	8164852	0.13321
003	2019-07-10t1156	1562777879.13	adult	182.0001	126.0002	-114.001	618.2501	0.5665	269.2613	1.184	238.8488	1.4167	0.010596	-0.041202	470.8463	0.73142	538.6505	0.54769	203292.25	1.2154	2285.0481	-0.11075	200.6441	-0.069963	183.2507	0.0050997	0.010009	-0.0030047	-0.070713	8278774.5	0.25886
003	2019-07-10t1556	1562792279.38	adult	186.0001	130.0002	-110.0009	757.0269	1.7045	268.2763	1.2248	220.4456	0.70855	0.010667	0.027205	541.5287	1.6749	637.6216	1.5547	201207.2188	1.1982	2807.1658	0.43651	215.5714	0.8489	197.8068	0.9463	0.010017	0.0049962	0.29384	9016703	1.1183
003	2019-07-10t1956	1562806681.79	adult	190.0008	134.0009	-106.0002	867.3358	2.6614	251.2124	0.75258	207.8194	0.2459	0.010738	0.096461	469.6858	0.92386	581.5742	1.1492	187153.2188	0.67509	2163.6731	-0.18859	213.9374	0.78987	194.5494	0.77572	0.010012	-0.00061906	0.44944	9060249	1.1591
003	2019-07-10t2356	1562821082.2	adult	194.0009	138.001	-102.0001	702.855	1.5272	257.5269	1.0467	220.5093	0.83846	0.010624	-0.014403	478.986	1.1485	596.9964	1.4097	193917.7344	1.0563	2806.5903	0.48796	215.1856	0.90303	193.8591	0.77121	0.010021	0.0081293	1.0685	9642036	1.8151
003	2019-07-11t0356	1562835482.36	adult	198.001	142.0011	-98.0001	709.8425	1.7074	298.9318	2.4746	251.4812	2.195	0.010582	-0.055638	543.2413	2.041	655.4478	2.0842	225992.4375	2.5236	1996.432	-0.3126	211.6159	0.73725	192.8294	0.74681	0.010017	0.0046957	0.30505	9274066	1.3931
003	2019-07-11t0756	1562849882.28	adult	202.0009	146.001	-94.0001	551.6298	0.57451	258.3014	1.2516	226.695	1.2246	0.010638	-0.0015565	444.3786	0.96239	510.8866	0.83436	194242.625	1.2516	1919.0184	-0.36989	196.2053	-0.11029	179.0222	-0.048159	0.010005	-0.0076989	0.29878	8609294	0.66504
003	2019-07-11t1156	1562864282.17	adult	206.0009	150.001	-90.0001	590.1461	0.99997	265.7534	1.5807	239.8103	1.829	0.01061	-0.029498	463.5269	1.3123	510.7559	0.94967	200378.0938	1.6043	2303.1538	0.043103	187.3047	-0.58062	170.0068	-0.5449	0.010012	-0.00094419	-0.1752	8194392	0.23638
003	2019-07-11t1556	1562878682.27	adult	210.0009	154.001	-86.0001	754.7104	2.4749	285.7557	2.3182	246.0682	2.1485	0.010568	-0.070963	530.4313	2.2519	635.8953	2.2874	216317.0938	2.3813	2532.4517	0.29551	209.2543	0.69486	188.4664	0.57861	0.010012	-0.00098812	0.46487	9112816	1.2251
003	2019-07-11t1956	1562893082.13	adult	214.0009	158.001	-82.0001	662.2525	1.8417	263.5598	1.6873	220.3105	1.1329	0.01071	0.065651	486.1435	1.8236	558.9597	1.6571	196879.1875	1.6331	2610.7046	0.3936	214.0986	0.98836	192.1015	0.81672	0.010002	-0.010659	0.12403	9054442	1.1743
003	2019-07-11t2356	1562907482.22	adult	218.0009	162.001	-78.0001	626.7686	1.6596	256.887	1.5474	208.1655	0.67681	0.010652	0.0097133	487.7127	1.9518	595.1388	2.1311	192922.1562	1.5396	2600.71	0.40095	210.8458	0.80588	191.0686	0.76269	0.010005	-0.0078434	-0.25334	9230406	1.3613
003	2019-07-12t0356	1562921882.36	adult	222.001	166.0011	-74.0001	425.8761	0.047151	225.248	0.59919	209.0045	0.75185	0.010624	-0.018696	364.2339	0.5076	413.4731	0.41595	169611.7656	0.61233	1803.9645	-0.39344	175.8268	-1.0993	159.3923	-1.0471	0.01001	-0.0025149	-0.56749	7903941.5	0.061352
003	2019-07-12t0756	1562936282.37	adult	226.001	170.0011	-70.0001	656.0828	2.1398	262.0294	1.841	226.4951	1.4929	0.010724	0.076509	471.5967	1.9527	533.3274	1.7266	195473.9531	1.7807	2573.0481	0.40428	198.7877	0.15094	180.2735	0.15223	0.010015	0.0021878	0.15211	8336362.5	0.50653
003	2019-07-12t1204	1562951191.27	adult	230.1423	174.1424	-65.8587	498.1873	0.87132	209.4341	0.23253	186.5659	-0.068125	0.010596	-0.049243	360.5236	0.64987	443.0391	0.91187	158122.7188	0.26457	1968.3926	-0.19551	194.8683	-0.051464	179.6472	0.12262	0.010019	0.0059926	-0.17855	8538350	0.71613
003	2019-07-12t1556	1562965083.97	adult	234.0014	178.0015	-61.9996	502.2227	1.0016	235.0034	1.0993	216.9916	1.1657	0.01061	-0.037565	366.6792	0.81304	409.5856	0.66037	177192.5938	1.1286	2025.4735	-0.12375	194.3976	-0.071688	175.389	-0.10595	0.010001	-0.011884	-0.29079	8474570	0.67156
003	2019-07-12t1956	1562979482.52	adult	238.001	182.0011	-58	462.961	0.74931	199.9507	0.059234	192.1417	0.22631	0.010624	-0.02603	306.2716	0.13672	378.7846	0.43523	150562.8906	0.075257	1938.5327	-0.1977	180.1423	-0.79082	162.1829	-0.81171	0.010019	0.0056347	-0.41507	8342749	0.56754
003	2019-07-12t2356	1562993882.42	adult	242.001	186.0011	-54.0001	408.6195	0.35602	218.7092	0.70147	209.5216	0.92189	0.010596	-0.055455	316.8533	0.35567	371.7671	0.45271	165125.4688	0.74097	2131.5352	0.01158	199.3859	0.18256	180.7217	0.1876	0.010004	-0.0098447	0.20252	8849542	1.0333
003	2019-07-13t0356	1563008283.32	adult	246.0012	190.0013	-49.9998	332.2959	-0.24315	200.0432	0.18276	196.4524	0.45269	0.010638	-0.016668	265.0625	-0.21383	301.8017	-0.18312	150432.4688	0.19388	2082.282	-0.024585	199.577	0.18928	180.7613	0.18935	0.010014	0.00075657	0.29496	8509763	0.74543
003	2019-07-13t0756	1563022682.69	adult	250.001	194.0011	-46	335.2622	-0.12863	200.6631	0.25888	194.978	0.42506	0.010596	-0.059786	277.3996	0.025596	313.622	0.026479	151500.6719	0.2965	2092.8684	-0.00049466	197.0969	0.065208	176.4832	-0.034365	0.010012	-0.0016095	0.020121	8681526	0.9055
003	2019-07-13t1156	1563037082.34	adult	254.001	198.001	-42.0001	277.912	-0.56673	188.0142	-0.067251	186.2778	0.13423	0.010695	0.034068	241.1195	-0.34906	260.619	-0.43944	140634.5938	-0.085697	2145.7837	0.065943	195.5267	-0.01287	176.5708	-0.029806	0.010016	0.0023112	-0.037181	8647952	0.88713
003	2019-07-13t1556	1563051482.49	adult	258.001	202.0011	-38
003	2019-07-13t1956	1563065882.67	adult	262.001	206.0011	-34
003	2019-07-13t2356	1563080282.04	adult	266.0009	210.001	-30.0002
003	2019-07-14t0356	1563094682.97	adult	270.0011	214.0012	-25.9999
003	2019-07-14t0756	1563109082.24	adult	274.0009	218.001	-22.0001
003	2019-07-14t1156	1563123482.87	adult	278.0011	222.0012	-17.9999
003	2019-07-14t1556	1563137882.89	adult	282.0011	226.0012	-13.9999
003	2019-07-14t1956	1563152282.7	adult	286.0011	230.0011	-10
003	2019-07-14t2356	1563166683.09	adult	290.0012	234.0013	-5.9999
003	2019-07-15t0356	1563181082.8	adult	294.0011	238.0012	-1.9999
003	2019-07-15t0756	1563195482.43	dead	298.001	242.0011	1.9999
004	2019-07-02t1556	1562101088.04	egg	-1.9994	-53.9986	-265.9999
004	2019-07-02t1956	1562115483.39	larva	1.9994	-49.9999	-262.0011
004	2019-07-02t2356	1562129883.68	larva	5.9994	-45.9998	-258.0011
004	2019-07-03t0356	1562144283.18	larva	9.9993	-41.9999	-254.0012
004	2019-07-03t0756	1562158683.22	larva	13.9993	-37.9999	-250.0012
004	2019-07-03t1156	1562173082.91	larva	17.9992	-34	-246.0013
004	2019-07-03t1556	1562187483.08	larva	21.9993	-30	-242.0012
004	2019-07-03t1956	1562201883.08	larva	25.9993	-26	-238.0012
004	2019-07-03t2356	1562216283.55	larva	29.9994	-21.9998	-234.0011
004	2019-07-04t0356	1562230683.61	larva	33.9994	-17.9998	-230.0011
004	2019-07-04t0756	1562245083.11	larva	37.9993	-14	-226.0012
004	2019-07-04t1156	1562259482.89	larva	41.9992	-10	-222.0013
004	2019-07-04t1556	1562273883.12	larva	45.9993	-6	-218.0012
004	2019-07-04t1956	1562288282.92	larva	49.9992	-2	-214.0013	1697.1779	2.0061	420.7912	2.09	328.8252	1.9574	0.010596	-0.031178	983.7387	1.1804	1400.7205	1.9061	317697.3438	2.1123	1792.3286	0.31543	272.6743	2.5813	229.0352	2.0492	0.010027	0.0098094	2.6454	5356959	-0.81984
004	2019-07-04t2356	1562302683	adult	53.9992	2	-210.0013	1011.0953	-0.20296	333.5964	-0.14863	261.3779	0.10276	0.010652	0.023076	799.4331	0.089821	904.1432	-0.19832	250530.9062	-0.16931	1717.9304	-0.023314	199.7417	-0.58295	175.1515	-0.59797	0.010019	0.0020375	-0.25427	6199982.5	-0.077161
004	2019-07-05t0356	1562317082.99	adult	57.9992	6	-206.0013	922.4002	-0.41909	357.6707	0.73307	276.7255	0.71708	0.01061	-0.018535	750.8869	-0.097746	838.3658	-0.38994	269683.6875	0.74703	1256.3149	-1.1551	215.5202	0.17684	193.8653	0.36455	0.010019	0.0025699	-0.71417	7184364.5	0.84547
004	2019-07-05t0756	1562331483.03	adult	61.9993	10	-202.0012	965.1771	-0.17091	352.2926	0.78408	265.423	0.51582	0.010582	-0.04627	773.1492	0.2146	884.0854	-0.055681	266333.1875	0.8254	1367.3047	-0.91951	197.0054	-0.62428	177.7661	-0.4307	0.010012	-0.0050306	-0.55474	6828208	0.36276
004	2019-07-05t1156	1562345882.77	adult	65.9992	13.9999	-198.0013	886.1387	-0.3629	409.366	2.6498	358.1509	3.6837	0.010695	0.062976	765.2409	0.31921	829.8877	-0.19739	306205.75	2.5666	1270.5507	-1.1198	245.6869	1.7069	222.9633	1.9255	0.01003	0.013519	-0.23458	6025962	-0.62141
004	2019-07-05t1556	1562360283.21	adult	69.9993	18.0001	-194.0012	1285.788	1.2694	295.2823	-0.47232	212.7982	-0.92324	0.010681	0.048586	785.8437	0.64385	1021.6356	0.90229	221166.4844	-0.51184	1594.0356	-0.55892	244.3824	1.7267	225.7418	2.1178	0.010025	0.0091552	-0.34438	7313142	0.68934
004	2019-07-05t1956	1562374683.46	adult	73.9994	22.0001	-190.0011	530.5897	-1.5661	272.1353	-0.96277	260.6205	0.83851	0.010753	0.11765	448.5702	-1.7921	496.7331	-1.6853	202468.625	-1.0513	1053.547	-1.4997	185.4683	-1.0618	168.9815	-0.8393	0.010001	-0.015036	-1.8112	7047424	0.2889
004	2019-07-05t2356	1562389083.36	adult	77.9993	26.0001	-186.0012	948.9385	0.20845	307.277	0.28169	229.3814	-0.090384	0.010638	0.0061483	690.8421	0.25827	841.0757	0.25947	231072.2812	0.27488	2301.2908	0.46289	194.6906	-0.57123	175.7783	-0.46113	0.010016	0.00037793	-1.4688	7347819	0.5288
004	2019-07-06t0356	1562403483.08	adult	81.9993	30	-182.0012	1303.0244	1.837	356.8079	1.9871	251.8316	0.87468	0.010667	0.033101	887.1028	2.0517	1156.2759	2.1738	267605.9062	1.9479	2497.7498	0.66229	233.4079	1.428	211.7585	1.5102	0.010003	-0.012174	0.96191	7606997	0.73093
004	2019-07-06t0756	1562417883.5	adult	85.9994	34.0001	-178.0011	674.4032	-0.7358	251.7312	-1.0081	205.0054	-0.70111	0.010796	0.1582	552.3418	-0.54531	614.2235	-0.74339	186532.8594	-1.1232	1654.96	-0.64031	194.3321	-0.50644	176.7168	-0.37264	0.010013	-0.0013924	0.16824	7180764	0.12419
004	2019-07-06t1156	1562432283.52	adult	89.9994	38.0002	-174.0011	787.0947	-0.1154	276.982	-0.039862	217.8934	-0.083386	0.01061	-0.022836	544.3759	-0.4488	662.8482	-0.32391	208844.4062	-0.021315	2579.269	0.57454	208.9552	0.29498	190.7041	0.42277	0.010012	-0.0022448	-0.89784	7721939	0.69057
004	2019-07-06t1556	1562446683.35	adult	93.9993	42.0001	-170.0012	669.1448	-0.55802	243.9094	-0.89461	184.9232	-1.2529	0.01061	-0.023353	533.2067	-0.39153	590.6112	-0.63949	183907.6875	-0.87692	2010.6307	-0.27182	202.4283	-0.016971	182.9508	0.012267	0.010018	0.0032781	1.0447	7355436	0.1995
004	2019-07-06t1956	1562461083.62	adult	97.9994	46.0002	-166.0011	698.6348	-0.30723	258.593	-0.28689	212.1012	-0.10619	0.010652	0.017266	474.8127	-0.77731	594.8115	-0.49028	194203.3438	-0.30032	2605.4382	0.4149	224.2497	1.1704	202.3723	1.1314	0.010023	0.0083449	0.87325	7920500.5	0.86176
004	2019-07-06t2356	1562475483.07	adult	101.9993	50	-162.0012	550.4778	-0.96812	260.3189	-0.093463	230.8616	0.72248	0.01061	-0.024296	452.5754	-0.85354	512.3617	-0.91972	196280.4688	-0.074646	1491.4111	-1.0222	223.4354	1.1579	201.1774	1.0913	0.010014	-0.00021733	0.3166	6983695.5	-0.31459
004	2019-07-07t0356	1562489891.54	adult	106.0016	54.0024	-157.9989	438.0137	-1.4981	239.8433	-0.60816	221.2582	0.41955	0.010582	-0.051934	373.6357	-1.4963	412.4915	-1.5081	181321.5625	-0.56977	866.879	-1.7931	188.4691	-0.71543	172.4841	-0.54445	0.01001	-0.0046097	-1.8369	7004265	-0.31217
004	2019-07-07t0756	1562504291.68	adult	110.0017	58.0024	-153.9988	516.3672	-1.0132	244.8659	-0.347	215.6372	0.25584	0.010767	0.12724	438.9919	-0.75845	486.3326	-0.91623	181935.3438	-0.44042	2443.9351	0.029561	208.4451	0.38165	189.7325	0.46457	0.010026	0.011729	-0.52461	7609288	0.38648
004	2019-07-07t1156	1562518689.39	adult	114.001	62.0018	-149.9995	507.8701	-1.0056	259.487	0.2027	236.9516	1.1642	0.010695	0.057154	422.1198	-0.83516	453.9094	-1.0771	194096.2812	0.15667	971.5897	-1.6927	196.4805	-0.27246	179.2255	-0.14815	0.010017	0.0028279	-0.8322	6904323.5	-0.49116
004	2019-07-07t1556	1562533086.33	adult	118.0002	66.0009	-146.0003	852.8283	1.0995	262.9125	0.38555	196.087	-0.46712	0.010596	-0.039232	616.6206	1.2603	756.9135	1.2574	198498.9375	0.41654	3041.1809	0.62584	206.4397	0.27641	185.7268	0.23123	0.010012	-0.0025493	0.35278	6928324	-0.5049
004	2019-07-07t1956	1562547483.37	adult	121.9993	70.0001	-142.0011	501.0599	-0.96108	248.8107	-0.012824	216.528	0.37834	0.010596	-0.039399	430.5803	-0.60292	476.5143	-0.79378	187852.0781	0.017755	1920.2081	-0.65383	197.9879	-0.20349	179.6785	-0.13803	0.010016	0.00171	-0.71578	7650053	0.2974
004	2019-07-07t2356	1562561884.05	adult	125.9995	74.0003	-138.001	400.2132	-1.5695	211.0864	-1.2099	200.7735	-0.25989	0.010624	-0.012208	325.0315	-1.6953	360.3568	-1.6687	158948.0938	-1.1994	1671.963	-0.93802	184.3038	-0.99335	167.111	-0.91155	0.010015	0.00067711	-0.9434	7048514	-0.47328
004	2019-07-08t0356	1562576283.81	adult	129.9995	78.0002	-134.001	580.4806	-0.38018	257.1634	0.33818	217.9754	0.4371	0.010681	0.042774	467.1425	-0.086916	537.8936	-0.20475	192615.3906	0.30185	3246.8694	0.77086	209.8894	0.45124	190.6258	0.49915	0.010024	0.009976	-0.19762	8103409.5	0.71473
004	2019-07-08t0756	1562590684.13	adult	133.9996	82.0003	-130.0009	681.776	0.33495	258.828	0.42038	217.2404	0.39763	0.010596	-0.039541	488.0283	0.20236	615.2676	0.48616	195415.1094	0.45228	2797.8918	0.27385	211.457	0.53198	191.9585	0.56945	0.01	-0.013714	0.043394	8415990	1.0199
004	2019-07-08t1156	1562605083.75	adult	137.9995	86.0002	-126.001	715.0061	0.60793	221.6434	-0.81544	185.7591	-0.89632	0.010624	-0.012257	484.0202	0.20535	583.8467	0.27348	166897.4531	-0.80486	2908.3354	0.38648	205.2351	0.15399	184.2642	0.072524	0.010018	0.0041458	0.161	7867071.5	0.29723
004	2019-07-08t1556	1562619484.05	adult	141.9995	90.0003	-122.001	464.5843	-1.0754	257.0882	0.39693	231.4671	0.94991	0.010596	-0.039594	398.7785	-0.74909	446.3613	-0.86499	194101.5625	0.42882	2148.4663	-0.41523	219.4696	0.9816	200.2699	1.0669	0.010009	-0.0049223	0.48765	9012519	1.5937
004	2019-07-08t1956	1562633883.79	adult	145.9995	94.0002	-118.001	618.1841	0.021831	249.1213	0.13985	213.6221	0.21318	0.010667	0.028753	457.731	-0.020816	522.7335	-0.17235	186840.9531	0.1153	2648.1924	0.11505	208.2213	0.29935	188.4779	0.29969	0.010015	0.0016041	-0.020647	8108555.5	0.44364
004	2019-07-08t2356	1562648283.95	adult	149.9995	98.0003	-114.001	758.7085	1.055	252.0572	0.25721	204.5092	-0.16397	0.010695	0.056193	515.8286	0.71231	666.6877	1.1357	188538.8125	0.20919	3331.5747	0.82877	211.8278	0.50544	194.6192	0.68296	0.010017	0.0041237	-0.18766	7866437	0.080969
004	2019-07-09t0356	1562662683.72	adult	153.9994	102.0002	-110.001	755.5457	1.0846	229.427	-0.4945	175.9172	-1.3336	0.010596	-0.040163	484.8741	0.39003	620.0287	0.77573	173217.4062	-0.46272	2841.4121	0.33081	190.3418	-0.80443	172.7526	-0.7592	0.010024	0.010803	-0.61808	7861497	0.0066206
004	2019-07-09t0756	1562677083.8	adult	157.9995	106.0002	-106.001	365.7272	-1.6715	222.1335	-0.71389	214.9921	0.27257	0.010596	-0.040342	300.1551	-1.7811	326.7703	-1.8017	167710.7969	-0.68213	861.0086	-1.6761	201.4002	-0.13717	184.4825	0.001399	0.010004	-0.008422	-0.80128	5616647.5	-2.8741
004	2019-07-09t1156	1562691485.05	adult	161.9998	110.0006	-102.0007	679.8337	0.6511	248.1722	0.21395	215.6372	0.31288	0.010638	0.00046774	432.6432	-0.12708	516.2145	-0.043001	186625.4844	0.21217	2522.178	0.03268	218.7457	0.92397	201.9771	1.1616	0.010008	-0.0045205	-0.26447	8699080	0.94596
004	2019-07-09t1556	1562705883.53	adult	165.9994	114.0002	-98.0011	694.6381	0.82112	241.3023	0.02363	200.7363	-0.28693	0.010624	-0.013423	456.2167	0.22353	566.833	0.47988	181700.6094	0.033569	3214.3706	0.7481	208.7943	0.32433	190.3637	0.39291	0.010023	0.010901	-0.13532	8040670	0.065082
004	2019-07-09t1956	1562720283.38	adult	169.9994	118.0001	-94.0011	442.0262	-0.95892	229.0437	-0.33797	203.2396	-0.16071	0.010596	-0.040905	375.0117	-0.67853	409.3327	-0.87746	172927.9688	-0.3068	1186.5345	-1.2755	210.3372	0.43158	195.1124	0.71459	0.010019	0.0066298	-0.83081	8166554	0.18507
004	2019-07-09t2356	1562734683.44	adult	173.9994	122.0001	-90.0011	572.8639	0.068379	243.4831	0.2049	213.1358	0.27796	0.010596	-0.041049	415.2947	-0.11286	493.7592	-0.034556	183829.7188	0.23602	1814.8363	-0.6234	213.2876	0.62902	193.9549	0.64726	0.010005	-0.007543	-0.20062	7866475	-0.21573
004	2019-07-10t0356	1562749084.19	adult	177.9996	126.0003	-86.0009	386.949	-1.2267	219.2932	-0.53128	207.7577	0.090225	0.010624	-0.01385	322.137	-1.1383	361.6261	-1.1529	165127.7969	-0.52043	1041.2487	-1.3782	204.9117	0.15051	189.3869	0.36801	0.010016	0.0031852	-0.65572	7733571.5	-0.39002
004	2019-07-10t0756	1562763483.64	adult	181.9994	130.0002	-82.0011	559.9439	0.13271	218.2279	-0.48983	190.6155	-0.57511	0.01061	-0.027577	383.6089	-0.3096	472.3932	-0.056947	164543.8594	-0.46976	3274.5081	0.88188	212.2733	0.62105	194.9192	0.74169	0.010002	-0.01074	0.081971	8680492	0.73706
004	2019-07-10t1156	1562777883.81	adult	185.9995	134.0002	-78.001	455.2727	-0.56522	233.063	0.076483	207.8709	0.18864	0.010695	0.054856	372.9948	-0.33732	404.1575	-0.58874	174331.1094	0.035734	2534.0669	0.1617	207.3303	0.36351	188.9246	0.39348	0.010016	0.0038496	0.46918	8900688	0.98259
004	2019-07-10t1556	1562792284.05	adult	189.9995	138.0003	-74.001	588.4347	0.53561	237.1155	0.29459	209.3057	0.30753	0.010652	0.013284	401.597	0.10874	490.5505	0.30659	178073.7188	0.28366	2786.6333	0.44118	220.5647	1.1772	198.073	0.99283	0.010018	0.0051077	0.99683	9181447	1.2986
004	2019-07-10t1956	1562806686.52	adult	194.0002	142.001	-70.0003	442.0241	-0.49052	239.118	0.45038	226.0056	1.0671	0.01061	-0.028063	350.4714	-0.3964	389.9238	-0.52598	180294.9688	0.47036	1733.5247	-0.60237	229.0688	1.7097	210.8923	1.8137	0.010021	0.0090329	0.40163	8548846	0.57713
004	2019-07-10t2356	1562821086.88	adult	198.0003	146.0011	-66.0002	311.3677	-1.4233	212.2272	-0.32661	210.4423	0.48471	0.010596	-0.04205	274.2455	-1.208	295.5292	-1.3157	160231.5469	-0.29849	1004.5665	-1.3245	210.6605	0.68203	196.5089	0.97023	0.010001	-0.0113	-0.35331	7604002.5	-0.46301
004	2019-07-11t0356	1562835487.11	adult	202.0004	150.0012	-62.0001	382.0869	-0.77954	181.2994	-1.2312	169.6771	-1.1506	0.010596	-0.042537	292.8325	-0.87846	341.2832	-0.7859	136881.0781	-1.2063	2168.5671	-0.11488	190.8121	-0.42034	174.9342	-0.29396	0.010008	-0.0048068	0.071746	7950758	-0.051465
004	2019-07-11t0756	1562849886.99	adult	206.0004	154.0011	-58.0001	316.3334	-1.2249	191.6493	-0.80677	185.4458	-0.43193	0.010652	0.01159	264.6342	-1.1201	294.689	-1.1391	143928.6562	-0.8136	1821.8367	-0.44826	195.8672	-0.091123	180.9342	0.10521	0.010006	-0.0064719	-0.13793	8632453	0.70262
004	2019-07-11t1156	1562864286.94	adult	210.0003	158.0011	-54.0002	289.1804	-1.3681	189.4548	-0.79308	184.9916	-0.39153	0.010596	-0.043825	246.7237	-1.245	271.9587	-1.2715	143038.3438	-0.76701	895.1935	-1.3719	214.6752	1.0024	199.9326	1.257	0.010007	-0.0053738	-0.45823	7036194	-0.9456
004	2019-07-11t1556	1562878687.07	adult	214.0004	162.0011	-50.0001	338.2452	-0.87727	178.1508	-1.0727	168.8916	-1.0009	0.010624	-0.01707	258.4641	-1.0027	293.6023	-0.96798	134147.5312	-1.0633	2035.9346	-0.19115	197.455	0.052013	180.3261	0.12475	0.010015	0.0025027	0.038249	8260726.5	0.35974
004	2019-07-11t1956	1562893086.85	adult	218.0003	166.0011	-46.0002	290.7702	-1.1948	181.4107	-0.88651	174.9661	-0.69114	0.010596	-0.044994	247.862	-1.0422	272.704	-1.0872	136965.1094	-0.86122	2237.8359	0.031666	204.2247	0.43953	184.3313	0.37135	0.010008	-0.0051382	0.17562	9244233	1.3751
004	2019-07-11t2356	1562907486.99	adult	222.0004	170.0011	-42.0001	274.7095	-1.2516	166.6408	-1.2814	164.2426	-1.0716	0.010596	-0.045975	212.5929	-1.3935	234.3495	-1.386	125813.8047	-1.2582	982.1486	-1.2298	199.8899	0.20617	183.0919	0.30628	0.010011	-0.0016373	-0.45593	6349303.5	-1.4633
004	2019-07-12t0356	1562921887.11	adult	226.0004	174.0012	-38.0001	237.8112	-1.4923	159.6556	-1.4257	158.6628	-1.2376	0.01061	-0.033771	197.6817	-1.4933	216.6076	-1.4819	120380.3281	-1.4103	881.4559	-1.3162	204.5783	0.45907	184.4238	0.38525	0.01004	0.027071	-0.38527	4788360	-2.8923
004	2019-07-12t0756	1562936287.11	adult	230.0004	178.0012	-34.0001	222.9948	-1.5454	163.9239	-1.2131	163.0671	-1.0041	0.01061	-0.035555	200.5975	-1.37	216.2288	-1.4033	123598.6484	-1.1969	700.0827	-1.4844	195.5819	-0.014331	178.1963	0.042232	0.010031	0.017374	-0.79853	5888579.5	-1.7689
004	2019-07-12t1204	1562951196.31	adult	234.1418	182.1426	-29.8587	296.602	-0.81476	184.0403	-0.50285	181.3637	-0.23074	0.010638	-0.010293	241.3258	-0.76659	266.6743	-0.80074	138398.2812	-0.49822	2851.5479	0.71466	200.4267	0.23845	182.8	0.29833	0.010003	-0.0099853	-0.091728	8555414	0.74637
004	2019-07-12t1556	1562965088.76	adult	238.0008	186.0016	-25.9997	298.8879	-0.71432	176.2861	-0.67985	175.1468	-0.431	0.010638	-0.01234	234.5852	-0.76874	263.2491	-0.75357	132567.1875	-0.6752	2055.218	-0.079509	198.4134	0.13497	181.797	0.24473	0.010024	0.010697	-0.056341	7996657	0.25522
004	2019-07-12t1956	1562979487.41	adult	242.0005	190.0012	-22	262.7126	-0.95558	172.032	-0.74396	170.1703	-0.57761	0.010681	0.026783	216.7251	-0.90894	231.4993	-0.99616	128851.9297	-0.76043	2248.0491	0.12943	202.7162	0.34883	181.7183	0.24063	0.010012	-0.0013804	0.59784	8058372.5	0.33188
004	2019-07-12t2356	1562993887.29	adult	246.0004	194.0012	-18.0001	237.2123	-1.1041	168.5471	-0.78398	167.5426	-0.63238	0.010652	-0.0029447	208.3367	-0.93	222.8804	-1.0012	126578.8438	-0.78575	2383.2114	0.27939	202.5179	0.33398	179.8754	0.14277	0.010015	0.0012477	0.7835	7664087.5	0.0084958
004	2019-07-13t0356	1563008288.15	adult	250.0007	198.0014	-13.9998	239.7521	-0.99929	165.4644	-0.81165	165.7406	-0.65557	0.01061	-0.046173	200.6706	-0.94246	213.7294	-1.0122	124760.1406	-0.79276	1975.7828	-0.11863	205.469	0.47108	181.598	0.23127	0.010008	-0.0054175	0.93665	7247098.5	-0.32344
004	2019-07-13t0756	1563022687.51	adult	254.0005	202.0013	-10
004	2019-07-13t1156	1563037087.21	adult	258.0004	206.0012	-6.0001
004	2019-07-13t1556	1563051487.37	adult	262.0005	210.0012	-2
004	2019-07-13t1956	1563065887.63	dead	266.0005	214.0013	2
005	2019-07-02t1956	1562115488.08	egg	-2	-57.9999	-278.0014
005	2019-07-02t2356	1562129888.19	larva	2	-53.9998	-274.0013
005	2019-07-03t0356	1562144287.58	larva	5.9998	-50	-270.0015
005	2019-07-03t0756	1562158687.66	larva	9.9999	-46	-266.0015
005	2019-07-03t1156	1562173087.28	larva	13.9998	-42.0001	-262.0016
005	2019-07-03t1556	1562187487.5	larva	17.9998	-38	-258.0015
005	2019-07-03t1956	1562201887.65	larva	21.9999	-34	-254.0015
005	2019-07-03t2356	1562216287.96	larva	26	-29.9999	-250.0014
005	2019-07-04t0356	1562230688.09	larva	30	-25.9999	-246.0014
005	2019-07-04t0756	1562245087.62	larva	33.9999	-22	-242.0015
005	2019-07-04t1156	1562259487.51	larva	37.9998	-18	-238.0015
005	2019-07-04t1556	1562273887.84	larva	41.9999	-13.9999	-234.0014
005	2019-07-04t1956	1562288287.52	larva	45.9998	-10	-230.0015
005	2019-07-04t2356	1562302687.49	larva	49.9998	-6	-226.0015	825.5395	-0.91713	334.0666	-0.32832	295.6842	0.97972	0.010596	-0.031178	674.1625	-0.89831	751.2156	-0.99172	252220.2969	-0.29884	2707.7852	2.9701	251.6967	1.659	216.918	1.4502	0.010027	0.0096704	1.3318	5798336	-0.36894
005	2019-07-05t0356	1562317087.62	larva	53.9999	-2	-222.0015	466.5879	-2.0745	291.3216	-1.3404	285.9166	0.84376	0.010568	-0.058821	399.8744	-2.6537	430.2052	-2.3644	220530.4688	-1.2868	1029.465	-1.7503	202.2919	-0.46893	183.4947	-0.18097	0.010004	-0.013125	-1.5255	5843809	-0.44732
005	2019-07-05t0756	1562331487.58	adult	57.9998	2	-218.0015	1573.048	1.8754	336.0638	0.11759	230.0438	-0.72627	0.010652	0.022575	1008.4202	1.7117	1190.1243	1.2585	252383.9531	0.095553	2744.9197	2.1786	234.9091	1.0584	207.1023	1.0336	0.010031	0.014008	1.8073	6603999	0.23191
005	2019-07-05t1156	1562345887.35	adult	61.9998	5.9999	-214.0016	946.487	-0.23859	287.6378	-1.0763	214.0977	-1.1103	0.010652	0.022064	656.5576	-0.62404	872.84	-0.10975	216016	-1.0898	2160.1272	0.69804	222.025	0.53265	195.1895	0.45997	0.010016	-0.00046076	1.6263	7026868	0.57641
005	2019-07-05t1556	1562360287.71	adult	65.9999	10	-210.0015	624.8596	-1.3362	287.2788	-0.89829	249.2471	0.14492	0.01061	-0.01957	491.1191	-1.701	588.7415	-1.3889	216608.25	-0.87955	1398.8693	-0.87794	229.7558	0.95746	212.4868	1.3836	0.010004	-0.012341	-0.87902	7693831	1.2037
005	2019-07-05t1956	1562374687.92	adult	69.9999	14.0001	-206.0014	1363.1687	1.5662	349.632	1.1231	244.6934	0.14106	0.01061	-0.020109	903.4472	1.5327	1175.7699	1.6858	263622.5	1.1385	2764.1797	1.5007	238.5971	1.4497	209.7012	1.2783	0.010013	-0.0032662	2.7819	7744624.5	1.1698
005	2019-07-05t2356	1562389088.07	adult	74	18.0001	-202.0014	599.4427	-1.2936	302.4788	-0.062866	269.2707	1.1353	0.010582	-0.047882	521.8285	-1.2236	575.2486	-1.2741	228673.9375	-0.021603	1211.1486	-1.2386	212.1615	0.23945	193.6596	0.46806	0.01	-0.015266	-0.93429	7170846	0.42877
005	2019-07-06t0356	1562403487.71	adult	77.9999	22	-198.0015	874.6981	-0.095186	311.623	0.41198	247.0036	0.53196	0.010596	-0.034848	654.9394	-0.0282	793.9105	0.0045048	235275.3438	0.44189	2818.2166	1.2739	234.685	1.4143	201.8664	0.93792	0.010025	0.0096407	3.308	7350802	0.53223
005	2019-07-06t0756	1562417888.02	adult	82	26.0001	-194.0014	1034.7775	0.69993	257.4932	-1.0219	166.4987	-2.2284	0.010554	-0.076076	725.6839	0.72476	875.364	0.60237	195179.8438	-0.96247	3300.8101	1.8615	215.6496	0.53013	183.9667	0.0016919	0.010024	0.0089866	2.8632	7207010.5	0.26089
005	2019-07-06t1156	1562432288.12	adult	86	30.0001	-190.0014	1305.4825	2.0477	295.0175	0.31713	209.8392	-0.5204	0.010638	0.0050482	719.0808	0.87009	981.4988	1.3894	221853.1562	0.31171	4008.7163	2.7176	225.7767	1.1114	195.851	0.67803	0.010005	-0.0091689	1.7112	7830161.5	0.90166
005	2019-07-06t1556	1562446688.01	adult	90	34.0001	-186.0014	992.1909	0.83083	275.7848	-0.076744	193.4408	-1.017	0.010624	-0.0091714	756.1962	1.4095	897.2945	1.0934	207665.9688	-0.069523	3900.7244	2.3791	219.0042	0.81943	196.5843	0.74905	0.010016	0.0020406	0.061153	7980512	1.0057
005	2019-07-06t1956	1562461088.25	adult	94	38.0002	-182.0013	744.1188	-0.19772	283.5112	0.32952	229.6334	0.47781	0.01061	-0.023353	567.1617	-0.085754	632.9771	-0.37444	213767.4375	0.34861	3782.0217	2.0462	237.055	1.8098	204.6192	1.2271	0.01002	0.0060385	2.9278	8492969	1.5973
005	2019-07-06t2356	1562475487.68	adult	97.9999	42	-178.0015	1013.1202	1.2639	324.7841	1.7631	241.6331	1.051	0.010624	-0.01017	790.426	2.134	921.499	1.6202	244562.4062	1.7706	5432.9448	3.9774	237.0807	1.8543	206.1508	1.3455	0.010014	-0.00026831	3.4429	8617645	1.719
005	2019-07-07t0356	1562489897.18	adult	102.0025	46.0027	-173.9988	1030.5706	1.5222	305.5507	1.3117	235.2976	0.89826	0.01061	-0.024297	637.8583	0.8961	857.7924	1.3822	230385.1875	1.332	5286.2505	3.6064	248.7631	2.5212	215.6121	1.9179	0.010017	0.0024913	2.3758	8890792	2.0177
005	2019-07-07t0756	1562504297.22	adult	106.0025	50.0027	-169.9988	1275.2607	3.0076	309.2798	1.5595	233.529	0.91017	0.01061	-0.024716	702.2969	1.6796	962.7999	2.2721	233197	1.5799	4492.167	2.5115	236.8951	1.914	206.7118	1.4348	0.01	-0.014028	3.8393	9049156	2.164
005	2019-07-07t1156	1562518694.86	adult	110.0019	54.002	-165.9995	689.2291	-0.049178	265.868	0.31332	204.3987	-0.1971	0.010596	-0.038698	574.2408	0.57902	623.8057	0.056895	200730.3281	0.34385	3589.4656	1.3606	215.9787	0.7941	186.1241	0.25407	0.010003	-0.011428	2.9213	8334400.5	1.2556
005	2019-07-07t1556	1562533091.36	adult	114.0009	58.001	-162.0005	1087.0408	2.3367	304.8519	1.6421	230.9666	0.92157	0.01061	-0.025368	675.3477	1.7291	911.7938	2.2622	229858.3125	1.6624	5410.5356	3.3749	243.5302	2.3236	212.187	1.7896	0.01002	0.0058457	2.4923	8968244	1.9632
005	2019-07-07t1956	1562547488.07	adult	118	62.0001	-158.0014	875.2109	1.233	269.2478	0.58875	206.0867	-0.060391	0.010624	-0.011944	609.5285	1.1867	779.5622	1.4275	202743.6094	0.59718	4942.5137	2.7644	227.6503	1.4562	199.5035	1.0473	0.010011	-0.0033398	1.6359	8618612	1.4968
005	2019-07-07t2356	1562561888.81	adult	122.0002	66.0003	-154.0012	958.9062	1.8609	304.3896	1.7909	233.5174	1.0702	0.010596	-0.039399	652.1914	1.7547	882.9257	2.3471	229814.1875	1.8245	5335.8423	3.1395	232.6202	1.7407	201.905	1.1901	0.010005	-0.0090671	1.9075	9300157	2.2496
005	2019-07-08t0356	1562576288.75	adult	126.0002	70.0003	-150.0012	1043.6536	2.5208	299.2262	1.6847	252.7412	1.858	0.010596	-0.039496	613.3889	1.4475	805.3352	1.8651	225915.7812	1.7183	5242.9648	2.9829	224.5981	1.2937	197.0725	0.89787	0.010007	-0.0066382	2.935	9201786	2.0777
005	2019-07-08t0756	1562590688.96	adult	130.0002	74.0004	-146.0011	1099.553	3.0102	294.6803	1.584	238.0872	1.2569	0.010681	0.042774	616.2112	1.5742	786.5651	1.8194	220715.5625	1.5397	5631.2896	3.3608	226.7688	1.4209	197.4808	0.91827	0.010011	-0.002403	1.7178	9513403	2.3885
005	2019-07-08t1156	1562605088.59	adult	134.0001	78.0003	-142.0012	1050.2352	2.7963	304.7399	1.9594	240.8626	1.3601	0.010681	0.042761	645.2234	1.9885	820.3304	2.1916	228250.1562	1.9122	5557.938	3.2399	233.5325	1.8153	210.0488	1.6899	0.010011	-0.0024411	1.7274	9937276	2.828
005	2019-07-08t1556	1562619488.9	adult	138.0002	82.0004	-138.0011	788.933	1.1109	268.6265	0.7714	209.2274	0.05881	0.010624	-0.012257	580.4874	1.3197	737.4535	1.5745	202275.7656	0.77969	4828.7788	2.4284	246.4032	2.5735	217.0006	2.1259	0.010008	-0.005713	3.4195	9700647	2.4799
005	2019-07-08t1956	1562633888.68	adult	142.0002	86.0003	-134.0012	752.722	0.91511	268.0002	0.76758	206.4848	-0.066048	0.01061	-0.025969	592.8656	1.523	708.9365	1.3938	202072.125	0.78775	4253.3701	1.8001	232.6888	1.7665	202.6757	1.2197	0.010002	-0.011906	2.7199	9096734	1.6943
005	2019-07-08t2356	1562648288.82	adult	146.0002	90.0003	-130.0012	724.1618	0.76367	242.9218	-0.071591	197.6754	-0.43553	0.010596	-0.039739	483.9937	0.2899	595.2762	0.46019	183405.9219	-0.039965	3954.5254	1.4768	212.9406	0.58209	188.8056	0.32076	0.010014	0.00051439	1.6839	8484617	0.89675
005	2019-07-09t0356	1562662688.65	adult	150.0001	94.0003	-126.0012	884.6212	1.9467	258.3355	0.47188	209.6645	0.046102	0.010582	-0.053541	527.4512	0.85094	717.1671	1.5811	195301.6562	0.51558	4377.0112	1.9092	227.7599	1.4669	201.6081	1.1371	0.010007	-0.0056116	1.028	8511843	0.86873
005	2019-07-09t0756	1562677088.71	adult	154.0002	98.0003	-122.0012	859.5754	1.8288	239.671	-0.14377	188.499	-0.81907	0.010568	-0.067306	554.1713	1.2214	670.4944	1.2255	181430.9688	-0.090152	4909.4053	2.4521	203.337	-0.015925	176.7049	-0.5	0.010023	0.010304	0.6465	8053771	0.24479
005	2019-07-09t1156	1562691490.27	adult	158.0006	102.0007	-118.0008	520.967	-0.55162	235.2043	-0.26651	201.1939	-0.29471	0.010811	0.16791	446.4882	-0.019176	483.4235	-0.39456	174051.2031	-0.39463	3151.3545	0.65842	202.294	-0.082722	175.7299	-0.57715	0.010011	-0.0019857	2.0409	8285153	0.47468
005	2019-07-09t1556	1562705888.43	adult	162.0001	106.0002	-114.0013	806.553	1.5708	264.395	0.76749	218.1465	0.41658	0.010811	0.16773	528.6921	1.0305	622.2625	0.91465	195652.2812	0.62023	4573.4229	2.1119	225.2818	1.323	196.4566	0.79457	0.010004	-0.0088955	0.66705	9210645	1.5934
005	2019-07-09t1956	1562720288.4	adult	166.0001	110.0002	-110.0013	643.2158	0.44628	249.9645	0.31748	204.9131	-0.11377	0.010811	0.16753	482.7531	0.54307	585.1559	0.64588	184973.75	0.1807	4270.2251	1.8136	225.4678	1.3417	195.9241	0.76316	0.01	-0.012455	1.4318	9695114	2.1594
005	2019-07-09t2356	1562734688.43	adult	170.0001	114.0002	-106.0013	547.643	-0.18649	236.3721	-0.091328	198.0085	-0.37765	0.010811	0.16734	448.071	0.19928	505.6636	-0.0035375	174915.3438	-0.21816	3425.4089	0.97549	229.4802	1.5954	203.9522	1.2993	0.010009	-0.0034823	1.2759	9239790	1.5315
005	2019-07-10t0356	1562749089.1	adult	174.0003	118.0004	-102.0011	767.655	1.4982	316.577	2.6426	265.3843	2.4418	0.010811	0.16719	616.642	2.2997	693.7579	1.7814	234266.9844	2.4655	4766.2666	2.3368	220.1167	1.0417	195.1985	0.72843	0.01	-0.01218	0.85263	9134622	1.3515
005	2019-07-10t0756	1562763488.74	adult	178.0002	122.0003	-98.0012	621.7767	0.50613	236.0716	0.02329	195.1855	-0.42942	0.010811	0.1671	471.3144	0.64444	538.2454	0.45312	174693	-0.10132	4979.5981	2.5686	220.5841	1.0901	195.1775	0.7397	0.010001	-0.011726	1.027	9285930	1.4933
005	2019-07-10t1156	1562777888.8	adult	182.0002	126.0003	-94.0012	577.2508	0.26149	255.537	0.73384	223.1903	0.77006	0.010811	0.16704	428.2334	0.22292	517.7163	0.35666	189097.375	0.59804	4540.7441	2.1522	221.5751	1.1738	194.0331	0.68576	0.010009	-0.0034708	2.9649	8877183	0.97119
005	2019-07-10t1556	1562792289.14	adult	186.0003	130.0004	-90.0011	605.6678	0.56602	266.6872	1.173	226.2764	0.94962	0.010811	0.16696	460.5974	0.7086	533.4502	0.59831	197348.5	1.0313	4339.4546	1.9784	232.172	1.8266	206.1842	1.4677	0.010009	-0.0036399	1.5331	10276163	2.5912
005	2019-07-10t1956	1562806691.52	adult	190.0009	134.0011	-86.0004	535.9481	0.1356	248.7799	0.67356	217.3058	0.63936	0.010811	0.1668	435.7381	0.51748	507.4003	0.46261	184097.0938	0.54335	4335.5649	2.0071	213.6578	0.77352	190.7637	0.54247	0.010004	-0.0080511	0.50294	9290054	1.4236
005	2019-07-10t2356	1562821091.98	adult	194.0011	138.0012	-82.0003	388.0931	-0.90769	209.214	-0.51833	195.9317	-0.18413	0.010811	0.16655	326.4964	-0.68458	353.395	-0.86743	154818.375	-0.62531	3288.0752	0.97719	197.2022	-0.14187	175.9303	-0.32606	0.010016	0.0034844	0.35121	8938783	1.0187
005	2019-07-11t0356	1562835492.28	adult	198.0012	142.0013	-78.0002	639.7042	1.1563	245.8356	0.7592	211.8901	0.54506	0.010811	0.16618	413.5622	0.47473	463.2368	0.2685	181918.3125	0.63221	4700.2432	2.4459	220.8819	1.2728	196.0671	0.94342	0.01	-0.01218	1.7657	9718583	1.8871
005	2019-07-11t0756	1562849892.15	adult	202.0011	146.0013	-74.0002	572.1884	0.7387	241.9764	0.72522	211.0208	0.57166	0.010811	0.16569	429.3339	0.77965	509.1893	0.81815	179062.5312	0.60117	5051.2231	2.8309	217.5748	1.1182	193.9164	0.84738	0.010008	-0.0049808	0.7982	9566112	1.7061
005	2019-07-11t1156	1562864292.14	adult	206.0011	150.0013	-70.0002	612.5023	1.1816	243.1104	0.85118	211.9344	0.6697	0.010811	0.1651	410.2617	0.66087	509.8209	0.94064	179901.6719	0.72724	4682.2026	2.4718	212.9372	0.88475	188.5802	0.5601	0.010019	0.0068443	0.48883	9414805	1.5353
005	2019-07-11t1556	1562878692.35	adult	210.0012	154.0013	-66.0002	620.2402	1.3648	236.6407	0.73142	206.4158	0.49945	0.010811	0.16439	408.0077	0.74297	487.3418	0.83476	175114.1562	0.61108	5306.5371	3.1206	214.0506	0.96701	187.7133	0.53405	0.010006	-0.0070152	0.94029	9797953	1.9413
005	2019-07-11t1956	1562893091.92	adult	214.0011	158.0012	-62.0003	430.8032	-0.10054	229.4109	0.5838	212.9964	0.82934	0.010811	0.16386	351.3827	0.15075	386.0779	-0.053154	169764.0938	0.4676	4899.3062	2.7219	212.6058	0.90438	189.942	0.68982	0.010004	-0.0092387	0.35607	9585119	1.719
005	2019-07-11t2356	1562907492.14	adult	218.0011	162.0013	-58.0002	457.9206	0.2252	222.4603	0.43725	202.1027	0.427	0.010811	0.16321	353.377	0.27493	416.673	0.3498	164620.625	0.32532	5246.6919	3.0936	209.9773	0.75783	185.4408	0.4358	0.010017	0.0039261	1.0604	9747566	1.881
005	2019-07-12t0356	1562921892.37	adult	222.0012	166.0013	-54.0002	487.8862	0.57991	219.9019	0.42765	199.8681	0.37967	0.010811	0.16221	340.5655	0.21088	426.6853	0.54887	162727.4219	0.31831	4882.8779	2.7399	211.1821	0.81878	187.1381	0.53733	0.010007	-0.0058677	0.87725	9517554	1.6438
005	2019-07-12t0756	1562936292.48	adult	226.0012	170.0014	-50.0001	457.2985	0.41366	226.1866	0.6973	213.9482	0.98789	0.010811	0.16078	326.4102	0.1262	395.6894	0.33229	167378.0625	0.58681	5919.5938	3.8079	220.1045	1.2853	193.8145	0.91248	0.01	-0.012852	1.241	10410722	2.4937
005	2019-07-12t1204	1562951201.7	adult	230.1427	174.1428	-45.8587	445.9942	0.41348	227.091	0.79236	217.8658	1.176	0.010811	0.15891	338.1575	0.36781	404.2109	0.51604	168047.3438	0.68393	5425.4233	3.3161	220.5215	1.289	189.3153	0.65698	0.01002	0.0067741	1.8	10167806	2.2429
005	2019-07-12t1556	1562965094.08	adult	234.0017	178.0018	-41.9997	420.2159	0.27605	207.2552	0.22564	195.9875	0.34154	0.010811	0.15695	298.4964	-0.047806	351.9834	0.070248	153368.8281	0.12805	6049.9658	3.9586	224.131	1.458	196.983	1.0719	0.010013	-0.00057579	1.1081	9535878	1.6472
005	2019-07-12t1956	1562979492.7	adult	238.0013	182.0014	-38.0001	300.8309	-0.69698	192.958	-0.15915	189.3858	0.11973	0.010811	0.15482	259.0453	-0.45978	282.657	-0.55387	142788.9531	-0.24893	5579.8809	3.4906	216.5278	1.0528	189.4	0.65423	0.010013	-0.00051442	1.3064	9774499	1.8596
005	2019-07-12t2356	1562993892.76	adult	242.0013	186.0014	-34.0001	344.7918	-0.21774	201.5405	0.16982	199.6059	0.54405	0.010811	0.15264	272.2445	-0.20772	301.9419	-0.26852	149139.9688	0.079321	5474.0889	3.3924	211.1431	0.76957	186.1126	0.47445	0.010016	0.0023098	0.96722	9507564	1.6167
005	2019-07-13t0356	1563008293.48	adult	246.0015	190.0016	-29.9999	299.6316	-0.5389	209.4181	0.47051	208.5345	0.90616	0.010811	0.15045	257.5743	-0.30836	279.6176	-0.41306	154969.4062	0.38021	3492.8926	1.4003	220.4854	1.218	198.511	1.1226	0.010017	0.003489	0.42872	9574798	1.6735
005	2019-07-13t0756	1563022692.89	adult	250.0013	194.0015	-26	308.7439	-0.37036	190.7339	-0.043101	189.6858	0.22947	0.010811	0.14826	244.5572	-0.38875	269.3915	-0.4334	141143.0625	-0.1254	4759.6826	2.6902	219.1522	1.1344	189.716	0.65289	0.010007	-0.0070767	1.555	9351662	1.4796
005	2019-07-13t1156	1563037092.56	adult	254.0012	198.0014	-22.0001	287.8545	-0.47552	191.5751	0.040032	189.9595	0.2682	0.010811	0.14605	246.2224	-0.28473	270.7031	-0.3343	141765.5781	-0.040014	4657.084	2.597	204.6895	0.4247	180.8099	0.18756	0.010012	-0.0021779	0.83522	8852822	1.0597
005	2019-07-13t1556	1563051492.77	adult	258.0013	202.0014	-18.0001
005	2019-07-13t1956	1563065893	adult	262.0014	206.0015	-14
005	2019-07-13t2356	1563080292.48	adult	266.0012	210.0014	-10.0001
005	2019-07-14t0356	1563094693.59	adult	270.0015	214.0017	-5.9998
005	2019-07-14t0756	1563109092.64	adult	274.0013	218.0014	-2.0001
005	2019-07-14t1156	1563123493.36	dead	278.0015	222.0016	2.0001
006	2019-07-02t1956	1562115492.56	egg	-2	-61.9998	-302.002
006	2019-07-02t2356	1562129892.82	larva	2	-57.9998	-298.0019
006	2019-07-03t0356	1562144291.99	larva	5.9998	-54	-294.0022
006	2019-07-03t0756	1562158692.04	larva	9.9998	-50	-290.0022
006	2019-07-03t1156	1562173091.65	larva	13.9997	-46.0001	-286.0023
006	2019-07-03t1556	1562187491.94	larva	17.9998	-42	-282.0022
006	2019-07-03t1956	1562201892.27	larva	21.9999	-37.9999	-278.0021
006	2019-07-03t2356	1562216292.26	larva	25.9999	-33.9999	-274.0021
006	2019-07-04t0356	1562230692.83	larva	30	-29.9997	-270.0019
006	2019-07-04t0756	1562245092.06	larva	33.9998	-26	-266.0022
006	2019-07-04t1156	1562259491.93	larva	37.9998	-22	-262.0022
006	2019-07-04t1556	1562273892.26	larva	41.9999	-17.9999	-258.0021
006	2019-07-04t1956	1562288292	larva	45.9998	-14	-254.0022
006	2019-07-04t2356	1562302692.05	larva	49.9998	-10	-250.0022
006	2019-07-05t0356	1562317092.24	larva	53.9999	-5.9999	-246.0021
006	2019-07-05t0756	1562331492.02	larva	57.9998	-2	-242.0022	774.2932	-0.94137	283.0842	-1.3916	220.4921	-1.0216	0.010596	-0.032166	644.3611	-0.84615	737.836	-0.86102	213728.5938	-1.3602	1405.8866	-0.82016	192.1928	-0.88371	167.5555	-0.96518	0.010027	0.0099148	0.37577	4581107	-1.9066
006	2019-07-05t1156	1562345891.82	adult	61.9998	2	-238.0022	717.8083	-1.0669	294.1981	-0.88757	251.7821	0.083668	0.010582	-0.04627	567.9857	-1.2612	659.2123	-1.1372	222413.7344	-0.84626	1109.1625	-1.4462	219.5274	0.41716	202.5388	0.83565	0.010022	0.0050672	-1.2514	5476331.5	-1.0912
006	2019-07-05t1556	1562360292.19	adult	65.9999	6.0001	-234.0021	1168.7607	0.68988	337.7643	0.56894	244.7408	-0.0015136	0.010638	0.0077988	868.539	1.0805	1039.2739	0.83723	253998.7188	0.55859	2023.8561	0.30026	232.0961	1.0676	205.8633	1.0411	0.010024	0.007698	0.46462	6205321.5	-0.42515
006	2019-07-05t1956	1562374692.42	adult	69.9999	10.0001	-230.0021	1154.1847	0.76455	332.7676	0.62806	251.0989	0.3548	0.010652	0.020998	735.8461	0.26599	918.9378	0.3803	249908.4688	0.60539	2642.7722	1.287	198.7186	-0.45963	181.8527	-0.17921	0.010007	-0.0084112	0.32822	6374097	-0.35636
006	2019-07-05t2356	1562389092.52	adult	74	14.0002	-226.002	1513.5972	2.3237	334.3631	0.88271	241.3811	0.17847	0.010638	0.0067083	839.0818	1.2384	1142.5038	1.6967	251441.0312	0.87293	2937.394	1.6212	225.9971	0.91389	204.4205	1.0381	0.010032	0.016437	1.0343	6915962	0.1399
006	2019-07-06t0356	1562403492.49	adult	77.9999	18.0002	-222.002	949.2305	0.20966	326.3439	0.8532	262.1749	1.0677	0.01061	-0.021219	673.8778	0.12293	869.5957	0.41368	246063.3281	0.8705	3252.9961	1.9561	226.7805	1.0219	203.1862	1.0087	0.010027	0.011939	-0.02621	7169438	0.32298
006	2019-07-06t0756	1562417892.68	adult	82	22.0002	-218.002	1293.734	1.7977	315.1858	0.72608	230.1434	0.086025	0.010624	-0.0081121	793.6762	1.2837	1152.0182	2.1501	237334.9219	0.7315	3454.9807	2.0917	229.8479	1.248	203.1991	1.0456	0.010009	-0.005696	0.58386	7210558.5	0.26506
006	2019-07-06t1156	1562432292.66	adult	86	26.0002	-214.002	820.8662	-0.089777	267.5689	-0.52321	207.5878	-0.60456	0.010638	0.0050482	606.7359	-0.083558	766.9421	0.14347	201211.8125	-0.52686	2515.823	0.58779	188.8972	-0.78606	166.0649	-0.95753	0.01002	0.0057976	0.47709	6371690.5	-0.84449
006	2019-07-06t1556	1562446692.51	adult	90	30.0002	-210.002	843.022	0.14264	272.7598	-0.17001	204.4797	-0.5955	0.01061	-0.022836	624.5818	0.25485	739.3301	0.13846	205660.875	-0.1516	2648.3391	0.66885	214.2364	0.5706	190.172	0.39324	0.010012	-0.0026988	0.73336	6761943	-0.4795
006	2019-07-06t1956	1562461092.81	adult	94	34.0002	-206.002	1287.2526	2.4123	321.1323	1.4924	227.9519	0.41272	0.010568	-0.064128	831.2762	2.2925	1089.6572	2.4824	243097.125	1.5524	3338.8567	1.4663	232.0587	1.5463	206.22	1.3168	0.010016	0.0014179	1.6918	7808078	0.7557
006	2019-07-06t2356	1562475492.31	adult	97.9999	38.0001	-202.0021	707.4743	-0.26306	255.0122	-0.39777	198.6032	-0.6351	0.01061	-0.023833	554.3087	-0.044002	647.7895	-0.14802	192279.1875	-0.37943	3477.1194	1.5131	209.718	0.39579	183.8492	0.081768	0.010006	-0.008718	0.99863	7147401	-0.088938
006	2019-07-07t0356	1562489902.55	adult	102.0027	42.003	-197.9992	806.4486	0.35969	291.9005	0.88771	226.5611	0.55221	0.010582	-0.051514	633.9084	0.85881	724.8524	0.49634	220676.7812	0.93164	4390.8809	2.5143	227.3342	1.3678	202.0636	1.1421	0.010006	-0.0086972	1.9464	7725044.5	0.59203
006	2019-07-07t0756	1562504302.77	adult	106.0028	46.003	-193.9992	614.2432	-0.54967	223.7492	-1.1105	178.1091	-1.3056	0.010738	0.09957	488.9145	-0.38229	571.7385	-0.41416	166693.1562	-1.1759	2306.4963	-0.083734	192.7897	-0.48083	172.0934	-0.56704	0.010019	0.0047389	0.15894	6580875	-0.82487
006	2019-07-07t1156	1562518700.05	adult	110.002	50.0023	-189.9999	609.5434	-0.49355	235.5935	-0.63851	194.6754	-0.58897	0.010667	0.029798	462.3073	-0.52788	530.2695	-0.60521	176695.1562	-0.65907	3654.9111	1.4366	187.4839	-0.76593	161.3788	-1.1895	0.01	-0.014277	1.1716	6711924.5	-0.68906
006	2019-07-07t1556	1562533096.2	adult	114.001	54.0012	-186.001	1102.0771	2.4235	303.4618	1.598	230.8049	0.91501	0.010596	-0.038995	701.0761	1.9896	866.2523	1.93	229113.625	1.6311	4615.1826	2.4669	230.5771	1.6089	203.0623	1.2532	0.010023	0.0084478	2.7727	7821865.5	0.59997
006	2019-07-07t1956	1562547492.69	adult	118	58.0002	-182.002	837.9548	1.0108	260.8337	0.31888	206.4947	-0.043794	0.010624	-0.011944	567.9099	0.75483	729.5447	1.0519	196407.8125	0.32755	2908.531	0.47664	202.7317	0.070162	177.4148	-0.26116	0.010009	-0.0055551	1.9392	6826180	-0.62586
006	2019-07-07t2356	1562561893.45	adult	122.0002	62.0004	-178.0018	947.3084	1.7895	285.8096	1.1879	220.1763	0.52692	0.010624	-0.012111	642.5838	1.6525	809.6397	1.7807	215214.6562	1.1959	3926.7327	1.5746	231.6642	1.687	205.0089	1.3755	0.010009	-0.0051358	2.3484	7776967.5	0.44754
006	2019-07-08t0356	1562576293.46	adult	126.0002	66.0004	-174.0018	709.0677	0.3939	257.3189	0.30841	206.0712	-0.04399	0.01061	-0.02587	552.3772	0.78255	640.6972	0.55761	194018.4688	0.32858	3333.0991	0.88591	215.8098	0.79487	195.526	0.80448	0.010019	0.0054757	0.59185	7991006.5	0.64327
006	2019-07-08t0756	1562590693.65	adult	130.0003	70.0005	-170.0017	898.9012	1.6996	281.6684	1.1519	221.8075	0.59331	0.01061	-0.025902	590.8703	1.2918	744.5619	1.4775	212378	1.1724	3719.5471	1.2843	221.0064	1.0899	196.1832	0.83893	0.01	-0.013837	1.8264	8155137	0.77612
006	2019-07-08t1156	1562605093.2	adult	134.0001	74.0004	-166.0018	878.4526	1.6488	280.4306	1.1445	217.319	0.40083	0.010624	-0.012253	586.9414	1.3263	806.1414	2.0736	211164.25	1.1525	3819.0322	1.3712	231.7841	1.7137	206.8348	1.4908	0.010012	-0.0020059	1.5949	8704883	1.3633
006	2019-07-08t1556	1562619493.58	adult	138.0002	78.0005	-162.0017	670.5121	0.30523	274.1876	0.95922	223.1839	0.62683	0.010638	0.0014416	521.3923	0.63706	621.5606	0.59291	206189.0625	0.95496	2875.605	0.35168	219.6718	1.0025	195.4425	0.77367	0.010019	0.0054497	1.5254	7958928.5	0.40656
006	2019-07-08t1956	1562633893.37	adult	142.0002	82.0004	-158.0018	532.5189	-0.60612	271.8672	0.89894	247.952	1.6203	0.010695	0.056552	443.6342	-0.22398	498.1972	-0.41906	203356.6875	0.8456	3173.5752	0.66363	243.3058	2.3968	222.3988	2.4725	0.010022	0.0081006	-0.31571	8691615	1.2102
006	2019-07-08t2356	1562648293.49	adult	146.0002	86.0004	-154.0018	591.0929	-0.1678	272.1758	0.92615	235.0905	1.0865	0.01061	-0.026113	497.3892	0.44838	553.2827	0.09403	205220.5312	0.9461	2455.6599	-0.085651	209.9551	0.40322	189.5715	0.37	0.010019	0.0060515	-0.13517	8465810	0.87409
006	2019-07-09t0356	1562662693.38	adult	150.0002	90.0004	-150.0018	740.6906	0.92743	301.8408	1.9594	260.9813	2.1372	0.010596	-0.039952	523.3544	0.80208	626.6931	0.7829	227889.8125	1.992	5727.7612	3.3053	222.4086	1.1439	199.7102	1.0138	0.010024	0.010704	-0.081855	8963956	1.4206
006	2019-07-09t0756	1562677093.4	adult	154.0002	94.0004	-146.0018	1029.0858	3.0414	306.9676	2.1603	247.9764	1.6133	0.01061	-0.026538	624.7943	2.0687	893.3223	3.2113	231453.5312	2.1789	4679.1079	2.2159	236.594	2.002	211.599	1.7885	0.010007	-0.006295	0.28656	8937339	1.3393
006	2019-07-09t1156	1562691495.12	adult	158.0007	98.0009	-142.0013	895.6948	2.1516	314.7127	2.4548	272.8388	2.6508	0.010638	0.0006427	593.4966	1.7509	710.0335	1.641	236663.9531	2.4444	3648.6406	1.1653	233.3208	1.8074	206.9035	1.4834	0.010024	0.011692	1.6107	8309253	0.50492
006	2019-07-09t1556	1562705893.24	adult	162.0002	102.0004	-138.0018	704.8094	0.83237	267.4588	0.87203	225.5223	0.7214	0.010596	-0.040517	527.891	1.0208	627.5595	0.96248	201931.375	0.90407	2556.1001	0.067067	224.5489	1.2783	198.5943	0.93671	0.010002	-0.010568	0.92752	9002613	1.3301
006	2019-07-09t1956	1562720293.09	adult	166.0001	106.0003	-134.0019	817.0363	1.7133	269.6313	0.98464	219.5309	0.49224	0.010624	-0.013423	546.9175	1.3157	702.8654	1.7122	203032.3281	0.9924	3632.9861	1.1705	224.2167	1.2654	193.5135	0.60264	0.010011	-0.0018712	1.9049	8891987	1.1427
006	2019-07-09t2356	1562734693.14	adult	170.0001	110.0003	-130.0019	1076.5573	3.6817	297.2924	1.9589	245.7512	1.6024	0.010638	7.9051e-05	570.8186	1.6741	851.2638	3.1317	223563.875	1.9515	4847.896	2.4057	239.5035	2.2048	208.6556	1.6104	0.010016	0.0032536	1.6851	9469491	1.8196
006	2019-07-10t0356	1562749093.82	adult	174.0003	114.0005	-126.0017	827.0255	1.934	296.9897	1.9894	272.3529	2.7304	0.010624	-0.013763	500.4196	0.90711	705.6282	1.8892	223633.2344	1.9955	5226.4756	2.7984	222.3551	1.177	190.6755	0.43322	0.010013	0.00078684	2.1353	8749227	0.87518
006	2019-07-10t0756	1562763493.53	adult	178.0002	118.0004	-122.0018	930.2709	2.7826	289.9008	1.8025	247.0624	1.7148	0.01061	-0.027512	525.0514	1.2866	753.3293	2.4089	218585.25	1.8219	3434.4988	1.0202	234.6742	1.9348	202.6403	1.2187	0.010016	0.0033533	2.6015	9208148	1.399
006	2019-07-10t1156	1562777893.52	adult	182.0002	122.0004	-118.0018	828.3585	2.1296	270.1604	1.2135	217.3477	0.52879	0.010582	-0.054791	540.9037	1.5674	700.3723	2.0235	204241.2344	1.2566	2697.1616	0.30269	239.0664	2.2131	203.5926	1.2892	0.01002	0.0072185	2.98	9352996	1.5376
006	2019-07-10t1556	1562792293.95	adult	186.0004	126.0006	-114.0016	517.7723	-0.095098	243.6315	0.42114	238.0043	1.4345	0.01061	-0.027658	417.6613	0.19598	482.4247	0.12985	183698.125	0.44091	3851.7903	1.4877	222.569	1.261	190.4368	0.4876	0.0099997	-0.012703	2.3151	8635900	0.67293
006	2019-07-10t1956	1562806696.26	adult	190.001	130.0012	-110.001	804.5589	2.1829	291.1343	2.0495	257.896	2.3229	0.010667	0.027055	497.9232	1.2619	689.4983	2.1483	218350.7031	2.02	2794.5935	0.44924	235.8418	2.0702	202.9238	1.2917	0.010007	-0.0052035	2.9797	9474002	1.6353
006	2019-07-10t2356	1562821096.8	adult	194.0011	134.0014	-106.0008	799.8381	2.2774	288.5906	2.0531	252.2215	2.1579	0.010596	-0.041688	540.8491	1.8921	644.5313	1.8541	217885.9375	2.0871	5463.0264	3.1871	241.6951	2.4433	209.0776	1.7026	0.010021	0.0090892	2.5007	9671186	1.8481
006	2019-07-11t0356	1562835497.09	adult	198.0012	138.0014	-102.0008	685.3567	1.515	267.7872	1.4684	242.9464	1.8393	0.010582	-0.055638	448.687	0.89898	614.253	1.695	202447.0938	1.5132	5304.5337	3.0624	235.646	2.1261	204.3766	1.448	0.010004	-0.0083701	2.7219	9916690	2.1073
006	2019-07-11t0756	1562849896.96	adult	202.0012	142.0014	-98.0008	648.7318	1.35	247.327	0.89774	216.213	0.78795	0.010582	-0.056125	430.5794	0.79478	511.4019	0.83929	186979.1875	0.9404	3773.0337	1.5247	206.9388	0.50674	180.8463	0.06152	0.01	-0.012005	1.8777	8670320	0.73144
006	2019-07-11t1156	1562864296.93	adult	206.0012	146.0014	-94.0008	700.8892	1.8998	276.7626	1.9354	240.0407	1.8386	0.01061	-0.029498	494.4678	1.6907	604.4647	1.8556	208679.0156	1.9599	4283.1489	2.0644	223.9283	1.5131	194.7256	0.92571	0.01	-0.012594	2.048	9449775	1.5725
006	2019-07-11t1556	1562878697.19	adult	210.0013	150.0015	-90.0007	715.0676	2.1476	284.8418	2.2887	269.2399	3.1121	0.010652	0.010885	428.1768	0.99157	599.4303	1.9309	213916.2188	2.2781	5434.8882	3.2513	235.5852	2.1889	201.5422	1.3522	0.0099997	-0.012963	2.8206	8669771	0.76202
006	2019-07-11t1956	1562893096.73	adult	214.0011	154.0013	-86.0009	598.4944	1.3067	251.7711	1.3064	218.1645	1.0438	0.010596	-0.044352	423.805	1.0498	502.4587	1.0981	190087.2188	1.3412	5173.4141	3.0008	231.2337	1.9524	200.1217	1.288	0.010021	0.0084963	2.2439	9229694	1.3542
006	2019-07-11t2356	1562907497.02	adult	218.0012	158.0014	-82.0008	654.2392	1.893	267.0626	1.8756	232.3647	1.6739	0.010596	-0.044994	474.2072	1.7832	566.0748	1.841	201632.25	1.9133	2705.6116	0.5077	233.7089	2.0709	206.1142	1.6366	0.010016	0.0032627	1.4771	9123296	1.2536
006	2019-07-12t0356	1562921897.21	adult	222.0013	162.0015	-78.0007	526.9412	0.91546	196.4714	-0.32419	169.7718	-0.84634	0.010624	-0.018696	361.6445	0.47515	456.5361	0.84916	147942.9844	-0.3131	2710.9089	0.52955	208.737	0.68613	180.7027	0.16985	0.010014	0.00058523	1.4301	8775929	0.91652
006	2019-07-12t0756	1562936297.37	adult	226.0013	166.0015	-74.0007	399.5693	-0.087633	208.2933	0.12634	189.5159	0.004407	0.010582	-0.060977	325.6264	0.11634	368.3046	0.054863	157469.75	0.16578	2703.1516	0.5366	206.3687	0.55435	175.5695	-0.11187	0.01002	0.0069121	1.8425	8052919	0.23501
006	2019-07-12t1204	1562951206.64	adult	230.1428	170.143	-69.8592	629.7398	2.0253	254.4402	1.6595	222.9527	1.3782	0.010596	-0.049243	434.5294	1.5832	553.5855	2.0389	192102.3594	1.7004	3561.6252	1.4229	233.3178	1.9576	205.3793	1.5449	0.010006	-0.0069933	2.1183	9443539	1.5643
006	2019-07-12t1556	1562965099	adult	234.0018	174.002	-66.0002	462.2897	0.64832	206.4425	0.20006	192.3132	0.19738	0.010638	-0.01022	338.0103	0.45108	393.923	0.49991	155244.75	0.20684	3040.6267	0.90601	212.5051	0.85986	181.0617	0.20348	0.010002	-0.011734	1.9299	8350176	0.55721
006	2019-07-12t1956	1562979497.67	adult	238.0014	178.0016	-62.0006	461.7933	0.7389	229.5725	0.98437	205.0532	0.72569	0.01061	-0.039683	371.6639	0.96268	423.5821	0.89619	173097.6562	1.015	2195.2385	0.062319	228.5884	1.6639	198.2951	1.1333	0.010023	0.009724	1.5361	9601397	1.7034
006	2019-07-12t2356	1562993897.7	adult	242.0014	182.0016	-58.0006	404.7816	0.32153	214.3079	0.56518	201.7353	0.62519	0.010681	0.026783	329.6029	0.5167	366.2826	0.39607	160516.6406	0.55021	1926.4438	-0.19586	212.3559	0.83012	182.2529	0.26908	0.010019	0.0053572	1.6323	8351107.5	0.5914
006	2019-07-13t0356	1563008298.42	adult	246.0016	186.0018	-54.0004	461.8183	0.92959	212.2941	0.55878	205.4753	0.79134	0.010596	-0.057619	320.9084	0.49122	389.4848	0.72574	160282.0156	0.59839	2434.2214	0.33092	218.8404	1.1371	189.2641	0.63639	0.010015	0.0016904	1.7796	9046207	1.2129
006	2019-07-13t0756	1563022697.91	adult	250.0015	190.0017	-50.0005	411.1192	0.56287	222.5063	0.92322	209.9998	0.98028	0.010596	-0.059786	335.6653	0.76071	386.7316	0.78665	167992.25	0.96828	3001.7905	0.91656	234.4653	1.8768	205.7948	1.4879	0.010007	-0.0062701	1.7715	9863720	1.9183
006	2019-07-13t1156	1563037097.53	adult	254.0013	194.0016	-46.0006
006	2019-07-13t1556	1563051497.79	adult	258.0014	198.0016	-42.0006
006	2019-07-13t1956	1563065897.97	adult	262.0015	202.0017	-38.0005
006	2019-07-13t2356	1563080297.5	adult	266.0013	206.0016	-34.0006
006	2019-07-14t0356	1563094698.87	adult	270.0017	210.0019	-30.0003
006	2019-07-14t0756	1563109097.69	adult	274.0014	214.0016	-26.0006
006	2019-07-14t1156	1563123498.58	adult	278.0016	218.0018	-22.0003
006	2019-07-14t1556	1563137898.5	adult	282.0016	222.0018	-18.0004
006	2019-07-14t1956	1563152298.5	adult	286.0016	226.0018	-14.0004
006	2019-07-14t2356	1563166698.72	adult	290.0017	230.0019	-10.0003
006	2019-07-15t0356	1563181098.5	adult	294.0016	234.0018	-6.0004
006	2019-07-15t0756	1563195498.05	adult	298.0015	238.0017	-2.0005
006	2019-07-15t1156	1563209901.62	dead	302.0025	242.0027	2.0005
007	2019-07-02t1556	1562101101.35	larva	0	-49.9987	-302.0005
007	2019-07-02t1956	1562115497.13	larva	3.9988	-45.9999	-298.0017
007	2019-07-02t2356	1562129897.59	larva	7.999	-41.9997	-294.0016
007	2019-07-03t0356	1562144296.51	larva	11.9987	-38	-290.0019
007	2019-07-03t0756	1562158696.47	larva	15.9986	-34	-286.0019
007	2019-07-03t1156	1562173096.12	larva	19.9985	-30.0001	-282.002
007	2019-07-03t1556	1562187496.38	larva	23.9986	-26.0001	-278.0019
007	2019-07-03t1956	1562201896.77	larva	27.9987	-22	-274.0018
007	2019-07-03t2356	1562216296.7	larva	31.9987	-18	-270.0018
007	2019-07-04t0356	1562230697.36	larva	35.9989	-13.9998	-266.0016
007	2019-07-04t0756	1562245096.58	larva	39.9987	-10	-262.0019
007	2019-07-04t1156	1562259496.46	larva	43.9986	-6	-258.0019
007	2019-07-04t1556	1562273896.75	larva	47.9987	-2	-254.0018
007	2019-07-04t1956	1562288296.51	adult	51.9987	2	-250.0019	1144.1001	0.20202	344.5782	0.062449	257.0497	-0.094572	0.010596	-0.031421	883.0224	0.58304	1058.4706	0.44224	260156.5469	0.090871	1586.8734	-0.31762	189.0649	-1.0775	163.7009	-1.1754	0.01001	-0.0076641	0.11979	5590837	-0.64556
007	2019-07-04t2356	1562302696.61	adult	55.9987	6	-246.0019	1603.0013	1.9051	369.5916	0.96902	252.7871	-0.090459	0.010681	0.050417	946.4922	1.1871	1336.9967	1.8622	276824.125	0.91262	1848.0399	0.23281	208.6334	-0.1609	182.5624	-0.21719	0.010013	-0.0042492	0.97411	6167620.5	-0.17014
007	2019-07-05t0356	1562317096.81	adult	59.9987	10	-242.0018	1210.3275	0.65584	363.6319	1.0063	255.3437	0.12552	0.010638	0.0085816	948.887	1.385	1130.1067	1.0514	273451.2188	0.99223	1781.0277	-0.029659	219.8908	0.40464	196.7809	0.52653	0.010003	-0.014018	0.57177	7276406.5	0.89374
007	2019-07-05t0756	1562331496.6	adult	63.9987	14	-238.0019	1200.6177	0.74431	339.468	0.51635	234.7441	-0.39195	0.010638	0.0080634	861.5381	0.93861	1074.3273	0.9338	255279.9375	0.50585	1571.761	-0.52765	185.8951	-1.122	166.4346	-1.004	0.010003	-0.013863	-0.46269	6616191	0.079693
007	2019-07-05t1156	1562345896.34	adult	67.9986	17.9999	-234.0019	692.6369	-1.0453	269.6045	-1.3194	226.088	-0.54442	0.010596	-0.033468	582.1549	-0.9636	655.8701	-1.0076	203551.4062	-1.2895	1652.6595	-0.42827	181.6921	-1.2893	159.3224	-1.3621	0.010019	0.0024414	-0.39037	6184255	-0.50774
007	2019-07-05t1556	1562360296.71	adult	71.9987	22	-230.0018	790.8967	-0.58314	311.7345	0.11073	244.6319	0.21356	0.010582	-0.047606	665.2525	-0.19004	747.9541	-0.43003	235671.3125	0.15222	2179.7942	0.41739	206.9608	-0.039684	184.6551	-0.020807	0.010026	0.010156	-0.066952	7431342	0.77272
007	2019-07-05t1956	1562374696.97	adult	75.9988	26.0001	-226.0018	763.0955	-0.59949	268.8358	-0.96584	204.1554	-1.0406	0.010596	-0.034567	567.2394	-0.80046	688.868	-0.62203	202971.0156	-0.93687	1301.5145	-1.0972	187.0023	-0.97002	175.4765	-0.48629	0.010016	0.00027028	-1.2673	6796225	-0.051377
007	2019-07-05t2356	1562389097.06	adult	79.9988	30.0001	-222.0017	584.2577	-1.2469	266.6834	-0.83951	226.4157	-0.12299	0.010582	-0.04872	492.6997	-1.2575	545.095	-1.2935	201612.6562	-0.80007	1657.7451	-0.56976	214.87	0.46057	196.8218	0.6834	0.010009	-0.0062458	-0.92565	7771419.5	0.971
007	2019-07-06t0356	1562403497.04	adult	83.9988	34.0001	-218.0017	857.7792	0.0098887	284.3171	-0.10998	218.2321	-0.27711	0.010624	-0.0083857	646.8607	0.16532	800.9897	0.26206	214090.75	-0.10327	1628.0625	-0.6575	192.7919	-0.60557	175.8164	-0.43143	0.010019	0.004669	-0.22028	7427309	0.4692
007	2019-07-06t0756	1562417897.23	adult	87.9989	38.0002	-214.0017	958.003	0.59149	271.3715	-0.30948	201.9028	-0.75481	0.010624	-0.0089119	610.8326	0.041054	818.4553	0.52754	204342.7031	-0.3023	2538.9587	0.57057	212.2846	0.44425	190.3348	0.38883	0.010012	-0.0027307	0.95525	7739261	0.74922
007	2019-07-06t1156	1562432297.22	adult	91.9989	42.0002	-210.0017	977.6038	0.84338	295.8227	0.6272	222.8038	0.16011	0.010724	0.087237	660.8528	0.66574	860.7472	0.96125	220683.75	0.54952	1849.4691	-0.45299	198.4493	-0.23946	182.4222	-0.026937	0.010014	-0.00014227	-1.3942	7252925	0.094284
007	2019-07-06t1556	1562446697.05	adult	95.9988	46.0001	-206.0017	704.0799	-0.32859	237.011	-1.0164	182.716	-1.2883	0.010624	-0.0099622	516.4436	-0.45779	617.8093	-0.39803	178469.2812	-1.0086	1485.2717	-0.98128	170.6862	-1.6849	153.7223	-1.6248	0.010001	-0.01349	-0.70476	6587975.5	-0.76972
007	2019-07-06t1956	1562461097.39	adult	99.9989	50.0002	-202.0016	584.5897	-0.82755	217.5635	-1.4719	176.1686	-1.4689	0.010596	-0.037741	455.0826	-0.88338	529.8791	-0.84828	164260.4688	-1.4457	1432.1499	-1.0825	169.9269	-1.7208	154.3063	-1.5916	0.010022	0.0074573	-1.2041	6646690	-0.72037
007	2019-07-06t2356	1562475496.94	adult	103.9988	54.0001	-198.0018	664.8184	-0.31736	239.0215	-0.67698	194.0596	-0.68868	0.010624	-0.010917	483.7	-0.48369	585.6521	-0.36483	179983.1562	-0.6685	1587.7035	-0.92482	211.0368	0.50424	191.9887	0.57838	0.010017	0.0023085	0.21849	7626872	0.46181
007	2019-07-07t0356	1562489908.06	adult	108.0019	58.0032	-193.9987	792.9606	0.47153	273.4822	0.49945	220.4371	0.42007	0.010596	-0.038529	582.2358	0.59012	720.1577	0.67312	206479.0625	0.53035	2664.5352	0.31229	206.228	0.25536	185.7612	0.22889	0.010013	-0.0015422	0.53734	7600119	0.39305
007	2019-07-07t0756	1562504308.24	adult	112.0019	62.0032	-189.9986	619.1452	-0.40078	238.5567	-0.50096	194.0204	-0.59383	0.01061	-0.025226	468.0241	-0.41926	561.431	-0.3376	179871.7188	-0.48196	2202.0608	-0.27059	200.5121	-0.050549	178.7347	-0.17623	0.010022	0.007335	0.82863	7422958.5	0.14521
007	2019-07-07t1156	1562518705.39	adult	116.0011	66.0024	-185.9994	693.6324	0.1091	276.4501	0.78235	228.5375	0.84008	0.010596	-0.039122	545.2227	0.46687	616.4052	0.15631	208719.8125	0.81393	1967.7788	-0.56923	210.6084	0.50836	191.289	0.56159	0.010016	0.0019855	0.81147	7800935	0.55253
007	2019-07-07t1556	1562533101.17	adult	120	70.0013	-182.0006	537.6014	-0.75761	266.5629	0.53468	233.9414	1.0817	0.01061	-0.025698	466.1044	-0.26193	506.1951	-0.59388	200988.4375	0.55464	1758.4164	-0.82609	209.7741	0.46043	195.9853	0.838	0.010012	-0.0017386	-0.43539	8129166	0.89128
007	2019-07-07t1956	1562547497.29	adult	123.9989	74.0002	-178.0017	509.537	-0.89114	234.5078	-0.4575	213.1301	0.24295	0.010624	-0.012169	437.8163	-0.49496	487.5087	-0.68307	176584.375	-0.44784	1706.0526	-0.89703	194.3056	-0.41753	178.6229	-0.2083	0.010012	-0.0017809	-0.6536	7937385	0.60916
007	2019-07-07t2356	1562561898.32	adult	127.9992	78.0005	-174.0014	556.545	-0.55557	236.2126	-0.37003	195.32	-0.48347	0.01061	-0.025891	453.0999	-0.27049	522.4336	-0.35529	178104.2969	-0.34998	1411.5496	-1.224	189.8549	-0.6886	173.8741	-0.51363	0.010017	0.0032635	-0.78476	7296883	-0.21029
007	2019-07-08t0356	1562576298.15	adult	131.9991	82.0004	-170.0014	698.6694	0.42078	260.5399	0.46501	213.3197	0.24311	0.010638	0.0014499	496.9088	0.27504	604.4629	0.36773	195926.0156	0.46233	2209.0232	-0.35832	206.0843	0.22653	186.7113	0.25255	0.010015	0.00090209	-0.16064	7716827	0.22288
007	2019-07-08t0756	1562590698.29	adult	135.9992	86.0005	-166.0014	573.2736	-0.37271	253.7383	0.25986	223.844	0.66048	0.010596	-0.039541	436.5667	-0.362	516.9529	-0.31173	191572.3906	0.29157	3285.2271	0.79183	205.2421	0.16283	187.2082	0.26656	0.010019	0.0057386	-0.48512	7722645.5	0.16096
007	2019-07-08t1156	1562605097.83	adult	139.999	90.0003	-162.0015	678.5343	0.38149	269.9684	0.82599	225.9958	0.73421	0.010624	-0.012272	510.3672	0.53402	607.8633	0.50103	203286.1719	0.8341	2348.2778	-0.2074	203.9799	0.071078	186.3922	0.1958	0.010019	0.0053399	-1.0234	8001317	0.42126
007	2019-07-08t1556	1562619498.23	adult	143.9991	94.0004	-158.0014	490.3575	-0.88544	242.5297	-0.091556	216.7341	0.34474	0.01061	-0.026029	397.3908	-0.75028	438.6868	-0.91838	182867.4062	-0.070972	2617.9792	0.080805	199.2256	-0.23038	180.6148	-0.19399	0.010016	0.0030214	-0.76608	7776972.5	0.080654
007	2019-07-08t1956	1562633898.06	adult	147.9991	98.0004	-154.0015	619.4247	0.049208	269.316	0.83746	229.3641	0.85032	0.01061	-0.026215	460.3051	0.029417	550.03	0.085654	203064.25	0.85743	1970.2018	-0.58522	197.2821	-0.36477	179.6065	-0.28208	0.01002	0.0066365	-0.70916	7954412.5	0.22287
007	2019-07-08t2356	1562648298.16	adult	151.9991	102.0004	-150.0014	629.5616	0.16496	256.9396	0.44009	208.1276	-0.011862	0.010582	-0.053639	477.4898	0.28183	540.8195	0.051248	194246.3281	0.48368	2485.2263	-0.038298	207.5876	0.2501	187.9622	0.24849	0.010024	0.010737	-0.89925	8035302	0.25858
007	2019-07-09t0356	1562662698.1	adult	155.9991	106.0004	-146.0014	532.9962	-0.48094	250.4489	0.24616	217.2625	0.36721	0.010624	-0.012955	436.9362	-0.15377	485.3159	-0.39533	188588	0.25539	2087.7332	-0.43244	208.5585	0.30465	191.2148	0.45327	0.010013	-0.00016696	-0.93543	8560910	0.84948
007	2019-07-09t0756	1562677098.06	adult	159.9991	110.0004	-142.0015	474.7521	-0.8556	253.5492	0.38555	225.2845	0.70938	0.010596	-0.040418	407.8269	-0.44875	440.7303	-0.74493	191429.6406	0.41748	1261.9846	-1.2569	184.5175	-1.1583	167.6502	-1.1083	0.010022	0.0095516	-1.3217	7474803	-0.56522
007	2019-07-09t1156	1562691500	adult	163.9996	114.0009	-138.0009	483.2106	-0.74343	246.0656	0.16974	228.4278	0.85623	0.01061	-0.026967	385.3809	-0.65662	449.7816	-0.60623	185533.5	0.19039	1475.889	-1.0181	186.5495	-1.0306	170.6188	-0.91541	0.010015	0.002126	-1.2683	7767735.5	-0.25047
007	2019-07-09t1556	1562705897.94	adult	167.9991	118.0004	-134.0015	511.4001	-0.47943	255.11	0.52099	220.1089	0.53163	0.010624	-0.013482	429.272	-0.058303	474.8924	-0.31334	192097.7969	0.52986	1723.2874	-0.74689	208.9373	0.34284	190.5458	0.4111	0.010001	-0.011158	-0.73992	8084827	0.10676
007	2019-07-09t1956	1562720297.83	adult	171.999	122.0003	-130.0015	456.818	-0.81462	243.3627	0.17728	231.5851	1.0314	0.010596	-0.04094	362.8974	-0.77803	391.2643	-1.0001	183738.875	0.20851	1648.7311	-0.80119	184.4876	-1.12	166.9347	-1.1236	0.010006	-0.0066735	-0.90336	7670257.5	-0.44046
007	2019-07-09t2356	1562734697.87	adult	175.999	126.0003	-126.0015	533.9476	-0.17689	244.9219	0.28875	214.4218	0.35146	0.01061	-0.027449	406.1103	-0.17485	446.6991	-0.41763	184671.1094	0.30894	1296.6003	-1.1335	201.7126	-0.052171	184.165	0.024703	0.01002	0.0077231	-0.93203	8193162	0.18335
007	2019-07-10t0356	1562749098.58	adult	179.9992	130.0005	-122.0013	528.0016	-0.1431	242.1096	0.26214	210.2579	0.21774	0.010638	-0.00018707	409.8907	-0.03934	464.8675	-0.16714	182066.3906	0.261	1301.1672	-1.108	194.7276	-0.43716	180.8014	-0.16203	0.010014	0.0015933	-1.3158	8030957.5	-0.026281
007	2019-07-10t0756	1562763498.29	adult	183.9992	134.0005	-118.0014	632.7787	0.72566	268.7167	1.2068	228.0902	1.0012	0.01061	-0.027628	488.482	0.99584	588.5407	1.0576	202612.4062	1.2266	2814.1511	0.432	221.596	1.193	204.2397	1.3427	0.010022	0.0099675	-0.60707	8888214	0.98053
007	2019-07-10t1156	1562777898.28	adult	187.9991	138.0005	-114.0014	410.8138	-0.85824	224.2802	-0.16334	206.6759	0.17152	0.010624	-0.014095	351.857	-0.53685	390.6184	-0.66482	168883.0156	-0.1534	1364.6945	-1.0052	197.2061	-0.20852	179.3061	-0.18214	0.010002	-0.010502	-0.87781	8162753	0.12803
007	2019-07-10t1556	1562792298.68	adult	191.9993	142.0006	-110.0013	447.4137	-0.49368	240.1613	0.44115	221.2815	0.83945	0.01061	-0.027988	376.9185	-0.13195	406.3705	-0.42216	181081.625	0.46108	1634.8403	-0.7126	196.2006	-0.22263	179.112	-0.15224	0.010008	-0.0046545	-0.61502	8096807.5	0.06185
007	2019-07-10t1956	1562806701.01	adult	195.9999	146.0012	-106.0006	603.1784	0.81297	282.9633	1.9175	254.626	2.2938	0.010624	-0.014669	470.8264	1.1087	536.7504	0.90483	213071.3281	1.9274	2126.6208	-0.19163	216.3059	0.98962	199.5828	1.1422	0.010017	0.0042349	-0.41905	8702634	0.75795
007	2019-07-10t2356	1562821101.56	adult	200.0001	150.0014	-102.0005	517.554	0.24894	266.1305	1.4616	247.0988	2.0455	0.01061	-0.028772	413.7514	0.53321	442.5166	0.12622	200662.4219	1.4839	1985.2991	-0.31294	199.5133	0.058384	186.8668	0.40479	0.010009	-0.0030561	-0.78812	8272021	0.29127
007	2019-07-11t0356	1562835501.89	adult	204.0002	154.0015	-98.0004	449.9668	-0.18895	255.0828	1.1938	240.8413	1.8447	0.010582	-0.056512	371.0326	0.12538	413.2534	-0.046563	192842.5938	1.2382	1327.4236	-0.96295	189.1251	-0.49843	173.2356	-0.37546	0.010005	-0.0074471	-0.75504	7787983	-0.21047
007	2019-07-11t0756	1562849901.72	adult	208.0001	158.0014	-94.0004	434.506	-0.21654	236.3941	0.67963	216.2715	0.88015	0.010724	0.080421	354.5697	0.032321	387.0225	-0.19622	176350.0312	0.62016	1475.7135	-0.79069	187.0999	-0.57633	172.6436	-0.37127	0.010003	-0.0097651	-0.81689	7781111.5	-0.1852
007	2019-07-11t1156	1562864301.77	adult	212.0001	162.0014	-90.0004	476.8655	0.23514	237.4979	0.80311	219.4483	1.0699	0.01071	0.065928	383.1163	0.49238	433.2534	0.36152	177410.9062	0.75404	1822.4446	-0.4175	188.6528	-0.45445	174.8087	-0.20959	0.010001	-0.011306	-0.77785	7827957.5	-0.1026
007	2019-07-11t1556	1562878702.18	adult	216.0002	166.0015	-86.0003	449.563	0.10568	234.378	0.78399	211.1293	0.77669	0.010638	-0.0036656	379.1418	0.54638	415.2641	0.28592	176252.2812	0.78644	1652.2893	-0.57271	194.5352	-0.104	179.7765	0.10026	0.010002	-0.010867	-0.83959	7954932	0.06286
007	2019-07-11t1956	1562893101.55	adult	220.0001	170.0014	-82.0005	352.1346	-0.62995	188.2645	-0.62616	184.0481	-0.29048	0.010652	0.0092732	291.0641	-0.45608	319.3423	-0.57625	141386.6562	-0.63199	1373.2064	-0.83994	188.9908	-0.39385	174.6532	-0.18285	0.010021	0.0083226	-0.76007	7826489	-0.031851
007	2019-07-11t2356	1562907501.81	adult	224.0001	174.0014	-78.0004	443.0134	0.24206	230.9144	0.815	212.4014	0.90822	0.010624	-0.019351	351.3597	0.39344	401.6294	0.3448	173878.5625	0.82914	1975.5046	-0.21103	208.196	0.65441	191.0201	0.75745	0.010002	-0.011044	-0.35277	8451090	0.60731
007	2019-07-12t0356	1562921902.02	adult	228.0002	178.0015	-74.0004	400.5868	-0.033376	218.803	0.495	204.6586	0.63239	0.010638	-0.0072765	317.132	0.054768	347.7917	-0.10751	164539.8594	0.50025	2211.5718	0.043886	200.553	0.24542	185.0239	0.41951	0.010013	-0.00057616	-0.57763	8472764	0.6458
007	2019-07-12t0756	1562936302.25	adult	232.0003	182.0016	-70.0003	372.0617	-0.19414	221.9648	0.6586	213.2984	1.0076	0.010624	-0.022885	315.5928	0.12427	349.3088	-0.0019343	167139.5312	0.67522	1546.313	-0.61728	200.9133	0.26409	185.0853	0.42319	0.010009	-0.0046311	-0.54611	8190229.5	0.39986
007	2019-07-12t1204	1562951211.5	adult	236.1417	186.143	-65.8588	384.2014	0.0051552	237.6788	1.2128	237.0543	1.9589	0.01061	-0.03869	321.7464	0.29215	353.1033	0.12954	179209.8281	1.2439	1638.3262	-0.50859	204.6507	0.45333	190.7213	0.7278	0.010019	0.0058571	-0.30624	8109080	0.347
007	2019-07-12t1556	1562965103.92	adult	240.0007	190.002	-61.9998	401.0864	0.24276	211.6734	0.45474	204.3917	0.71353	0.01061	-0.040759	301.206	0.1155	334.8605	0.027401	159601.7812	0.48253	1698.8658	-0.43322	190.7	-0.25334	177.301	0.0042189	0.010011	-0.0021174	-0.42315	7600347.5	-0.088147
007	2019-07-12t1956	1562979502.51	adult	244.0003	194.0016	-58.0002	399.2986	0.3178	217.9238	0.70461	211.4701	1.0065	0.010582	-0.070115	301.7567	0.20731	364.7507	0.42482	164750.375	0.75391	1324.0641	-0.79777	201.5892	0.29055	188.9847	0.62463	0.010022	0.0086279	-0.48468	8287129.5	0.54312
007	2019-07-12t2356	1562993902.76	adult	248.0004	198.0017	-54.0001	285.4497	-0.62511	178.6934	-0.44069	175.2946	-0.32169	0.010652	-0.0040302	246.3768	-0.40768	267.354	-0.49739	134198.75	-0.44032	1486.4896	-0.61931	186.9637	-0.42854	173.0554	-0.21395	0.010018	0.0043754	-0.63654	7073210	-0.48928
007	2019-07-13t0356	1563008303.31	adult	252.0005	202.0019	-50	480.7589	1.2459	196.585	0.16317	190.2666	0.2654	0.010596	-0.060876	284.9658	0.16247	395.6145	0.92361	148421.6562	0.20021	1691.2323	-0.39891	189.3584	-0.30856	174.7259	-0.12489	0.010013	-0.00067387	-0.40837	7564491	-0.038442
007	2019-07-13t0756	1563022702.84	adult	256.0004	206.0017	-46.0001
007	2019-07-13t1156	1563037102.38	adult	260.0003	210.0016	-42.0003
007	2019-07-13t1556	1563051502.73	adult	264.0004	214.0017	-38.0002
007	2019-07-13t1956	1563065902.88	adult	268.0004	218.0017	-34.0001
007	2019-07-13t2356	1563080302.35	adult	272.0003	222.0016	-30.0003
007	2019-07-14t0356	1563094703.76	adult	276.0007	226.002	-25.9999
007	2019-07-14t0756	1563109102.66	adult	280.0004	230.0017	-22.0002
007	2019-07-14t1156	1563123503.47	adult	284.0006	234.0019	-18
007	2019-07-14t1556	1563137903.61	adult	288.0006	238.0019	-13.9999
007	2019-07-14t1956	1563152303.43	adult	292.0006	242.0019	-10
007	2019-07-14t2356	1563166703.84	adult	296.0007	246.002	-5.9998
007	2019-07-15t0356	1563181103.44	adult	300.0006	250.0019	-2
007	2019-07-15t0756	1563195503.15	dead	304.0005	254.0018	2
009	2019-07-02t1956	1562115506.04	egg	-2.0001	-65.9999	-346.0026
009	2019-07-02t2356	1562129906.78	larva	2.0001	-61.9997	-342.0024
009	2019-07-03t0356	1562144305.43	larva	5.9997	-58	-338.0028
009	2019-07-03t0756	1562158705.36	larva	9.9997	-54.0001	-334.0028
009	2019-07-03t1156	1562173105.03	larva	13.9996	-50.0002	-330.0029
009	2019-07-03t1556	1562187505.3	larva	17.9997	-46.0001	-326.0028
009	2019-07-03t1956	1562201905.69	larva	21.9998	-42	-322.0027
009	2019-07-03t2356	1562216305.67	larva	25.9998	-38	-318.0027
009	2019-07-04t0356	1562230706.34	larva	30	-33.9998	-314.0025
009	2019-07-04t0756	1562245105.66	larva	33.9998	-30	-310.0027
009	2019-07-04t1156	1562259505.47	larva	37.9997	-26	-306.0027
009	2019-07-04t1556	1562273905.75	larva	41.9998	-22	-302.0027
009	2019-07-04t1956	1562288305.52	larva	45.9998	-18	-298.0027
009	2019-07-04t2356	1562302705.75	larva	49.9998	-14	-294.0027
009	2019-07-05t0356	1562317105.79	larva	53.9998	-9.9999	-290.0027
009	2019-07-05t0756	1562331505.73	larva	57.9998	-6	-286.0027	1160.5168	0.42063	317.1517	-0.42115	222.8962	-0.94727	0.010624	-0.0048678	926.9827	1.1395	1079.1194	0.73828	238815.25	-0.41545	1989.7396	0.48738	194.3961	-0.78354	169.6602	-0.85881	0.010027	0.010531	0.7127	4458863.5	-2.0359
009	2019-07-05t1156	1562345905.41	larva	61.9997	-2.0001	-282.0028	1100.6592	0.31985	317.9062	-0.20536	220.944	-0.89335	0.010652	0.022064	800.7264	0.41298	982.3701	0.41702	238747.5938	-0.22456	1778.9387	-0.079679	182.6358	-1.2887	156.6057	-1.5124	0.010017	5.8668e-05	0.46677	5050611.5	-1.5491
009	2019-07-05t1556	1562360305.8	adult	65.9998	2.0001	-278.0027	890.3714	-0.34712	309.2767	-0.25898	241.5833	-0.10412	0.010596	-0.0332	721.0314	-0.0065898	844.2618	-0.12635	233503.9062	-0.2297	1960.167	0.1802	182.5489	-1.2633	159.1584	-1.3744	0.010022	0.0058103	0.054936	5464420	-1.2359
009	2019-07-05t1956	1562374706.06	adult	69.9999	6.0001	-274.0026	1008.0061	0.20379	332.6405	0.62433	252.2072	0.39177	0.01061	-0.020109	784.3057	0.63226	928.7066	0.42996	250810.9688	0.64047	1388.1722	-0.92129	209.701	0.066193	186.0953	0.042831	0.010027	0.010632	-0.080646	6399866	-0.32766
009	2019-07-05t2356	1562389106.17	adult	73.9999	10.0002	-270.0026	630.6953	-1.1699	312.0564	0.22117	278.883	1.4651	0.010681	0.048034	518.0214	-1.2532	565.5857	-1.3247	233730.2188	0.17706	630.6953	-2.2002	188.9218	-0.89341	175.6849	-0.48418	0.010008	-0.007411	-2.3748	6021693	-0.87361
009	2019-07-06t0356	1562403506.15	adult	77.9999	14.0002	-266.0026	634.4793	-1.0777	302.5222	0.13921	272.5065	1.4326	0.01061	-0.021219	526.068	-1.0565	589.3854	-1.1012	228101.7812	0.15689	1365.1239	-1.006	204.6654	-0.076012	186.4541	0.11139	0.010012	-0.0028146	-0.85309	6582039.5	-0.35476
009	2019-07-06t0756	1562417906.41	adult	82	18.0002	-262.0025	592.5847	-1.1745	312.6944	0.6506	290.0375	2.2641	0.010596	-0.035406	488.2748	-1.2269	544.3748	-1.2493	236084.2969	0.68124	1103.0043	-1.4206	210.1143	0.25025	191.4892	0.41001	0.010004	-0.010753	-0.86219	6027758.5	-1.1248
009	2019-07-06t1156	1562432306.43	adult	86	22.0002	-258.0025	908.3079	0.2959	342.8215	1.7806	271.0981	1.7695	0.010638	0.0050482	758.1759	1.2019	874.2755	0.76676	257801.75	1.7721	2196.3	0.13196	212.8029	0.4439	193.8242	0.56674	0.010017	0.0025748	-1.3289	7286586	0.25087
009	2019-07-06t1556	1562446706.26	adult	90	26.0002	-254.0025	963.4733	0.69834	300.9669	0.69966	224.6174	0.17335	0.01061	-0.022836	722.8017	1.1165	884.3128	1.0149	226929.0312	0.71896	3149.916	1.3538	215.5002	0.63656	192.6438	0.5304	0.010003	-0.011289	0.60903	6893852	-0.31872
009	2019-07-06t1956	1562461106.63	adult	94.0001	30.0003	-250.0024	572.4585	-1.0226	294.0688	0.65586	264.1779	1.815	0.010652	0.017748	491.9228	-0.76324	538.9934	-0.96237	220845.625	0.63911	1268.0851	-1.2435	198.7012	-0.2136	184.7188	0.11139	0.010023	0.0088121	-1.1726	7295313	0.12561
009	2019-07-06t2356	1562475506.11	adult	97.9999	34.0001	-246.0026	685.9785	-0.37045	282.9363	0.46706	241.5491	1.0477	0.010596	-0.037461	531.0851	-0.25822	619.3905	-0.33148	213616.9062	0.49804	1797.3839	-0.60321	211.1851	0.47399	194.179	0.6671	0.010017	0.0027492	-1.1001	6936164	-0.3487
009	2019-07-07t0356	1562489918.97	adult	102.0035	38.0037	-241.999	486.0691	-1.3021	243.3916	-0.61916	219.5516	0.27459	0.010624	-0.010633	402.9761	-1.3218	449.2571	-1.3401	183273.9062	-0.61093	1382.636	-1.1549	188.3566	-0.73016	172.886	-0.52881	0.010016	0.0021048	-1.1594	6431246.5	-0.99023
009	2019-07-07t0756	1562504319.16	adult	106.0035	42.0038	-237.9989	717.742	0.0073326	267.5636	0.25726	215.91	0.20576	0.010681	0.043963	550.965	0.21733	633.2557	0.0084374	200405.1406	0.22111	4062.3467	2.0011	213.6603	0.65242	192.7704	0.62863	0.010017	0.0024457	0.018028	6761709	-0.60589
009	2019-07-07t1156	1562518715.75	adult	110.0026	46.0028	-233.9999	620.8516	-0.43048	183.6673	-2.2711	135.9706	-2.9549	0.010596	-0.038698	435.3653	-0.79429	541.0442	-0.52893	138668.7812	-2.2458	2662.26	0.28323	176.2475	-1.3811	155.1361	-1.5537	0.010011	-0.0035488	0.18021	6566983.5	-0.86279
009	2019-07-07t1556	1562533110.94	adult	114.0013	50.0015	-230.0012	588.6178	-0.53964	222.8285	-0.96048	190.6337	-0.71343	0.010624	-0.011706	404.8191	-1.0103	514.8362	-0.63275	167789.875	-0.95096	4415.8555	2.2393	191.2802	-0.5594	163.3068	-1.084	0.010018	0.0032911	1.6851	6434858	-1.0494
009	2019-07-07t1956	1562547506.61	adult	118.0001	54.0003	-226.0024	622.098	-0.277	240.7844	-0.32419	201.2811	-0.25586	0.010582	-0.052822	484.0914	-0.11493	576.0344	-0.101	182033.0156	-0.28418	2977.3765	0.55407	224.2218	1.2655	194.345	0.74176	0.01002	0.005343	2.756	6892578	-0.54723
009	2019-07-07t2356	1562561907.65	adult	122.0003	58.0006	-222.0021	548.611	-0.66799	226.7248	-0.72958	200.9146	-0.25753	0.010596	-0.039399	395.0758	-0.98063	470.5252	-0.84005	171177.2031	-0.70021	2610.0105	0.11225	211.8419	0.57424	184.0798	0.12496	0.010018	0.0041633	2.5295	7083782.5	-0.37256
009	2019-07-08t0356	1562576307.52	adult	126.0003	62.0005	-218.0022	690.7936	0.27773	251.2093	0.10776	199.4657	-0.31319	0.010596	-0.039496	540.7399	0.65571	615.2623	0.35562	189663	0.13881	3196.8037	0.73626	219.9483	1.0298	192.3329	0.61164	0.010023	0.0092915	1.664	7658378.5	0.24921
009	2019-07-08t0756	1562590707.6	adult	130.0003	66.0006	-214.0022	771.453	0.86718	260.5766	0.45152	207.9466	0.028285	0.010582	-0.053118	552.2093	0.86101	699.2349	1.1086	196995.9375	0.49481	3272.4614	0.79866	224.33	1.2808	194.545	0.73877	0.010001	-0.013245	2.2076	7581905.5	0.095664
009	2019-07-08t1156	1562605107.16	adult	134.0002	70.0004	-210.0023	653.0516	0.14307	260.0867	0.46257	219.6988	0.49779	0.010624	-0.012253	500.7038	0.34639	573.7593	0.14096	195845.2812	0.47141	3117.2314	0.61703	226.9102	1.4303	204.3487	1.3368	0.010017	0.0035456	0.8932	7882859	0.38622
009	2019-07-08t1556	1562619507.59	adult	138.0003	74.0006	-206.0022	856.6218	1.5714	292.1467	1.5658	229.4717	0.88273	0.010596	-0.039545	664.3484	2.2884	761.3424	1.7768	220570.7344	1.5991	3403.7405	0.91321	225.3601	1.3368	201.0951	1.1282	0.010008	-0.0054656	1.22	8601770	1.1718
009	2019-07-08t1956	1562633907.39	adult	142.0003	78.0005	-202.0022	756.2426	0.93944	293.9101	1.6477	235.1015	1.0977	0.010652	0.015127	601.4501	1.6235	684.2523	1.1815	220726.5156	1.6278	4277.4336	1.8254	223.2615	1.2067	201.7767	1.1626	0.010017	0.0036512	1.0748	8224283	0.65175
009	2019-07-08t2356	1562648307.51	adult	146.0003	82.0005	-198.0022	683.6444	0.48005	271.9828	0.91957	224.6474	0.6617	0.01061	-0.026113	552.1788	1.0966	633.9059	0.79703	205075.0469	0.93952	3603.2102	1.1106	224.8753	1.2971	199.7111	1.0219	0.01001	-0.0035657	0.086851	8559427	0.98689
009	2019-07-09t0356	1562662707.52	adult	150.0003	86.0005	-194.0022	618.908	0.065014	259.3976	0.50819	219.6935	0.45478	0.010596	-0.039952	475.32	0.22917	567.8953	0.26414	195845.1406	0.54021	4581.73	2.1208	218.211	0.89063	196.3413	0.79486	0.01002	0.0070315	-0.75193	8449565	0.79271
009	2019-07-09t0756	1562677107.44	adult	154.0003	90.0005	-190.0022	526.5485	-0.55362	239.5886	-0.14659	213.3834	0.19861	0.010624	-0.012876	407.6008	-0.53703	469.5992	-0.56485	180410.2031	-0.13645	2867.6816	0.35776	202.9883	-0.037083	179.8331	-0.29485	0.010006	-0.0067056	0.42808	8175353	0.3954
009	2019-07-09t1156	1562691509.65	adult	158.0009	94.0011	-186.0016	569.57	-0.20101	224.8591	-0.62059	183.7772	-1.0108	0.01061	-0.026717	447.8698	-0.002536	527.0697	-0.0024906	169543.7812	-0.59901	3414.3843	0.92652	201.0448	-0.15882	180.3278	-0.27323	0.010012	-0.0012054	-1.1258	8373920	0.58607
009	2019-07-09t1556	1562705907.37	adult	162.0003	98.0005	-182.0022	755.4197	1.1997	257.2926	0.52515	205.651	-0.099827	0.01061	-0.026892	490.415	0.56919	611.9664	0.82168	193998.625	0.54547	4594.168	2.133	210.4198	0.41567	186.0783	0.10452	0.010022	0.0098327	-0.1563	8544939	0.75088
009	2019-07-09t1956	1562720307.31	adult	166.0002	102.0005	-178.0022	578.7313	-0.023771	268.5172	0.94684	234.7791	1.1244	0.010624	-0.013423	460.2431	0.27202	513.2279	-0.005727	202193.4688	0.95469	3215.7168	0.74947	219.8783	1.0006	196.6877	0.814	0.01	-0.012203	0.70103	8706959	0.90851
009	2019-07-09t2356	1562734707.36	adult	170.0003	106.0005	-174.0022	609.8054	0.26813	248.3211	0.31081	193.4035	-0.56863	0.010596	-0.040905	490.8216	0.71292	564.3185	0.52858	187482.4375	0.34232	3915.3882	1.4681	213.2125	0.60639	189.799	0.36314	0.010019	0.006572	0.076342	8640011	0.77903
009	2019-07-10t0356	1562749108.06	adult	174.0005	110.0007	-170.002	624.1809	0.44507	273.0894	1.1923	223.5826	0.71061	0.010681	0.041247	510.7896	1.0314	572.4039	0.67953	204543.9375	1.1517	3103.3389	0.66894	221.927	1.1511	198.484	0.94287	0.010016	0.0034486	-0.026878	9084580	1.2896
009	2019-07-10t0756	1562763507.68	adult	178.0004	114.0006	-166.0021	871.624	2.3498	276.2907	1.3526	221.6741	0.66544	0.010582	-0.054725	559.9741	1.704	721.103	2.1159	208875.7656	1.3964	5655.0835	3.2455	225.5144	1.3857	201.3861	1.1382	0.010013	0.00019393	0.48999	9099280	1.2669
009	2019-07-10t1156	1562777907.75	adult	182.0004	118.0006	-162.0021	497.2183	-0.33393	251.3801	0.59751	227.1652	0.9342	0.010624	-0.013916	431.5126	0.26206	473.9042	-0.043139	189289.1875	0.60639	2400.3022	0.0048733	207.6707	0.34757	186.3141	0.19848	0.010016	0.003289	0.44259	8438908	0.44948
009	2019-07-10t1556	1562792308.28	adult	186.0005	122.0007	-158.002	607.2386	0.57784	271.8816	1.3424	230.4187	1.1209	0.010638	-0.00029946	490.6444	1.0673	558.1299	0.8249	204454.9375	1.3387	3124.0571	0.7554	217.4567	0.95994	194.7726	0.75746	0.010002	-0.010037	-0.14495	9022278	1.1248
009	2019-07-10t1956	1562806710.5	adult	190.0011	126.0014	-154.0014	641.239	0.93812	264.359	1.1797	217.7784	0.65897	0.010624	-0.014146	518.6628	1.5102	595.8577	1.2815	199062.3281	1.1885	3676.5273	1.3408	211.1356	0.62609	190.0092	0.49598	0.010014	0.0013691	-0.070623	8876563	0.94774
009	2019-07-10t2356	1562821111.12	adult	194.0013	130.0015	-150.0012	713.8948	1.6126	268.4175	1.3996	216.5271	0.67278	0.010596	-0.041688	536.8643	1.8442	649.6274	1.9017	202655.1875	1.432	4639.4009	2.3503	210.1681	0.6115	190.5507	0.56873	0.010011	-0.0017217	-0.015943	8859635	0.92908
009	2019-07-11t0356	1562835511.36	adult	198.0014	134.0016	-146.0011	786.0536	2.3061	258.1094	1.1557	209.162	0.43137	0.01061	-0.028425	534.9738	1.9412	647.6583	2.0106	194614.4688	1.1771	5391.1743	3.1508	203.9786	0.29585	184.7447	0.25589	0.010023	0.010088	0.070595	8608918	0.65384
009	2019-07-11t0756	1562849911.32	adult	202.0014	138.0016	-142.0011	738.3723	2.0659	269.2814	1.6056	217.1013	0.82495	0.010582	-0.056125	580.3098	2.6136	694.8264	2.5916	203576.7344	1.6516	4609.9033	2.3799	217.8289	1.1328	195.5232	0.94399	0.010004	-0.0081557	-0.045743	9057760	1.153
009	2019-07-11t1156	1562864311.32	adult	206.0014	142.0016	-138.0011	462.4381	-0.037691	244.0788	0.88239	227.8144	1.3301	0.010681	0.039165	383.9664	0.33929	429.016	0.15949	182815.0156	0.85203	2619.344	0.36589	191.9307	-0.31615	174.3444	-0.28683	0.010007	-0.0052709	0.35687	8381230.5	0.43524
009	2019-07-11t1556	1562878711.73	adult	210.0015	146.0017	-134.001	543.7075	0.73307	248.0896	1.1013	204.8314	0.43357	0.010596	-0.043825	437.9322	1.1118	501.1291	0.9696	187307.6875	1.135	4367.104	2.1639	204.4096	0.41997	184.2207	0.32742	0.010014	0.0017696	-0.26764	8899382	1.002
009	2019-07-11t1956	1562893111.17	adult	214.0013	150.0015	-130.0012	602.9401	1.344	267.9897	1.8305	224.775	1.3181	0.010667	0.024125	498.6471	1.9789	556.8709	1.6364	200992.2969	1.8099	2785.8342	0.57177	200.8013	0.24027	180.8568	0.15594	0.010018	0.0052131	-0.086063	8919592	1.0359
009	2019-07-11t2356	1562907511.44	adult	218.0014	154.0016	-126.0011	667.194	2.0031	262.965	1.7434	220.5138	1.1856	0.010681	0.037286	490.9768	1.9925	600.0491	2.1801	196960.7656	1.7128	3361.0083	1.1747	203.3278	0.3899	184.3975	0.3752	0.010014	0.0010985	-0.059685	8730897	0.85929
009	2019-07-12t0356	1562921911.63	adult	222.0015	158.0017	-122.001	544.1813	1.0636	248.887	1.3577	215.4976	1.0164	0.010596	-0.045976	420.5605	1.2138	471.4658	0.99935	187909.7031	1.3938	2322.9688	0.13475	198.4603	0.12861	180.2041	0.14138	0.010007	-0.0056296	-0.31479	8924163	1.0619
009	2019-07-12t0756	1562936311.99	adult	226.0016	162.0018	-118.0009	451.1202	0.36002	233.8992	0.9434	202.7943	0.53891	0.010624	-0.020114	406.0856	1.1285	435.8495	0.73914	176126.0625	0.95854	3130.6133	0.97136	184.9608	-0.58484	166.263	-0.63438	0.010009	-0.0043471	-0.31587	8482301	0.64634
009	2019-07-12t1204	1562951221.27	adult	230.143	166.1432	-113.8595	587.1448	1.6517	256.8412	1.7356	210.0894	0.8669	0.010681	0.033019	464.7949	1.9649	532.014	1.819	192374.0625	1.7119	2922.4248	0.77359	200.3876	0.23693	180.2488	0.15588	0.010015	0.0021442	-0.21346	8763553	0.92714
009	2019-07-12t1556	1562965113.81	adult	234.0021	170.0023	-110.0004	587.0546	1.7522	241.1729	1.2935	199.0559	0.46194	0.010624	-0.023911	436.466	1.6941	544.1183	2.0386	181603.1719	1.3138	3805.6199	1.682	189.7693	-0.30979	171.4994	-0.31812	0.010014	0.00036607	-0.43571	8490089	0.68583
009	2019-07-12t1956	1562979512.19	adult	238.0016	174.0018	-106.0009	563.7814	1.6487	242.7888	1.3971	202.1108	0.61189	0.010624	-0.02603	452.776	1.9872	515.9301	1.8464	182819.9688	1.4205	2580.47	0.45252	190.8337	-0.24909	173.1382	-0.22164	0.010008	-0.0054909	-0.35872	7760826	0.042405
009	2019-07-12t2356	1562993912.56	adult	242.0017	178.0019	-102.0008	568.6328	1.7944	253.7292	1.7859	222.0097	1.3978	0.01061	-0.04184	447.8256	2.0098	520.9149	1.9933	191311.7969	1.8248	3589.0278	1.4858	190.3059	-0.27078	174.436	-0.14687	0.010001	-0.012778	-0.46351	8525134	0.74569
009	2019-07-13t0356	1563008313.2	adult	246.0019	182.0021	-98.0006	659.0527	2.7154	244.1453	1.5364	196.4046	0.45089	0.010596	-0.057619	475.647	2.4448	571.5764	2.6132	184329.7188	1.586	4165.2861	2.0795	196.6076	0.043186	179.3813	0.11679	0.010006	-0.0078197	-0.5889	8586836	0.81259
009	2019-07-13t0756	1563022712.67	adult	250.0017	186.002	-94.0007
009	2019-07-13t1156	1563037112.26	adult	254.0016	190.0018	-90.0009
009	2019-07-13t1556	1563051512.58	adult	258.0017	194.0019	-86.0008
009	2019-07-13t1956	1563065912.91	adult	262.0018	198.002	-82.0007
009	2019-07-13t2356	1563080312.3	adult	266.0016	202.0019	-78.0009
009	2019-07-14t0356	1563094713.8	adult	270.0021	206.0023	-74.0004
009	2019-07-14t0756	1563109112.65	adult	274.0017	210.002	-70.0008
009	2019-07-14t1156	1563123513.53	adult	278.002	214.0022	-66.0005
009	2019-07-14t1556	1563137913.68	adult	282.002	218.0022	-62.0005
009	2019-07-14t1956	1563152313.53	adult	286.002	222.0022	-58.0005
009	2019-07-14t2356	1563166713.99	adult	290.0021	226.0023	-54.0004
009	2019-07-15t0356	1563181113.58	adult	294.002	230.0022	-50.0005
009	2019-07-15t0756	1563195513.46	adult	298.002	234.0022	-46.0005
009	2019-07-15t1156	1563209917.07	adult	302.003	238.0032	-41.9995
009	2019-07-15t1556	1563224313.65	adult	306.002	242.0022	-38.0005
009	2019-07-15t1956	1563238714.04	adult	310.0021	246.0023	-34.0004
009	2019-07-15t2356	1563253114.14	adult	314.0021	250.0024	-30.0003
009	2019-07-16t0356	1563267514.96	adult	318.0024	254.0026	-26.0001
009	2019-07-16t0756	1563281914.33	adult	322.0022	258.0024	-22.0003
009	2019-07-16t1156	1563296315.59	adult	326.0025	262.0028	-17.9999
009	2019-07-16t1556	1563310715.25	adult	330.0025	266.0027	-14
009	2019-07-16t1956	1563325118.23	adult	334.0033	270.0035	-9.9992
009	2019-07-16t2356	1563339514.44	adult	338.0022	274.0025	-6.0003
009	2019-07-17t0356	1563353915.35	adult	342.0025	278.0027	-2
009	2019-07-17t0756	1563368315.39	dead	346.0025	282.0027	2
010	2019-07-02t1556	1562101114.68	egg	-1.9994	-57.9988	-366.0016
010	2019-07-02t1956	1562115510.49	larva	1.9994	-53.9999	-362.0027
010	2019-07-02t2356	1562129911.51	larva	5.9997	-49.9997	-358.0024
010	2019-07-03t0356	1562144309.87	larva	9.9992	-46.0001	-354.0029
010	2019-07-03t0756	1562158709.72	larva	13.9992	-42.0002	-350.0029
010	2019-07-03t1156	1562173109.4	larva	17.9991	-38.0002	-346.003
010	2019-07-03t1556	1562187509.64	larva	21.9992	-34.0002	-342.003
010	2019-07-03t1956	1562201910.12	larva	25.9993	-30.0001	-338.0028
010	2019-07-03t2356	1562216310.04	larva	29.9993	-26.0001	-334.0028
010	2019-07-04t0356	1562230710.82	larva	33.9995	-21.9999	-330.0026
010	2019-07-04t0756	1562245110.08	larva	37.9993	-18.0001	-326.0028
010	2019-07-04t1156	1562259509.95	larva	41.9993	-14.0001	-322.0029
010	2019-07-04t1556	1562273910.15	larva	45.9993	-10	-318.0028
010	2019-07-04t1956	1562288310.03	larva	49.9993	-6.0001	-314.0028
010	2019-07-04t2356	1562302710.26	larva	53.9994	-2	-310.0028	943.7686	-0.43436	359.6933	0.58707	291.1041	1.0004	0.01061	-0.018036	766.5232	-0.13615	880.3345	-0.30713	271208.7188	0.60092	1597.2632	-0.32601	217.8868	0.22827	193.3141	0.30981	0.010038	0.020578	0.38253	5578556	-0.72296
010	2019-07-05t0356	1562317110.34	adult	57.9994	2	-306.0028	1020.4219	-0.073419	339.4256	0.21334	254.6357	0.034083	0.010596	-0.032166	775.8378	0.077558	906.5555	-0.07039	256266.3281	0.24174	1388.9309	-0.85813	215.7754	0.18845	193.2891	0.33543	0.010013	-0.0044076	-0.21152	6551373	0.17629
010	2019-07-05t0756	1562331510.28	adult	61.9994	6	-302.0028	968.4382	-0.15909	331.7909	0.19415	234.2797	-0.47086	0.010652	0.022064	783.1856	0.28679	888.9464	-0.032299	249174.9688	0.17232	1153.2878	-1.3562	211.1986	0.032022	188.2236	0.10387	0.010028	0.011629	-0.71822	6886764	0.42573
010	2019-07-05t1156	1562345909.85	adult	65.9992	9.9999	-298.0029	786.3959	-0.73444	318.0961	-0.0026992	258.9381	0.45981	0.010596	-0.0332	651.9191	-0.51597	728.217	-0.69976	240162.5312	0.026381	1138.0863	-1.3696	219.1805	0.45994	199.9972	0.73771	0.01003	0.013403	-1.0041	6949336	0.38905
010	2019-07-05t1556	1562360310.34	adult	69.9994	14	-294.0028	1074.8237	0.46009	350.109	1.1371	257.8592	0.58035	0.010624	-0.0064428	840.6747	1.0583	1009.066	0.8384	263632.0625	1.1388	1403.5151	-0.89428	217.0145	0.41634	198.0665	0.66937	0.010016	-1.0924e-05	-0.20153	7648460.5	1.0627
010	2019-07-05t1956	1562374710.58	adult	73.9994	18.0001	-290.0027	488.5151	-1.7325	267.5672	-1.0982	247.3046	0.38167	0.010582	-0.047882	414.6427	-2.0554	458.6233	-1.8849	202280.8125	-1.0586	773.564	-1.9636	196.2446	-0.53645	180.5762	-0.22506	0.010018	0.0019946	-2.0269	7483393.5	0.783
010	2019-07-05t2356	1562389110.76	adult	77.9995	22.0001	-286.0026	1021.0229	0.50328	336.0937	1.1454	259.0722	0.95814	0.010624	-0.0075533	757.2497	0.78818	893.9797	0.54549	253078.5469	1.1492	1516.895	-0.76784	227.0236	1.034	207.2415	1.2262	0.010022	0.0066461	-0.8818	8290902.5	1.6169
010	2019-07-06t0356	1562403510.7	adult	81.9995	26.0001	-282.0027	663.7711	-0.8728	281.5381	-0.29342	240.1317	0.44922	0.01061	-0.021777	550.944	-0.71177	612.0962	-0.87044	212279.6875	-0.27535	1197.8003	-1.279	208.8908	0.18838	194.1521	0.55454	0.010003	-0.012217	-1.169	7685091.5	0.8227
010	2019-07-06t0756	1562417910.99	adult	85.9996	30.0002	-278.0026	783.9413	-0.25266	310.8593	0.8021	247.5543	0.8894	0.010596	-0.035945	639.2536	0.19245	723.0898	-0.11119	234698.7656	0.83354	1623.7949	-0.68478	216.4347	0.63074	199.6483	0.88654	0.010009	-0.0054554	-0.9938	8238586	1.3907
010	2019-07-06t1156	1562432310.94	adult	89.9995	34.0002	-274.0026	819.9564	0.03621	297.8805	0.60448	231.3475	0.43029	0.01061	-0.022836	599.7832	0.037276	727.579	0.067407	224601.875	0.62368	1810.1079	-0.47583	196.2484	-0.36817	181.0474	-0.11307	0.010024	0.0097304	-1.0457	7635240.5	0.5849
010	2019-07-06t1556	1562446710.82	adult	93.9995	38.0001	-270.0026	691.085	-0.45258	268.4883	-0.13486	223.3079	0.23295	0.010681	0.045331	519.4212	-0.51565	594.5604	-0.61478	201097.75	-0.1714	1185.4113	-1.3517	188.7628	-0.73793	172.3677	-0.58106	0.010024	0.010085	-0.90965	7419132.5	0.27776
010	2019-07-06t1956	1562461111.21	adult	97.9996	42.0003	-266.0025	717.2229	-0.21436	288.1883	0.62971	240.1949	0.99467	0.01061	-0.023833	554.8512	-0.039008	633.0589	-0.24319	217293.9844	0.64925	1457.3618	-1.0316	204.3108	0.10757	188.8342	0.36424	0.010007	-0.007262	-0.40815	7554188	0.4113
010	2019-07-06t2356	1562475510.71	adult	101.9995	46.0001	-262.0027	795.446	0.30251	315.5285	1.6216	250.5759	1.5034	0.01061	-0.024296	633.1539	0.85156	700.4274	0.33347	237908.4844	1.6422	1710.2582	-0.75524	208.9974	0.3808	194.3017	0.69756	0.010003	-0.011399	-0.56769	7960501	0.88001
010	2019-07-07t0356	1562489924.15	adult	106.0032	50.0038	-257.9989	672.3746	-0.23682	262.9111	0.11201	216.8852	0.24475	0.010724	0.085612	537.2941	0.085212	588.2852	-0.30048	196131.6875	0.044008	1457.4283	-1.0919	191.3362	-0.55975	177.6887	-0.24349	0.010022	0.0079663	-0.90661	7216437	-0.055252
010	2019-07-07t0756	1562504324.61	adult	110.0033	54.004	-253.9988	587.6292	-0.61573	284.7353	0.90655	247.0197	1.5207	0.010624	-0.011409	477.8966	-0.37368	532.2986	-0.59082	214405.6719	0.91454	1564.3042	-0.99254	203.4163	0.10634	195.0106	0.77248	0.010008	-0.0060462	-1.7369	8150281	1.0349
010	2019-07-07t1156	1562518721.08	adult	114.0024	58.003	-249.9998	747.9548	0.3799	300.8298	1.5145	242.7471	1.3991	0.01061	-0.025368	599.3537	0.95958	672.7761	0.51909	226825.6562	1.5348	1579.021	-0.99927	190.2908	-0.61399	176.9103	-0.28426	0.010008	-0.0057501	-0.66671	7396033	0.093558
010	2019-07-07t1556	1562533115.81	adult	118.0009	62.0015	-246.0012	542.3892	-0.75252	223.2683	-0.886	217.8428	0.41778	0.01071	0.070799	395.1877	-1.0374	446.6984	-1.0723	166781.4531	-0.93322	1443.713	-1.1709	179.3513	-1.2303	167.9192	-0.82366	0.010021	0.0064466	-1.1309	6783425	-0.67651
010	2019-07-07t1956	1562547511.13	adult	121.9996	66.0002	-242.0025	769.0858	0.69094	299.5723	1.6346	238.4895	1.2727	0.01061	-0.025773	612.5141	1.3326	691.9418	0.87112	225877.4844	1.655	2672.1746	0.18129	204.4701	0.1604	192.0079	0.59868	0.01	-0.014066	-0.95474	7544945.5	0.17305
010	2019-07-07t2356	1562561912.23	adult	125.9999	70.0005	-238.0022	687.6586	0.2578	257.0061	0.29813	202.0287	-0.20873	0.010681	0.042805	516.1378	0.38757	596.0512	0.20305	192497.5781	0.26231	2933.3606	0.447	177.3753	-1.3866	165.5088	-1.0083	0.010008	-0.005725	-1.4559	7106897	-0.40412
010	2019-07-08t0356	1562576312.28	adult	129.9999	74.0006	-234.0022	855.017	1.413	313.4137	2.206	254.2473	1.9157	0.010652	0.015194	659.8808	2.0608	764.4493	1.6394	235373.6875	2.1853	2951.4241	0.44996	224.323	1.2804	209.9578	1.6811	0.010003	-0.010568	-0.95631	8229963	0.86495
010	2019-07-08t0756	1562590712.22	adult	133.9999	78.0005	-230.0022	484.5874	-0.98229	256.8195	0.35305	231.0494	0.96027	0.010652	0.015181	409.741	-0.68719	448.8932	-0.89753	192871.4531	0.33918	1933.366	-0.65522	188.3965	-0.80864	178.8726	-0.24103	0.010015	0.0010111	-2.0619	7543583	-0.017023
010	2019-07-08t1156	1562605111.94	adult	137.9998	82.0005	-226.0023	635.8361	0.069317	273.5285	0.93696	226.0858	0.74493	0.010624	-0.012257	511.5082	0.52288	580.7044	0.24687	205966.9688	0.94501	1943.5312	-0.63935	204.5861	0.11585	189.8094	0.42034	0.01001	-0.0032608	-1.1826	7725377	0.12855
010	2019-07-08t1556	1562619512.21	adult	141.9999	86.0005	-222.0022	777.8905	1.089	273.1183	0.94144	221.9133	0.56139	0.010624	-0.012306	581.3603	1.3883	720.8065	1.4959	205658.0938	0.94923	2417.6704	-0.13191	204.4512	0.089909	191.1779	0.48939	0.010003	-0.010591	-1.3521	7889566.5	0.25179
010	2019-07-08t1956	1562633912.05	adult	145.9999	90.0005	-218.0023	737.8932	0.85978	252.233	0.24598	206.3437	-0.082905	0.01061	-0.026113	509.7883	0.59506	594.0986	0.44992	190183.7188	0.2664	1732.0011	-0.84001	205.4789	0.13504	193.4824	0.62145	0.010021	0.0072087	-1.3741	8017788.5	0.33427
010	2019-07-08t2356	1562648312.11	adult	149.9999	94.0005	-214.0023	543.623	-0.46813	257.4882	0.44291	223.6319	0.61527	0.010624	-0.012664	450.5131	-0.066704	496.5182	-0.3656	193888.625	0.45157	1677.4131	-0.88084	192.9017	-0.63666	179.1519	-0.32205	0.01001	-0.0031972	-1.3556	7592802	-0.25303
010	2019-07-09t0356	1562662712.24	adult	153.9999	98.0005	-210.0022	860.0718	1.8323	294.5698	1.7358	229.245	0.84728	0.01061	-0.026538	649.7304	2.3679	747.7142	1.9136	222105.625	1.7548	2209.2461	-0.31764	214.629	0.66924	199.9015	1.0213	0.01	-0.012909	-0.97863	8434918	0.71695
010	2019-07-09t0756	1562677112.1	adult	157.9999	102.0005	-206.0023	778.0728	1.3031	299.2401	1.9252	234.8639	1.0896	0.010695	0.055801	605.8406	1.8995	712.6256	1.6643	223831.5781	1.8626	1588.2764	-0.93479	204.3	0.039485	192.6032	0.53817	0.010011	-0.0014185	-1.564	8489280	0.73085
010	2019-07-09t1156	1562691514.57	adult	162.0006	106.0012	-202.0016	803.5354	1.5489	301.3479	2.0284	253.0803	1.8603	0.010596	-0.040517	603.409	1.931	673.7157	1.3793	227517.6562	2.0607	1951.9088	-0.54537	217.3032	0.83591	204.4994	1.3293	0.010013	-2.2872e-05	-1.1101	8659534	0.8959
010	2019-07-09t1556	1562705912.09	adult	165.9999	110.0005	-198.0023	761.9675	1.3119	280.9806	1.3696	228.2052	0.85184	0.010667	0.02778	557.379	1.4416	655.1405	1.2799	210735.4375	1.3386	2193.6785	-0.28189	211.2583	0.47467	199.4329	0.9968	0.010019	0.0066625	-1.3407	8834823	1.0704
010	2019-07-09t1956	1562720311.94	adult	169.9998	114.0005	-194.0023	618.3418	0.33055	256.1227	0.57336	211.7613	0.19271	0.010568	-0.068047	502.9435	0.85856	561.5366	0.50334	193884.875	0.62786	1628.3295	-0.83134	189.5466	-0.83241	179.3508	-0.32796	0.010005	-0.0077673	-1.7324	8146712	0.16018
010	2019-07-09t2356	1562734712.11	adult	173.9999	118.0005	-190.0023	731.2652	1.2311	262.9156	0.85299	215.1602	0.3618	0.010596	-0.041049	535.8161	1.3312	644.7243	1.3362	198501.3125	0.88456	1876.5541	-0.5615	212.3259	0.5709	198.8271	0.96527	0.010022	0.0095655	-1.1619	8686252	0.79736
010	2019-07-10t0356	1562749112.83	adult	178.0001	122.0007	-186.0021	720.7947	1.2368	253.1975	0.58933	203.2189	-0.097374	0.010652	0.013581	509.9244	1.1058	618.6	1.1838	190151.2969	0.576	1796.3282	-0.62148	198.7522	-0.21875	187.5071	0.24736	0.01	-0.012193	-1.3988	8108891.5	0.06532
010	2019-07-10t0756	1562763512.49	adult	182	126.0006	-182.0022	443.5977	-0.73286	217.8616	-0.50183	200.6682	-0.15999	0.010582	-0.054791	358.8567	-0.60495	406.0502	-0.66234	164703.4062	-0.46282	1199.7411	-1.1996	178.1776	-1.4049	167.4563	-0.99195	0.010021	0.0082139	-1.7551	7841417	-0.26175
010	2019-07-10t1156	1562777912.43	adult	186	130.0006	-178.0022	676.9326	1.102	268.3844	1.2283	223.9654	0.85407	0.010596	-0.041282	510.9147	1.3093	583.8959	1.0614	202630.25	1.2598	1855.3711	-0.52125	214.5966	0.79148	201.4406	1.1725	0.010003	-0.0093516	-1.2956	9010266	1.1107
010	2019-07-10t1556	1562792313.05	adult	190.0001	134.0008	-174.002	698.4408	1.3741	263.9327	1.1658	210.3748	0.35188	0.010652	0.013284	534.1981	1.6961	617.3016	1.4799	198213.4375	1.1519	1824.2012	-0.53178	202.073	0.096348	188.3247	0.39218	0.010009	-0.0031074	-1.1481	8458977	0.46717
010	2019-07-10t1956	1562806715.28	adult	194.0007	138.0014	-170.0014	537.7035	0.24962	237.5371	0.39918	205.5736	0.21703	0.010624	-0.014403	414.6437	0.37502	486.3654	0.37556	178865.4688	0.40889	1754.691	-0.58086	200.9027	0.073137	188.8289	0.46335	0.010007	-0.0049124	-1.5168	8592208	0.62624
010	2019-07-10t2356	1562821116.04	adult	198.001	142.0016	-166.0012	452.2741	-0.31622	214.2233	-0.26211	192.3505	-0.26923	0.01061	-0.028425	360.6381	-0.16452	416.8214	-0.16996	161524.4062	-0.24299	1278.7075	-1.0448	197.9564	-0.052207	186.8016	0.38078	0.010019	0.0066978	-1.5231	8594673	0.63801
010	2019-07-11t0356	1562835516.26	adult	202.001	146.0017	-162.0011	437.9974	-0.333	215.5488	-0.12687	191.5842	-0.23802	0.010624	-0.015253	365.0753	-0.00090705	407.0239	-0.15785	162308.2188	-0.11675	1339.894	-0.96169	193.8578	-0.24525	180.8795	0.063514	0.010021	0.0089625	-1.361	8221316.5	0.24291
010	2019-07-11t0756	1562849916.19	adult	206.001	150.0016	-158.0011	563.2063	0.78108	244.8462	0.9071	219.1188	0.96849	0.010582	-0.056709	422.7957	0.81416	497.8204	0.82463	185103.7344	0.95006	2040.1757	-0.22536	198.0463	0.033464	186.6245	0.44374	0.010019	0.0063824	-0.94749	7926607	-0.048623
010	2019-07-11t1156	1562864316.21	adult	210.001	154.0016	-154.0011	501.1414	0.38168	237.2231	0.75023	210.4185	0.66591	0.01061	-0.030202	414.2353	0.81972	463.6128	0.60272	178866.25	0.77228	1774.5322	-0.47635	190.7921	-0.35272	177.5315	-0.068345	0.010005	-0.0077395	-1.1028	8085577	0.15135
010	2019-07-11t1556	1562878716.67	adult	214.0011	158.0018	-150.001	488.2041	0.38114	228.267	0.54684	201.9882	0.37254	0.010596	-0.044352	396.1342	0.70629	442.3383	0.5034	172341.5625	0.57839	2233.3574	0.0096998	202.5956	0.34122	188.891	0.62806	0.010004	-0.0089309	-1.1321	8404476	0.50728
010	2019-07-11t1956	1562893116.1	adult	218.001	162.0016	-146.0012	364.9866	-0.56431	174.9888	-1.0936	157.5374	-1.4093	0.01061	-0.031371	297.6741	-0.42038	331.6563	-0.49878	131941.5625	-1.0767	1494.9448	-0.72433	180.8719	-0.85261	166.5469	-0.66167	0.010001	-0.012356	-1.2427	7089817	-0.78987
010	2019-07-11t2356	1562907516.44	adult	222.0011	166.0017	-142.0011	403.1137	-0.14841	208.4589	0.06046	198.4084	0.32021	0.01061	-0.032354	310.774	-0.1626	369.7372	-0.024014	157177.9844	0.081307	1763.1837	-0.43494	185.7968	-0.55839	174.0009	-0.21285	0.010005	-0.0083252	-1.3088	7205571.5	-0.62354
010	2019-07-12t0356	1562921916.48	adult	226.0011	170.0017	-138.0011	442.7404	0.28724	197.8196	-0.20787	184.248	-0.20764	0.01061	-0.033771	329.922	0.17037	398.5502	0.36127	149156	-0.1875	1720.6204	-0.46269	180.8158	-0.80541	168.9565	-0.48316	0.010015	0.0021085	-1.1304	7384156	-0.40563
010	2019-07-12t0756	1562936317.02	adult	230.0012	174.0019	-134.0009	277.3717	-1.0686	154.9715	-1.497	146.7561	-1.6527	0.01061	-0.035555	225.6542	-1.054	243.3319	-1.1271	116848.4844	-1.4822	1089.6981	-1.0886	170.3977	-1.331	160.5165	-0.93543	0.010012	-0.0014491	-1.3558	6978125	-0.74733
010	2019-07-12t1204	1562951226.53	adult	234.1428	178.1434	-129.8594	502.0039	1.0032	211.2452	0.35345	196.1987	0.35105	0.010596	-0.051257	351.5898	0.62561	452.5947	1.1043	159490.0938	0.38737	2196.4658	0.050195	186.0011	-0.50328	173.9953	-0.18172	0.010014	0.0010338	-1.0755	7540854.5	-0.18569
010	2019-07-12t1556	1562965118.8	adult	238.0017	182.0024	-126.0004	357.729	-0.18941	189.2135	-0.27609	179.2315	-0.273	0.01061	-0.039683	274.3059	-0.26702	313.9254	-0.23212	142667	-0.25401	1497.1121	-0.64481	177.5255	-0.92341	164.1858	-0.70383	0.010004	-0.0091558	-1.2272	6760881	-0.85996
010	2019-07-12t1956	1562979517.19	adult	242.0013	186.0019	-122.0009	282.8209	-0.7748	175.8719	-0.62503	169.5608	-0.60083	0.010596	-0.055455	240.834	-0.60443	265.9017	-0.64079	132783.3125	-0.59769	1242.7629	-0.88737	183.9721	-0.58701	173.1579	-0.21488	0.010023	0.0098998	-1.4505	7323376	-0.31973
010	2019-07-12t2356	1562993917.68	adult	246.0014	190.0021	-118.0007	297.1819	-0.56108	172.8668	-0.65137	166.8443	-0.65858	0.01061	-0.044005	234.5766	-0.59871	264.2717	-0.57212	130341.5547	-0.63121	1273.734	-0.84132	187.7415	-0.39303	175.926	-0.064868	0.010021	0.0071872	-1.2999	7512853	-0.12328
010	2019-07-13t0356	1563008318.31	adult	250.0016	194.0022	-114.0006	331.8711	-0.15953	189.3034	-0.086604	185.6731	0.081156	0.010667	0.0086393	261.774	-0.17153	284.4354	-0.27698	141977.5156	-0.091406	1340.0247	-0.76007	197.1455	0.067566	184.4387	0.37881	0.01002	0.006546	-1.1897	7712530	0.075321
010	2019-07-13t0756	1563022717.65	adult	254.0014	198.002	-110.0007
010	2019-07-13t1156	1563037117.34	adult	258.0013	202.002	-106.0008
010	2019-07-13t1556	1563051517.62	adult	262.0014	206.002	-102.0007
010	2019-07-13t1956	1563065918.06	adult	266.0015	210.0022	-98.0006
010	2019-07-13t2356	1563080317.32	adult	270.0013	214.0019	-94.0008
010	2019-07-14t0356	1563094719.05	adult	274.0018	218.0024	-90.0003
010	2019-07-14t0756	1563109117.84	adult	278.0015	222.0021	-86.0007
010	2019-07-14t1156	1563123518.69	adult	282.0017	226.0023	-82.0004
010	2019-07-14t1556	1563137918.9	adult	286.0018	230.0024	-78.0004
010	2019-07-14t1956	1563152318.73	adult	290.0017	234.0023	-74.0004
010	2019-07-14t2356	1563166719.2	adult	294.0018	238.0025	-70.0003
010	2019-07-15t0356	1563181118.76	adult	298.0017	242.0024	-66.0004
010	2019-07-15t0756	1563195518.71	adult	302.0017	246.0023	-62.0004
010	2019-07-15t1156	1563209922.43	adult	306.0027	250.0034	-57.9994
010	2019-07-15t1556	1563224318.95	adult	310.0018	254.0024	-54.0004
010	2019-07-15t1956	1563238719.28	adult	314.0019	258.0025	-50.0003
010	2019-07-15t2356	1563253119.46	adult	318.0019	262.0025	-46.0002
010	2019-07-16t0356	1563267520.25	adult	322.0021	266.0028	-42
010	2019-07-16t0756	1563281919.63	adult	326.002	270.0026	-38.0002
010	2019-07-16t1156	1563296320.96	adult	330.0023	274.003	-33.9998
010	2019-07-16t1556	1563310720.68	adult	334.0022	278.0029	-29.9999
010	2019-07-16t1956	1563325123.66	adult	338.0031	282.0037	-25.9991
010	2019-07-16t2356	1563339519.78	adult	342.002	286.0026	-22.0001
010	2019-07-17t0356	1563353920.75	adult	346.0023	290.0029	-17.9999
010	2019-07-17t0756	1563368320.81	adult	350.0023	294.0029	-13.9999
010	2019-07-17t1156	1563382717.75	adult	354.0014	298.0021	-10.0007
010	2019-07-17t1556	1563397121.4	adult	358.0024	302.0031	-5.9997
010	2019-07-17t1956	1563411520.05	adult	362.0021	306.0027	-2.0001
010	2019-07-17t2356	1563425920.53	dead	366.0022	310.0028	2.0001
011	2019-07-02t1556	1562101119.03	egg	-1.9995	-65.9988	-350.002
011	2019-07-02t1956	1562115515.08	larva	1.9995	-61.9999	-346.0031
011	2019-07-02t2356	1562129915.98	larva	5.9997	-57.9996	-342.0028
011	2019-07-03t0356	1562144314.36	larva	9.9993	-54.0001	-338.0033
011	2019-07-03t0756	1562158714.17	larva	13.9992	-50.0001	-334.0033
011	2019-07-03t1156	1562173113.87	larva	17.9991	-46.0002	-330.0034
011	2019-07-03t1556	1562187514.35	larva	21.9992	-42.0001	-326.0033
011	2019-07-03t1956	1562201914.6	larva	25.9993	-38	-322.0032
011	2019-07-03t2356	1562216314.55	larva	29.9993	-34	-318.0032
011	2019-07-04t0356	1562230715.37	larva	33.9995	-29.9998	-314.003
011	2019-07-04t0756	1562245114.58	larva	37.9993	-26	-310.0032
011	2019-07-04t1156	1562259514.51	larva	41.9993	-22	-306.0032
011	2019-07-04t1556	1562273914.86	larva	45.9994	-17.9999	-302.0032
011	2019-07-04t1956	1562288314.61	larva	49.9993	-14	-298.0032
011	2019-07-04t2356	1562302714.81	larva	53.9994	-9.9999	-294.0032	1124.0151	0.18516	336.0722	-0.078827	223.0272	-1.0553	0.010652	0.023076	906.165	0.8227	1038.4294	0.41542	252390.2188	-0.10005	1876.8951	0.37544	213.6872	0.040515	185.8499	-0.063256	0.010025	0.0075873	0.71686	6011021	-0.27354
011	2019-07-05t0356	1562317114.92	larva	57.9994	-5.9999	-290.0031	1157.5162	0.41004	371.2567	1.1201	265.5908	0.37281	0.01061	-0.018535	963.4051	1.3954	1110.6321	0.88594	279927.5625	1.1328	1365.5288	-0.91054	231.524	0.90445	208.2459	1.0914	0.010009	-0.0079837	0.2444	6476883.5	0.097542
011	2019-07-05t0756	1562331514.85	larva	61.9994	-1.9999	-286.0032	830.7441	-0.65785	308.3255	-0.48107	251.7382	0.082266	0.010596	-0.032676	675.5348	-0.48755	755.0326	-0.67633	232785.7656	-0.45149	1397.4032	-0.8581	198.0378	-0.57654	180.8887	-0.27108	0.010025	0.0081883	-1.7621	6795668.5	0.32776
011	2019-07-05t1156	1562345914.36	adult	65.9993	1.9999	-282.0033	858.5356	-0.46572	321.0839	0.084134	257.9487	0.42765	0.010652	0.021538	648.0539	-0.54445	755.96	-0.56268	241133.9844	0.063746	1504.3511	-0.67909	218.0023	0.40452	198.8115	0.67638	0.010007	-0.0089956	-0.33626	7537431	1.0326
011	2019-07-05t1556	1562360314.9	adult	69.9994	6.0001	-278.0031	931.0579	-0.091402	314.7362	0.098738	244.806	0.14479	0.010652	0.020998	694.7915	-0.044326	822.7183	-0.1088	236366.9219	0.079006	982.688	-1.635	204.1961	-0.19738	188.3005	0.15825	0.010023	0.0069105	-1.7194	7517685	0.91711
011	2019-07-05t1956	1562374715.19	adult	73.9995	10.0002	-274.0031	903.1028	-0.092015	321.8791	0.51245	246.4779	0.35331	0.010582	-0.047882	709.0482	0.22924	781.9751	-0.1915	243340.6094	0.55463	1649.5031	-0.51242	201.9016	-0.26069	183.2525	-0.083277	0.010022	0.0067784	-0.27016	7856596	1.206
011	2019-07-05t2356	1562389115.31	adult	77.9995	14.0002	-270.003	783.5012	-0.4682	293.1785	-0.14086	238.2305	0.22212	0.010596	-0.034848	634.6451	-0.19016	718.6267	-0.40251	221349.75	-0.11139	1737.1261	-0.4223	200.4042	-0.28757	181.2895	-0.16558	0.010015	-4.1619e-05	-0.78133	7903941.5	1.1704
011	2019-07-06t0356	1562403515.3	adult	81.9995	18.0002	-266.003	1123.6417	1.0766	332.7271	1.2575	245.9382	0.66038	0.010667	0.033101	786.5207	1.2249	944.1536	0.98718	249545.2812	1.2221	2289.0427	0.35061	222.4593	0.87444	202.7923	1.0235	0.010006	-0.0086154	-0.051525	8092403.5	1.3013
011	2019-07-06t0756	1562417915.62	adult	85.9996	22.0003	-262.0029	637.5184	-0.89848	274.4155	-0.31362	224.6276	0.032386	0.010667	0.03256	524.9152	-0.77811	585.6514	-0.9093	205811.5938	-0.34001	1946.0599	-0.22503	200.4672	-0.19078	186.0749	0.14122	0.010009	-0.0054554	-0.91666	7630785	0.66297
011	2019-07-06t1156	1562432315.53	adult	89.9996	26.0003	-258.003	971.1034	0.73353	307.282	0.89435	227.3787	0.27877	0.010582	-0.050055	730.0972	1.1805	894.6091	1.0771	232305.2188	0.939	2470.5024	0.42601	209.7497	0.33644	193.1832	0.56033	0.01001	-0.0041395	-0.71845	7752767	0.72814
011	2019-07-06t1556	1562446715.41	adult	93.9995	30.0002	-254.003	607.0272	-0.85652	261.6955	-0.34483	224.7289	0.28795	0.01061	-0.023353	472.7037	-0.93631	546.5022	-0.91541	197318.375	-0.32651	2105.478	-0.14771	201.8606	-0.046921	185.2714	0.14237	0.010026	0.011925	-0.81316	7147279	-0.056288
011	2019-07-06t1956	1562461115.86	adult	97.9997	34.0003	-250.0029	616.1364	-0.71937	251.0391	-0.52083	203.898	-0.42762	0.010596	-0.037461	507.4299	-0.47643	563.0287	-0.69559	189534.5312	-0.4923	1047.8066	-1.5476	186.3584	-0.84934	173.4743	-0.50611	0.010008	-0.0061087	-1.5784	7057205.5	-0.19985
011	2019-07-06t2356	1562475515.32	adult	101.9995	38.0002	-246.003	815.3754	0.40589	280.7988	0.54274	222.0558	0.3737	0.01061	-0.024296	597.022	0.51039	707.8739	0.38309	211722.2656	0.56222	3490.7524	1.4165	212.2318	0.55489	194.9295	0.73351	0.01002	0.006167	-0.13475	7984795	0.90972
011	2019-07-07t0356	1562489929.69	adult	106.0035	42.0042	-241.999	906.6198	1.0238	293.3044	1.0608	234.2448	0.93881	0.010554	-0.079008	638.5304	1.0635	787.2339	1.0661	222324.7656	1.1294	1950.1057	-0.50692	200.9301	-0.038813	186.1228	0.24423	0.010003	-0.011048	-0.60467	7432003.5	0.20578
011	2019-07-07t0756	1562504330.14	adult	110.0036	46.0043	-237.9989	742.3771	0.24726	270.3764	0.45512	210.7762	0.059961	0.010652	0.016026	606.4189	0.89729	685.1098	0.49091	203052.7031	0.44081	2270.5037	-0.17198	205.8035	0.23703	188.7776	0.40887	0.010002	-0.012194	-0.58123	7901208	0.73634
011	2019-07-07t1156	1562518726.32	adult	114.0026	50.0033	-234	541.0651	-0.81404	237.571	-0.49268	210.2583	0.082112	0.010554	-0.079658	447.411	-0.57903	503.2364	-0.71732	180078.7812	-0.43351	2031.1145	-0.48316	171.7347	-1.6379	159.0823	-1.3324	0.010023	0.0089949	-1.7264	6870588.5	-0.53129
011	2019-07-07t1556	1562533120.7	adult	118.001	54.0017	-230.0015	631.9982	-0.21792	253.3139	0.077695	205.3131	-0.091855	0.010652	0.01549	519.8489	0.25613	584.7322	-0.035665	190238.7188	0.065029	2231.4336	-0.28494	192.275	-0.51146	177.39	-0.26263	0.010024	0.0099	-0.81755	7346445	-0.0097641
011	2019-07-07t1956	1562547515.81	adult	121.9997	58.0003	-226.0029	511.2181	-0.89847	218.1219	-1.0088	178.9771	-1.1509	0.01061	-0.025773	408.3039	-0.83991	446.4143	-1.0264	164463.875	-0.98927	1593.8755	-1.0163	174.6044	-1.5162	163.1521	-1.1255	0.010018	0.0035546	-1.8584	6832443	-0.6699
011	2019-07-07t2356	1562561916.92	adult	126	62.0006	-222.0026	450.232	-1.2515	204.0564	-1.4408	178.496	-1.1678	0.010624	-0.012208	363.3348	-1.2778	418.864	-1.2041	153654.4844	-1.4301	1444.1283	-1.1882	179.845	-1.2464	168.1941	-0.84615	0.010019	0.0047533	-1.659	7108552	-0.40216
011	2019-07-08t0356	1562576317.02	adult	130	66.0007	-218.0026	739.7171	0.65989	248.0219	0.034635	198.0428	-0.37543	0.010582	-0.053118	530.2666	0.61649	632.8223	0.56797	187504.5625	0.076719	2624.96	0.09536	210.3693	0.4788	193.4419	0.67133	0.010015	0.00097939	-0.76339	7520071	0.022269
011	2019-07-08t0756	1562590716.89	adult	134	70.0006	-214.0026	562.4153	-0.46239	238.6277	-0.25676	201.3499	-0.24982	0.010596	-0.039541	453.1709	-0.19371	508.461	-0.40211	180163.9531	-0.22584	1889.8239	-0.70201	182.8563	-1.1307	170.2384	-0.7758	0.010008	-0.0059836	-1.5652	7564400	0.0077184
011	2019-07-08t1156	1562605116.72	adult	137.9999	74.0006	-210.0026	588.3755	-0.25357	251.1013	0.17949	219.4691	0.47564	0.01061	-0.025919	453.6207	-0.1458	534.6405	-0.14327	189330.4062	0.19988	2122.7805	-0.44876	192.546	-0.59178	179.0231	-0.25623	0.010008	-0.0055712	-1.4053	7926542	0.36801
011	2019-07-08t1556	1562619516.92	adult	142	78.0006	-206.0026	752.3445	0.9125	259.2215	0.46939	214.176	0.24673	0.010681	0.042707	505.4552	0.49972	661.8856	0.98908	194156.875	0.43131	2334.2292	-0.21973	204.5499	0.095773	189.7871	0.40105	0.010015	0.002015	-1.2793	8332751	0.78137
011	2019-07-08t1956	1562633916.79	adult	145.9999	82.0006	-202.0026	513.8764	-0.70831	233.4548	-0.39447	196.5803	-0.48008	0.010652	0.014982	439.8882	-0.2319	489.2479	-0.46432	175324.5625	-0.40526	1493.8616	-1.0883	194.1594	-0.54316	180.4732	-0.21495	0.01001	-0.0029226	-1.6161	7680753.5	-0.071827
011	2019-07-08t2356	1562648316.84	adult	149.9999	86.0006	-198.0026	581.9786	-0.19651	257.6814	0.44952	212.1546	0.14757	0.010596	-0.039952	493.4412	0.4453	545.6647	0.068005	194549.4688	0.48151	1803.2284	-0.7508	181.4803	-1.3259	166.1095	-1.1695	0.01002	0.0069753	-1.3744	7679338.5	-0.14741
011	2019-07-09t0356	1562662716.95	adult	154	90.0007	-194.0026	568.7646	-0.25162	264.6779	0.71241	225.3416	0.68765	0.01061	-0.026538	484.874	0.39003	540.3323	0.065501	199567.125	0.7325	1530.8033	-1.0136	193.2343	-0.62892	179.7418	-0.30083	0.010003	-0.010297	-1.6269	8133039.5	0.34299
011	2019-07-09t0756	1562677116.83	adult	157.9999	94.0006	-190.0026	605.2751	0.056547	264.0413	0.72049	226.2256	0.73442	0.01061	-0.026717	489.5049	0.49875	553.003	0.23045	199087.1094	0.74058	2007.7126	-0.50727	185.6057	-1.0993	172.5513	-0.78725	0.010008	-0.0048779	-1.5028	7566775	-0.42682
011	2019-07-09t1156	1562691519.46	adult	162.0007	98.0013	-186.0019	494.8351	-0.69153	246.1898	0.14632	219.9114	0.48952	0.010681	0.041781	414.823	-0.34183	454.7473	-0.59806	184396.2031	0.1114	1533.4094	-0.96959	182.2727	-1.3027	168.9516	-1.0342	0.010017	0.0047781	-1.8196	7878736	-0.092252
011	2019-07-09t1556	1562705916.89	adult	166	102.0006	-182.0026	535.1487	-0.34147	251.9498	0.38483	222.9189	0.63269	0.010638	0.00027492	444.0456	0.076983	491.7093	-0.20067	189466.25	0.38263	1712.8353	-0.76711	204.5841	0.067436	191.1223	0.44343	0.01	-0.012455	-1.847	8510699	0.66007
011	2019-07-09t1956	1562720316.7	adult	169.9999	106.0006	-178.0026	721.4105	1.0843	276.9971	1.2759	222.3479	0.63177	0.010582	-0.054494	535.7616	1.2529	649.2248	1.2988	209409.7969	1.3203	2041.9802	-0.41545	210.8448	0.46244	195.5655	0.74456	0.010003	-0.0093087	-1.4099	8810571	0.993
011	2019-07-09t2356	1562734716.86	adult	173.9999	110.0006	-174.0026	598.7856	0.25866	262.7967	0.84903	218.5275	0.50125	0.010638	-6.5036e-05	487.7396	0.75517	562.0155	0.5852	197623.0938	0.84574	2253.218	-0.18371	206.881	0.24186	194.5069	0.68329	0.010004	-0.0084412	-1.5241	8313304	0.33646
011	2019-07-10t0356	1562749117.55	adult	178.0001	114.0008	-170.0024	505.0874	-0.35495	253.7285	0.60689	229.3061	0.9809	0.010568	-0.068278	410.8592	-0.078028	443.9792	-0.40406	192072.4531	0.66018	1576.5735	-0.8417	194.8951	-0.44999	183.4519	-0.012937	0.010008	-0.0047073	-1.9443	8062422.5	0.0089422
011	2019-07-10t0756	1562763517.2	adult	182	118.0007	-166.0025	493.8855	-0.35873	242.5528	0.30799	215.9372	0.47054	0.010582	-0.054791	416.7153	0.085474	456.4372	-0.20254	183369.9219	0.34896	1908.9236	-0.48809	182.2193	-1.1648	166.0148	-1.083	0.010017	0.0042721	-1.5632	7840533.5	-0.2628
011	2019-07-10t1156	1562777917.28	adult	186.0001	122.0007	-162.0025	427.5902	-0.77342	201.894	-0.93994	170.2761	-1.3657	0.010582	-0.054871	364.8941	-0.43403	390.6098	-0.71311	152631.8438	-0.90283	1620.6338	-0.75746	187.9587	-0.77743	175.9806	-0.41213	0.01001	-0.0028095	-1.9857	8187106	0.14808
011	2019-07-10t1556	1562792317.85	adult	190.0002	126.0009	-158.0023	614.3021	0.73279	261.1559	1.0756	224.1373	0.92269	0.010724	0.082505	473.1238	0.96501	535.3713	0.72152	194822.2812	1.0057	2096.5598	-0.25644	202.7262	0.13453	186.6825	0.291	0.010014	0.0020168	-1.1331	8421246	0.42375
011	2019-07-10t1956	1562806720.06	adult	194.0008	130.0015	-154.0017	657.8976	1.1794	281.058	1.809	229.8841	1.2285	0.010568	-0.068829	542.7965	1.9155	611.4218	1.5446	212760.9375	1.8666	1803.1335	-0.53164	208.7653	0.52999	192.0322	0.6594	0.010003	-0.0094783	-1.0408	8598626	0.63351
011	2019-07-10t2356	1562821120.93	adult	198.0011	134.0018	-150.0015	443.0942	-0.38833	223.8154	0.047789	204.2613	0.22714	0.01071	0.067966	351.8343	-0.27085	394.8869	-0.37715	167190.1406	0.00015243	1432.6805	-0.88776	190.0034	-0.51185	177.9478	-0.15684	0.01001	-0.0019377	-1.6046	8161597.5	0.1567
011	2019-07-11t0356	1562835521.13	adult	202.0011	138.0018	-146.0014	431.4717	-0.38512	214.4284	-0.16299	200.5474	0.13537	0.010582	-0.056125	339.7453	-0.30859	380.3399	-0.41277	162107.875	-0.12534	1340.0864	-0.96149	181.363	-0.96354	171.1656	-0.52054	0.010022	0.0091795	-1.7259	7781741.5	-0.23535
011	2019-07-11t0756	1562849921.07	adult	206.0011	142.0018	-142.0014	546.9816	0.64925	250.1011	1.0764	215.9413	0.83634	0.010652	0.01159	441.2341	1.0397	488.0423	0.7301	187825.9531	1.0667	1757.0033	-0.51445	195.7452	-0.098086	183.256	0.24335	0.010017	0.0042437	-1.2319	8481053	0.54148
011	2019-07-11t1156	1562864321.06	adult	210.0011	146.0018	-138.0014	509.9015	0.454	245.6228	1.0216	223.88	1.2257	0.01061	-0.030202	407.0761	0.73149	440.0194	0.372	185199.625	1.0444	1766.0834	-0.48495	185.6561	-0.64414	172.5332	-0.36406	0.010018	0.005004	-1.4904	7654046	-0.29974
011	2019-07-11t1556	1562878721.61	adult	214.0013	150.0019	-134.0013	503.278	0.50764	227.5072	0.52229	198.5898	0.23152	0.010596	-0.044352	394.7983	0.68971	436.9369	0.44997	171767.9375	0.55374	1993.4666	-0.23436	189.6001	-0.38989	176.3047	-0.11156	0.010006	-0.0070714	-1.3436	7958652	0.049722
011	2019-07-11t1956	1562893120.99	adult	218.0011	154.0018	-130.0014	475.9056	0.37799	215.0216	0.19737	194.6199	0.11869	0.010582	-0.05858	356.576	0.31486	397.2858	0.15629	162556.3125	0.23676	1542.4933	-0.67594	189.1228	-0.39608	177.0397	-0.052187	0.010022	0.0092622	-1.3485	8114316	0.23967
011	2019-07-11t2356	1562907521.46	adult	222.0012	158.0019	-126.0013	380.2756	-0.34462	205.3764	-0.038446	191.3911	0.034349	0.010638	-0.0050021	321.0075	-0.034306	360.1813	-0.12014	154443.0938	-0.035492	1084.2571	-1.1259	171.3846	-1.3403	161.7937	-0.90992	0.010008	-0.0051464	-1.7094	7449404.5	-0.38441
011	2019-07-12t0356	1562921921.39	adult	226.0012	162.0019	-122.0013	483.8794	0.64447	214.0016	0.30849	191.5133	0.084809	0.010624	-0.020114	365.2122	0.61433	424.6606	0.62578	161143.2188	0.32187	1858.9406	-0.32201	191.383	-0.24309	177.0877	-0.026634	0.010018	0.0048391	-1.0866	8119233	0.29853
011	2019-07-12t0756	1562936322	adult	230.0014	166.0021	-118.0012	433.937	0.30442	219.5833	0.55208	199.0507	0.42683	0.010652	0.0055207	354.2231	0.56725	390.1512	0.36944	164907.0312	0.54894	2003.9507	-0.1599	187.2947	-0.4476	173.5448	-0.21499	0.010004	-0.0096159	-1.3318	8443996	0.62713
011	2019-07-12t1204	1562951231.59	adult	234.1429	170.1436	-113.8596	349.5993	-0.34569	195.7359	-0.13471	177.9102	-0.36616	0.010681	0.030997	307.1075	0.063985	337.0761	-0.07934	146606.1562	-0.15358	1624.9506	-0.52951	180.8789	-0.76665	169.9419	-0.40272	0.010005	-0.0078214	-1.5514	7972419	0.21078
011	2019-07-12t1556	1562965123.97	adult	238.0019	174.0026	-110.0006	374.9139	-0.036101	204.0352	0.18681	193.5683	0.2815	0.010695	0.042782	301.0803	0.071165	330.5518	-0.061039	152618.3438	0.16099	1840.275	-0.29722	182.6165	-0.66545	171.8193	-0.29268	0.0099998	-0.013585	-1.5641	7907475	0.17474
011	2019-07-12t1956	1562979522.24	adult	242.0014	178.0021	-106.0011	353.9015	-0.13584	202.8486	0.21033	192.9458	0.29026	0.010596	-0.055455	292.4251	0.047156	339.3542	0.11792	153150.6562	0.24533	2064.9954	-0.05572	194.0767	-0.082514	180.9948	0.20213	0.01001	-0.0032541	-1.1046	8181692	0.44121
011	2019-07-12t2356	1562993922.69	adult	246.0016	182.0022	-102.001	370.328	0.10121	209.4441	0.47131	200.8573	0.61802	0.010596	-0.057619	303.5235	0.27174	344.2564	0.25694	158130.2656	0.51002	1925.772	-0.18268	190.6951	-0.24771	177.3808	0.011615	0.01001	-0.0039127	-1.0801	8115792.5	0.40212
011	2019-07-13t0356	1563008323.3	adult	250.0017	186.0024	-98.0008	330.3433	-0.17346	181.0821	-0.33664	174.8589	-0.31854	0.010624	-0.032525	259.0543	-0.20584	289.6453	-0.2228	136354.7969	-0.32044	1663.506	-0.43369	183.6029	-0.58896	171.4765	-0.29439	0.010008	-0.005776	-1.3326	7705262	0.069095
011	2019-07-13t0756	1563022722.75	adult	254.0016	190.0023	-94.001
011	2019-07-13t1156	1563037122.38	adult	258.0015	194.0022	-90.0011
011	2019-07-13t1556	1563051522.7	adult	262.0016	198.0022	-86.001
011	2019-07-13t1956	1563065923.11	adult	266.0017	202.0024	-82.0009
011	2019-07-13t2356	1563080322.47	adult	270.0015	206.0022	-78.001
011	2019-07-14t0356	1563094724.16	adult	274.002	210.0027	-74.0006
011	2019-07-14t0756	1563109122.9	adult	278.0016	214.0023	-70.0009
011	2019-07-14t1156	1563123523.84	adult	282.0019	218.0026	-66.0007
011	2019-07-14t1556	1563137924.09	adult	286.002	222.0026	-62.0006
011	2019-07-14t1956	1563152323.91	adult	290.0019	226.0026	-58.0006
011	2019-07-14t2356	1563166724.4	adult	294.002	230.0027	-54.0005
011	2019-07-15t0356	1563181123.96	adult	298.0019	234.0026	-50.0006
011	2019-07-15t0756	1563195523.91	adult	302.0019	238.0026	-46.0006
011	2019-07-15t1156	1563209927.75	adult	306.003	242.0037	-41.9996
011	2019-07-15t1556	1563224324.18	adult	310.002	246.0027	-38.0006
011	2019-07-15t1956	1563238724.56	adult	314.0021	250.0028	-34.0005
011	2019-07-15t2356	1563253124.72	adult	318.0021	254.0028	-30.0004
011	2019-07-16t0356	1563267525.63	adult	322.0024	258.0031	-26.0002
011	2019-07-16t0756	1563281924.92	adult	326.0022	262.0029	-22.0004
011	2019-07-16t1156	1563296326.36	adult	330.0026	266.0033	-18
011	2019-07-16t1556	1563310726.06	adult	334.0025	270.0032	-14
011	2019-07-16t1956	1563325129.13	adult	338.0034	274.004	-9.9992
011	2019-07-16t2356	1563339525.1	adult	342.0022	278.0029	-6.0003
011	2019-07-17t0356	1563353926.21	adult	346.0025	282.0032	-2
011	2019-07-17t0756	1563368326.2	dead	350.0025	286.0032	2
012	2019-07-02t1556	1562101123.35	egg	-1.9995	-61.999	-274.0014
012	2019-07-02t1956	1562115519.49	larva	1.9995	-58	-270.0025
012	2019-07-02t2356	1562129920.68	larva	5.9998	-53.9997	-266.0021
012	2019-07-03t0356	1562144318.84	larva	9.9993	-50.0002	-262.0026
012	2019-07-03t0756	1562158718.62	larva	13.9992	-46.0003	-258.0027
012	2019-07-03t1156	1562173118.35	larva	17.9991	-42.0003	-254.0028
012	2019-07-03t1556	1562187518.89	larva	21.9993	-38.0002	-250.0026
012	2019-07-03t1956	1562201919.09	larva	25.9994	-34.0001	-246.0026
012	2019-07-03t2356	1562216319.06	larva	29.9993	-30.0001	-242.0026
012	2019-07-04t0356	1562230719.9	larva	33.9996	-25.9999	-238.0023
012	2019-07-04t0756	1562245119.15	larva	37.9994	-22.0001	-234.0026
012	2019-07-04t1156	1562259519.06	larva	41.9993	-18.0001	-230.0026
012	2019-07-04t1556	1562273919.51	larva	45.9995	-14	-226.0025
012	2019-07-04t1956	1562288319.49	larva	49.9995	-10	-222.0025
012	2019-07-04t2356	1562302719.4	larva	53.9994	-6.0001	-218.0025	931.1649	-0.47768	263.8572	-2.1146	142.9028	-3.4747	0.01061	-0.018036	735.1597	-0.3515	863.1213	-0.3858	198948.3125	-2.0907	2202.4634	1.1921	214.9322	0.096178	184.274	-0.14202	0.010005	-0.012258	1.0745	5563950.5	-0.73814
012	2019-07-05t0356	1562317119.73	larva	57.9995	-2	-214.0024	883.1262	-0.55758	311.1261	-0.59281	237.4235	-0.4981	0.010582	-0.04576	716.54	-0.33905	833.3217	-0.41357	235211.2969	-0.55119	1662.4937	-0.24548	194.9733	-0.7573	171.4381	-0.76895	0.010011	-0.0062853	0.039864	6232516	-0.1608
012	2019-07-05t0756	1562331519.46	adult	61.9995	2	-210.0025	1073.9951	0.22326	371.8512	1.3469	296.0821	1.4872	0.010638	0.0083242	829.4124	0.61931	1018.1408	0.58904	279632.0938	1.3316	2375.9824	1.1384	244.5218	1.5729	216.2933	1.5388	0.010027	0.010573	1.3525	7023155	0.57242
012	2019-07-05t1156	1562345918.92	adult	65.9993	5.9998	-206.0026	1252.3861	1.0014	356.5661	1.1153	237.2204	-0.24591	0.010624	-0.0059038	910.7422	1.3915	1043.9378	0.86026	268494.2812	1.1161	1919.6849	0.1039	242.8814	1.5749	214.0583	1.4649	0.010028	0.012091	1.4121	7629147	1.133
012	2019-07-05t1556	1562360319.47	adult	69.9995	10	-202.0025	899.6877	-0.21174	311.519	0.0043017	244.1247	0.12206	0.010624	-0.0064429	742.3969	0.31548	832.7117	-0.058004	234573.8125	0.0093115	1385.5353	-0.92593	197.8198	-0.50267	173.4564	-0.61866	0.010019	0.0027239	-0.12043	7009546.5	0.35127
012	2019-07-05t1956	1562374719.8	adult	73.9995	14.0001	-198.0024	920.7234	-0.022288	322.4934	0.53067	244.8478	0.29739	0.010596	-0.034289	719.6315	0.31137	821.1182	0.013502	243482.5312	0.56021	1686.0922	-0.4518	218.2806	0.53773	197.9498	0.69533	0.010019	0.0038155	-0.62289	7428961.5	0.72131
012	2019-07-05t2356	1562389119.89	adult	77.9996	18.0001	-194.0023	904.4716	0.026582	321.4107	0.70532	253.0818	0.74659	0.01061	-0.021219	672.4674	0.11165	794.5797	0.0081124	242343.6875	0.7227	2413.8901	0.63956	238.1123	1.5845	212.1559	1.4897	0.010006	-0.0089939	1.2357	7614832	0.83687
012	2019-07-06t0356	1562403519.87	adult	81.9996	22.0001	-190.0024	948.7515	0.33525	315.0251	0.72119	243.5047	0.57189	0.010582	-0.048998	725.7124	0.72497	866.5575	0.55309	238158.9375	0.76459	1922.8916	-0.19618	218.0364	0.6508	195.1773	0.61019	0.010013	-0.0016308	0.89604	7534029	0.64518
012	2019-07-06t0756	1562417920.23	adult	85.9997	26.0002	-186.0023	817.1345	-0.10625	287.3747	0.083129	230.3923	0.24788	0.010596	-0.035945	637.8111	0.18021	737.9918	-0.024655	216967.9219	0.11322	1724.7504	-0.54075	218.8578	0.75541	196.6394	0.72132	0.010011	-0.0033998	0.57356	7585829	0.60915
012	2019-07-06t1156	1562432320.24	adult	89.9997	30.0002	-182.0022	713.8512	-0.4533	259.499	-0.57888	205.917	-0.54063	0.010596	-0.036464	543.3167	-0.45808	642.6752	-0.44585	195921.7344	-0.55025	2071.5959	-0.11874	189.6268	-0.71374	169.3092	-0.76439	0.010008	-0.0066777	-0.26175	6859181	-0.36098
012	2019-07-06t1556	1562446720.02	adult	93.9996	34.0001	-178.0023	886.896	0.48837	281.3442	0.26252	216.6458	-0.024932	0.010695	0.059178	602.1202	0.22901	706.7832	0.087257	210445.5	0.21226	2647.2102	0.56121	202.7986	0.0025655	182.5115	-0.012362	0.010002	-0.012574	0.60598	6954775.5	-0.29284
012	2019-07-06t1956	1562461120.5	adult	97.9997	38.0003	-174.0022	704.6574	-0.27714	252.7081	-0.46914	199.058	-0.61728	0.010596	-0.037461	538.8018	-0.18705	619.7063	-0.32945	190794.5781	-0.44049	2347.9092	0.09042	188.5015	-0.7351	170.8876	-0.65269	0.010017	0.0028945	-1.0399	6906129	-0.38563
012	2019-07-06t2356	1562475519.94	adult	101.9996	42.0001	-170.0023	795.2697	0.3016	277.9306	0.45364	216.9723	0.17234	0.01061	-0.024296	588.2051	0.42714	709.5021	0.39394	209559.6562	0.47303	1991.098	-0.41269	214.0851	0.65465	196.4785	0.82222	0.010009	-0.0050341	-0.45419	7400494.5	0.19514
012	2019-07-07t0356	1562489935.02	adult	106.0038	46.0043	-165.9981	813.72	0.52385	301.4781	1.316	227.5932	0.67288	0.010681	0.043963	700.4287	1.6616	782.6277	1.0345	225807.0938	1.2738	2630.3635	0.30081	215.2501	0.73874	196.374	0.83701	0.010003	-0.011666	0.082863	8198877	1.1344
012	2019-07-07t0756	1562504335.59	adult	110.0039	50.0044	-161.998	632.8587	-0.36349	247.8584	-0.25285	205.9198	-0.13576	0.010624	-0.011409	524.7157	0.089338	571.0267	-0.31665	186637.4062	-0.24415	2058.0388	-0.41886	185.9992	-0.84722	169.5893	-0.71053	0.010015	0.00044052	-1.083	7577606.5	0.34849
012	2019-07-07t1156	1562518731.59	adult	114.0028	54.0033	-157.9991	1010.0838	1.8926	314.406	1.9453	237.3351	1.1797	0.01061	-0.025368	743.6976	2.4213	889.2918	2.0981	237062.1562	1.9658	3311.1143	0.9781	218.4862	0.94174	198.2674	0.9713	0.010005	-0.0092224	0.0046979	8276475.5	1.1406
012	2019-07-07t1556	1562533125.7	adult	118.0012	58.0017	-154.0007	600.121	-0.4081	260.368	0.30395	218.7588	0.45504	0.010624	-0.011944	494.2321	-0.0096824	549.123	-0.30309	196057.0938	0.31264	2308.3625	-0.19842	200.7789	-0.03846	182.3737	0.032592	0.01002	0.0055563	-1.4458	7834995	0.56879
012	2019-07-07t1956	1562547520.44	adult	121.9997	62.0002	-150.0022	595.4941	-0.37902	240.847	-0.27127	216.4868	0.37666	0.010624	-0.012111	461.1758	-0.27742	526.1704	-0.41001	181357.7812	-0.26187	2127.8826	-0.42319	194.7985	-0.38254	176.3035	-0.33969	0.010004	-0.010496	-1.3287	7633375	0.27767
012	2019-07-07t2356	1562561921.59	adult	126	66.0006	-146.0019	595.9356	-0.32527	250.727	0.09192	223.1444	0.6518	0.010638	0.0014903	458.86	-0.23669	546.181	-0.19299	188546.6875	0.090172	2205.8921	-0.35177	187.3035	-0.82309	169.5271	-0.76565	0.010022	0.0081117	-1.3332	7718590	0.32055
012	2019-07-08t0356	1562576321.73	adult	130.0001	70.0006	-142.0018	716.1301	0.50583	259.0611	0.4012	209.2844	0.082818	0.010667	0.028965	538.9731	0.71351	620.7399	0.46962	194295.8281	0.37587	2732.6187	0.2123	201.605	-0.024681	183.4803	0.062256	0.010012	-0.0018714	-1.2118	7913599.5	0.48941
012	2019-07-08t0756	1562590721.6	adult	134	74.0006	-138.0019	646.7675	0.10109	248.9885	0.090549	203.7569	-0.15175	0.010596	-0.039541	492.5669	0.25393	587.1672	0.25247	187986.3438	0.12197	3245.8689	0.75527	201.2941	-0.05884	183.6721	0.056229	0.010023	0.0096826	-1.3102	8253863	0.82719
012	2019-07-08t1156	1562605121.43	adult	138	78.0005	-134.0019	542.2471	-0.56739	249.2535	0.11708	213.617	0.23746	0.010681	0.042756	429.3383	-0.4263	482.2824	-0.58671	186690.9062	0.081663	2393.489	-0.16093	181.6363	-1.233	164.3429	-1.177	0.010015	0.001851	-1.2397	7997808	0.45285
012	2019-07-08t1556	1562619521.64	adult	142.0001	82.0006	-130.0019	644.7844	0.16945	240.2419	-0.1753	198.4591	-0.39243	0.01061	-0.025969	453.4411	-0.10918	547.7258	0.007009	181142.4219	-0.15475	2705.2461	0.17075	201.8745	-0.063078	184.4561	0.062428	0.010014	0.00056134	-1.0989	8789413	1.3271
012	2019-07-08t1956	1562633921.48	adult	146	86.0005	-126.0019	620.7827	0.040025	269.1641	0.82343	239.7114	1.2745	0.010681	0.042561	468.8047	0.1102	549.1732	0.058195	201603.9062	0.78262	2874.4941	0.35095	203.0739	-0.0090615	184.8017	0.063341	0.010006	-0.0075591	-0.78435	8158899.5	0.50429
012	2019-07-08t2356	1562648321.52	adult	150	90.0005	-122.0019	528.407	-0.57588	244.8882	0.012093	211.0912	0.10424	0.010652	0.014769	437.873	-0.21746	485.2652	-0.46488	183911.0625	-0.00046763	2795.3413	0.27456	201.5716	-0.11347	184.9195	0.0527	0.010007	-0.0065498	-1.3713	7997150	0.24051
012	2019-07-09t0356	1562662721.69	adult	154.0001	94.0006	-118.0018	561.2334	-0.30549	276.1314	1.1046	253.6578	1.8457	0.01061	-0.026538	455.3445	0.035762	502.5215	-0.27146	208203.0625	1.1242	2768.5811	0.25611	209.1539	0.33703	193.587	0.60718	0.010004	-0.0091094	-1.3798	8802034	1.1717
012	2019-07-09t0756	1562677121.59	adult	158	98.0006	-114.0019	558.9122	-0.2779	238.7716	-0.14442	203.4009	-0.20398	0.010596	-0.040342	436.8748	-0.13493	480.3875	-0.42184	180272.5625	-0.11254	2165.3071	-0.34663	197.0215	-0.40391	182.2542	-0.14589	0.01	-0.012722	-1.5619	8235498.5	0.41237
012	2019-07-09t1156	1562691524.28	adult	162.0008	102.0013	-110.0011	368.0225	-1.6119	209.7761	-1.0961	206.2764	-0.07398	0.010624	-0.01323	317.3313	-1.5168	347.0971	-1.5702	157961.4062	-1.0836	2247.1575	-0.24609	199.8398	-0.23024	182.2883	-0.14749	0.010004	-0.0084959	-0.799	8349908	0.50405
012	2019-07-09t1556	1562705921.68	adult	166.0001	106.0006	-106.0018	549.553	-0.23647	251.0178	0.35321	220.0809	0.51503	0.010568	-0.067852	428.3278	-0.11228	485.0558	-0.26095	190020.4531	0.40754	3016.3704	0.5483	216.4939	0.79413	199.9428	1.0308	0.010011	-0.0012858	-0.75499	9104216	1.4114
012	2019-07-09t1956	1562720321.46	adult	170	110.0005	-102.0019	587.5907	0.10566	243.9065	0.16223	208.8688	0.072755	0.01061	-0.02728	447.947	0.19779	533.4015	0.2481	183905.4688	0.18279	2958.1392	0.50568	218.1484	0.90648	202.7455	1.2195	0.01002	0.0077037	-0.96228	9317991	1.6296
012	2019-07-09t2356	1562734721.71	adult	174.0001	114.0006	-98.0018	370.7939	-1.4148	214.1735	-0.77257	201.5059	-0.20367	0.010652	0.013669	315.7316	-1.3058	336.8437	-1.4593	160844.2656	-0.78001	2093.8188	-0.34359	195.4693	-0.44774	181.9012	-0.13946	0.010007	-0.0049428	-1.6151	8359832.5	0.39396
012	2019-07-10t0356	1562749122.31	adult	178.0002	118.0008	-94.0017	463.6759	-0.66053	214.3789	-0.6937	189.2751	-0.67372	0.010624	-0.01385	365.1882	-0.62382	411.9892	-0.69495	161427.3281	-0.68256	2406.3806	-0.010127	193.731	-0.51978	178.9935	-0.29911	0.01001	-0.0025689	-1.3755	8631878	0.69982
012	2019-07-10t0756	1562763521.98	adult	182.0002	122.0007	-90.0018	380.7867	-1.2001	183.9532	-1.614	163.9028	-1.6782	0.01061	-0.027577	321.3013	-1.0531	350.514	-1.1691	138700.7188	-1.5936	2369.9551	-0.025573	201.385	-0.025934	185.7167	0.16077	0.010002	-0.0099798	-0.89931	8959418	1.0691
012	2019-07-10t1156	1562777922.09	adult	186.0002	126.0007	-86.0017	436.4034	-0.70713	216.3094	-0.46985	198.9892	-0.17857	0.010624	-0.013997	321.4576	-0.95262	354.2685	-1.0468	162880.9531	-0.45952	2613.5842	0.24172	212.392	0.66164	193.1598	0.65708	0.010008	-0.004348	-0.6621	9698458	1.9156
012	2019-07-10t1556	1562792322.64	adult	190.0003	130.0008	-82.0016	381.9386	-1.0383	213.2144	-0.48186	201.9	0.0003755	0.01061	-0.027807	320.3727	-0.86357	354.9364	-0.94877	160763.6562	-0.46253	2752.9819	0.40717	207.1652	0.39401	191.5892	0.59333	0.010008	-0.0043988	-0.55333	9294261	1.4284
012	2019-07-10t1956	1562806724.95	adult	194.001	134.0015	-78.0009	444.4071	-0.47207	230.2474	0.16304	205.659	0.22059	0.010667	0.026798	368.2899	-0.18219	401.0589	-0.42187	172685.5625	0.14311	2107.5623	-0.22231	207.787	0.47315	190.3877	0.55875	0.010011	-0.0011972	-0.8139	9090891	1.191
012	2019-07-10t2356	1562821125.67	adult	198.0012	138.0017	-74.0007	395.9502	-0.75872	210.5996	-0.37918	194.4921	-0.17998	0.010624	-0.014765	323.534	-0.61267	363.3393	-0.67516	158581.5312	-0.36928	2079.2166	-0.22814	196.451	-0.13921	182.2624	0.10515	0.010014	0.0017008	-1.3917	8906305	0.98435
012	2019-07-11t0356	1562835525.99	adult	202.0013	142.0018	-70.0007	415.5339	-0.5124	219.6303	0.0047358	203.5637	0.26102	0.010624	-0.015253	329.2983	-0.43548	360.971	-0.5978	165381.5938	0.014946	1935.7931	-0.35274	192.4538	-0.32596	178.6007	-0.0735	0.01002	0.007905	-0.82402	8585172	0.63879
012	2019-07-11t0756	1562849925.94	adult	206.0013	146.0018	-66.0007	430.8637	-0.29425	221.4967	0.15485	206.6815	0.45125	0.010624	-0.015839	328.2292	-0.34237	362.1593	-0.48682	166787.0156	0.16551	1958.6201	-0.30862	199.3962	0.11063	186.3509	0.42747	0.010013	0.00034535	-1.307	9240018	1.3493
012	2019-07-11t1156	1562864325.92	adult	210.0013	150.0018	-62.0007	370.0822	-0.7002	211.7622	-0.07235	201.1452	0.28027	0.01061	-0.030202	293.8942	-0.66355	329.3682	-0.71004	159668.7031	-0.052504	2221.6975	-0.020956	199.5975	0.14692	183.7234	0.29799	0.010008	-0.004465	-1.1561	9213822	1.3307
012	2019-07-11t1556	1562878726.46	adult	214.0014	154.0019	-58.0005	493.1518	0.42267	246.8307	1.1467	232.3791	1.6337	0.010596	-0.044352	366.4876	0.33827	429.0166	0.37162	186357.1875	1.1808	1963.1522	-0.2652	213.9408	0.97948	198.6988	1.2044	0.010017	0.0038236	-0.77766	9525927	1.6582
012	2019-07-11t1956	1562893125.85	adult	218.0012	158.0017	-54.0007	382.119	-0.41876	215.1028	0.19999	202.945	0.46171	0.010582	-0.05858	322.4723	-0.11083	353.8646	-0.27711	162617.6875	0.23939	1675.593	-0.54049	183.372	-0.71428	168.5936	-0.54278	0.010006	-0.0067787	-1.4251	8429977	0.55689
012	2019-07-11t2356	1562907526.32	adult	222.0014	162.0019	-50.0006	371.6057	-0.4191	213.4257	0.21984	201.5979	0.45014	0.010652	0.0087285	309.4685	-0.17896	341.8225	-0.30482	160282.7188	0.21391	1821.4655	-0.37562	196.7536	0.036025	183.0134	0.3018	0.010001	-0.011863	-1.0256	8931632	1.0692
012	2019-07-12t0356	1562921926.27	adult	226.0013	166.0019	-46.0006	276.9519	-1.1524	173.6186	-0.9801	168.9331	-0.82412	0.010624	-0.020114	232.6923	-1.0528	260.5402	-1.0369	130734.8047	-0.97027	1644.6963	-0.53991	180.2123	-0.83752	165.8466	-0.65776	0.010011	-0.0022724	-1.1947	8010797	0.19466
012	2019-07-12t0756	1562936326.9	adult	230.0015	170.002	-42.0004	343.4176	-0.48937	199.8422	-0.073969	193.6704	0.21288	0.01061	-0.035556	264.0262	-0.57015	289.0644	-0.66091	150681	-0.052299	2204.1992	0.043521	198.269	0.12616	182.7883	0.29616	0.01001	-0.0030918	-0.68202	8853703	1.0113
012	2019-07-12t1204	1562951236.56	adult	234.1431	174.1436	-37.8588	334.1212	-0.48267	202.5816	0.080763	197.8488	0.41577	0.010596	-0.051257	264.1336	-0.47859	295.4747	-0.50561	152949.0781	0.11274	2195.8872	0.049609	212.4549	0.8569	195.0277	0.96502	0.010013	3.4239e-05	0.013359	9420462	1.5411
012	2019-07-12t1556	1562965128.87	adult	238.0021	178.0026	-33.9999	278.6639	-0.89471	182.014	-0.50094	179.8843	-0.24775	0.010582	-0.066881	225.3964	-0.88477	245.5167	-0.936	137602.5938	-0.4652	1636.0045	-0.50412	208.1037	0.62597	191.7242	0.77942	0.010016	0.0027159	-0.72061	9058756	1.2137
012	2019-07-12t1956	1562979527.13	adult	242.0016	182.0021	-30.0003	261.3431	-0.96787	190.4022	-0.17508	189.6277	0.16383	0.01061	-0.04184	234.3784	-0.68596	248.7605	-0.81784	143563.25	-0.1515	1576.0898	-0.55022	195.768	0.0019301	181.6809	0.23864	0.010021	0.0071052	-0.87119	8947774	1.1204
012	2019-07-12t2356	1562993927.55	adult	246.0017	186.0022	-26.0002	182.1983	-1.6022	125.6142	-2.1017	125.1053	-2.2251	0.010652	-0.0029454	160.0333	-1.5398	172.5377	-1.523	94336.2969	-2.1099	1540.2854	-0.57207	184.4015	-0.55737	168.495	-0.45556	0.010007	-0.0069224	-0.89191	7518602	-0.11827
012	2019-07-13t0356	1563008328.21	adult	250.0019	190.0024	-22
012	2019-07-13t0756	1563022727.68	adult	254.0017	194.0022	-18.0002
012	2019-07-13t1156	1563037127.42	adult	258.0017	198.0022	-14.0003
012	2019-07-13t1556	1563051527.67	adult	262.0017	202.0022	-10.0002
012	2019-07-13t1956	1563065928.21	adult	266.0019	206.0024	-6
012	2019-07-13t2356	1563080327.5	adult	270.0017	210.0022	-2.0002
012	2019-07-14t0356	1563094729.17	dead	274.0022	214.0027	2.0002
013	2019-07-02t1556	1562101127.82	egg	-1.9995	-57.999	-306.0023
013	2019-07-02t1956	1562115524.13	larva	1.9995	-54	-302.0034
013	2019-07-02t2356	1562129925.18	larva	5.9998	-49.9997	-298.0031
013	2019-07-03t0356	1562144323.37	larva	9.9993	-46.0002	-294.0036
013	2019-07-03t0756	1562158723.14	larva	13.9992	-42.0003	-290.0036
013	2019-07-03t1156	1562173122.82	larva	17.9991	-38.0004	-286.0037
013	2019-07-03t1556	1562187523.42	larva	21.9993	-34.0002	-282.0036
013	2019-07-03t1956	1562201923.62	larva	25.9993	-30.0001	-278.0035
013	2019-07-03t2356	1562216323.56	larva	29.9993	-26.0002	-274.0035
013	2019-07-04t0356	1562230724.44	larva	33.9996	-21.9999	-270.0033
013	2019-07-04t0756	1562245123.63	larva	37.9993	-18.0001	-266.0035
013	2019-07-04t1156	1562259523.54	larva	41.9993	-14.0002	-262.0035
013	2019-07-04t1556	1562273924.09	larva	45.9995	-10	-258.0034
013	2019-07-04t1956	1562288324.03	larva	49.9995	-6	-254.0034	1243.8455	0.48576	346.4825	0.017878	273.0602	0.31224	0.010681	0.051157	795.3673	-0.084481	1036.3515	0.28042	259515.375	-0.030216	2045.1564	1.0486	245.296	1.3776	217.1664	1.4625	0.010008	-0.0098668	0.20652	5980561	-0.18276
013	2019-07-04t2356	1562302723.95	larva	53.9994	-2	-250.0034	1218.6104	0.51029	350.7525	0.33502	263.8843	0.17846	0.010596	-0.031667	847.4757	0.41971	1135.7486	0.8602	264818.1562	0.36288	2318.3882	1.4829	221.3312	0.38226	191.8059	0.23443	0.010008	-0.0093996	0.35356	6457781	0.19074
013	2019-07-05t0356	1562317124.29	adult	57.9995	2	-246.0033	766.9428	-0.9673	316.3061	-0.44525	263.7267	0.31517	0.01061	-0.018535	636.4487	-0.90175	735.2692	-0.87305	238494.7656	-0.42753	1324.2882	-1.0029	228.4456	0.76449	213.5876	1.3613	0.010023	0.0058923	-1.1338	6906138.5	0.55133
013	2019-07-05t0756	1562331524.09	adult	61.9995	6	-242.0034	929.914	-0.29863	297.4827	-0.79307	225.6609	-0.74391	0.010596	-0.032676	730.2882	-0.093698	827.0613	-0.32992	224599.4531	-0.76308	1650.9585	-0.34079	185.1398	-1.173	165.2313	-1.0715	0.01002	0.0036378	-0.90312	6319008	-0.1849
013	2019-07-05t1156	1562345923.51	adult	65.9993	9.9998	-238.0035	799.3003	-0.68637	293.357	-0.72167	239.9496	-0.15722	0.010582	-0.046794	628.9989	-0.68488	726.3658	-0.7089	221777.875	-0.68074	1639.3074	-0.42467	184.013	-1.1945	163.0681	-1.1722	0.010025	0.0092381	-1.5131	6644341	0.055287
013	2019-07-05t1556	1562360324.06	adult	69.9995	14	-234.0034	920.4778	-0.13199	307.2542	-0.12089	241.1177	0.021728	0.01061	-0.020109	710.7513	0.076303	839.6804	-0.022581	231669.6562	-0.10357	1913.6244	0.0036113	197.0003	-0.5419	178.0839	-0.37646	0.010015	-0.00095998	-0.93877	7120773.5	0.47512
013	2019-07-05t1956	1562374724.35	adult	73.9995	18.0001	-230.0033	1123.3368	0.77946	333.1779	0.84754	255.8918	0.67629	0.01061	-0.020659	755.1891	0.58731	948.2948	0.67954	251216.1094	0.86407	2446.7627	0.80838	213.825	0.32054	195.6126	0.57152	0.010023	0.0069432	-0.89438	7595064	0.90956
013	2019-07-05t2356	1562389124.52	adult	77.9996	22.0001	-226.0033	654.6444	-0.99523	276.5132	-0.64035	230.7314	-0.0427	0.01061	-0.021219	562.1359	-0.76875	621.6757	-0.92664	208490.9062	-0.62227	2845.688	1.3171	190.4439	-0.78206	171.5926	-0.6856	0.010018	0.0023898	-1.0261	7015002.5	0.1448
013	2019-07-06t0356	1562403524.52	adult	81.9996	26.0001	-222.0033	972.5245	0.43602	303.133	0.36088	233.1801	0.19644	0.010638	0.0055891	679.1572	0.34225	873.3552	0.59112	227956.0312	0.35459	2914.3352	1.2844	223.4014	0.92207	202.3586	0.99999	0.010027	0.011637	-0.91468	8065685	1.2699
013	2019-07-06t0756	1562417925.01	adult	85.9997	30.0002	-218.0031	963.5859	0.53971	306.4176	0.66613	239.5708	0.59098	0.01061	-0.022317	657.9921	0.35152	869.4513	0.73874	231038.8594	0.68486	2508.625	0.57753	213.2639	0.46761	194.4721	0.60232	0.010001	-0.014122	-0.85782	8167579	1.3056
013	2019-07-06t1156	1562432324.93	adult	89.9997	34.0002	-214.0031	687.6859	-0.57402	276.6178	-0.051075	229.5937	0.36334	0.01061	-0.022836	561.7398	-0.29646	651.3549	-0.39337	208569.7969	-0.03254	2767.9421	0.83218	184.1328	-1.0005	162.9172	-1.1191	0.010015	0.00013856	-0.51371	7207511	0.063572
013	2019-07-06t1556	1562446724.71	adult	93.9996	38.0002	-210.0032	901.9854	0.56089	275.9739	0.096527	211.3856	-0.22855	0.010638	0.0040111	588.2468	0.10409	810.4238	0.7356	207532.3906	0.092697	3005.6304	1.0302	204.5958	0.09738	182.7335	8.4095e-05	0.010001	-0.013777	-0.12842	7487797	0.36214
013	2019-07-06t1956	1562461125.09	adult	97.9998	42.0003	-206.0031	1123.5178	1.8154	265.019	-0.087859	196.9123	-0.70136	0.010638	0.00353	654.488	0.88007	851.1369	1.1656	199294.2812	-0.090952	3231.2212	1.2033	189.9683	-0.65692	170.2615	-0.68817	0.010018	0.0032077	-0.29768	6618305	-0.73958
013	2019-07-06t2356	1562475524.62	adult	101.9996	46.0001	-202.0032	655.5676	-0.42302	244.6261	-0.58094	198.46	-0.56091	0.010638	0.0030665	485.577	-0.54192	592.8329	-0.38349	183958.7969	-0.58281	3849.384	1.854	191.3153	-0.57092	165.8958	-0.92911	0.010011	-0.0031084	0.55135	7013426	-0.27823
013	2019-07-07t0356	1562489940.23	adult	106.004	50.0045	-197.9989	627.3188	-0.47928	251.9957	-0.22871	206.9199	-0.15367	0.010596	-0.038343	479.0707	-0.47737	559.683	-0.49694	190256.7812	-0.19942	3433.8076	1.2548	190.5591	-0.60194	168.6501	-0.76615	0.010009	-0.0052453	-0.17284	7158543.5	-0.12536
013	2019-07-07t0756	1562504341.08	adult	110.0042	54.0047	-193.9987	1026.516	1.8318	282.7245	0.84336	216.5309	0.2919	0.010624	-0.011409	633.3119	1.1633	940.783	2.3008	212891.5312	0.85138	4659.3599	2.6037	217.5641	0.8809	196.5415	0.8618	0.010003	-0.011352	-0.63776	8178015.5	1.0681
013	2019-07-07t1156	1562518736.95	adult	114.003	58.0036	-189.9998	1039.3339	2.0615	277.5094	0.7746	219.8058	0.46915	0.010596	-0.038995	589.6779	0.86162	796.7379	1.4232	209519.5625	0.8061	4516.0493	2.3537	220.2516	1.0391	196.3896	0.86091	0.010024	0.0093177	1.2101	8130145.5	0.96654
013	2019-07-07t1556	1562533130.68	adult	118.0013	62.0018	-186.0015	824.9972	0.93349	269.6585	0.60194	220.5865	0.52938	0.010667	0.029262	570.1318	0.77791	712.4747	0.92369	202243.8906	0.57593	3874.3311	1.5629	221.6576	1.1228	198.2575	0.97352	0.01001	-0.0037357	0.36238	7860642	0.59916
013	2019-07-07t1956	1562547525.13	adult	121.9998	66.0003	-182.0031	701.637	0.27521	256.1181	0.22433	211.298	0.16534	0.010624	-0.012111	516.3922	0.31001	632.1422	0.40897	192856.9375	0.23325	3509.1636	1.1108	206.0963	0.2517	184.5857	0.15519	0.010024	0.010075	0.16399	7422146.5	0.027764
013	2019-07-07t2356	1562561926.24	adult	126.0001	70.0006	-178.0028	527.8674	-0.75798	234.0715	-0.45507	199.6711	-0.30481	0.01071	0.070533	440.7413	-0.43416	499.0827	-0.56702	174851.4375	-0.50653	3155.1934	0.69057	201.2229	-0.033058	179.0931	-0.18794	0.010014	0.00022585	-1.1947	7515070	0.079439
013	2019-07-08t0356	1562576326.48	adult	130.0001	74.0007	-174.0027	687.6236	0.31964	252.5946	0.18647	191.9094	-0.62545	0.010596	-0.039528	543.7545	0.76679	643.423	0.65426	190708.9062	0.21787	3195.4167	0.71497	194.2964	-0.44454	173.8513	-0.52648	0.010013	-0.00037149	-0.89756	7353923.5	-0.17496
013	2019-07-08t0756	1562590726.33	adult	134.0001	78.0006	-170.0028	745.9052	0.76334	241.3042	-0.16704	191.5219	-0.65026	0.010695	0.056606	526.4975	0.63948	654.5125	0.81256	180495.5625	-0.21109	3232.5376	0.74094	199.1646	-0.18264	175.2958	-0.46257	0.010015	0.0016218	1.6508	7397569.5	-0.19057
013	2019-07-08t1156	1562605126.17	adult	138.0001	82.0006	-166.0028	906.504	1.9108	279.6728	1.1445	214.9723	0.29262	0.010582	-0.053135	608.7294	1.6459	764.8504	1.8065	211432.625	1.1898	3695.7568	1.2237	215.6391	0.76546	191.9531	0.5548	0.010001	-0.013039	1.3332	7935088.5	0.37819
013	2019-07-08t1556	1562619526.32	adult	142.0001	86.0006	-162.0028	734.0129	0.78586	277.8377	1.1017	215.5481	0.30253	0.01061	-0.025969	591.388	1.5057	681.1565	1.1549	209489.6406	1.1218	2633.4795	0.095217	194.115	-0.52379	169.4351	-0.8917	0.010007	-0.0067039	2.0132	7487790.5	-0.22831
013	2019-07-08t1956	1562633926.2	adult	146.0001	90.0006	-158.0028	756.1699	0.98772	279.4179	1.1731	209.7849	0.057085	0.01061	-0.026113	619.3637	1.8914	714.8047	1.5024	210681.125	1.1929	3234.887	0.72663	207.8279	0.27577	182.5892	-0.078912	0.010013	-0.00060739	1.8475	7866703.5	0.15222
013	2019-07-08t2356	1562648326.22	adult	150.0001	94.0006	-154.0028	831.5848	1.5711	289.5833	1.5403	231.7045	0.94423	0.010624	-0.012664	592.5701	1.6276	718.4107	1.5921	218056.1875	1.5465	3532.781	1.0367	215.0088	0.69739	192.6432	0.55456	0.010022	0.0085274	0.42983	8345781.5	0.66604
013	2019-07-09t0356	1562662726.42	adult	154.0001	98.0006	-150.0027	635.535	0.22604	279.6982	1.2267	239.6319	1.2721	0.010624	-0.012876	505.9626	0.64304	590.2846	0.51066	210612.7344	1.2335	3715.8579	1.2278	232.333	1.7435	209.2173	1.6323	0.010006	-0.0070269	1.1273	9473609	2.0036
013	2019-07-09t0756	1562677126.33	adult	158.0001	102.0006	-146.0028	961.174	2.6239	294.035	1.7471	233.3445	1.0271	0.010624	-0.013055	656.7941	2.513	758.2343	2.074	221408.3438	1.7527	4595.5693	2.1305	222.5829	1.1532	199.1682	0.97211	0.010009	-0.0032952	1.2504	8494654	0.7376
013	2019-07-09t1156	1562691529.23	adult	162.0009	106.0014	-142.0019	796.1202	1.4951	259.3576	0.59562	217.477	0.38891	0.010624	-0.01323	527.7994	1.0197	712.8897	1.7331	195296.2812	0.60414	3763.8135	1.2913	215.2831	0.71258	197.4619	0.86141	0.0099998	-0.01281	0.17821	8676126	0.9169
013	2019-07-09t1556	1562705926.48	adult	166.0001	110.0007	-138.0027	668.1795	0.62826	266.3987	0.87498	224.7683	0.70936	0.010596	-0.040709	502.7084	0.78335	608.9429	0.86137	201131.0469	0.90694	3928.8103	1.4691	192.5391	-0.66751	167.0588	-1.1589	0.010007	-0.0050909	0.44068	8099925.5	0.14008
013	2019-07-09t1956	1562720326.21	adult	170.0001	114.0006	-134.0028	940.8657	2.6893	309.2923	2.3627	245.2569	1.5819	0.010582	-0.054494	628.3464	2.3653	777.0572	2.4585	233824.9844	2.4092	4788.1816	2.3457	229.1499	1.5753	202.7614	1.2205	0.010003	-0.0093012	0.79379	9552570	1.9239
013	2019-07-09t2356	1562734726.45	adult	174.0001	118.0006	-130.0027	915.9544	2.5867	279.2968	1.3993	232.3793	1.0749	0.010652	0.013669	544.7417	1.4382	739.7073	2.1986	209751.875	1.3819	5188.8579	2.7606	222.981	1.2148	200.0693	1.0463	0.010014	0.0012151	1.2003	9152031	1.373
013	2019-07-10t0356	1562749127.07	adult	178.0003	122.0008	-126.0026	568.0531	0.1097	249.7825	0.47647	213.6662	0.33445	0.010624	-0.01385	455.7561	0.45851	512.4521	0.21858	188086.2188	0.48552	3056.79	0.64167	199.8563	-0.15256	178.7434	-0.31516	0.010017	0.0042065	0.87179	8399962	0.41845
013	2019-07-10t0756	1562763526.74	adult	182.0002	126.0007	-122.0026	612.3466	0.52259	245.2023	0.39489	212.4689	0.32732	0.010582	-0.054791	467.9433	0.69678	544.6405	0.60235	185372.9062	0.43607	3534.6624	1.1429	191.5056	-0.61297	165.3403	-1.1255	0.010005	-0.0072007	2.8261	8019872	-0.049326
013	2019-07-10t1156	1562777926.88	adult	186.0003	130.0008	-118.0026	561.7748	0.23587	244.0553	0.43496	215.7878	0.51598	0.010624	-0.013997	418.6072	0.20727	513.1428	0.41187	183773.6562	0.44417	3212.0496	0.84394	192.981	-0.48162	170.2071	-0.77147	0.010016	0.004036	2.0652	7956994	-0.12103
013	2019-07-10t1556	1562792327.41	adult	190.0004	134.0009	-114.0025	509.245	-0.067945	236.5214	0.27531	207.4678	0.23131	0.010624	-0.014146	414.7077	0.26571	474.218	0.15542	178100.5938	0.28484	3014.2288	0.67128	193.9043	-0.38113	168.7764	-0.81229	0.010001	-0.011436	1.8949	7891129	-0.18633
013	2019-07-10t1956	1562806729.67	adult	194.001	138.0015	-110.0018	803.5283	2.3059	268.4505	1.4006	223.764	0.97388	0.010681	0.040605	514.9551	1.5809	625.5552	1.6767	201069.4375	1.3638	3399.1714	1.0901	220.6497	1.2205	195.2861	0.85854	0.010005	-0.0074401	2.953	8909834	0.98593
013	2019-07-10t2356	1562821130.49	adult	198.0013	142.0018	-106.0016	601.8839	0.85919	275.3615	1.7131	245.0666	1.9276	0.010695	0.054085	464.0111	1.0841	546.3161	1.0533	205970.375	1.6644	3327.595	1.0455	226.924	1.622	200.7452	1.2275	0.010002	-0.01001	2.6557	9460461	1.6002
013	2019-07-11t0356	1562835530.81	adult	202.0013	146.0019	-102.0015	456.0223	-0.18904	239.9385	0.65952	221.4283	1.0052	0.01061	-0.028913	367.4545	0.028003	432.8602	0.088973	180913.625	0.68049	2960.199	0.69408	213.002	0.8553	189.7717	0.59817	0.010009	-0.0033445	0.90089	8852788	0.92997
013	2019-07-11t0756	1562849930.78	adult	206.0013	150.0018	-98.0015	603.3019	1.1069	245.6427	0.93277	220.9968	1.0466	0.010596	-0.043122	417.1011	0.74452	492.9279	0.77734	185460.25	0.96534	3411.7642	1.1749	229.3686	1.8241	198.785	1.1672	0.010014	0.0011775	1.7882	9986709	2.144
013	2019-07-11t1156	1562864330.78	adult	210.0013	154.0018	-94.0015	641.4778	1.5402	260.2266	1.4934	227.5467	1.3782	0.010582	-0.057412	442.5657	1.1689	545.9176	1.4076	196731.2812	1.5398	4558.1357	2.3585	233.8915	2.0928	204.086	1.5027	0.010007	-0.0061452	2.1217	10354610	2.5232
013	2019-07-11t1556	1562878731.27	adult	214.0015	158.002	-90.0014	549.1884	0.89291	227.3707	0.51788	205.171	0.50462	0.010695	0.051772	375.1987	0.44641	448.0394	0.55981	170073.25	0.4809	3138.6409	0.93071	221.5956	1.4101	195.5022	1.0166	0.010018	0.0051423	2.1611	9511547	1.6435
013	2019-07-11t1956	1562893130.71	adult	218.0013	162.0018	-86.0015	428.8656	-0.021627	209.4371	0.01729	189.7472	-0.082087	0.010624	-0.017713	348.3276	0.2119	390.723	0.090787	157706.1719	0.028673	3967.0637	1.7914	212.2327	0.88262	183.2991	0.31139	0.010015	0.002216	1.3712	9281784	1.4129
013	2019-07-11t2356	1562907531.2	adult	222.0015	166.002	-82.0014	415.1203	-0.045246	210.1644	0.11519	197.8131	0.29596	0.010596	-0.045976	332.5704	0.11066	373.5858	0.014711	158674.0938	0.14521	3453.9683	1.2858	207.8231	0.63655	182.4731	0.27094	0.010005	-0.0083561	1.6063	9015364	1.1513
013	2019-07-12t0356	1562921931.12	adult	226.0014	170.0019	-78.0014	490.3898	0.70101	223.8413	0.62246	207.5784	0.73149	0.010596	-0.047392	348.5554	0.40479	410.1431	0.47872	169000.1562	0.65574	4612.2271	2.4783	226.9651	1.6503	197.6588	1.1283	0.010013	-0.00047012	1.9287	9905892	2.0101
013	2019-07-12t0756	1562936331.78	adult	230.0016	174.0021	-74.0012	443.7338	0.39033	225.6925	0.74583	214.4788	1.0404	0.010596	-0.049175	333.7636	0.30926	391.9855	0.38814	170397.8438	0.781	4659.1509	2.5374	215.8559	1.0456	188.1098	0.59044	0.010007	-0.0060037	2.1037	9943833	2.0334
013	2019-07-12t1204	1562951241.46	adult	234.1432	178.1437	-69.8597	416.5701	0.24704	222.447	0.70604	213.2574	1.02	0.010624	-0.023985	319.7106	0.22312	364.3485	0.20011	167502.5938	0.7238	3524.6929	1.3975	221.0181	1.2972	194.9608	0.96137	0.010011	-0.0025058	1.9727	10266292	2.3181
013	2019-07-12t1556	1562965134.04	adult	238.0022	182.0028	-66.0006	392.445	0.12029	200.9157	0.089391	190.4112	0.1594	0.010753	0.098498	289.6029	-0.073796	341.9514	0.056265	149481.2812	0.030172	2990.6682	0.86801	217.7289	1.1137	191.7928	0.78311	0.010017	0.0039803	1.389	10041657	2.1007
013	2019-07-12t1956	1562979532.07	adult	242.0017	186.0022	-62.0012	383.0233	0.12594	197.9087	0.057366	189.5383	0.16042	0.010582	-0.069035	294.5303	0.07375	335.6371	0.07953	149618.9844	0.099154	3171.3875	1.0633	212.7458	0.84958	189.4534	0.65222	0.010005	-0.0082756	1.5746	9866299	1.9347
013	2019-07-12t2356	1562993932.52	adult	246.0018	190.0023	-58.001	351.8179	-0.066378	205.3578	0.34589	199.4099	0.56369	0.01061	-0.044005	271.8449	-0.12819	308.2364	-0.11641	154839.8125	0.37489	2275.4304	0.17052	222.8712	1.3354	201.7874	1.2948	0.010014	0.00072416	1.208	9836867	1.9019
013	2019-07-13t0356	1563008333.18	adult	250.002	194.0025	-54.0009	363.8813	0.13227	194.7178	0.078077	189.256	0.21358	0.01061	-0.046174	275.086	-0.0035747	315.3131	0.044084	146817.25	0.10574	3286.1301	1.2034	217.9642	1.0768	193.3047	0.83927	0.010021	0.0077013	1.7521	10004994	2.0394
013	2019-07-13t0756	1563022732.66	adult	254.0019	198.0024	-50.001	305.9928	-0.30911	182.3973	-0.23645	178.0211	-0.1662	0.010554	-0.10259	240.6575	-0.35486	266.5229	-0.37787	138257.1719	-0.1817	2102.5054	0.022327	213.5047	0.84566	186.1243	0.46007	0.010015	0.00085011	2.1273	9657673	1.7377
013	2019-07-13t1156	1563037132.42	adult	258.0018	202.0023	-46.0011	345.5089	0.14206	206.6688	0.54564	200.1032	0.6581	0.010596	-0.064209	275.237	0.16247	314.9483	0.21317	156034.9688	0.58912	2408.4287	0.34306	222.1651	1.2369	198.3925	1.0732	0.010013	-0.00059358	1.6374	9895457	1.9302
013	2019-07-13t1556	1563051532.73	adult	262.0019	206.0024	-42.001
013	2019-07-13t1956	1563065933.25	adult	266.002	210.0025	-38.0008
013	2019-07-13t2356	1563080332.51	adult	270.0018	214.0023	-34.001
013	2019-07-14t0356	1563094734.3	adult	274.0023	218.0028	-30.0005
013	2019-07-14t0756	1563109133.04	adult	278.002	222.0025	-26.0009
013	2019-07-14t1156	1563123533.89	adult	282.0022	226.0027	-22.0007
013	2019-07-14t1556	1563137934.18	adult	286.0023	230.0028	-18.0006
013	2019-07-14t1956	1563152334.03	adult	290.0022	234.0028	-14.0006
013	2019-07-14t2356	1563166734.63	adult	294.0024	238.0029	-10.0004
013	2019-07-15t0356	1563181134.11	adult	298.0023	242.0028	-6.0006
013	2019-07-15t0756	1563195534.2	adult	302.0023	246.0028	-2.0006
013	2019-07-15t1156	1563209938.3	dead	306.0034	250.0039	2.0006
014	2019-07-02t1556	1562101132.35	egg	-1.9995	-53.9989	-294.002
014	2019-07-02t1956	1562115528.53	larva	1.9995	-50	-290.003
014	2019-07-02t2356	1562129929.73	larva	5.9998	-45.9997	-286.0027
014	2019-07-03t0356	1562144327.79	larva	9.9993	-42.0002	-282.0032
014	2019-07-03t0756	1562158727.54	larva	13.9992	-38.0003	-278.0033
014	2019-07-03t1156	1562173127.25	larva	17.9991	-34.0003	-274.0034
014	2019-07-03t1556	1562187527.92	larva	21.9993	-30.0002	-270.0032
014	2019-07-03t1956	1562201928.15	larva	25.9994	-26.0001	-266.0031
014	2019-07-03t2356	1562216327.97	larva	29.9993	-22.0001	-262.0032
014	2019-07-04t0356	1562230728.94	larva	33.9996	-17.9999	-258.0029
014	2019-07-04t0756	1562245128.04	larva	37.9993	-14.0001	-254.0032
014	2019-07-04t1156	1562259528.02	larva	41.9993	-10.0001	-250.0032
014	2019-07-04t1556	1562273928.57	larva	45.9995	-6	-246.003
014	2019-07-04t1956	1562288328.55	larva	49.9995	-2	-242.003	963.3314	-0.45501	338.4121	-0.20717	292.8376	0.89573	0.010582	-0.044773	705.4245	-0.68841	870.0414	-0.46158	255839.5625	-0.16558	1311.606	-1.0786	221.5426	0.33331	194.5702	0.34549	0.01003	0.01277	-0.2068	4947490.5	-1.2382
014	2019-07-04t2356	1562302728.47	adult	53.9995	2	-238.0031	1023.6296	-0.15987	342.9137	0.11404	272.7281	0.4455	0.010667	0.036852	760.1603	-0.17984	885.9347	-0.28153	257185.2812	0.078566	1344.7814	-0.95935	214.7559	0.088294	190.9793	0.19312	0.010017	-0.00015589	-0.58184	4888058.5	-1.4405
014	2019-07-05t0356	1562317128.76	adult	57.9995	6.0001	-234.003	1118.8569	0.27371	336.7126	0.13606	238.3156	-0.47052	0.010624	-0.0048677	773.2928	0.059684	990.6419	0.32365	253544.5938	0.13925	1844.9452	0.16312	216.1271	0.20444	187.3773	0.036639	0.010023	0.0060296	-0.62346	5929880	-0.48074
014	2019-07-05t0756	1562331528.6	adult	61.9995	10	-230.003	905.8386	-0.38584	289.5973	-1.02	213.6074	-1.1258	0.010667	0.03584	651.3614	-0.66143	805.1643	-0.43523	217197.9688	-1.0448	2210.2083	0.80022	220.2023	0.44836	198.6756	0.63817	0.010006	-0.010291	-0.93321	6315843	-0.1883
014	2019-07-05t1156	1562345927.98	adult	65.9993	13.9999	-226.0032	849.2979	-0.50013	323.7338	0.16115	256.5101	0.38091	0.010667	0.035314	670.0947	-0.38201	756.4115	-0.56044	242800.3125	0.12784	1419.454	-0.83914	239.9831	1.4386	219.3175	1.7369	0.010011	-0.004816	-0.79128	7359082.5	0.83744
014	2019-07-05t1556	1562360328.52	adult	69.9995	18	-222.003	640.8779	-1.2046	281.1713	-0.88653	240.2215	-0.0081769	0.010582	-0.047332	522.8015	-1.3442	582.1961	-1.3314	212565.4688	-0.84615	1847.2823	-0.11316	204.6951	-0.17349	186.4159	0.059612	0.010023	0.00686	-1.4232	6923404	0.25534
014	2019-07-05t1956	1562374728.85	adult	73.9996	22.0001	-218.003	1353.3605	1.6897	299.5993	-0.14828	211.5273	-0.84577	0.010596	-0.034289	792.0022	0.87298	1029.8341	1.1066	226197.4688	-0.11893	3860.1909	3.15	209.3907	0.10438	183.7792	-0.055373	0.010021	0.0057087	0.049488	6393744	-0.45194
014	2019-07-05t2356	1562389128.99	adult	77.9996	26.0001	-214.0029	846.1767	-0.21185	260.1151	-1.1318	210.8938	-0.74326	0.01061	-0.021219	573.2194	-0.68031	728.4796	-0.34924	196126.7969	-1.1135	2349.4517	0.53845	201.557	-0.23033	185.4013	0.05493	0.0099997	-0.015514	-1.1516	7437656.5	0.63245
014	2019-07-06t0356	1562403529.17	adult	81.9996	30.0002	-210.0029	626.025	-1.0328	281.3693	-0.29853	245.52	0.64517	0.010596	-0.035406	502.3746	-1.111	570.1361	-1.1052	212433.8125	-0.26915	1961.903	-0.13793	208.6853	0.178	189.0894	0.27975	0.010003	-0.011449	-1.5274	7781248	0.93569
014	2019-07-06t0756	1562417929.49	adult	85.9997	34.0003	-206.0028	1018.926	0.7838	282.485	-0.066565	224.8271	0.039851	0.01061	-0.022317	596.3122	-0.17205	795.8669	0.31143	212993.7344	-0.048225	3512.8455	2.0102	216.1346	0.61531	194.5096	0.60437	0.01	-0.014643	-0.6449	7716006.5	0.765
014	2019-07-06t1156	1562432329.41	adult	89.9997	38.0003	-202.0028	1077.6393	1.225	282.1096	0.11825	214.3195	-0.21983	0.010638	0.0045291	619.5225	0.21045	805.3894	0.53779	212146.4375	0.11386	3814.946	2.262	215.5101	0.63707	195.4885	0.68825	0.010007	-0.0070054	-0.81361	7558800.5	0.49173
014	2019-07-06t1556	1562446729.3	adult	93.9997	42.0002	-198.0028	591.8922	-0.92924	259.5146	-0.41224	221.6449	0.16858	0.010638	0.0040111	484.6249	-0.82897	567.5289	-0.78387	195154.9531	-0.4153	2942.0063	0.94699	193.5083	-0.48756	174.9956	-0.43373	0.010013	-0.0013675	-0.99595	7015257.5	-0.21852
014	2019-07-06t1956	1562461129.68	adult	97.9998	46.0003	-194.0027	593.6526	-0.8317	233.1927	-1.0735	182.5433	-1.2644	0.010681	0.044849	489.6501	-0.64043	545.7292	-0.80735	174661.3594	-1.1039	3278.9983	1.2635	186.437	-0.84515	166.515	-0.90045	0.01001	-0.0046866	-1.0912	6984674.5	-0.28905
014	2019-07-06t2356	1562475529.23	adult	101.9997	50.0002	-190.0028	775.8915	0.20109	228.2115	-1.0908	176.347	-1.4368	0.010724	0.086035	482.5569	-0.57043	605.6541	-0.29805	170245.75	-1.1484	3158.9841	1.0118	188.3043	-0.73299	165.1929	-0.96937	0.010011	-0.0035959	-1.1785	6865761.5	-0.45882
014	2019-07-07t0356	1562489945.71	adult	106.0042	54.0048	-185.9983	553.1017	-0.87868	203.2145	-1.7515	159.7522	-2.0395	0.010596	-0.038343	435.1176	-0.90208	511.7607	-0.82612	153426.9219	-1.7256	3793.3894	1.6818	194.2223	-0.40303	168.3244	-0.78498	0.01002	0.0055095	0.27173	6861875	-0.4846
014	2019-07-07t0756	1562504346.62	adult	110.0045	58.005	-181.998	808.8585	0.61804	225.3937	-0.95913	178.3414	-1.2472	0.010582	-0.052288	477.9142	-0.37346	661.2729	0.3222	170397.6562	-0.92178	3766.6414	1.5664	196.4248	-0.27643	173.209	-0.49936	0.010017	0.002756	-0.17883	7490658	0.24427
014	2019-07-07t1156	1562518742.23	adult	114.0033	62.0038	-177.9992	607.5964	-0.43008	211.4731	-1.3208	170.9418	-1.5117	0.01061	-0.025369	417.2715	-0.88421	486.7304	-0.83769	159450.75	-1.302	3622.6553	1.3337	197.897	-0.19431	173.7974	-0.46726	0.010026	0.011419	0.20887	7323177.5	0.006912
014	2019-07-07t1556	1562533135.59	adult	118.0014	66.002	-174.0011	588.0919	-0.47986	243.1577	-0.24805	211.6105	0.16429	0.010624	-0.011944	431.0613	-0.66518	489.7101	-0.74928	183097.7344	-0.23886	5018.1284	2.8494	202.1462	0.037593	178.7086	-0.18452	0.010004	-0.01064	-0.73347	7456568.5	0.12064
014	2019-07-07t1956	1562547529.74	adult	121.9998	70.0003	-170.0027	808.6429	0.93476	269.8477	0.6699	222.9268	0.63894	0.010667	0.029094	525.0436	0.40205	648.2966	0.53382	202385.75	0.64354	5591.2646	3.4232	218.4854	0.9472	195.7436	0.8219	0.010001	-0.013	0.62969	8192328	0.93895
014	2019-07-07t2356	1562561930.86	adult	126.0001	74.0007	-166.0024	658.7743	0.074185	259.7386	0.38787	221.0372	0.56592	0.01061	-0.02587	463.0758	-0.19074	562.994	-0.059467	195842.875	0.40807	3578.0283	1.1548	221.3186	1.1075	199.2329	1.0283	0.010014	-0.00017989	0.18254	8509038	1.257
014	2019-07-08t0356	1562576331.18	adult	130.0002	78.0007	-162.0023	834.1193	1.2765	276.8769	0.99278	227.72	0.83433	0.01071	0.070501	584.0703	1.216	735.9431	1.4074	206827.0312	0.92787	4976.1963	2.6492	229.3161	1.5672	202.9743	1.2542	0.010009	-0.0046977	0.39656	9026798	1.8108
014	2019-07-08t0756	1562590731.04	adult	134.0002	82.0007	-158.0023	729.7681	0.65554	263.9634	0.59253	215.3564	0.32087	0.010596	-0.039541	524.9093	0.62143	623.7613	0.55681	199292.375	0.62468	5562.7812	3.2451	222.0405	1.1472	191.509	0.54161	0.010013	-0.00073749	0.58366	7694813	0.16272
014	2019-07-08t1156	1562605130.84	adult	138.0001	86.0006	-154.0024	568.2654	-0.39038	236.091	-0.32748	194.0522	-0.5588	0.01061	-0.025919	458.5944	-0.088349	513.7994	-0.31978	178012.5781	-0.30703	3996.0403	1.543	223.1474	1.2067	197.3373	0.89252	0.010023	0.0095328	-0.12484	8682666	1.2681
014	2019-07-08t1556	1562619530.95	adult	142.0001	90.0007	-150.0024	774.4243	1.065	268.9039	0.79828	224.6501	0.67268	0.010652	0.015127	536.7591	0.86618	649.6645	0.88395	201946.8125	0.78211	4942.3618	2.5252	224.9693	1.3081	200.1326	1.0582	0.010002	-0.011788	-0.022334	8165034.5	0.58096
014	2019-07-08t1956	1562633930.88	adult	146.0001	94.0007	-146.0024	728.6249	0.79491	256.4481	0.38974	210.5469	0.088081	0.010596	-0.039739	481.9019	0.26515	635.5018	0.81094	193618.2812	0.42165	4963.8291	2.5289	214.6588	0.68504	191.2462	0.47767	0.010023	0.0093879	0.094305	8138573.5	0.4798
014	2019-07-08t2356	1562648330.88	adult	150.0001	98.0007	-142.0024	679.3011	0.49269	264.9523	0.69812	221.5074	0.5287	0.010596	-0.039952	499.7447	0.52049	599.6079	0.54393	200038.9531	0.73021	4588.6338	2.128	231.7926	1.7102	202.5206	1.1964	0.010016	0.0026636	0.08822	8817392	1.2417
014	2019-07-09t0356	1562662731.14	adult	154.0002	102.0007	-138.0023	761.6628	1.1283	255.8513	0.41021	207.5641	-0.039379	0.010596	-0.040163	506.5042	0.64954	698.0235	1.4708	193167.7344	0.44222	3630.2229	1.14	210.7372	0.4331	186.2477	0.12584	0.010024	0.010866	0.33956	7883891	0.034347
014	2019-07-09t0756	1562677131.03	adult	158.0002	106.0007	-134.0023	606.2421	0.063525	282.4008	1.3489	251.2295	1.7624	0.010568	-0.067485	472.7034	0.29646	523.6818	-0.032933	213777.4375	1.4067	3612.04	1.128	219.1703	0.94535	195.0321	0.69872	0.010021	0.0077731	1.032	8442661	0.67235
014	2019-07-09t1156	1562691534.12	adult	162.001	110.0016	-130.0015	935.7831	2.5087	327.6383	2.9254	257.467	2.0416	0.010652	0.014202	698.1788	3.0731	797.7498	2.4994	246056.3438	2.8988	5607.2783	3.1599	237.6186	2.0762	211.5098	1.7955	0.010001	-0.01176	1.0737	8886224	1.1828
014	2019-07-09t1556	1562705931.18	adult	166.0002	114.0007	-126.0023	805.867	1.6319	284.0931	1.4752	230.2367	0.93606	0.01061	-0.027084	552.7002	1.3853	642.1758	1.1624	214206.2188	1.4946	4006.3472	1.5473	235.1369	1.9317	211.11	1.7743	0.010015	0.0029435	0.47553	8851025	1.0909
014	2019-07-09t1956	1562720330.96	adult	170.0001	118.0007	-122.0024	734.6194	1.1809	291.8688	1.7764	227.8763	0.86105	0.010638	7.905e-05	602.9965	2.0607	673.461	1.5187	219485.3438	1.7696	4355.71	1.9108	235.1237	1.9385	210.7506	1.749	0.010002	-0.010099	0.21239	9120683	1.382
014	2019-07-09t2356	1562734731.14	adult	174.0002	122.0007	-118.0023	603.1557	0.29074	241.8311	0.14982	188.47	-0.74353	0.010624	-0.013762	487.0921	0.74742	560.9629	0.57565	182098.7812	0.15951	3119.4734	0.68512	209.1933	0.3816	190.9402	0.4505	0.010024	0.01118	-0.57074	8327147	0.35357
014	2019-07-10t0356	1562749131.8	adult	178.0004	126.0009	-114.0021	713.2294	1.181	269.1599	1.1169	219.0797	0.55821	0.010638	-0.00015309	510.1549	1.1086	631.9263	1.305	202408.25	1.1131	5047.4038	2.6365	212.5155	0.60638	190.646	0.44884	0.01001	-0.0020169	0.21976	8152096	0.11773
014	2019-07-10t0756	1562763531.54	adult	182.0003	130.0008	-110.0022	661.2822	0.88665	264.8419	1.039	220.8533	0.67355	0.01061	-0.027577	494.5495	1.0143	587.957	0.99763	199690.7812	1.0587	4674.6953	2.2866	211.9518	0.60195	191.5855	0.53125	0.01002	0.0078748	-0.17889	8545471	0.57633
014	2019-07-10t1156	1562777931.63	adult	186.0003	134.0009	-106.0022	527.331	-0.023201	273.2062	1.3856	241.2446	1.5685	0.010753	0.1106	460.0103	0.7016	502.861	0.31747	203265.4375	1.2873	2915.7029	0.54573	205.2872	0.24318	186.2472	0.22685	0.01001	-0.0022329	-0.44241	8838844	0.91026
014	2019-07-10t1556	1562792332.19	adult	190.0005	138.001	-102.002	620.2343	0.77801	245.0034	0.55086	206.8277	0.20476	0.010596	-0.041432	449.4406	0.6815	532.6525	0.69636	184977.5625	0.58129	4728.625	2.4044	206.7543	0.36999	185.3114	0.20652	0.010003	-0.0094306	-0.11901	8991124	1.0796
014	2019-07-10t1956	1562806734.41	adult	194.0011	142.0016	-98.0014	574.8232	0.53677	244.1223	0.61251	211.0804	0.44616	0.010624	-0.014403	417.4266	0.40848	516.4104	0.65643	183824.0625	0.62215	5097.4697	2.8157	200.9574	0.076321	181.4224	0.010066	0.010019	0.0061684	-0.60953	8765563	0.82255
014	2019-07-10t2356	1562821135.25	adult	198.0013	146.0019	-94.0012	418.1225	-0.58452	235.0872	0.41196	221.8692	0.96093	0.010638	-0.0010682	355.5747	-0.22566	379.6632	-0.52096	176785.5781	0.41195	4201.3184	1.9369	233.5722	2.0062	206.8927	1.6008	0.010012	-0.00017161	0.10062	8584945	0.6272
014	2019-07-11t0356	1562835535.56	adult	202.0014	150.002	-90.0011	319.8568	-1.2765	196.8381	-0.73013	193.1399	-0.1732	0.01061	-0.028913	263.5366	-1.2343	293.0312	-1.2468	148415.9219	-0.71203	4247.0503	2.0091	203.2368	0.29393	183.8565	0.24251	0.010017	0.0042834	-0.115	8359331.5	0.39308
014	2019-07-11t0756	1562849935.59	adult	206.0014	154.002	-86.0011	485.786	0.15202	245.3198	0.92237	231.5853	1.487	0.010624	-0.015839	366.0866	0.12063	422.5829	0.097307	184725.7812	0.93388	5001.3091	2.7976	225.245	1.5884	200.8314	1.289	0.010014	0.001298	0.058399	8749866	0.82758
014	2019-07-11t1156	1562864335.54	adult	210.0014	158.002	-82.0011	369.5343	-0.70472	211.002	-0.096909	200.7506	0.26386	0.010596	-0.043825	297.0942	-0.62411	334.0113	-0.66463	159306.4844	-0.068062	4539.499	2.3395	191.6619	-0.30336	168.6178	-0.59571	0.010015	0.0026699	0.023725	7980036.5	0.041028
014	2019-07-11t1556	1562878736.16	adult	214.0016	162.0021	-78.0009	458.6364	0.13303	223.4947	0.39263	206.766	0.57081	0.010624	-0.01707	327.9515	-0.1401	385.1944	-0.061882	168291.5	0.40432	4104.3354	1.9132	216.4409	1.1201	194.5262	0.95921	0.010007	-0.0058082	0.024531	9300467	1.4268
014	2019-07-11t1956	1562893135.55	adult	218.0014	166.002	-74.0011	501.4994	0.59542	217.3646	0.27293	198.7929	0.29063	0.010652	0.0097132	344.049	0.1585	410.7274	0.29046	163240.7969	0.26613	4287.4395	2.1174	198.4205	0.11837	177.8131	-0.0072602	0.010003	-0.010184	-0.047105	8133056	0.2585
014	2019-07-11t2356	1562907536.02	adult	222.0016	170.0021	-70.001	476.2441	0.4799	222.6333	0.5153	207.6448	0.69647	0.01061	-0.032354	327.7673	0.050446	406.9064	0.34991	167865.5312	0.53776	4974.4043	2.8331	214.3246	0.98926	191.9784	0.81373	0.01	-0.012719	0.38214	8765660	0.90645
014	2019-07-12t0356	1562921936.01	adult	226.0015	174.0021	-66.001	439.326	0.2576	225.7014	0.68182	213.6105	0.9743	0.010596	-0.047392	330.9514	0.18334	367.1247	0.042915	170404.5312	0.71542	4375.4414	2.2374	214.3186	0.97739	191.4407	0.77921	0.010007	-0.0058705	-0.16779	9230488	1.3631
014	2019-07-12t0756	1562936336.63	adult	230.0017	178.0023	-62.0008	407.833	0.07551	215.9837	0.43793	200.8434	0.49813	0.01061	-0.035556	324.0331	0.18655	364.8974	0.11204	162851.6875	0.46208	3985.7729	1.8533	210.8058	0.78162	190.3733	0.7156	0.010005	-0.0079126	-0.32055	8828126	0.98731
014	2019-07-12t1204	1562951246.4	adult	234.1433	182.1439	-57.8592	350.3716	-0.33885	205.6488	0.17731	199.6295	0.48561	0.010782	0.12864	281.9412	-0.25375	307.2213	-0.38524	152591.375	0.097726	3457.7812	1.3296	200.7814	0.25668	180.9727	0.1987	0.010007	-0.0058814	-0.1075	8426593	0.62803
014	2019-07-12t1556	1562965138.92	adult	238.0024	186.0029	-54.0002	344.0134	-0.31174	203.1758	0.15998	196.0368	0.37697	0.010667	0.015147	285.6251	-0.12404	316.7891	-0.20264	152381.875	0.15113	4384.9429	2.2803	194.3079	-0.073058	175.323	-0.10396	0.010009	-0.0047812	-0.2526	8153935	0.39716
014	2019-07-12t1956	1562979536.94	adult	242.0018	190.0023	-50.0007	327.2352	-0.37554	217.3041	0.65797	211.6641	1.0035	0.010568	-0.082578	286.9069	-0.02253	305.6122	-0.2306	164499.1875	0.71506	3885.8877	1.786	214.4369	0.93402	195.0656	0.95085	0.010008	-0.0059466	0.19289	8571043	0.78639
014	2019-07-12t2356	1562993937.44	adult	246.0019	194.0025	-46.0006	382.3342	0.20993	212.1464	0.55425	206.6974	0.83721	0.01061	-0.044005	279.6146	-0.030099	332.3371	0.1334	159958.3594	0.5851	4414.9814	2.3317	227.8172	1.5787	201.6601	1.2881	0.010022	0.0082318	0.66177	8365449.5	0.61968
014	2019-07-13t0356	1563008338.14	adult	250.0021	198.0027	-42.0004	363.6876	0.13051	212.4459	0.61726	210.5027	0.99887	0.010582	-0.073363	266.8202	-0.10786	302.4355	-0.08981	160609.1094	0.66754	4686.46	2.6163	221.3508	1.241	200.5651	1.2163	0.010005	-0.0084802	0.18981	8583983	0.82194
014	2019-07-13t0756	1563022737.6	adult	254.002	202.0025	-38.0005	303.8872	-0.32842	188.8028	-0.043477	185.127	0.09236	0.010596	-0.061974	247.692	-0.26619	289.5402	-0.13788	142546.1094	-0.008479	3853.8354	1.7874	205.3276	0.45517	182.4212	0.27019	0.010006	-0.0076706	0.44399	8126046.5	0.44748
014	2019-07-13t1156	1563037137.41	adult	258.0019	206.0025	-34.0006
014	2019-07-13t1556	1563051537.68	adult	262.002	210.0025	-30.0005
014	2019-07-13t1956	1563065938.29	adult	266.0022	214.0027	-26.0003
014	2019-07-13t2356	1563080337.52	adult	270.002	218.0025	-22.0005
014	2019-07-14t0356	1563094739.33	adult	274.0025	222.003	-18
014	2019-07-14t0756	1563109138.07	adult	278.0021	226.0027	-14.0004
014	2019-07-14t1156	1563123539.03	adult	282.0024	230.0029	-10.0001
014	2019-07-14t1556	1563137939.27	adult	286.0025	234.003	-6.0001
014	2019-07-14t1956	1563152339.27	adult	290.0025	238.003	-2.0001
014	2019-07-14t2356	1563166739.7	dead	294.0026	242.0031	2.0001
015	2019-07-02t1556	1562101136.78	egg	-1.9995	-49.999	-310.0027
015	2019-07-02t1956	1562115533.23	larva	1.9995	-46	-306.0037
015	2019-07-02t2356	1562129934.26	larva	5.9998	-41.9997	-302.0034
015	2019-07-03t0356	1562144332.26	larva	9.9992	-38.0002	-298.004
015	2019-07-03t0756	1562158731.93	larva	13.9991	-34.0003	-294.0041
015	2019-07-03t1156	1562173131.66	larva	17.9991	-30.0004	-290.0042
015	2019-07-03t1556	1562187532.4	larva	21.9993	-26.0002	-286.0039
015	2019-07-03t1956	1562201932.64	larva	25.9993	-22.0001	-282.0039
015	2019-07-03t2356	1562216332.35	larva	29.9993	-18.0002	-278.004
015	2019-07-04t0356	1562230733.46	larva	33.9996	-13.9999	-274.0037
015	2019-07-04t0756	1562245132.46	larva	37.9993	-10.0002	-270.0039
015	2019-07-04t1156	1562259532.34	larva	41.9993	-6.0002	-266.004
015	2019-07-04t1556	1562273933.28	larva	45.9995	-2	-262.0037
015	2019-07-04t1956	1562288333.01	adult	49.9994	2	-258.0038	1072.9052	-0.087531	351.3689	0.15414	287.5818	0.74067	0.01061	-0.017547	716.0042	-0.61737	878.8328	-0.42236	264932.1562	0.16926	1440.1033	-0.70601	239.1621	1.1079	218.779	1.5422	0.010013	-0.0049286	0.071638	5445960	-0.72892
015	2019-07-04t2356	1562302732.91	adult	53.9994	5.9999	-254.0038	1254.1995	0.63261	358.1723	0.54419	274.0479	0.48535	0.010638	0.0093353	842.9276	0.38848	1055.8684	0.49512	269345.5625	0.53152	1848.7076	0.30473	218.029	0.23463	192.8362	0.28592	0.010027	0.009842	0.36552	5783873	-0.50959
015	2019-07-05t0356	1562317133.18	adult	57.9995	10	-250.0037	1595.9846	1.9563	332.9552	0.029023	244.5276	-0.27845	0.01054	-0.08633	855.7831	0.63924	1127.9953	0.96731	252713.0312	0.10793	2004.2808	0.51996	218.4972	0.31219	195.5778	0.4511	0.010024	0.0075079	0.25239	6168393.5	-0.22859
015	2019-07-05t0756	1562331533.03	adult	61.9995	14	-246.0038	809.5613	-0.73457	302.4962	-0.64881	240.4151	-0.27647	0.010624	-0.0053789	625.0769	-0.8505	737.1461	-0.76236	227779.6094	-0.64204	1613.17	-0.41788	229.7496	0.88984	206.2361	1.0246	0.010019	0.0027522	-0.36547	7131429	0.68887
015	2019-07-05t1156	1562345932.38	adult	65.9993	17.9998	-242.004	784.0508	-0.74318	319.7053	0.04407	263.9675	0.62324	0.010624	-0.0059038	647.464	-0.5488	734.2762	-0.66982	240738.0781	0.048519	2164.6697	0.56574	228.8113	0.91302	212.1989	1.3687	0.010028	0.01156	-1.4052	7324478	0.79957
015	2019-07-05t1556	1562360332.87	adult	69.9994	21.9999	-238.0038	919.2751	-0.1366	316.4875	0.15014	234.1653	-0.21026	0.01061	-0.020109	723.2685	0.17091	850.6712	0.033283	238631.5469	0.16703	1795.2899	-0.20468	222.1774	0.66354	198.4066	0.68717	0.01002	0.0037784	0.15025	7450498	0.84229
015	2019-07-05t1956	1562374733.27	adult	73.9995	26	-234.0037	1219.8044	1.1612	326.1193	0.6382	237.2996	0.038422	0.01061	-0.020659	759.1756	0.61824	931.9078	0.59372	245893.9688	0.65496	1379.9221	-0.95902	211.5704	0.21063	189.6961	0.25808	0.010025	0.0095601	-0.1052	6732170	-0.068389
015	2019-07-05t2356	1562389133.43	adult	77.9996	30.0001	-230.0037	830.3733	-0.27649	306.4445	0.25675	232.5238	0.020598	0.010624	-0.0075533	686.8163	0.22615	768.5273	-0.13273	230752.75	0.26219	1920.1304	-0.13516	227.604	1.0628	203.6771	1.035	0.010004	-0.010757	0.42341	7098060	0.24063
015	2019-07-06t0356	1562403533.57	adult	81.9996	34.0001	-226.0036	1023.593	0.6525	332.1217	1.2392	231.8202	0.14698	0.01061	-0.021777	813.7311	1.4486	909.3003	0.79221	250419.7344	1.2573	2096.8381	0.063578	233.1665	1.4158	208.1556	1.3146	0.01001	-0.0053504	1.4671	7780299	0.93457
015	2019-07-06t0756	1562417933.86	adult	85.9997	38.0002	-222.0035	627.5599	-0.9424	278.8705	-0.17723	235.8946	0.45356	0.010652	0.018786	499.5582	-0.99335	579.3227	-0.94605	209431.7656	-0.19293	1259.4054	-1.2046	223.2218	0.97994	201.1949	0.97147	0.010007	-0.0074627	-0.3046	8387111	1.5685
015	2019-07-06t1156	1562432333.85	adult	89.9997	42.0002	-218.0035	1091.5857	1.2894	261.9415	-0.50357	175.0651	-1.7185	0.010624	-0.0091714	694.3832	0.86718	934.8302	1.3203	197241.9375	-0.49622	2371.7822	0.29119	185.2878	-0.94019	162.9355	-1.1181	0.010022	0.0073702	0.74345	6544920	-0.744
015	2019-07-06t1556	1562446733.7	adult	93.9996	46.0002	-214.0036	1097.8367	1.502	301.0676	0.87218	218.3535	0.041171	0.010638	0.0040111	686.1252	0.98543	851.2562	0.99103	226402.8438	0.86718	1604.0463	-0.80389	222.23	1.0277	204.0184	1.1934	0.010008	-0.0060122	-0.10139	7749381.5	0.68357
015	2019-07-06t1956	1562461134.06	adult	97.9997	50.0003	-210.0035	736.6641	-0.11724	252.8765	-0.46392	197.617	-0.67375	0.010638	0.00353	582.6982	0.21786	664.429	-0.040534	190163.1562	-0.46645	1664.4049	-0.77075	198.9236	-0.17958	178.0988	-0.24407	0.010016	0.0014222	-0.56108	6832229	-0.47651
015	2019-07-06t2356	1562475533.96	adult	101.9997	54.0002	-206.0035	635.6758	-0.5262	250.2929	-0.4049	199.2043	-0.53143	0.010652	0.016803	475.7383	-0.63482	556.5276	-0.62541	187969.9375	-0.41738	2068.7805	-0.31794	196.2939	-0.30295	168.8917	-0.75755	0.010018	0.0040922	-0.025875	7151575	-0.10928
015	2019-07-07t0356	1562489951.18	adult	106.0045	58.005	-201.9987	924.5738	1.1205	306.1314	1.4613	229.7908	0.76076	0.010624	-0.011054	673.4479	1.4009	824.5753	1.3227	230516.9375	1.469	2028.4663	-0.41389	214.0081	0.67131	194.816	0.74692	0.010026	0.011696	1.2803	7406822	0.17528
015	2019-07-07t0756	1562504352.25	adult	110.0048	62.0053	-197.9984	814.5699	0.6499	290.3408	1.0828	220.6615	0.45839	0.010624	-0.011409	601.4903	0.8486	734.8896	0.84333	218626.5938	1.0907	2037.9233	-0.44224	223.4789	1.2047	202.1042	1.1863	0.01001	-0.0038383	0.62753	7701976.5	0.49755
015	2019-07-07t1156	1562518747.04	adult	114.0033	66.0039	-193.9999	875.2538	1.1146	272.2892	0.60897	217.397	0.37151	0.010638	0.0019928	576.2568	0.72573	697.6285	0.70037	204761.4688	0.60577	2179.5994	-0.31365	215.3921	0.77102	200.1953	1.0846	0.010008	-0.0067198	0.054603	7446965.5	0.15412
015	2019-07-07t1556	1562533140.45	adult	118.0015	70.002	-190.0017	1057.1945	2.3188	316.18	2.0941	238.9881	1.2779	0.010638	0.0017551	670.5849	1.8203	854.2628	1.9885	237767.3281	2.0877	2406.3728	-0.088182	237.5526	2.007	216.5762	2.0587	0.010005	-0.0092209	1.1163	8167772	0.96287
015	2019-07-07t1956	1562547534.15	adult	121.9998	74.0003	-186.0035	963.8181	1.8912	291.5531	1.3743	220.7679	0.55101	0.010596	-0.039399	617.4388	1.385	824.797	1.8979	220122.5938	1.4072	2803.1902	0.3268	220.6281	1.0675	199.7597	1.0619	0.010009	-0.0053075	0.44147	7803394	0.47881
015	2019-07-07t2356	1562561935.45	adult	126.0001	78.0006	-182.0031	815.0646	1.0677	276.6877	0.94451	210.1748	0.12324	0.01061	-0.02587	611.2608	1.4243	718.9474	1.179	208622.5	0.96487	1952.3976	-0.6301	191.0214	-0.61208	174.4937	-0.4657	0.010005	-0.0089003	-0.042637	6796922	-0.77135
015	2019-07-08t0356	1562576335.7	adult	130.0002	82.0007	-178.003	464.9326	-1.1349	231.6112	-0.51029	206.0019	-0.050987	0.010624	-0.01224	393.9561	-0.90243	427.5916	-1.1026	174403.2344	-0.50039	2141.4055	-0.42986	183.9172	-1.0408	165.807	-1.0183	0.010023	0.0090882	0.35605	6734312.5	-0.91048
015	2019-07-08t0756	1562590735.49	adult	134.0001	86.0007	-174.0031	590.4904	-0.27484	265.5493	0.64569	231.0697	0.9611	0.010624	-0.012253	448.1389	-0.25089	546.2511	-0.087821	199958.6562	0.6543	2272.2791	-0.291	203.3734	0.062037	185.702	0.18195	0.010026	0.011813	0.613	7404214	-0.18268
015	2019-07-08t1156	1562605135.31	adult	138.0001	90.0006	-170.0031	518.9255	-0.72606	248.4356	0.089458	217.3858	0.39085	0.010638	0.0014416	444.8138	-0.24754	489.9254	-0.52198	186823.5938	0.087606	1663.2657	-0.93734	197.7537	-0.28571	181.478	-0.10224	0.010019	0.0057358	0.34387	7263294	-0.42153
015	2019-07-08t1556	1562619535.54	adult	142.0001	94.0007	-166.0031	749.1317	0.89031	286.3681	1.3915	228.9485	0.84749	0.01061	-0.025969	587.1983	1.4567	714.2079	1.4392	215921.5312	1.4114	2086.2949	-0.48066	226.4417	1.3956	208.6649	1.6002	0.010011	-0.0028951	0.83897	8369510	0.82529
015	2019-07-08t1956	1562633935.33	adult	146.0001	98.0006	-162.0031	685.2441	0.49125	282.6059	1.2819	234.2522	1.0524	0.01061	-0.026113	541.1276	0.96583	628.3001	0.74814	213084.8438	1.3016	1928.6841	-0.63498	229.167	1.5543	214.6261	1.9808	0.010026	0.013073	-0.23545	8342594	0.72563
015	2019-07-08t2356	1562648335.47	adult	150.0001	102.0006	-158.0031	933.2441	2.291	300.06	1.8985	224.099	0.63431	0.010667	0.02854	656.9314	2.3953	802.6655	2.3354	225044.9688	1.8631	2598.2876	0.070905	232.0687	1.7269	213.6731	1.921	0.010022	0.0086733	0.99478	9054162	1.5307
015	2019-07-09t0356	1562662735.69	adult	154.0002	106.0007	-154.003	718.1754	0.81722	265.4689	0.73949	207.2009	-0.054235	0.010724	0.083781	549.4794	1.1651	656.5958	1.1016	198039.7812	0.66322	1993.6469	-0.5388	211.2328	0.46317	197.0301	0.83299	0.010002	-0.010424	-0.56799	7644726	-0.26192
015	2019-07-09t0756	1562677135.46	adult	158.0001	110.0006	-150.0031	738.9792	1.021	299.069	1.9194	237.6992	1.2061	0.010596	-0.040342	598.8547	1.8154	696.1531	1.5163	225797.0938	1.9517	1593.0549	-0.92991	214.2605	0.64625	199.5845	0.99962	0.010003	-0.0097232	0.02429	8567847	0.82945
015	2019-07-09t1156	1562691538.82	adult	162.0011	114.0016	-146.0022	636.9601	0.33996	286.5858	1.5247	236.0795	1.1577	0.010624	-0.01323	538.4731	1.1484	597.642	0.69233	215799.125	1.531	1591.6991	-0.9105	213.7489	0.61891	198.4013	0.92387	0.010007	-0.0054934	0.68298	8159438.5	0.26299
015	2019-07-09t1556	1562705935.68	adult	166.0002	118.0007	-142.003	774.3062	1.4019	292.7666	1.7695	234.905	1.1296	0.010652	0.014009	576.2262	1.6686	718.4122	1.8531	219867.6875	1.7491	2180.7283	-0.29496	224.0633	1.256	205.9596	1.4314	0.010013	0.00021118	1.2079	8839298	1.076
015	2019-07-09t1956	1562720335.49	adult	170.0001	122.0007	-138.0031	658.9963	0.62788	266.8574	0.93463	222.5262	0.63916	0.010596	-0.040905	514.0671	0.99221	589.6491	0.75838	201477.3125	0.96648	1792.0524	-0.66673	209.531	0.38257	195.4345	0.7359	0.010008	-0.0041037	0.028145	8311464.5	0.36686
015	2019-07-09t2356	1562734735.75	adult	174.0002	126.0007	-134.003	773.8917	1.544	265.8685	0.95147	220.1948	0.57031	0.010681	0.041247	514.5177	1.076	658.1419	1.458	199135.4844	0.91259	2036.2507	-0.40132	213.4117	0.63652	199.5552	1.0128	0.010009	-0.0032806	0.39514	8400738	0.44451
015	2019-07-10t0356	1562749136.37	adult	178.0004	130.0009	-130.0028	576.3115	0.17064	239.5307	0.13762	194.5059	-0.45751	0.010596	-0.041136	464.3129	0.56077	521.3423	0.29943	180845.6406	0.16827	1808.4238	-0.60935	189.3401	-0.78302	171.7274	-0.7655	0.010023	0.010507	0.67375	7669599	-0.46764
015	2019-07-10t0756	1562763536.07	adult	182.0003	134.0008	-126.0029	675.3696	0.99146	273.4353	1.3209	228.4702	0.98809	0.010596	-0.041202	529.8897	1.436	634.6569	1.4238	206443.6875	1.3524	1694.3896	-0.70331	200.2191	-0.095213	187.2546	0.25785	0.010019	0.0068427	-0.24944	8193165	0.15696
015	2019-07-10t1156	1562777936.15	adult	186.0003	138.0008	-122.0029	720.2022	1.4275	277.4965	1.5255	230.7997	1.1366	0.010596	-0.041282	514.9995	1.3581	613.7552	1.3356	209509.8438	1.5574	2049.4607	-0.32595	223.6704	1.3259	208.5834	1.617	0.01001	-0.0022228	0.465	9183458	1.3133
015	2019-07-10t1556	1562792336.78	adult	190.0005	142.001	-118.0027	489.6854	-0.21702	244.5325	0.53557	211.9026	0.41525	0.01061	-0.027807	410.4177	0.21436	457.1139	-0.0029059	184377.5312	0.55543	1514.7841	-0.84458	192.3005	-0.47488	177.3887	-0.28164	0.010008	-0.004083	-0.29996	7839321	-0.24595
015	2019-07-10t1956	1562806739.07	adult	194.0011	146.0016	-114.0021	510.8457	0.041869	227.3047	0.06771	191.258	-0.37859	0.010638	-0.00070549	418.9994	0.42739	474.2203	0.26204	170933.125	0.067747	1909.6119	-0.42344	191.0102	-0.50165	177.9888	-0.20008	0.010003	-0.009708	-0.58564	7829316.5	-0.23768
015	2019-07-10t2356	1562821139.88	adult	198.0014	150.0019	-110.0019	482.0579	-0.082212	249.5284	0.87851	222.9335	1.0053	0.010596	-0.04205	411.1678	0.44581	467.3299	0.30717	188393.9375	0.91012	1784.8779	-0.52843	217.3968	1.0714	202.2773	1.3205	0.010019	0.0065144	0.082598	8267164	0.27402
015	2019-07-11t0356	1562835540.19	adult	202.0014	154.002	-106.0018	416.4075	-0.50542	209.6346	-0.31754	187.063	-0.42635	0.010624	-0.015253	339.9945	-0.30555	372.5765	-0.48692	157854.875	-0.30757	1701.8652	-0.59179	181.3447	-0.96459	166.9632	-0.77322	0.010009	-0.0032153	-0.72107	7627540.5	-0.40313
015	2019-07-11t0756	1562849940.39	adult	206.0015	158.002	-102.0017	507.5392	0.32878	226.5986	0.31923	200.8057	0.20689	0.010624	-0.015839	378.1485	0.26814	443.3601	0.29816	170628.7344	0.33007	1358.6632	-0.9211	197.3425	-0.0067678	187.5212	0.49709	0.010018	0.0057854	-0.96431	8154982	0.19444
015	2019-07-11t1156	1562864340.2	adult	210.0014	162.002	-98.0018	480.6559	0.21258	213.2489	-0.024315	189.4631	-0.20556	0.01061	-0.030202	349.9908	0.027879	436.2551	0.3352	160789.6562	-0.0043403	1974.0552	-0.27315	200.515	0.19898	185.7081	0.41542	0.010014	0.001024	-0.34074	7889464.5	-0.053649
015	2019-07-11t1556	1562878740.94	adult	214.0016	166.0022	-94.0016	419.8327	-0.19259	204.7553	-0.21295	188.622	-0.1821	0.010596	-0.044352	326.0329	-0.16392	371.5174	-0.19718	154590.2344	-0.1846	1778.5459	-0.45301	200.6719	0.233	187.2628	0.53239	0.010016	0.0027845	-0.22599	8114568	0.20974
015	2019-07-11t1956	1562893140.27	adult	218.0015	170.002	-90.0018	410.5095	-0.17757	199.2041	-0.31269	185.0692	-0.27484	0.010596	-0.044994	299.4641	-0.39803	361.9336	-0.19657	150399.125	-0.28482	2000.156	-0.2102	175.3061	-1.1606	159.6747	-1.0608	0.010011	-0.0021721	-0.38122	7372499	-0.50579
015	2019-07-11t2356	1562907540.75	adult	222.0016	174.0021	-86.0016	324.5796	-0.82312	189.4766	-0.54863	182.7629	-0.31712	0.010811	0.16221	265.1664	-0.73436	289.4777	-0.83138	140212.6562	-0.64324	1239.4186	-0.96797	180.9619	-0.82068	167.5102	-0.58349	0.010018	0.0053273	-0.42598	7514262	-0.3208
015	2019-07-12t0356	1562921940.77	adult	226.0016	178.0021	-82.0016	386.2474	-0.20331	210.3772	0.19284	200.0221	0.42732	0.010811	0.16078	290.8841	-0.32072	344.3316	-0.18799	155679.0938	0.089692	1632.8409	-0.55197	203.616	0.40787	190.1709	0.70791	0.010012	-0.0014527	-0.62194	8236880	0.41124
015	2019-07-12t0756	1562936341.4	adult	230.0018	182.0023	-78.0014	370.3674	-0.25304	197.4847	-0.14873	188.5475	0.0091665	0.010811	0.15898	281.9494	-0.34413	337.2117	-0.17015	146138.6875	-0.24427	1740.2223	-0.42781	199.3886	0.18469	185.2634	0.43303	0.010017	0.0033564	-0.54739	8081816.5	0.28754
015	2019-07-12t1204	1562951251.18	adult	234.1434	186.1439	-73.8598	305.3042	-0.73771	199.6473	-0.011588	196.9673	0.38121	0.010811	0.15688	259.1899	-0.54101	279.7027	-0.66721	147739.0312	-0.10601	1410.7562	-0.74678	187.1322	-0.44512	173.7621	-0.19444	0.010003	-0.0099307	-0.35532	7295722.5	-0.41089
015	2019-07-12t1556	1562965143.75	adult	238.0024	190.0029	-70.0008	312.7632	-0.59051	194.8525	-0.099968	193.6922	0.28629	0.010811	0.15482	250.132	-0.57234	283.827	-0.5418	144190.8594	-0.19045	1464.3057	-0.67804	199.1211	0.17083	186.2922	0.48684	0.010009	-0.0047011	-0.50446	7818690	0.094627
015	2019-07-12t1956	1562979541.73	adult	242.0019	194.0024	-66.0014	291.8456	-0.69367	192.4664	-0.11116	190.8762	0.2114	0.010811	0.15264	243.0823	-0.57602	278.6036	-0.50958	142425.125	-0.1986	1225.918	-0.9044	201.2795	0.2771	184.7912	0.40414	0.010003	-0.010774	-0.089344	7525840	-0.14023
015	2019-07-12t2356	1562993942.35	adult	246.002	198.0026	-62.0012	279.2827	-0.72313	183.1759	-0.33494	182.149	-0.084148	0.010811	0.15045	234.0138	-0.6058	263.6295	-0.57876	135550.1875	-0.41729	1463.4099	-0.64972	204.3552	0.42438	191.8746	0.77364	0.010012	-0.0012616	-0.69348	7817198	0.14193
015	2019-07-13t0356	1563008342.98	adult	250.0022	202.0027	-58.001	258.2844	-0.83032	169.4531	-0.69031	169.4955	-0.51677	0.010811	0.14826	218.8263	-0.71337	238.1883	-0.75782	125395.2969	-0.76686	1329.1998	-0.77099	205.4766	0.47144	190.517	0.69449	0.010022	0.0084104	-0.18275	7544895.5	-0.068295
015	2019-07-13t0756	1563022742.47	adult	254.0021	206.0026	-54.0011	333.9816	-0.052352	175.0021	-0.45924	171.0017	-0.42162	0.010811	0.14605	226.2688	-0.53622	261.745	-0.42768	129501.5391	-0.53532	1275.2102	-0.81146	205.0543	0.44212	189.879	0.6526	0.010006	-0.0080656	-0.51566	7234315.5	-0.3037
015	2019-07-13t1156	1563037142.25	adult	258.002	210.0025	-50.0012	261.1517	-0.63632	182.7173	-0.16886	183.2485	0.05447	0.010811	0.1438	229.8589	-0.4088	245.1216	-0.51657	135210.8125	-0.24445	1532.9075	-0.53838	204.9218	0.426	188.3707	0.56613	0.010025	0.011215	-0.31885	7276977.5	-0.23859
015	2019-07-13t1556	1563051542.76	adult	262.0022	214.0027	-46.0011	262.8986	-0.53576	179.3659	-0.21207	180.1081	-0.027691	0.010811	0.14147	223.212	-0.41134	243.1532	-0.45323	132730.7812	-0.2846	1636.3063	-0.4214	205.16	0.42635	186.983	0.48659	0.010014	0.00032094	-0.32499	7047452	-0.39733
015	2019-07-13t1956	1563065943.22	adult	266.0023	218.0028	-42.0009	261.2867	-0.46627	178.2558	-0.18992	178.3244	-0.061113	0.010811	0.13905	223.0798	-0.33311	237.497	-0.42922	131909.3125	-0.2598	1316.3188	-0.7303	206.4155	0.47201	186.9617	0.47529	0.010002	-0.011593	-0.061459	6748136.5	-0.60688
015	2019-07-13t2356	1563080342.43	adult	270.0021	222.0026	-38.0012	263.8436	-0.35795	190.2548	0.20975	191.1895	0.40546	0.010811	0.13654	228.9758	-0.18077	242.0252	-0.29911	140788.5625	0.14093	1182.8105	-0.85165	202.2389	0.27137	185.5315	0.39492	0.010023	0.0087402	-0.16742	6799878.5	-0.5332
015	2019-07-14t0356	1563094744.27	adult	274.0026	226.0031	-34.0007
015	2019-07-14t0756	1563109142.98	adult	278.0022	230.0027	-30.001
015	2019-07-14t1156	1563123543.97	adult	282.0025	234.003	-26.0007
015	2019-07-14t1556	1563137944.37	adult	286.0026	238.0031	-22.0006
015	2019-07-14t1956	1563152344.28	adult	290.0026	242.0031	-18.0006
015	2019-07-14t2356	1563166744.75	adult	294.0027	246.0032	-14.0005
015	2019-07-15t0356	1563181144.22	adult	298.0026	250.0031	-10.0007
015	2019-07-15t0756	1563195544.38	adult	302.0026	254.0031	-6.0006
015	2019-07-15t1156	1563209948.53	adult	306.0038	258.0043	-1.9995
015	2019-07-15t1556	1563224344.69	dead	310.0027	262.0032	1.9995
017	2019-07-02t1556	1562101145.52	larva	0	-49.9991	-266.0021
017	2019-07-02t1956	1562115542.14	larva	3.9991	-46	-262.003
017	2019-07-02t2356	1562129943.24	larva	7.9994	-41.9997	-258.0027
017	2019-07-03t0356	1562144341.15	larva	11.9988	-38.0003	-254.0033
017	2019-07-03t0756	1562158740.83	larva	15.9987	-34.0004	-250.0034
017	2019-07-03t1156	1562173140.62	larva	19.9986	-30.0005	-246.0034
017	2019-07-03t1556	1562187541.45	larva	23.9989	-26.0002	-242.0032
017	2019-07-03t1956	1562201941.67	larva	27.9989	-22.0002	-238.0031
017	2019-07-03t2356	1562216341.37	larva	31.9988	-18.0003	-234.0032
017	2019-07-04t0356	1562230742.61	larva	35.9992	-13.9999	-230.0029
017	2019-07-04t0756	1562245141.8	larva	39.999	-10.0001	-226.0031
017	2019-07-04t1156	1562259541.35	larva	43.9988	-6.0003	-222.0032
017	2019-07-04t1556	1562273942.51	larva	47.9992	-1.9999	-218.0029	1104.3093	-0.030166	333.7101	-0.43351	263.3816	-0.039993	0.010582	-0.044531	771.5688	-0.31342	971.1895	-0.067407	252284.875	-0.39146	2142.7402	1.5266	194.6924	-0.86632	160.7038	-1.3329	0.01003	0.011914	1.0819	5163437.5	-0.94915
017	2019-07-04t1956	1562288342.11	adult	51.9991	1.9999	-214.003	842.5219	-0.82172	313.8326	-0.79961	252.8621	-0.21954	0.01061	-0.01779	686.6072	-0.75053	777.0393	-0.82844	236629.7812	-0.7805	1322.9232	-1.026	184.5653	-1.2769	161.5035	-1.2846	0.01002	0.0024273	-1.2446	5562797	-0.67447
017	2019-07-04t2356	1562302742.03	adult	55.999	5.9999	-210.003	1104.6296	0.17033	339.2328	0.10867	261.8417	0.1862	0.01061	-0.018284	805.2485	0.20612	958.9666	0.11296	255781.5156	0.12447	1826.9819	0.18304	205.1836	-0.31643	182.2229	-0.23425	0.010029	0.012381	0.30038	6260152.5	-0.073163
017	2019-07-05t0356	1562317142.34	adult	59.9991	10	-206.0029	854.4034	-0.61604	318.0641	-0.29839	255.446	0.12873	0.010652	0.022321	700.6823	-0.37934	794.7165	-0.54063	238866.1719	-0.31721	2259.3254	0.99062	198.6336	-0.56999	171.538	-0.7565	0.010013	-0.0039177	0.23975	6348130	-0.096078
017	2019-07-05t0756	1562331542.13	adult	63.9991	14	-202.003	1011.1555	0.0485	327.762	0.17785	240.6957	-0.201	0.01061	-0.019306	750.5682	0.13074	908.4843	0.12549	247132.5625	0.19413	2193.9797	0.69082	221.677	0.54682	195.1369	0.47172	0.010003	-0.013166	0.63745	7556747.5	1.1
017	2019-07-05t1156	1562345941.46	adult	67.9989	17.9998	-198.0032	841.0993	-0.48418	309.5549	-0.15251	245.0504	0.07989	0.010638	0.0075308	617.9982	-0.69611	764.2817	-0.46442	232785.3125	-0.15918	1319.5789	-1.0343	218.266	0.44642	201.806	0.84807	0.010014	-0.0023724	-1.9035	8130189.5	1.6403
017	2019-07-05t1556	1562360342.01	adult	71.999	21.9999	-194.003	863.8143	-0.29911	314.4566	0.19106	256.1226	0.60229	0.01061	-0.020383	620.2479	-0.53464	759.1698	-0.37217	237100.2812	0.20808	1541.213	-0.67214	237.9603	1.4578	216.3414	1.6476	0.01003	0.014374	-0.19679	7663037	1.033
017	2019-07-05t1956	1562374742.4	adult	75.9991	26	-190.0029	796.6127	-0.46468	291.4291	-0.29226	242.6861	0.30045	0.010582	-0.04816	626.7564	-0.3322	723.0082	-0.44041	220320.375	-0.25141	1672.1844	-0.49996	195.8273	-0.53589	175.3076	-0.4953	0.010004	-0.011236	-0.28671	7046845	0.23519
017	2019-07-05t2356	1562389142.59	adult	79.9992	30.0001	-186.0029	816.7663	-0.27909	310.7943	0.48977	242.2878	0.44583	0.010596	-0.035128	648.194	0.0016113	727.2133	-0.29231	234649.7188	0.51997	1834.5449	-0.29928	196.2138	-0.47416	177.1346	-0.37881	0.010004	-0.010705	-0.38051	7158665	0.25755
017	2019-07-06t0356	1562403542.78	adult	83.9992	34.0001	-182.0028	844.4123	-0.047862	294.1048	0.18819	235.4678	0.35865	0.010667	0.032827	606.1784	-0.1744	737.056	-0.10217	220578.625	0.15893	1506.1979	-0.83531	196.8575	-0.39816	179.9893	-0.20359	0.010013	-0.0014432	-0.27684	7962097	1.1035
017	2019-07-06t0756	1562417943.07	adult	87.9993	38.0002	-178.0027	717.0766	-0.49464	265.898	-0.47775	211.3372	-0.39798	0.010638	0.0047887	552.8999	-0.45895	644.2468	-0.50443	199955.3281	-0.48133	1361.9623	-1.072	192.7647	-0.56781	177.2876	-0.33146	0.010022	0.00787	-1.673	6539351	-0.70068
017	2019-07-06t1156	1562432343.13	adult	91.9993	42.0002	-174.0027	910.7612	0.52861	284.5436	0.27896	218.3788	-0.010034	0.010681	0.045584	637.7958	0.46076	784.4544	0.49197	213123.1562	0.23959	2432.8977	0.32653	216.9771	0.7328	194.9419	0.67131	0.010027	0.012321	-0.15601	7638895.5	0.56704
017	2019-07-06t1556	1562446742.94	adult	95.9993	46.0002	-170.0028	706.5979	-0.3162	248.7329	-0.65421	192.6385	-0.90119	0.01071	0.072788	538.7095	-0.25465	631.0862	-0.31344	185803.4688	-0.7077	2451.0911	0.25733	201.8596	-0.031261	181.7933	-0.041842	0.010017	0.0025568	-0.29475	7194276	-0.020291
017	2019-07-06t1956	1562461143.29	adult	99.9994	50.0003	-166.0027	586.5591	-0.81748	208.9284	-1.7393	174.4433	-1.537	0.010596	-0.037741	427.9187	-1.137	507.1204	-0.99788	157740.9062	-1.7138	2067.6145	-0.29665	194.752	-0.39045	176.3622	-0.33389	0.010024	0.010061	0.35908	6722061.5	-0.62741
017	2019-07-06t2356	1562475543.21	adult	103.9994	54.0003	-162.0027	737.9022	0.07008	259.8809	-0.028402	212.387	0.042774	0.01054	-0.092355	580.056	0.43725	682.1987	0.28983	197249.625	0.044184	3494.8562	1.3626	221.4906	1.0696	199.8519	1.0314	0.010012	-0.0019726	0.54578	7012615	-0.28847
017	2019-07-07t0356	1562489962.52	adult	108.0047	58.0056	-157.9973	737.1663	0.16591	244.9303	-0.39469	191.6817	-0.73441	0.010638	0.0024593	512.4328	-0.092087	659.8854	0.25293	184187.5938	-0.39624	2709.4402	0.36495	212.9148	0.61998	190.4247	0.4998	0.0099997	-0.014579	0.91395	7281898.5	0.0097334
017	2019-07-07t0756	1562504363.41	adult	112.005	62.0059	-153.9971	813.0396	0.69946	279.0235	0.77697	222.9653	0.57654	0.010667	0.029643	597.697	0.87837	680.8519	0.52058	209267.625	0.74999	2531.9438	0.10915	219.1026	0.97126	196.0635	0.8387	0.010019	0.0045861	1.5414	7435466	0.16012
017	2019-07-07t1156	1562518757.69	adult	116.0034	66.0043	-149.9987	735.3395	0.35389	248.835	-0.098451	186.1999	-0.87962	0.01061	-0.025496	561.2433	0.63114	632.4155	0.27485	187621.5781	-0.078969	2201.9602	-0.30397	225.1798	1.3155	202.3056	1.2117	0.010002	-0.012508	0.73395	7970014	0.75305
017	2019-07-07t1556	1562533150.75	adult	120.0015	70.0023	-146.0006	834.5577	1.0434	298.554	1.5668	235.5622	1.1477	0.010624	-0.012036	657.5177	1.7493	755.1824	1.3033	224811.125	1.5743	2633.2527	0.15144	218.5959	0.95328	198.9227	1.0127	0.010026	0.011757	0.44533	7936341.5	0.6631
017	2019-07-07t1956	1562547543.52	adult	123.9994	74.0003	-142.0026	702.7706	0.31884	276.6216	0.91746	244.3609	1.5153	0.010568	-0.066602	496.4267	0.13629	556.8989	-0.13931	209402.5938	0.97369	2130.7981	-0.42804	195.9949	-0.3222	175.604	-0.3896	0.010001	-0.013489	0.33525	7486613	0.075594
017	2019-07-07t2356	1562561944.82	adult	127.9998	78.0007	-138.0023	721.9725	0.51101	252.3184	0.16192	191.7302	-0.6298	0.010652	0.015204	551.4463	0.81367	647.772	0.65284	189491.1094	0.14895	2045.4103	-0.53185	196.2118	-0.32564	174.4815	-0.47673	0.010019	0.005264	0.24634	7265525.5	-0.24749
017	2019-07-08t0356	1562576345.16	adult	131.9999	82.0008	-134.0022	650.0295	0.099324	251.4147	0.16051	206.9896	-0.014895	0.010568	-0.06668	520.1401	0.53655	608.7248	0.40283	190320.9688	0.21422	1208.7003	-1.4391	192.7213	-0.5458	176.4239	-0.38051	0.010016	0.002301	-0.9351	7427091.5	-0.1213
017	2019-07-08t0756	1562590745.14	adult	135.9999	86.0008	-130.0022	854.7468	1.5257	275.0317	0.97651	212.9516	0.2169	0.010568	-0.066685	599.4812	1.5052	783.9174	1.9297	208199	1.0337	1967.2495	-0.61697	204.8636	0.1407	188.2134	0.32921	0.010022	0.0079564	-0.18644	8054214.5	0.55529
017	2019-07-08t1156	1562605144.67	adult	139.9998	90.0007	-126.0023	707.773	0.582	240.9861	-0.15586	188.3381	-0.79765	0.010568	-0.066704	544.2725	0.92845	638.1639	0.75975	182426.5	-0.1029	2166.8374	-0.39932	198.8692	-0.23086	179.8286	-0.2185	0.010019	0.0053093	-0.22941	7602370	-0.054366
017	2019-07-08t1556	1562619544.94	adult	143.9998	94.0007	-122.0022	684.5629	0.46536	262.989	0.60496	216.8096	0.34781	0.01061	-0.026029	513.0579	0.61138	598.9855	0.47027	198293.6875	0.62515	2991.0581	0.47153	217.2814	0.84673	195.2205	0.73951	0.010015	0.0017149	0.54051	8352731.5	0.77107
017	2019-07-08t1956	1562633944.78	adult	147.9998	98.0007	-118.0023	893.6903	1.9805	282.7093	1.2949	236.101	1.1245	0.010624	-0.012553	561.5337	1.2322	703.546	1.4324	212880.125	1.3017	3135.7634	0.62442	216.9499	0.81811	198.1733	0.91818	0.010024	0.010622	0.079556	8376002.5	0.73389
017	2019-07-08t2356	1562648344.83	adult	151.9998	102.0007	-114.0023	653.7906	0.33711	245.4404	0.047269	206.378	-0.083324	0.010596	-0.04005	492.0891	0.45607	570.19	0.3111	185307.5	0.079078	1858.0874	-0.68422	200.4421	-0.18168	181.7103	-0.15899	0.010002	-0.011493	0.27527	7896217	0.087878
017	2019-07-09t0356	1562662745.08	adult	155.9999	106.0008	-110.0022	862.262	1.8805	297.6345	1.859	253.1315	1.8385	0.010624	-0.012955	601.6264	1.8213	709.5179	1.6063	224118.7656	1.8645	3284.9956	0.79339	217.1395	0.82542	197.3193	0.85436	0.010014	0.00077511	0.066333	8933986	1.3131
017	2019-07-09t0756	1562677144.99	adult	159.9999	110.0007	-106.0022	870.5099	2.0042	301.735	2.0303	231.2668	0.95601	0.010596	-0.040418	676.7184	2.785	793.6071	2.4279	227809.9062	2.0627	2139.0601	-0.36341	219.3736	0.96283	200.0328	1.0329	0.01	-0.012651	0.62654	9564689	2.0589
017	2019-07-09t1156	1562691548.56	adult	164.0008	114.0017	-102.0012	877.2332	2.1206	293.5645	1.7843	232.1441	1.01	0.01061	-0.026967	645.7201	2.4768	741.5236	2.0298	221347.6719	1.8034	2866.4563	0.39171	209.8077	0.38547	194.3961	0.66146	0.010014	0.0013919	-0.55536	8443502	0.6021
017	2019-07-09t1556	1562705945.15	adult	167.9999	118.0008	-98.0022	806.3768	1.6753	289.6982	1.6891	240.7397	1.3868	0.010596	-0.040768	569.6883	1.6306	698.9022	1.7175	218722.1562	1.7214	2890.4023	0.43114	217.9852	0.89268	198.9218	0.96459	0.010015	0.0025641	0.25316	8706327	0.88746
017	2019-07-09t1956	1562720344.98	adult	171.9999	122.0007	-94.0022	667.1376	0.7282	282.8158	1.4987	243.508	1.5252	0.01061	-0.027315	514.4212	1.0411	577.3244	0.68993	213243.1094	1.5182	2512.2466	0.06723	214.0906	0.67107	196.9504	0.83984	0.010023	0.010088	0.030891	8736608	0.88231
017	2019-07-09t2356	1562734745.2	adult	175.9999	126.0008	-90.0022	761.1119	1.4978	301.047	2.1522	253.8842	1.9831	0.010624	-0.013788	607.8318	2.2418	687.6257	1.7746	226688.4062	2.1582	1274.5217	-1.1557	213.3673	0.64853	198.818	0.97005	0.010022	0.0099367	-0.20321	9047842	1.226
017	2019-07-10t0356	1562749145.96	adult	180.0001	130.001	-86.0019	534.2352	-0.096811	259.2564	0.8269	230.1065	1.0374	0.010624	-0.013884	453.806	0.48584	501.6809	0.16876	195220.0625	0.8354	1278.8856	-1.1304	189.6097	-0.74252	175.126	-0.5228	0.010012	-0.00010213	-0.93261	7972710	-0.096079
017	2019-07-10t0756	1562763545.74	adult	184.0001	134.001	-82.002	785.9883	1.8736	291.4445	1.9505	257.8156	2.229	0.010624	-0.013967	539.9299	1.6108	636.6999	1.4991	219457.7031	1.9576	1511.8099	-0.87657	222.4686	1.2447	209.0049	1.6416	0.010024	0.011202	-0.17189	8833337	0.91588
017	2019-07-10t1156	1562777945.69	adult	188	138.0009	-78.002	812.7852	2.1893	294.3466	2.1188	246.9147	1.8375	0.01061	-0.027756	593.9242	2.3602	690.287	2.1013	221937.375	2.1391	2015.5029	-0.34905	223.7236	1.3492	208.7593	1.6458	0.010021	0.0084407	-0.42576	8997269	1.0958
017	2019-07-10t1556	1562792346.4	adult	192.0002	142.0011	-74.0018	680.9542	1.3012	282.6155	1.8195	238.4016	1.5506	0.010638	-0.00063041	526.9325	1.6689	578.1986	1.1776	212526.8906	1.8161	1507.9958	-0.84104	214.7571	0.86027	199.0614	1.0762	0.010004	-0.0080985	-0.47005	8972981	1.0625
017	2019-07-10t1956	1562806748.63	adult	196.0009	146.0018	-70.0012	606.8082	0.84131	273.9579	1.626	236.9446	1.5575	0.01061	-0.028329	474.5325	1.1534	570.9782	1.2267	206564.2188	1.6477	1490.0116	-0.83903	200.1951	0.054956	184.8811	0.24432	0.0099998	-0.012658	-0.42653	8008003	-0.021582
017	2019-07-10t2356	1562821149.53	adult	200.0011	150.002	-66.001	680.3241	1.5385	289.8828	2.229	242.5663	1.8566	0.010652	0.012318	558.4249	2.2863	642.4953	2.0263	217701.9688	2.2154	1941.314	-0.3578	203.0842	0.26437	185.6055	0.32851	0.010018	0.0055552	-0.58019	8676366	0.73602
017	2019-07-11t0356	1562835549.87	adult	204.0012	154.0021	-62.0009	757.9315	2.2912	297.8587	2.5741	242.197	1.9011	0.01061	-0.029301	604.7802	2.9752	695.0612	2.6614	224585.4688	2.5996	1572.8073	-0.71248	202.0599	0.24325	185.4813	0.35755	0.010001	-0.011583	-0.55905	8404884	0.45357
017	2019-07-11t0756	1562849950.08	adult	208.0013	158.0022	-58.0008	698.3781	1.9452	280.6937	2.109	236.0673	1.7035	0.010624	-0.016221	537.6983	2.281	637.9091	2.2435	211362.3438	2.1223	2120.1995	-0.13376	195.8373	-0.078432	179.9362	0.061183	0.010018	0.0050458	-0.40526	8406121	0.47374
017	2019-07-11t1156	1562864350.09	adult	212.0013	162.0022	-54.0008	592.9102	1.2024	271.6301	1.9054	229.4739	1.4864	0.010624	-0.016795	486.0696	1.7661	550.4188	1.5147	204537.4531	1.9191	858.6525	-1.3981	211.3882	0.83194	197.074	1.1015	0.01	-0.012751	-0.80601	9110833	1.2249
017	2019-07-11t1556	1562878750.55	adult	216.0014	166.0023	-50.0007	655.7208	1.8467	280.8552	2.2852	235.6005	1.7894	0.010652	0.010066	530.1338	2.4263	602.6439	2.1482	210922.2812	2.2761	1874.2086	-0.3469	206.9991	0.59191	188.0855	0.58628	0.010021	0.0084564	-0.54154	8944016	1.0681
017	2019-07-11t1956	1562893150.1	adult	220.0013	170.0022	-46.0008	527.7949	0.87091	248.0361	1.2969	218.1477	1.1069	0.010638	-0.0044581	405.2427	0.97242	453.1381	0.76462	186523.1562	1.3004	1414.3372	-0.79808	190.7707	-0.29632	176.788	-0.059874	0.010002	-0.010958	-1.0933	8773734	0.9086
017	2019-07-11t2356	1562907550.42	adult	224.0014	174.0023	-42.0007	365.8188	-0.42472	225.8867	0.65413	218.7309	1.1645	0.010811	0.16155	313.8543	-0.07759	343.7158	-0.23986	167156.1562	0.54279	1424.9171	-0.77124	199.9843	0.21327	182.197	0.25797	0.010011	-0.0022267	-0.59092	9449056	1.5744
017	2019-07-12t0356	1562921950.51	adult	228.0014	178.0023	-38.0007	365.7592	-0.3373	203.1581	-0.0027309	189.4322	0.023122	0.010811	0.15992	301.408	-0.14328	338.1366	-0.20561	150336.9688	-0.10169	1311.5138	-0.87102	176.4511	-1.0256	160.0702	-0.97059	0.010013	4.1991e-05	-0.73635	8176569	0.36516
017	2019-07-12t0756	1562936351.13	adult	232.0016	182.0025	-34.0005	329.0932	-0.57263	196.4941	-0.14631	188.7212	0.036637	0.010811	0.15799	274.3339	-0.39637	304.3075	-0.46181	145405.6406	-0.2405	1490.1342	-0.67431	176.4447	-1.0047	160.5385	-0.92476	0.010005	-0.0077266	-0.66178	8358889	0.55642
017	2019-07-12t1204	1562951260.94	adult	236.1432	186.1441	-29.8589	297.4599	-0.76571	190.5807	-0.26376	184.8538	-0.073714	0.010667	0.016142	256.6672	-0.52972	279.1259	-0.63014	142935.5156	-0.27382	1289.7587	-0.86188	178.1171	-0.90054	162.6219	-0.79446	0.01	-0.01331	-0.61596	8549621	0.74795
017	2019-07-12t1556	1562965153.51	adult	240.0022	190.0031	-25.9998	263.4435	-0.98984	180.8973	-0.50237	178.8918	-0.26544	0.010724	0.069484	229.7768	-0.78668	242.7154	-0.92257	134949.4062	-0.54171	1188.1802	-0.95011	174.3826	-1.074	159.3563	-0.95641	0.010003	-0.010688	-0.64294	8350659	0.58292
017	2019-07-12t1956	1562979551.5	adult	244.0017	194.0026	-22.0004	277.3422	-0.78248	177.2688	-0.54879	175.81	-0.34214	0.010681	0.025697	220.8262	-0.81463	246.2541	-0.80131	132774.3125	-0.56446	1155.8843	-0.96776	174.83	-1.0357	159.5978	-0.92973	0.010014	0.00086255	-0.54082	8397259	0.63992
017	2019-07-12t2356	1562993952.14	adult	248.0018	198.0027	-18.0002	250.7699	-0.94016	173.7015	-0.59319	173.6308	-0.38365	0.01061	-0.045088	220.9324	-0.72879	237.1511	-0.81092	130970.8984	-0.57233	1160.2491	-0.94865	173.9107	-1.066	159.565	-0.91892	0.010004	-0.0092218	-0.63889	8361452.5	0.62381
017	2019-07-13t0356	1563008352.87	adult	252.002	202.0029	-14	258.3231	-0.78825	178.7992	-0.3752	177.5586	-0.20065	0.01061	-0.047265	222.7856	-0.62166	238.5343	-0.71193	134814.5781	-0.35171	1108.05	-0.98698	173.465	-1.0733	158.8883	-0.94225	0.01002	0.0058397	-0.528	8258150	0.55086
017	2019-07-13t0756	1563022752.34	adult	256.0019	206.0028	-10.0002	270.8079	-0.58959	180.0224	-0.27836	177.6818	-0.16148	0.010652	-0.0084254	227.3967	-0.48076	247.4297	-0.53464	135196.8438	-0.2749	1149.089	-0.93164	176.8415	-0.89976	161.5743	-0.79412	0.010002	-0.011421	-0.34028	8238868.5	0.5504
017	2019-07-13t1156	1563037152.15	adult	260.0018	210.0027	-6.0002	279.5987	-0.42348	173.4881	-0.41464	169.8358	-0.40756	0.010638	-0.024417	220.2162	-0.48945	249.9538	-0.42398	130463.0312	-0.40427	1323.584	-0.74246	178.4069	-0.81664	162.6018	-0.73379	0.010018	0.0039303	-0.39154	7907173.5	0.29322
017	2019-07-13t1556	1563051552.76	adult	264.002	214.0029	-2.0001	284.2141	-0.29525	177.6272	-0.23559	175.6734	-0.16828	0.010695	0.028316	223.4974	-0.36765	243.4624	-0.40825	132865.125	-0.25051	1511.1801	-0.54086	178.3495	-0.81144	162.178	-0.74776	0.010009	-0.0047734	-0.44881	8125244.5	0.48848
017	2019-07-13t1956	1563065953.14	dead	268.0021	218.003	2.0001	274.3468	-0.30202	167.7779	-0.46784	167.8573	-0.4071	0.010596	-0.070141	209.133	-0.46843	227.4796	-0.49297	126672.2812	-0.43661	1324.2352	-0.71602	179.2463	-0.76408	162.4802	-0.72668	0.010006	-0.0083527	-0.39119	8115199	0.496
018	2019-07-02t1556	1562101150.09	egg	-1.9995	-57.9991	-254.0021
018	2019-07-02t1956	1562115546.57	larva	1.9995	-54	-250.003
018	2019-07-02t2356	1562129947.88	larva	5.9999	-49.9997	-246.0027
018	2019-07-03t0356	1562144345.62	larva	9.9992	-46.0003	-242.0033
018	2019-07-03t0756	1562158745.22	larva	13.9991	-42.0004	-238.0034
018	2019-07-03t1156	1562173145.05	larva	17.9991	-38.0005	-234.0035
018	2019-07-03t1556	1562187545.87	larva	21.9993	-34.0002	-230.0032
018	2019-07-03t1956	1562201946.2	larva	25.9994	-30.0001	-226.0031
018	2019-07-03t2356	1562216345.87	larva	29.9993	-26.0002	-222.0032
018	2019-07-04t0356	1562230747.11	larva	33.9997	-21.9999	-218.0029
018	2019-07-04t0756	1562245146.23	larva	37.9994	-18.0001	-214.0031
018	2019-07-04t1156	1562259545.83	larva	41.9993	-14.0002	-210.0032
018	2019-07-04t1556	1562273947.04	larva	45.9996	-9.9999	-206.0029
018	2019-07-04t1956	1562288346.85	larva	49.9996	-6	-202.003	1275.8323	0.59304	406.2708	1.6851	314.5768	1.5371	0.010652	0.023566	947.311	0.93577	1174.1964	0.89543	305109.375	1.6488	2494.0234	2.3503	248.7427	1.5292	209.5257	1.0848	0.010039	0.021052	2.0353	5971565	-0.19196
018	2019-07-04t2356	1562302746.57	larva	53.9995	-2	-198.003	1191.8132	0.41819	406.381	1.9032	302.7703	1.3527	0.010638	0.0093353	973.4264	1.2846	1055.6953	0.49433	305598.5	1.8819	2360.9937	1.5898	244.367	1.4121	207.9359	1.0406	0.010026	0.0090672	1.6579	6580559.5	0.31833
018	2019-07-05t0356	1562317146.84	adult	57.9996	2	-194.003	793.3932	-0.87402	331.9668	0.00087098	275.8323	0.68947	0.01061	-0.018535	644.4078	-0.84583	762.2241	-0.74674	250302.9688	0.01717	1458.3425	-0.70268	220.3616	0.39696	194.8208	0.41284	0.010017	-0.00023227	-0.07077	6731828	0.36706
018	2019-07-05t0756	1562331546.67	adult	61.9995	6	-190.003	1184.8525	0.62481	370.5428	1.3093	275.975	0.85014	0.01061	-0.019046	846.5507	0.7426	1112.344	1.0421	279389.2812	1.3224	1412.2461	-0.82782	232.1525	1.0009	209.0906	1.1706	0.010016	-0.00085774	0.85318	7533115.5	1.1209
018	2019-07-05t1156	1562345945.95	adult	65.9993	9.9998	-186.0032	644.3556	-1.2635	300.0944	-0.52587	260.4348	0.50844	0.01061	-0.01957	530.5566	-1.4104	601.3195	-1.3268	226271.1562	-0.50792	1002.9641	-1.6243	221.8936	0.58758	207.5465	1.1281	0.010027	0.010377	-1.5317	7502224	0.99408
018	2019-07-05t1556	1562360346.5	adult	69.9995	13.9999	-182.0031	865.3618	-0.34341	309.4326	-0.056943	243.9797	0.11723	0.010624	-0.0064429	688.2895	-0.093465	795.1145	-0.24911	233002.7188	-0.051755	1127.9613	-1.3793	199.6132	-0.4168	178.4153	-0.35912	0.010019	0.0030011	-0.92333	7391677	0.77679
018	2019-07-05t1956	1562374746.94	adult	73.9996	18.0001	-178.0029	577.9388	-1.3787	290.5162	-0.41765	256.0591	0.68203	0.010652	0.020447	492.2609	-1.4531	553.9916	-1.3855	218177.6719	-0.43403	1412.8579	-0.90446	222.2706	0.73223	206.2509	1.1351	0.010002	-0.013937	-0.71566	8200452.5	1.5957
018	2019-07-05t2356	1562389147.16	adult	77.9997	22.0001	-174.0029	1053.9128	0.63781	306.6331	0.26241	229.6384	-0.081294	0.01061	-0.021219	667.8203	0.074576	937.1397	0.77883	231201.3438	0.28002	1651.6982	-0.55634	217.3163	0.55205	200.3417	0.85615	0.01001	-0.00497	-0.67539	8032446	1.3187
018	2019-07-06t0356	1562403547.34	adult	81.9997	26.0002	-170.0028	912.8859	0.18322	295.1877	0.12016	235.8137	0.29221	0.010596	-0.035406	636.4603	-0.0087473	810.6492	0.24033	222866.75	0.15009	2087.1077	0.049045	221.7515	0.83865	201.1672	0.93532	0.010024	0.0091608	0.28248	8185069	1.4102
018	2019-07-06t0756	1562417947.63	adult	85.9998	30.0003	-166.0027	594.8293	-1.0868	258.0694	-0.81405	221.2723	-0.09303	0.01061	-0.022317	479.086	-1.1671	559.5716	-1.0607	194584.3125	-0.79611	1216.1582	-1.2663	203.658	-0.026615	188.6253	0.28126	0.010012	-0.0026935	-0.37374	7322930	0.29439
018	2019-07-06t1156	1562432347.68	adult	89.9998	34.0003	-162.0027	1161.7103	1.6129	300.1518	0.67452	220.0419	-0.0013425	0.010638	0.0045291	701.9104	0.93322	1028.1917	1.8847	225714.125	0.66922	2121.0159	-0.051256	215.8674	0.65572	196.8088	0.76151	0.010008	-0.0060787	0.44318	7764749	0.74274
018	2019-07-06t1556	1562446747.52	adult	93.9998	38.0002	-158.0028	936.5114	0.7268	304.0151	0.96329	227.1537	0.38182	0.010596	-0.036981	717.3311	1.2664	853.0735	1.0024	229531.375	0.99558	1847.3528	-0.4855	220.8876	0.95689	199.9767	0.96681	0.010008	-0.0061474	0.86201	8099949	1.1143
018	2019-07-06t1956	1562461147.9	adult	97.9999	42.0003	-154.0027	789.7505	0.14798	286.2985	0.57119	225.1967	0.40697	0.01061	-0.023833	621.1275	0.57235	709.494	0.2506	215869.0938	0.59066	1964.3077	-0.39289	211.6857	0.50067	192.3881	0.56562	0.010017	0.0028012	0.66536	7797864.5	0.71095
018	2019-07-06t2356	1562475547.88	adult	101.9999	46.0003	-150.0027	718.707	-0.095515	261.9859	-0.041662	218.4563	0.23113	0.010582	-0.051514	534.4779	-0.080168	655.7615	0.035848	198061.3125	-0.0011799	1730.2606	-0.73085	218.1702	0.87453	198.6412	0.94607	0.010015	0.00061461	0.91619	7755297.5	0.62905
018	2019-07-07t0356	1562489968.11	adult	106.0055	50.0059	-145.9971	658.0042	-0.3141	253.6093	-0.17829	201.8393	-0.35676	0.01061	-0.024717	524.1885	-0.041337	604.8031	-0.18694	191221.3906	-0.15939	2210.0337	-0.19831	197.0874	-0.24746	177.8384	-0.23482	0.010018	0.003559	0.91019	7613682	0.42577
018	2019-07-07t0756	1562504368.88	adult	110.0057	54.0062	-141.9968	655.2864	-0.23837	253.2747	-0.082503	208.9896	-0.012001	0.01061	-0.025072	499.1422	-0.1635	588.0249	-0.19627	190969.0938	-0.063343	2506.2256	0.10188	209.3518	0.43131	192.8091	0.64407	0.01002	0.0052212	-0.63452	7939878	0.78268
018	2019-07-07t1156	1562518762.93	adult	114.0041	58.0045	-137.9985	563.4758	-0.68468	238.1098	-0.47555	205.898	-0.094622	0.01061	-0.025369	436.278	-0.69172	505.051	-0.70406	179534.7812	-0.45638	2873.7932	0.47883	196.7491	-0.25764	177.9863	-0.221	0.010019	0.0044222	0.072547	7482173.5	0.19598
018	2019-07-07t1556	1562533155.85	adult	118.0021	62.0025	-134.0005	519.7618	-0.88751	236.3667	-0.46586	206.7784	-0.032253	0.01061	-0.025606	395.5556	-1.0336	464.4124	-0.93926	178220.5312	-0.44641	1763.9485	-0.81076	201.9661	0.027573	178.4334	-0.20082	0.01002	0.0053748	1.9195	7438009	0.098652
018	2019-07-07t1956	1562547548.15	adult	122	66.0004	-130.0026	432.9504	-1.3809	253.258	0.13151	241.8386	1.4091	0.01061	-0.025773	353.827	-1.4195	393.39	-1.4362	190956.5312	0.15143	1627.0992	-0.97936	225.8704	1.3618	208.5648	1.588	0.010024	0.010078	0.00029806	8787714	1.6433
018	2019-07-07t2356	1562561949.5	adult	126.0003	70.0008	-126.0022	553.5957	-0.59442	252.9014	0.16333	217.5691	0.42459	0.010582	-0.053086	461.6066	-0.20675	520.6949	-0.39538	191193.4844	0.20549	1850.9391	-0.7415	199.7577	-0.11622	179.7993	-0.14529	0.010023	0.0091183	-0.78379	7613166	0.19565
018	2019-07-08t0356	1562576349.79	adult	130.0004	74.0009	-122.0021	484.5016	-1.0071	218.8856	-0.93285	189.775	-0.71246	0.010695	0.056619	410.4016	-0.71918	460.2274	-0.83695	163726.4375	-0.9707	1582.725	-1.0367	184.7555	-0.99264	169.2801	-0.80597	0.010018	0.0037821	-1.584	6916136	-0.69464
018	2019-07-08t0756	1562590749.75	adult	134.0004	78.0008	-118.0022	642.5673	0.073037	292.3882	1.5454	254.6514	1.9219	0.010596	-0.039541	518.1196	0.54429	597.1438	0.33544	220753.0781	1.5789	2347.3113	-0.21037	217.8623	0.90435	199.3495	1.0272	0.010018	0.0041175	-0.68871	8546739	1.1753
018	2019-07-08t1156	1562605149.33	adult	138.0003	82.0007	-114.0023	552.3755	-0.49849	263.1642	0.58691	229.3324	0.87706	0.01061	-0.025919	442.6909	-0.27206	487.097	-0.54593	198425.7812	0.60725	2366.5083	-0.18962	195.4149	-0.42317	178.5952	-0.28307	0.010018	0.0041591	-1.2388	7705211.5	0.10453
018	2019-07-08t1556	1562619549.58	adult	142.0003	86.0008	-110.0022	636.3243	0.111	289.3581	1.4931	246.3925	1.5569	0.010568	-0.066738	533.0199	0.82241	591.9927	0.38782	219044.0469	1.552	1809.1144	-0.77238	217.1906	0.84629	201.5144	1.146	0.010016	0.002152	-1.4145	8630722	1.1374
018	2019-07-08t1956	1562633949.48	adult	146.0003	90.0008	-106.0022	702.7759	0.61397	305.5141	2.0632	261.4816	2.1601	0.010638	0.001247	569.5061	1.3016	646.7779	0.90926	229746.625	2.0547	2127.854	-0.42736	222.6273	1.1625	205.5219	1.3955	0.010021	0.0073217	-0.79041	8531301	0.953
018	2019-07-08t2356	1562648349.48	adult	150.0003	94.0008	-102.0022	729.1074	0.84541	308.2369	2.1781	264.8056	2.2931	0.010811	0.1683	557.2553	1.2064	639.1372	0.89269	228095.2969	2.0013	1413.105	-1.154	222.978	1.1783	208.371	1.5765	0.010012	-0.0014304	-0.93693	8975532	1.4347
018	2019-07-09t0356	1562662749.77	adult	154.0004	98.0009	-98.0021	594.3715	-0.068431	274.0844	1.0345	238.3149	1.2182	0.010811	0.16809	480.1459	0.33331	557.7104	0.22037	202822.4688	0.88016	1787.8671	-0.74988	209.2405	0.34228	194.618	0.6748	0.010018	0.0051644	-1.1866	8793124	1.1607
018	2019-07-09t0756	1562677149.64	adult	158.0004	102.0008	-94.0022	427.3034	-1.2273	225.3609	-0.60343	222.0888	0.56434	0.010811	0.16791	365.1631	-0.99836	400.0609	-1.1434	166767.0469	-0.72492	1653.2175	-0.86859	222.6699	1.1585	210.2529	1.7048	0.010025	0.012063	-1.745	8529371	0.78116
018	2019-07-09t1156	1562691553.4	adult	162.0014	106.0019	-90.0011	611.2383	0.15328	276.0031	1.1636	238.2361	1.2468	0.010811	0.16773	481.8377	0.46583	544.7466	0.21467	204242.3125	1.0085	1613.7313	-0.88816	212.8343	0.56308	197.984	0.89613	0.01	-0.012073	-1.4068	8704497	0.9528
018	2019-07-09t1556	1562705949.78	adult	166.0004	110.0009	-86.0021	536.4507	-0.33197	268.2966	0.93936	237.3133	1.2294	0.010811	0.16753	449.1518	0.13847	514.5502	0.0062546	198539.4688	0.79045	1793.3146	-0.6859	212.6643	0.56046	198.7496	0.9513	0.010018	0.0050773	-1.4221	8364300.5	0.47475
018	2019-07-09t1956	1562720349.68	adult	170.0004	114.0008	-82.0022	593.0433	0.14554	271.8653	1.1032	245.9105	1.609	0.010811	0.16734	445.1246	0.16388	522.4299	0.14857	201180.3125	0.95323	1475.1423	-0.98536	219.6619	0.99849	203.4365	1.2652	0.010012	-6.1485e-05	-0.79986	9060833	1.307
018	2019-07-09t2356	1562734749.84	adult	174.0004	118.0009	-78.0021	404.9351	-1.1642	228.1356	-0.30692	205.129	-0.05362	0.010811	0.16719	348.8125	-0.90942	374.5971	-1.1165	168820.375	-0.42743	1878.1619	-0.55988	206.4026	0.21296	191.7417	0.50281	0.010019	0.0061024	-1.2571	8240828.5	0.24689
018	2019-07-10t0356	1562749150.62	adult	178.0006	122.0011	-74.0019	382.8907	-1.2567	231.933	-0.11349	223.6397	0.74669	0.010811	0.1671	321.2188	-1.1493	357.5497	-1.19	171630.4219	-0.2355	1488.5696	-0.92989	200.8481	-0.093095	186.6261	0.19081	0.010001	-0.011254	-1.4813	8474787	0.50923
018	2019-07-10t0756	1562763550.48	adult	182.0006	126.001	-70.0019	389.312	-1.1367	205.4146	-0.91006	192.4415	-0.4997	0.010811	0.16704	297.7475	-1.3342	344.8952	-1.2204	152006.7656	-1.015	1753.3911	-0.64412	192.1247	-0.57618	175.0574	-0.51212	0.010001	-0.011258	-0.88685	8049065	-0.014577
018	2019-07-10t1156	1562777950.44	adult	186.0006	130.001	-66.002	391.6848	-1.0435	224.3152	-0.20877	218.2007	0.61574	0.010811	0.16696	299.7653	-1.2116	365.5899	-0.94281	165993.2188	-0.32489	1952.8254	-0.42319	215.8416	0.86481	198.1277	0.96628	0.01002	0.0071883	-0.45225	8789068	0.85205
018	2019-07-10t1556	1562792351.11	adult	190.0008	134.0012	-62.0018	263.7014	-1.9395	168.3772	-1.9385	166.179	-1.4812	0.010811	0.1668	224.7645	-2.0081	247.9902	-1.9388	124599.1406	-2.0215	1313.9148	-1.0476	198.9514	-0.086113	187.8005	0.35989	0.010019	0.0064008	-1.0039	8240964	0.21627
018	2019-07-10t1956	1562806753.37	adult	194.0014	138.0019	-58.0011	392.6779	-0.87222	233.0578	0.25408	228.8149	1.184	0.010811	0.16655	300.7641	-0.9939	333.1891	-1.0563	172462.7344	0.13354	1275.6982	-1.0676	201.1729	0.088841	188.0806	0.41756	0.010003	-0.0096749	-0.63597	8145288	0.12013
018	2019-07-10t2356	1562821154.31	adult	198.0017	142.0021	-54.0009	253.7041	-1.8763	175.1039	-1.5259	174.2114	-1.0251	0.010811	0.16618	223.3728	-1.8224	238.2565	-1.8567	129576.9141	-1.614	1414.1694	-0.90664	200.7149	0.10723	183.9299	0.20641	0.010017	0.0048799	-0.7577	7774288.5	-0.27375
018	2019-07-11t0356	1562835554.61	adult	202.0017	146.0022	-50.0008	321.4467	-1.2638	204.2408	-0.49144	194.7359	-0.10672	0.010811	0.16569	277.9092	-1.0597	297.4496	-1.2046	151138.2188	-0.59537	1579.0979	-0.71724	219.7936	1.2457	204.2562	1.4691	0.010016	0.0033626	-0.81664	8733938	0.80065
018	2019-07-11t0756	1562849954.84	adult	206.0018	150.0023	-46.0007	388.9815	-0.63454	217.7699	0.034797	210.1617	0.59599	0.010811	0.1651	312.6496	-0.53289	354.7822	-0.55812	161149.7188	-0.075939	1584.4673	-0.69058	209.3308	0.67858	193.4689	0.85094	0.010012	-0.00085321	-0.61428	8196138	0.23825
018	2019-07-11t1156	1562864354.85	adult	210.0018	154.0023	-42.0007	298.5538	-1.2907	191.8783	-0.71475	187.6176	-0.2823	0.010811	0.16439	250.1311	-1.203	274.4692	-1.2469	141989.9375	-0.81203	1469.1039	-0.78739	194.3275	-0.15211	181.491	0.16592	0.010009	-0.0035982	-0.86473	8329073	0.40588
018	2019-07-11t1556	1562878755.38	adult	214.002	158.0024	-38.0006	282.0322	-1.349	173.1859	-1.2331	170.4881	-0.93459	0.010811	0.16386	223.7741	-1.4333	245.0883	-1.4479	128157.5312	-1.3208	1195.2076	-1.0465	186.9532	-0.53879	173.4429	-0.27973	0.010013	0.00016115	-0.77871	6926990.5	-1.0091
018	2019-07-11t1956	1562893154.86	adult	218.0018	162.0023	-34.0007	266.1113	-1.4043	181.306	-0.88986	179.9634	-0.48521	0.010811	0.16321	226.0484	-1.3144	238.1874	-1.4317	134166.4219	-0.98126	1191.7776	-1.0328	207.9291	0.64449	195.4856	1.0193	0.010015	0.0017192	-0.74665	8263517	0.38961
018	2019-07-11t2356	1562907555.19	adult	222.0019	166.0024	-30.0006	219.0878	-1.7294	145.5169	-1.9592	142.9528	-1.9388	0.010811	0.16221	192.801	-1.6416	209.1769	-1.6392	107682.4844	-2.0325	1129.6488	-1.0797	174.7363	-1.1584	163.0223	-0.83976	0.010009	-0.0037601	-0.98708	7209968	-0.61922
018	2019-07-12t0356	1562921955.26	adult	226.0019	170.0024	-26.0006	245.6832	-1.4239	177.1385	-0.86777	173.9273	-0.62308	0.010811	0.16078	221.8106	-1.1897	236.005	-1.2854	131082.5156	-0.95548	1267.7101	-0.92333	186.6318	-0.49591	173.0256	-0.2547	0.010009	-0.0045191	-0.94758	7421600.5	-0.36975
018	2019-07-12t0756	1562936355.97	adult	230.0021	174.0026	-22.0004	404.6191	0.047335	196.6376	-0.17559	195.2518	0.27577	0.010596	-0.049175	241.6202	-0.85269	254.8843	-1.0093	148461.4062	-0.1461	1683.829	-0.48509	208.7917	0.67631	193.8285	0.90667	0.010018	0.0043633	-0.38876	7857668	0.077374
018	2019-07-12t1204	1562951265.97	adult	234.1438	178.1442	-17.8588	319.7354	-0.60998	197.5902	-0.076331	194.7903	0.29583	0.010638	-0.010294	246.43	-0.7021	268.2612	-0.78443	148587.8125	-0.070362	1142.2406	-1.0191	205.7079	0.50999	193.4224	0.87749	0.010013	0.00011508	-0.98005	7683188.5	-0.054926
018	2019-07-12t1556	1562965158.37	adult	238.0028	182.0032	-13.9998	279.1008	-0.89079	210.5329	0.38976	209.6999	0.90542	0.010652	0.0013844	252.9656	-0.53654	266.5919	-0.71914	158110.1719	0.39002	1740.968	-0.3978	222.8736	1.3743	209.9761	1.7625	0.010011	-0.0018641	-0.67746	7947449.5	0.21082
018	2019-07-12t1956	1562979556.29	adult	242.0022	186.0027	-10.0003	287.3077	-0.73445	205.6405	0.2968	204.197	0.719	0.010582	-0.069035	249.1453	-0.49944	268.3366	-0.61562	155464.1875	0.3411	1168.3699	-0.96261	223.9592	1.4094	210.9278	1.7949	0.010027	0.013311	-0.962	7862312.5	0.15807
018	2019-07-12t2356	1562993956.97	adult	246.0024	190.0029	-6.0001	323.538	-0.32242	206.5772	0.38332	205.6677	0.79857	0.010624	-0.030355	254.983	-0.34106	272.5704	-0.48608	155552.625	0.40417	1221.3832	-0.89419	224.1691	1.3992	209.9689	1.725	0.010001	-0.012381	-0.85322	7732936.5	0.068504
018	2019-07-13t0356	1563008357.8	adult	250.0026	194.0031	-1.9999	317.6238	-0.28939	206.7302	0.44343	203.8774	0.754	0.010596	-0.059787	256.0182	-0.24413	274.3437	-0.38189	156081.2812	0.48311	1251.9232	-0.84895	224.2719	1.3826	210.7325	1.7444	0.010006	-0.0080628	-0.87797	7643410.5	0.01611
018	2019-07-13t0756	1563022757.19	dead	254.0025	198.0029	1.9999	296.4682	-0.39647	208.8179	0.55951	208.9914	0.96073	0.010724	0.061839	253.7502	-0.18982	270.8486	-0.33275	155778.1562	0.52594	1254.1342	-0.8327	227.9343	1.5347	214.0217	1.8906	0.010025	0.011315	-0.82493	7639445.5	0.03758
019	2019-07-02t1556	1562101154.44	egg	-1.9995	-53.9991	-270.0022
019	2019-07-02t1956	1562115551.08	larva	1.9995	-50	-266.0032
019	2019-07-02t2356	1562129952.26	larva	5.9999	-45.9997	-262.0028
019	2019-07-03t0356	1562144349.99	larva	9.9992	-42.0003	-258.0035
019	2019-07-03t0756	1562158749.54	larva	13.9991	-38.0005	-254.0036
019	2019-07-03t1156	1562173149.5	larva	17.9991	-34.0005	-250.0036
019	2019-07-03t1556	1562187550.24	larva	21.9993	-30.0003	-246.0034
019	2019-07-03t1956	1562201950.68	larva	25.9994	-26.0001	-242.0033
019	2019-07-03t2356	1562216350.3	larva	29.9993	-22.0002	-238.0034
019	2019-07-04t0356	1562230751.5	larva	33.9997	-17.9999	-234.003
019	2019-07-04t0756	1562245150.64	larva	37.9994	-14.0001	-230.0033
019	2019-07-04t1156	1562259550.27	larva	41.9993	-10.0002	-226.0034
019	2019-07-04t1556	1562273951.78	larva	45.9997	-5.9998	-222.003
019	2019-07-04t1956	1562288351.3	larva	49.9996	-2	-218.0031	1148.5803	0.16627	347.7459	0.053115	247.1915	-0.45095	0.010596	-0.031178	905.8586	0.65743	1066.3627	0.41432	262548.1562	0.081472	2537.1042	2.4752	212.9402	-0.044895	173.9791	-0.67241	0.010019	0.001777	1.6434	5036888.5	-1.1468
019	2019-07-04t2356	1562302751.02	adult	53.9995	2	-214.0032	1052.9644	-0.059044	393.0543	1.5275	314.7756	1.7152	0.010681	0.050666	826.1278	0.27313	909.9955	-0.17157	294397.6562	1.4647	1915.4458	0.47214	240.0321	1.2183	204.1057	0.84919	0.010025	0.0072988	1.0071	6441021	0.17332
019	2019-07-05t0356	1562317151.28	adult	57.9996	6	-210.0031	858.6385	-0.64394	319.2873	-0.36032	259.9774	0.19925	0.010596	-0.032166	639.4814	-0.88044	760.7237	-0.75377	241061.9219	-0.33085	2194.3591	0.94564	229.2234	0.79985	202.9133	0.82185	0.010009	-0.0082168	0.10547	6847818.5	0.48968
019	2019-07-05t0756	1562331551.13	adult	61.9995	10	-206.0032	1104.0662	0.33218	310.2664	-0.42521	212.8001	-1.1514	0.010582	-0.04627	806.1486	0.45198	1025.1342	0.62268	234561.4062	-0.3839	1969.2788	0.30867	214.427	0.18131	186.904	0.036415	0.010021	0.00485	0.10941	6804196	0.33692
019	2019-07-05t1156	1562345950.44	adult	65.9994	13.9998	-202.0033	899.5659	-0.31288	307.1312	-0.32136	235.4845	-0.30231	0.010681	0.049126	678.9045	-0.31708	794.9359	-0.37009	230041.2812	-0.36291	1914.9856	0.095035	206.5126	-0.136	180.3402	-0.27891	0.010014	-0.0017569	-0.06977	6990657.5	0.43426
019	2019-07-05t1556	1562360350.94	adult	69.9995	17.9999	-198.0032	516.6642	-1.681	272.9641	-1.1274	249.6769	0.30733	0.010596	-0.033739	436.647	-1.9954	479.4406	-1.8537	206087.8906	-1.0979	1398.1801	-0.90367	205.041	-0.15693	178.9652	-0.33034	0.010024	0.0077483	0.42661	6934485	0.26768
019	2019-07-05t1956	1562374751.4	adult	73.9996	22.0001	-194.0031	618.3885	-1.2186	278.2628	-0.78104	236.4729	0.010064	0.010596	-0.034289	525.068	-1.1985	584.8452	-1.2239	210088.4531	-0.75186	2406.1323	0.74107	227.0529	0.96535	203.419	0.98508	0.010006	-0.0094278	-0.031312	7397384	0.68552
019	2019-07-05t2356	1562389151.94	adult	77.9998	26.0002	-190.0029	894.1674	-0.015558	248.4089	-1.4827	185.7713	-1.6304	0.010624	-0.0075534	620.3322	-0.30436	774.9026	-0.09826	187051.9062	-1.474	2834.0283	1.2988	209.9645	0.18706	181.864	-0.13476	0.010025	0.010096	1.0018	7120735	0.26679
019	2019-07-06t0356	1562403551.88	adult	81.9998	30.0002	-186.0029	482.9974	-1.6391	240.4352	-1.5388	220.0303	-0.28174	0.01061	-0.021777	427.2121	-1.7289	462.0941	-1.7096	181288.125	-1.5207	1308.1235	-1.1142	195.0574	-0.51106	171.4874	-0.67568	0.010014	-0.001182	-0.60532	6661794	-0.37978
019	2019-07-06t0756	1562417952.14	adult	85.9998	34.0003	-182.0029	1078.8901	1.0483	269.1681	-0.47426	193.5575	-1.129	0.010596	-0.035945	689.7765	0.62133	951.0413	1.2125	203221.9219	-0.4452	3027.7148	1.3181	191.1187	-0.67176	164.0765	-1.0667	0.010005	-0.0097596	0.92664	6647681.5	-0.51405
019	2019-07-06t1156	1562432352.17	adult	89.9998	38.0003	-178.0029	555.3781	-1.1844	264.813	-0.41503	238.5048	0.70357	0.010695	0.059697	472.8385	-1.0764	526.8996	-1.1457	198080.1406	-0.4619	1446.7308	-0.97205	195.5917	-0.40244	175.0498	-0.44586	0.010002	-0.012738	-0.74568	7001009	-0.18812
019	2019-07-06t1556	1562446752.06	adult	93.9998	42.0002	-174.0029	622.8774	-0.78034	273.7417	0.027533	228.793	0.44527	0.010782	0.14304	526.4563	-0.45229	594.7756	-0.61342	203116.3125	-0.088541	2221.884	0.00462	198.448	-0.22696	171.9785	-0.60288	0.01001	-0.0040042	1.2548	6918691	-0.33718
019	2019-07-06t1956	1562461152.39	adult	97.9999	46.0003	-170.0028	729.9757	-0.15065	265.1656	-0.083313	216.5868	0.069592	0.010624	-0.01017	523.6946	-0.32639	632.88	-0.24434	199669.7188	-0.075507	3076.2893	1.0081	214.1676	0.63296	187.7187	0.30103	0.010015	0.00051529	0.98256	7228155	0.010366
019	2019-07-06t2356	1562475552.63	adult	102	50.0004	-166.0027	807.0021	0.36247	262.2841	-0.032395	215.2399	0.10373	0.010596	-0.037923	513.2378	-0.28072	675.6269	0.16822	198024.5	-0.0026956	2847.7795	0.63224	200.8279	-0.058911	179.6154	-0.14345	0.010005	-0.0097787	0.7711	7126177	-0.14034
019	2019-07-07t0356	1562489973.74	adult	106.0058	54.0063	-161.9969	575.0865	-0.76033	257.12	-0.068679	225.8104	0.60165	0.010624	-0.011054	444.0633	-0.81558	499.4384	-0.91072	193611.3438	-0.060339	3040.7183	0.78801	210.9143	0.50333	186.7003	0.27763	0.010022	0.0075054	0.46739	7639528	0.45706
019	2019-07-07t0756	1562504374.35	adult	110.006	58.0064	-157.9967	854.2411	0.87118	261.3441	0.17121	191.2709	-0.72612	0.010652	0.016026	608.1464	0.91447	806.0229	1.3469	196269.4375	0.15784	3087.3765	0.77713	197.584	-0.21297	174.8475	-0.40378	0.0099997	-0.014539	0.61149	7528147	0.2892
019	2019-07-07t1156	1562518768.05	adult	114.0042	62.0047	-153.9985	698.1517	0.09254	277.1291	0.76257	223.4683	0.61764	0.010582	-0.052585	568.1212	0.64338	647.6095	0.33562	209509.625	0.80572	2408.9351	-0.051853	200.9928	-0.023489	179.8497	-0.11145	0.010013	-0.0014138	-0.60909	7206395	-0.13197
019	2019-07-07t1556	1562533160.71	adult	118.0022	66.0027	-150.0005	825.7826	0.9382	280.3231	0.94401	241.9621	1.3988	0.010596	-0.039232	524.2062	0.30137	638.4451	0.36774	211643.9062	0.97597	3027.9392	0.61093	198.3108	-0.17574	174.1955	-0.45188	0.010012	-0.0020588	-0.0010551	7368239	0.016027
019	2019-07-07t1956	1562547552.74	adult	122	70.0004	-146.0027	652.1517	-0.029798	257.7612	0.27766	199.4138	-0.31865	0.010811	0.16886	530.2513	0.45746	611.3416	0.24822	190743.2656	0.14225	2900.0908	0.43441	213.5296	0.66899	192.2363	0.61233	0.010026	0.011972	-0.34098	7539303	0.16637
019	2019-07-07t2356	1562561954.1	adult	126.0004	74.0008	-142.0023	565.3608	-0.51963	277.5252	0.97201	254.7791	1.941	0.010811	0.16876	474.916	-0.061695	535.139	-0.28068	205368.625	0.8231	2660.606	0.14751	214.7207	0.73305	190.2859	0.48802	0.010024	0.0098177	-0.24895	8032916	0.69292
019	2019-07-08t0356	1562576354.39	adult	130.0005	78.0009	-138.0022	773.8817	0.88304	260.9084	0.46254	210.587	0.13592	0.010811	0.16873	536.0322	0.68075	665.0364	0.8302	193072.1875	0.32197	2963.3418	0.4629	197.6096	-0.2542	172.1949	-0.62776	0.010004	-0.0098801	-0.35928	7486440.5	-0.01766
019	2019-07-08t0756	1562590754.38	adult	134.0005	82.0009	-134.0022	570.9587	-0.40532	239.6651	-0.22198	202.919	-0.18589	0.010811	0.16871	450.0594	-0.22906	518.8745	-0.3155	177352.1719	-0.35086	3277.7986	0.78958	195.4303	-0.39973	170.5508	-0.75645	0.010006	-0.0080994	-0.5739	7304991	-0.30061
019	2019-07-08t1156	1562605153.93	adult	138.0003	86.0008	-130.0024	511.3232	-0.77778	227.1045	-0.63099	189.5715	-0.74116	0.010811	0.16871	401.9913	-0.7422	449.5513	-0.86393	168057.3281	-0.75291	2329.0535	-0.22944	194.7756	-0.46074	170.9492	-0.76266	0.010022	0.0084725	-0.52736	7501783	-0.13763
019	2019-07-08t1556	1562619554.19	adult	142.0004	90.0008	-126.0023	543.6448	-0.52925	245.9861	0.019815	220.5242	0.50489	0.010811	0.16866	407.584	-0.646	470.862	-0.65422	182029.7188	-0.11479	2899.3499	0.37503	209.1409	0.36835	182.6455	-0.052581	0.010011	-0.0022934	0.052858	7687810.5	0.010696
019	2019-07-08t1956	1562633954.09	adult	146.0004	94.0008	-122.0023	647.4395	0.22662	237.9583	-0.24087	204.0056	-0.17802	0.010811	0.16851	426.6613	-0.38839	541.6536	-0.0073684	176089.1562	-0.3707	3076.6277	0.56166	201.2429	-0.11876	176.1055	-0.49577	0.010008	-0.0051154	0.28615	7882283.5	0.17099
019	2019-07-08t2356	1562648354.13	adult	150.0004	98.0008	-118.0023	577.5779	-0.22767	231.3494	-0.45082	200.3902	-0.33182	0.010811	0.1683	402.9327	-0.63419	514.3197	-0.20854	171198.5625	-0.57641	3413.4714	0.91341	199.0068	-0.26825	172.0178	-0.78561	0.010002	-0.01078	0.59034	7719672	-0.098188
019	2019-07-09t0356	1562662754.39	adult	154.0005	102.0009	-114.0022	443.2656	-1.1494	222.1563	-0.74343	192.4345	-0.65812	0.010811	0.16809	375.8748	-0.91765	417.223	-1.0316	164395.6875	-0.86286	2131.5283	-0.39736	199.1255	-0.27147	173.3758	-0.71834	0.010025	0.011876	0.82557	7627503	-0.28326
019	2019-07-09t0756	1562677154.32	adult	158.0004	106.0009	-110.0023	526.5629	-0.51125	214.2523	-0.98364	190.7247	-0.72514	0.010811	0.16791	351.7875	-1.1594	436.4662	-0.81637	158546.7031	-1.0977	3184.0718	0.69176	190.7659	-0.78499	164.9119	-1.2922	0.01002	0.0072545	0.45973	7539259	-0.46136
019	2019-07-09t1156	1562691558.28	adult	162.0015	110.002	-106.0012	554.6844	-0.25716	229.6284	-0.41876	205.6256	-0.10087	0.010811	0.16773	376.0748	-0.80881	503.9685	-0.15356	169924.9844	-0.54277	3310.3726	0.83164	211.8826	0.50498	183.0235	-0.098599	0.010025	0.012353	1.3153	8073788	0.15459
019	2019-07-09t1556	1562705954.42	adult	166.0005	114.0009	-102.0022	447.8849	-0.97757	220.0071	-0.69875	204.2422	-0.14159	0.010811	0.16753	338.6925	-1.1916	399.5923	-1.0352	162805.2812	-0.81573	2916.1946	0.44721	211.797	0.50754	185.5458	0.072102	0.010018	0.0057946	1.8678	8350731.5	0.45757
019	2019-07-09t1956	1562720354.38	adult	170.0005	118.0009	-98.0022	392.5147	-1.321	210.301	-0.96872	193.2589	-0.57463	0.010811	0.16734	320.0591	-1.3388	369.965	-1.2346	155622.7344	-1.0786	2240.7166	-0.21563	222.3939	1.1646	193.6647	0.61883	0.010004	-0.0088473	2.7654	8714727	0.87276
019	2019-07-09t2356	1562734754.57	adult	174.0005	122.0009	-94.0022	448.3937	-0.84523	222.3684	-0.49926	214.7786	0.346	0.010811	0.16719	320.7922	-1.2452	371.1708	-1.1476	164552.6406	-0.61608	2259.4998	-0.17741	223.5835	1.2512	196.2909	0.79973	0.010011	-0.0018487	1.8752	8665873	0.77216
019	2019-07-10t0356	1562749155.28	adult	178.0007	126.0011	-90.002	462.366	-0.67019	208.284	-0.89514	194.5732	-0.45473	0.010811	0.1671	318.4117	-1.1828	403.8638	-0.76883	154130.1875	-1.0023	3233.4233	0.81868	217.8777	0.92785	187.7527	0.26312	0.010005	-0.0076163	2.2224	8580240	0.63717
019	2019-07-10t0756	1562763555.22	adult	182.0007	130.0011	-86.002	416.8329	-0.93196	199.129	-1.1162	190.2241	-0.59126	0.010811	0.16704	290.2364	-1.4238	342.9068	-1.2385	147355.4688	-1.2172	2710.2314	0.3158	200.6277	-0.070931	173.2219	-0.62799	0.010004	-0.0086639	1.8601	7941847	-0.14221
019	2019-07-10t1156	1562777955.16	adult	186.0007	134.0011	-82.002	283.0288	-1.8608	178.5764	-1.7003	173.7845	-1.2207	0.010811	0.16696	242.1369	-1.8996	270.348	-1.8172	132146.5625	-1.7889	2272.9263	-0.10108	198.8491	-0.136	174.9749	-0.47472	0.010011	-0.00096847	1.7869	7964702	-0.11201
019	2019-07-10t1556	1562792355.79	adult	190.0008	138.0013	-78.0019	322.8249	-1.4888	177.0696	-1.6561	169.256	-1.3536	0.010811	0.1668	266.9814	-1.5027	294.822	-1.5052	131031.5156	-1.7442	2347.5854	-0.0026603	215.488	0.88051	187.4751	0.33984	0.010001	-0.011089	1.6837	8101273	0.05551
019	2019-07-10t1956	1562806758.03	adult	194.0015	142.0019	-74.0012	310.1457	-1.5106	195.6056	-0.95917	192.4002	-0.33106	0.010811	0.16655	254.1891	-1.5538	284.4086	-1.5123	144748.125	-1.0584	2874.7773	0.55725	219.1547	1.1337	194.0177	0.78092	0.010008	-0.0045406	1.667	8649816	0.69147
019	2019-07-10t2356	1562821159.04	adult	198.0017	146.0022	-70.001	284.4607	-1.6346	180.5237	-1.3508	176.501	-0.92972	0.010811	0.16618	238.722	-1.6371	275.4863	-1.505	133587.5312	-1.4419	2951.064	0.66134	213.8492	0.86633	189.3282	0.53421	0.010001	-0.011185	1.8944	8745362	0.80548
019	2019-07-11t0356	1562835559.31	adult	202.0018	150.0023	-66.0009	302.8178	-1.4126	164.2772	-1.78	159.299	-1.5829	0.010811	0.16569	218.6316	-1.7797	243.0247	-1.7245	121565.0938	-1.8626	2366.7546	0.087652	199.4142	0.074182	174.2871	-0.33286	0.010014	0.0019579	1.3817	8004883	0.007432
019	2019-07-11t0756	1562849959.6	adult	206.0019	154.0023	-62.0008	336.6639	-1.0596	168.8405	-1.5416	162.8826	-1.3703	0.010811	0.1651	244.3814	-1.3678	289.4786	-1.1894	124941.9609	-1.6268	2843.4185	0.59465	212.4603	0.85749	185.5872	0.38204	0.010016	0.0036243	1.8345	8378583	0.43242
019	2019-07-11t1156	1562864359.64	adult	210.0019	158.0024	-58.0008	350.9291	-0.8583	184.862	-0.94143	181.4381	-0.53929	0.010811	0.16439	247.2257	-1.2388	291.5733	-1.0796	136797.8906	-1.0351	2996.5952	0.7682	219.1657	1.2573	192.4385	0.81362	0.010013	0.00027028	1.8512	8448837	0.53108
019	2019-07-11t1556	1562878760.1	adult	214.002	162.0025	-54.0007	271.0567	-1.4411	178.1379	-1.0731	176.4545	-0.687	0.010811	0.16386	224.9988	-1.4181	252.4831	-1.3747	131822.0312	-1.1632	2155.5786	-0.069426	207.9831	0.64431	184.4346	0.36619	0.010019	0.0065608	1.203	7950361	0.041219
019	2019-07-11t1956	1562893159.64	adult	218.0019	166.0024	-50.0008	324.0733	-0.91186	186.0935	-0.73547	185.9511	-0.23849	0.010811	0.16321	229.0845	-1.2765	260.7751	-1.2063	137709.1875	-0.82926	2369.4143	0.16557	208.7075	0.68757	186.9421	0.523	0.01001	-0.0031187	1.3589	8131662	0.25711
019	2019-07-11t2356	1562907559.88	adult	222.002	170.0024	-46.0007	307.395	-0.97076	170.187	-1.1676	167.8711	-0.92376	0.010811	0.16221	212.5371	-1.3941	265.9431	-1.0681	125938.3438	-1.2529	2299.7588	0.11113	211.1985	0.81966	186.835	0.52002	0.010003	-0.010039	1.3984	7938739.5	0.095486
019	2019-07-12t0356	1562921960.03	adult	226.002	174.0025	-42.0007	259.3111	-1.3056	167.6618	-1.1702	166.1901	-0.93453	0.010811	0.16078	207.7752	-1.3662	240.4363	-1.2405	124069.7188	-1.2535	2480.8752	0.31054	208.0762	0.64521	184.1027	0.36722	0.010022	0.0090137	1.3562	7723373.5	-0.08067
019	2019-07-12t0756	1562936360.76	adult	230.0022	178.0027	-38.0005	307.3967	-0.80524	179.0986	-0.7318	169.848	-0.73444	0.010811	0.15898	256.895	-0.66007	271.4129	-0.84081	132533	-0.81928	2524.894	0.3693	210.2023	0.75006	185.3067	0.43543	0.010026	0.012355	1.3135	7820577	0.042597
019	2019-07-12t1204	1562951270.85	adult	234.1439	182.1444	-33.8588	259.4341	-1.1437	157.2458	-1.3462	157.6807	-1.1595	0.010811	0.15688	198.6563	-1.3053	214.6599	-1.3337	116361.9219	-1.4234	2718.178	0.57939	215.0731	0.99152	187.9634	0.57986	0.010011	-0.0018368	1.5771	7712306.5	-0.028175
019	2019-07-12t1556	1562965163.17	adult	238.0029	186.0033	-29.9998	242.8449	-1.2142	157.8509	-1.2556	159.2797	-1.0447	0.010811	0.15482	195.4902	-1.2625	222.342	-1.1744	116809.6719	-1.3323	2518.405	0.38966	208.3934	0.64065	183.9032	0.35817	0.010008	-0.0056186	1.1894	7538008	-0.15866
019	2019-07-12t1956	1562979561.05	adult	242.0023	190.0027	-26.0004	234.1416	-1.2124	154.3172	-1.2925	154.9217	-1.1586	0.010811	0.15264	195.5153	-1.1768	212.2236	-1.1952	114194.7578	-1.3671	3145.0859	1.0367	211.3371	0.77925	185.2266	0.42731	0.010008	-0.0056203	1.4363	7285425	-0.35337
019	2019-07-12t2356	1562993961.81	adult	246.0025	194.003	-22.0002	229.04	-1.178	153.9664	-1.2315	153.7901	-1.1485	0.010811	0.15045	190.2117	-1.1588	215.5946	-1.0766	113935.1094	-1.305	2865.3179	0.76638	211.6777	0.78465	185.4586	0.43631	0.010015	0.0011776	1.5158	7186458	-0.4077
019	2019-07-13t0356	1563008362.62	adult	250.0027	198.0032	-18	256.9707	-0.84228	147.8302	-1.3479	146.6315	-1.3618	0.010811	0.14826	186.3012	-1.1237	201.5636	-1.1386	109394.3359	-1.4186	2815.9893	0.7291	212.2927	0.80187	185.5996	0.4391	0.01001	-0.0032327	1.3534	6934753	-0.59103
019	2019-07-13t0756	1563022762.06	adult	254.0026	202.003	-14.0001	303.8591	-0.32867	172.8271	-0.52476	168.124	-0.52633	0.010811	0.14605	244.5378	-0.30593	265.2859	-0.39075	127892.0547	-0.60032	2601.9927	0.52574	217.0556	1.0152	189.6372	0.6402	0.010022	0.0078817	1.6697	7125719	-0.39517
019	2019-07-13t1156	1563037161.84	adult	258.0025	206.003	-10.0002	243.2282	-0.8017	154.0994	-1.0226	155.3575	-0.94441	0.010811	0.1438	192.2636	-0.88207	214.4907	-0.83668	114033.5469	-1.0922	3494.6282	1.4366	219.2708	1.1008	188.6657	0.58106	0.010031	0.017038	1.6934	6601584.5	-0.798
019	2019-07-13t1556	1563051562.46	adult	262.0027	210.0031	-6	250.2655	-0.65295	157.5665	-0.85578	157.8331	-0.8127	0.010811	0.14147	193.0754	-0.79012	217.3619	-0.72329	116599.2344	-0.92437	3172.7896	1.1238	220.7624	1.1489	188.2405	0.54934	0.010003	-0.011022	1.9028	6819572	-0.58293
019	2019-07-13t1956	1563065962.9	adult	266.0028	214.0033	-1.9999	235.4326	-0.7073	154.1237	-0.89511	152.9036	-0.9426	0.010811	0.13905	190.6245	-0.74025	202.4275	-0.797	114051.5156	-0.9613	3675.4917	1.6395	220.3215	1.1062	187.9278	0.52284	0.010012	-0.0024949	2.1452	6866098	-0.51238
019	2019-07-13t2356	1563080362.05	dead	270.0026	218.003	1.9999	220.6095	-0.76283	153.5801	-0.85057	154.8216	-0.83536	0.010811	0.13653	188.5133	-0.68718	200.7127	-0.73286	113649.2422	-0.9148	3493.2825	1.4663	219.3671	1.0407	188.924	0.55959	0.010012	-0.002613	2.1383	7033568	-0.34899
020	2019-07-02t1556	1562101158.88	larva	0	-57.9991	-338.0044
020	2019-07-02t1956	1562115555.62	larva	3.9991	-54	-334.0053
020	2019-07-02t2356	1562129956.84	larva	7.9994	-49.9996	-330.005
020	2019-07-03t0356	1562144354.49	larva	11.9988	-46.0003	-326.0057
020	2019-07-03t0756	1562158754.05	larva	15.9987	-42.0004	-322.0058
020	2019-07-03t1156	1562173154.02	larva	19.9986	-38.0004	-318.0058
020	2019-07-03t1556	1562187554.68	larva	23.9988	-34.0002	-314.0056
020	2019-07-03t1956	1562201955.15	larva	27.999	-30.0001	-310.0055
020	2019-07-03t2356	1562216354.72	larva	31.9988	-26.0002	-306.0056
020	2019-07-04t0356	1562230755.92	larva	35.9992	-21.9999	-302.0053
020	2019-07-04t0756	1562245154.95	larva	39.9989	-18.0002	-298.0055
020	2019-07-04t1156	1562259554.63	larva	43.9988	-14.0003	-294.0056
020	2019-07-04t1556	1562273956.26	larva	47.9993	-9.9998	-290.0052
020	2019-07-04t1956	1562288355.75	larva	51.9991	-5.9999	-286.0053	931.7158	-0.51894	364.9594	0.63394	295.9767	1.0673	0.01061	-0.01779	784.4992	-0.085876	864.1747	-0.43501	275179.375	0.64731	1908.1532	0.54456	228.2143	0.65823	197.5861	0.50889	0.010032	0.014702	0.75054	6096517	-0.12454
020	2019-07-04t2356	1562302755.39	larva	55.999	-2	-282.0054	883.9742	-0.59777	315.0132	-0.5777	235.4771	-0.61933	0.010681	0.050417	723.7987	-0.35956	806.9959	-0.59026	235944.9062	-0.61853	2077.6624	0.77539	218.8984	0.30189	192.3662	0.27554	0.010002	-0.014729	0.40236	6477861.5	0.15503
020	2019-07-05t0356	1562317155.7	adult	59.9991	2	-278.0053	993.6696	-0.11838	344.5964	0.46127	258.3569	0.21983	0.010638	0.0085816	794.7129	0.28906	917.7776	0.043503	259136.5	0.45026	2579.344	1.6733	213.9252	0.13112	191.3957	0.25281	0.010015	-0.0015015	0.57685	7155583.5	0.7649
020	2019-07-05t0756	1562331555.66	adult	63.9991	6	-274.0053	1061.8757	0.23478	341.506	0.57531	256.6817	0.31186	0.010624	-0.0056395	811.2767	0.57272	983.3609	0.49044	257154	0.57757	1735.9059	-0.20621	219.5502	0.44763	196.3462	0.5339	0.010021	0.0048411	0.59073	7646057	1.1969
020	2019-07-05t1156	1562345954.83	adult	67.9989	9.9998	-270.0056	1000.0873	0.1167	284.047	-0.89753	186.27	-1.8554	0.010596	-0.033468	786.0383	0.55788	874.8113	0.08941	214455.4688	-0.86791	1650.1979	-0.43275	194.0921	-0.7008	170.3904	-0.78632	0.010004	-0.012198	-0.22561	7042825.5	0.44
020	2019-07-05t1556	1562360355.39	adult	71.999	14	-266.0054	1464.6786	2.0414	340.2462	0.95194	245.617	0.24689	0.010582	-0.047606	816.0619	0.96476	1092.2534	1.346	257226.0938	0.99456	2104.4861	0.2889	234.537	1.2925	208.0544	1.2113	0.010024	0.0085584	1.1006	7720957.5	1.0981
020	2019-07-05t1956	1562374755.93	adult	75.9992	18.0001	-262.0053	854.584	-0.23153	294.0298	-0.21472	226.7478	-0.25426	0.010624	-0.0072727	641.2661	-0.21804	779.3477	-0.14071	221404.4531	-0.20858	1652.3145	-0.53197	197.5944	-0.44896	174.9334	-0.51524	0.01002	0.0049731	0.096853	6783415	-0.066036
020	2019-07-05t2356	1562389156.49	adult	79.9993	22.0003	-258.0051	1104.1257	0.91697	319.6368	0.75625	240.4844	0.3812	0.010582	-0.04872	762.9193	0.93057	945.0433	0.90523	241645.4375	0.7995	2004.0065	-0.04002	215.604	0.49735	192.142	0.43091	0.01	-0.0148	0.34935	7524362.5	0.68333
020	2019-07-06t0356	1562403556.34	adult	83.9993	26.0002	-254.0051	731.3562	-0.53642	296.1874	0.25163	241.7112	0.58894	0.01061	-0.02205	609.3758	-0.1477	694.2102	-0.34627	223325.2969	0.26993	1773.23	-0.4457	223.6081	0.96651	197.5511	0.75527	0.010026	0.011455	0.84641	7493554	0.54776
020	2019-07-06t0756	1562417956.67	adult	87.9994	30.0003	-250.0051	1082.4271	1.1524	303.8535	0.68927	225.1866	0.12582	0.010568	-0.063353	759.7446	1.3264	971.7551	1.4357	230017.0938	0.74552	2565.4751	0.60756	214.2518	0.54625	193.0422	0.5383	0.010022	0.0078309	1.0829	7759984.5	0.77425
020	2019-07-06t1156	1562432356.59	adult	91.9994	34.0003	-246.0051	651.0519	-0.69446	272.429	-0.095107	232.2416	0.52303	0.010753	0.11519	524.937	-0.54264	622.2468	-0.50581	202687.1562	-0.18824	1578.0037	-0.81571	204.3194	0.068577	186.9566	0.22595	0.010025	0.010944	-0.11139	7907569	0.89613
020	2019-07-06t1556	1562446756.53	adult	95.9993	38.0003	-242.0051	727.9249	-0.21144	266.8084	-0.095772	215.42	-0.01244	0.01061	-0.023626	546.4211	-0.1843	629.4092	-0.32412	201173.5625	-0.077149	1815.6134	-0.55764	207.4837	0.26708	187.7589	0.29456	0.010017	0.0030318	-0.18722	7311517	0.12463
020	2019-07-06t1956	1562461157	adult	99.9995	42.0004	-238.005	624.4415	-0.62411	242.9657	-0.68525	189.8094	-0.9302	0.010667	0.030758	513.5606	-0.33723	579.2061	-0.52399	182224.25	-0.70713	1992.9761	-0.38896	184.7072	-0.92872	164.6263	-1.0031	0.010014	-0.00055033	0.25075	6732577	-0.61444
020	2019-07-06t2356	1562475557.23	adult	103.9995	46.0005	-234.0049	678.8423	-0.243	263.8024	0.09353	211.6956	0.015183	0.010667	0.03029	531.9398	-0.022611	604.2218	-0.23889	197851.7812	0.069045	2005.759	-0.42342	203.4789	0.095525	184.0436	0.12062	0.010025	0.010546	0.25566	7043217	-0.25109
020	2019-07-07t0356	1562489979	adult	108.0056	50.0065	-229.9989	989.1151	1.5465	260.7119	0.099612	205.2669	-0.18894	0.010652	0.016195	599.1688	0.7558	753.299	0.90438	195794.625	0.086312	4014.4792	1.8969	184.6891	-0.91906	170.7782	-0.64145	0.010027	0.012319	-1.7475	6520634	-0.90722
020	2019-07-07t0756	1562504379.88	adult	112.0058	54.0068	-225.9986	508.2759	-1.0298	223.3614	-0.98068	206.0421	-0.1077	0.010652	0.015871	366.697	-1.433	427.014	-1.3034	167744.375	-0.99005	2373.0352	-0.073807	201.2143	-0.011945	182.5762	0.048773	0.010013	-0.0011703	-1.4106	6912716.5	-0.46371
020	2019-07-07t1156	1562518773.03	adult	116.0039	58.0049	-222.0005	744.0018	0.40473	267.3274	0.49141	211.4949	0.14785	0.01061	-0.025496	577.3453	0.7962	700.7354	0.78052	201564.8438	0.51116	2800.9402	0.37455	214.2301	0.70898	194.0562	0.72488	0.010018	0.0040276	0.10016	7163640.5	-0.20343
020	2019-07-07t1556	1562533165.5	adult	120.0018	62.0028	-218.0026	622.3893	-0.24337	256.031	0.19493	211.839	0.18201	0.010596	-0.039324	491.1399	0.0011475	570.804	-0.10157	193303.375	0.22572	2181.6765	-0.35315	201.6382	0.0058964	180.9292	-0.057578	0.010025	0.010929	0.19787	7079920.5	-0.35025
020	2019-07-07t1956	1562547557.32	adult	123.9996	66.0005	-214.0049	756.8314	0.65735	265.5971	0.55753	205.2443	-0.078324	0.01061	-0.025832	587.6618	1.1189	682.2573	0.84302	200260.2344	0.57769	3632.5498	1.2301	212.1828	0.59138	195.119	0.78238	0.010015	0.0011517	-0.16453	7690566	0.317
020	2019-07-07t2356	1562561958.66	adult	127.9999	70.0009	-210.0045	493.3839	-0.96278	245.0166	-0.079249	226.2727	0.77821	0.01061	-0.025891	431.0592	-0.51345	465.5163	-0.81308	184742.5	-0.059118	1449.0491	-1.1831	197.3027	-0.26335	184.5582	0.13549	0.010012	-0.0020177	-1.393	7468895	-0.0063085
020	2019-07-08t0356	1562576359.12	adult	132.0001	74.001	-206.0044	782.6476	0.97583	281.7721	1.1736	228.2698	0.85245	0.010624	-0.012249	585.7071	1.2746	699.6752	1.1515	212174.375	1.1816	3322.0696	0.84422	223.4341	1.2293	205.9031	1.4336	0.01	-0.013776	-0.1114	8088313	0.66415
020	2019-07-08t0756	1562590758.9	adult	136	78.0009	-202.0044	735.8342	0.7237	270.1321	0.81161	214.8716	0.29509	0.010681	0.042761	560.331	1.0565	695.0328	1.1835	202328.9375	0.77172	3121.6821	0.61701	210.4838	0.46925	193.4434	0.6552	0.010004	-0.0093888	-0.18226	7405872	-0.21581
020	2019-07-08t1156	1562605158.53	adult	139.9999	82.0008	-198.0045	731.3757	0.74387	248.6038	0.10221	190.8109	-0.69706	0.010596	-0.03956	570.5271	1.2339	643.885	0.8086	187695.8438	0.13379	2725.365	0.19146	194.4266	-0.49331	180.333	-0.18667	0.010002	-0.011934	-0.55445	7387045.5	-0.31107
020	2019-07-08t1556	1562619558.91	adult	144	86.0009	-194.0044	835.9843	1.5186	285.1161	1.3582	221.8298	0.55196	0.01061	-0.026029	618.8818	1.8572	732.8372	1.6298	214977.5156	1.378	3288.9067	0.78347	206.2816	0.19053	193.4352	0.6254	0.010019	0.0053764	-1.2288	7700490.5	-0.011077
020	2019-07-08t1956	1562633958.79	adult	148	90.0009	-190.0045	823.0084	1.4828	297.5133	1.8005	252.5462	1.794	0.010811	0.16841	580.339	1.4557	712.7603	1.5132	220159.875	1.6312	3248.0959	0.741	198.0601	-0.31799	183.7293	-0.015565	0.010016	0.0023896	-0.8883	7494792	-0.33429
020	2019-07-08t2356	1562648358.74	adult	152	94.0009	-186.0045	658.1494	0.36808	255.2644	0.38287	204.9199	-0.14288	0.010811	0.1682	503.4819	0.59205	597.3636	0.5515	188895.625	0.24149	2209.5337	-0.32225	198.5812	-0.29412	180.1105	-0.26326	0.0099997	-0.013267	-0.91401	7864014	0.048355
020	2019-07-09t0356	1562662759.07	adult	156.0001	98.001	-182.0044	493.3799	-0.76505	234.2415	-0.30781	213.4411	0.21046	0.010811	0.16801	411.0462	-0.46424	451.2365	-0.69957	173338.6875	-0.43519	1647.7233	-0.88295	191.045	-0.75823	175.4788	-0.58067	0.01	-0.012827	-1.0112	7297919.5	-0.72014
020	2019-07-09t0756	1562677159.06	adult	160	102.001	-178.0044	626.4038	0.24027	239.0499	-0.10934	188.7396	-0.79722	0.010811	0.16783	509.1617	0.76995	597.2274	0.66219	176896.9219	-0.23973	2312.1467	-0.18709	194.584	-0.54569	178.6037	-0.38403	0.010021	0.0083772	-0.89185	7398085	-0.66156
020	2019-07-09t1156	1562691563.11	adult	164.0012	106.0021	-174.0033	689.5813	0.75664	271.4566	1.0328	220.522	0.52905	0.010811	0.16765	546.5703	1.2834	645.3241	1.1606	200877.8594	0.88151	1883.7794	-0.60456	211.0862	0.46331	194.874	0.69314	0.010007	-0.005241	-0.54837	8120906.5	0.19509
020	2019-07-09t1556	1562705959.18	adult	168.0001	110.001	-170.0044	615.4933	0.28095	266.1661	0.89439	228.1677	0.86567	0.010811	0.16748	490.7444	0.68109	542.2225	0.29707	196962.9375	0.74761	1596.014	-0.87534	206.1799	0.17528	192.6093	0.54746	0.010022	0.0098926	-0.26565	8208227	0.26177
020	2019-07-09t1956	1562720359.06	adult	172	114.001	-166.0044	742.908	1.284	271.9968	1.1363	221.5818	0.61707	0.010811	0.1673	542.2856	1.3756	636.0195	1.2231	201277.625	0.98709	1493.9116	-0.95688	199.5706	-0.20741	185.553	0.094288	0.010019	0.0068811	-0.40889	7947501	-0.096547
020	2019-07-09t2356	1562734759.37	adult	176.0001	118.0011	-162.0043	596.0451	0.28093	275.4117	1.3011	239.6323	1.3938	0.010811	0.16717	490.6681	0.83818	539.1314	0.42346	203804.6406	1.1511	1571.0139	-0.85817	208.4427	0.35246	193.1706	0.60571	0.010014	0.0017734	-0.45659	8346669.5	0.37062
020	2019-07-10t0356	1562749160.04	adult	180.0003	122.0012	-158.0041	470.2299	-0.57188	225.9014	-0.27166	212.6299	0.31571	0.010811	0.16707	385.2615	-0.33384	422.1441	-0.55691	167167	-0.38959	946.4724	-1.4638	192.9977	-0.54037	182.0243	-0.084279	0.01002	0.0074689	-1.4759	7935678.5	-0.14045
020	2019-07-10t0756	1562763559.91	adult	184.0003	126.0012	-154.0042	528.9479	-0.052234	266.2905	1.1274	230.1943	1.0881	0.010811	0.16699	456.2361	0.61047	494.5148	0.19573	197055	0.98545	1563.8732	-0.82426	207.1367	0.3372	193.9194	0.69541	0.010019	0.0068183	-0.82332	8269518	0.25169
020	2019-07-10t1156	1562777959.85	adult	188.0003	130.0012	-150.0042	587.0835	0.47815	214.3369	-0.48718	176.7063	-1.0693	0.010596	-0.041381	444.1552	0.5678	526.5956	0.59035	161824.3906	-0.45838	1916.7552	-0.44861	184.0947	-0.97869	171.288	-0.67974	0.010018	0.005815	-1.0269	7460620.5	-0.68623
020	2019-07-10t1556	1562792360.54	adult	192.0005	134.0014	-146.004	544.6154	0.25337	248.7271	0.71927	220.4972	0.80689	0.010724	0.082323	418.1473	0.36301	470.7991	0.17772	185550.375	0.65367	1536.2253	-0.81246	212.913	0.75266	196.0678	0.89189	0.01001	-0.0028646	0.50381	8253146	0.2404
020	2019-07-10t1956	1562806762.85	adult	196.0011	138.002	-142.0033	597.9093	0.7719	239.7733	0.51909	205.0322	0.22856	0.01061	-0.02833	454.2758	0.90922	518.5047	0.73332	180789.0625	0.53935	1603.835	-0.72328	216.1422	0.98014	201.3342	1.2492	0.010015	0.0028291	-0.072947	8222482	0.21912
020	2019-07-10t2356	1562821163.81	adult	200.0014	142.0023	-138.0031	540.8557	0.43357	264.9977	1.4251	239.1199	1.713	0.010624	-0.015112	462.1308	1.1195	516.9378	0.83335	199543.25	1.4359	1349.3019	-0.96168	203.4437	0.28511	186.9977	0.41272	0.010022	0.010012	-0.79701	7510531	-0.54629
020	2019-07-11t0356	1562835564.14	adult	204.0015	146.0024	-134.003	490.0003	0.13348	232.1467	0.45383	209.1882	0.52646	0.010652	0.011788	404.432	0.53261	471.9854	0.51783	174342.1562	0.44475	898.4295	-1.4008	191.9243	-0.33791	180.8412	0.079805	0.010016	0.0030585	-1.0437	7990769.5	0.0078214
020	2019-07-11t0756	1562849964.45	adult	208.0015	150.0025	-130.0029	649.1573	1.542	263.8918	1.5669	216.5956	0.89365	0.01061	-0.029881	487.0034	1.6585	576.345	1.6448	198974.4375	1.5908	1250.0256	-1.0207	204.568	0.41908	189.8458	0.64881	0.010006	-0.006998	-0.5054	8321212	0.38422
020	2019-07-11t1156	1562864364.65	adult	212.0016	154.0025	-126.0028	520.0989	0.59552	243.5532	0.99869	217.3264	0.98181	0.010596	-0.044077	413.0533	0.8628	488.2571	0.90293	183882.6406	1.032	1477.3546	-0.76859	202.0333	0.30264	189.4107	0.65023	0.010024	0.01161	-0.78493	8122141	0.20183
020	2019-07-11t1556	1562878764.95	adult	216.0017	158.0026	-122.0028	513.6202	0.64666	245.7172	1.1503	214.1096	0.90005	0.010596	-0.044642	437.6346	1.2747	470.8717	0.83861	185516.5	1.1845	1646.8969	-0.57819	197.3939	0.055624	185.0865	0.41086	0.010017	0.0044951	-1.0405	8315614.5	0.42944
020	2019-07-11t1956	1562893164.44	adult	220.0015	162.0025	-118.0029	616.4192	1.6281	258.1303	1.6217	225.9442	1.4264	0.010596	-0.045433	464.319	1.7115	524.3518	1.4783	194888.3594	1.6586	1773.7004	-0.43234	203.8991	0.42303	191.5219	0.78888	0.010005	-0.0081165	-0.67926	8070531.5	0.21045
020	2019-07-11t2356	1562907564.71	adult	224.0016	166.0025	-114.0028	425.716	0.092684	243.9065	1.2308	227.074	1.5023	0.010811	0.16155	377.2671	0.71886	406.0273	0.38924	180490.8125	1.1109	981.6669	-1.2222	179.3652	-0.89439	166.7271	-0.61781	0.010016	0.0027185	-0.96326	7861754.5	0.036242
020	2019-07-12t0356	1562921964.87	adult	228.0017	170.0026	-110.0028	633.2285	1.997	285.7981	2.6265	254.1135	2.6113	0.010811	0.15992	500.3845	2.3633	547.6631	1.9238	211490.5938	2.4902	1232.2722	-0.95157	194.6295	-0.066953	182.7393	0.29224	0.010001	-0.012356	-0.76106	7706743	-0.080003
020	2019-07-12t0756	1562936365.67	adult	232.0019	174.0028	-106.0026	467.9663	0.65076	232.0177	0.97632	211.4353	0.93399	0.010811	0.15799	375.9771	0.88633	427.353	0.79571	171693.0938	0.86711	995.2025	-1.1767	184.5298	-0.58546	172.674	-0.25836	0.01	-0.012738	-1.2598	7786790	0.025365
020	2019-07-12t1204	1562951275.84	adult	236.1436	178.1445	-101.8608	654.6722	2.409	257.7402	1.8418	218.1305	1.222	0.010811	0.15582	483.534	2.3355	544.7531	2.0977	190727.7812	1.7259	1401.2644	-0.74886	208.1085	0.62975	195.4978	0.98656	0.010023	0.010105	-0.78673	7993446	0.24177
020	2019-07-12t1556	1562965168.11	adult	240.0026	182.0035	-98.0019	557.8447	1.6466	255.3794	1.814	219.5434	1.2952	0.010811	0.15373	455.9822	2.0705	521.4035	1.9507	188980.7344	1.7032	1571.9171	-0.56171	190.1208	-0.28246	177.1365	-0.0045869	0.010002	-0.011785	-1.0614	8230902	0.47582
020	2019-07-12t1956	1562979566.07	adult	244.002	186.0029	-94.0024	596.8156	2.0999	245.6327	1.5589	213.0989	1.0681	0.010811	0.15155	435.4138	1.8951	504.3161	1.869	181768.2188	1.4556	1496.5557	-0.62341	190.4793	-0.26009	179.0729	0.10036	0.010019	0.0054823	-0.82048	7623743	-0.039923
020	2019-07-12t2356	1562993966.73	adult	248.0022	190.0031	-90.0023	679.3171	2.9534	274.7976	2.4957	243.5002	2.2187	0.010811	0.14936	470.0169	2.4149	575.9315	2.7062	203350.2188	2.3882	1526.2292	-0.57919	195.7262	-0.00058142	181.7006	0.23782	0.010015	0.0013399	-0.63554	7993261	0.30568
020	2019-07-13t0356	1563008367.76	adult	252.0025	194.0034	-86.002	569.0108	2.053	242.5486	1.5546	207.5198	0.89816	0.010811	0.14716	434.7464	2.0514	504.2817	2.0551	179485.9688	1.4603	1556.9384	-0.53432	192.4794	-0.15839	180.2766	0.16158	0.010005	-0.0090958	-0.78566	8388250	0.66138
020	2019-07-13t0756	1563022767.01	adult	256.0023	198.0032	-82.0022	460.683	1.1574	237.7277	1.4516	216.3284	1.2337	0.010811	0.14493	393.0636	1.6062	420.3671	1.2707	175918.5312	1.3625	1898.8289	-0.17642	181.6412	-0.67229	169.3244	-0.39934	0.01001	-0.0041667	-1.2179	7930090.5	0.29248
020	2019-07-13t1156	1563037166.85	adult	260.0022	202.0031	-78.0022	575.4929	2.3144	223.2131	1.0612	200.9444	0.69765	0.010811	0.14264	401.2783	1.7883	488.8428	2.0752	165177.7188	0.97897	1803.2605	-0.25981	194.0699	-0.085674	183.5418	0.31846	0.01	-0.013416	-0.9931	8325210.5	0.63657
020	2019-07-13t1556	1563051567.47	adult	264.0024	206.0033	-74.0021	441.9716	1.172	226.0693	1.1875	208.4988	0.97924	0.010811	0.14027	350.7793	1.2307	392.0509	1.149	167291.2656	1.1084	923.2748	-1.1317	184.2562	-0.53999	174.7679	-0.12381	0.010008	-0.0056137	-1.3434	8137308	0.49823
020	2019-07-13t1956	1563065967.87	adult	268.0025	210.0034	-70.0019	427.6942	1.131	219.6539	1.0401	201.83	0.76143	0.010811	0.13781	357.2483	1.3876	390.4036	1.2168	162543.8906	0.9657	1196.0112	-0.84474	177.9785	-0.82146	167.4708	-0.48275	0.010014	-0.00027369	-1.3481	7980202	0.38874
020	2019-07-13t2356	1563080367.04	adult	272.0023	214.0032	-66.0022	504.0788	1.9387	239.575	1.6517	215.1704	1.2267	0.010811	0.13524	400.3672	2.0002	446.5565	1.8902	177285.5156	1.5788	1485.8145	-0.5416	192.9606	-0.14757	182.926	0.2641	0.01002	0.0061416	-1.2217	8627075	0.91129
020	2019-07-14t0356	1563094769.42	adult	276.0029	218.0039	-62.0015	515.9495	2.1433	231.491	1.452	215.3113	1.2364	0.010811	0.13257	383.5665	1.8607	444.8778	1.955	171303.3125	1.3843	1200.6821	-0.81514	195.4634	-0.042462	184.9901	0.35316	0.010006	-0.0081548	-1.3173	8575566	0.87984
020	2019-07-14t0756	1563109168.06	adult	280.0025	222.0035	-58.0019	527.0376	2.3399	292.3789	3.195	287.8153	3.6157	0.010811	0.1298	443.581	2.6744	488.9118	2.4984	216360.375	3.1279	1686.7335	-0.31712	189.0218	-0.32843	178.2619	0.026502	0.010005	-0.009381	-1.1252	9011802	1.2191
020	2019-07-14t1156	1563123569.03	adult	284.0028	226.0037	-54.0016
020	2019-07-14t1556	1563137969.3	adult	288.0029	230.0038	-50.0015
020	2019-07-14t1956	1563152369.62	adult	292.003	234.0039	-46.0015
020	2019-07-14t2356	1563166769.89	adult	296.0031	238.004	-42.0014
020	2019-07-15t0356	1563181169.81	adult	300.003	242.004	-38.0014
020	2019-07-15t0756	1563195569.7	adult	304.003	246.0039	-34.0014
020	2019-07-15t1156	1563209974.33	adult	308.0043	250.0052	-30.0001
020	2019-07-15t1556	1563224370.04	adult	312.0031	254.004	-26.0013
020	2019-07-15t1956	1563238770.54	adult	316.0032	258.0042	-22.0012
020	2019-07-15t2356	1563253170.81	adult	320.0033	262.0042	-18.0011
020	2019-07-16t0356	1563267571.81	adult	324.0036	266.0045	-14.0008
020	2019-07-16t0756	1563281971.03	adult	328.0034	270.0043	-10.0011
020	2019-07-16t1156	1563296374.14	adult	332.0042	274.0052	-6.0002
020	2019-07-16t1556	1563310773.26	adult	336.004	278.0049	-2.0004
020	2019-07-16t1956	1563325176.46	dead	340.0049	282.0058	2.0004
021	2019-07-02t1956	1562115560.34	egg	-2.0001	-53.9999	-270.0035
021	2019-07-02t2356	1562129961.32	larva	2.0001	-49.9996	-266.0033
021	2019-07-03t0356	1562144358.94	larva	5.9995	-46.0003	-262.0039
021	2019-07-03t0756	1562158758.47	larva	9.9993	-42.0004	-258.0041
021	2019-07-03t1156	1562173158.4	larva	13.9993	-38.0004	-254.0041
021	2019-07-03t1556	1562187559.08	larva	17.9995	-34.0002	-250.0039
021	2019-07-03t1956	1562201959.51	larva	21.9996	-30.0001	-246.0038
021	2019-07-03t2356	1562216359.06	larva	25.9995	-26.0002	-242.0039
021	2019-07-04t0356	1562230760.3	larva	29.9999	-21.9999	-238.0035
021	2019-07-04t0756	1562245159.27	larva	33.9996	-18.0002	-234.0038
021	2019-07-04t1156	1562259559.02	larva	37.9995	-14.0003	-230.0039
021	2019-07-04t1556	1562273960.82	larva	42	-9.9998	-226.0034
021	2019-07-04t1956	1562288360.13	larva	45.9998	-6	-222.0036
021	2019-07-04t2356	1562302759.81	larva	49.9997	-2	-218.0037	1128.6251	0.099347	368.8741	0.64229	272.9767	0.30979	0.010596	-0.031178	841.7879	0.22723	1047.0321	0.32808	278499.9062	0.6689	1128.6251	-1.6093	114.5542	-4.3704	126.0973	-3.0394	0.010022	0.0038977	-1.1604	3452092	-2.7659
021	2019-07-05t0356	1562317160.11	adult	53.9998	2	-214.0036	1196.0084	0.43262	365.0906	0.73924	257.1597	-0.02459	0.010638	0.0093353	948.3179	1.1122	1098.239	0.68878	274548.1562	0.72533	1986.0392	0.64921	228.7594	0.71436	200.5967	0.6738	0.010033	0.015449	0.88681	6635167	0.37507
021	2019-07-05t0756	1562331560.09	adult	57.9998	6	-210.0036	989.4738	-0.18255	338.3484	0.18267	246.4171	-0.22002	0.010596	-0.032166	805.3174	0.28469	933.5641	0.056188	255453.0625	0.21113	1348.5687	-0.94852	196.8265	-0.67304	175.3982	-0.5688	0.010022	0.0048288	-0.3734	6422252.5	0.039777
021	2019-07-05t1156	1562345959.26	adult	61.9996	9.9998	-206.0038	819.6723	-0.69795	285.898	-1.1264	216.5744	-1.0318	0.010582	-0.04627	619.4853	-0.89072	712.9984	-0.87849	216138.875	-1.0851	1405.5518	-0.84148	194.9369	-0.71993	172.3888	-0.70558	0.010018	0.0011196	-0.32017	6499390.5	0.0091017
021	2019-07-05t1556	1562360359.77	adult	65.9997	13.9999	-202.0037	914.2464	-0.25819	302.3889	-0.45916	219.6286	-0.81754	0.010596	-0.0332	730.9802	0.066727	875.6295	0.028639	228303.5938	-0.42973	1340.7158	-0.98757	192.8727	-0.77767	170.642	-0.78047	0.010016	4.6338e-05	-0.81968	6989901	0.43343
021	2019-07-05t1956	1562374760.33	adult	69.9999	18.0001	-198.0035	1044.6299	0.34428	321.5332	0.29828	237.3688	-0.10335	0.010596	-0.033739	746.6388	0.34756	908.4734	0.32711	242757.5625	0.32743	2285.5652	0.65829	206.297	-0.09679	186.794	0.079402	0.010003	-0.012574	0.20207	7465474	0.85896
021	2019-07-05t2356	1562389160.97	adult	74	22.0003	-194.0034	802.0223	-0.49198	298.898	-0.16906	230.0252	-0.21113	0.010596	-0.034289	629.8685	-0.38519	722.0152	-0.5055	225667.9844	-0.13971	1726.3989	-0.38503	206.0722	-0.057379	185.5895	0.040533	0.010001	-0.014743	0.01059	7541625	0.84898
021	2019-07-06t0356	1562403560.8	adult	78	26.0002	-190.0034	648.7075	-1.0195	274.8984	-0.68873	225.0815	-0.24221	0.010596	-0.034848	547.8988	-0.88234	618.3557	-0.94458	207548.3125	-0.6597	1672.2184	-0.52414	182.8567	-1.1587	164.483	-1.0669	0.01001	-0.0057051	-0.66287	7088073	0.2291
021	2019-07-06t0756	1562417961.21	adult	82.0001	30.0003	-186.0033	828.6535	-0.17384	295.3638	0.12551	227.6027	-0.006363	0.010596	-0.035406	654.3503	0.13834	779.8896	0.068264	222999.7031	0.15545	2400.1421	0.5165	184.4047	-1.0497	164.1336	-1.0748	0.010007	-0.0075542	-0.10867	7241757.5	0.30172
021	2019-07-06t1156	1562432361.16	adult	86.0001	34.0003	-182.0033	639.4086	-0.89013	253.7384	-0.94662	212.9828	-0.40289	0.01061	-0.022317	499.1158	-0.99709	584.6235	-0.91526	191318.7812	-0.92876	2248.2947	0.20613	202.5451	-0.083871	182.2563	-0.068456	0.010009	-0.0051819	-0.19379	7487078	0.49091
021	2019-07-06t1556	1562446760.99	adult	90	38.0003	-178.0034	972.3068	0.7391	301.2003	0.70686	228.6953	0.32905	0.01061	-0.022836	704.4749	0.95573	877.8062	0.97558	227105.0469	0.72617	2587.8799	0.58628	204.493	0.062106	186.8235	0.20744	0.010023	0.008967	-0.49127	7691389	0.65332
021	2019-07-06t1956	1562461161.58	adult	94.0002	42.0005	-174.0032	573.4113	-1.018	251.2627	-0.66728	216.9394	-0.013555	0.010652	0.017748	452.5289	-1.118	513.2868	-1.1232	188698.3125	-0.68027	2066.6782	-0.19849	212.3486	0.5064	195.345	0.70714	0.010014	-0.00071613	0.02838	7485713	0.35957
021	2019-07-06t2356	1562475561.72	adult	98.0002	46.0005	-170.0032	587.4728	-0.86256	206.1999	-1.9095	173.1538	-1.6323	0.01061	-0.023833	433.962	-1.1541	519.1948	-0.97875	155474.7031	-1.8929	1946.6488	-0.41515	189.0137	-0.7078	172.832	-0.54251	0.010009	-0.0048016	-0.43597	6967992	-0.30956
021	2019-07-07t0356	1562489984.34	adult	102.0065	50.0068	-165.9969	560.2895	-0.91707	218.633	-1.3882	181.1918	-1.2448	0.010624	-0.010634	443.3162	-0.94073	537.1452	-0.75437	164630.625	-1.3797	2677.9285	0.42493	201.1489	-0.041601	183.2862	0.066784	0.010007	-0.0072225	0.81164	7115641	-0.15326
021	2019-07-07t0756	1562504385.28	adult	106.0068	54.007	-161.9966	546.5607	-0.91382	238.2324	-0.65827	203.8275	-0.27724	0.010738	0.09957	430.3484	-0.94808	484.2097	-1.0153	177483.125	-0.72865	2460.5549	0.099126	205.6218	0.21596	185.0788	0.18387	0.010022	0.008188	0.68211	7221644.5	-0.048962
021	2019-07-07t1156	1562518778.28	adult	110.0048	58.0051	-157.9986	625.1201	-0.40662	260.7351	0.15203	217.3127	0.32343	0.010596	-0.038698	507.5257	-0.080622	557.4736	-0.41256	196855.0312	0.18224	2503.1641	0.098337	200.6666	-0.044199	184.6411	0.16756	0.010003	-0.01128	-1.3124	7362257.5	0.090378
021	2019-07-07t1556	1562533170.32	adult	114.0026	62.0029	-154.0008	781.6577	0.5744	286.7121	1.0666	217.8725	0.39078	0.01071	0.071037	658.7507	1.5611	750.0181	1.0824	214173.9375	1.0021	3134.9941	0.77704	210.5648	0.50466	190.4504	0.51175	0.010011	-0.0028238	0.4733	7929238	0.72763
021	2019-07-07t1956	1562547561.82	adult	118.0003	66.0005	-150.0031	734.6045	0.3942	255.3768	0.14385	200.7318	-0.2782	0.010582	-0.052822	543.2859	0.49932	661.7924	0.54304	193064.8438	0.18529	2409.2402	-0.08495	200.6128	-0.047698	183.4912	0.098798	0.010023	0.008834	-0.60704	7845965	0.58179
021	2019-07-07t2356	1562561963.21	adult	122.0007	70.0009	-146.0027	631.13	-0.15936	246.9169	-0.074272	204.9858	-0.091721	0.010582	-0.052989	497.0357	0.1041	575.9802	-0.025053	186669.1875	-0.033165	2142.2192	-0.40727	186.4877	-0.8491	170.2969	-0.6986	0.010023	0.0088973	-1.1987	7628467	0.27184
021	2019-07-08t0356	1562576363.69	adult	126.0008	74.001	-142.0026	718.9391	0.45666	285.011	1.2179	225.9942	0.76793	0.010596	-0.039496	607.7915	1.3865	680.4649	0.87344	215183.2969	1.2507	2619.875	0.10279	203.0509	0.070697	187.5289	0.32151	0.010001	-0.012709	-0.4884	8141327	0.82135
021	2019-07-08t0756	1562590763.74	adult	130.0008	78.0011	-138.0026	805.0283	1.0865	271.0951	0.8008	215.6614	0.34277	0.010596	-0.039528	563.0217	0.9815	685.6707	0.99817	204676.7969	0.83316	2686.1731	0.16185	190.617	-0.65591	176.9712	-0.33573	0.010008	-0.0056516	-0.93163	7447025.5	-0.064455
021	2019-07-08t1156	1562605163.11	adult	134.0006	82.0009	-134.0028	565.0652	-0.44468	234.1602	-0.40651	196.9361	-0.42966	0.01061	-0.025915	475.1929	0.056524	532.9892	-0.19811	176556.8125	-0.38622	1721.5975	-0.8828	172.9153	-1.7086	158.7031	-1.4902	0.010017	0.0030471	-1.2358	7422907.5	-0.16047
021	2019-07-08t1556	1562619563.5	adult	138.0007	86.001	-130.0027	661.707	0.24533	280.6424	1.1772	225.0673	0.70348	0.010582	-0.053135	554.5406	1.02	604.4965	0.44839	212165.6406	1.2226	3131.6301	0.62389	208.0439	0.31907	193.5791	0.65679	0.010003	-0.010126	-0.5722	8422866	0.95883
021	2019-07-08t1956	1562633963.43	adult	142.0007	90.001	-126.0027	557.0972	-0.43632	245.4341	0.0010636	213.2591	0.20944	0.010624	-0.012307	443.0906	-0.23034	517.1911	-0.25566	184811.8438	0.010493	1780.6067	-0.80238	206.1834	0.19275	193.3796	0.62924	0.010018	0.0042721	-1.14	8026925	0.41591
021	2019-07-08t2356	1562648363.33	adult	146.0007	94.0009	-122.0027	566.9327	-0.33691	240.1628	-0.16569	198.6809	-0.39463	0.010596	-0.039739	444.4392	-0.17806	495.1048	-0.41325	181322.9062	-0.13412	2015.6255	-0.54435	197.7225	-0.32969	184.9348	0.071893	0.010018	0.0051241	-1.3906	8052248.5	0.37578
021	2019-07-09t0356	1562662763.69	adult	150.0008	98.001	-118.0026	564.4359	-0.32073	233.3297	-0.38311	212.8665	0.17658	0.010624	-0.012664	432.5523	-0.28092	517.5361	-0.18016	175697.2969	-0.37259	2668.282	0.14325	203.2779	-0.01051	188.407	0.27931	0.010009	-0.0045257	-1.1064	8530353	0.89131
021	2019-07-09t0756	1562677163.71	adult	154.0008	102.001	-114.0026	452.8946	-1.0805	232.035	-0.40521	218.3112	0.40013	0.010652	0.014557	375.968	-0.91653	423.3506	-0.977	174258.2656	-0.4155	1766.0529	-0.77225	195.1352	-0.51359	182.0374	-0.15028	0.010008	-0.0051064	-1.3463	8247778.5	0.48511
021	2019-07-09t1156	1562691567.83	adult	158.0019	106.0022	-110.0015	598.6393	0.008703	254.2053	0.38384	216.3097	0.32675	0.010596	-0.040342	477.8362	0.35829	537.313	0.089537	191924.9688	0.41584	2823.5808	0.32433	196.3515	-0.44472	182.355	-0.13924	0.010018	0.0049313	-0.75429	8447827	0.67881
021	2019-07-09t1556	1562705963.78	adult	162.0008	110.0011	-106.0026	489.0257	-0.73369	225.0137	-0.57623	192.925	-0.62576	0.01061	-0.026892	402.8984	-0.48555	455.7221	-0.58926	169660.3125	-0.55474	2076.7214	-0.41886	188.0337	-0.95102	174.2075	-0.68478	0.010018	0.005395	-1.2613	7639245.5	-0.39535
021	2019-07-09t1956	1562720363.69	adult	166.0008	114.001	-102.0026	688.5153	0.7765	245.0311	0.15013	205.4944	-0.089671	0.010596	-0.040709	455.7767	0.21825	590.8166	0.69717	184998.4844	0.18181	2596.792	0.1249	205.6628	0.13326	190.668	0.41317	0.010005	-0.0077876	-0.55611	8366569.5	0.47761
021	2019-07-09t2356	1562734764.02	adult	170.0009	118.0011	-98.0025	562.4852	-0.077934	239.7615	0.022747	201.3114	-0.24067	0.010596	-0.040905	442.7014	0.13478	521.2517	0.13789	181019.9062	0.054106	2033.817	-0.42365	203.2865	0.0029263	187.9467	0.24062	0.01002	0.0080143	-0.44218	8054007	0.043862
021	2019-07-10t0356	1562749164.74	adult	174.0011	122.0013	-94.0023	489.891	-0.54062	239.3434	0.066868	211.6171	0.21508	0.01061	-0.027424	422.5386	-0.026033	464.3153	-0.30187	180464.9375	0.087304	2105.9131	-0.33145	185.7952	-1.0323	172.1247	-0.77755	0.010016	0.0036052	-1.1343	7531207	-0.63007
021	2019-07-10t0756	1562763564.69	adult	178.0011	126.0013	-90.0023	396.9944	-1.1526	204.5138	-1.0198	194.6806	-0.45028	0.010596	-0.041136	323.3361	-1.124	357.8256	-1.1875	154407.8906	-0.99011	1613.3834	-0.80481	186.4028	-0.95911	174.8217	-0.56688	0.010004	-0.0081008	-1.3616	8160900.5	0.12841
021	2019-07-10t1156	1562777964.48	adult	182.001	130.0013	-86.0024	465.8205	-0.56751	225.1485	-0.26282	196.7665	-0.32109	0.010652	0.013515	388.1902	-0.25489	425.6339	-0.48361	169086.5312	-0.27218	1773.3982	-0.62404	195.2528	-0.39031	182.6965	-0.029879	0.010014	0.0012711	-0.6047	8247867.5	0.22207
021	2019-07-10t1556	1562792365.17	adult	186.0012	134.0014	-82.0022	416.8518	-0.85417	195.5546	-1.1466	170.0208	-1.3763	0.010596	-0.041283	330.2573	-0.84753	366.7516	-0.93213	147643.7188	-1.1186	1832.9388	-0.54382	188.6006	-0.73961	174.0786	-0.5305	0.010004	-0.0082213	-0.73154	8030991	-0.034492
021	2019-07-10t1956	1562806767.45	adult	190.0018	138.0021	-78.0016	439.7215	-0.59782	215.2189	-0.41671	196.009	-0.24394	0.010681	0.040862	355.0044	-0.44896	394.5412	-0.58211	161198.9844	-0.44373	2284.199	-0.066735	178.495	-1.2818	164.7534	-1.0601	0.010009	-0.0038446	-0.52896	7490365.5	-0.64754
021	2019-07-10t2356	1562821168.52	adult	194.0021	142.0024	-74.0013	601.9036	0.74628	233.8549	0.27992	200.4199	0.0026223	0.010624	-0.014403	414.7119	0.37588	488.0364	0.39122	176092.7188	0.28967	2550.8511	0.22812	197.2189	-0.14089	183.4928	0.13679	0.010015	0.0030448	-0.50826	8427951	0.44023
021	2019-07-11t0356	1562835568.8	adult	198.0022	146.0025	-70.0012	530.4805	0.29824	237.1332	0.47808	206.5179	0.3212	0.010638	-0.0010683	406.8988	0.39427	469.3315	0.3261	178324.1562	0.47799	2429.1033	0.12883	203.3381	0.25884	188.2878	0.47104	0.010001	-0.011231	-0.60085	8640852	0.68933
021	2019-07-11t0756	1562849969.12	adult	202.0023	150.0025	-66.0011	556.0228	0.60963	243.5077	0.77462	211.1447	0.57683	0.010638	-0.0015566	444.382	0.96247	500.8604	0.73861	183117.7656	0.77496	2286.6838	0.0058313	203.8145	0.32715	190.4117	0.63666	0.010003	-0.0090345	-0.074579	8862872	0.94094
021	2019-07-11t1156	1562864369.37	adult	206.0024	154.0026	-62.001	551.1002	0.68275	230.915	0.45831	199.9988	0.17334	0.01061	-0.029498	402.1236	0.56138	482.8322	0.67977	174109.9062	0.47919	2193.9177	-0.068406	205.5754	0.4639	190.2912	0.6619	0.010002	-0.010769	-0.78179	9002556	1.0965
021	2019-07-11t1556	1562878769.63	adult	210.0024	158.0027	-58.001	447.0591	-0.064732	213.2238	-0.025104	197.7376	0.13857	0.010652	0.010885	340.239	-0.092293	395.3181	-0.065094	160131.0781	-0.032614	1982.5197	-0.26453	197.5195	0.029012	182.0606	0.19962	0.010007	-0.0058385	-0.32425	7776934	-0.17127
021	2019-07-11t1956	1562893169.23	adult	214.0023	162.0026	-54.0011	498.8607	0.4706	205.0086	-0.20475	189.2432	-0.15631	0.01061	-0.030729	340.9266	0.020986	397.7651	0.062493	154576.5	-0.18518	1848.0127	-0.38233	203.3971	0.38632	184.8972	0.39337	0.010012	-0.00048758	-0.051087	7272667	-0.6543
021	2019-07-11t2356	1562907569.39	adult	218.0024	166.0026	-50.001	395.156	-0.30798	191.5656	-0.559	177.1698	-0.60031	0.010652	0.009713	298.0895	-0.41516	344.7469	-0.36809	143865.75	-0.56511	1990.0428	-0.22049	183.1776	-0.72503	165.8784	-0.70049	0.010015	0.0019821	-0.41281	6657773	-1.224
021	2019-07-12t0356	1562921969.64	adult	222.0024	170.0027	-46.001	311.7294	-0.93351	163.1188	-1.3944	152.8261	-1.5366	0.010596	-0.045976	244.9983	-0.98718	286.2973	-0.86336	123154.7188	-1.3717	2218.7974	0.028741	193.7746	-0.12559	171.6258	-0.34847	0.010021	0.0084424	0.2879	7599064.5	-0.23763
021	2019-07-12t0756	1562936370.39	adult	226.0027	174.0029	-42.0007	305.9873	-0.90022	166.3246	-1.2128	158.2921	-1.2524	0.010596	-0.047393	240.296	-0.9571	266.1925	-0.97957	125575.0938	-1.1895	3141.2085	0.98214	194.5826	-0.072829	168.8595	-0.4886	0.01	-0.012802	0.43529	7432859.5	-0.35896
021	2019-07-12t1204	1562951280.56	adult	230.1444	178.1446	-37.859	376.9539	-0.19212	196.9865	-0.1621	192.4557	0.166	0.01061	-0.035624	269.919	-0.49271	323.0974	-0.31085	148527.7812	-0.14082	1929.7236	-0.23478	192.741	-0.16262	172.1602	-0.29118	0.010024	0.010783	-0.21819	7479699	-0.27577
021	2019-07-12t1556	1562965172.9	adult	234.0034	182.0036	-34	302.8678	-0.76218	176.7082	-0.73607	174.9406	-0.48424	0.010624	-0.023912	239.9206	-0.78732	264.6216	-0.82472	133061.2656	-0.72477	1568.9489	-0.58684	197.1722	0.071053	175.8651	-0.079982	0.010024	0.010388	-0.029655	7415843.5	-0.30172
021	2019-07-12t1956	1562979570.8	adult	238.0028	186.003	-30.0006	277.3472	-0.90644	174.0744	-0.74889	171.569	-0.56935	0.010596	-0.0533	226.3048	-0.87328	258.1426	-0.80608	131426.1719	-0.72275	1679.1256	-0.46044	200.351	0.23314	175.8543	-0.075347	0.010007	-0.0067609	-0.025336	7287967.5	-0.3843
021	2019-07-12t2356	1562993971.53	adult	242.003	190.0032	-26.0004	254.3668	-1.0305	167.0228	-0.89903	164.8177	-0.78155	0.010624	-0.028189	216.1535	-0.9161	238.6679	-0.92206	125768.1328	-0.88802	1757.8533	-0.36637	198.0085	0.11379	175.4851	-0.091048	0.010007	-0.0067991	0.032374	7143355.5	-0.47931
021	2019-07-13t0356	1563008372.49	adult	246.0032	194.0035	-22.0002	255.0368	-0.94263	180	-0.4324	178.616	-0.21674	0.010624	-0.030355	219.3348	-0.79109	236.5984	-0.85892	135540.0156	-0.41769	1773.0283	-0.33696	210.0434	0.70424	185.8078	0.45467	0.010024	0.010719	0.14456	7354669.5	-0.26111
021	2019-07-13t0756	1563022771.78	adult	250.003	198.0033	-18.0004	269.1589	-0.73117	172.9162	-0.58498	171.5072	-0.44241	0.010652	-0.0051195	219.9501	-0.69917	242.1448	-0.71667	129860.0469	-0.58498	1726.7863	-0.36984	209.2823	0.65593	184.6906	0.39188	0.010013	-0.00043538	0.33031	6813603.5	-0.69482
021	2019-07-13t1156	1563037171.69	adult	254.003	202.0033	-14.0004	228.7324	-1.0178	160.1229	-0.90749	159.5169	-0.83952	0.010638	-0.021033	192.8908	-0.95692	203.4887	-1.035	120412.4219	-0.9024	1151.7169	-0.93592	219.2012	1.1177	194.9746	0.91388	0.010034	0.019806	-0.019636	6401112	-1.0056
021	2019-07-13t1556	1563051572.38	adult	258.0032	206.0035	-10.0002	236.702	-0.8619	174.3595	-0.41817	174.8201	-0.24737	0.010582	-0.077784	210.1613	-0.65675	222.3011	-0.75504	131815.75	-0.38034	2624.2249	0.56032	223.3603	1.2931	190.3824	0.66791	0.010024	0.0099319	0.93151	6105553	-1.2088
021	2019-07-13t1956	1563065972.7	adult	262.0033	210.0035	-6.0001	251.3549	-0.64283	180.843	-0.16844	180.6705	-0.007864	0.010624	-0.039263	217.433	-0.48395	233.7548	-0.55162	136174.75	-0.148	2120.2646	0.065297	217.3281	0.98984	189.1555	0.595	0.010025	0.010941	0.86475	6373581	-0.94617
021	2019-07-13t2356	1563080371.88	adult	266.0031	214.0033	-2.0003	235.3051	-0.70848	167.3711	-0.50799	166.8234	-0.45992	0.010568	-0.096014	200.3967	-0.61765	219.4063	-0.61893	126699.8984	-0.46443	2221.0791	0.17852	226.5628	1.3908	192.0427	0.72535	0.010015	0.0013865	1.2935	6311360	-0.95677
021	2019-07-14t0356	1563094774.27	dead	270.0037	218.004	2.0003	283.3284	-0.17543	170.4551	-0.36267	169.7902	-0.32465	0.010582	-0.084969	207.3192	-0.45178	223.6913	-0.49157	128864.0234	-0.32292	2302.4543	0.27162	229.7961	1.5092	195.1004	0.85939	0.010017	0.0026686	0.96338	5872898	-1.2639
022	2019-07-02t1956	1562115564.8	egg	-2.0002	-61.9998	-386.0059
022	2019-07-02t2356	1562129965.88	larva	2.0002	-57.9995	-382.0056
022	2019-07-03t0356	1562144363.42	larva	5.9995	-54.0002	-378.0063
022	2019-07-03t0756	1562158762.91	larva	9.9993	-50.0004	-374.0065
022	2019-07-03t1156	1562173162.92	larva	13.9993	-46.0004	-370.0065
022	2019-07-03t1556	1562187563.62	larva	17.9995	-42.0002	-366.0063
022	2019-07-03t1956	1562201964.1	larva	21.9997	-38	-362.0061
022	2019-07-03t2356	1562216363.57	larva	25.9995	-34.0002	-358.0063
022	2019-07-04t0356	1562230764.8	larva	29.9998	-29.9998	-354.0059
022	2019-07-04t0756	1562245163.74	larva	33.9996	-26.0001	-350.0062
022	2019-07-04t1156	1562259563.53	larva	37.9995	-22.0002	-346.0063
022	2019-07-04t1556	1562273965.29	larva	42	-17.9997	-342.0058
022	2019-07-04t1956	1562288364.66	larva	45.9998	-13.9999	-338.006
022	2019-07-04t2356	1562302764.29	larva	49.9997	-10	-334.0061
022	2019-07-05t0356	1562317164.65	larva	53.9998	-5.9999	-330.006	628.9966	-1.5163	222.4042	-3.2832	183.104	-2.2608	0.010811	0.17667	487.492	-2.0521	571.587	-1.7182	164579.0938	-3.3709	1429.3984	-0.7471	198.4899	-0.63891	173.148	-0.69811	0.010015	-0.0026148	-0.24802	5410833.5	-0.89727
022	2019-07-05t0756	1562331564.66	larva	57.9998	-1.9999	-326.006	1227.7703	0.6578	306.587	-0.7221	236.2108	-0.53559	0.010811	0.17616	736.1998	-0.20091	970.8147	0.23075	226874.4062	-0.86514	2358.9006	1.3141	236.4495	1.1284	207.7884	1.0682	0.010048	0.031298	1.7303	4753344	-1.7245
022	2019-07-05t1156	1562345963.79	adult	61.9996	1.9999	-322.0062	1018.7706	0.023227	298.0327	-0.77723	216.4827	-1.0347	0.010811	0.17565	745.8815	0.01847	898.0754	0.011612	220544.2344	-0.91743	1919.9683	0.20806	234.0202	1.0873	206.22	1.0238	0.010016	-0.00018481	0.32918	5140020	-1.4529
022	2019-07-05t1556	1562360364.31	adult	65.9997	6	-318.0061	1239.9636	0.95511	311.6994	-0.18858	230.3955	-0.46767	0.010811	0.17512	792.772	0.52213	952.0459	0.40622	230657.5625	-0.33918	1943.4739	0.14873	236.9415	1.2955	209.3672	1.2223	0.010025	0.0092548	0.93761	5483063.5	-1.2155
022	2019-07-05t1956	1562374764.88	adult	69.9999	10.0002	-314.0059	822.598	-0.50745	262.8114	-1.4255	200.1003	-1.3469	0.010811	0.17458	607.4385	-0.70454	752.3876	-0.46628	194480.4375	-1.5491	1408.4487	-0.8856	181.0769	-1.3043	157.7244	-1.442	0.010011	-0.0047729	-0.61712	4883643.5	-2.0161
022	2019-07-05t2356	1562389165.54	adult	74.0001	14.0004	-310.0057	1297.9008	1.4702	301.3945	-0.095018	225.1072	-0.37986	0.010811	0.17402	702.6313	0.17947	953.1785	0.70514	223031.9062	-0.24328	2390.0049	0.71434	217.8686	0.51766	199.4394	0.77426	0.010019	0.0030716	0.40549	5958488	-0.94525
022	2019-07-06t0356	1562403565.39	adult	78	18.0003	-306.0058	1000.8227	0.42068	295.1475	-0.081821	226.6813	-0.18571	0.010811	0.17346	724.8598	0.52975	889.6033	0.52185	218409.125	-0.2282	2390.1003	0.60222	201.799	-0.21832	180.1086	-0.2289	0.010008	-0.006909	0.11641	5565011	-1.5282
022	2019-07-06t0756	1562417965.86	adult	82.0001	22.0005	-302.0056	807.8819	-0.26189	259.24	-0.96899	199.5531	-1.0264	0.010811	0.17289	577.1577	-0.49625	679.7629	-0.49188	191837.5625	-1.0968	2017.9238	-0.054277	192.8397	-0.62318	169.5488	-0.78091	0.01002	0.0048964	-0.094143	5927698.5	-1.2424
022	2019-07-06t1156	1562432365.76	adult	86.0001	26.0004	-298.0057	737.7857	-0.45622	258.0162	-0.81566	205.2083	-0.69351	0.010811	0.17235	564.314	-0.44365	661.4997	-0.46883	190932.0156	-0.94447	1880.7805	-0.31817	189.9681	-0.73096	171.0958	-0.68129	0.010014	-0.00044009	-1.0066	5880653	-1.4324
022	2019-07-06t1556	1562446765.6	adult	90.0001	30.0004	-294.0057	1056.3251	1.1267	300.3014	0.67915	228.1615	0.30867	0.010811	0.17182	633.6972	0.33482	970.311	1.5348	222223.0625	0.52634	2961.4768	1.0965	223.7446	1.0668	199.6802	0.92084	0.01001	-0.0043123	0.29737	6862024	-0.35752
022	2019-07-06t1956	1562461166.17	adult	94.0002	34.0005	-290.0056	663.0783	-0.58715	260.9634	-0.36743	225.8593	0.33172	0.010811	0.1713	474.1779	-0.92302	593.1	-0.62389	193112.9062	-0.49909	1782.7181	-0.57009	219.8117	0.90014	203.2534	1.1505	0.010019	0.0043262	-0.52118	6713710	-0.58906
022	2019-07-06t2356	1562475566.34	adult	98.0003	38.0006	-286.0055	542.0303	-1.0896	229.8918	-1.1758	194.3367	-0.80227	0.010811	0.17082	437.6873	-1.1197	508.8996	-1.0453	170119.9375	-1.2907	1835.4294	-0.55528	192.9924	-0.49572	168.3046	-0.79905	0.010023	0.0084594	-0.013794	6103964	-1.3721
022	2019-07-07t0356	1562489989.75	adult	102.0068	42.0071	-281.999	527.9922	-1.0846	225.5973	-1.1718	192.1648	-0.81011	0.010811	0.17035	433.5103	-1.0333	483.2045	-1.1138	166941.9688	-1.2844	2269.5935	-0.07311	190.3987	-0.62023	164.5826	-1.0043	0.010002	-0.012761	0.35059	6244126.5	-1.2191
022	2019-07-07t0756	1562504390.86	adult	106.0071	46.0074	-277.9987	574.5696	-0.76308	233.9661	-0.79144	195.0179	-0.62946	0.010811	0.16992	466.4437	-0.59927	519.2364	-0.77468	173134.9062	-0.90883	2371.6421	-0.0064497	199.1548	-0.1352	174.5239	-0.42648	0.010031	0.016652	1.2658	6174594.5	-1.3168
022	2019-07-07t1156	1562518783.48	adult	110.005	50.0053	-274.0007	667.6385	-0.1695	243.9763	-0.37487	199.1312	-0.40934	0.010811	0.16957	489.5886	-0.258	589.2153	-0.18786	180542.5	-0.49844	3173.0339	0.87667	214.6637	0.72212	189.5977	0.45672	0.010026	0.01171	1.3857	6851422	-0.52188
022	2019-07-07t1556	1562533175.3	adult	114.0028	54.0031	-270.003	826.2709	0.83187	265.818	0.40362	214.703	0.26229	0.010811	0.16927	575.7699	0.72078	712.9264	0.81192	196705.2812	0.26655	3950.3335	1.7078	225.3978	1.3231	200.6087	1.1089	0.010026	0.01164	1.3783	7486361	0.20097
022	2019-07-07t1956	1562547566.44	adult	118.0003	58.0006	-266.0055	517.3299	-0.90203	211.5113	-1.2631	183.7952	-0.96708	0.010811	0.16903	378.6435	-1.2091	437.7093	-1.1398	156518.3438	-1.37	3994.292	1.6979	201.1984	-0.015123	179.0705	-0.16308	0.010015	0.0012609	0.40189	6127095.5	-1.4537
022	2019-07-07t2356	1562561967.81	adult	122.0007	62.001	-262.0051	448.2492	-1.2866	229.2126	-0.64884	212.054	0.19614	0.010811	0.16886	367.379	-1.2753	391.9127	-1.4476	169617.3594	-0.76737	4543.7554	2.2598	211.957	0.5807	190.0797	0.48346	0.010025	0.010817	0.22723	6554346	-0.99893
022	2019-07-08t0356	1562576368.36	adult	126.0008	66.0011	-258.0049	404.9621	-1.5393	195.0575	-1.7363	174.5203	-1.3298	0.010811	0.16876	331.0687	-1.6295	375.9513	-1.5449	144342.5469	-1.8358	2553.8372	0.030278	179.0723	-1.2903	157.9814	-1.4629	0.010002	-0.01211	-0.37364	5818776	-1.9302
022	2019-07-08t0756	1562590768.43	adult	130.0009	70.0012	-254.0049	403.3625	-1.537	195.8777	-1.6968	176.3107	-1.2613	0.010811	0.16873	322.2507	-1.7015	373.7049	-1.5412	144949.4844	-1.7978	3536.6592	1.0856	191.4255	-0.60947	167.7597	-0.89894	0.010006	-0.0079912	0.30184	6217690.5	-1.5237
022	2019-07-08t1156	1562605167.75	adult	134.0007	74.001	-250.0051	472.2707	-1.0646	183.7453	-2.0965	157.2415	-2.047	0.010811	0.16871	343.8974	-1.4354	408.3132	-1.235	135971.5156	-2.1908	2951.6484	0.43908	187.3927	-0.867	164.7529	-1.1155	0.01001	-0.0037106	0.2532	6177776.5	-1.6404
022	2019-07-08t1556	1562619568.18	adult	138.0008	78.0011	-246.005	427.8889	-1.3454	202.5625	-1.4599	183.5842	-0.98484	0.010811	0.16871	326.1971	-1.6177	385.4326	-1.407	149896.2188	-1.5663	3217.1074	0.71478	186.4111	-0.95235	161.6153	-1.3481	0.010023	0.0090057	0.28588	6267885.5	-1.6065
022	2019-07-08t1956	1562633968.14	adult	142.0008	82.0011	-242.005	387.8553	-1.6055	167.5338	-2.645	146.3208	-2.5127	0.010811	0.16866	290.6426	-2.015	350.9443	-1.6858	123975.0156	-2.7291	3070.7971	0.55547	184.358	-1.1031	159.0501	-1.5514	0.010019	0.0053522	0.61581	5980389	-2.0296
022	2019-07-08t2356	1562648368.01	adult	146.0007	86.0011	-238.005	415.8972	-1.3941	216.2045	-0.98281	198.3917	-0.4064	0.010811	0.16851	337.2604	-1.4461	378.3869	-1.431	159991.2969	-1.0984	4015.0974	1.5399	223.5807	1.2196	197.5741	0.88451	0.010026	0.012627	0.858	7158384	-0.70125
022	2019-07-09t0356	1562662768.39	adult	150.0008	90.0012	-234.0049	347.5982	-1.8563	194.8069	-1.7003	184.4222	-0.98251	0.010811	0.1683	296.0725	-1.9087	323.3424	-1.8935	144157.0938	-1.8015	3515.7952	1.0192	198.4583	-0.30135	179.2575	-0.3152	0.010009	-0.0040803	-0.11991	7257025.5	-0.6629
022	2019-07-09t0756	1562677168.48	adult	154.0009	94.0012	-230.0049	343.5674	-1.8626	195.8901	-1.6427	186.831	-0.88728	0.010811	0.16809	285.4974	-2.0019	307.2244	-2.0119	144958.6875	-1.7445	3071.1226	0.56644	201.9049	-0.10282	178.8126	-0.36178	0.010005	-0.0074713	0.76124	6679418	-1.4577
022	2019-07-09t1156	1562691572.78	adult	158.0021	98.0024	-226.0037	392.4769	-1.4785	232.5146	-0.35856	222.8513	0.59569	0.010811	0.16791	318.0897	-1.5651	356.8228	-1.5318	172060.8438	-0.48487	2915.8503	0.41838	209.797	0.37434	192.3501	0.52144	0.010023	0.010016	0.22801	7284360.5	-0.78127
022	2019-07-09t1556	1562705968.52	adult	162.0009	102.0012	-222.0049	384.5419	-1.492	184.0094	-1.9753	168.7311	-1.6256	0.010811	0.16773	304.1306	-1.6759	347.7657	-1.5641	136166.9688	-2.0688	3739.2427	1.2664	196.396	-0.4405	168.4158	-1.0699	0.010021	0.0082757	0.99471	6310791	-2.0766
022	2019-07-09t1956	1562720368.42	adult	166.0009	106.0012	-218.0049	596.9855	0.1093	248.2416	0.25904	218.0047	0.42897	0.010811	0.16753	450.2228	0.15138	522.3232	0.076678	183698.7969	0.1234	3198.7913	0.73239	224.1022	1.2584	195.1161	0.70936	0.010001	-0.011521	2.8302	7193007.5	-1.008
022	2019-07-09t2356	1562734768.69	adult	170.0009	110.0012	-214.0049	427.4539	-1.0655	196.5926	-1.4301	177.6217	-1.2231	0.010811	0.16734	343.3014	-1.0595	394.4234	-1.0127	145478.5312	-1.531	3422.0681	0.97213	212.18	0.54362	187.4789	0.20968	0.010011	-0.0013012	0.99221	6866995	-1.4453
022	2019-07-10t0356	1562749169.44	adult	174.0011	114.0014	-210.0046	431.0044	-0.97286	208.7734	-0.95265	194.1362	-0.50887	0.010811	0.16719	359.9744	-0.77567	411.0907	-0.78513	154492.3438	-1.0608	2885.9438	0.4509	205.5972	0.16429	181.4174	-0.17103	0.010023	0.01016	0.8427	7097625.5	-1.1659
022	2019-07-10t0756	1562763569.49	adult	178.0012	118.0015	-206.0046	666.0479	0.83284	270.0508	1.1464	235.0638	1.2189	0.010811	0.1671	485.839	0.81804	558.3035	0.63554	199837.625	1.0004	3747.1243	1.3335	229.229	1.6084	205.4435	1.3986	0.010002	-0.010674	0.82378	7792410.5	-0.31865
022	2019-07-10t1156	1562777969.19	adult	182.0011	122.0014	-202.0047	379.7936	-1.2075	216.3357	-0.55186	203.9725	-0.023522	0.010811	0.16704	319.5594	-1.0739	363.0377	-1.0548	160088.4062	-0.6635	2914.553	0.52078	190.7802	-0.65607	170.2343	-0.81658	0.010018	0.0056261	-0.4578	6855687.5	-1.4351
022	2019-07-10t1556	1562792369.94	adult	186.0013	126.0016	-198.0045	475.9892	-0.40936	240.1938	0.30906	221.7896	0.76413	0.010811	0.16696	377.2425	-0.28657	428.084	-0.36903	177743.4219	0.18336	2752.0713	0.38108	229.0418	1.6423	206.9646	1.5163	0.01002	0.0074644	0.70584	7817655.5	-0.28398
022	2019-07-10t1956	1562806772.17	adult	190.0019	130.0022	-194.0039	453.096	-0.49588	206.4258	-0.70237	183.9194	-0.74537	0.010811	0.1668	381.2579	-0.13468	434.5835	-0.21144	152755.0781	-0.80773	2899.135	0.55493	210.4259	0.58462	189.3574	0.45583	0.010014	0.0016648	0.40485	7018334	-1.1908
022	2019-07-10t2356	1562821173.29	adult	194.0022	134.0025	-190.0036	437.7557	-0.5235	226.7354	0.049293	204.3285	0.16525	0.010811	0.16655	356.2036	-0.32744	411.6667	-0.32268	167784.2188	-0.067655	3958.7	1.6586	193.0282	-0.38439	170.9271	-0.63225	0.010012	-0.00081353	0.013751	6998817	-1.1782
022	2019-07-11t0356	1562835573.61	adult	198.0023	138.0026	-186.0035	806.2172	2.4646	272.3417	1.6156	231.5848	1.3658	0.010811	0.16618	491.7602	1.4193	620.7159	1.7561	201532.8906	1.474	4869.894	2.619	234.5395	2.0621	209.71	1.7719	0.010014	0.0015637	0.82841	8220844.5	0.22255
022	2019-07-11t0756	1562849973.86	adult	202.0024	142.0027	-182.0034	599.3751	0.95586	250.83	1.0107	219.6727	0.93209	0.010811	0.16569	458.6134	1.1353	521.0483	0.93147	185614.1875	0.88193	3503.4622	1.2492	222.3882	1.3949	204.0508	1.4567	0.010001	-0.011016	-0.065745	7582325	-0.45231
022	2019-07-11t1156	1562864374.15	adult	206.0024	146.0028	-178.0033	571.1916	0.846	242.9125	0.84484	210.993	0.63057	0.010811	0.1651	432.4171	0.93187	504.4559	0.88881	179755.2812	0.721	4118.7358	1.8966	226.4697	1.6584	204.3419	1.4978	0.010014	0.0014662	-0.0030154	8209301.5	0.25226
022	2019-07-11t1556	1562878774.42	adult	210.0025	150.0028	-174.0033	595.4572	1.1603	249.0162	1.1313	213.1892	0.78116	0.010811	0.16439	466.3405	1.462	519.7898	1.1521	184271.9688	1.0046	3916.4016	1.7049	224.7418	1.5736	205.3577	1.578	0.010002	-0.010433	-0.27096	7954061	0.013884
022	2019-07-11t1956	1562893174.03	adult	214.0024	154.0027	-170.0034	607.0443	1.3784	247.8042	1.1782	212.524	0.80976	0.010811	0.16385	477.4822	1.7162	525.5665	1.3268	183375.125	1.0527	3689.4346	1.4911	214.4407	1.0076	197.323	1.1236	0.010024	0.011509	-0.10936	7850889	-0.060866
022	2019-07-11t2356	1562907574.18	adult	218.0025	158.0028	-166.0033	544.3734	0.95968	245.3464	1.1753	211.6107	0.81878	0.010811	0.16321	420.2	1.1091	485.2248	1.0341	181556.3438	1.052	3411.9883	1.2265	211.5316	0.84383	193.6124	0.91045	0.01001	-0.0028075	-0.44479	7776535.5	-0.09976
022	2019-07-12t0356	1562921974.47	adult	222.0025	162.0028	-162.0033	506.5352	0.74017	235.43	0.92593	199.1609	0.35087	0.010811	0.16221	442.1432	1.4844	488.6068	1.1718	174218.1875	0.80909	2691.9172	0.51023	197.8058	0.093106	176.7014	-0.058638	0.010016	0.0032916	-0.22527	6931708	-0.8921
022	2019-07-12t0756	1562936375.21	adult	226.0027	166.0031	-158.003	568.3056	1.3776	224.2122	0.63432	185.4088	-0.1609	0.010811	0.16078	415.3155	1.2447	505.8083	1.4479	165917	0.52475	4019.0173	1.8749	191.0102	-0.26293	170.2707	-0.40937	0.010005	-0.008092	-0.2958	6911130.5	-0.85874
022	2019-07-12t1204	1562951285.46	adult	230.1445	170.1448	-153.8613	631.8622	2.044	268.4004	2.1021	227.3734	1.5539	0.010811	0.15891	475.1764	2.0958	548.2855	1.9849	198616.2656	1.9756	3708.2041	1.5718	216.3401	1.0705	196.6615	1.063	0.010007	-0.0064273	-0.093112	8020811	0.23123
022	2019-07-12t1556	1562965177.74	adult	234.0034	174.0038	-150.0023	473.9141	0.75121	196.2654	-0.12033	162.8542	-0.95846	0.010811	0.15695	385.9846	1.0568	438.562	0.95727	145236.375	-0.21345	2257.9851	0.11211	183.8629	-0.61365	167.7703	-0.52153	0.01001	-0.0035792	-0.38645	6833080.5	-0.83745
022	2019-07-12t1956	1562979575.78	adult	238.0029	178.0032	-146.0029	739.0216	3.212	255.2882	1.7875	205.7963	0.75444	0.010811	0.15482	512.6536	2.7435	615.3931	2.8699	188913.2812	1.6746	4081.4863	1.9729	207.716	0.60632	191.8045	0.78374	0.01002	0.006982	-0.17532	8063744	0.31577
022	2019-07-12t2356	1562993976.38	adult	242.0031	182.0034	-142.0027	509.4564	1.2625	234.1131	1.1785	208.6483	0.88862	0.010811	0.15264	396.437	1.3608	454.3488	1.3058	173243.6875	1.077	2564.749	0.44976	203.4571	0.38582	189.3489	0.64666	0.010003	-0.010467	-0.79584	7505329.5	-0.15841
022	2019-07-13t0356	1563008377.44	adult	246.0034	186.0037	-138.0024	558.7847	1.8076	230.9292	1.1308	196.1157	0.44006	0.010811	0.15045	438.5265	1.9762	496.3217	1.8332	170887.5938	1.034	3501.3682	1.4089	211.8897	0.79508	192.6308	0.81339	0.010013	-0.0001431	-0.25173	7744779	0.078829
022	2019-07-13t0756	1563022776.64	adult	250.0031	190.0034	-134.0026	620.1157	2.4681	241.0603	1.4875	199.2553	0.58317	0.010811	0.14826	461.6305	2.35	537.4578	2.3539	178384.6406	1.3916	3387.5044	1.3057	210.3289	0.70667	192.6324	0.80434	0.010024	0.010659	-0.27201	7700353	0.064898
022	2019-07-13t1156	1563037176.56	adult	254.0031	194.0034	-130.0027	609.1643	2.4721	254.5109	1.9361	214.8031	1.1722	0.010811	0.14605	460.4543	2.4156	558.9537	2.6711	188338.0469	1.841	4178.5039	2.1146	204.4585	0.41366	191.0305	0.71164	0.010015	0.00094743	-0.55989	7655948	0.051486
022	2019-07-13t1556	1563051577.26	adult	258.0033	198.0036	-126.0025	477.1247	1.3566	210.5335	0.66095	183.7781	0.07345	0.010811	0.1438	370.8761	1.3665	421.1423	1.323	155794.7812	0.57953	2057.4084	-0.010329	183.3619	-0.58794	168.2043	-0.45421	0.01001	-0.00375	-0.71367	7088954	-0.39432
022	2019-07-13t1956	1563065977.64	adult	262.0034	202.0037	-122.0024	587.3193	2.474	238.8457	1.5443	199.5882	0.65883	0.010811	0.14147	448.1685	2.4162	540.0988	2.6562	176745.8125	1.4611	4006.8777	1.9626	195.3135	-0.029641	181.3428	0.20511	0.010017	0.0029597	-0.60448	7740859	0.16743
022	2019-07-13t2356	1563080376.75	adult	266.0032	206.0035	-118.0026	500.9807	1.7685	232.8327	1.4049	205.7053	0.88835	0.010811	0.13905	414.9589	2.074	466.754	1.9752	172296.2031	1.3267	3232.1011	1.1941	199.6451	0.16325	185.4688	0.40181	0.01002	0.0063137	-0.94155	7351929	-0.12318
022	2019-07-14t0356	1563094779.31	adult	270.0039	210.0042	-114.0019	573.9824	2.5466	256.0614	2.1123	223.6134	1.5117	0.010811	0.13653	450.5722	2.5927	504.0168	2.4517	189485.4062	2.0353	3709.8201	1.6835	208.2864	0.54301	191.5653	0.6878	0.010022	0.0077386	-0.43985	8084637	0.4795
022	2019-07-14t0756	1563109177.91	adult	274.0035	214.0038	-110.0023
022	2019-07-14t1156	1563123578.99	adult	278.0038	218.0041	-106.002
022	2019-07-14t1556	1563137979.33	adult	282.0039	222.0042	-102.0019
022	2019-07-14t1956	1563152379.43	adult	286.0039	226.0042	-98.0019
022	2019-07-14t2356	1563166779.81	adult	290.004	230.0043	-94.0018
022	2019-07-15t0356	1563181179.62	adult	294.004	234.0043	-90.0018
022	2019-07-15t0756	1563195579.59	adult	298.004	238.0043	-86.0018
022	2019-07-15t1156	1563209984.36	adult	302.0053	242.0056	-82.0005
022	2019-07-15t1556	1563224379.95	adult	306.0041	246.0044	-78.0017
022	2019-07-15t1956	1563238780.49	adult	310.0042	250.0045	-74.0016
022	2019-07-15t2356	1563253180.87	adult	314.0043	254.0046	-70.0015
022	2019-07-16t0356	1563267581.82	adult	318.0046	258.0049	-66.0012
022	2019-07-16t0756	1563281981.21	adult	322.0044	262.0047	-62.0014
022	2019-07-16t1156	1563296384.44	adult	326.0053	266.0056	-58.0005
022	2019-07-16t1556	1563310783.45	adult	330.005	270.0053	-54.0008
022	2019-07-16t1956	1563325186.69	adult	334.0059	274.0062	-49.9999
022	2019-07-16t2356	1563339581.99	adult	338.0046	278.0049	-46.0012
022	2019-07-17t0356	1563353984.1	adult	342.0052	282.0055	-42.0006
022	2019-07-17t0756	1563368383.23	adult	346.005	286.0053	-38.0008
022	2019-07-17t1156	1563382780.62	adult	350.0042	290.0046	-34.0015
022	2019-07-17t1556	1563397183.73	adult	354.0051	294.0054	-30.0007
022	2019-07-17t1956	1563411582.87	adult	358.0049	298.0052	-26.0009
022	2019-07-17t2356	1563425983.45	adult	362.005	302.0053	-22.0008
022	2019-07-18t0356	1563440383.24	adult	366.005	306.0053	-18.0008
022	2019-07-18t0756	1563454784.42	adult	370.0053	310.0056	-14.0005
022	2019-07-18t1156	1563469183.67	adult	374.0051	314.0054	-10.0007
022	2019-07-18t1556	1563483586.91	adult	378.006	318.0063	-5.9998
022	2019-07-18t1956	1563497988.25	adult	382.0064	322.0067	-1.9994
022	2019-07-18t2356	1563512384.1	dead	386.0052	326.0055	1.9994
023	2019-07-02t1556	1562101172.11	egg	-1.9996	-57.9991	-298.0035
023	2019-07-02t1956	1562115569.43	larva	1.9996	-53.9999	-294.0043
023	2019-07-02t2356	1562129970.33	larva	5.9999	-49.9996	-290.004
023	2019-07-03t0356	1562144367.86	larva	9.9992	-46.0003	-286.0047
023	2019-07-03t0756	1562158767.56	larva	13.9991	-42.0004	-282.0048
023	2019-07-03t1156	1562173167.37	larva	17.9991	-38.0005	-278.0048
023	2019-07-03t1556	1562187568.08	larva	21.9993	-34.0003	-274.0046
023	2019-07-03t1956	1562201968.57	larva	25.9994	-30.0001	-270.0045
023	2019-07-03t2356	1562216368.03	larva	29.9992	-26.0003	-266.0046
023	2019-07-04t0356	1562230769.32	larva	33.9996	-21.9999	-262.0043
023	2019-07-04t0756	1562245168.27	larva	37.9993	-18.0002	-258.0046
023	2019-07-04t1156	1562259568.06	larva	41.9992	-14.0003	-254.0046
023	2019-07-04t1556	1562273969.83	larva	45.9997	-9.9998	-250.0041
023	2019-07-04t1956	1562288369.19	larva	49.9996	-5.9999	-246.0043
023	2019-07-04t2356	1562302768.8	larva	53.9995	-2.0001	-242.0044	1032.1031	-0.13075	308.4288	-0.85811	229.132	-0.87093	0.010811	0.17667	811.6007	0.17338	962.6314	0.068996	228237.3438	-0.99971	1997.0127	0.67675	220.6999	0.35404	183.9185	-0.15979	0.010035	0.017994	1.4887	4376479.5	-1.9722
023	2019-07-05t0356	1562317169.19	adult	57.9996	2.0001	-238.0043	959.7512	-0.28737	311.5316	-0.58126	230.6408	-0.70782	0.010811	0.17616	724.3602	-0.2841	853.2352	-0.32025	230533.3438	-0.72736	1857.1543	0.19047	208.3316	-0.14998	179.7119	-0.35078	0.010015	-0.0015764	0.99252	5429120.5	-1.0101
023	2019-07-05t0756	1562331569.22	adult	61.9996	6.0001	-234.0043	798.6815	-0.77398	333.5222	0.24398	278.8512	0.94127	0.010811	0.17565	606.0161	-0.9876	695.8669	-0.96088	246806.4219	0.082176	1276.9166	-1.1039	242.376	1.4737	219.5447	1.705	0.010019	0.0023044	-0.40309	6289898.5	-0.21621
023	2019-07-05t1156	1562345968.32	adult	65.9993	9.9998	-230.0046	786.6323	-0.73356	298.8424	-0.56225	231.9524	-0.41709	0.010811	0.17512	642.5625	-0.58492	715.9263	-0.76049	221143.375	-0.70515	1557.4783	-0.57893	210.4192	0.04778	191.9037	0.31913	0.010008	-0.0085552	-0.11373	6034402.5	-0.61218
023	2019-07-05t1556	1562360368.86	adult	69.9995	14	-226.0044	1256.2507	1.1561	343.6483	0.94743	246.6015	0.20471	0.010811	0.17458	856.4177	1.1773	1091.5672	1.2578	254299.7656	0.77605	2056.8652	0.25574	236.5806	1.3531	209.115	1.2476	0.010007	-0.0089917	1.0474	6856106	0.1804
023	2019-07-05t1956	1562374769.4	adult	73.9996	18.0001	-222.0043	690.1393	-0.93471	297.8037	-0.20153	251.4603	0.52425	0.010811	0.17402	544.4983	-1.0477	623.8276	-1.0197	220374.7188	-0.3477	1155.2163	-1.3313	221.2564	0.6828	208.4955	1.254	0.010026	0.010101	-1.264	7150344.5	0.40554
023	2019-07-05t2356	1562389170.11	adult	77.9998	22.0003	-218.0041	1259.0681	1.4769	338.1645	1.2075	260.1561	0.99643	0.010811	0.17346	752.7202	0.75205	997.4844	1.1051	250241.7188	1.0365	3440.9404	2.251	244.2331	1.8884	217.8669	1.796	0.010009	-0.0063603	0.40587	7418091	0.60987
023	2019-07-06t0356	1562403569.95	adult	81.9998	26.0003	-214.0041	1373.8429	2.1372	356.188	1.9684	261.6961	1.2334	0.010811	0.17289	835.9231	1.631	1174.7645	2.2773	263579.125	1.7861	2929.5452	1.3071	218.7144	0.68509	199.8225	0.86233	0.010029	0.013699	1.0038	7175144	0.22345
023	2019-07-06t0756	1562417970.42	adult	85.9999	30.0004	-210.004	836.4331	-0.021119	278.4622	-0.18972	214.3215	-0.35285	0.010811	0.17235	625.6476	0.07697	762.1204	0.11547	206062.0312	-0.32982	2120.7085	0.024119	193.6963	-0.53914	171.5567	-0.65597	0.010017	0.0025843	-0.26234	6516331	-0.67131
023	2019-07-06t1156	1562432370.33	adult	89.9999	34.0004	-206.004	1032.2346	1.0156	323.9293	1.4076	234.8471	0.56392	0.010811	0.17182	789.4163	1.7009	926.0003	1.2669	239707.6719	1.242	2884.8433	0.99182	234.7192	1.6396	206.5406	1.3015	0.010013	-0.00096191	1.1945	7149313.5	-0.0073631
023	2019-07-06t1556	1562446770.23	adult	93.9999	38.0003	-202.004	1103.6697	1.5301	283.4169	0.3266	213.2716	-0.15554	0.010811	0.1713	665.3496	0.79837	877.5813	1.1557	209728.5	0.18284	3345.7734	1.4754	236.3569	1.773	207.0409	1.3629	0.010021	0.0069699	1.6929	7099216.5	-0.11535
023	2019-07-06t1956	1562461170.81	adult	98	42.0005	-198.0039	533.769	-1.1309	244.537	-0.7222	214.5138	-0.011638	0.010811	0.17082	436.1885	-1.1336	520.0413	-0.97329	180957.3906	-0.84501	2342.2373	0.083269	206.4185	0.21992	187.4926	0.28822	0.010022	0.0081054	0.4749	6631815	-0.72296
023	2019-07-06t2356	1562475570.97	adult	102.0001	46.0005	-194.0038	633.1793	-0.53914	251.5415	-0.36611	200.8133	-0.46769	0.010811	0.17035	521.1902	-0.20563	584.8567	-0.43662	186140.7031	-0.49281	2285.3853	-0.053737	198.459	-0.18642	175.1758	-0.39769	0.010004	-0.010056	0.94649	6566213	-0.82516
023	2019-07-07t0356	1562489995.18	adult	106.0068	50.0073	-189.9971	917.6888	1.0835	295.6305	1.1336	232.1324	0.85444	0.010811	0.16992	606.5692	0.75477	768.4972	0.93758	218766.5781	0.98212	4438.4766	2.4476	233.3674	1.7225	206.4554	1.42	0.010017	0.0024968	0.85432	7501829	0.29032
023	2019-07-07t0756	1562504395.93	adult	110.007	54.0075	-185.9969	688.4026	-0.053645	286.7144	0.9689	245.9496	1.4776	0.010811	0.16957	543.0854	0.27111	645.4798	0.21049	212168.6875	0.82131	2306.8032	-0.12985	199.3814	-0.11456	176.0744	-0.3322	0.010017	0.0030029	0.90074	6687649.5	-0.71818
023	2019-07-07t1156	1562518788.71	adult	114.005	58.0055	-181.9989	1069.7938	2.2373	309.9847	1.8051	232.5009	0.98381	0.010811	0.16927	732.6059	2.309	912.1663	2.265	229388.6562	1.6428	3003.3508	0.62672	216.0185	0.80559	195.1208	0.78632	0.010013	-0.00087389	1.1745	7593699.5	0.3286
023	2019-07-07t1556	1562533180.18	adult	118.0026	62.0031	-178.0013	819.4098	0.90019	289.954	1.2529	230.6699	0.93952	0.010811	0.16903	603.0851	1.1199	735.3236	1.0953	214565.9844	1.1003	2445.0127	-0.044727	231.4399	1.667	211.4507	1.7551	0.010004	-0.010259	0.94517	7703941	0.41357
023	2019-07-07t1956	1562547571.11	adult	122.0001	66.0006	-174.0038	570.1945	-0.53495	247.6969	-0.048963	208.8558	0.065885	0.010811	0.16886	450.3314	-0.39279	519.6277	-0.46057	183295.7188	-0.17842	2156.2168	-0.39173	200.1489	-0.08218	181.4545	-0.031908	0.010007	-0.0068836	-0.52285	7240186.5	-0.18751
023	2019-07-07t2356	1562561972.41	adult	126.0005	70.0009	-170.0034	788.8204	0.90088	260.3797	0.40893	190.5169	-0.67788	0.010811	0.16876	594.9012	1.246	724.7542	1.2252	192680.9531	0.2703	2683.4167	0.17256	200.4142	-0.078955	181.6989	-0.030568	0.010022	0.0078793	0.2146	6879219	-0.67385
023	2019-07-08t0356	1562576373.08	adult	130.0006	74.0011	-166.0032	874.3074	1.539	301.7084	1.8173	235.161	1.1377	0.010811	0.16873	619.1827	1.6073	742.2108	1.4584	223264.25	1.6519	3084.0093	0.59397	212.3011	0.58978	193.0756	0.64893	0.010007	-0.0071887	-0.22835	7658976	0.18715
023	2019-07-08t0756	1562590773.07	adult	134.0006	78.0011	-162.0032	610.9832	-0.13795	268.5092	0.74491	205.3443	-0.087074	0.010811	0.16871	522.1557	0.59015	580.3008	0.19537	198696.8281	0.5982	3003.5032	0.49481	209.1857	0.39994	189.5666	0.4213	0.010005	-0.0084948	-0.15529	7610386	0.062363
023	2019-07-08t1156	1562605172.44	adult	138.0005	82.001	-158.0034	950.1917	2.208	307.6487	2.0894	243.2618	1.444	0.010811	0.16871	647.9727	2.0993	822.4001	2.2939	227660	1.9166	5211.8965	2.8357	227.2403	1.4473	207.9195	1.5563	0.010022	0.0088532	-0.63719	8502424	1.0535
023	2019-07-08t1556	1562619572.89	adult	142.0006	86.0011	-154.0033	622.6876	0.016799	261.3414	0.5414	221.2235	0.53333	0.010811	0.16866	471.2898	0.099773	545.8142	-0.0094313	193392.6406	0.3969	3374.1692	0.87475	201.875	-0.063052	183.9518	0.030392	0.010021	0.0078278	-0.74302	7493800.5	-0.22114
023	2019-07-08t1956	1562633972.85	adult	146.0006	90.0011	-150.0033	878.65	1.8451	278.8215	1.1528	215.7729	0.30068	0.010811	0.16851	600.4426	1.6676	729.4386	1.63	206327.8906	0.99616	4925.4082	2.4889	220.1559	1.0144	200.317	1.0609	0.010009	-0.0047677	-0.50901	8270818	0.63914
023	2019-07-08t2356	1562648372.68	adult	150.0005	94.001	-146.0034	706.0364	0.68203	268.6576	0.82481	205.0711	-0.14108	0.010811	0.1683	576.5361	1.4364	650.3521	0.99164	198806.6406	0.67438	3997.9482	1.5175	218.0616	0.88161	197.5443	0.87302	0.010012	-0.0015062	-0.61592	8647014	1.0337
023	2019-07-09t0356	1562662773.1	adult	154.0006	98.0011	-142.0032	804.2469	1.433	291.5377	1.632	233.1668	1.0077	0.010811	0.16809	596.1744	1.7253	719.0902	1.6586	215737.9062	1.466	2527.6675	0.0089862	221.5637	1.09	198.0389	0.89915	0.010018	0.0055069	1.4591	8536628	0.84293
023	2019-07-09t0756	1562677173.15	adult	158.0007	102.0012	-138.0032	655.6052	0.41962	265.5905	0.77352	218.8088	0.42949	0.010811	0.16791	505.3303	0.6893	577.1216	0.44711	196537	0.62495	4662.8691	2.1991	224.2528	1.255	201.642	1.1356	0.010001	-0.011949	0.20029	8700336	0.9957
023	2019-07-09t1156	1562691577.59	adult	162.0019	106.0024	-134.002	597.6937	0.05499	255.6686	0.46976	222.5928	0.60034	0.010811	0.16773	456.579	0.16142	514.1707	-0.061428	189194.7344	0.32833	3950.0676	1.4801	221.1608	1.0714	200.0662	1.0346	0.010018	0.0050896	0.38454	8389291	0.55388
023	2019-07-09t1556	1562705973.23	adult	166.0007	110.0012	-130.0032	612.0293	0.21896	239.6966	-0.030829	201.8393	-0.2412	0.010811	0.16753	470.5486	0.39612	563.4008	0.4488	177375.4688	-0.16083	4870.0107	2.4188	212.899	0.57479	189.0082	0.30265	0.010005	-0.007682	0.28413	8469337	0.60771
023	2019-07-09t1956	1562720373.19	adult	170.0007	114.0012	-126.0032	527.8911	-0.33094	207.7394	-1.0549	172.5544	-1.4333	0.010811	0.16734	401.5312	-0.35988	451.7777	-0.49238	153727.1875	-1.1631	4349.4692	1.9046	208.5371	0.32215	188.1107	0.25147	0.010026	0.013698	0.38869	7820559	-0.249
023	2019-07-09t2356	1562734773.4	adult	174.0007	118.0012	-122.0032	490.7446	-0.53436	227.763	-0.31934	204.5362	-0.078167	0.010811	0.16719	364.3306	-0.72348	434.9745	-0.56828	168544.6562	-0.43962	5098.3765	2.6699	211.8835	0.54417	188.6134	0.29864	0.010011	-0.0015974	0.74423	8021697	-0.023917
023	2019-07-10t0356	1562749174.19	adult	178.001	122.0014	-118.0029	432.9467	-0.88728	211.0763	-0.80285	185.42	-0.83306	0.010811	0.1671	355.3079	-0.74188	403.6848	-0.77045	156196.4688	-0.91175	4275.2212	1.8627	185.254	-1.028	164.1285	-1.2532	0.010003	-0.0093583	0.12661	7815309.5	-0.29087
023	2019-07-10t0756	1562763574.17	adult	182.0009	126.0014	-114.0029	627.8512	0.63795	264.5612	1.0298	235.2097	1.2664	0.010811	0.16704	455.0453	0.54289	524.9177	0.42239	195775.2812	0.88847	6626.1089	4.2443	230.7646	1.7198	207.3738	1.5279	0.010002	-0.010486	0.62625	9390274	1.582
023	2019-07-10t1156	1562777973.86	adult	186.0009	130.0014	-110.003	688.2806	1.1874	269.1241	1.2525	234.5055	1.2899	0.010811	0.16696	481.1613	0.95414	577.2647	1.0006	199151.875	1.1094	4484.1167	2.124	227.063	1.5257	203.1151	1.2767	0.010009	-0.003193	1.4127	9074120	1.1854
023	2019-07-10t1556	1562792374.7	adult	190.0011	134.0016	-106.0028	747.6115	1.7489	258.8238	0.99986	228.8837	1.1196	0.010811	0.1668	450.7972	0.69776	518.327	0.56376	191529.5781	0.86375	5652.3457	3.3383	218.5184	1.0576	196.7467	0.91112	0.010001	-0.011085	0.85459	8193349	0.16147
023	2019-07-10t1956	1562806776.9	adult	194.0017	138.0022	-102.0022	675.2051	1.3133	271.247	1.4912	223.6397	0.96872	0.010811	0.16655	507.2138	1.4878	591.1273	1.3549	200722.8125	1.3489	5066.7686	2.7845	217.5965	1.0431	197.6313	1.0021	0.010016	0.0038994	0.77774	8276935.5	0.26922
023	2019-07-10t2356	1562821178.02	adult	198.002	142.0025	-98.0019	538.5468	0.36161	242.6527	0.65639	207.0206	0.34214	0.010811	0.16618	417.0253	0.51658	457.1748	0.21126	179563.0156	0.53115	4710.7197	2.4566	201.1758	0.13387	182.3184	0.10856	0.010007	-0.0053538	0.64631	7981046	-0.04396
023	2019-07-11t0356	1562835578.39	adult	202.0021	146.0026	-94.0018	551.1478	0.57069	235.3994	0.51319	209.2374	0.49738	0.010811	0.16569	422.7191	0.69933	491.6471	0.65059	174195.5312	0.39264	4225.189	1.9868	214.1257	0.91991	195.499	0.94254	0.010003	-0.0092887	0.34756	8712134	0.77693
023	2019-07-11t0756	1562849978.61	adult	206.0022	150.0027	-90.0017	681.8166	1.7449	248.2715	1.0175	208.0251	0.50714	0.010811	0.1651	455.932	1.2194	533.4634	1.1692	183720.875	0.89085	4601.1997	2.3891	206.4659	0.5148	186.1794	0.41727	0.010018	0.0055413	0.36703	8305501.5	0.35464
023	2019-07-11t1156	1562864378.94	adult	210.0023	154.0028	-86.0016	488.4566	0.277	219.3308	0.1722	190.1125	-0.17854	0.010811	0.16439	383.1471	0.43658	422.7064	0.20273	162304.8125	0.060773	4616.2876	2.4177	191.8475	-0.29282	171.1114	-0.44817	0.010011	-0.0020171	0.1879	7723205	-0.22744
023	2019-07-11t1556	1562878779.16	adult	214.0023	158.0028	-82.0016	571.9764	1.0842	240.5595	0.94411	209.6029	0.68854	0.010811	0.16385	424.1379	1.054	505.7303	1.1305	178014.0625	0.82224	5097.5962	2.9237	200.9211	0.24702	182.2768	0.23939	0.01002	0.0075475	0.34474	7900217	-0.010241
023	2019-07-11t1956	1562893178.91	adult	218.0023	162.0028	-78.0016	659.731	1.9397	249.4608	1.308	213.1226	0.88108	0.010811	0.16321	450.5797	1.4883	533.6414	1.5173	184600.9688	1.1826	4734.9209	2.5728	215.589	1.0683	195.7272	1.0333	0.010007	-0.005605	0.56133	9198967	1.3297
023	2019-07-11t2356	1562907579.02	adult	222.0023	166.0028	-74.0016	469.0583	0.41818	228.2634	0.69597	198.667	0.33076	0.010811	0.16221	379.832	0.70318	415.3221	0.43458	168914.8906	0.58259	3691.6479	1.5276	196.5962	0.027485	179.2166	0.084985	0.010005	-0.0080347	-0.13275	8370870	0.51928
023	2019-07-12t0356	1562921979.27	adult	226.0024	170.0029	-70.0015	668.2602	2.2456	264.6262	1.9239	233.1313	1.7601	0.010811	0.16078	447.9631	1.6554	561.282	2.0099	195823.375	1.7956	5181.0239	3.0568	221.7218	1.3713	199.7796	1.2474	0.010014	0.00045938	0.4104	9011884	1.1536
023	2019-07-12t0756	1562936379.99	adult	230.0026	174.0031	-66.0013	394.2449	-0.04363	223.1303	0.66459	210.4925	0.88184	0.010811	0.15898	317.8428	0.10851	344.8397	-0.092383	165116.4375	0.55781	3412.9109	1.2714	190.6533	-0.27201	170.1953	-0.40021	0.010019	0.0057986	0.49039	8239653.5	0.43554
023	2019-07-12t1204	1562951290.29	adult	234.1443	178.1448	-61.8596	395.4725	0.06034	230.1358	0.94806	222.7704	1.3931	0.010811	0.15688	314.8375	0.16161	343.16	-0.016971	170300.4844	0.84129	4144.6211	2.0263	216.1469	1.0467	196.3113	1.035	0.01001	-0.0033612	0.55685	8507757	0.7026
023	2019-07-12t1556	1562965182.69	adult	238.0033	182.0038	-58.0006	615.0024	2.1057	219.8946	0.68214	201.152	0.57482	0.010811	0.15482	365.9718	0.89082	428.6175	0.94804	162722	0.58235	5461.1416	3.3703	219.0023	1.1782	194.5725	0.93283	0.01001	-0.0032125	0.96591	9495066	1.6074
023	2019-07-12t1956	1562979580.72	adult	242.0028	186.0033	-54.0011	477.3061	0.9735	237.3298	1.2781	221.3948	1.3743	0.010811	0.15264	366.7818	0.98629	429.5753	1.0499	175624.0625	1.1755	4869.6665	2.7811	204.6866	0.44721	183.1114	0.31476	0.010018	0.0044798	0.84383	8785764	0.97675
023	2019-07-12t2356	1562993981.32	adult	246.0029	190.0034	-50.001	613.2463	2.3007	234.0796	1.2275	212.441	1.0528	0.010811	0.15045	380.9057	1.2487	479.9271	1.6632	173218.9062	1.1297	4646.5591	2.5657	210.8885	0.74582	184.2106	0.3707	0.010007	-0.006793	1.563	8745969	0.95126
023	2019-07-13t0356	1563008382.42	adult	250.0032	194.0037	-46.0006	445.7634	0.87872	216.1176	0.72894	196.2215	0.47104	0.010811	0.14826	342.0291	0.84104	411.7952	1.0473	159927.0312	0.63978	3866.248	1.7887	201.5906	0.28306	179.288	0.1113	0.010007	-0.0062773	0.93513	8762742	0.97509
023	2019-07-13t0756	1563022781.75	adult	254.0031	198.0035	-42.0008	588.0328	2.2782	239.6591	1.4887	220.6593	1.3853	0.010811	0.14605	381.7706	1.4238	454.0037	1.5769	177347.7344	1.3971	4482.0059	2.4205	212.3233	0.78924	188.6899	0.59162	0.01001	-0.0041084	1.6815	9481720	1.5895
023	2019-07-13t1156	1563037181.53	adult	258.003	202.0035	-38.0009	455.6517	1.1584	221.2237	0.97984	207.4993	0.92299	0.010811	0.1438	330.1199	0.85342	386.4836	0.9608	163705.5156	0.89619	4421.2651	2.3695	214.6102	0.88164	192.1604	0.75787	0.010021	0.0068875	0.9938	9316228	1.4505
023	2019-07-13t1556	1563051582.22	adult	262.0032	206.0037	-34.0007	336.9974	0.1517	204.1888	0.52094	194.0104	0.46226	0.010811	0.14147	291.6302	0.44865	325.9035	0.41331	151099.7344	0.44393	3688.1528	1.642	203.7658	0.36178	181.817	0.22878	0.010007	-0.007343	0.81229	8959785	1.1602
023	2019-07-13t1956	1563065982.59	adult	266.0033	210.0038	-30.0006	357.4731	0.43052	208.9039	0.70569	199.7257	0.681	0.010811	0.13905	292.8157	0.54174	324.0452	0.47849	154588.9219	0.63113	3996.019	1.9614	200.6697	0.20998	180.303	0.14757	0.010002	-0.012456	0.77523	8868195	1.0915
023	2019-07-13t2356	1563080381.74	adult	270.003	214.0035	-26.0008	303.0986	0.009701	177.0692	-0.17146	169.0166	-0.35104	0.010811	0.13653	245.983	0.032112	269.5708	-0.0098786	131031.1719	-0.23862	4357.3008	2.3331	185.8253	-0.4659	162.582	-0.71906	0.010006	-0.0085274	0.70378	8264579	0.62133
023	2019-07-14t0356	1563094784.29	adult	274.0038	218.0042	-22.0001	331.3396	0.36105	185.2624	0.11387	177.4655	-0.036397	0.010811	0.13392	255.3975	0.226	291.5609	0.30322	137094.1875	0.048542	3669.8391	1.6526	192.7373	-0.1598	168.8124	-0.4162	0.010023	0.0088816	0.63072	7826291	0.29411
023	2019-07-14t0756	1563109182.99	adult	278.0034	222.0039	-18.0005
023	2019-07-14t1156	1563123583.95	adult	282.0037	226.0042	-14.0002
023	2019-07-14t1556	1563137984.44	adult	286.0038	230.0043	-10.0001
023	2019-07-14t1956	1563152384.46	adult	290.0038	234.0043	-6.0001
023	2019-07-14t2356	1563166784.87	adult	294.0039	238.0044	-2
023	2019-07-15t0356	1563181184.65	dead	298.0039	242.0043	2
024	2019-07-02t1556	1562101176.53	egg	-1.9997	-57.9992	-286.0035
024	2019-07-02t1956	1562115574.11	larva	1.9997	-53.9998	-282.0042
024	2019-07-02t2356	1562129974.8	larva	5.9999	-49.9996	-278.004
024	2019-07-03t0356	1562144372.29	larva	9.9992	-46.0003	-274.0047
024	2019-07-03t0756	1562158771.97	larva	13.9991	-42.0004	-270.0048
024	2019-07-03t1156	1562173171.83	larva	17.999	-38.0005	-266.0048
024	2019-07-03t1556	1562187572.53	larva	21.9992	-34.0003	-262.0046
024	2019-07-03t1956	1562201973.05	larva	25.9994	-30.0001	-258.0045
024	2019-07-03t2356	1562216372.46	larva	29.9992	-26.0003	-254.0047
024	2019-07-04t0356	1562230773.8	larva	33.9996	-21.9999	-250.0043
024	2019-07-04t0756	1562245172.71	larva	37.9993	-18.0002	-246.0046
024	2019-07-04t1156	1562259572.54	larva	41.9992	-14.0003	-242.0046
024	2019-07-04t1556	1562273974.28	larva	45.9997	-9.9998	-238.0042
024	2019-07-04t1956	1562288373.66	larva	49.9995	-6	-234.0043
024	2019-07-04t2356	1562302773.31	larva	53.9994	-2.0001	-230.0044	1936.3698	2.9773	417.6437	2.2207	288.2603	0.91452	0.010667	0.036852	1136.0611	2.4013	1487.0891	2.466	313232.8125	2.1663	2135.3081	1.0237	265.8307	2.3717	224.9275	1.8899	0.010022	0.0048198	2.4907	5649701	-0.64903
024	2019-07-05t0356	1562317173.72	adult	57.9996	2.0001	-226.0043	1826.2548	2.7683	379.0687	1.3426	267.5236	0.43257	0.010624	-0.0048677	969.7032	1.4396	1422.1445	2.3457	285438.75	1.3404	2404.7395	1.4168	235.3304	1.0775	205.3395	0.94447	0.010033	0.015986	1.4555	6075055.5	-0.32726
024	2019-07-05t0756	1562331573.69	adult	61.9995	6	-222.0043	1033.8901	0.077993	292.0654	-0.94895	212.3678	-1.1651	0.01071	0.07739	771.8425	0.20521	931.057	0.17023	218172.8281	-1.0077	2346.2073	1.0777	202.4335	-0.37328	172.4367	-0.70314	0.010014	-0.0022674	0.43789	5801540.5	-0.74144
024	2019-07-05t1156	1562345972.83	adult	65.9993	9.9998	-218.0046	1230.1401	0.9185	341.8016	0.68624	250.4541	0.18412	0.01061	-0.01957	854.6183	0.97792	1039.7453	0.83954	257718.3906	0.70163	2016.5469	0.2865	225.5342	0.75885	198.7847	0.675	0.010011	-0.0054261	1.0422	6263086	-0.36192
024	2019-07-05t1556	1562360373.4	adult	69.9995	14	-214.0044	1157.146	0.77589	341.0232	0.87037	240.6083	0.0047281	0.010596	-0.033739	859.1407	1.1979	1044.3418	1.0177	257472.5312	0.89938	2026.6698	0.20259	223.5858	0.73096	198.7956	0.70753	0.010014	-0.0015033	0.43387	7144459	0.5015
024	2019-07-05t1956	1562374773.91	adult	73.9996	18.0001	-210.0043	1242.441	1.2508	354.6951	1.4857	252.0575	0.54474	0.010638	0.0067083	924.4731	1.901	1158.4969	1.7804	266730.6875	1.4737	3095.064	1.8824	231.1077	1.163	205.3752	1.0887	0.010016	0.00014295	-0.48072	7499214.5	0.80093
024	2019-07-05t2356	1562389174.66	adult	77.9998	22.0003	-206.004	986.2681	0.36114	293.813	-0.12183	217.4714	-0.51097	0.010638	0.0061482	688.1913	0.23714	823.885	0.16655	220947.4219	-0.12736	1980.6302	-0.04024	210.5318	0.21523	187.781	0.18255	0.010008	-0.0067732	-0.57831	6457854	-0.49804
024	2019-07-06t0356	1562403574.52	adult	81.9998	26.0003	-202.0041	1000.2676	0.55363	319.2111	0.84803	246.5648	0.68317	0.010652	0.019327	748.3041	0.91071	904.8117	0.7671	239727.5312	0.82763	3184.3135	1.6875	229.6998	1.2405	203.3204	1.0522	0.010013	-0.0020032	-0.13634	7455595	0.55301
024	2019-07-06t0756	1562417974.93	adult	85.9999	30.0004	-198.004	804.0742	-0.16385	282.3194	-0.071628	216.2624	-0.2803	0.010624	-0.0086527	634.933	0.15579	745.0536	0.016361	212586.5	-0.064761	4283.377	3.1094	220.5288	0.84139	192.7351	0.50694	0.010022	0.0071831	0.49683	6865502.5	-0.25327
024	2019-07-06t1156	1562432374.9	adult	89.9999	34.0004	-194.004	813.9811	0.0086553	293.5739	0.47172	226.4874	0.24475	0.01061	-0.022836	613.2571	0.15549	731.6314	0.091918	221354.75	0.49079	3290.8699	1.5463	230.6429	1.4268	203.7674	1.1476	0.010024	0.0093443	0.72538	7178992	0.028809
024	2019-07-06t1556	1562446774.74	adult	93.9998	38.0003	-190.004	770.8157	-0.069434	285.2389	0.38292	228.6258	0.4388	0.01061	-0.023353	579.1082	0.021812	669.1595	-0.1481	215070.1562	0.40207	4307.813	2.7343	230.678	1.4734	204.5008	1.2205	0.010001	-0.012954	-0.30751	6734874	-0.56305
024	2019-07-06t1956	1562461175.49	adult	98	42.0005	-186.0038	910.3036	0.75025	282.3636	0.44933	221.7451	0.27172	0.010596	-0.037461	578.8245	0.18214	780.4935	0.70927	213184.5312	0.48027	3009.1465	0.92353	224.7452	1.1968	198.791	0.92843	0.010008	-0.0067415	0.6228	7141503	-0.096192
024	2019-07-06t2356	1562475575.59	adult	102.0001	46.0006	-182.0038	808.3986	0.36972	278.8441	0.48203	213.0316	0.016264	0.010624	-0.010633	617.3123	0.702	719.1829	0.45847	209969.625	0.48996	2500.7932	0.209	229.7619	1.4984	201.2441	1.0951	0.010025	0.011091	0.96486	6967071	-0.33492
024	2019-07-07t0356	1562490000.78	adult	106.0071	50.0076	-177.9968	651.8739	-0.34704	262.8787	0.11114	224.2677	0.54	0.010624	-0.011054	506.4213	-0.21296	616.7283	-0.10497	197947.625	0.1194	2609.5725	0.27606	224.8984	1.2627	198.8188	0.97841	0.010007	-0.0069315	1.3477	6719514.5	-0.657
024	2019-07-07t0756	1562504401.35	adult	110.0072	54.0077	-173.9966	905.4139	1.1566	255.3425	-0.017439	196.7367	-0.50581	0.010681	0.043606	540.4575	0.24513	775.9261	1.1339	191251.5625	-0.051508	4059.4148	1.9065	229.5979	1.5398	199.7677	1.05	0.010006	-0.0086524	1.7633	7343000.5	0.067285
024	2019-07-07t1156	1562518794.03	adult	114.0052	58.0057	-169.9987	817.6629	0.78227	275.9617	0.72555	228.9921	0.84158	0.010596	-0.038995	586.909	0.83367	747.9426	1.0674	208351.0625	0.75697	3139.9937	0.78271	227.3175	1.429	199.5686	1.0478	0.010016	0.0018035	2.1293	7648323.5	0.39355
024	2019-07-07t1556	1562533185.07	adult	118.0027	62.0032	-166.0012	600.8932	-0.40347	254.7065	0.12238	220.5096	0.52626	0.010624	-0.011944	456.665	-0.39948	551.2272	-0.28726	191794.0156	0.13123	3266.8408	0.87963	227.2623	1.4346	203.302	1.2724	0.010021	0.0065984	1.4393	7438750	0.099521
024	2019-07-07t1956	1562547575.73	adult	122.0001	66.0006	-162.0038	796.5926	0.86049	252.0931	0.093708	211.3441	0.16722	0.010638	0.0015874	469.2534	-0.19148	610.9295	0.24504	189574	0.091904	4112.3677	1.7808	211.0079	0.52742	185.9305	0.23554	0.010027	0.013078	2.2908	7302140	-0.11422
024	2019-07-07t2356	1562561977.06	adult	126.0005	70.001	-158.0034	534.9893	-0.7127	228.6057	-0.63457	196.8784	-0.41863	0.01054	-0.093641	424.8157	-0.60773	476.6631	-0.74506	173511.75	-0.56489	3076.2749	0.60392	208.4609	0.37776	179.3239	-0.174	0.010028	0.014407	1.6055	6610294	-0.99245
024	2019-07-08t0356	1562576377.76	adult	130.0007	74.0012	-154.0032	528.5386	-0.71943	221.3184	-0.85206	184.7339	-0.91796	0.010582	-0.053118	418.0809	-0.6336	458.2796	-0.8528	167316.7188	-0.81255	2996.5117	0.49893	209.2655	0.41539	183.7187	0.076826	0.010013	-0.00068569	1.6999	7314665.5	-0.22157
024	2019-07-08t0756	1562590777.67	adult	134.0007	78.0012	-150.0032	692.5375	0.40685	229.5968	-0.55949	186.0251	-0.87423	0.01061	-0.025915	509.9473	0.45143	609.9409	0.44188	173115.9688	-0.53921	3742.699	1.2892	224.9127	1.3142	191.1192	0.51746	0.010008	-0.0057544	3.4366	6494804.5	-1.2636
024	2019-07-08t1156	1562605177.11	adult	138.0005	82.001	-146.0034
024	2019-07-08t1556	1562619577.49	adult	142.0006	86.0011	-142.0033
024	2019-07-08t1956	1562633977.53	adult	146.0006	90.0011	-138.0033
024	2019-07-08t2356	1562648377.28	adult	150.0005	94.001	-134.0033
024	2019-07-09t0356	1562662777.79	adult	154.0007	98.0012	-130.0032
024	2019-07-09t0756	1562677177.83	adult	158.0007	102.0012	-126.0032
024	2019-07-09t1156	1562691582.4	adult	162.002	106.0025	-122.0019
024	2019-07-09t1556	1562705977.9	adult	166.0007	110.0012	-118.0031
024	2019-07-09t1956	1562720377.88	adult	170.0007	114.0012	-114.0032
024	2019-07-09t2356	1562734778.04	adult	174.0008	118.0013	-110.0031
024	2019-07-10t0356	1562749178.96	adult	178.001	122.0015	-106.0029
024	2019-07-10t0756	1562763578.91	adult	182.001	126.0015	-102.0029
024	2019-07-10t1156	1562777978.55	adult	186.0009	130.0014	-98.003
024	2019-07-10t1556	1562792379.41	adult	190.0011	134.0016	-94.0027
024	2019-07-10t1956	1562806781.63	adult	194.0018	138.0023	-90.0021
024	2019-07-10t2356	1562821182.73	adult	198.0021	142.0026	-86.0018
024	2019-07-11t0356	1562835583.15	adult	202.0022	146.0027	-82.0017
024	2019-07-11t0756	1562849983.34	adult	206.0022	150.0027	-78.0016
024	2019-07-11t1156	1562864383.69	adult	210.0023	154.0028	-74.0015
024	2019-07-11t1556	1562878783.97	adult	214.0024	158.0029	-70.0015
024	2019-07-11t1956	1562893183.67	adult	218.0023	162.0028	-66.0015
024	2019-07-11t2356	1562907583.78	adult	222.0024	166.0029	-62.0015
024	2019-07-12t0356	1562921984.08	adult	226.0024	170.0029	-58.0014
024	2019-07-12t0756	1562936384.75	adult	230.0026	174.0031	-54.0012
024	2019-07-12t1204	1562951295.25	adult	234.1444	178.1449	-49.8594
024	2019-07-12t1556	1562965187.57	adult	238.0034	182.0039	-46.0005
024	2019-07-12t1956	1562979585.54	adult	242.0028	186.0033	-42.001
024	2019-07-12t2356	1562993986.25	adult	246.003	190.0035	-38.0008
024	2019-07-13t0356	1563008387.25	adult	250.0033	194.0038	-34.0006
024	2019-07-13t0756	1563022786.61	adult	254.0031	198.0036	-30.0007
024	2019-07-13t1156	1563037186.43	adult	258.0031	202.0036	-26.0008
024	2019-07-13t1556	1563051587.07	adult	262.0033	206.0038	-22.0006
024	2019-07-13t1956	1563065987.51	adult	266.0034	210.0039	-18.0005
024	2019-07-13t2356	1563080386.63	adult	270.0031	214.0036	-14.0007
024	2019-07-14t0356	1563094789.27	adult	274.0039	218.0044	-10
024	2019-07-14t0756	1563109187.91	adult	278.0035	222.004	-6.0004
024	2019-07-14t1156	1563123589.04	adult	282.0038	226.0043	-2.0001
024	2019-07-14t1556	1563137989.44	dead	286.0039	230.0044	2.0001
025	2019-07-02t1556	1562101180.85	egg	-1.9997	-57.9992	-278.0036
025	2019-07-02t1956	1562115578.76	larva	1.9997	-53.9998	-274.0042
025	2019-07-02t2356	1562129979.25	larva	5.9998	-49.9997	-270.0041
025	2019-07-03t0356	1562144376.75	larva	9.9992	-46.0004	-266.0048
025	2019-07-03t0756	1562158776.47	larva	13.9991	-42.0004	-262.0048
025	2019-07-03t1156	1562173176.4	larva	17.9991	-38.0005	-258.0048
025	2019-07-03t1556	1562187577.11	larva	21.9993	-34.0003	-254.0047
025	2019-07-03t1956	1562201977.53	larva	25.9994	-30.0001	-250.0045
025	2019-07-03t2356	1562216376.98	larva	29.9992	-26.0003	-246.0047
025	2019-07-04t0356	1562230778.37	larva	33.9996	-21.9999	-242.0043
025	2019-07-04t0756	1562245177.28	larva	37.9993	-18.0002	-238.0046
025	2019-07-04t1156	1562259577.04	larva	41.9992	-14.0003	-234.0047
025	2019-07-04t1556	1562273979.06	larva	45.9998	-9.9997	-230.0041
025	2019-07-04t1956	1562288378.18	larva	49.9995	-6	-226.0044
025	2019-07-04t2356	1562302777.85	larva	53.9995	-2.0001	-222.0044	685.9678	-1.3204	319.1345	-0.55631	304.3209	1.3995	0.010582	-0.045262	542.7825	-1.6725	617.3394	-1.5091	241265.6719	-0.51442	1188.1805	-1.3522	197.6013	-0.67864	167.0915	-1.0008	0.010034	0.016377	-1.0617	5573346	-0.72838
025	2019-07-05t0356	1562317178.28	adult	57.9996	2.0001	-218.0043	1014.2436	-0.095201	368.403	1.0388	286.0221	1.0045	0.010624	-0.0048677	788.0525	0.16338	894.5877	-0.12647	277407.5	1.0379	2281.6431	1.1411	242.8877	1.4211	207.4433	1.0508	0.010026	0.0091116	0.82766	6807414.5	0.44697
025	2019-07-05t0756	1562331578.28	adult	61.9996	6.0001	-214.0043	770.3744	-0.87651	314.498	-0.30344	260.3101	0.35385	0.010596	-0.032676	615.2356	-0.92128	695.2494	-0.96385	237445.9688	-0.27411	1655.3109	-0.33191	213.8896	0.15646	189.3123	0.15952	0.010026	0.0091323	-0.18985	6570902	0.086013
025	2019-07-05t1156	1562345977.4	adult	65.9993	9.9998	-210.0046	1061.9474	0.29198	327.2642	0.26375	234.6553	-0.32926	0.010596	-0.0332	813.5857	0.67551	972.8683	0.5091	247084.4688	0.29262	2177.5464	0.59001	229.3742	0.9395	201.7826	0.83004	0.010024	0.00783	0.86767	7528289.5	1.0226
025	2019-07-05t1556	1562360377.98	adult	69.9995	14	-206.0044	682.3075	-1.0456	295.651	-0.46149	258.3206	0.59575	0.010596	-0.033739	552.8969	-1.1168	607.3253	-1.2036	223216.5312	-0.43214	1566.209	-0.60791	213.8218	0.26348	192.5356	0.3799	0.010019	0.0026194	-0.85997	7619327.5	1.0303
025	2019-07-05t1956	1562374778.39	adult	73.9996	18.0001	-202.0043	1224.3226	1.1791	344.0192	1.1691	261.1503	0.8567	0.010681	0.048034	797.1772	0.91315	986.3771	0.87898	257670.3906	1.1177	2128.3328	0.28085	214.3948	0.34832	194.4965	0.51239	0.010009	-0.0061362	0.70704	8182164.5	1.5749
025	2019-07-05t2356	1562389179.18	adult	77.9998	22.0003	-198.0041	899.4346	0.0059873	322.4063	0.73517	254.0437	0.78057	0.010652	0.019886	711.7223	0.42491	832.8652	0.2151	242127.125	0.71411	2754.1499	1.1734	203.6691	-0.12548	183.4392	-0.050291	0.01001	-0.0048122	-0.6448	7609280.5	0.83046
025	2019-07-06t0356	1562403579.03	adult	81.9998	26.0003	-194.0041	633.1075	-1.0028	275.267	-0.48341	232.734	0.18022	0.010624	-0.0081121	508.1384	-1.0637	570.4171	-1.1036	207276.0625	-0.4764	1575.9928	-0.71423	201.4674	-0.18695	181.2252	-0.14712	0.01	-0.014441	-1.1498	8179173	1.4033
025	2019-07-06t0756	1562417979.51	adult	85.9999	30.0004	-190.004	812.8221	-0.12526	318.5399	1.0373	268.6148	1.6767	0.010638	0.0050482	642.9075	0.22348	713.7143	-0.16563	239542.0156	1.0303	2139.0669	0.050309	227.5484	1.2026	203.9324	1.1218	0.010019	0.0046208	-0.20958	8380380.5	1.5604
025	2019-07-06t1156	1562432379.48	adult	89.9999	34.0004	-186.004	696.0638	-0.53536	302.9577	0.76104	264.4141	1.6928	0.010596	-0.036464	545.0995	-0.44243	647.9907	-0.4137	228733.0781	0.7928	1558.3994	-0.81956	223.7437	1.0668	204.9876	1.2153	0.010013	-0.0010371	-0.46837	8691996	1.8729
025	2019-07-06t1556	1562446779.38	adult	93.9999	38.0004	-182.004	805.0038	0.094856	305.3296	1.0039	239.5472	0.86155	0.010624	-0.0096891	639.5985	0.5665	767.2547	0.46556	229913.1562	1.0113	1777.0149	-0.57754	211.3268	0.45249	193.59	0.60875	0.010026	0.011198	-0.28329	7778094.5	0.71885
025	2019-07-06t1956	1562461180	adult	98.0001	42.0005	-178.0039	832.2449	0.36028	284.4541	0.51407	225.695	0.4265	0.010624	-0.01017	630.0381	0.65455	745.2998	0.48191	214193.9375	0.52178	1668.8672	-0.76513	197.6196	-0.24909	180.5376	-0.10588	0.010018	0.0039619	0.24878	7357771	0.16976
025	2019-07-06t2356	1562475580.16	adult	102.0001	46.0006	-174.0038	856.55	0.61948	277.0545	0.42644	208.7998	-0.15135	0.01061	-0.024296	649.9919	1.0106	759.7963	0.7291	208899.0938	0.44581	3161.2124	1.0145	204.4116	0.13398	184.7054	0.14802	0.01	-0.014285	-0.31775	7808522	0.69414
025	2019-07-07t0356	1562490006.29	adult	106.0074	50.0078	-169.9965	721.3004	0.026603	280.6286	0.66526	235.9251	1.0061	0.010652	0.016381	544.0851	0.151	629.4443	-0.01761	210752.0469	0.65002	2386.8689	0.011626	212.8234	0.60699	193.4437	0.66759	0.010023	0.0090466	0.22115	8110911.5	1.0279
025	2019-07-07t0756	1562504406.74	adult	110.0075	54.008	-165.9964	639.4897	-0.32642	292.0992	1.1382	249.0437	1.6024	0.01061	-0.025072	538.5697	0.22647	599.0179	-0.1184	220242.8125	1.1582	3003.512	0.67965	226.972	1.396	207.7347	1.5148	0.010016	0.0019985	-0.0072534	8361649	1.2882
025	2019-07-07t1156	1562518799.22	adult	114.0054	58.0059	-161.9985	664.9273	-0.099169	300.6868	1.5101	263.0993	2.2242	0.010638	0.0019925	539.6672	0.35528	600.071	-0.011044	226116.4531	1.505	1622.6653	-0.94947	200.5661	-0.047029	184.1496	0.14133	0.010025	0.010554	-0.45719	7842737	0.62474
025	2019-07-07t1556	1562533190.04	adult	118.0028	62.0033	-158.0011	569.9088	-0.58833	273.9802	0.74058	240.672	1.3464	0.010596	-0.039232	474.3692	-0.21577	517.5695	-0.54003	206855.0312	0.77218	1798.1918	-0.77225	203.1095	0.091168	186.8302	0.29658	0.01001	-0.0041097	-1.358	8278541.5	1.094
025	2019-07-07t1956	1562547580.35	adult	122.0002	66.0006	-154.0038	973.3002	1.9497	340.0089	2.9469	284.1994	3.1343	0.01061	-0.025773	682.1798	2.0738	820.376	1.8637	256366.7188	2.9678	2627.3208	0.13148	222.5941	1.1779	204.1292	1.323	0.010016	0.0015645	-0.24377	8823186	1.6853
025	2019-07-07t2356	1562561981.68	adult	126.0005	70.001	-150.0034	589.4784	-0.36632	260.2925	0.40607	230.6457	0.9575	0.010652	0.015225	482.2698	0.018456	548.7754	-0.17238	195479.6875	0.39224	1462.9492	-1.1675	195.5784	-0.35343	179.3769	-0.1708	0.010006	-0.0078584	-1.0337	8013825.5	0.6703
025	2019-07-08t0356	1562576382.54	adult	130.0008	74.0012	-146.0031	741.2167	0.66969	266.767	0.65708	222.7136	0.63025	0.010652	0.015194	509.0425	0.38	647.4415	0.68698	200342.0156	0.64221	2484.8782	-0.056793	214.577	0.72052	190.9023	0.51605	0.010005	-0.0089358	0.79085	8750450	1.4828
025	2019-07-08t0756	1562590782.43	adult	134.0007	78.0012	-142.0032	584.9611	-0.31178	264.1534	0.5989	237.4465	1.2209	0.010638	0.0014457	451.9632	-0.20743	511.5205	-0.37666	198643.3438	0.59582	2907.1011	0.39121	225.9923	1.377	201.7619	1.1766	0.010002	-0.011674	1.0873	8857089	1.5441
025	2019-07-08t1156	1562605181.74	adult	138.0005	82.001	-138.0034	588.0824	-0.25556	256.8775	0.37458	222.1729	0.58568	0.010582	-0.053135	457.9593	-0.095681	525.2713	-0.22261	194199.4062	0.41796	2230.7825	-0.33393	219.3744	0.98499	195.6151	0.7845	0.010014	0.00026606	0.62375	8390413	0.9202
025	2019-07-08t1556	1562619582.29	adult	142.0007	86.0012	-134.0032	621.7286	0.010176	266.5224	0.71739	236.4991	1.1545	0.010596	-0.039594	469.4561	0.078307	569.5048	0.19437	201224.4062	0.74958	2856.7124	0.33016	226.9669	1.4267	205.1793	1.3788	0.010021	0.0076301	-0.096906	9150172	1.7581
025	2019-07-08t1956	1562633982.33	adult	146.0007	90.0012	-130.0032	568.67	-0.32475	247.6357	0.089185	237.7361	1.1941	0.01061	-0.026113	392.7883	-0.78913	454.5697	-0.7667	186717.3438	0.10972	2502.386	-0.036942	226.5926	1.4	203.9579	1.2949	0.010002	-0.011296	0.6877	9129869	1.6742
025	2019-07-08t2356	1562648381.98	adult	150.0006	94.0011	-126.0033	493.1328	-0.82568	249.6178	0.17381	233.8835	1.033	0.010596	-0.039952	384.6962	-0.8517	438.4579	-0.87785	188461.4062	0.20569	1346.1217	-1.2232	217.343	0.83825	198.3215	0.92352	0.010001	-0.012338	-0.19051	8562664	0.93075
025	2019-07-09t0356	1562662782.64	adult	154.0008	98.0013	-122.0031	690.7789	0.62124	305.3346	2.1044	264.1789	2.2759	0.010652	0.014557	543.4156	1.0924	633.7276	0.89782	229306.3125	2.0815	2840.6482	0.33003	239.8711	2.2009	218.798	2.2606	0.010013	0.00031706	0.22396	9606118	2.1678
025	2019-07-09t0756	1562677182.61	adult	158.0008	102.0013	-118.0031	667.0819	0.50241	249.665	0.22843	205.8007	-0.10531	0.010638	0.00064269	457.7875	0.11687	564.9256	0.33756	187748.0625	0.22643	2829.426	0.33029	202.9488	-0.04283	181.1741	-0.21729	0.010003	-0.0095195	-0.20208	8866023	1.2036
025	2019-07-09t1156	1562691587.25	adult	162.0021	106.0026	-114.0018	618.2991	0.20454	253.5204	0.39646	209.79	0.071235	0.010596	-0.040517	490.2967	0.56779	584.7069	0.57554	191407.875	0.42837	2445.2971	-0.045242	209.3684	0.35148	187.6333	0.20791	0.010003	-0.0099563	0.20958	8833043	1.1155
025	2019-07-09t1556	1562705982.67	adult	166.0008	110.0013	-110.0031	641.8981	0.43669	257.3294	0.56733	222.7839	0.6271	0.010582	-0.054298	450.4179	0.15373	529.1993	0.13897	194541.0625	0.61073	3444.552	0.98039	220.3476	1.0293	200.7331	1.0834	0.010001	-0.011257	0.060947	9187392	1.5167
025	2019-07-09t1956	1562720382.66	adult	170.0008	114.0013	-106.0031	712.3739	1.0183	266.9442	0.93756	236.8079	1.2315	0.010624	-0.013619	502.6689	0.85527	667.2176	1.4621	201009.0156	0.9456	2518.7378	0.063901	213.296	0.61147	193.5594	0.61187	0.01001	-0.0021999	0.10971	8970591	1.1937
025	2019-07-09t2356	1562734782.9	adult	174.0009	118.0013	-102.003	677.426	0.8359	255.3266	0.59991	216.6095	0.42183	0.010582	-0.054637	478.8948	0.64921	579.9051	0.74765	193026.875	0.64258	2299.175	-0.13762	214.0866	0.67731	196.6329	0.82206	0.01001	-0.0023478	-0.25711	9346165	1.6129
025	2019-07-10t0356	1562749183.83	adult	178.0011	122.0016	-98.0028	484.9916	-0.50322	244.635	0.30634	222.8537	0.71421	0.010582	-0.054725	380.9334	-0.43564	431.91	-0.51379	184944.0312	0.34786	2273.343	-0.14344	218.5255	0.96668	199.7299	1.0319	0.010007	-0.0051258	-0.44607	9258705	1.4603
025	2019-07-10t0756	1562763583.77	adult	182.0011	126.0016	-94.0028	646.5805	0.7773	245.4031	0.40149	195.7113	-0.36466	0.010624	-0.013916	494.8917	1.0184	569.7915	0.83188	184788.5	0.41067	2295.2395	-0.10052	221.5914	1.1748	202.8997	1.2455	0.010003	-0.0091264	-0.11879	9325897	1.5053
025	2019-07-10t1156	1562777983.42	adult	186.001	130.0015	-90.0029	510.3778	-0.1507	249.4843	0.61202	213.0923	0.40454	0.010638	-0.00029947	426.1839	0.29775	480.9773	0.11657	187612.2188	0.61022	2147.0828	-0.22771	229.1842	1.6507	209.4021	1.668	0.01	-0.01222	-0.082158	10152631	2.4467
025	2019-07-10t1556	1562792384.3	adult	190.0012	134.0017	-86.0027	479.1616	-0.29722	208.1973	-0.64483	175.9298	-1.0768	0.010624	-0.014146	380.7661	-0.14058	450.9349	-0.060086	156772.5938	-0.63455	2508.1799	0.15969	215.4636	0.87908	197.3245	0.94672	0.010018	0.0051017	0.086099	9463807	1.6236
025	2019-07-10t1956	1562806786.55	adult	194.0019	138.0024	-82.002	421.1495	-0.65196	210.6945	-0.47035	189.3469	-0.45809	0.010624	-0.014403	347.1825	-0.4359	395.6438	-0.47247	158652.9844	-0.46037	2690.1479	0.36965	205.0172	0.31222	185.7743	0.27642	0.010012	-0.00072444	-0.259	9133107	1.2388
025	2019-07-10t2356	1562821187.69	adult	198.0022	142.0027	-78.0017	431.746	-0.47747	230.11	0.25117	218.4585	0.81881	0.010568	-0.06919	343.6929	-0.36916	390.645	-0.4172	174193.2344	0.30071	1882.7618	-0.42857	223.6966	1.4355	202.2822	1.3208	0.01001	-0.002218	0.37654	9653852	1.8152
025	2019-07-11t0356	1562835588.12	adult	202.0023	146.0028	-74.0016	362.9412	-0.9324	226.0629	0.21216	222.8031	1.0625	0.010652	0.012176	307.4688	-0.70062	334.9806	-0.84606	169773.2188	0.20315	1645.1497	-0.64974	199.1791	0.060676	179.6876	-0.0081384	0.01002	0.0077639	0.029648	9143717	1.2465
025	2019-07-11t0756	1562849988.43	adult	206.0024	150.0029	-70.0015	529.4362	0.50672	243.7576	0.87206	221.6184	1.0725	0.01061	-0.029498	407.6807	0.62934	477.0423	0.6238	183793.2344	0.89396	2320.478	0.060796	229.6289	1.839	207.3668	1.6778	0.010016	0.0038576	0.65045	9903663	2.0556
025	2019-07-11t1156	1562864388.73	adult	210.0025	154.003	-66.0014	426.4603	-0.23477	203.6568	-0.33419	190.4127	-0.16605	0.010624	-0.016543	325.2551	-0.27698	378.7611	-0.227	153353.5625	-0.3238	1736.7872	-0.51478	212.579	0.88351	190.8288	0.71839	0.010015	0.0021096	0.5605	9042474	1.1516
025	2019-07-11t1556	1562878789.02	adult	214.0026	158.003	-62.0013	380.4455	-0.52309	204.7247	-0.21392	196.3706	0.13945	0.010596	-0.044352	294.7716	-0.55197	330.207	-0.60582	154567.1875	-0.18558	1845.145	-0.38525	219.8363	1.3112	195.8579	1.0375	0.010012	-0.0005019	0.83456	8585046	0.6926
025	2019-07-11t1956	1562893188.67	adult	218.0025	162.0029	-58.0014	389.0533	-0.35982	206.2127	-0.086667	196.7872	0.208	0.010624	-0.017713	300.8396	-0.38083	352.7459	-0.28825	155278.1562	-0.075476	1844.0903	-0.36902	214.9087	1.0307	191.7899	0.80459	0.010009	-0.0035446	0.71033	9447172	1.5791
025	2019-07-11t2356	1562907588.84	adult	222.0025	166.003	-54.0014	350.5424	-0.60004	201.9561	-0.14817	194.8692	0.17605	0.010652	0.0087282	286.5489	-0.46627	318.3953	-0.54046	151669.0469	-0.15394	1951.5104	-0.24327	206.75	0.57833	183.5858	0.33448	0.0099998	-0.0132	0.7671	8725055	0.86663
025	2019-07-12t0356	1562921989.06	adult	226.0026	170.0031	-50.0013	311.5859	-0.85161	197.1248	-0.23001	193.8642	0.17946	0.01061	-0.033772	251.5345	-0.81572	275.9403	-0.88082	148632.0938	-0.20974	1455.4039	-0.73243	200.2679	0.2297	178.8174	0.070478	0.010018	0.0050569	0.38654	8835818	0.98499
025	2019-07-12t0756	1562936389.74	adult	230.0028	174.0032	-46.0011	346.9054	-0.45876	204.8772	0.085727	196.6738	0.33233	0.010596	-0.049176	286.7001	-0.2842	319.1992	-0.35373	154682.2812	0.11683	1676.6028	-0.49243	222.5002	1.393	198.0772	1.1416	0.010017	0.0042174	0.77165	9595320	1.7067
025	2019-07-12t1204	1562951300.33	adult	234.1446	178.1451	-41.8593	300.2078	-0.78279	193.8102	-0.19529	191.3227	0.15985	0.010624	-0.023985	245.7414	-0.71078	262.8857	-0.8395	145939.0625	-0.18156	1257.6104	-0.90211	219.8488	1.2371	195.8235	1.0084	0.010009	-0.0044933	0.60585	9269484	1.4024
025	2019-07-12t1556	1562965192.67	adult	238.0036	182.0041	-38.0003	329.2268	-0.44362	199.3516	0.040564	195.0545	0.33899	0.01061	-0.039684	254.3796	-0.51866	283.27	-0.54751	150311.125	0.064799	1777.7811	-0.36051	215.918	1.0219	192.6309	0.82825	0.010002	-0.011286	0.55153	9390490	1.513
025	2019-07-12t1956	1562979590.61	adult	242.003	186.0035	-34.0009	280.4848	-0.79577	179.1716	-0.52283	176.4242	-0.33928	0.010652	-0.00077675	230.2008	-0.73869	261.3439	-0.68783	134557.875	-0.52421	1564.2081	-0.56224	219.9819	1.2109	193.9087	0.88929	0.01	-0.012977	0.64928	9348793	1.4759
025	2019-07-12t2356	1562993991.38	adult	246.0032	190.0037	-30.0007	307.7256	-0.46557	193.6906	-0.012195	190.8806	0.24358	0.010638	-0.016669	243.5202	-0.48576	265.5185	-0.55916	145655.3125	-0.0022756	1531.9905	-0.58044	219.0273	1.1463	196.5109	1.0174	0.010007	-0.0064975	0.56283	9323993	1.455
025	2019-07-13t0356	1563008392.49	adult	250.0035	194.004	-26.0004	286.2939	-0.57496	193.4068	0.038224	193.7847	0.38098	0.010596	-0.059787	243.3523	-0.40391	261.2311	-0.5182	146022.1094	0.073376	1446.5524	-0.65258	214.7611	0.92154	192.1943	0.78159	0.010016	0.0018556	0.69634	9006007	1.1835
025	2019-07-13t0756	1563022791.97	adult	254.0034	198.0039	-22.0005	275.65	-0.58743	192.4709	0.06705	190.6513	0.29339	0.010638	-0.021033	243.3171	-0.3213	262.2314	-0.42258	144738.125	0.080072	1290.047	-0.7965	222.282	1.2648	198.0942	1.0738	0.010011	-0.0026411	0.59082	9414308	1.5327
025	2019-07-13t1156	1563037191.65	adult	258.0033	202.0038	-18.0006	292.8329	-0.34396	182.2907	-0.18157	181.8075	0.0028733	0.010638	-0.023273	226.3965	-0.45236	246.127	-0.50604	137082.6406	-0.16951	1447.5337	-0.62433	222.0026	1.2293	195.9583	0.95003	0.010011	-0.0027696	0.70181	9025515	1.2097
025	2019-07-13t1556	1563051592.16	adult	262.0034	206.0039	-14.0005	229.3174	-0.84727	155.7345	-0.90986	154.522	-0.92938	0.010681	0.015678	194.4404	-0.77295	216.5019	-0.73228	116645.1328	-0.92254	1278.6847	-0.78104	225.3188	1.3599	197.294	1.0012	0.010017	0.0035205	0.74485	8772110	1.0073
025	2019-07-13t1956	1563065992.65	adult	266.0036	210.0041	-10.0003	273.4226	-0.3531	178.946	-0.16974	177.6152	-0.085695	0.010652	-0.014265	222.0793	-0.34564	244.8053	-0.35254	134388.4531	-0.1624	1511.896	-0.53384	220.8396	1.1298	192.155	0.73088	0.010011	-0.0034821	0.80682	8780141	1.021
025	2019-07-13t2356	1563080391.85	adult	270.0033	214.0038	-6.0006	358.9733	0.53298	175.5917	-0.21417	174.2231	-0.1734	0.010596	-0.071399	218.57	-0.31098	247.5227	-0.24136	132571.7188	-0.17869	1940.2681	-0.09174	220.875	1.1085	192.1896	0.7181	0.010001	-0.012853	0.83111	8546757	0.84375
025	2019-07-14t0356	1563094794.53	adult	274.0041	218.0046	-1.9998
025	2019-07-14t0756	1563109193.19	dead	278.0037	222.0042	1.9998
026	2019-07-02t1556	1562101185.43	egg	-1.9997	-57.9992	-250.0031
026	2019-07-02t1956	1562115583.22	larva	1.9997	-53.9998	-246.0037
026	2019-07-02t2356	1562129983.93	larva	5.9999	-49.9996	-242.0035
026	2019-07-03t0356	1562144381.21	larva	9.9991	-46.0003	-238.0043
026	2019-07-03t0756	1562158780.88	larva	13.999	-42.0004	-234.0044
026	2019-07-03t1156	1562173180.82	larva	17.999	-38.0005	-230.0044
026	2019-07-03t1556	1562187581.55	larva	21.9992	-34.0003	-226.0042
026	2019-07-03t1956	1562201981.92	larva	25.9993	-30.0002	-222.0041
026	2019-07-03t2356	1562216381.37	larva	29.9992	-26.0003	-218.0043
026	2019-07-04t0356	1562230782.82	larva	33.9996	-21.9999	-214.0038
026	2019-07-04t0756	1562245181.64	larva	37.9993	-18.0002	-210.0042
026	2019-07-04t1156	1562259581.43	larva	41.9992	-14.0003	-206.0042
026	2019-07-04t1556	1562273983.37	larva	45.9997	-9.9998	-202.0037
026	2019-07-04t1956	1562288382.57	larva	49.9995	-6	-198.0039
026	2019-07-04t2356	1562302782.25	larva	53.9994	-2.0001	-194.004	925.9368	-0.49565	333.1024	-0.16254	250.8407	-0.21541	0.010681	0.050666	753.1631	-0.22788	850.9104	-0.44161	249493.7344	-0.20794	1261.7305	-1.1677	219.4941	0.30013	194.7913	0.38364	0.010006	-0.011617	-0.17618	5813302.5	-0.47901
026	2019-07-05t0356	1562317182.69	adult	57.9995	2.0001	-190.0039	1238.5195	0.6957	340.16	0.23426	241.9797	-0.35722	0.01061	-0.018535	834.7085	0.49118	1121.2213	0.93556	256480.625	0.24982	1898.9673	0.28411	226.5434	0.67801	201.599	0.75542	0.010032	0.015177	-0.67252	6277745	-0.11299
026	2019-07-05t0756	1562331582.68	adult	61.9995	6.0001	-186.0039	1275.5573	0.95336	330.2774	0.15061	237.0735	-0.38234	0.010596	-0.032676	764.0605	0.14923	1031.4929	0.65326	249359.4375	0.17935	1682.9082	-0.2756	220.4496	0.4598	198.1728	0.61247	0.010019	0.0025717	-0.19303	6446827	-0.04743
026	2019-07-05t1156	1562345981.82	adult	65.9993	9.9998	-182.0041	1360.7289	1.4049	341.4332	0.67554	255.4877	0.34769	0.010624	-0.0059038	799.0746	0.56856	1192.4281	1.594	257099.1875	0.67782	2407.0452	1.0227	214.388	0.23449	195.8642	0.52396	0.010023	0.0063829	-0.47675	6823542	0.25139
026	2019-07-05t1556	1562360382.35	adult	69.9995	14	-178.004	1594.9979	2.4555	366.8164	1.6275	255.6923	0.50805	0.010624	-0.0064429	911.7796	1.5957	1198.1377	1.7995	276212.75	1.6278	2966.4346	1.8568	236.9906	1.3728	211.1582	1.3546	0.010021	0.0050256	0.76461	7473263	0.86764
026	2019-07-05t1956	1562374782.83	adult	73.9996	18.0001	-174.0038	1132.1329	0.81426	344.1241	1.1722	250.9785	0.50772	0.010624	-0.0069936	843.7608	1.2746	1007.1244	0.98764	259125.4062	1.1748	1565.323	-0.65188	240.2541	1.6089	216.4928	1.6777	0.010014	-0.0013591	-0.72581	7437305	0.73077
026	2019-07-05t2356	1562389183.64	adult	77.9998	22.0003	-170.0036	1270.9462	1.5255	341.9305	1.3204	261.117	1.0304	0.010582	-0.048441	764.797	0.84842	1036.1099	1.3139	258499.4375	1.3646	3068.3992	1.6665	236.6816	1.5135	213.7313	1.5742	0.010012	-0.0037443	-0.75044	8227053	1.5432
026	2019-07-06t0356	1562403583.41	adult	81.9997	26.0003	-166.0037	1146.1716	1.1721	326.496	1.0687	234.1003	0.22991	0.010652	0.019327	779.0533	1.1635	1019.2265	1.4072	245198.4688	1.0475	2744.9417	1.0314	236.1566	1.567	208.502	1.3334	0.010011	-0.0042155	0.501	7926361.5	1.1062
026	2019-07-06t0756	1562417984.06	adult	85.9999	30.0004	-162.0035	838.7381	-0.010951	291.2763	0.20259	231.4444	0.28722	0.010638	0.0050482	594.941	-0.18368	757.7397	0.090031	219039.8125	0.19741	2634.3052	0.75682	233.6637	1.5172	211.9898	1.5642	0.010017	0.0024252	-0.52598	8070978.5	1.19
026	2019-07-06t1156	1562432383.91	adult	89.9999	34.0004	-158.0035	906.9745	0.43768	294.6613	0.50525	215.2951	-0.18257	0.010624	-0.0091714	693.4361	0.85888	805.9026	0.5409	221879.9219	0.51228	2071.3848	-0.11903	224.4964	1.1061	203.0901	1.11	0.01002	0.0055034	-0.34575	8222631.5	1.3008
026	2019-07-06t1556	1562446783.84	adult	93.9999	38.0004	-154.0036	579.7982	-0.98736	281.0958	0.25485	241.8454	0.95051	0.010596	-0.036981	490.5792	-0.77534	563.4417	-0.80943	212227.3281	0.28539	2007.2504	-0.27625	229.3904	1.4055	210.2246	1.5414	0.010024	0.0092287	-0.78263	8078440	1.0879
026	2019-07-06t1956	1562461184.51	adult	98.0001	42.0006	-150.0034	865.0163	0.524	302.4813	1.0724	240.2758	0.99785	0.010568	-0.064607	632.0423	0.67304	752.8253	0.53053	228978.3125	1.1298	2685.542	0.51581	232.1198	1.5899	206.6716	1.375	0.010011	-0.0030799	0.46157	8277391.5	1.3006
026	2019-07-06t2356	1562475584.69	adult	102.0001	46.0006	-146.0033	788.7994	0.26806	266.3847	0.09499	194.4553	-0.71953	0.010638	0.0030665	623.7214	0.76251	719.3878	0.45983	200321.2812	0.092034	1576.7836	-0.91805	202.4698	0.029465	179.5049	-0.14978	0.010023	0.0084136	-0.27613	7130987	-0.13446
026	2019-07-07t0356	1562490011.64	adult	106.0076	50.0081	-141.9958	613.785	-0.55202	239.1405	-0.62989	196.3451	-0.57638	0.010638	0.0026451	495.9859	-0.31378	577.8413	-0.37209	179833.6562	-0.63122	2669.6602	0.34739	199.8941	-0.095048	177.2158	-0.27081	0.010005	-0.0094389	-0.17075	7412473.5	0.18211
026	2019-07-07t0756	1562504412.11	adult	110.0077	54.0082	-137.9957	720.6065	0.12597	273.6172	0.55714	223.2926	0.5645	0.010681	0.043606	550.0176	0.33969	640.8514	0.17775	204939.2656	0.51967	4785.6221	2.7503	204.7261	0.17806	180.6872	-0.063096	0.010016	0.0020306	0.35187	7276375	-0.012571
026	2019-07-07t1156	1562518804.36	adult	114.0056	58.0061	-133.9979	826.3886	0.83264	292.4057	1.2473	233.6243	1.0294	0.01061	-0.025369	589.8765	0.86373	722.3625	0.88083	220473.9062	1.2674	4224.1685	2.0204	225.5677	1.3325	200.0024	1.0733	0.010016	0.0013776	1.2928	8085249.5	0.91313
026	2019-07-07t1556	1562533194.71	adult	118.0029	62.0034	-130.0005	621.3179	-0.28162	254.1007	0.10295	220.2167	0.51434	0.010652	0.01549	461.5441	-0.34885	510.9606	-0.58967	190829.6094	0.090195	3113.9595	0.70768	222.4068	1.1645	197.5722	0.93292	0.010004	-0.0098385	1.6291	8225493	1.0312
026	2019-07-07t1956	1562547584.94	adult	122.0002	66.0007	-126.0033	822.6119	1.0209	271.8389	0.73453	232.4819	1.0281	0.010624	-0.012111	548.324	0.64973	724.2758	1.121	204694.7188	0.74296	6457.0425	4.3847	223.6794	1.2388	198.6358	0.99471	0.010025	0.011325	1.0523	8098985.5	0.82851
026	2019-07-07t2356	1562561986.3	adult	126.0005	70.0011	-122.0029	539.8909	-0.68154	248.2408	0.010274	214.3262	0.29243	0.010681	0.042805	450.53	-0.32747	509.3026	-0.48585	185932.375	-0.02373	4002.5706	1.621	191.3536	-0.59322	167.8548	-0.86664	0.010008	-0.0055773	0.26197	7303584.5	-0.17111
[truncated: 6,008 more rows]
