# Supplementary material for: Global, cell non-autonomous gene regulation drives individual lifespan among isogenic C. elegans
Source: eLife. 2021 Feb 1;10:e65026. doi: 10.7554/eLife.65026 (PMC7864635; doi:10.7554/eLife.65026)
Supplement: Source data 1. [file elife-65026-data1.zip › figure_data/Figure 6 - dual reporters/mir-47_mir-240-786_r=20/20190416_mir-47_mir-240-786.tsv]

name	timepoint	timestamp	stage	age	adult_age	ghost_age	vulva_maximum	vulva_maximum_z	vulva_mean	vulva_mean_z	vulva_median	vulva_median_z	vulva_over_99_mean	vulva_over_99_mean_z	vulva_percentile_95	vulva_percentile_95_z	vulva_percentile_99	vulva_percentile_99_z	vulva_sum	vulva_sum_z	outside_vulva_maximum	outside_vulva_maximum_z	outside_vulva_mean	outside_vulva_mean_z	outside_vulva_median	outside_vulva_median_z	outside_vulva_over_99_mean	outside_vulva_over_99_mean_z	outside_vulva_percentile_99_z	outside_vulva_sum	outside_vulva_sum_z
00	2019-04-16t1419	1555442479.75	egg	-1.9996	-58.0519	-225.9985
00	2019-04-16t1819	1555456876.91	larva	1.9996	-54.0526	-221.9993
00	2019-04-16t2219	1555471276.61	larva	5.9995	-50.0527	-217.9993
00	2019-04-17t0219	1555485676.9	larva	9.9996	-46.0527	-213.9993
00	2019-04-17t0619	1555500076.89	larva	13.9996	-42.0527	-209.9993
00	2019-04-17t1019	1555514476.69	larva	17.9995	-38.0527	-205.9993
00	2019-04-17t1419	1555528876.58	larva	21.9995	-34.0527	-201.9993
00	2019-04-17t1819	1555543276.64	larva	25.9995	-30.0527	-197.9993
00	2019-04-17t2219	1555557676.6	larva	29.9995	-26.0527	-193.9993
00	2019-04-18t0219	1555572076.33	larva	33.9994	-22.0528	-189.9994
00	2019-04-18t0619	1555586476.28	larva	37.9994	-18.0528	-185.9994
00	2019-04-18t1019	1555600876.8	larva	41.9996	-14.0527	-181.9993
00	2019-04-18t1422	1555615456.57	larva	46.0495	-10.0027	-177.9493
00	2019-04-18t1823	1555629872.31	larva	50.0539	-5.9984	-173.945	1060.7511	0.36235	363.29	1.1005	285.2775	1.1911	0.01061	-0.018185	825.4203	0.46561	958.0448	0.37832	273920.6562	1.1112	2261.5466	1.2163	188.7555	0.80095	146.6022	-0.13442	0.010029	0.010787	1.1125	4667734	-0.67672
00	2019-04-18t2223	1555644268.66	larva	54.0529	-1.9994	-169.946	880.7178	-0.30451	274.8488	-0.80731	177.1557	-1.5107	0.010681	0.051387	737.1003	0.021239	814.6277	-0.23841	205861.7188	-0.83789	1580.5271	-0.49176	170.0841	-0.53772	140.1423	-0.74253	0.010012	-0.0048741	-0.024825	5452897	0.043522
00	2019-04-19t0223	1555658664.24	adult	58.0516	1.9994	-165.9472	826.1057	-0.4455	300.1737	-0.030097	241.7759	0.37589	0.01061	-0.016479	671.666	-0.29179	760.7146	-0.40945	226330.9688	-0.018381	1289.5004	-1.1897	158.0586	-1.4287	131.703	-1.5683	0.010014	-0.0033013	-1.6354	5382528	-0.20384
00	2019-04-19t0623	1555673066.64	adult	62.0523	6.0001	-161.9465	797.3993	-0.47303	303.6735	0.24697	244.2963	0.62405	0.010624	-0.0019982	684.3425	-0.05849	751.0081	-0.34257	228666.1719	0.24765	1850.0145	0.13121	171.6135	-0.24018	140.3508	-0.72756	0.010016	0.00018619	0.77604	6356392.5	0.7162
00	2019-04-19t1023	1555687467.06	adult	66.0524	10.0002	-157.9464	744.5474	-0.62195	273.3189	-0.36879	233.8555	0.49623	0.01061	-0.014881	596.4907	-0.56575	703.0824	-0.49315	206082.4688	-0.35735	1655.1788	-0.33616	152.2874	-1.8241	127.8606	-1.999	0.010004	-0.011703	0.26413	6012915	0.17523
00	2019-04-19t1423	1555701877.5	adult	70.0553	14.0031	-153.9435	820.4334	-0.1168	277.6732	-0.054846	205.3519	-0.25057	0.010596	-0.027751	659.1472	0.071244	770.2825	0.045524	209643.2812	-0.033507	2511.0725	1.549	167.5676	-0.41063	142.3095	-0.52991	0.010012	-0.0034884	0.31992	6694828.5	0.76571
00	2019-04-19t1823	1555716267.58	adult	74.0526	18.0003	-149.9463	752.6379	-0.34419	252.2519	-0.60033	178.8262	-1.0368	0.010582	-0.040611	601.1227	-0.22858	685.5069	-0.33504	190702.4219	-0.56945	1859.431	0.075953	156.3313	-1.3735	133.5316	-1.4578	0.010015	-0.00015583	-0.34401	6103644.5	-0.029123
00	2019-04-19t2223	1555730670.84	adult	78.0535	22.0012	-145.9454	727.6633	-0.34888	262.4285	-0.078536	210.0141	0.29163	0.010596	-0.026319	572.6845	-0.29906	657.2211	-0.37304	198133.5	-0.057142	1229.4733	-1.2846	158.1325	-1.1456	134.475	-1.3724	0.010011	-0.0030031	-0.31163	6176023	-0.093536
00	2019-04-20t0223	1555745069.85	adult	82.0532	26.0009	-141.9457	682.7891	-0.46765	259.3103	0.06437	200.4539	0.11743	0.010596	-0.025765	522.0156	-0.57009	597.4311	-0.62775	195779.2812	0.086211	1992.918	0.28364	164.6898	-0.42347	138.1062	-0.98459	0.010013	-0.0008892	1.039	6611965.5	0.24554
00	2019-04-20t0623	1555759470.56	adult	86.0534	30.0011	-137.9455	823.0491	0.61293	278.6652	1.0244	196.0371	0.12782	0.010582	-0.039199	690.496	1.2616	761.3617	0.77198	210670.875	1.0612	1799.8752	-0.18587	169.8327	0.15155	146.15	-0.086583	0.010016	0.0025937	0.99349	6917967	0.5075
00	2019-04-20t1023	1555773872.35	adult	90.0539	34.0016	-133.945	472.0793	-1.5066	185.9629	-2.0531	141.3801	-2.2082	0.010596	-0.02553	384.6236	-1.5025	438.2712	-1.4662	140402	-2.0356	1363.0469	-1.0976	144.8069	-2.4687	125.1568	-2.4683	0.010009	-0.0041302	-0.61897	6365567.5	-0.13332
00	2019-04-20t1423	1555788269.26	adult	94.053	38.0008	-129.9458	415.7975	-1.7539	205.0234	-1.1174	192.1296	0.35801	0.01061	-0.011949	344.0522	-1.7362	394.3687	-1.6561	154587.6406	-1.1085	1700.9613	-0.50839	152.587	-1.6488	129.7763	-1.9554	0.010012	-0.0014446	0.43751	6644860.5	0.13927
00	2019-04-20t1823	1555802669.85	adult	98.0532	42.0009	-125.9457	444.0549	-1.406	205.8134	-0.84227	181.1057	0.0097269	0.01061	-0.012125	366.7926	-1.3047	421.9656	-1.2653	155183.3281	-0.8334	2864.2839	1.5586	164.6501	-0.33603	139.8891	-0.79201	0.010021	0.0080212	0.98184	6391223	-0.15203
00	2019-04-20t2223	1555817074.13	adult	102.0544	46.0021	-121.9445	422.9086	-1.4114	187.1546	-1.3281	162.8158	-0.75365	0.010596	-0.026	351.2169	-1.2804	393.2816	-1.344	141301.7188	-1.3108	2868.3533	1.4736	148.9413	-2.0369	122.3089	-2.7993	0.010006	-0.0076888	0.956	6073378.5	-0.50101
00	2019-04-21t0223	1555831472.71	adult	106.054	50.0017	-117.9449	450.4002	-1.0431	196.4763	-0.74133	166.5218	-0.41172	0.010624	0.0010623	374.735	-0.81755	415.5021	-0.97681	147946.6875	-0.7429	2665.7297	1.0407	153.0148	-1.5699	126.1907	-2.3215	0.010011	-0.0024278	1.4491	6190368	-0.3676
00	2019-04-21t0623	1555845876.36	adult	110.055	54.0028	-113.9438	459.9974	-0.81334	195.1562	-0.59346	164.9339	-0.36367	0.010596	-0.026512	367.452	-0.7153	405.6319	-0.90403	147342.9375	-0.57425	1418.8588	-1.1654	165.2781	-0.21204	139.3274	-0.78484	0.010009	-0.0040485	0.45025	6638064.5	0.12576
00	2019-04-21t1023	1555860275.62	adult	114.0548	58.0025	-109.9441	509.9199	-0.25676	196.38	-0.37688	157.8571	-0.6432	0.010624	0.00049827	396.1321	-0.20522	455.7617	-0.27174	147874.1562	-0.37757	2475.7671	0.61729	169.5302	0.26314	142.2248	-0.43081	0.010024	0.010701	1.3903	6663554.5	0.16169
00	2019-04-21t1423	1555874675.37	adult	118.0547	62.0025	-105.9441	444.9307	-0.6734	201.8613	-0.024007	180.1181	0.66449	0.010652	0.027677	355.2502	-0.54768	399.6982	-0.6774	151597.8281	-0.045297	2260.5745	0.22934	166.5956	-0.046568	141.9321	-0.44473	0.010021	0.0077764	0.16413	6849411.5	0.36289
00	2019-04-21t1823	1555889078.73	adult	122.0557	66.0034	-101.9432	342.1117	-1.4556	168.6009	-1.2181	162.6228	-0.24141	0.010568	-0.054451	267.1382	-1.4946	296.7302	-1.5885	127630.875	-1.1837	1528.3185	-1.011	163.2779	-0.39842	139.406	-0.71155	0.010021	0.0078267	0.0019697	6647859	0.15289
00	2019-04-21t2223	1555903480.6	adult	126.0562	70.0039	-97.9427	360.7965	-1.2015	174.8002	-0.87979	158.8841	-0.40303	0.010596	-0.027415	290.1359	-1.1044	328.6717	-1.1671	131974.1562	-0.86203	2410.8013	0.47592	153.5376	-1.4488	132.2817	-1.4894	0.010001	-0.012246	-0.48036	6755193	0.26276
00	2019-04-22t0223	1555917881.57	adult	130.0565	74.0042	-93.9424	392.394	-0.83315	157.1057	-1.4775	132.4253	-1.8163	0.010624	-0.0001721	314.5944	-0.70702	363.4896	-0.71691	118300.5547	-1.4776	2888.1057	1.2773	162.6168	-0.44177	136.6167	-0.97665	0.010011	-0.0014995	0.55031	6757215	0.26317
00	2019-04-22t0623	1555932282.55	adult	134.0567	78.0045	-89.9421	300.1484	-1.5689	145.1616	-1.8504	131.4089	-1.8338	0.01061	-0.013914	248.0155	-1.4198	278.2817	-1.4904	109451.8203	-1.8426	2410.2449	0.4876	156.544	-1.077	130.9077	-1.5758	0.010011	-0.0015205	0.81036	6723879.5	0.22962
00	2019-04-22t1023	1555946686.17	adult	138.0577	82.0055	-85.9411	324.4601	-1.2749	164.0062	-1.0684	152.5388	-0.65849	0.010753	0.1243	263.8391	-1.1464	296.3621	-1.2232	122020.6172	-1.1409	2811.0034	1.1452	162.307	-0.43492	135.1206	-1.0831	0.010002	-0.010193	0.88836	6750349	0.25704
00	2019-04-22t1423	1555961102.8	adult	142.0624	86.0101	-81.9365	381.6605	-0.69781	161.6119	-1.0985	141.7493	-1.2181	0.010681	0.0545	288.7277	-0.77974	317.8244	-0.93291	121047.2812	-1.1288	2824.5964	1.1568	164.2273	-0.21793	137.4597	-0.80761	0.010001	-0.011807	2.1659	6699983	0.21042
00	2019-04-22t1823	1555975493.75	adult	146.0598	90.0076	-77.939	427.9667	-0.22802	193.2998	0.11282	164.0567	-0.0027701	0.01061	-0.014265	352.2075	0.024	385.8624	-0.19024	145748.0312	0.12218	1676.8014	-0.6865	169.2854	0.30889	142.932	-0.20652	0.010005	-0.0071325	0.97288	7190736.5	0.68085
00	2019-04-22t2223	1555989887.13	adult	150.058	94.0057	-73.9409	358.7477	-0.77983	172.546	-0.60223	159.3783	-0.23801	0.010681	0.054462	273.5698	-0.83319	309.1603	-0.89039	129236.9219	-0.63429	2356.7844	0.39437	164.8954	-0.14582	140.2466	-0.48871	0.010009	-0.0040996	0.18691	6590210.5	0.11724
00	2019-04-23t0223	1556004286.91	adult	154.0579	98.0057	-69.9409	382.7479	-0.51359	175.1091	-0.46407	160.7246	-0.14512	0.010652	0.026899	279.8659	-0.70035	308.1999	-0.83768	131506.9688	-0.47991	1612.72	-0.76428	163.2799	-0.30833	138.8142	-0.63608	0.010015	0.001894	0.40421	6374936	-0.06886
00	2019-04-23t0623	1556018689.44	adult	158.0586	102.0064	-65.9402	285.0427	-1.2977	155.4825	-1.1194	148.255	-0.7924	0.010624	-0.00049983	241.554	-1.0749	265.1579	-1.1924	117078.3281	-1.1174	1323.0889	-1.1974	154.1585	-1.1857	134.2748	-1.1138	0.010021	0.0077716	-0.7884	6215207	-0.19322
00	2019-04-23t1023	1556033090.96	adult	162.0591	106.0068	-61.9398	306.1409	-1.0489	160.1445	-0.89527	152.451	-0.53189	0.010652	0.02703	246.6182	-0.94941	270.3738	-1.072	120268.5312	-0.90888	1086.6824	-1.5448	157.3978	-0.84987	135.8604	-0.92897	0.010014	0.0007439	-0.37428	6570254	0.14162
00	2019-04-23t1423	1556047493.09	adult	166.0597	110.0074	-57.9392	351.6558	-0.60058	178.8868	-0.1718	164.8151	0.17817	0.010568	-0.054746	280.0214	-0.50761	321.7172	-0.51335	135417.2812	-0.13805	2205.7375	0.16578	171.1467	0.42759	146.0106	0.17582	0.010022	0.0085871	-0.10403	7053126.5	0.57706
00	2019-04-23t1823	1556061891.04	adult	170.0591	114.0068	-53.9398	293.5373	-1.0201	145.0398	-1.3016	133.1447	-1.4962	0.010638	0.013606	233.2452	-0.96214	265.6068	-0.97902	109069.9531	-1.3063	1782.3862	-0.47428	150.4143	-1.4266	127.1848	-1.8361	0.010008	-0.0053255	-0.3167	6583032.5	0.19495
00	2019-04-23t2223	1556076295.77	adult	174.0604	118.0081	-49.9385	264.558	-1.195	139.4443	-1.4304	131.2865	-1.5523	0.010582	-0.040839	213.523	-1.1141	234.5394	-1.2046	105419.8594	-1.4091	2075.2678	-0.033087	151.0577	-1.3425	126.8902	-1.8682	0.010005	-0.0077322	-0.27935	6371160.5	0.039147
00	2019-04-24t0223	1556090694.58	adult	178.0601	122.0078	-45.9388	323.617	-0.65468	169.4562	-0.3236	160.1148	0.063884	0.010681	0.055273	250.643	-0.64153	295.1608	-0.57621	126922.7266	-0.35466	2485.2476	0.58187	163.5428	-0.25469	139.0301	-0.54055	0.010021	0.0074385	0.5203	6789314	0.40632
00	2019-04-24t0623	1556105102.36	adult	182.0622	126.01	-41.9366	237.2309	-1.2964	139.6817	-1.2865	139.1238	-1.0193	0.010624	0.00040683	182.3262	-1.3303	197.5695	-1.4203	105180.3125	-1.2855	1413.6826	-1.0321	157.4514	-0.76147	129.0529	-1.6309	0.010003	-0.010102	0.3862	6374733.5	0.083977
00	2019-04-24t1023	1556119502.85	adult	186.0624	130.0101	-37.9365	252.3926	-1.114	152.1706	-0.78612	149.9152	-0.37179	0.01061	-0.013112	202.4689	-1.0463	220.8859	-1.1411	114736.625	-0.77899	1744.9865	-0.53191	168.1392	0.13749	138.3941	-0.57763	0.010013	-0.00085162	0.71982	6448473	0.16344
00	2019-04-24t1423	1556133898.11	adult	190.061	134.0088	-33.9378	259.9617	-0.99376	146.7357	-0.90395	139.5854	-0.86684	0.010596	-0.026589	214.4986	-0.85204	241.4134	-0.88947	110785.4766	-0.89059	2078.7898	-0.028919	171.7812	0.42974	138.0214	-0.59828	0.01	-0.013391	0.7122	6012342.5	-0.17147
00	2019-04-24t1823	1556148299.22	adult	194.0614	138.0091	-29.9375	238.1794	-1.114	133.8477	-1.2776	127.1978	-1.4649	0.01061	-0.012863	195.1245	-1.0095	213.168	-1.0946	100921.2031	-1.2714	2065.6309	-0.049634	166.8815	0.031905	132.7356	-1.1539	0.010024	0.010963	1.2315	6425940	0.17494
00	2019-04-24t2223	1556162702.82	adult	198.0624	142.0101	-25.9365	261.4299	-0.87511	149.8777	-0.67833	142.4143	-0.60772	0.01061	-0.012824	215.652	-0.73095	240.8435	-0.78629	113007.75	-0.67183	2193.7783	0.1386	175.5668	0.68645	142.4911	-0.096027	0.010016	0.0020277	0.76914	6328131	0.10714
00	2019-04-25t0223	1556177106.77	adult	202.0635	146.0112	-21.9354
00	2019-04-25t0623	1556191510.97	adult	206.0646	150.0124	-17.9342
00	2019-04-25t1023	1556205908.37	adult	210.0639	154.0116	-13.935
00	2019-04-25t1423	1556220311.43	adult	214.0648	158.0125	-9.9341
00	2019-04-25t1819	1556234475.41	adult	217.9992	161.9469	-5.9997
00	2019-04-25t2219	1556248874.18	adult	221.9988	165.9466	-2
00	2019-04-26t0219	1556263274.25	dead	225.9989	169.9466	2
01	2019-04-16t1819	1555456882.51	egg	-2	-54.0527	-285.9975
01	2019-04-16t2219	1555471282.3	larva	2	-50.0528	-281.9976
01	2019-04-17t0219	1555485682.59	larva	6.0001	-46.0527	-277.9975
01	2019-04-17t0619	1555500082.6	larva	10.0001	-42.0527	-273.9975
01	2019-04-17t1019	1555514482.42	larva	14	-38.0528	-269.9975
01	2019-04-17t1419	1555528882.33	larva	18	-34.0528	-265.9976
01	2019-04-17t1819	1555543282.41	larva	22	-30.0528	-261.9975
01	2019-04-17t2219	1555557682.35	larva	26	-26.0528	-257.9976
01	2019-04-18t0219	1555572082.14	larva	29.9999	-22.0528	-253.9976
01	2019-04-18t0619	1555586482.08	larva	33.9999	-18.0528	-249.9976
01	2019-04-18t1019	1555600882.59	larva	38.0001	-14.0527	-245.9975
01	2019-04-18t1422	1555615462.36	larva	42.05	-10.0028	-241.9476
01	2019-04-18t1823	1555629878.17	larva	46.0544	-5.9984	-237.9432
01	2019-04-18t2223	1555644274.54	larva	50.0534	-1.9994	-233.9442	737.9779	-1.0118	304.2088	-0.26339	250.9435	0.31234	0.010582	-0.045411	609.4488	-0.94845	699.3386	-0.93607	229981.8438	-0.23216	1804.3853	0.067024	161.4339	-1.2774	127.9832	-1.8813	0.010031	0.01313	0.69952	4522248.5	-0.84306
01	2019-04-19t0223	1555658670.11	adult	54.0521	1.9994	-229.9454	908.4023	-0.18247	321.7224	0.31613	246.5547	0.34782	0.010738	0.10701	749.1958	0.10308	874.5376	0.07597	239683.1562	0.23576	1725.3927	-0.13608	167.3897	-0.74914	141.8831	-0.57602	0.010015	-0.0027044	0.12145	5599353	0.20912
01	2019-04-19t0623	1555673072.47	adult	58.0528	6	-225.9448	1031.2589	0.49286	359.8127	1.4566	263.1093	0.97563	0.010596	-0.030111	895.6482	1.278	993.9965	0.85706	271658.625	1.4784	2286.9656	1.1989	166.5348	-0.74192	137.2203	-1.0302	0.010014	-0.0030808	0.89305	6186602.5	0.69612
01	2019-04-19t1023	1555687473.1	adult	62.053	10.0002	-221.9446	833.4444	-0.30161	274.6093	-0.50806	184.7516	-1.1399	0.010624	-0.0019981	676.7435	-0.11372	764.7719	-0.2651	206780.7656	-0.50557	1597.3788	-0.45849	162.6375	-0.9924	135.9219	-1.1682	0.010014	-0.002245	0.47786	6025392.5	0.34891
01	2019-04-19t1423	1555701883.38	adult	66.0558	14.0031	-217.9417	755.6893	-0.56662	279.0511	-0.21303	220.8447	0.08808	0.010624	-0.0012107	626.6259	-0.33777	720.6629	-0.39025	210125.4375	-0.21177	1474.1947	-0.748	149.1651	-2.0953	127.5557	-2.03	0.010005	-0.010619	-1.2952	6097722	0.26843
01	2019-04-19t1823	1555716273.6	adult	70.0531	18.0004	-213.9444	929.9343	0.45107	272.8141	-0.19327	194.0669	-0.62829	0.010624	-0.00044809	697.1568	0.37092	826.0593	0.3853	205429.0312	-0.1926	1735.3192	-0.17282	156.2144	-1.4346	134.3322	-1.3574	0.010006	-0.0087927	-0.13177	6775330	0.85371
01	2019-04-19t2223	1555730676.69	adult	74.054	22.0012	-209.9436	625.5254	-1.0371	247.0286	-0.75687	205.7744	-0.067445	0.010638	0.013999	534.3055	-0.78028	579.2318	-1.0125	185765.5312	-0.76561	1579.9517	-0.52951	144.3061	-2.5022	122.3612	-2.642	0.010003	-0.011777	0.05338	6318733	0.20386
01	2019-04-20t0223	1555745075.78	adult	78.0537	26.001	-205.9438	952.0416	0.94444	275.2585	0.32908	193.3669	-0.35674	0.01061	-0.012684	678.9749	0.62429	847.7122	0.90353	207544.9062	0.33936	1841.2565	0.0092627	164.1156	-0.56005	142.7294	-0.47745	0.01	-0.013796	0.22323	7056642.5	0.85287
01	2019-04-20t0623	1555759476.41	adult	82.0539	30.0011	-201.9437	882.8846	0.75751	249.0413	-0.28276	177.804	-0.8346	0.010568	-0.052927	595.9911	0.10865	791.5104	0.74431	188524.2812	-0.2391	2273.7817	0.86146	169.1292	0.028511	147.0392	0.005804	0.010007	-0.0063799	0.10398	7030531	0.69281
01	2019-04-20t1023	1555773878.24	adult	86.0544	34.0016	-197.9432	732.0714	0.028404	237.7577	-0.42031	179.0411	-0.62568	0.010582	-0.039199	543.9424	-0.14658	664.9743	0.058733	179744.7969	-0.38805	2270.0886	0.74771	157.4923	-1.1335	136.5026	-1.1709	0.01002	0.0067646	-1.0814	6569792	0.13363
01	2019-04-20t1423	1555788275.15	adult	90.0535	38.0008	-193.944	693.0158	-0.021224	217.3067	-0.90583	160.0301	-1.3406	0.010582	-0.03913	529.8628	-0.044859	621.5344	-0.048721	164283.8438	-0.87527	1685.4696	-0.47767	156.8908	-1.1872	137.7362	-1.0397	0.010011	-0.0021814	-0.6155	6817062.5	0.35459
01	2019-04-20t1823	1555802675.79	adult	94.0537	42.001	-189.9438	782.6179	0.8251	234.6694	-0.00097668	164.1609	-0.99766	0.010652	0.029174	572.264	0.65008	668.9691	0.56404	176236.7188	-0.025969	1506.3407	-0.87213	166.1469	-0.18814	143.7627	-0.35408	0.010011	-0.0025355	0.17499	6738253.5	0.2407
01	2019-04-20t2223	1555817080.02	adult	98.0549	46.0021	-185.9427	587.619	-0.3526	224.498	-0.12392	184.8492	0.19748	0.010624	0.0015463	464.6883	-0.24223	533.8082	-0.32105	169046.9844	-0.1253	1485.4449	-0.9548	160.0861	-0.83315	140.5721	-0.71341	0.010023	0.010066	-0.18092	6628044.5	0.10571
01	2019-04-21t0223	1555831478.64	adult	102.0545	50.0018	-181.943	524.3471	-0.63805	207.5961	-0.532	179.9765	0.13207	0.010638	0.015013	423.2325	-0.47335	471.4979	-0.65678	156112.2812	-0.54424	1323.8693	-1.2807	149.9072	-1.9313	132.1198	-1.6696	0.010013	-0.00050863	-0.23694	6662324	0.13925
01	2019-04-21t0623	1555845882.28	adult	106.0555	54.0028	-177.942	591.798	0.070993	224.1447	0.34328	179.9514	0.2989	0.010596	-0.026243	467.0562	0.2443	526.6018	0.034025	169229.25	0.36612	1756.2588	-0.55067	149.3261	-1.9729	132.154	-1.6369	0.010019	0.0055576	-1.1237	6885873	0.38533
01	2019-04-21t1023	1555860281.64	adult	110.0553	58.0026	-173.9422	508.572	-0.41952	207.7576	-0.098037	178.3825	0.36252	0.010568	-0.053673	395.7427	-0.38315	450.3718	-0.48455	157272.5	-0.055322	1361.3143	-1.2645	148.6902	-2.019	127.7771	-2.1047	0.01002	0.0071272	-0.37092	6707117.5	0.20003
01	2019-04-21t1423	1555874681.33	adult	114.0553	62.0025	-169.9423	543.9745	0.026616	194.7283	-0.4419	142.207	-1.5004	0.010681	0.055546	437.4102	0.28759	483.8774	-0.0011293	145851.5	-0.48342	1255.0516	-1.4633	154.6726	-1.3526	137.8241	-0.93152	0.010013	0.00020566	-1.277	6688354.5	0.18812
01	2019-04-21t1823	1555889084.83	adult	118.0562	66.0035	-165.9413	543.6857	0.16824	216.512	0.55249	167.0787	-0.055025	0.010596	-0.027077	465.6066	0.78694	517.3788	0.48101	163466.5781	0.57537	1318.3777	-1.3648	158.7893	-0.89577	141.5986	-0.48249	0.010011	-0.0021132	-1.0426	6915591	0.43258
01	2019-04-21t2223	1555903486.53	adult	122.0567	70.0039	-161.9408	461.178	-0.42035	198.287	-0.055082	166.1956	-0.044043	0.01061	-0.013657	371.2052	-0.22621	422.9232	-0.32429	149508.375	-0.044791	1510.9009	-1.0403	144.0261	-2.4963	127.5345	-2.0502	0.010003	-0.0099538	-1.2426	6536768	0.037585
01	2019-04-22t0223	1555917887.76	adult	126.057	74.0043	-157.9405	524.813	0.24426	184.1906	-0.51492	142.2554	-1.3187	0.01061	-0.013782	405.1046	0.29832	456.0799	0.123	138879.7031	-0.50555	1641.8469	-0.81227	146.6143	-2.2039	129.4509	-1.8068	0.010019	0.0060892	-1.0248	6394875.5	-0.10558
01	2019-04-22t0623	1555932288.51	adult	130.0573	78.0045	-153.9403	554.9089	0.60985	188.4727	-0.27251	142.2122	-1.2805	0.01061	-0.013842	395.1658	0.27089	473.7754	0.40355	142108.3906	-0.26284	2015.7104	-0.17578	144.4744	-2.4149	127.6569	-1.9727	0.010003	-0.010143	-0.73465	6514063.5	0.018171
01	2019-04-22t1023	1555946692.19	adult	134.0583	82.0055	-149.9393	622.6528	1.2991	223.4716	1.1192	184.4037	1.0491	0.010624	-0.00024444	461.576	1.1487	543.8181	1.1999	168274.1406	1.119	1303.0923	-1.3421	152.8493	-1.4756	135.4191	-1.0794	0.010009	-0.0039509	-0.96444	6643138.5	0.14934
01	2019-04-22t1423	1555961108.95	adult	138.0629	86.0102	-145.9346	615.2612	1.3077	242.7969	1.8797	190.7971	1.409	0.010638	0.013318	527.0117	1.986	585.5572	1.6906	182583.25	1.8665	1908.3972	-0.33083	166.226	-0.01712	148.2134	0.34279	0.010009	-0.0037917	-0.85172	6792661	0.29856
01	2019-04-22t1823	1555975499.84	adult	142.0604	90.0076	-141.9372	614.2249	1.3607	206.401	0.5568	149.4562	-0.80366	0.010624	-0.00054447	457.1967	1.2044	535.0826	1.2413	155419.9688	0.55632	2194.6875	0.13932	155.2697	-1.1585	137.3526	-0.81919	0.010016	0.0032746	-0.62938	6867581	0.37249
01	2019-04-22t2223	1555989893.11	adult	146.0585	94.0058	-137.939	454.7426	0.0079191	208.9942	0.68712	179.8682	0.84647	0.010624	-0.0005954	396.3695	0.53932	431.403	0.26249	157372.625	0.68622	1668.9286	-0.69905	148.7549	-1.8094	132.6679	-1.3096	0.010019	0.0059571	-0.90162	6830079	0.33792
01	2019-04-23t0223	1556004292.96	adult	150.0585	98.0057	-133.9391	426.2375	-0.1884	212.8389	0.86103	190.0206	1.4102	0.010596	-0.027886	364.1734	0.21579	396.9791	-0.022838	160693.3438	0.88011	1794.9783	-0.49019	144.1678	-2.2439	128.9882	-1.697	0.010014	0.0013723	-1.0366	7011167	0.50965
01	2019-04-23t0623	1556018695.4	adult	154.0592	102.0064	-129.9384	549.5728	0.93749	212.8645	0.89848	188.3739	1.3461	0.01061	-0.014219	378.7251	0.43561	425.576	0.31391	160499.8438	0.90707	1674.2367	-0.66863	157.4638	-0.88437	140.3995	-0.46585	0.010019	0.0058856	-0.88718	7198456.5	0.68225
01	2019-04-23t1023	1556033097.01	adult	158.0596	106.0069	-125.9379	455.5378	0.16988	201.3162	0.52504	173.7022	0.5839	0.01071	0.082288	380.7941	0.51194	423.5526	0.34854	150383.2344	0.46668	1767.1874	-0.51421	147.3512	-1.8431	131.1638	-1.4479	0.010006	-0.0066582	-0.98077	6950701	0.463
01	2019-04-23t1423	1556047499.12	adult	162.0602	110.0074	-121.9374	579.8539	1.2747	187.6783	0.086	141.4191	-1.1296	0.01061	-0.014089	432.6619	1.1507	538.3486	1.5076	141509.4688	0.094718	2147.8987	0.075169	152.9926	-1.2634	135.9418	-0.92022	0.010004	-0.0088764	-0.54565	6836013	0.37398
01	2019-04-23t1823	1556061897.12	adult	166.0596	114.0069	-117.9379	459.4155	0.30083	201.8176	0.63907	172.2217	0.57986	0.010596	-0.027587	390.1959	0.72419	419.5626	0.41812	152372.25	0.65684	1778.6344	-0.48269	154.7939	-1.0638	138.7983	-0.59829	0.01002	0.0073421	-0.72703	6997924	0.52965
01	2019-04-23t2223	1556076301.77	adult	170.0609	118.0082	-113.9366	452.5474	0.29304	192.5566	0.36524	164.0719	0.182	0.01061	-0.013771	346.5875	0.29494	385.8674	0.15473	145187.6719	0.37337	1777.2375	-0.48207	145.6412	-1.8506	128.8384	-1.6579	0.010018	0.0051331	-0.73312	6948979.5	0.50449
01	2019-04-24t0223	1556090700.68	adult	174.0606	122.0079	-109.9369	519.9353	0.89366	200.7437	0.70548	167.7868	0.43076	0.010624	6.358e-05	383.0693	0.75654	473.5728	1.0322	151159.9688	0.70405	2178.0005	0.12179	150.4531	-1.3951	134.0164	-1.0941	0.010002	-0.010733	-0.51877	6753688	0.35858
01	2019-04-24t0623	1556105108.45	adult	178.0628	126.01	-105.9348	529.1265	1.0146	195.1534	0.56716	165.6493	0.3649	0.010681	0.055273	388.6352	0.87696	455.7897	0.91896	146169.875	0.53012	2295.3948	0.296	154.3498	-1.0403	137.2752	-0.73325	0.01001	-0.0036278	-0.43054	6723170.5	0.35171
01	2019-04-24t1023	1556119509.02	adult	182.0629	130.0102	-101.9346	455.5002	0.47054	195.9657	0.65626	168.5629	0.57944	0.010568	-0.054058	359.6912	0.62094	415.1667	0.59904	148346.0625	0.69101	1789.1396	-0.46613	152.513	-1.1768	135.5924	-0.90736	0.010019	0.0054622	-0.54068	6819770.5	0.44915
01	2019-04-24t1423	1556133904.17	adult	186.0616	134.0088	-97.9359	451.2434	0.49236	184.9907	0.34142	156.0045	-0.04265	0.010582	-0.040345	330.1124	0.35888	413.2446	0.64104	139852.9688	0.36596	1982.0863	-0.17472	140.5993	-2.1299	124.8207	-2.0796	0.010018	0.0046101	-0.5458	6568237	0.26108
01	2019-04-24t1823	1556148305.34	adult	190.0619	138.0092	-93.9356	346.3502	-0.29751	161.1823	-0.41004	138.6137	-0.91907	0.010638	0.014423	294.6282	0.030734	326.2692	-0.10439	121209.0938	-0.41762	1811.9133	-0.43068	153.8158	-1.0168	138.1822	-0.58053	0.010003	-0.01072	-0.49195	6904483	0.54982
01	2019-04-24t2223	1556162708.92	adult	194.0629	142.0102	-89.9346	418.2807	0.33872	180.7959	0.31885	160.3362	0.29938	0.010624	0.00080773	319.2114	0.36161	367.8856	0.3388	136139.3125	0.31809	2037.0056	-0.092598	153.8153	-0.9938	136.5877	-0.73515	0.010021	0.0077962	-0.44822	6661434	0.36359
01	2019-04-25t0223	1556177113.12	adult	198.0641	146.0113	-85.9335	342.7845	-0.22009	159.2287	-0.36206	144.3241	-0.50694	0.010667	0.042078	275.4221	-0.069602	314.6896	-0.10253	119421.5078	-0.38388	1498.8336	-0.90101	149.3106	-1.3273	132.1966	-1.1946	0.010011	-0.0025349	-0.37153	6532636	0.26904
01	2019-04-25t0623	1556191517.1	adult	202.0652	150.0124	-81.9324	486.4081	0.97831	168.7589	0.0060796	141.3062	-0.62553	0.010582	-0.040027	322.6311	0.50282	406.018	0.7898	127581.7578	0.028128	2182.3213	0.11675	150.2845	-1.2411	133.1178	-1.0886	0.010016	0.0028334	-0.31751	6676689	0.39167
01	2019-04-25t1023	1556205914.5	adult	206.0645	154.0117	-77.9331	402.1277	0.34059	153.7663	-0.45932	131.8516	-1.0885	0.01061	-0.012817	269.7931	-0.03741	320.2344	0.040003	115939.7656	-0.45288	2344.97	0.35175	145.4387	-1.5949	128.5217	-1.5665	0.01	-0.013297	-0.5361	6602624.5	0.34473
01	2019-04-25t1423	1556220317.53	adult	210.0653	158.0126	-73.9322	345.2469	-0.072709	156.5047	-0.33081	143.504	-0.45809	0.010667	0.04204	252.9826	-0.17924	290.0137	-0.19542	117378.5156	-0.35203	2256.7869	0.21373	149.6983	-1.2837	130.4289	-1.3746	0.010011	-0.0031629	-0.31733	6400201.5	0.20415
01	2019-04-25t1819	1556234481.54	adult	213.9998	161.947	-69.9978	345.8815	-0.032091	149.1779	-0.54512	135.2331	-0.86746	0.01061	-0.012933	251.4759	-0.15563	276.5176	-0.28073	112480.1328	-0.53888	2248.9001	0.19472	143.3128	-1.7415	125.9039	-1.8401	0.010011	-0.0036281	-0.39633	6270508	0.12461
01	2019-04-25t2219	1556248880.35	adult	217.9994	165.9467	-65.9981	329.7771	-0.12349	155.0665	-0.32023	146.4564	-0.27722	0.010582	-0.040218	242.4993	-0.2153	284.7218	-0.16693	117230.2656	-0.29999	1841.1747	-0.4185	153.1056	-1.0712	134.173	-1.0414	0.010021	0.0068598	-0.40427	6416809	0.25104
01	2019-04-26t0219	1556263280.54	adult	221.9995	169.9467	-61.9981	310.9206	-0.23651	148.3683	-0.5163	137.4889	-0.72421	0.010596	-0.02665	239.9111	-0.20449	264.1185	-0.31882	112018.0938	-0.50349	1941.2	-0.27727	146.6777	-1.5256	131.2369	-1.3517	0.010006	-0.0085523	-0.48795	6317995.5	0.19684
01	2019-04-26t0619	1556277679.84	adult	225.9993	173.9465	-57.9983	240.7417	-0.75301	138.0251	-0.83576	134.8536	-0.847	0.010582	-0.040265	199.3747	-0.62252	221.0364	-0.67973	104346.9375	-0.81773	1981.3965	-0.22506	153.0359	-1.114	135.4021	-0.97536	0.010024	0.0087622	-0.41902	6229172	0.15101
01	2019-04-26t1019	1556292080.12	adult	229.9994	177.9466	-53.9982
01	2019-04-26t1419	1556306480.16	adult	233.9994	181.9466	-49.9982
01	2019-04-26t1819	1556320875.52	adult	237.9981	185.9453	-45.9995
01	2019-04-26t2219	1556335273.54	adult	241.9975	189.9448	-42
01	2019-04-27t0219	1556349674.06	adult	245.9977	193.9449	-37.9999
01	2019-04-27t0619	1556364073.51	adult	249.9975	197.9448	-34
01	2019-04-27t1019	1556378473.74	adult	253.9976	201.9448	-30
01	2019-04-27t1419	1556392873.55	adult	257.9975	205.9448	-26
01	2019-04-27t1819	1556407273.83	adult	261.9976	209.9449	-21.9999
01	2019-04-27t2219	1556421673.37	adult	265.9975	213.9447	-18.0001
01	2019-04-28t0219	1556436073.53	adult	269.9975	217.9448	-14
01	2019-04-28t0619	1556450473.77	adult	273.9976	221.9448	-9.9999
01	2019-04-28t1019	1556464873.44	adult	277.9975	225.9448	-6
01	2019-04-28t1419	1556479273.67	adult	281.9976	229.9448	-2
01	2019-04-28t1819	1556493673.5	dead	285.9975	233.9448	2
02	2019-04-16t1419	1555442489.81	egg	-1.9996	-54.0531	-233.9987
02	2019-04-16t1819	1555456886.94	larva	1.9996	-50.0539	-229.9995
02	2019-04-16t2219	1555471286.7	larva	5.9995	-46.054	-225.9996
02	2019-04-17t0219	1555485687.04	larva	9.9996	-42.0539	-221.9995
02	2019-04-17t0619	1555500087.13	larva	13.9997	-38.0539	-217.9994
02	2019-04-17t1019	1555514486.99	larva	17.9996	-34.0539	-213.9995
02	2019-04-17t1419	1555528886.93	larva	21.9996	-30.0539	-209.9995
02	2019-04-17t1819	1555543287.01	larva	25.9996	-26.0539	-205.9995
02	2019-04-17t2219	1555557686.97	larva	29.9996	-22.0539	-201.9995
02	2019-04-18t0219	1555572086.74	larva	33.9995	-18.054	-197.9995
02	2019-04-18t0619	1555586486.65	larva	37.9995	-14.054	-193.9996
02	2019-04-18t1019	1555600887.2	larva	41.9997	-10.0538	-189.9994
02	2019-04-18t1422	1555615467.19	larva	46.0497	-6.0038	-185.9494
02	2019-04-18t1823	1555629882.83	larva	50.054	-1.9995	-181.9451	1685.2294	3.021	364.6075	1.1309	256.8187	0.46273	0.01061	-0.018185	981.5302	1.4877	1364.1397	2.4415	274914.0625	1.1416	3088.2412	3.2945	203.2263	1.9017	167.3402	1.8113	0.010003	-0.015355	1.6551	5587302	0.3748
02	2019-04-18t2223	1555644279.26	adult	54.053	1.9995	-177.9461	924.2903	-0.11239	310.943	0.057809	218.0752	-0.41485	0.010596	-0.030949	744.2318	0.069514	830.8469	-0.15328	234761.9688	0.07957	2032.0573	0.61686	165.4701	-0.89974	136.8532	-1.0571	0.01002	0.002929	0.66737	5383404	-0.035046
02	2019-04-19t0223	1555658674.77	adult	58.0518	5.9983	-173.9473	807.2083	-0.53192	289.4596	-0.29717	223.1702	-0.14711	0.010568	-0.057268	703.5915	-0.068045	771.0663	-0.35325	219120.9062	-0.25645	1980.4114	0.46486	167.6846	-0.64878	136.2349	-1.1263	0.010011	-0.0060396	0.4926	5762145.5	0.22106
02	2019-04-19t0623	1555673077.39	adult	62.0525	9.999	-169.9466	1327.3618	2.047	329.5516	0.91927	212.324	-0.3231	0.01061	-0.015667	890.2986	1.439	1052.8389	1.3558	248481.9375	0.92967	2368.1445	1.3406	178.3515	0.3245	147.9285	0.026427	0.01002	0.0033436	1.7146	6087673.5	0.41804
02	2019-04-19t1023	1555687477.8	adult	66.0526	13.9991	-165.9465	1043.0226	0.8577	264.0594	-0.62014	181.9731	-1.1319	0.010638	0.012495	679.9814	0.065538	914.7681	0.74448	198572.6875	-0.62747	2247.4348	1.0115	161.8988	-0.98943	138.0019	-0.96903	0.010001	-0.014888	0.5726	5617404.5	-0.26009
02	2019-04-19t1423	1555701888.12	adult	70.0555	18.002	-161.9436	740.1921	-0.53299	259.2853	-0.57825	195.5933	-0.57713	0.010568	-0.054911	616.0031	-0.26903	666.2022	-0.58867	196279	-0.53768	2376.6511	1.2506	168.4073	-0.33489	138.0773	-0.96894	0.010002	-0.012905	2.4341	5758183.5	-0.25717
02	2019-04-19t1823	1555716278.29	adult	74.0528	21.9992	-157.9463	699.9686	-0.63131	245.786	-0.79418	182.1245	-0.91814	0.010582	-0.040611	549.5954	-0.65406	653.3986	-0.53972	185814.2188	-0.76373	2688.394	1.8718	164.1442	-0.64021	139.1368	-0.86358	0.010019	0.0043762	1.6855	6176417.5	0.049714
02	2019-04-19t2223	1555730681.65	adult	78.0537	26.0002	-153.9454	744.8203	-0.24998	267.1811	0.072464	198.4487	-0.15881	0.010652	0.028438	626.3528	0.16716	698.4892	-0.096473	200653.0312	0.049013	2035.7225	0.42055	175.8677	0.59005	153.1883	0.6565	0.010011	-0.0029887	1.2594	6236270	-0.028795
02	2019-04-20t0223	1555745080.5	adult	82.0534	29.9998	-149.9457	467.4828	-1.7859	196.6922	-2.0526	165.8884	-1.3355	0.010596	-0.025765	380.9347	-1.8644	422.9205	-1.8614	148502.5938	-2.034	1919.3468	0.13227	145.3938	-2.388	126.2717	-2.2967	0.010004	-0.009389	0.07485	5885831	-0.53044
02	2019-04-20t0623	1555759481.16	adult	86.0536	34	-145.9455	584.4577	-0.92014	202.4789	-1.6663	160.1495	-1.4633	0.010596	-0.0256	462.1527	-0.93252	559.2838	-0.72346	152871.5312	-1.6475	2023.0817	0.2573	155.4502	-1.3461	134.6054	-1.3841	0.010016	0.0019712	-0.265	5587503.5	-0.92113
02	2019-04-20t1023	1555773882.92	adult	90.054	38.0005	-141.945	456.8291	-1.6092	193.3318	-1.7834	158.8412	-1.3959	0.010695	0.070682	369.7371	-1.6519	425.9722	-1.5614	144612.1562	-1.831	1698.3915	-0.45283	172.0173	0.41708	145.6772	-0.13783	0.010027	0.013707	0.91961	5506788.5	-1.0614
02	2019-04-20t1423	1555788279.84	adult	94.0532	41.9997	-137.9459	474.8255	-1.3389	188.345	-1.7454	141.9186	-2.0758	0.010596	-0.025584	397.2798	-1.1796	447.2446	-1.2286	142200.5156	-1.7279	2017.4606	0.083113	160.1933	-0.82947	133.9809	-1.474	0.010021	0.0075964	0.99126	5419180	-1.1918
02	2019-04-20t1823	1555802680.45	adult	98.0534	45.9998	-133.9457	442.6809	-1.4161	189.9643	-1.4515	156.8416	-1.2068	0.01061	-0.012125	365.2125	-1.3219	399.4843	-1.4551	143233.0938	-1.4437	2538.3079	0.96442	172.6562	0.53603	147.8248	0.12112	0.010022	0.0086379	1.2749	5650692.5	-0.95796
02	2019-04-20t2223	1555817084.88	adult	102.0546	50.0011	-129.9445	576.4719	-0.24067	204.2088	-0.66391	163.2534	-0.73105	0.010652	0.028757	427.0359	-0.43072	522.0018	-0.21307	153360.8438	-0.68665	2278.6614	0.422	172.1369	0.49984	145.8391	-0.089943	0.010007	-0.006778	2.1688	5780013.5	-0.81993
02	2019-04-21t0223	1555831483.39	adult	106.0542	54.0007	-125.9449	430.0198	-1.2037	189.7934	-1.0033	160.1977	-0.74633	0.010624	0.0010623	360.5192	-0.98104	387.5641	-1.231	142914.4062	-1.0051	2010.2206	-0.1063	164.0355	-0.36588	137.8455	-0.98346	0.010016	0.0022862	2.8883	5470255.5	-1.1472
02	2019-04-21t0623	1555845887.12	adult	110.0552	58.0017	-121.9439	732.2934	1.3942	194.0569	-0.63668	149.8168	-1.1799	0.010681	0.055841	454.938	0.3118	600.6596	0.92449	145348.5938	-0.67847	2262.4395	0.28828	173.2139	0.65244	146.2299	0.0039319	0.010018	0.00459	2.4249	5723161	-0.85823
02	2019-04-21t1023	1555860286.37	adult	114.055	62.0015	-117.9441	619.2617	0.65305	194.5802	-0.44774	156.877	-0.69689	0.010624	0.00049826	407.7396	-0.066639	540.5674	0.54447	146518.9062	-0.4485	1933.0414	-0.30772	165.5332	-0.17152	139.0246	-0.79492	0.010029	0.015658	2.5504	5331328	-1.2583
02	2019-04-21t1423	1555874686.21	adult	118.055	66.0014	-113.9441	356.0667	-1.4307	153.8875	-1.9116	131.6962	-2.0075	0.010652	0.027677	274.48	-1.5245	316.727	-1.4941	115569.5312	-1.9293	2083.9282	-0.069529	164.1401	-0.31368	135.6786	-1.1532	0.010002	-0.011241	3.3427	5218671.5	-1.3544
02	2019-04-21t1823	1555889089.59	adult	122.0559	70.0024	-109.9432	367.5355	-1.2345	171.1235	-1.1192	149.4701	-0.96797	0.010652	0.027463	301.4707	-1.0761	334.421	-1.2109	128513.7656	-1.1377	2204.2502	0.12684	165.2466	-0.18389	138.3456	-0.83112	0.010016	0.0026519	2.1004	5263104	-1.2844
02	2019-04-21t2223	1555903491.3	adult	126.0564	74.0028	-105.9427	561.3699	0.56648	186.4079	-0.42878	159.9031	-0.34692	0.010767	0.13861	348.5387	-0.39182	503.9861	0.60805	138501.0312	-0.5251	2383.7024	0.43052	175.6604	0.96413	147.5968	0.22751	0.01002	0.0074545	3.4938	5942766	-0.56775
02	2019-04-22t0223	1555917892.57	adult	130.0567	78.0032	-101.9424	542.9877	0.50399	174.9742	-0.79105	153.1418	-0.68209	0.01061	-0.013842	324.4134	-0.58784	406.4911	-0.28003	131930.5781	-0.78216	2268.2395	0.24484	160.2144	-0.70305	135.0548	-1.1503	0.010016	0.003463	1.5574	5118530	-1.3879
02	2019-04-22t0623	1555932293.26	adult	134.0569	82.0034	-97.9422	275.1371	-1.7913	143.1822	-1.9254	128.3871	-1.9981	0.010624	-0.0002444	233.7131	-1.5918	260.0704	-1.6749	107816.1797	-1.9249	1791.8625	-0.53433	156.002	-1.1355	130.8044	-1.5871	0.010013	0.00015553	1.567	5219359	-1.2663
02	2019-04-22t1023	1555946696.98	adult	138.0579	86.0044	-93.9411	354.917	-1.0044	153.2338	-1.4715	134.5443	-1.6309	0.010624	-0.00038807	270.2753	-1.0698	311.8227	-1.0674	115385.0234	-1.4704	1975.3401	-0.22137	159.9978	-0.68109	134.6945	-1.1295	0.0099997	-0.012907	1.1677	5136090.5	-1.3268
02	2019-04-22t1423	1555961113.93	adult	142.0627	90.0091	-89.9364	497.8501	0.33064	171.5845	-0.72996	149.5176	-0.80035	0.010596	-0.027848	318.6779	-0.427	396.8414	-0.14215	129546.2969	-0.71212	2927.3755	1.3228	173.6646	0.77294	144.822	-0.012439	0.010011	-0.0016333	1.8608	5568555	-0.8837
02	2019-04-22t1823	1555975504.76	adult	146.0601	94.0066	-85.939	304.3269	-1.3176	167.3797	-0.83567	156.1524	-0.42732	0.010596	-0.027899	252.1112	-1.1441	282.0536	-1.2223	126371.7109	-0.818	1909.9448	-0.31472	149.9081	-1.6904	124.961	-2.1378	0.010005	-0.0079069	0.66502	5169432.5	-1.2411
02	2019-04-22t2223	1555989897.9	adult	150.0582	98.0047	-81.9409	388.4124	-0.51987	156.3376	-1.1908	139.0702	-1.3304	0.010596	-0.027886	266.4207	-0.91596	324.4472	-0.73937	118034.9062	-1.1736	2477.1897	0.58395	149.1983	-1.7347	122.4642	-2.3972	0.010026	0.01342	1.2827	4985164	-1.3789
02	2019-04-23t0223	1556004297.83	adult	154.0582	102.0047	-77.9409	253.1195	-1.6411	129.6312	-2.1053	119.3092	-2.3788	0.010568	-0.055012	210.5941	-1.4963	233.5906	-1.5697	98130.7969	-2.0766	1494.2034	-0.94856	143.5925	-2.2582	121.7292	-2.4706	0.010009	-0.0035012	0.3378	5150234	-1.1859
02	2019-04-23t0623	1556018700.27	adult	158.0589	106.0053	-73.9402	531.1439	0.82064	174.1012	-0.45142	156.264	-0.35924	0.010724	0.096216	298.5747	-0.42504	419.9973	0.31394	129879.5156	-0.50854	2164.4893	0.096963	160.8706	-0.53745	134.8615	-1.0508	0.010016	0.0036661	1.0108	4978784.5	-1.2964
02	2019-04-23t1023	1556033101.85	adult	162.0593	110.0058	-69.9398	541.4462	0.94862	170.7933	-0.51576	153.4921	-0.47548	0.010667	0.04081	294.1613	-0.41272	426.7537	0.43335	128094.9922	-0.5391	2154.6846	0.085528	166.3123	-0.012963	139.152	-0.57576	0.010007	-0.0055683	1.2825	4985710	-1.2437
02	2019-04-23t1423	1556047504.03	adult	166.0599	114.0064	-65.9392	474.2767	0.42515	169.3048	-0.51064	154.6395	-0.37369	0.010695	0.068616	283.7637	-0.46576	407.9238	0.30732	126640.0234	-0.54955	2234.5867	0.20958	173.3444	0.62802	143.209	-0.12488	0.010017	0.0044152	1.3841	4775984.5	-1.3786
02	2019-04-23t1823	1556061901.97	adult	170.0593	118.0058	-61.9398	275.3701	-1.1702	136.7166	-1.5936	125.4344	-1.9146	0.010638	0.013606	213.7521	-1.1783	239.7948	-1.2224	102810.8906	-1.5974	2114.9194	0.028544	158.8583	-0.67651	130.5904	-1.4692	0.010004	-0.0092684	0.83075	4986245	-1.1557
02	2019-04-23t2223	1556076306.66	adult	174.0606	122.0071	-57.9385	247.8291	-1.3318	134.7495	-1.594	129.184	-1.6665	0.010596	-0.027241	200.2418	-1.2606	229.3356	-1.2533	101735.8438	-1.5793	1609.6088	-0.7351	157.2359	-0.80542	129.5954	-1.5743	0.010022	0.0084625	0.72951	4283262	-1.7043
02	2019-04-24t0223	1556090705.56	adult	178.0603	126.0068	-53.9388	261.2329	-1.1614	144.2977	-1.1957	139.5369	-1.0552	0.010596	-0.027078	202.5108	-1.1712	241.573	-1.075	108944.7266	-1.1811	1967.9449	-0.19703	162.5063	-0.34327	134.2517	-1.0653	0.01002	0.0066233	0.56108	4654668	-1.3566
02	2019-04-24t0623	1556105113.44	adult	182.0625	130.009	-49.9366	271.9214	-1.0156	136.4507	-1.398	129.6812	-1.5321	0.010596	-0.026898	199.8638	-1.1374	228.9479	-1.1291	103020.25	-1.3844	1955.4077	-0.2155	151.3836	-1.2718	121.4649	-2.4705	0.010012	-0.0017007	0.74712	4430392.5	-1.5114
02	2019-04-24t1023	1556119513.94	adult	186.0627	134.0091	-45.9364	271.7181	-0.95789	142.9451	-1.1031	139.1192	-0.95534	0.010596	-0.026746	196.8698	-1.108	235.0777	-1.0096	107923.5312	-1.0896	2134.5991	0.055046	166.6673	0.016309	132.3102	-1.2509	0.010035	0.021741	1.7869	4318184	-1.5733
02	2019-04-24t1423	1556133909.11	adult	190.0613	138.0078	-41.9378	238.8213	-1.1641	134.2216	-1.3318	129.9759	-1.3835	0.010624	0.0007164	183.775	-1.1905	205.957	-1.2175	101068.8594	-1.3315	1896.2335	-0.30374	166.7688	0.026159	134.5413	-0.98245	0.010016	0.0030426	1.0638	4462066	-1.4248
02	2019-04-24t1823	1556148310.26	adult	194.0616	142.0081	-37.9375	226.8305	-1.2056	149.1344	-0.7578	147.01	-0.4101	0.010624	0.00080771	190.3105	-1.0627	210.4561	-1.1197	112298.2422	-0.75792	2358.592	0.39008	173.673	0.56505	142.9215	-0.046619	0.010023	0.0098616	1.4614	4470344.5	-1.3916
02	2019-04-24t2223	1556162713.9	adult	198.0626	146.0091	-33.9364	193.6479	-1.4208	138.3859	-1.067	138.0961	-0.83555	0.010652	0.028297	170.1881	-1.234	181.5542	-1.3352	103927.8438	-1.0794	1854.1439	-0.36948	174.4305	0.59929	142.6511	-0.07896	0.010025	0.011447	0.83358	4332503.5	-1.4727
02	2019-04-25t0223	1556177118.09	adult	202.0638	150.0103	-29.9353
02	2019-04-25t0623	1556191522.09	adult	206.0649	154.0114	-25.9342
02	2019-04-25t1023	1556205919.49	adult	210.0642	158.0107	-21.9349
02	2019-04-25t1423	1556220322.55	adult	214.065	162.0115	-17.934
02	2019-04-25t1819	1556234486.56	adult	217.9995	165.946	-13.9996
02	2019-04-25t2219	1556248885.41	adult	221.9992	169.9457	-9.9999
02	2019-04-26t0219	1556263285.64	adult	225.9992	173.9457	-5.9998
02	2019-04-26t0619	1556277684.97	adult	229.9991	177.9455	-2
02	2019-04-26t1019	1556292085.22	dead	233.9991	181.9456	2
04	2019-04-16t1419	1555442498.6	egg	-1.9996	-54.0533	-277.9948
04	2019-04-16t1819	1555456895.66	larva	1.9996	-50.0541	-273.9956
04	2019-04-16t2219	1555471295.55	larva	5.9996	-46.0541	-269.9957
04	2019-04-17t0219	1555485695.95	larva	9.9997	-42.054	-265.9956
04	2019-04-17t0619	1555500096.16	larva	13.9997	-38.0539	-261.9955
04	2019-04-17t1019	1555514495.96	larva	17.9997	-34.054	-257.9956
04	2019-04-17t1419	1555528895.92	larva	21.9997	-30.054	-253.9956
04	2019-04-17t1819	1555543296.07	larva	25.9997	-26.054	-249.9955
04	2019-04-17t2219	1555557696.01	larva	29.9997	-22.054	-245.9956
04	2019-04-18t0219	1555572095.76	larva	33.9996	-18.054	-241.9956
04	2019-04-18t0619	1555586495.69	larva	37.9996	-14.0541	-237.9956
04	2019-04-18t1019	1555600896.22	larva	41.9997	-10.0539	-233.9955
04	2019-04-18t1422	1555615476.44	larva	46.0498	-6.0039	-229.9454
04	2019-04-18t1823	1555629892.16	larva	50.0542	-1.9995	-225.9411	1186.291	0.89684	362.9225	1.092	282.4741	1.1193	0.01061	-0.018185	855.9949	0.6658	1038.7922	0.78857	273643.5938	1.1027	2609.1494	2.0901	200.0454	1.6598	161.8049	1.292	0.010013	-0.004693	2.0984	4994534.5	-0.30304
04	2019-04-18t2223	1555644288.49	adult	54.0532	1.9995	-221.9421	1596.3304	2.8506	342.4193	0.81224	225.1543	-0.22526	0.010582	-0.044544	960.5832	1.5339	1136.248	1.4494	258868.9844	0.84487	2380.9739	1.4735	206.011	2.2812	174.1237	2.5076	0.010033	0.015845	1.3277	5954542	0.61061
04	2019-04-19t0223	1555658684.09	adult	58.0519	5.9983	-217.9433	1214.6709	1.3317	330.8793	0.73533	221.4534	-0.19537	0.010582	-0.043707	897.0503	1.2878	1114.106	1.5091	250144.75	0.76796	2158.5203	0.89137	187.8049	0.98148	159.4193	1.135	0.010027	0.010444	0.24871	6199441.5	0.71053
04	2019-04-19t0623	1555673086.77	adult	62.0527	9.999	-213.9426	1163.0487	1.2657	342.0031	1.2428	226.3027	0.091017	0.010681	0.053042	899.2596	1.5041	1088.808	1.5583	256160.3281	1.194	2095.5366	0.7043	191.1406	1.3963	163.8898	1.6146	0.010001	-0.015676	0.29242	6441057	0.81012
04	2019-04-19t1023	1555687487.25	adult	66.0528	13.9991	-209.9424	1035.0214	0.81804	322.6112	0.96934	223.7797	0.18006	0.010638	0.012495	803.2493	0.99759	950.3373	0.95245	242603.625	0.95635	1695.9835	-0.24331	170.5174	-0.24095	148.9745	0.1454	0.010004	-0.011953	0.33189	5829478	-0.026686
04	2019-04-19t1423	1555701897.51	adult	70.0557	18.002	-205.9396	1079.4402	1.2266	276.6643	-0.083547	168.5136	-1.4833	0.010652	0.027001	761.8742	0.88147	971.3496	1.2707	207774.9062	-0.10398	2172.7031	0.79795	184.17	1.0867	154.2402	0.7077	0.010029	0.013301	1.2069	6060297	0.072747
04	2019-04-19t1823	1555716287.65	adult	74.0529	21.9993	-201.9423	676.8538	-0.75731	251.3968	-0.62595	197.0242	-0.38222	0.010638	0.013999	556.1561	-0.59988	626.2175	-0.71299	189050.3906	-0.6351	1888.0259	0.1379	172.0557	0.10236	145.6527	-0.17281	0.010027	0.012529	1.7943	5799652.5	-0.35849
04	2019-04-19t2223	1555730691.02	adult	78.0539	26.0002	-197.9414	786.998	-0.0068592	283.7278	0.59815	214.7642	0.47666	0.010638	0.014694	652.1086	0.39091	705.2987	-0.050832	213363.2969	0.58448	2083.8633	0.52237	184.164	1.402	160.3622	1.4343	0.010027	0.01294	0.43111	6630274	0.39464
04	2019-04-20t0223	1555745089.96	adult	82.0536	29.9999	-193.9417	1268.1188	3.1162	316.4731	1.9969	205.932	0.34772	0.010667	0.042774	898.4943	2.884	1135.7727	3.178	237354.7812	1.9507	2621.1663	1.5762	188.311	1.9814	165.048	2.0024	0.010001	-0.012507	1.474	7098383	0.76533
04	2019-04-20t0623	1555759490.51	adult	86.0537	34.0001	-189.9415	1013.1053	1.8342	271.1694	0.75968	204.5051	0.50329	0.010681	0.056757	639.3096	0.76974	872.5305	1.5947	203105.875	0.7067	2385.9482	0.97777	175.3454	0.72559	152.4639	0.62306	0.010019	0.0053226	0.96027	6668034	0.23912
04	2019-04-20t1023	1555773892.22	adult	90.0542	38.0005	-185.941	1210.4238	3.4575	267.5421	0.93309	177.6141	-0.52246	0.010568	-0.052693	743.7647	2.102	929.9701	2.3371	202529.4062	0.98302	2536.8416	1.1593	166.0482	-0.21596	146.3698	-0.059174	0.010006	-0.0074417	0.74908	6903454	0.44795
04	2019-04-20t1423	1555788289.12	adult	94.0533	41.9997	-181.9419	767.3459	0.7177	234.7366	0.0015317	165.4049	-0.93738	0.01061	-0.011949	566.552	0.59033	651.0694	0.4193	176991.4375	0.011744	2972.9551	1.8688	166.7581	-0.1223	143.382	-0.39766	0.010002	-0.011393	1.0286	6719017	0.21981
04	2019-04-20t1823	1555802689.84	adult	98.0535	45.9999	-177.9417	708.5327	0.53446	257.6495	1.1504	198.7437	0.89406	0.010582	-0.039359	553.1721	0.71798	643.7893	0.60736	194783	1.1889	2127.6753	0.21589	177.702	1.0856	158.6176	1.363	0.010024	0.010504	-0.42062	7073426	0.59042
04	2019-04-20t2223	1555817094.19	adult	102.0547	50.0011	-173.9405	674.7941	0.50889	223.2794	0.078777	152.4467	-1.2888	0.010624	0.0013058	569.4421	1.1652	642.1391	0.84241	168129.3906	0.077753	2932.1187	1.5873	168.6043	0.1135	146.4274	-0.022203	0.010022	0.009149	0.10548	6897265.5	0.39466
04	2019-04-21t0223	1555831492.85	adult	106.0544	54.0007	-169.9409	794.8671	1.6709	241.6034	1.0276	164.0123	-0.54449	0.010652	0.028513	619.3484	1.9958	712.1548	1.7221	181444.1875	1.0025	2392.0366	0.56177	166.3456	-0.1135	145.7321	-0.078049	0.010011	-0.0019891	0.14065	6762616	0.25189
04	2019-04-21t0623	1555845896.63	adult	110.0554	58.0018	-165.9398	727.6306	1.3564	210.521	0.010607	158.0326	-0.7363	0.010596	-0.026512	509.7074	0.95481	635.3975	1.2502	158943.3594	0.031999	3088.9192	1.7125	181.2972	1.533	156.1794	1.1409	0.010008	-0.005582	1.3101	6847776.5	0.35131
04	2019-04-21t1023	1555860295.87	adult	114.0552	62.0015	-161.94	424.2719	-0.9694	191.2686	-0.57813	166.5247	-0.16845	0.010724	0.097218	330.2178	-0.99213	374.4739	-1.0541	142686.375	-0.64907	2019.9988	-0.15952	164.7074	-0.26132	146.4666	0.051821	0.010013	-0.00060003	-1.0518	6793852.5	0.30057
04	2019-04-21t1423	1555874695.7	adult	118.0552	66.0015	-157.9401	603.822	0.6807	196.2021	-0.24667	162.7612	-0.29328	0.01061	-0.013443	377.5861	-0.27755	511.1066	0.41924	147936.3906	-0.23675	2536.9343	0.69693	164.4657	-0.27826	142.4923	-0.38125	0.01001	-0.0030482	0.53616	6522711	0.018856
04	2019-04-21t1823	1555889099.22	adult	122.0561	70.0025	-153.9391	493.7474	-0.13719	191.0359	-0.33916	156.5754	-0.57547	0.010596	-0.027291	380.8122	-0.10914	451.3408	-0.039613	144232.125	-0.31947	2511.6179	0.64423	164.226	-0.29511	142.2891	-0.38644	0.010015	0.0021666	-0.09358	6477073	-0.024372
04	2019-04-21t2223	1555903500.9	adult	126.0566	74.0029	-149.9386	484.373	-0.11221	199.6701	0.086521	168.904	0.1487	0.010596	-0.027415	382.749	0.025564	434.6902	-0.093586	150750.9375	0.10725	2554.0962	0.71597	168.1742	0.14763	146.9007	0.14947	0.010023	0.010188	-0.2658	6543659	0.046518
04	2019-04-22t0223	1555917902.02	adult	130.0569	78.0032	-145.9383	569.2348	0.73705	196.7451	0.045266	169.9554	0.23846	0.010582	-0.041074	397.3848	0.29781	467.4362	0.33914	148739.2969	0.075485	2511.4766	0.64999	176.0875	1.0233	153.6382	0.91561	0.010013	-1.8488e-05	0.57659	7157605	0.66659
04	2019-04-22t0623	1555932302.81	adult	134.0571	82.0035	-141.9381	507.2704	0.273	209.8554	0.60282	178.831	0.74593	0.010638	0.013462	408.6028	0.51158	458.6034	0.33653	157811.2344	0.59222	3079.6736	1.5939	169.3681	0.30672	147.7656	0.27899	0.010012	-0.00084001	0.08028	6428364.5	-0.064205
04	2019-04-22t1023	1555946706.55	adult	138.0582	86.0045	-137.9371	458.0489	-0.088555	167.3673	-0.94267	138.7496	-1.4036	0.010738	0.11029	338.5032	-0.25769	390.1163	-0.27858	124688.625	-1.0084	2329.4521	0.3577	156.4982	-1.0542	134.9703	-1.0995	0.010019	0.0064156	0.084542	6169943.5	-0.31242
04	2019-04-22t1423	1555961123.76	adult	142.063	90.0093	-133.9323	514.8074	0.48074	203.9422	0.46595	173.5335	0.49125	0.010767	0.13818	400.0146	0.53096	463.4521	0.52446	151529.0938	0.36559	2448.8179	0.5498	178.9175	1.3245	157.0875	1.3123	0.010008	-0.0049458	-0.46718	7061872.5	0.56038
04	2019-04-22t1823	1555975514.33	adult	146.0603	94.0067	-129.9349	520.7112	0.58927	194.0412	0.13996	162.8814	-0.065893	0.01061	-0.014265	410.7277	0.7069	488.1727	0.8269	146307.0625	0.14931	1944.0426	-0.26035	172.7402	0.66534	150.2613	0.58114	0.010019	0.0063856	0.53262	6931028.5	0.43391
04	2019-04-22t2223	1555989907.5	adult	150.0584	98.0048	-125.9368	417.3284	-0.26647	177.3652	-0.42721	148.6811	-0.8134	0.010638	0.013123	333.7592	-0.13633	381.6417	-0.17435	133378.5938	-0.43489	1816.5789	-0.45618	165.7291	-0.061428	143.2412	-0.1673	0.010011	-0.0017054	0.061162	6688165.5	0.20855
04	2019-04-23t0223	1556004307.46	adult	154.0584	102.0048	-121.9368	324.0953	-1.0238	156.9888	-1.118	141.7375	-1.1692	0.010624	-0.00054949	276.0748	-0.74391	309.1907	-0.82795	118212.5312	-1.1159	1721.772	-0.59472	162.5817	-0.37748	141.7623	-0.31953	0.010004	-0.0087657	-0.13635	6614473	0.14962
04	2019-04-23t0623	1556018709.97	adult	158.0591	106.0055	-117.9361	408.249	-0.23716	188.821	0.076715	170.174	0.39307	0.01061	-0.01417	338.7408	0.032695	381.4064	-0.061481	142371.0625	0.085595	2217.2651	0.17815	182.0502	1.508	159.7636	1.6235	0.010014	0.00075443	0.4513	7381226.5	0.84712
04	2019-04-23t1023	1556033111.49	adult	162.0595	110.0059	-113.9357	692.4873	2.2308	202.3196	0.60778	166.5183	0.23033	0.01061	-0.014089	442.2642	1.2591	575.4673	1.8649	152549	0.6163	2838.2002	1.1289	176.2294	0.91806	152.8555	0.8947	0.010016	0.0031235	0.30125	6703590.5	0.2582
04	2019-04-23t1423	1556047513.68	adult	166.0602	114.0065	-109.9351	465.2228	0.34942	180.8609	-0.10199	153.989	-0.40896	0.010738	0.1104	338.043	0.14111	405.7121	0.28627	134741.4062	-0.16973	2043.7811	-0.080118	167.7815	0.12068	149.1691	0.51484	0.010009	-0.0036846	-0.13976	7023503	0.55162
04	2019-04-23t1823	1556061911.6	adult	170.0596	118.0059	-105.9357	502.3906	0.70465	193.1199	0.38498	181.0032	1.1007	0.01061	-0.013771	331.2455	0.12477	420.5822	0.48198	145612.3906	0.39311	2715.3037	0.93639	169.8136	0.29668	149.5366	0.57214	0.010007	-0.0062428	0.074115	6940621	0.49741
04	2019-04-23t2223	1556076316.25	adult	174.0609	122.0072	-101.9344	590.5781	1.4714	191.1809	0.37228	163.4316	0.19415	0.010596	-0.027241	364.6703	0.55355	477.2129	1.0662	144341.6094	0.38905	2490.6433	0.59312	172.8926	0.55573	153.6399	1.0374	0.010015	0.0015289	-0.031965	7164495.5	0.70162
04	2019-04-24t0223	1556090715.29	adult	178.0606	126.0069	-97.9346	464.3789	0.48868	167.492	-0.39168	147.8497	-0.60312	0.010596	-0.027078	315.5561	0.072776	424.7514	0.63003	126456.4609	-0.37609	2321.2231	0.3349	167.2102	0.05873	148.2411	0.47092	0.010003	-0.010063	-0.25301	6786560	0.40405
04	2019-04-24t0623	1556105123.16	adult	182.0628	130.0091	-93.9325	368.9075	-0.23046	143.2426	-1.1636	132.3551	-1.3869	0.01061	-0.013264	239.1613	-0.70507	324.2956	-0.24427	108004.8984	-1.1562	1233.771	-1.3033	155.5167	-0.92419	141.0874	-0.29937	0.010011	-0.0022966	-1.4381	6773061.5	0.41082
04	2019-04-24t1023	1556119523.56	adult	186.0629	134.0092	-89.9323	579.546	1.5288	172.3018	-0.094491	154.6049	-0.11829	0.010582	-0.040345	299.6954	0.02404	414.2379	0.65026	130260.1875	-0.071321	2716.9844	0.93241	171.1439	0.38488	155.2864	1.2916	0.010021	0.0076736	-1.0824	7155870	0.74017
04	2019-04-24t1423	1556133918.78	adult	190.0616	138.0079	-85.9337	390.1517	0.055503	158.6829	-0.49549	147.8439	-0.42281	0.010596	-0.026589	262.3028	-0.32539	319.2459	-0.16937	119805.6094	-0.48131	2036.3301	-0.092838	152.373	-1.1329	134.7683	-0.95739	0.010022	0.0086282	-1.0998	6431207.5	0.16718
04	2019-04-24t1823	1556148319.89	adult	194.0619	142.0082	-81.9334	411.7556	0.28607	171.2128	-0.0070381	160.8109	0.32464	0.010596	-0.026498	261.6705	-0.27422	315.7797	-0.14396	129265.625	0.007855	2247.9062	0.22395	168.2066	0.13592	150.0614	0.72954	0.01	-0.012944	-1.1069	6879313	0.53813
04	2019-04-24t2223	1556162723.63	adult	198.0629	146.0093	-77.9323	389.1481	0.15318	151.2421	-0.63218	138.9658	-0.78966	0.010652	0.028297	249.2772	-0.3589	303.114	-0.20972	113582.8203	-0.64601	2299.5378	0.29681	159.1933	-0.56933	141.0817	-0.24644	0.010014	0.00033855	-1.1409	6438412	0.19444
04	2019-04-25t0223	1556177127.84	adult	202.0641	150.0104	-73.9312	520.9861	1.2555	173.8387	0.17695	162.5311	0.48548	0.010596	-0.026428	278.6293	0.015887	354.5747	0.31452	131248.25	0.19185	2015.1523	-0.13266	174.4167	0.56927	155.8144	1.292	0.010011	-0.002418	-0.87111	7334743.5	0.90601
04	2019-04-25t0623	1556191532.01	adult	206.0652	154.0116	-69.93
04	2019-04-25t1023	1556205929.26	adult	210.0645	158.0108	-65.9308
04	2019-04-25t1423	1556220332.38	adult	214.0653	162.0117	-61.9299
04	2019-04-25t1819	1556234496.53	adult	217.9998	165.9462	-57.9954
04	2019-04-25t2219	1556248895.34	adult	221.9995	169.9458	-53.9957
04	2019-04-26t0219	1556263295.51	adult	225.9995	173.9459	-49.9957
04	2019-04-26t0619	1556277695.01	adult	229.9994	177.9457	-45.9958
04	2019-04-26t1019	1556292095.29	adult	233.9995	181.9458	-41.9958
04	2019-04-26t1419	1556306495.14	adult	237.9994	185.9458	-37.9958
04	2019-04-26t1819	1556320881.92	adult	241.9958	189.9421	-33.9995
04	2019-04-26t2219	1556335279.8	adult	245.9952	193.9415	-30.0001
04	2019-04-27t0219	1556349680.39	adult	249.9954	197.9417	-25.9999
04	2019-04-27t0619	1556364079.73	adult	253.9952	201.9415	-22.0001
04	2019-04-27t1019	1556378480.03	adult	257.9952	205.9416	-18
04	2019-04-27t1419	1556392879.81	adult	261.9952	209.9415	-14.0001
04	2019-04-27t1819	1556407280.17	adult	265.9953	213.9416	-10
04	2019-04-27t2219	1556421679.68	adult	269.9952	217.9415	-6.0001
04	2019-04-28t0219	1556436079.89	adult	273.9952	221.9415	-2
04	2019-04-28t0619	1556450480.1	dead	277.9953	225.9416	2
05	2019-04-16t1419	1555442502.98	egg	-1.9996	-62.052	-281.9951
05	2019-04-16t1819	1555456899.99	larva	1.9996	-58.0528	-277.9959
05	2019-04-16t2219	1555471299.95	larva	5.9996	-54.0528	-273.9959
05	2019-04-17t0219	1555485700.41	larva	9.9997	-50.0527	-269.9958
05	2019-04-17t0619	1555500100.7	larva	13.9998	-46.0526	-265.9957
05	2019-04-17t1019	1555514500.49	larva	17.9997	-42.0527	-261.9958
05	2019-04-17t1419	1555528900.42	larva	21.9997	-38.0527	-257.9958
05	2019-04-17t1819	1555543300.64	larva	25.9998	-34.0526	-253.9957
05	2019-04-17t2219	1555557700.51	larva	29.9997	-30.0527	-249.9958
05	2019-04-18t0219	1555572100.29	larva	33.9997	-26.0527	-245.9958
05	2019-04-18t0619	1555586500.24	larva	37.9997	-22.0528	-241.9958
05	2019-04-18t1019	1555600900.82	larva	41.9998	-18.0526	-237.9957
05	2019-04-18t1422	1555615481.02	larva	46.0499	-14.0025	-233.9456	1082.1635	0.33394	347.1753	0.54613	292.5312	1.1909	0.010596	-0.03272	807.6178	0.21128	963.4534	0.27963	262117.3125	0.56809	2334.0034	1.4305	198.6854	1.4114	150.302	0.19619	0.010034	0.015832	2.1304	4455123	-0.7467
05	2019-04-18t1823	1555629896.74	larva	50.0542	-9.9982	-229.9412	1169.3314	0.82463	379.8815	1.4835	283.9766	1.1578	0.010624	-0.004518	943.1515	1.2365	1084.4444	1.0205	286050.7812	1.4821	2644.7212	2.1795	202.5207	1.8481	160.8016	1.1978	0.010013	-0.0046087	2.2416	5481020.5	0.25325
05	2019-04-18t2223	1555644293.03	larva	54.0532	-5.9992	-225.9423	986.759	0.16304	296.1698	-0.29627	217.8912	-0.41977	0.01061	-0.017317	732.091	-0.012655	912.9269	0.27747	223312	-0.28391	1933.9072	0.37588	179.1957	0.1772	151.0416	0.29994	0.010007	-0.010224	0.45268	5031816	-0.43252
05	2019-04-19t0223	1555658688.93	larva	58.0521	-2.0003	-221.9434	871.4832	-0.23794	284.3851	-0.42365	187.8479	-1.14	0.010638	0.010894	743.5801	0.21222	839.0681	0.015937	213857.5625	-0.43023	1252.6702	-1.2778	168.7604	-0.56161	144.6771	-0.3029	0.010001	-0.01623	-0.50485	5940027	0.42015
05	2019-04-19t0623	1555673091.38	adult	62.0527	2.0003	-217.9427	1108.2554	1.0051	338.5972	1.1543	243.3036	0.59466	0.010596	-0.0293	850.3405	1.1485	1036.0079	1.2611	255640.8906	1.1761	1989.5591	0.45693	165.8183	-0.72584	139.0821	-0.8538	0.010025	0.0086414	0.56358	6318505	0.67414
05	2019-04-19t1023	1555687491.87	adult	66.0529	6.0005	-213.9426	1331.6755	2.2887	338.6124	1.4037	220.0321	0.062457	0.010624	-0.0012112	930.6975	1.9613	1147.7852	2.1068	254975.1406	1.4014	1660.2861	-0.32454	179.5641	0.54471	157.6905	1.0307	0.010024	0.007754	-1.6545	7022393	1.2863
05	2019-04-19t1423	1555701902.14	adult	70.0557	10.0033	-209.9397	881.2358	0.19858	292.4265	0.36513	216.1713	0.11152	0.01061	-0.014118	725.6322	0.59563	845.9563	0.50665	220489.625	0.3757	1416.8204	-0.87974	167.4474	-0.42146	148.1767	0.078706	0.010004	-0.011595	-1.3888	6879575.5	0.96744
05	2019-04-19t1823	1555716292.28	adult	74.053	14.0006	-205.9425	655.4637	-0.87392	254.5067	-0.53271	207.8562	0.0073903	0.010652	0.027742	532.3177	-0.79673	611.56	-0.80643	191134.5312	-0.55226	1388.9719	-0.94324	153.7221	-1.6184	134.3114	-1.3751	0.0099998	-0.014992	-1.128	6210526	0.086659
05	2019-04-19t2223	1555730695.67	adult	78.0539	18.0015	-201.9415	868.5822	0.46339	268.7953	0.12376	188.5697	-0.54357	0.010681	0.056035	675.691	0.59578	779.3054	0.44512	201327.7188	0.077452	1926.2286	0.18897	170.0398	0.019714	149.7715	0.28605	0.010014	0.00021046	-1.0251	6927590	0.71417
05	2019-04-20t0223	1555745094.64	adult	82.0537	22.0012	-197.9418	818.8922	0.36569	280.5974	0.78406	214.8907	0.72429	0.010624	0.0015417	648.8825	0.59389	748.5009	0.44024	211289.8125	0.78183	1746.322	-0.22371	171.4911	0.26897	154.8676	0.87374	0.010022	0.0082887	-1.0246	7049829.5	0.71344
05	2019-04-20t0623	1555759495.08	adult	86.0538	26.0014	-193.9417	745.2338	0.11295	271.9568	0.78749	212.8178	0.87184	0.01061	-0.011965	586.6966	0.2642	660.242	0.023678	205055.4375	0.79807	2053.4248	0.31754	175.2691	0.71765	158.2733	1.276	0.010009	-0.0050657	-0.99569	7390048.5	1.0144
05	2019-04-20t1023	1555773897.02	adult	90.0543	30.0019	-189.9412	594.1492	-0.6859	241.6298	-0.01543	200.4037	0.53783	0.010624	0.0017762	473.6141	-0.60935	547.9665	-0.61773	181947.25	-0.017006	1461.7671	-0.9078	162.2968	-0.61381	143.8308	-0.34752	0.010015	0.001445	-1.0124	6968377	0.51811
05	2019-04-20t1423	1555788293.67	adult	94.0534	34.001	-185.9421	736.2112	0.49881	248.8383	0.53254	197.4081	0.61389	0.010596	-0.025585	568.2934	0.60855	685.8258	0.70031	187872.9375	0.55585	1998.7157	0.048077	170.6067	0.29227	151.2508	0.50323	0.01001	-0.0035309	0.083657	7618611	1.1968
05	2019-04-20t1823	1555802694.53	adult	98.0536	38.0012	-181.9419	629.1488	-0.047962	191.0336	-1.4104	145.6374	-1.7685	0.01061	-0.012125	480.5909	-0.069714	586.4445	0.12325	144039.2969	-1.4025	1709.4468	-0.54647	167.417	-0.034651	147.7442	0.11184	0.010003	-0.010193	-0.10497	6895402.5	0.39668
05	2019-04-20t2223	1555817098.87	adult	102.0548	42.0024	-177.9407	444.4397	-1.2472	186.8778	-1.3388	161.2864	-0.83257	0.01061	-0.012365	341.8425	-1.3855	395.0643	-1.3283	140905.8438	-1.3313	1376.2145	-1.1874	148.5033	-2.0848	129.9742	-1.9167	0.010014	0.00044576	-0.099037	6465831.5	-0.074364
05	2019-04-21t0223	1555831497.58	adult	106.0545	46.0021	-173.941	470.5015	-0.88472	192.3523	-0.90297	163.0094	-0.59755	0.010624	0.0010623	375.3813	-0.8101	440.1935	-0.75215	144841.2969	-0.90468	1809.0582	-0.45828	159.2365	-0.89017	138.2656	-0.93523	0.010021	0.0075451	0.41865	6260859.5	-0.29128
05	2019-04-21t0623	1555845901.35	adult	110.0555	50.0031	-169.94	428.617	-1.0677	164.3353	-1.8051	137.2725	-1.8573	0.010596	-0.026512	307.9112	-1.4143	370.999	-1.2287	124073.1875	-1.7903	1826.6649	-0.46265	150.8249	-1.7865	128.8327	-1.9841	0.010021	0.0080039	0.47723	5884736	-0.68445
05	2019-04-21t1023	1555860300.78	adult	114.0554	54.003	-165.9401	376.3154	-1.3684	174.002	-1.258	150.8111	-1.0291	0.010652	0.027949	307.2521	-1.2663	355.0781	-1.2407	130675.5	-1.2777	1877.0555	-0.40315	153.8699	-1.4399	133.0129	-1.4789	0.010018	0.0052171	0.91299	5928454.5	-0.62184
05	2019-04-21t1423	1555874700.42	adult	118.0553	58.0029	-161.9402	340.5435	-1.563	144.1938	-2.293	129.8548	-2.1091	0.010638	0.013934	261.6557	-1.6795	302.6003	-1.6332	108433.7031	-2.3024	1920.7313	-0.34565	147.4182	-2.1328	127.0517	-2.1305	0.010017	0.0037576	0.074318	6107534	-0.41835
05	2019-04-21t1823	1555889104.17	adult	122.0563	62.0039	-157.9392	379.3138	-1.1321	173.4913	-1.0265	157.4344	-0.52801	0.010652	0.027463	294.2378	-1.1643	346.3474	-1.0914	130291.9922	-1.0451	1858.5079	-0.45515	153.7692	-1.4346	131.6942	-1.5812	0.010005	-0.0083919	1.0187	6286237.5	-0.22244
05	2019-04-21t2223	1555903505.73	adult	126.0567	66.0043	-153.9388	366.7499	-1.149	176.8202	-0.8013	161.7576	-0.2448	0.010624	-0.00011136	291.7191	-1.085	349.7996	-0.95313	133145.5938	-0.80155	2664.8564	0.90152	155.211	-1.2663	135.5103	-1.1275	0.010015	0.0020475	-0.13236	6214647	-0.28982
05	2019-04-22t0223	1555917907.01	adult	130.0571	70.0047	-149.9384	442.8973	-0.38471	198.5519	0.11467	173.9713	0.45834	0.010596	-0.027476	360.1491	-0.15411	412.9814	-0.21409	149906.6562	0.13505	1628.4116	-0.82088	166.8911	0.023101	144.4043	-0.11091	0.010017	0.0039258	0.01328	6181311.5	-0.3171
05	2019-04-22t0623	1555932307.59	adult	134.0573	74.0048	-145.9382	453.4178	-0.2059	194.9177	0.036389	165.8974	0.042361	0.01061	-0.013914	383.8289	0.21362	433.9299	0.08655	146967.9375	0.046287	2009.2635	-0.17506	159.2941	-0.78025	135.627	-1.0565	0.010023	0.010642	-0.15642	6277463	-0.21424
05	2019-04-22t1023	1555946711.39	adult	138.0583	78.0059	-141.9372	497.551	0.26226	208.5643	0.5988	177.8859	0.71125	0.01061	-0.014058	379.5642	0.23104	445.5517	0.27994	157257.4688	0.60886	1333.9204	-1.2703	169.6228	0.34497	150.6896	0.61245	0.01001	-0.0027366	-0.80281	7049353	0.55041
05	2019-04-22t1423	1555961128.8	adult	142.0631	82.0107	-137.9323	523.6574	0.55908	222.9818	1.1696	191.7577	1.4714	0.010582	-0.041446	430.2044	0.88653	502.6573	0.9168	168574.2188	1.2012	2565.811	0.73876	171.4499	0.54041	149.3982	0.48182	0.010001	-0.011809	-0.20652	7011785	0.51194
05	2019-04-22t1823	1555975519.22	adult	146.0605	86.0081	-133.935	573.6031	1.0554	223.7186	1.226	196.1133	1.719	0.01071	0.082192	439.704	1.045	516.6513	1.11	167117.7969	1.1591	2394.6533	0.4582	173.7697	0.77156	153.8123	0.96274	0.01001	-0.0028553	-0.76694	7169737.5	0.66089
05	2019-04-22t2223	1555989912.36	adult	150.0586	90.0062	-129.9369	478.8116	0.27232	210.4971	0.77599	186.2913	1.2096	0.01061	-0.014253	388.5228	0.4977	427.7749	0.28139	158714.7969	0.78485	1671.1809	-0.68511	166.1823	-0.015553	145.0932	0.031465	0.01002	0.0074728	-0.065056	7114931	0.60637
05	2019-04-23t0223	1556004312.45	adult	154.0586	94.0062	-125.9369	597.2355	1.3521	220.8138	1.1854	174.5734	0.60181	0.010596	-0.027853	466.5907	1.4452	537.461	1.4116	166714.4531	1.2044	2566.1277	0.71815	172.283	0.58338	151.46	0.72179	0.010023	0.010102	-0.4613	7099094	0.59162
05	2019-04-23t0623	1556018714.86	adult	158.0593	98.0069	-121.9362	496.0441	0.51852	207.9977	0.76475	176.5428	0.73752	0.010568	-0.054963	394.2374	0.66513	463.6381	0.7385	157454.2344	0.803	2098.6201	-0.0043644	159.6732	-0.65308	143.7569	-0.095521	0.010009	-0.0040114	-1.0183	6716336	0.2539
05	2019-04-23t1023	1556033116.5	adult	162.0597	102.0073	-117.9358	528.7039	0.84045	219.492	1.2198	184.0903	1.1825	0.010624	-0.00041865	436.1288	1.1899	488.8169	1.0308	165277.5	1.2177	1474.3728	-0.953	170.3424	0.36539	151.9338	0.7958	0.010006	-0.0068979	-0.36061	7371397.5	0.84206
05	2019-04-23t1423	1556047518.58	adult	166.0603	106.0079	-113.9352	506.273	0.69281	224.2018	1.4306	198.2786	1.993	0.010596	-0.027587	412.3619	0.97202	482.3029	1.0154	169272.375	1.4492	1208.0977	-1.3489	165.3345	-0.10249	148.2835	0.41979	0.010005	-0.0075286	-0.71392	7254217.5	0.74977
05	2019-04-23t1823	1556061916.58	adult	170.0597	110.0073	-109.9357	480.9523	0.52761	208.904	0.93867	171.74	0.59807	0.01061	-0.013771	404.5958	0.93828	456.5194	0.82077	157513.5938	0.94659	1349.6786	-1.1286	165.1568	-0.11699	148.3176	0.4408	0.010017	0.0037876	-0.62592	7139233.5	0.66541
05	2019-04-23t2223	1556076321.17	adult	174.061	114.0086	-105.9345	383.2723	-0.22404	186.492	0.2089	163.3575	0.19012	0.010582	-0.040839	324.9595	0.11543	359.9199	-0.031346	140987.9375	0.23412	1240.6036	-1.2914	154.5518	-1.0388	139.8432	-0.46119	0.010013	-0.00024989	-1.0389	7285419.5	0.8026
05	2019-04-24t0223	1556090720.33	adult	178.0608	118.0084	-101.9347	577.7045	1.4092	221.2831	1.4729	182.0703	1.2579	0.010667	0.041457	461.0677	1.674	500.5983	1.336	165962.3438	1.4399	1705.8268	-0.5917	154.9835	-0.98618	140.2519	-0.40637	0.010018	0.0049392	-0.90483	7317389	0.84245
05	2019-04-24t0623	1556105128.08	adult	182.0629	122.0105	-97.9325	469.1418	0.58098	189.9261	0.44779	161.4531	0.19333	0.010596	-0.026898	377.3187	0.81487	435.3165	0.78604	143394.2188	0.46427	1316.9357	-1.1779	155.7319	-0.90608	140.551	-0.35871	0.010013	0.00011844	-1.0012	7185159	0.74896
05	2019-04-24t1023	1556119528.66	adult	186.0631	126.0107	-93.9324	552.3729	1.3093	200.3684	0.86976	154.9984	-0.097014	0.010681	0.055606	439.1318	1.5591	497.6733	1.4233	150075.9219	0.83201	1680.0531	-0.62973	160.9697	-0.45279	144.2878	0.074551	0.010017	0.0032152	-0.77076	7376276.5	0.91987
05	2019-04-24t1423	1556133923.74	adult	190.0617	130.0093	-89.9337	464.8183	0.65727	202.3399	0.99703	175.0342	1.0391	0.010695	0.069618	376.8827	0.9369	422.7533	0.78826	151350.25	0.94996	1805.8544	-0.4398	159.0022	-0.59917	143.2093	-0.025587	0.010008	-0.0057487	-1.0292	7276735	0.85078
05	2019-04-24t1823	1556148324.93	adult	194.0621	134.0097	-85.9334	472.6869	0.77756	203.7196	1.0983	175.4222	1.1025	0.01061	-0.012863	380.1752	1.0352	429.5557	0.91013	153604.5469	1.1063	1796.3809	-0.45375	164.6891	-0.1402	148.4493	0.55429	0.010009	-0.0041996	-0.89071	7486438.5	1.0245
05	2019-04-24t2223	1556162728.67	adult	198.0631	138.0107	-81.9324	511.8364	1.141	210.5369	1.3732	180.7865	1.4168	0.01061	-0.012824	389.2669	1.19	438.1287	1.0404	158744.8281	1.3814	1544.5381	-0.83264	159.5517	-0.54184	145.2193	0.1951	0.01002	0.0064846	-0.98199	7340652.5	0.90868
05	2019-04-25t0223	1556177133.08	adult	202.0643	142.0119	-77.9312	450.5466	0.69077	194.7821	0.88148	166.2405	0.67965	0.010596	-0.026428	350.6218	0.81255	401.2858	0.74607	147060.5	0.89798	1535.7552	-0.8479	154.0031	-0.96213	139.0028	-0.47135	0.010001	-0.012738	-1.1563	7252929	0.84206
05	2019-04-25t0623	1556191537.02	adult	206.0654	146.013	-73.9301	420.0845	0.48369	169.6493	0.072497	139.911	-0.66973	0.010624	0.00085368	342.5603	0.76765	377.6632	0.56891	127745.9375	0.071954	1690.1378	-0.62259	156.6265	-0.77501	141.9576	-0.18432	0.010019	0.0056141	-1.2085	7441013.5	0.98933
05	2019-04-25t1023	1556205934.38	adult	210.0647	150.0123	-69.9308	419.9177	0.5194	196.4685	1.0028	173.7443	1.1034	0.010624	0.00080916	350.1702	0.89715	393.3877	0.75476	147940.8125	1.0021	1464.7969	-0.96277	158.5313	-0.65062	143.9064	-0.012121	0.010005	-0.0091845	-1.1243	7368217.5	0.93661
05	2019-04-25t1423	1556220337.41	adult	214.0655	154.0131	-65.93	381.4765	0.24961	180.0474	0.48442	160.4294	0.42848	0.010596	-0.026568	305.7878	0.44829	338.1382	0.28601	135935.7969	0.49988	1941.4983	-0.26201	156.2686	-0.83201	139.8351	-0.45387	0.010015	0.00060385	-1.1314	7521053	1.0555
05	2019-04-25t1819	1556234501.76	adult	218.0001	157.9477	-61.9954	372.0688	0.20973	177.3237	0.42212	155.0278	0.16229	0.010624	0.00068585	315.6814	0.60127	355.5349	0.48438	133524.7812	0.42171	2092.72	-0.044467	155.7081	-0.89181	140.1702	-0.45257	0.010017	0.0029201	-1.1485	7383368	0.95962
05	2019-04-25t2219	1556248900.48	adult	221.9997	161.9473	-57.9958	354.9659	0.11003	176.2548	0.41499	160.1538	0.4351	0.010582	-0.040248	287.3902	0.32827	320.0625	0.19683	133248.6094	0.43808	1327.3635	-1.1914	157.0423	-0.82316	140.6994	-0.43437	0.010013	-0.00156	-0.90608	7590955	1.117
05	2019-04-26t0219	1556263300.82	adult	225.9998	165.9474	-53.9957	380.9785	0.34914	184.2805	0.7114	168.15	0.8521	0.010624	0.00063813	310.2061	0.62863	357.2916	0.57935	138763.25	0.71109	1936.9579	-0.29134	163.4783	-0.4176	145.7868	0.018724	0.010019	0.0038097	-0.80221	7195989.5	0.84044
05	2019-04-26t0619	1556277700.14	adult	229.9996	169.9472	-49.9959
05	2019-04-26t1019	1556292100.57	adult	233.9997	173.9473	-45.9957
05	2019-04-26t1419	1556306500.28	adult	237.9997	177.9473	-41.9958
05	2019-04-26t1819	1556320887.32	adult	241.9961	181.9437	-37.9994
05	2019-04-26t2219	1556335285.09	adult	245.9954	185.943	-34
05	2019-04-27t0219	1556349685.62	adult	249.9956	189.9432	-29.9999
05	2019-04-27t0619	1556364085.05	adult	253.9954	193.943	-26.0001
05	2019-04-27t1019	1556378485.32	adult	257.9955	197.9431	-22
05	2019-04-27t1419	1556392885.14	adult	261.9955	201.9431	-18
05	2019-04-27t1819	1556407285.57	adult	265.9956	205.9432	-13.9999
05	2019-04-27t2219	1556421685	adult	269.9954	209.943	-10.0001
05	2019-04-28t0219	1556436085.25	adult	273.9955	213.9431	-6
05	2019-04-28t0619	1556450485.44	adult	277.9955	217.9431	-1.9999
05	2019-04-28t1019	1556464885.03	dead	281.9954	221.943	1.9999
09	2019-04-16t1419	1555442520.56	egg	-1.9996	-58.0525	-265.9917
09	2019-04-16t1819	1555456917.7	larva	1.9996	-54.0533	-261.9925
09	2019-04-16t2219	1555471317.75	larva	5.9996	-50.0533	-257.9925
09	2019-04-17t0219	1555485718.42	larva	9.9998	-46.0531	-253.9923
09	2019-04-17t0619	1555500118.7	larva	13.9999	-42.053	-249.9922
09	2019-04-17t1019	1555514518.52	larva	17.9998	-38.0531	-245.9923
09	2019-04-17t1419	1555528918.51	larva	21.9998	-34.0531	-241.9923
09	2019-04-17t1819	1555543318.85	larva	25.9999	-30.053	-237.9922
09	2019-04-17t2219	1555557718.67	larva	29.9999	-26.053	-233.9922
09	2019-04-18t0219	1555572118.49	larva	33.9998	-22.0531	-229.9923
09	2019-04-18t0619	1555586518.41	larva	37.9998	-18.0531	-225.9923
09	2019-04-18t1019	1555600919.08	larva	42	-14.0529	-221.9921
09	2019-04-18t1422	1555615499.57	larva	46.0501	-10.0028	-217.942
09	2019-04-18t1823	1555629915.56	larva	50.0546	-5.9983	-213.9375	639.1368	-1.4326	319.8307	0.097287	304.5653	1.6847	0.01061	-0.018185	541.0151	-1.3965	586.8322	-1.5076	241152.375	0.1094	1443.7666	-0.83953	186.987	0.66645	148.3645	0.030929	0.010035	0.016629	0.70288	4490868	-0.879
09	2019-04-18t2223	1555644311.58	larva	54.0535	-1.9994	-209.9386	690.8621	-1.1416	258.0561	-1.2098	199.0683	-0.92386	0.010624	-0.0036492	560.6668	-1.1729	622.1565	-1.2485	194316.25	-1.2044	736.7524	-2.5635	166.6756	-0.80515	145.6834	-0.21254	0.010019	0.0013887	-2.5248	5157275	-0.2907
09	2019-04-19t0223	1555658707.59	adult	58.0523	1.9994	-205.9397	1017.1757	0.42843	271.3808	-0.7478	173.1504	-1.5532	0.010652	0.024635	779.6147	0.46478	909.9049	0.40051	203807	-0.76209	1389.7882	-0.94949	163.2271	-1.0099	134.955	-1.2511	0.010015	-0.0020294	-0.0094906	5411140	-0.17185
09	2019-04-19t0623	1555673110.07	adult	62.053	6.0001	-201.939	914.8096	0.08529	279.3781	-0.38416	212.8588	-0.30724	0.010624	-0.0019981	649.1334	-0.31446	817.1487	0.029626	210371.7031	-0.38197	1870.1333	0.17817	169.1841	-0.44377	142.6802	-0.49578	0.010009	-0.0077221	-0.88443	5933284.5	0.24671
09	2019-04-19t1023	1555687510.71	adult	66.0532	10.0003	-197.9389	790.4716	-0.39426	291.1776	0.11605	236.0892	0.56637	0.01061	-0.014881	651.8796	-0.14692	748.2588	-0.229	219547.9375	0.12705	1574.8214	-0.51902	164.7197	-0.74445	138.1547	-0.9535	0.010024	0.0080053	-0.26495	6096605	0.26731
09	2019-04-19t1423	1555701920.91	adult	70.0561	14.0031	-193.936	706.5914	-0.70725	273.0641	-0.18601	210.0593	-0.093007	0.01061	-0.014117	590.2132	-0.47241	663.2925	-0.60638	205890.3438	-0.17505	1785.0133	-0.062536	155.7697	-1.4746	131.6048	-1.6404	0.010012	-0.0035037	-0.26171	6099008	0.11501
09	2019-04-19t1823	1555716311.18	adult	74.0533	18.0004	-189.9387	657.3166	-0.86381	263.3008	-0.26902	216.5328	0.31949	0.010638	0.013999	565.0265	-0.52662	629.5809	-0.69154	198002.1875	-0.27927	1696.2673	-0.27753	156.7514	-1.3341	130.7559	-1.7521	0.010016	0.0013319	0.014667	6040887	-0.097143
09	2019-04-19t2223	1555730714.46	adult	78.0543	22.0014	-185.9378	1026.267	1.3723	287.1022	0.70538	184.7848	-0.69098	0.010638	0.014694	787.8444	1.5701	960.2592	1.6578	215900.8438	0.69141	2432.259	1.2592	168.5117	-0.12982	141.41	-0.62049	0.010003	-0.011216	1.7564	6637339.5	0.40222
09	2019-04-20t0223	1555745113.46	adult	82.054	26.0011	-181.9381	507.1712	-1.5429	255.3597	-0.069141	242.1968	1.8721	0.01061	-0.012129	421.9748	-1.4879	457.6129	-1.6162	192541.1875	-0.058955	1591.2474	-0.54275	147.2743	-2.1965	124.8287	-2.4567	0.010009	-0.0049669	0.31989	6474326	0.098428
09	2019-04-20t0623	1555759513.75	adult	86.0541	30.0012	-177.938	721.7403	-0.037997	246.6317	-0.10692	199.9785	0.30261	0.010624	0.0017065	554.3185	-0.046897	653.8141	-0.023875	185713.6875	-0.10834	1909.851	0.03247	163.6482	-0.49246	140.0619	-0.77085	0.010002	-0.011932	1.3343	6872077	0.45822
09	2019-04-20t1023	1555773916.05	adult	90.0547	34.0018	-173.9374	813.8228	0.79106	245.2666	0.11772	161.2275	-1.2848	0.010582	-0.03913	669.6322	1.358	771.1016	1.1083	185421.5312	0.15183	1920.3843	-0.026009	162.552	-0.58675	142.9053	-0.45263	0.010011	-0.0028443	-0.56731	6738756.5	0.26997
09	2019-04-20t1423	1555788312.38	adult	94.0537	38.0008	-169.9384	427.0057	-1.6751	182.8644	-1.9517	154.454	-1.4682	0.010596	-0.025585	340.7966	-1.7702	393.8948	-1.6599	138062.6562	-1.9348	1174.5228	-1.4923	143.4393	-2.6342	123.4391	-2.6809	0.010014	0.00065152	-0.48285	6130597	-0.41922
09	2019-04-20t1823	1555802713.47	adult	98.054	42.0011	-165.9381	572.4189	-0.46416	180.5559	-1.8131	143.8528	-1.858	0.010667	0.042779	412.2401	-0.81148	531.1066	-0.3439	135416.9375	-1.8428	2348.4167	0.61827	146.8732	-2.2724	122.0348	-2.8464	0.010005	-0.0083596	-0.39576	6180276	-0.38161
09	2019-04-20t2223	1555817117.58	adult	102.0551	46.0022	-161.937	462.3307	-1.1108	168.7622	-2.0443	144.2152	-1.7137	0.010624	0.0013058	317.1113	-1.6626	403.7805	-1.2517	127077.9531	-2.047	1793.3696	-0.44344	147.8009	-2.1617	126.0988	-2.3629	0.010016	0.0027873	0.65854	6050082.5	-0.52633
09	2019-04-21t0223	1555831516.61	adult	106.0549	50.002	-157.9372	431.4287	-1.1925	166.3929	-1.9205	140.6294	-1.7817	0.01061	-0.012609	316.5827	-1.4863	395.6599	-1.1573	125460.25	-1.9145	2372.9631	0.52839	158.7136	-0.94729	135.3445	-1.2706	0.01002	0.0069495	0.4148	5797171.5	-0.79325
09	2019-04-21t0623	1555845920.26	adult	110.0559	54.003	-153.9362	455.8903	-0.84661	183.8651	-1.0373	162.1668	-0.51306	0.010596	-0.026512	340.7761	-1.0284	380.8543	-1.1363	138818.1875	-1.0197	1727.4297	-0.63365	161.2282	-0.6532	139.8526	-0.72482	0.010012	-0.0012483	0.085922	6038802	-0.51875
09	2019-04-21t1023	1555860319.74	adult	114.0557	58.0028	-149.9364	412.1881	-1.0699	165.3624	-1.5982	145.5335	-1.3182	0.010596	-0.026807	318.302	-1.1344	369.1936	-1.1049	124848.5781	-1.5826	1086.6285	-1.7503	156.2426	-1.1818	137.4713	-0.97166	0.010002	-0.010892	-1.2215	6092054.5	-0.44746
09	2019-04-21t1423	1555874719.6	adult	118.0557	62.0028	-145.9364	553.3673	0.25074	202.8008	0.012981	168.2829	0.01142	0.01061	-0.013443	404.5736	0.048831	465.3026	-0.031609	152911.7969	0.023433	1825.8967	-0.5061	166.209	-0.088624	144.7793	-0.12216	0.010011	-0.0018012	0.53469	6159372	-0.36376
09	2019-04-21t1823	1555889123.04	adult	122.0566	66.0037	-141.9354	556.9131	0.41201	210.814	0.43567	162.9371	-0.22405	0.010596	-0.027291	445.3668	0.67765	509.6898	0.54494	159164.5938	0.45788	2264.7126	0.22862	168.7301	0.19571	143.4975	-0.25018	0.010005	-0.007774	2.4478	6408371	-0.095678
09	2019-04-21t2223	1555903524.84	adult	126.0571	70.0042	-137.9349	672.3458	1.5447	189.3538	-0.31431	138.2781	-1.5377	0.010624	-0.00011136	469.1229	1.0794	571.7627	1.2943	142583.4062	-0.31435	2546.1667	0.70269	167.0014	0.019708	143.6423	-0.21582	0.010014	0.0012622	2.1405	6703936	0.21036
09	2019-04-22t0223	1555917926.1	adult	130.0575	74.0046	-133.9346	585.4173	0.88075	199.4497	0.14917	151.709	-0.76053	0.010681	0.054873	468.1675	1.1569	546.2471	1.1398	149387.8438	0.10858	2743.7092	1.0368	157.6771	-0.979	135.1766	-1.1367	0.01002	0.0071218	0.72931	6168645	-0.32987
09	2019-04-22t0623	1555932326.71	adult	134.0577	78.0048	-129.9344	584.0426	0.95572	198.064	0.1557	148.4411	-0.90724	0.010596	-0.027548	464.2864	1.1813	543.1489	1.1931	149538.3438	0.1757	2522.0093	0.6723	155.9755	-1.1383	136.0236	-1.0129	0.010003	-0.0093242	-0.13172	6486398	-0.0065038
09	2019-04-22t1023	1555946730.71	adult	138.0588	82.0059	-125.9333	619.4948	1.3452	201.8952	0.34926	144.1552	-1.1115	0.010596	-0.027692	463.8425	1.2341	556.7327	1.4001	152430.8438	0.3692	2332.5469	0.36276	162.6473	-0.39864	140.827	-0.46166	0.010019	0.0060669	0.30773	6445061	-0.042486
09	2019-04-22t1423	1555961148.44	adult	142.0637	86.0108	-121.9284	604.3098	1.273	217.2885	0.95922	166.0616	0.08941	0.01061	-0.014214	485.7873	1.5412	569.5892	1.5866	163835.5625	0.96893	2205.4722	0.15674	165.0566	-0.13086	144.1718	-0.082663	0.010015	0.0024841	0.24348	6476985.5	-0.0052232
09	2019-04-22t1823	1555975538.41	adult	146.0609	90.008	-117.9312	579.3676	1.1062	204.5337	0.52392	161.8452	-0.12155	0.01061	-0.014265	454.2877	1.2152	518.4739	1.1282	154218.4062	0.53319	2512.2178	0.64567	161.9768	-0.44519	143.0822	-0.19037	0.010001	-0.011552	0.13806	6527016	0.049762
09	2019-04-22t2223	1555989931.62	adult	150.059	94.0061	-113.9331	512.6883	0.56919	194.5132	0.19553	166.1485	0.12617	0.010582	-0.041484	371.8996	0.30525	447.3926	0.47519	147051.9688	0.22338	1885.7643	-0.34725	157.7437	-0.86974	138.8082	-0.64309	0.010006	-0.0061337	0.21415	6337194	-0.11861
09	2019-04-23t0223	1556004331.7	adult	154.059	98.0061	-109.933	470.0977	0.2462	180.6473	-0.26419	139.7916	-1.2741	0.010596	-0.027853	393.809	0.60893	452.559	0.57864	136388.7188	-0.24636	2722.5867	0.96143	160.8722	-0.54679	142.4729	-0.24321	0.010024	0.011545	0.018851	6499559	0.044811
09	2019-04-23t0623	1556018733.94	adult	158.0597	102.0068	-105.9324	383.3756	-0.45125	170.4675	-0.58179	153.3331	-0.51775	0.010624	-0.0004998	310.0076	-0.29474	349.1323	-0.37545	128362.0156	-0.58071	1645.1556	-0.70193	149.2365	-1.661	132.0838	-1.3491	0.01002	0.0075534	-0.63232	6374336.5	-0.051234
09	2019-04-23t1023	1556033135.99	adult	162.0602	106.0073	-101.9318	479.2409	0.42057	189.8213	0.16237	158.8663	-0.18427	0.010638	0.013288	356.8318	0.29475	438.0662	0.54226	142745.625	0.15312	2008.9337	-0.13697	157.7954	-0.81254	139.5901	-0.52874	0.01001	-0.0025866	-0.23884	6573282	0.14428
09	2019-04-23t1423	1556047537.83	adult	166.0607	110.0078	-97.9313	547.1648	1.0349	199.9567	0.57328	160.28	-0.06777	0.010596	-0.027587	426.4382	1.1294	485.6895	1.0476	150967.2812	0.59098	2493.9424	0.60337	157.562	-0.81135	139.1945	-0.55575	0.0099998	-0.013229	-0.20283	6728056	0.29789
09	2019-04-23t1823	1556061935.78	adult	170.0602	114.0073	-93.9319	613.5422	1.6226	196.433	0.50121	154.3769	-0.34408	0.010624	-0.00010084	434.7781	1.273	538.4887	1.5935	147914.0625	0.50016	2430.7422	0.5061	156.7254	-0.86598	139.3611	-0.52418	0.010005	-0.0082843	-0.25416	6845609.5	0.41705
09	2019-04-23t2223	1556076340.5	adult	174.0615	118.0086	-89.9306	645.0446	1.9169	199.9103	0.67646	160.5417	0.037139	0.01061	-0.013607	451.4363	1.5108	561.0954	1.8512	150732.3906	0.6843	2646.6765	0.82835	148.434	-1.5706	132.4437	-1.2649	0.010007	-0.0064402	-0.54062	6600861.5	0.23096
09	2019-04-24t0223	1556090739.88	adult	178.0613	122.0084	-85.9308	551.9664	1.2001	193.0393	0.49386	157.6584	-0.069689	0.010638	0.013933	391.623	0.90982	445.624	0.82432	145165.5312	0.48394	2647.3579	0.82596	157.8437	-0.74174	138.8287	-0.56266	0.010017	0.0041144	-0.26488	6444601.5	0.12164
09	2019-04-24t0623	1556105147.54	adult	182.0634	126.0105	-81.9286	719.2912	2.606	191.5817	0.50494	151.6445	-0.33935	0.010596	-0.026898	441.9401	1.5258	535.708	1.7177	144644.1875	0.52151	2907.2266	1.2192	151.7412	-1.2417	134.2105	-1.0603	0.010013	-0.00077421	-0.5798	6531851.5	0.2129
09	2019-04-24t1023	1556119548.28	adult	186.0637	130.0107	-77.9284	608.3983	1.7619	210.7822	1.2275	163.0976	0.34078	0.010624	0.00055869	478.1963	1.9891	553.1938	1.9376	158718.9688	1.226	2532.5544	0.65457	155.9334	-0.86743	138.0163	-0.61944	0.010004	-0.0091046	-0.30444	6593177	0.28142
09	2019-04-24t1423	1556133943.03	adult	190.0622	134.0093	-73.9299	620.6791	1.9134	188.9094	0.53789	150.7203	-0.26815	0.01061	-0.012954	427.4561	1.4941	525.9383	1.7429	142437.7188	0.54558	2568.6597	0.70854	144.8251	-1.7406	127.7664	-1.7303	0.010008	-0.0052367	-0.54086	6034284	-0.15372
09	2019-04-24t1823	1556148344.45	adult	194.0626	138.0097	-69.9295	554.6047	1.4383	174.2678	0.096857	138.3936	-0.86882	0.010596	-0.026498	386.738	1.1078	470.3246	1.2878	131572.1875	0.11196	2490.1509	0.58753	152.3218	-1.111	137.0091	-0.68934	0.010003	-0.010682	-0.64495	6639403.5	0.34595
09	2019-04-24t2223	1556162748.12	adult	198.0636	142.0107	-65.9285	379.1006	0.072296	174.9138	0.16841	155.4582	0.080502	0.010582	-0.040057	305.8614	0.26719	356.206	0.28187	132234.8438	0.19132	1720.8004	-0.56896	150.3687	-1.2461	133.7186	-1.0322	0.010007	-0.0063222	-0.57965	6491265	0.23628
09	2019-04-25t0223	1556177152.79	adult	202.0649	146.012	-61.9272	491.7138	1.0208	172.9835	0.14819	143.2036	-0.52622	0.010596	-0.026428	351.397	0.82114	427.1343	0.98488	130602.5469	0.16302	2968.3401	1.2895	146.6828	-1.5113	129.051	-1.5152	0.010008	-0.0059695	-0.47327	5965444	-0.16425
09	2019-04-25t0623	1556191556.86	adult	206.066	150.0131	-57.9261	463.0423	0.82602	174.34	0.22956	145.7156	-0.36812	0.010638	0.014561	368.1314	1.0506	418.5814	0.94576	131103.7031	0.22122	2527.9568	0.62402	149.8142	-1.2742	132.8467	-1.1216	0.010018	0.0044003	-0.62362	6355568	0.15478
09	2019-04-25t1023	1556205954.15	adult	210.0653	154.0124	-53.9268	413.1848	0.46602	166.1185	-0.0099886	142.8197	-0.49342	0.01061	-0.012862	308.6506	0.43731	355.7461	0.40877	125253.3594	-0.0031062	1947.6216	-0.24554	148.9111	-1.3401	131.6235	-1.2539	0.01	-0.013915	-0.5372	6284050	0.11627
09	2019-04-25t1423	1556220357.16	adult	214.0661	158.0132	-49.926	365.7145	0.12513	164.1267	-0.046307	143.0066	-0.46745	0.010652	0.028187	293.235	0.30887	332.225	0.23169	123259.1328	-0.061258	1975.52	-0.21148	147.0626	-1.4783	129.7814	-1.4544	0.010009	-0.0055117	-0.6573	6303545.5	0.14952
09	2019-04-25t1819	1556234521.57	adult	218.0007	161.9478	-45.9914	457.5531	0.88326	155.6452	-0.30092	132.5648	-0.9895	0.010724	0.097407	324.655	0.7014	399.0062	0.88422	116111.3203	-0.34954	2431.3787	0.45909	141.2374	-1.8893	123.155	-2.1233	0.010014	-0.0006215	-0.76869	6163600	0.065413
09	2019-04-25t2219	1556248920.54	adult	222.0004	165.9475	-41.9917	369.4832	0.22425	153.8533	-0.33312	140.8762	-0.55095	0.010724	0.097376	267.8141	0.10862	318.6036	0.18339	114774.5781	-0.38124	1971.9907	-0.23142	144.4863	-1.6741	126.4009	-1.8204	0.01001	-0.0041399	-0.72652	6220858.5	0.12662
09	2019-04-26t0219	1556263320.75	adult	226.0005	169.9475	-37.9916	354.0096	0.13719	145.8186	-0.57508	135.0531	-0.83682	0.010638	0.014345	242.6764	-0.13369	296.2549	0.015342	109655.5625	-0.58191	2411.0664	0.41574	144.4361	-1.6875	126.0452	-1.8711	0.010011	-0.0036394	-0.62599	6333668.5	0.22553
09	2019-04-26t0619	1556277720.33	adult	230.0003	173.9474	-33.9918	259.4021	-0.5715	136.4073	-0.86496	129.8114	-1.0929	0.010638	0.014334	207.5354	-0.4933	240.3778	-0.46486	102578.2578	-0.87141	1597.8811	-0.80582	145.9288	-1.6005	127.5805	-1.7425	0.010017	0.0017803	-0.88215	5812784	-0.1243
09	2019-04-26t1019	1556292120.43	adult	234.0004	177.9475	-29.9917
09	2019-04-26t1419	1556306520.55	adult	238.0004	181.9475	-25.9917
09	2019-04-26t1819	1556320892.67	adult	241.9927	185.9397	-21.9994
09	2019-04-26t2219	1556335290.27	adult	245.992	189.9391	-18.0001
09	2019-04-27t0219	1556349690.91	adult	249.9922	193.9393	-13.9999
09	2019-04-27t0619	1556364090.22	adult	253.992	197.9391	-10.0001
09	2019-04-27t1019	1556378490.7	adult	257.9921	201.9392	-6
09	2019-04-27t1419	1556392890.32	adult	261.992	205.9391	-2.0001
09	2019-04-27t1819	1556407290.97	dead	265.9922	209.9393	2.0001
11	2019-04-16t1419	1555442529.49	egg	-1.9996	-54.0537	-277.9907
11	2019-04-16t1819	1555456926.61	larva	1.9996	-50.0545	-273.9915
11	2019-04-16t2219	1555471326.68	larva	5.9996	-46.0545	-269.9915
11	2019-04-17t0219	1555485727.33	larva	9.9998	-42.0543	-265.9913
11	2019-04-17t0619	1555500127.56	larva	13.9999	-38.0542	-261.9912
11	2019-04-17t1019	1555514527.43	larva	17.9998	-34.0542	-257.9913
11	2019-04-17t1419	1555528927.28	larva	21.9998	-30.0543	-253.9913
11	2019-04-17t1819	1555543327.81	larva	25.9999	-26.0541	-249.9912
11	2019-04-17t2219	1555557727.54	larva	29.9999	-22.0542	-245.9912
11	2019-04-18t0219	1555572127.3	larva	33.9998	-18.0543	-241.9913
11	2019-04-18t0619	1555586527.32	larva	37.9998	-14.0543	-237.9913
11	2019-04-18t1019	1555600927.93	larva	42	-10.0541	-233.9911
11	2019-04-18t1422	1555615508.63	larva	46.0502	-6.0039	-229.9409
11	2019-04-18t1823	1555629924.85	larva	50.0547	-1.9994	-225.9364	856.7015	-0.50635	264.9767	-1.169	204.0667	-0.88732	0.01061	-0.018185	653.2494	-0.66164	767.7939	-0.58825	199792.4375	-1.1551	2198.4766	1.0577	173.8926	-0.32964	141.7353	-0.59105	0.010008	-0.0097025	0.76934	4239501	-1.1664
11	2019-04-18t2223	1555644320.6	adult	54.0535	1.9994	-221.9376	656.0123	-1.2952	242.674	-1.5785	198.355	-0.94296	0.01061	-0.017317	543.1849	-1.2913	609.4821	-1.315	182976.2188	-1.5644	1819.7148	0.095505	156.7029	-1.5876	131.8986	-1.531	0.010025	0.0074232	-0.9088	4236149.5	-1.332
11	2019-04-19t0223	1555658716.81	adult	58.0524	5.9984	-217.9387	872.91	-0.2314	272.5184	-0.71944	200.9896	-0.7706	0.010596	-0.030111	627.0228	-0.60464	777.6497	-0.31749	205751.375	-0.69789	2213.2104	1.0223	166.5833	-0.73801	142.2353	-0.54105	0.010005	-0.011376	-1.3763	4911540.5	-0.73106
11	2019-04-19t0623	1555673119.02	adult	62.053	9.999	-213.9381	929.4428	0.15487	270.5695	-0.613	190.5224	-0.96894	0.010568	-0.056457	656.4796	-0.26105	862.4892	0.28476	204821.1406	-0.57301	1937.3422	0.33505	170.8531	-0.30389	146.0743	-0.15807	0.01001	-0.0066834	0.49601	5342578	-0.40869
11	2019-04-19t1023	1555687519.85	adult	66.0533	13.9992	-209.9378	713.9756	-0.77348	212.5159	-2.0193	144.5242	-2.3071	0.010596	-0.028514	568.1194	-0.78025	650.4792	-0.80067	160449.4844	-1.9988	1802.5518	-0.00081587	149.6186	-2.0559	127.1182	-2.0744	0.010022	0.0066895	-0.20559	5329415.5	-0.57709
11	2019-04-19t1423	1555701930.22	adult	70.0562	18.0021	-205.9349	801.6443	-0.21423	253.8345	-0.73338	186.7358	-0.87352	0.010596	-0.027751	608.3246	-0.32956	744.8845	-0.10921	191645.0312	-0.71247	1730.5315	-0.18346	164.7387	-0.66575	140.9805	-0.66777	0.010011	-0.0037682	0.04104	5594689.5	-0.43574
11	2019-04-19t1823	1555716320.42	adult	74.0534	21.9994	-201.9377	721.6541	-0.51307	251.3943	-0.626	197.0998	-0.37948	0.010624	0.00029231	551.1995	-0.64079	663.4626	-0.47554	189299.9062	-0.62516	1802.4049	-0.047593	156.1313	-1.3923	134.2626	-1.3803	0.010004	-0.010421	-0.49896	5774360	-0.38591
11	2019-04-19t2223	1555730723.74	adult	78.0544	26.0003	-197.9367	623.5684	-0.94885	250.6444	-0.45286	207.4514	0.19186	0.010624	0.00098662	497.8659	-0.94898	567.6679	-0.97314	188735.2188	-0.45303	1564.2091	-0.57668	160.4569	-0.91809	140.8562	-0.68053	0.010019	0.0051427	-0.37784	6197646.5	-0.070327
11	2019-04-20t0223	1555745122.57	adult	82.054	30	-193.9371	885.0794	0.77095	284.8941	0.92935	206.7191	0.38083	0.010695	0.070446	697.2876	1.038	847.7225	1.1417	213100.7969	0.86308	1685.897	-0.34803	162.8921	-0.60647	142.3003	-0.51959	0.010024	0.010081	0.16574	6126373.5	-0.2734
11	2019-04-20t0623	1555759522.98	adult	86.0541	34.0001	-189.937	688.5037	-0.25156	241.8155	-0.27701	191.6465	-0.066809	0.010638	0.015414	537.8343	-0.20528	645.7207	-0.083765	181845.2812	-0.28963	1811.4305	-0.16295	162.9553	-0.5646	144.0252	-0.3254	0.010023	0.0093773	0.13835	6308164	-0.1473
11	2019-04-20t1023	1555773925.4	adult	90.0548	38.0007	-185.9363	693.0186	-0.021142	246.9664	0.17995	188.9886	0.0067688	0.010681	0.056827	553.2551	0.18999	649.4663	0.1674	184977.8125	0.13027	1804.3831	-0.24905	164.3177	-0.39949	144.9213	-0.22367	0.010026	0.012056	0.29888	6244567.5	-0.26408
11	2019-04-20t1423	1555788321.69	adult	94.0538	41.9997	-181.9373	634.3515	-0.2173	239.4945	0.18072	196.8847	0.58854	0.010624	0.001722	485.1726	-0.26055	571.1837	-0.22655	180339.375	0.17918	1806.1638	-0.31179	165.8604	-0.219	148.2111	0.15522	0.010008	-0.0051968	-0.63055	6280967	-0.25592
11	2019-04-20t1823	1555802722.81	adult	98.0541	46	-177.937	530.7996	-0.76951	229.6645	0.074636	199.4037	0.92718	0.010695	0.070451	432.3961	-0.59273	484.2592	-0.73939	171789.0312	0.014686	1479.6907	-0.96528	167.6774	-0.0062825	149.3492	0.29653	0.010014	0.00031165	-0.13203	6011402	-0.56539
11	2019-04-20t2223	1555817126.69	adult	102.0552	50.0011	-173.9359	676.0397	0.51841	218.671	-0.10067	161.693	-0.81157	0.010667	0.042538	491.4573	0.29127	599.3428	0.46644	164003.25	-0.13579	1467.3176	-1.0249	165.603	-0.21474	145.2301	-0.16007	0.010009	-0.004423	0.15718	6320405	-0.23246
11	2019-04-21t0223	1555831525.75	adult	106.0549	54.0008	-169.9362	592.2924	0.074864	200.5262	-0.58254	150.024	-1.2846	0.010596	-0.026243	455.0159	0.1058	537.2069	0.13048	151397.3125	-0.56306	1598.4501	-0.82679	157.2404	-1.1082	138.4457	-0.91455	0.010014	0.00019864	0.32551	6171213	-0.38833
11	2019-04-21t0623	1555845929.48	adult	110.056	58.0019	-165.9352	518.1151	-0.34213	179.9329	-1.1919	135.4078	-1.958	0.01061	-0.012877	401.1068	-0.32015	468.6918	-0.31277	135669.4375	-1.1843	1604.7432	-0.84506	159.5382	-0.8373	140.2094	-0.68404	0.010008	-0.0051932	0.6064	6328561.5	-0.20711
11	2019-04-21t1023	1555860329.2	adult	114.0559	62.0018	-161.9352	533.8274	-0.057797	201.0544	-0.19279	164.8393	-0.26076	0.010596	-0.026807	390.5697	-0.27159	474.7686	-0.088777	151796.0625	-0.17229	2105.7996	-0.013282	165.1986	-0.2079	145.9252	-0.0097824	0.010014	0.0011718	0.26453	6433496	-0.083528
11	2019-04-21t1423	1555874728.97	adult	118.0558	66.0017	-157.9353	487.1587	-0.3135	190.8402	-0.45763	148.5847	-1.0756	0.010667	0.041457	392.3962	-0.098432	443.877	-0.24251	143130.1406	-0.48806	1696.4392	-0.72513	159.4499	-0.8239	140.5504	-0.60125	0.01002	0.0072014	-0.086117	6349136	-0.16393
11	2019-04-21t1823	1555889132.26	adult	122.0567	70.0026	-153.9344	519.7991	0.089328	217.4931	0.69733	183.1729	0.89377	0.010582	-0.040889	406.6858	0.20622	465.693	0.10418	164424.8125	0.73171	1588.2845	-0.91002	168.1957	0.13747	148.9635	0.36619	0.010003	-0.01032	-0.68337	6187918.5	-0.32449
11	2019-04-21t2223	1555903534.02	adult	126.0572	74.0031	-149.9339	387.0764	-0.96983	196.1877	-0.048776	182.7075	0.90877	0.010582	-0.041013	315.3538	-0.79666	344.4698	-1.0071	148317.9375	-0.018331	1209.141	-1.5372	161.8429	-0.54292	144.5333	-0.11593	0.010014	0.00087541	-0.22918	6093060.5	-0.41411
11	2019-04-22t0223	1555917935.21	adult	130.0575	78.0035	-145.9336	477.7559	-0.07519	212.2552	0.64108	187.9766	1.2251	0.010667	0.041057	384.1605	0.13732	440.7178	0.067709	159191.4375	0.6088	1518.207	-1.0044	151.7104	-1.6279	136.3791	-1.0031	0.010017	0.0045236	-0.82479	6300231.5	-0.19728
11	2019-04-22t0623	1555932335.99	adult	134.0578	82.0037	-141.9333	472.0485	-0.040211	193.9198	-0.0014431	166.943	0.099238	0.010624	-0.00024442	373.5686	0.090225	422.9178	-0.025012	146021.6406	-0.0013512	1483.892	-1.0433	156.419	-1.0905	138.8485	-0.70208	0.010014	0.0011148	-0.37871	6341852	-0.15022
11	2019-04-22t1023	1555946740.05	adult	138.0589	86.0048	-137.9322	499.3192	0.27797	218.9088	0.98586	186.6654	1.1857	0.010667	0.040841	418.788	0.6979	469.754	0.52379	164181.6094	0.95269	1755.9554	-0.58013	160.0263	-0.67805	142.4051	-0.28979	0.010021	0.0081749	-0.46066	6467622	-0.02035
11	2019-04-22t1423	1555961158.15	adult	142.0639	90.0098	-133.9272	525.7967	0.57803	240.028	1.7996	198.8584	1.8533	0.01071	0.082243	456.1658	1.1923	493.7803	0.82798	179300.9219	1.7271	1428.6622	-1.098	164.9993	-0.13687	149.0046	0.43932	0.010013	0.00012457	-0.37588	6509224	0.025952
11	2019-04-22t1823	1555975547.84	adult	146.0611	94.007	-129.9301	501.7854	0.4225	236.7253	1.7019	213.5629	2.6562	0.010596	-0.027899	427.0442	0.89731	476.4429	0.7103	178727.5938	1.7224	1814.0684	-0.46761	157.2989	-0.92783	142.6313	-0.23883	0.010007	-0.0057474	-1.0809	6476310.5	0.0015493
11	2019-04-22t2223	1555989940.99	adult	150.0592	98.0051	-125.932	544.7091	0.8498	235.2209	1.6739	200.1125	1.9531	0.010624	-0.00058283	442.0868	1.1179	498.0279	0.9754	177121.3125	1.671	1402.1724	-1.1087	154.1357	-1.235	140.1694	-0.49699	0.010019	0.0062316	-0.93757	6461523.5	-0.0027101
11	2019-04-23t0223	1556004341.15	adult	154.0592	102.0051	-121.9319	521.1279	0.69007	232.2892	1.5995	207.9771	2.4034	0.010582	-0.041451	408.2212	0.77454	469.9706	0.74947	175610.6094	1.6299	1435.9683	-1.0391	155.3634	-1.0924	140.0759	-0.5006	0.010004	-0.0084315	-0.75867	6553539	0.094045
11	2019-04-23t0623	1556018743.33	adult	158.0598	106.0057	-117.9313	465.101	0.25219	217.5663	1.1081	193.7028	1.6656	0.010638	0.013206	409.7565	0.842	449.9539	0.60538	163609.8438	1.0958	1887.0298	-0.32985	157.6018	-0.85314	142.9883	-0.17807	0.010003	-0.0096856	-1.1052	6569944.5	0.12329
11	2019-04-23t1023	1556033145.5	adult	162.0604	110.0063	-113.9307	460.026	0.25746	222.6413	1.332	195.5153	1.8015	0.010582	-0.04132	394.9575	0.72513	437.7404	0.53912	168316.7812	1.3613	1673.1476	-0.64956	158.3378	-0.76161	142.702	-0.19482	0.010018	0.0045927	-1.0963	6512116.5	0.090802
11	2019-04-23t1423	1556047547.31	adult	166.0609	114.0068	-109.9302	574.7382	1.2655	233.8445	1.7716	196.0142	1.8702	0.010667	0.040946	465.3149	1.5641	509.0692	1.2702	175383.4062	1.7357	1519.0652	-0.8768	154.3104	-1.1079	139.4331	-0.53015	0.010011	-0.0021731	-0.87519	6412368.5	0.026763
11	2019-04-23t1823	1556061945.1	adult	170.0603	118.0062	-105.9308	531.9126	0.94846	225.9358	1.5361	188.6755	1.517	0.010582	-0.041003	421.3712	1.1243	467.8844	0.92792	170807.4375	1.5648	1627.9238	-0.70785	152.5818	-1.2341	137.9547	-0.67571	0.010019	0.0056253	-1.0051	6518295	0.1402
11	2019-04-23t2223	1556076350.11	adult	174.0617	122.0076	-101.9294	437.621	0.22046	190.2098	0.33846	147.015	-0.69776	0.010624	6.3615e-05	360.3946	0.50639	423.3337	0.56207	143228	0.33761	1472.4263	-0.94191	155.1621	-0.9857	138.8493	-0.56915	0.010006	-0.0069805	-0.5209	6001050	-0.2699
11	2019-04-24t0223	1556090749.5	adult	178.0615	126.0074	-97.9296	495.2809	0.73969	212.5693	1.1708	188.7476	1.6211	0.010596	-0.027078	364.903	0.6158	425.4895	0.63691	160489.8438	1.1884	1689.2161	-0.61671	150.3925	-1.3785	136.9551	-0.76839	0.010019	0.0059723	-0.89346	6094207	-0.16773
11	2019-04-24t0623	1556105156.96	adult	182.0636	130.0095	-93.9275	586.0263	1.5272	224.9109	1.6554	175.0468	0.93157	0.010582	-0.040496	481.4666	1.9607	535.2117	1.7131	170032.6406	1.684	1489.6555	-0.91756	156.4364	-0.84683	141.2236	-0.2843	0.01	-0.013311	-0.73557	6273099	0.00059041
11	2019-04-24t1023	1556119557.82	adult	186.0638	134.0097	-89.9273	536.0622	1.1776	225.6842	1.7395	185.711	1.5631	0.010695	0.06946	426.4766	1.4198	491.2333	1.3636	168811.75	1.6861	1898.512	-0.30062	154.5699	-0.9797	141.168	-0.27067	0.010021	0.007201	-0.99191	6386054	0.11256
11	2019-04-24t1423	1556133952.39	adult	190.0623	138.0082	-85.9288	515.0338	1.062	210.6034	1.2795	166.9037	0.60195	0.010582	-0.040187	415.2002	1.359	471.4768	1.2391	159216.1406	1.3069	1612.0339	-0.73158	151.9781	-1.1647	137.356	-0.67173	0.010022	0.0085493	-1.0805	5883831	-0.27536
11	2019-04-24t1823	1556148353.94	adult	194.0627	142.0087	-81.9284	433.1875	0.45896	203.539	1.0922	179.2317	1.3054	0.010638	0.014515	349.6724	0.69819	387.0777	0.5166	153061.3125	1.0818	1538.762	-0.84042	149.5938	-1.3252	135.792	-0.82165	0.01002	0.0061747	-1.1147	5718222	-0.39198
11	2019-04-24t2223	1556162757.58	adult	198.0638	146.0097	-77.9273	518.2912	1.193	210.9419	1.3869	180.3554	1.3941	0.010596	-0.026459	376.5744	1.0496	428.033	0.94691	159261.1562	1.4046	1529.0604	-0.85579	152.096	-1.1137	138.6329	-0.50776	0.010022	0.008556	-0.99178	5857976	-0.26504
11	2019-04-25t0223	1556177162.38	adult	202.0651	150.011	-73.926	472.0273	0.86301	181.8674	0.44704	150.8265	-0.1272	0.010652	0.028328	329.6814	0.58084	391.11	0.65207	136582.4062	0.43007	1566.1527	-0.80255	146.2684	-1.5424	132.5631	-1.1468	0.010001	-0.012794	-1.048	5528505.5	-0.50576
11	2019-04-25t0623	1556191566.64	adult	206.0663	154.0122	-69.9248	452.5949	0.74277	181.0802	0.45524	149.0661	-0.19403	0.010596	-0.026452	336.0887	0.69606	404.0818	0.81223	136715.5469	0.47069	1653.1295	-0.67766	147.8936	-1.415	133.6349	-1.0405	0.010019	0.0048952	-0.95066	5314260	-0.64584
11	2019-04-25t1023	1556205963.64	adult	210.0654	158.0114	-65.9257	315.864	-0.30571	142.6926	-0.79173	115.8344	-1.8869	0.010638	0.014516	269.6479	0.0053361	295.3991	-0.14592	107304.8125	-0.79838	1379.3735	-1.0897	137.3063	-2.1719	125.1873	-1.9045	0.010025	0.010874	-1.2605	5369089	-0.57605
11	2019-04-25t1423	1556220366.87	adult	214.0663	162.0123	-61.9248	329.5424	-0.16053	156.0884	-0.31427	135.7794	-0.8391	0.010582	-0.040167	271.0376	0.062321	299.9848	-0.064493	118002.8125	-0.29393	1531.5441	-0.87095	140.7591	-1.9208	128.6035	-1.5717	0.010015	0.0013021	-1.1065	5101671.5	-0.7448
11	2019-04-25t1819	1556234531.18	adult	218.0009	165.9468	-57.9902	309.7796	-0.28104	162.5568	-0.070393	151.2914	-0.029296	0.010624	0.00068584	252.5601	-0.10303	283.1733	-0.18116	122405.2891	-0.070774	2215.2124	0.13767	145.0812	-1.6244	131.673	-1.2869	0.010011	-0.0032744	-1.1557	5492484.5	-0.42658
11	2019-04-25t2219	1556248930.27	adult	222.0006	169.9465	-53.9905
11	2019-04-26t0219	1556263330.49	adult	226.0007	173.9466	-49.9904
11	2019-04-26t0619	1556277730.15	adult	230.0006	177.9465	-45.9905
11	2019-04-26t1019	1556292130.05	adult	234.0006	181.9465	-41.9905
11	2019-04-26t1419	1556306530.29	adult	238.0006	185.9465	-37.9905
11	2019-04-26t1819	1556320898.01	adult	241.9917	189.9376	-33.9994
11	2019-04-26t2219	1556335295.48	adult	245.991	193.9369	-30.0002
11	2019-04-27t0219	1556349696.13	adult	249.9911	197.9371	-26
11	2019-04-27t0619	1556364095.49	adult	253.991	201.9369	-22.0001
11	2019-04-27t1019	1556378495.97	adult	257.9911	205.937	-18
11	2019-04-27t1419	1556392895.55	adult	261.991	209.9369	-14.0001
11	2019-04-27t1819	1556407296.24	adult	265.9912	213.9371	-9.9999
11	2019-04-27t2219	1556421695.57	adult	269.991	217.9369	-6.0001
11	2019-04-28t0219	1556436095.96	adult	273.9911	221.937	-2
11	2019-04-28t0619	1556450496.09	dead	277.9911	225.937	2
12	2019-04-16t1819	1555456931.08	egg	-2	-54.0534	-182.0642
12	2019-04-16t2219	1555471331.15	larva	2	-50.0534	-178.0642
12	2019-04-17t0219	1555485731.78	larva	6.0002	-46.0532	-174.064
12	2019-04-17t0619	1555500132.08	larva	10.0003	-42.0532	-170.0639
12	2019-04-17t1019	1555514531.93	larva	14.0002	-38.0532	-166.064
12	2019-04-17t1419	1555528931.78	larva	18.0002	-34.0532	-162.064
12	2019-04-17t1819	1555543332.38	larva	22.0004	-30.0531	-158.0638
12	2019-04-17t2219	1555557732.09	larva	26.0003	-26.0531	-154.0639
12	2019-04-18t0219	1555572131.85	larva	30.0002	-22.0532	-150.064
12	2019-04-18t0619	1555586531.91	larva	34.0002	-18.0532	-146.064
12	2019-04-18t1019	1555600932.48	larva	38.0004	-14.053	-142.0638
12	2019-04-18t1422	1555615513.34	larva	42.0506	-10.0028	-138.0136
12	2019-04-18t1823	1555629929.46	larva	46.0551	-5.9983	-134.0091	1121.6589	0.49671	286.5455	-0.8038	140.2123	-2.5428	0.010624	-0.0054219	880.1246	0.67135	1023.76	0.57683	215768.7812	-0.79849	1800.3208	0.059544	201.3348	1.6072	159.2224	1.0175	0.010003	-0.015826	1.6283	5313829.5	0.24795
12	2019-04-18t2223	1555644325.42	larva	50.054	-1.9994	-130.0102	1541.4707	2.409	390.5408	1.7296	257.3356	0.47596	0.010596	-0.031816	1018.6051	1.7305	1283.569	2.0322	294858.3125	1.7513	2063.583	0.71862	188.7385	0.79966	157.0313	0.84409	0.010012	-0.0057072	0.77066	6032271	0.88362
12	2019-04-19t0223	1555658721.42	adult	54.0529	1.9994	-126.0113	963.5364	0.060639	350.2875	1.0008	243.6422	0.26985	0.010582	-0.044544	818.8532	0.57458	906.9554	0.24612	264817.375	1.0337	1879.7582	0.24293	167.9089	-0.70839	139.8107	-0.77424	0.010002	-0.015253	-0.15317	6429569	1.1476
12	2019-04-19t0623	1555673123.61	adult	58.0535	6.0001	-122.0107	1390.2795	2.135	372.1987	1.7654	249.824	0.60221	0.010582	-0.043707	1007.1722	2.0596	1226.6444	2.1201	281382.2188	1.7995	2218.7576	1.0356	178.6579	0.24038	149.7236	0.18931	0.01002	0.0033791	-0.15217	6989276	1.5945
12	2019-04-19t1023	1555687524.44	adult	62.0537	10.0003	-118.0105	1271.074	1.7794	348.4011	1.409	242.1753	0.56128	0.010652	0.025449	917.963	1.6402	1143.6259	1.8668	261649.2188	1.3829	2001.6656	0.48518	166.0052	-0.71016	140.0201	-0.76047	0.010021	0.0045299	-0.10512	6858338	1.2731
12	2019-04-19t1423	1555701935.1	adult	66.0567	14.0032	-114.0075	932.8636	0.31175	314.6655	0.75386	229.4577	0.35842	0.010624	-0.0012105	764.5692	0.70531	857.8878	0.41209	236943.1406	0.75297	2042.1313	0.54432	179.6444	0.5518	155.0644	0.76395	0.010007	-0.0087474	-0.9206	7432069	1.737
12	2019-04-19t1823	1555716325.06	adult	70.0539	18.0005	-110.0103	843.7734	0.0042079	288.0656	0.24089	223.4903	0.35635	0.010596	-0.027752	632.779	-0.13678	747.3264	-0.094409	217489.5	0.26242	1865.192	0.11544	153.8752	-1.6455	131.7402	-1.6263	0.01002	0.0042427	-0.44676	6864835	0.95142
12	2019-04-19t2223	1555730728.42	adult	74.0548	22.0014	-106.0094	996.6815	0.98632	296.0646	0.71342	199.6238	-0.28864	0.01061	-0.013378	773.923	1.1985	943.1472	1.3075	223232.7344	0.72365	2842.2024	2.205	171.5115	0.051337	148.4607	0.12489	0.010023	0.0079759	-0.10367	7392487	1.3671
12	2019-04-20t0223	1555745127.21	adult	78.0545	26.0011	-102.0097	805.5146	0.099895	249.9631	-0.4745	169.1261	-1.3009	0.01061	-0.012684	626.2275	0.16611	729.6261	0.11222	188472.1875	-0.4641	2584.5151	1.5812	158.2881	-1.1303	136.3829	-1.1655	0.010015	0.00041686	-1.3373	7112519	0.91289
12	2019-04-20t0623	1555759527.76	adult	82.0546	30.0012	-98.0096	985.4987	1.3858	287.497	1.0174	200.2667	0.10964	0.010638	0.015249	733.5948	1.3712	877.32	1.351	216197.7812	1.002	1640.5563	-0.44131	171.3351	0.25311	151.0832	0.45417	0.010002	-0.01219	0.37691	7297676.5	0.97827
12	2019-04-20t1023	1555773930.01	adult	86.0552	34.0018	-94.0089	824.3983	0.62171	284.8176	1.2418	202.0905	0.39631	0.010582	-0.039199	677.08	1.1328	763.7872	0.79005	215322.125	1.2793	3022.9944	2.2426	174.7498	0.66358	153.087	0.69309	0.010019	0.0055847	0.0024188	7464960.5	1.0948
12	2019-04-20t1423	1555788326.52	adult	90.0543	38.0009	-90.0099	858.3002	1.0901	273.2038	1.1403	196.7559	0.36812	0.010568	-0.052693	671.8395	1.3801	757.9624	1.0066	206815.25	1.1913	3364.8813	2.7514	172.5672	0.4754	150.5698	0.4178	0.010007	-0.0060346	0.69636	7673543.5	1.2801
12	2019-04-20t1823	1555802727.45	adult	94.0545	42.0011	-86.0096	723.9343	0.41256	251.9077	0.64819	193.4986	0.42444	0.010624	0.001722	558.1677	0.50274	640.5991	0.33472	189686.4688	0.6466	2436.7974	0.86679	170.5463	0.28578	152.1027	0.60077	0.010012	-0.0017167	-1.788	7307910.5	0.85935
12	2019-04-20t2223	1555817131.32	adult	98.0556	46.0022	-82.0086	503.3033	-0.97119	200.9811	-1.0279	164.5213	-0.82168	0.010638	0.015254	423.5877	-0.68825	479.1717	-0.78228	151137.7969	-1.0399	2064.7224	0.10112	150.8194	-1.8425	132.0255	-1.6968	0.010008	-0.0053794	0.0011634	7188354	0.7155
12	2019-04-21t0223	1555831530.42	adult	102.0554	50.0019	-78.0088	462.8437	-1.1069	207.5555	-0.53354	178.2087	0.040858	0.010568	-0.053162	393.4557	-0.80701	441.1545	-0.92333	157119.5469	-0.49206	2259.5503	0.38791	159.4003	-0.89309	143.1556	-0.39893	0.010004	-0.0097912	-1.0601	6310021	-0.24375
12	2019-04-21t0623	1555845934.29	adult	106.0564	54.003	-74.0077	469.9048	-0.88935	194.8021	-0.80685	162.3232	-0.6338	0.010596	-0.026244	379.545	-0.76213	430.9645	-0.83604	147075.5938	-0.78818	2105.8188	0.06095	152.681	-1.6063	135.5209	-1.2503	0.010019	0.0060461	-1.063	6704986	0.18951
12	2019-04-21t1023	1555860333.87	adult	110.0563	58.0029	-70.0079	447.9616	-0.91088	173.8881	-1.4296	154.1109	-0.94805	0.010596	-0.026512	330.0774	-1.154	401.9405	-0.9386	131285.5469	-1.4134	1900.1038	-0.3361	170.6431	0.3724	142.3187	-0.443	0.010015	0.001312	0.2431	6321645.5	-0.21455
12	2019-04-21t1423	1555874733.72	adult	114.0563	62.0029	-66.0079	535.8655	-0.040827	188.5816	-0.6839	155.2954	-0.78349	0.010652	0.027949	372.7186	-0.4847	454.7874	-0.28107	141624.7812	-0.7046	2817.7925	1.2002	168.3623	0.13613	144.0595	-0.22205	0.010023	0.0096085	0.63174	7155902	0.68647
12	2019-04-21t1823	1555889136.94	adult	118.0572	66.0038	-62.007	455.747	-0.58116	181.7371	-0.81578	156.3198	-0.6487	0.010667	0.041457	338.064	-0.75546	392.6277	-0.74694	136302.8125	-0.84504	1642.0925	-0.81708	161.2555	-0.62748	141.5361	-0.48958	0.010002	-0.011223	-0.016982	6771439.5	0.28078
12	2019-04-21t2223	1555903538.77	adult	122.0577	70.0043	-58.0065	317.5811	-1.6688	136.5837	-2.4723	117.1194	-2.755	0.01061	-0.013657	244.403	-1.7716	273.1878	-1.8243	102984.0938	-2.4667	2676.0549	0.92103	143.1178	-2.5952	122.3483	-2.635	0.01002	0.0065839	-1.2101	6341980.5	-0.16458
12	2019-04-22t0223	1555917939.88	adult	126.058	74.0046	-54.0062	416.2266	-0.71286	165.8936	-1.2258	146.5591	-1.0817	0.010596	-0.027415	293.7487	-1.0602	350.2194	-0.94885	125249.6562	-1.2091	2532.1013	0.67913	155.0296	-1.286	134.8788	-1.1983	0.010002	-0.011204	-0.7719	6293115	-0.2096
12	2019-04-22t0623	1555932340.78	adult	130.0582	78.0048	-50.0059	381.7985	-0.92719	166.9357	-1.0998	150.371	-0.83378	0.01061	-0.013842	278.7306	-1.1423	332.7715	-1.029	125869.5234	-1.0914	3064.5337	1.5712	155.0883	-1.2606	133.7707	-1.293	0.010014	0.00088856	0.038204	6226021	-0.27205
12	2019-04-22t1023	1555946744.72	adult	134.0593	82.0059	-46.0048	379.9915	-0.85882	150.5147	-1.6473	137.1572	-1.5211	0.010652	0.027205	258.3559	-1.2954	332.4765	-0.9413	113036.5312	-1.662	2640.3218	0.86782	148.8646	-1.9056	130.5821	-1.6116	0.010012	-0.0010545	-0.62857	6393735.5	-0.098633
12	2019-04-22t1423	1555961163.09	adult	138.0644	86.011	-41.9997	357.4405	-0.98192	145.664	-1.7546	139.8135	-1.3461	0.010596	-0.027692	205.8489	-1.8364	291.094	-1.2761	109976.3438	-1.7388	3143.2446	1.6885	160.8945	-0.58547	131.8603	-1.4381	0.010015	0.0021587	1.3833	6538752	0.049444
12	2019-04-22t1823	1555975552.56	adult	142.0615	90.0081	-38.0027	314.2123	-1.2948	162.4262	-1.0685	153.589	-0.58139	0.010681	0.0545	247.0205	-1.271	293.1031	-1.1803	121657.2031	-1.0989	2833.3901	1.171	165.5049	-0.083795	136.8805	-0.87018	0.010025	0.012505	0.88292	5679134	-0.77677
12	2019-04-22t2223	1555989945.82	adult	146.0596	94.0062	-34.0045	291.5656	-1.43	146.7231	-1.5916	138.0781	-1.3981	0.010596	-0.027899	219.3372	-1.5265	242.5577	-1.6149	110775.9062	-1.5748	2799.1587	1.1032	155.8052	-1.082	123.7402	-2.269	0.010019	0.0064547	1.2914	6064872.5	-0.38967
12	2019-04-23t0223	1556004345.88	adult	150.0597	98.0062	-30.0045	226.4262	-1.9394	140.0726	-1.7815	135.336	-1.5312	0.01061	-0.014253	193.8862	-1.7557	215.1046	-1.8195	105614.7656	-1.7715	3386.2405	2.0152	163.5833	-0.27864	132.7001	-1.2987	0.010005	-0.0072035	1.5229	6359955	-0.097386
12	2019-04-23t0623	1556018748.17	adult	154.0603	102.0069	-26.0039	256.8117	-1.609	141.8312	-1.665	134.3222	-1.5691	0.01061	-0.014219	210.6886	-1.4952	234.951	-1.5563	106940.7578	-1.6551	2112.02	0.012072	166.0563	-0.033342	136.1954	-0.91727	0.010026	0.013701	1.261	6161020	-0.26395
12	2019-04-23t1023	1556033150.23	adult	158.0609	106.0074	-22.0033	284.5435	-1.3019	133.6108	-1.9041	122.9283	-2.1621	0.010624	-0.00049976	221.5806	-1.3024	254.8522	-1.2926	100608.9219	-1.9007	2871.9153	1.1852	165.6104	-0.079697	133.7065	-1.1749	0.010002	-0.010746	1.8338	6440921.5	0.0081803
12	2019-04-23t1423	1556047552.12	adult	162.0614	110.008	-18.0028	345.4419	-0.71522	151.0293	-1.2201	141.5828	-1.1208	0.010652	0.027031	240.8735	-1.0142	295.863	-0.82662	113423.0312	-1.2323	3937.7908	2.8075	181.1464	1.3797	140.5428	-0.42651	0.010018	0.0046245	3.6054	6093946	-0.27479
12	2019-04-23t1823	1556061949.84	adult	166.0608	114.0073	-14.0034	288.1336	-1.1319	140.871	-1.5161	134.785	-1.4505	0.010667	0.040946	219.2206	-1.1874	264.0406	-1.0624	105653.2266	-1.5334	3666.6782	2.3839	179.8144	1.2181	142.8821	-0.15996	0.010004	-0.0091744	2.3252	5644015.5	-0.63312
12	2019-04-23t2223	1556076354.95	adult	170.0622	118.0088	-10.002	253.6204	-1.3497	140.251	-1.4696	134.6869	-1.4125	0.010596	-0.027405	203.0171	-1.2973	238.8022	-1.2317	105889.5312	-1.4542	3427.0208	2.0126	183.8839	1.5466	143.0489	-0.12684	0.010005	-0.0078092	3.2808	5568740	-0.66296
12	2019-04-24t0223	1556090754.29	adult	174.062	122.0086	-6.0022	246.982	-1.3387	141.5506	-1.357	138.1657	-1.1785	0.010695	0.068963	191.23	-1.36	231.4324	-1.2337	105879.8516	-1.3878	4251.5654	3.2478	186.7381	1.7594	143.5527	-0.058248	0.010003	-0.0097583	3.4935	5450886	-0.72931
12	2019-04-24t0623	1556105161.77	adult	178.0641	126.0107	-2.0001	226.4082	-1.4442	139.6003	-1.3584	136.8114	-1.2034	0.01071	0.083018	183.3905	-1.3815	199.9772	-1.4621	104281.3984	-1.3954	3849.9651	2.6367	191.9056	2.1692	145.2309	0.14038	0.010003	-0.0099316	2.9335	5179724.5	-0.92295
12	2019-04-24t1023	1556119562.58	dead	182.0643	130.0109	2.0001	237.7901	-1.2919	138.0846	-1.3416	136.5133	-1.1611	0.010638	0.014114	181.6825	-1.3374	198.2376	-1.4141	103839.6094	-1.3469	3893.6045	2.7061	194.1968	2.3289	146.1665	0.2626	0.010036	0.022314	2.6689	5011830	-1.0343
13	2019-04-16t1419	1555442538.35	egg	-1.9996	-54.0538	-257.9896
13	2019-04-16t1819	1555456935.49	larva	1.9996	-50.0546	-253.9904
13	2019-04-16t2219	1555471335.62	larva	5.9996	-46.0546	-249.9903
13	2019-04-17t0219	1555485736.22	larva	9.9998	-42.0544	-245.9902
13	2019-04-17t0619	1555500136.58	larva	13.9999	-38.0543	-241.9901
13	2019-04-17t1019	1555514536.44	larva	17.9999	-34.0544	-237.9901
13	2019-04-17t1419	1555528936.3	larva	21.9998	-30.0544	-233.9902
13	2019-04-17t1819	1555543336.95	larva	26	-26.0542	-229.99
13	2019-04-17t2219	1555557736.57	larva	29.9999	-22.0543	-225.9901
13	2019-04-18t0219	1555572136.37	larva	33.9998	-18.0544	-221.9901
13	2019-04-18t0619	1555586536.43	larva	37.9999	-14.0544	-217.9901
13	2019-04-18t1019	1555600937.02	larva	42	-10.0542	-213.99
13	2019-04-18t1422	1555615517.86	larva	46.0503	-6.004	-209.9397	620.7044	-1.566	238.6159	-1.8713	207.9406	-0.88263	0.010624	-0.005423	500.0036	-1.7398	570.3159	-1.6567	179677.7812	-1.8629	1492.1035	-0.73223	155.5031	-1.7763	125.7659	-2.0629	0.010026	0.0079471	-0.80205	3939359	-1.3443
13	2019-04-18t1823	1555629934.33	larva	50.0548	-1.9994	-205.9351	870.2324	-0.44874	277.4816	-0.88033	209.1359	-0.75758	0.010638	0.0091858	668.9744	-0.55867	796.3221	-0.4433	208666.1562	-0.88379	1419.8894	-0.89955	166.3441	-0.90384	140.6082	-0.69681	0.010026	0.0078777	-0.15994	5093624	-0.18976
13	2019-04-18t2223	1555644330.01	adult	54.0536	1.9994	-201.9363	640.4622	-1.3638	246.1768	-1.4945	198.9728	-0.92641	0.010624	-0.0036492	538.2971	-1.3243	604.0306	-1.3436	185371.1406	-1.4884	1344.6719	-1.0709	151.0834	-2.0285	126.198	-2.0762	0.010022	0.0047795	-0.56809	5050115	-0.41185
13	2019-04-19t0223	1555658726.15	adult	58.0526	5.9983	-197.9374	700.4001	-1.0204	260.3778	-1.0221	199.1787	-0.8215	0.01061	-0.016479	541.4477	-1.2044	652.7902	-0.99534	196324.8594	-1.0091	1175.3472	-1.463	158.8713	-1.3629	135.0837	-1.2386	0.010027	0.010256	-0.96655	5339505.5	-0.25204
13	2019-04-19t0623	1555673128.25	adult	62.0531	9.9989	-193.9368	685.8812	-1.0033	265.3534	-0.74851	205.2557	-0.53247	0.010596	-0.0293	567.8402	-0.90553	652.1331	-0.89892	200341.7812	-0.72718	1073.6682	-1.6809	165.9445	-0.71525	145.9497	-0.17046	0.010022	0.0052934	-2.1223	5613406	-0.1082
13	2019-04-19t1023	1555687529.27	adult	66.0534	13.9992	-189.9365	814.877	-0.27327	274.1398	-0.34646	208.9467	-0.2854	0.010596	-0.028514	650.8471	-0.15472	749.5461	-0.22146	206975.5781	-0.32518	1342.4285	-1.0478	160.3709	-1.1221	140.4122	-0.72422	0.010004	-0.011418	-1.6832	5915122	0.067553
13	2019-04-19t1423	1555701939.78	adult	70.0564	18.0021	-185.9336	908.7607	0.34137	272.0616	-0.21453	197.3413	-0.5186	0.010638	0.013259	667.6593	0.13842	786.3	0.14317	204590.2812	-0.22408	1803.514	-0.021475	161.3415	-0.97212	141.3167	-0.63291	0.010014	-0.0011348	-0.35781	6170667.5	0.19325
13	2019-04-19t1823	1555716329.71	adult	74.0536	21.9993	-181.9364	835.6943	0.10863	251.6405	-0.61862	172.8199	-1.2528	0.010624	0.00029233	610.4021	-0.15191	727.244	-0.06894	189485.2812	-0.61778	1326.1168	-1.0794	161.7057	-0.86907	140.3952	-0.73017	0.01	-0.014469	-0.73521	5869755.5	-0.28256
13	2019-04-19t2223	1555730733.09	adult	78.0545	26.0003	-177.9355	709.6943	-0.45241	250.5378	-0.45624	197.1314	-0.21008	0.010624	0.00098665	570.2226	-0.32041	653.926	-0.39508	188655	-0.4564	1061.277	-1.6404	150.2623	-1.9158	132.6113	-1.5744	0.010014	0.00021359	-0.97357	6016802.5	-0.26469
13	2019-04-20t0223	1555745132.04	adult	82.0542	30	-173.9358	683.0961	-0.46573	247.7178	-0.32748	196.284	-0.057793	0.010652	0.028994	539.8066	-0.40681	610.7078	-0.53385	186036.0312	-0.35067	2045.4352	0.39167	162.7647	-0.61945	139.0246	-0.88277	0.010016	0.0018532	0.071929	6532885.5	0.161
13	2019-04-20t0623	1555759532.41	adult	86.0543	34.0001	-169.9357	725.6129	-0.013101	249.5343	-0.0043897	181.5662	-0.51373	0.010652	0.029158	536.2773	-0.22024	669.5017	0.092233	187400.2656	-0.029287	2373.3687	0.95278	170.9475	0.26764	145.7006	-0.1371	0.01001	-0.0039437	-0.66594	6370188.5	-0.080701
13	2019-04-20t1023	1555773934.77	adult	90.055	38.0007	-165.935	812.0617	0.77924	265.293	0.85081	196.8422	0.37216	0.010652	0.029228	608.7985	0.74746	717.3512	0.69251	199235.0156	0.82301	2643.0964	1.3636	169.8193	0.18398	149.0488	0.24507	0.010021	0.007136	-0.62945	6677124	0.20336
13	2019-04-20t1423	1555788331.12	adult	94.0539	41.9997	-161.936	642.2607	-0.16168	251.4258	0.63001	192.8173	0.39139	0.010596	-0.025585	534.7959	0.25833	599.7654	0.0045431	189826.5	0.65357	1955.5903	-0.032528	163.2627	-0.49883	143.5387	-0.37972	0.010018	0.0048026	-0.023373	6551241.5	0.037602
13	2019-04-20t1823	1555802732.13	adult	98.0542	46	-157.9358	567.922	-0.49715	211.3448	-0.62958	166.6241	-0.71631	0.010695	0.070451	442.2603	-0.48567	528.2567	-0.36795	158085.875	-0.68512	1730.2911	-0.50848	153.5495	-1.5451	132.5265	-1.6392	0.010001	-0.01247	0.79341	7001244.5	0.51187
13	2019-04-20t2223	1555817135.98	adult	102.0553	50.0011	-153.9347	653.3282	0.34527	235.3317	0.54817	186.0596	0.44606	0.010624	0.0013058	501.3759	0.40244	591.3822	0.39651	177204.7656	0.5475	2683.7817	1.1445	168.246	0.074309	146.4383	-0.020948	0.010007	-0.006644	1.3959	7549197	1.1034
13	2019-04-21t0223	1555831535.17	adult	106.0551	54.0008	-149.9349	510.7146	-0.56786	209.5872	-0.22736	181.2722	0.36877	0.010624	0.0010622	399.2615	-0.53543	469.1162	-0.48899	157819.1562	-0.22844	3186.1135	1.9512	158.836	-0.93391	138.7865	-0.87543	0.010001	-0.011845	-0.47539	6558974.5	0.031443
13	2019-04-21t0623	1555845938.88	adult	110.0561	58.0019	-145.9339	540.7346	-0.15875	216.8525	0.25955	175.0015	0.17998	0.010596	-0.026512	454.2333	0.30356	503.3464	0.012148	163723.6719	0.28184	2981.5764	1.5275	158.8995	-0.90688	139.5252	-0.76223	0.010006	-0.0076347	-0.78906	6781193.5	0.2797
13	2019-04-21t1023	1555860338.73	adult	114.0561	62.0018	-141.9339	600.4607	0.49665	225.3558	0.76409	182.1265	0.68611	0.01061	-0.013172	451.8781	0.46034	536.5671	0.506	169918.2969	0.77615	1969.243	-0.24603	165.7933	-0.14323	142.8074	-0.36452	0.010011	-0.0017785	1.0009	6673844	0.17265
13	2019-04-21t1423	1555874738.41	adult	118.056	66.0017	-137.934	531.7158	0.066227	184.3604	-0.71259	154.454	-0.75167	0.010638	0.013934	385.7309	-0.17903	466.6081	-0.018751	138638.9844	-0.72291	1735.5549	-0.65895	152.9712	-1.5287	132.5204	-1.511	0.010019	0.0062308	-0.39412	6870397.5	0.38499
13	2019-04-21t1823	1555889141.83	adult	122.0569	70.0027	-133.9331	536.1906	0.23185	214.066	0.56308	174.5279	0.41623	0.010652	0.027463	421.6575	0.38869	474.6971	0.19439	160763.5469	0.54112	3966.3083	3.0929	162.7749	-0.45322	141.3683	-0.49027	0.010001	-0.012316	-0.75342	6770948.5	0.28064
13	2019-04-21t2223	1555903543.48	adult	126.0574	74.0031	-129.9326	593.1417	0.84655	219.8908	0.87219	173.0465	0.3768	0.010652	0.027338	453.25	0.88571	520.8794	0.77913	165137.9688	0.84994	2747.3779	1.0398	160.2308	-0.71875	141.0642	-0.50485	0.010015	0.0023237	-0.21568	6719439.5	0.22621
13	2019-04-22t0223	1555917944.66	adult	130.0577	78.0035	-125.9323	477.5615	-0.076913	203.4884	0.30431	163.3194	-0.12486	0.010652	0.027277	405.1425	0.39198	456.9447	0.23257	152819.7656	0.28369	2094.1309	-0.045157	155.0465	-1.2651	135.7253	-1.0757	0.010011	-0.001814	-0.053239	6768091.5	0.27413
13	2019-04-22t0623	1555932345.47	adult	134.0579	82.0037	-121.932	451.4552	-0.22334	206.5278	0.47665	180.0405	0.81172	0.01061	-0.013915	377.9015	0.14234	429.9798	0.04654	155722	0.48704	2784.5574	1.1062	164.5568	-0.21241	141.2469	-0.4382	0.010002	-0.010926	1.479	6531753	0.038591
13	2019-04-22t1023	1555946749.5	adult	138.0591	86.0048	-117.9309	556.09	0.78214	214.4025	0.81725	172.7875	0.43575	0.010638	0.013318	455.9032	1.1397	523.7884	1.0682	161230.6875	0.80616	2884.0264	1.2646	161.1219	-0.56125	137.1722	-0.85969	0.010018	0.0050564	0.22053	6385261.5	-0.10116
13	2019-04-22t1423	1555961167.94	adult	142.0642	90.0099	-113.9258	570.6926	0.97543	218.3148	0.99715	171.1361	0.36232	0.01061	-0.014214	469.8109	1.353	529.8298	1.1887	164609.3438	1.0069	2775.8782	1.0781	167.6216	0.13846	145.3699	0.046752	0.010013	0.00094315	-0.061393	7080838	0.57872
13	2019-04-22t1823	1555975557.36	adult	146.0612	94.007	-109.9287	585.3414	1.1588	230.2373	1.4645	186.1864	1.1858	0.01061	-0.014265	473.7971	1.4429	533.3964	1.2765	173598.9062	1.4736	3290.9729	1.8875	169.6215	0.34356	145.5	0.069453	0.010002	-0.010612	0.35646	7020971.5	0.51943
13	2019-04-22t2223	1555989950.57	adult	150.0593	98.0051	-105.9306	589.7367	1.2444	221.5006	1.1756	179.9718	0.86972	0.010624	-0.00058283	448.729	1.1948	510.2264	1.0959	166789.9375	1.1736	1761.3022	-0.54321	167.7471	0.14283	147.4619	0.2857	0.010023	0.010644	-0.54102	6995556	0.4951
13	2019-04-23t0223	1556004350.74	adult	154.0594	102.0052	-101.9306	503.0649	0.53296	209.3706	0.77239	165.9931	0.13905	0.010681	0.054495	405.8555	0.74736	452.7182	0.58021	156818.6094	0.73097	3166.75	1.652	167.4619	0.10588	144.5005	-0.025496	0.010023	0.0098586	0.29323	6900604.5	0.41059
13	2019-04-23t0623	1556018752.93	adult	158.06	106.0058	-97.93	592.9613	1.3527	222.4822	1.2845	187.5828	1.3346	0.01061	-0.01417	434.2133	1.1207	491.7366	1.0119	167751.5938	1.2928	3216.9165	1.7159	170.5277	0.39519	147.7079	0.32878	0.010003	-0.0098905	0.067765	7023696.5	0.52813
13	2019-04-23t1023	1556033155.26	adult	162.0607	110.0064	-93.9293	544.8441	0.97747	219.7686	1.2296	164.253	0.10761	0.010568	-0.054882	451.9286	1.3682	499.2252	1.131	166364.8125	1.2691	2894.7773	1.2153	164.538	-0.17953	144.373	-0.015518	0.010023	0.0098297	-0.1513	6944163	0.46854
13	2019-04-23t1423	1556047556.94	adult	166.0611	114.0069	-89.9289	532.4578	0.91185	223.3995	1.4023	188.9241	1.4857	0.010596	-0.027587	427.8605	1.1453	486.1535	1.0521	168666.625	1.4208	2558.6309	0.70159	168.4766	0.18408	146.9205	0.27349	0.010016	0.0030202	0.26394	7148800	0.65924
13	2019-04-23t1823	1556061954.65	adult	170.0605	118.0062	-85.9295	585.7145	1.3928	199.7516	0.61763	151.3656	-0.50747	0.010667	0.041128	433.471	1.2585	507.2895	1.2994	149813.6719	0.5885	1885.306	-0.31866	163.3589	-0.27671	144.0247	-0.021715	0.010006	-0.0072209	-0.15509	6955004	0.50958
13	2019-04-23t2223	1556076359.76	adult	174.0619	122.0077	-81.9281	511.0716	0.82118	206.7341	0.91423	181.5398	1.178	0.010667	0.041293	389.6152	0.82878	441.4013	0.73114	155050.5469	0.8838	1594.2473	-0.75826	158.5204	-0.69374	140.1135	-0.43183	0.010007	-0.0065151	-0.33456	6653418.5	0.27485
13	2019-04-24t0223	1556090759.34	adult	178.0618	126.0075	-77.9282	536.7119	1.0762	218.8205	1.3875	193.1483	1.8604	0.010681	0.055273	400.4656	1.0071	481.2304	1.1557	163896.5312	1.345	1813.6031	-0.42942	163.4853	-0.25961	144.5447	0.065021	0.010007	-0.0058039	-0.46489	7008286	0.58717
13	2019-04-24t0623	1556105166.59	adult	182.0638	130.0096	-73.9262	480.8084	0.67543	216.125	1.3521	190.5558	1.7738	0.010624	0.00040691	401.8791	1.0851	444.7918	0.87398	162742.1406	1.3502	1805.7882	-0.44103	160.1808	-0.53192	141.3929	-0.26556	0.010016	0.0029021	-0.49285	6812648.5	0.44331
13	2019-04-24t1023	1556119567.53	adult	186.0641	134.0098	-69.9259	621.2197	1.8655	212.5821	1.2894	174.0051	0.93037	0.010681	0.055606	454.8258	1.7319	550.0208	1.9082	159224	1.249	2120.3184	0.033531	157.8075	-0.71314	136.9695	-0.73527	0.010017	0.0036586	-0.41943	6301569	0.043684
13	2019-04-24t1423	1556133962.18	adult	190.0626	138.0083	-65.9274	589.7936	1.6645	209.2959	1.2349	172.1265	0.88275	0.010652	0.028167	426.3818	1.4822	519.6024	1.6843	157181.2344	1.2145	2344.3567	0.37087	151.5596	-1.1984	131.9378	-1.2698	0.010004	-0.0090445	-0.59649	6271841	0.03834
13	2019-04-24t1823	1556148363.65	adult	194.063	142.0087	-61.927	595.6842	1.7697	206.6545	1.1982	172.2014	0.93107	0.010596	-0.026498	415.3497	1.4239	513.0513	1.6837	156024.125	1.2155	2310.5396	0.31795	153.9827	-0.98067	134.8599	-0.92297	0.010008	-0.0053671	-0.58205	6677458.5	0.37643
13	2019-04-24t2223	1556162767.31	adult	198.064	146.0098	-57.926	583.1731	1.7153	203.0327	1.1194	154.5515	0.032669	0.010596	-0.026459	426.5687	1.6028	507.3163	1.681	153289.7188	1.1365	3788.248	2.5239	157.2487	-0.71847	137.8998	-0.58599	0.01001	-0.0037052	-0.25106	6739366	0.43269
13	2019-04-25t0223	1556177172.12	adult	202.0653	150.0111	-53.9246	616.425	2.0208	207.1633	1.298	161.6805	0.44096	0.010753	0.12557	433.6745	1.7316	519.2755	1.8361	154129.4844	1.2137	3202.9138	1.6394	158.158	-0.65043	136.2477	-0.76033	0.010018	0.0042658	-0.0084791	6993906	0.63961
13	2019-04-25t0623	1556191576.41	adult	206.0665	154.0123	-49.9235	604.0409	1.9496	208.9353	1.3879	175.7851	1.1943	0.010624	0.00085367	415.1627	1.5709	509.5634	1.7837	157328.3125	1.387	2774.8203	0.99134	162.3327	-0.35685	141.3715	-0.24462	0.010021	0.0073576	-0.090558	6690218.5	0.41208
13	2019-04-25t1023	1556205973.37	adult	210.0657	158.0114	-45.9243	620.3854	2.1091	198.848	1.0822	156.9592	0.2367	0.010652	0.02826	408.5172	1.5434	485.8647	1.6048	149334.8438	1.0639	3832.5449	2.5545	161.037	-0.47104	138.8801	-0.52025	0.010015	0.0014641	0.090835	6592370	0.34956
13	2019-04-25t1423	1556220376.76	adult	214.0666	162.0124	-41.9234	474.5614	0.98475	182.4586	0.5648	149.6197	-0.12739	0.010624	0.00073676	370.3518	1.1654	424.3405	1.078	137391.3281	0.56431	3246.3872	1.6762	155.3587	-0.89589	134.4438	-0.99042	0.010022	0.007663	0.049439	6836406	0.54602
13	2019-04-25t1819	1556234540.92	adult	218.0011	165.9469	-37.9889	454.9978	0.86313	188.4459	0.79308	166.4438	0.74765	0.010638	0.014393	347.3684	0.95484	407.9786	0.96675	141711.2969	0.7843	3116.0305	1.4771	160.9983	-0.52714	139.4181	-0.52643	0.010011	-0.0034654	-0.035943	6497246	0.31001
13	2019-04-25t2219	1556248940.04	adult	222.0009	169.9466	-33.9891	392.1107	0.40228	160.7878	-0.10154	135.8941	-0.80578	0.010638	0.014362	290.3234	0.3612	341.5003	0.39444	120912.4062	-0.10902	2931.9209	1.198	156.9433	-0.82988	137.3499	-0.75908	0.010009	-0.0054915	-0.39945	6726745.5	0.49231
13	2019-04-26t0219	1556263340.47	adult	226.001	173.9468	-29.989	380.4631	0.3451	154.0811	-0.29871	130.7295	-1.0574	0.010596	-0.026667	306.773	0.58989	342.8936	0.44631	116331.2031	-0.28536	2459.0847	0.48735	158.4716	-0.7515	137.1858	-0.80463	0.010021	0.0063825	-0.24579	6278011	0.18585
13	2019-04-26t0619	1556277740.11	adult	230.0009	177.9466	-25.9891	303.987	-0.22152	147.2941	-0.50024	136.5319	-0.75083	0.010638	0.014334	239.9874	-0.12473	267.2436	-0.21598	110765.1797	-0.50714	2531.7751	0.58886	159.7779	-0.6912	138.0081	-0.75694	0.010005	-0.010437	-0.096417	6260417	0.19062
13	2019-04-26t1019	1556292139.83	adult	234.0008	181.9466	-21.9892
13	2019-04-26t1419	1556306540.13	adult	238.0009	185.9467	-17.9891
13	2019-04-26t1819	1556320903.27	adult	241.9907	189.9364	-13.9993
13	2019-04-26t2219	1556335300.46	adult	245.9899	193.9356	-10.0001
13	2019-04-27t0219	1556349701.23	adult	249.9901	197.9359	-5.9999
13	2019-04-27t0619	1556364100.56	adult	253.9899	201.9357	-2.0001
13	2019-04-27t1019	1556378501.13	dead	257.9901	205.9358	2.0001
14	2019-04-17t0219	1555485740.64	egg	-2.0001	-86.0544	-289.9905
14	2019-04-17t0619	1555500141.05	larva	2.0001	-82.0542	-285.9904
14	2019-04-17t1019	1555514540.93	larva	6	-78.0543	-281.9904
14	2019-04-17t1419	1555528940.75	larva	10	-74.0543	-277.9905
14	2019-04-17t1819	1555543341.45	larva	14.0002	-70.0541	-273.9903
14	2019-04-17t2219	1555557741.02	larva	18	-66.0543	-269.9904
14	2019-04-18t0219	1555572140.82	larva	22	-62.0543	-265.9905
14	2019-04-18t0619	1555586540.9	larva	26	-58.0543	-261.9904
14	2019-04-18t1019	1555600941.57	larva	30.0002	-54.0541	-257.9903
14	2019-04-18t1422	1555615522.58	larva	34.0505	-50.0038	-253.94
14	2019-04-18t1823	1555629938.93	larva	38.055	-45.9993	-249.9354
14	2019-04-18t2223	1555644334.68	larva	42.0538	-42.0005	-245.9366
14	2019-04-19t0223	1555658730.69	larva	46.0527	-38.0016	-241.9377
14	2019-04-19t0623	1555673132.92	larva	50.0534	-34.0009	-237.9371
14	2019-04-19t1023	1555687533.8	larva	54.0536	-30.0007	-233.9369
14	2019-04-19t1423	1555701944.65	larva	58.0566	-25.9977	-229.9338
14	2019-04-19t1823	1555716334.33	larva	62.0537	-22.0006	-225.9367
14	2019-04-19t2223	1555730737.73	larva	66.0547	-17.9996	-221.9358
14	2019-04-20t0223	1555745136.63	larva	70.0544	-13.9999	-217.9361
14	2019-04-20t0623	1555759537.09	larva	74.0545	-9.9998	-213.936	754.5649	-0.33362	241.0381	-0.93646	163.5456	-1.5864	0.010596	-0.027012	603.4784	-0.20905	683.0444	-0.35067	181983.75	-0.91591	1295.1954	-1.1464	181.6493	1.0029	156.8032	1.0093	0.010029	0.014085	0.42823	3966675.5	-2.3444
14	2019-04-20t1023	1555773939.34	larva	78.0551	-5.9992	-209.9353	1161.754	2.1533	273.3151	0.26743	196.0218	-0.25327	0.010596	-0.026319	745.8842	1.2056	975.3187	1.7588	206352.8906	0.28923	2058.0488	0.46776	174.9435	0.49964	150.0631	0.31768	0.010004	-0.009876	0.94405	3986961.5	-2.4462
14	2019-04-20t1423	1555788335.94	larva	82.0542	-2.0001	-205.9363	707.3632	-0.31715	205.9654	-1.739	145.995	-2.1716	0.010596	-0.025765	542.7736	-0.37959	651.3816	-0.24631	155503.8906	-1.7199	1194.3611	-1.3593	159.5726	-0.94443	138.5636	-0.93388	0.010032	0.017945	-0.51192	4215269	-2.3157
14	2019-04-20t1823	1555802736.73	adult	86.0544	2.0001	-201.936	629.4754	-0.63084	246.177	-0.12296	206.8979	0.60941	0.010624	0.0017065	493.981	-0.62665	586.4522	-0.52236	185371.2812	-0.12437	1117.8563	-1.54	160.1124	-0.86064	141.6619	-0.59102	0.010029	0.014985	-0.4999	4534222.5	-2.0521
14	2019-04-20t2223	1555817140.71	adult	90.0555	6.0012	-197.9349	808.5193	0.75545	259.4969	0.63868	194.1341	0.2462	0.01061	-0.011895	618.338	0.84324	733.4338	0.81694	195660.7031	0.64938	1820.2062	-0.21864	162.6794	-0.57324	144.4613	-0.27591	0.010012	-0.0018663	-0.098628	4630994	-2.0078
14	2019-04-21t0223	1555831539.74	adult	94.0552	10.0009	-193.9352	818.0983	1.0746	246.6172	0.44902	181.9104	-0.13724	0.010695	0.070627	611.7722	1.0633	757.6291	1.281	184469.6719	0.38579	1650.2024	-0.60328	180.1535	1.3207	157.3716	1.204	0.010014	0.0010742	0.89551	4983047	-1.6655
14	2019-04-21t0623	1555845943.48	adult	98.0563	14.002	-189.9342	427.462	-1.5276	210.922	-0.64572	188.2153	0.36631	0.010681	0.056596	364.9847	-1.3242	404.2639	-1.4146	157980.5938	-0.69038	845.1215	-2.122	155.091	-1.3772	140.2472	-0.75078	0.010024	0.0103	-2.1676	4719110	-1.9718
14	2019-04-21t1023	1555860343.34	adult	102.0562	18.0019	-185.9342	988.6119	2.9014	198.0921	-0.90204	127.4056	-2.5812	0.010652	0.028757	561.9172	1.081	768.476	1.9525	148767.1719	-0.92432	2645.8376	1.0768	166.1479	-0.15514	142.996	-0.4173	0.010009	-0.0040447	1.1724	4830418	-1.8522
14	2019-04-21t1423	1555874743.05	adult	106.0562	22.0019	-181.9343	786.5405	1.6054	232.6081	0.67506	169.8229	-0.23699	0.010596	-0.026244	560.2526	1.3162	694.4337	1.561	175619.0938	0.69909	2420.3618	0.61131	167.6814	0.032441	147.6184	0.13852	0.010025	0.011749	-0.23788	5017867	-1.6369
14	2019-04-21t1823	1555889146.43	adult	110.0571	26.0028	-177.9334	616.9263	0.459	226.5309	0.64008	181.9044	0.55273	0.01061	-0.012878	462.5003	0.40066	557.16	0.51673	170804.2812	0.65191	1930.2528	-0.28415	167.7442	0.056619	150.578	0.50081	0.010029	0.016224	0.25552	5402203.5	-1.2034
14	2019-04-21t2223	1555903548.35	adult	114.0576	30.0033	-173.9328	631.5027	0.75499	199.2409	-0.26415	158.7267	-0.59553	0.010638	0.014205	430.433	0.20437	522.9997	0.37548	149829.1562	-0.27518	2827.5322	1.2168	164.8277	-0.24824	143.0554	-0.33629	0.010024	0.011244	1.5905	4784783.5	-1.8408
14	2019-04-22t0223	1555917949.32	adult	118.0579	34.0036	-169.9326	489.1438	-0.29653	201.4984	-0.038216	170.4317	0.13001	0.010638	0.013934	369.2476	-0.37832	434.1825	-0.33788	151526.7969	-0.048942	2700.062	0.97292	179.509	1.3582	154.7342	1.0056	0.010022	0.0090086	1.0209	4943497	-1.6441
14	2019-04-22t0623	1555932350.16	adult	122.0581	38.0038	-165.9323	534.2334	0.21486	213.4257	0.53801	196.2787	1.6177	0.010624	1.3031e-05	367.4292	-0.2722	447.5153	-0.077889	160709.5625	0.53833	2424.3193	0.49728	165.6479	-0.14015	147.75	0.22936	0.010004	-0.0090106	-0.56102	4934321	-1.6256
14	2019-04-22t1023	1555946754.2	adult	126.0593	42.005	-161.9312	610.5298	0.99987	204.8684	0.28854	167.9148	0.094251	0.010554	-0.068102	433.5402	0.64529	549.582	1.0698	155290.2812	0.34162	2162.6987	0.06029	168.5481	0.18842	144.452	-0.12504	0.010018	0.0051821	1.1362	4929526	-1.6035
14	2019-04-22t1423	1555961172.75	adult	130.0644	46.0101	-157.926	405.0069	-0.72097	171.846	-0.91106	152.1761	-0.73489	0.010638	0.013534	305.8268	-0.81324	331.4899	-1.0418	129228.1875	-0.91988	1296.6692	-1.3734	158.1933	-0.92283	139.1216	-0.69813	0.010022	0.008725	0.24383	5067088	-1.4397
14	2019-04-22t1823	1555975562.05	adult	134.0614	50.0071	-153.929	475.9954	-0.0050416	186.6811	-0.27588	149.3736	-0.85648	0.010667	0.040984	355.6065	-0.12574	415.7079	-0.097988	140010.8125	-0.30393	2412.6965	0.49166	167.6651	0.12299	146.5454	0.14476	0.010006	-0.0066076	0.49135	4959869	-1.5243
14	2019-04-22t2223	1555989955.32	adult	138.0596	54.0053	-149.9309	523.6183	0.49377	190.8127	-0.065398	165.3421	0.033403	0.010681	0.054657	386.0878	0.3087	473.0791	0.5573	142918.7344	-0.10313	2855.2026	1.2174	174.964	0.91436	154.7322	1.0527	0.010014	0.0018854	-0.10681	5433506.5	-1.035
14	2019-04-23t0223	1556004355.49	adult	142.0596	58.0053	-145.9308	676.9023	1.9155	221.5359	1.1162	168.9717	0.2459	0.01061	-0.014214	487.3479	1.5595	583.5127	1.7259	167038.0938	1.1259	2419.5688	0.50256	181.6596	1.6124	162.5609	1.9035	0.010001	-0.011625	0.044177	5939724	-0.52478
14	2019-04-23t0623	1556018757.71	adult	146.0602	62.0059	-141.9302	605.5095	1.3365	210.399	0.73855	169.3313	0.28053	0.01061	-0.014265	437.0406	1.0139	516.881	1.1123	158640.8438	0.74777	3150.1965	1.663	172.2739	0.61723	155.4422	1.1379	0.010026	0.013273	-0.94974	5601659	-0.83011
14	2019-04-23t1023	1556033159.96	adult	150.0609	66.0066	-137.9296	484.1621	0.31923	205.0549	0.57838	172.3689	0.46077	0.010582	-0.041484	393.8838	0.5598	452.0909	0.52163	155021.5312	0.60708	2249.6907	0.22575	165.4065	-0.094088	147.1392	0.25107	0.01	-0.012602	-0.60718	5508037	-0.8915
14	2019-04-23t1423	1556047561.68	adult	154.0613	70.007	-133.9291	480.3891	0.33575	199.2697	0.40789	178.3521	0.80563	0.010596	-0.027853	347.7682	0.079931	415.0849	0.21102	150448.5938	0.42626	2132.439	0.043822	161.0182	-0.53232	142.8328	-0.20457	0.010009	-0.0041576	-0.04116	5276889.5	-1.0703
14	2019-04-23t1823	1556061959.37	adult	158.0607	74.0064	-129.9298	429.4557	-0.054608	195.4244	0.31366	171.6584	0.47337	0.010638	0.013206	332.0078	-0.044011	377.445	-0.099996	146959.1562	0.30384	1930.4794	-0.26302	168.5779	0.20688	150.2937	0.60648	0.010004	-0.0090648	-0.68844	5409326	-0.91221
14	2019-04-23t2223	1556076364.55	adult	162.0621	78.0078	-125.9283	366.2273	-0.53876	182.21	-0.10885	162.3383	0.0038728	0.01061	-0.014089	300.3164	-0.34319	333.6798	-0.46257	137386.3125	-0.10006	2586.2971	0.7444	164.0567	-0.22472	145.4976	0.10517	0.010007	-0.0061966	-0.9618	5623371.5	-0.6862
14	2019-04-24t0223	1556090764.09	adult	166.062	82.0077	-121.9285	510.1786	0.7255	187.2041	0.12235	160.2593	-0.068878	0.010582	-0.041184	357.1509	0.35477	426.8687	0.4877	141526.3281	0.14839	2465.8188	0.56067	152.4295	-1.2794	132.8073	-1.2413	0.010024	0.010714	-0.43919	5139923.5	-1.066
14	2019-04-24t0623	1556105171.37	adult	170.064	86.0097	-117.9264	358.9553	-0.47983	183.2816	0.039929	162.8332	0.11482	0.01061	-0.013771	297.4049	-0.25048	321.8904	-0.44834	138194.3438	0.048186	3144.4287	1.5853	168.87	0.21285	145.3916	0.12557	0.010025	0.012201	0.10597	5204912	-0.97067
14	2019-04-24t1023	1556119572.35	adult	174.0643	90.01	-113.9262	425.294	0.11968	186.3291	0.20327	165.3177	0.29665	0.010596	-0.027241	331.8416	0.1914	372.2817	0.084378	140678.4688	0.21987	2781.7615	1.032	160.8227	-0.49358	143.6526	-0.047396	0.010008	-0.0052397	-0.42166	5463631	-0.71865
14	2019-04-24t1423	1556133967.05	adult	178.0628	94.0085	-109.9276	423.5239	0.15685	188.652	0.34181	162.7281	0.20604	0.01061	-0.013444	329.2244	0.22321	385.0445	0.26047	142243.625	0.34964	2523.6594	0.6397	168.7806	0.19293	147.9024	0.43374	0.010013	-1.9486e-06	-0.38255	5596089.5	-0.5791
14	2019-04-24t1823	1556148368.49	adult	182.0632	98.0089	-105.9272	591.312	1.57	205.3985	0.98185	173.4257	0.84352	0.010695	0.069308	380.5345	0.85025	470.141	1.1092	153638.0625	0.93333	2392.5266	0.4434	165.1767	-0.11175	151.4814	0.85065	0.010017	0.0040213	-0.98041	5523838	-0.61421
14	2019-04-24t2223	1556162772.21	adult	186.0643	102.01	-101.9262	410.1948	0.16079	195.7571	0.71135	163.004	0.33573	0.010582	-0.040345	347.7336	0.55291	388.9388	0.4159	147992.3438	0.73704	2385.7173	0.43336	171.1037	0.38156	153.1037	1.0501	0.010023	0.0097559	-0.55342	5769958.5	-0.38972
14	2019-04-25t0223	1556177176.98	adult	190.0656	106.0113	-97.9249	705.7842	2.5994	235.6888	2.1372	195.8881	2.1603	0.010596	-0.026589	478.9285	2.0612	537.7615	1.8524	177945.0156	2.1567	2640.5867	0.81682	165.7158	-0.058624	150.5961	0.78986	0.010029	0.015116	-0.95772	5634833	-0.47666
14	2019-04-25t0623	1556191581.39	adult	194.0668	110.0125	-93.9236	408.2883	0.25817	173.0574	0.055755	145.2066	-0.50605	0.01061	-0.012863	318.9538	0.35882	361.7801	0.28229	130485.25	0.062967	1477.691	-0.93208	158.1293	-0.65514	143.6452	0.032056	0.010004	-0.0098625	-0.93837	5311248	-0.71797
14	2019-04-25t1023	1556205978.18	adult	198.0659	114.0116	-89.9245	443.566	0.59135	187.8857	0.60714	147.1881	-0.35581	0.010624	0.00084649	359.9148	0.86529	410.253	0.78231	141477.9062	0.60628	1689.4365	-0.61588	156.2363	-0.79611	141.2729	-0.22603	0.010007	-0.0065819	-1.1549	5417649	-0.61361
14	2019-04-25t1423	1556220381.75	adult	202.0669	118.0126	-85.9235	467.0147	0.82283	207.0634	1.2946	176.3686	1.2098	0.010624	0.00087744	378.053	1.1161	425.9385	0.97385	155918.7031	1.2936	1691.0575	-0.6162	170.1173	0.24672	156.1898	1.3314	0.010023	0.0090961	-1.2517	5770888	-0.3163
14	2019-04-25t1819	1556234545.79	adult	206.0014	121.9471	-81.9891	547.5464	1.4989	188.686	0.70938	156.334	0.18328	0.010624	0.00085425	371.2402	1.0842	491.7911	1.6194	142080.5625	0.70866	2121.1541	0.018841	162.2191	-0.36482	147.2719	0.36298	0.010016	0.0018944	-1.1497	5393461	-0.5854
14	2019-04-25t2219	1556248945.11	adult	210.0012	125.9469	-77.9893	397.1862	0.33855	186.3286	0.66391	158.5929	0.32077	0.010652	0.028261	318.374	0.54428	370.4404	0.54318	139932.7656	0.64679	1601.5187	-0.75958	163.6258	-0.2851	148.6923	0.47232	0.010023	0.0086018	-1.2754	5665052.5	-0.35249
14	2019-04-26t0219	1556263345.31	adult	214.0012	129.9469	-73.9892	529.84	1.4208	206.6514	1.3708	178.7893	1.3725	0.010596	-0.026567	373.4276	1.1989	414.338	0.98542	156021.7812	1.3885	2748.3477	0.93658	166.3338	-0.12487	149.3726	0.49605	0.010012	-0.0024328	-1.2795	5681962	-0.31343
14	2019-04-26t0619	1556277745.04	adult	218.0012	133.9469	-69.9893	612.9672	2.1078	217.1159	1.7493	185.2247	1.7106	0.01061	-0.012985	388.5124	1.4139	490.1076	1.7221	163705.375	1.7584	3070.0579	1.4088	175.8373	0.49577	159.3405	1.4297	0.01002	0.0057227	-1.1853	6124414.5	0.036689
14	2019-04-26t1019	1556292144.66	adult	222.0011	137.9468	-65.9894	458.1426	0.9218	195.0241	1.0418	168.661	0.87025	0.010624	0.00065536	344.711	0.97148	390.2294	0.84359	146853.1562	1.0415	3350.7922	1.8218	176.5798	0.50092	156.6419	1.1111	0.010009	-0.0057851	-0.94288	6016074.5	-0.021401
14	2019-04-26t1419	1556306545.16	adult	226.0012	141.9469	-61.9893	357.787	0.16688	201.674	1.2932	186.0973	1.7679	0.01061	-0.013033	305.3806	0.57417	339.2557	0.4127	152062.1875	1.3019	2507.8179	0.56003	166.026	-0.24771	148.28	0.25737	0.010006	-0.0090592	-0.98285	5774384.5	-0.17328
14	2019-04-26t1819	1556320908.44	adult	229.991	145.9367	-57.9995	464.2659	1.0365	205.3992	1.4463	181.554	1.541	0.010624	0.00062678	351.0481	1.1365	392.8766	0.94775	154665.625	1.4461	2625.1978	0.72839	168.1469	-0.1416	150.2308	0.39844	0.010029	0.014291	-0.99495	5616443.5	-0.26248
14	2019-04-26t2219	1556335305.59	adult	233.9902	149.9359	-54.0003	370.8416	0.33578	189.5525	0.94178	170.7043	0.99321	0.010624	0.00061315	294.3145	0.53457	338.4415	0.48099	142733.0625	0.94159	2644.5398	0.74993	162.9101	-0.51585	144.2532	-0.20594	0.010012	-0.0035954	-0.91571	6004379	0.029602
14	2019-04-27t0219	1556349706.33	adult	237.9904	153.9361	-50.0001	438.9455	0.89947	213.7071	1.7782	193.8004	2.1657	0.010596	-0.026712	344.8342	1.1565	378.3523	0.8886	161348.875	1.7973	3292.8743	1.7123	168.1304	-0.21432	149.7877	0.26324	0.010025	0.0095564	-1.2528	5769227	-0.11255
14	2019-04-27t0619	1556364105.79	adult	241.9903	157.936	-46.0002	417.4233	0.75978	197.7195	1.2646	183.8965	1.663	0.01061	-0.013104	301.3637	0.6983	367.2103	0.82057	149080.5312	1.2735	2998.0269	1.2631	170.5134	-0.10149	151.292	0.35155	0.010009	-0.0069965	-0.84435	6047941	0.096391
14	2019-04-27t1019	1556378506.23	adult	245.9904	161.9361	-42.0001	425.7022	0.85112	190.6245	1.0477	169.4345	0.93079	0.010624	0.00053748	312.27	0.86542	388.1445	1.0504	143540.25	1.0477	2779.8057	0.9276	166.9928	-0.35908	146.5083	-0.12903	0.010024	0.0079227	-0.99556	5514269.5	-0.2403
14	2019-04-27t1419	1556392905.79	adult	249.9903	165.936	-38.0002	385.6911	0.56648	182.6571	0.79909	166.039	0.75684	0.01061	-0.013166	286.7414	0.60805	356.7481	0.79088	137723.4531	0.80736	1849.772	-0.47854	164.5499	-0.5455	147.4305	-0.094226	0.010018	0.0015372	-1.2651	5732588.5	-0.073756
14	2019-04-27t1819	1556407306.58	adult	253.9905	169.9362	-34	344.8668	0.2765	172.8615	0.48622	163.8227	0.64106	0.010667	0.041698	254.9002	0.27291	287.1732	0.17261	129646.1172	0.46292	2820.0413	0.97132	171.9175	-0.13808	150.5922	0.13368	0.010023	0.006023	-0.81142	5334601.5	-0.30951
14	2019-04-27t2219	1556421705.76	adult	257.9903	173.936	-30.0002	453.8943	1.1409	176.2728	0.61918	165.83	0.73631	0.01061	-0.013241	263.6952	0.41317	361.7373	0.90257	132909.7188	0.62727	1849.567	-0.50182	171.3708	-0.21309	153.3925	0.32316	0.010028	0.011455	-0.99168	5212071.5	-0.36256
14	2019-04-28t0219	1556436106.23	adult	261.9904	177.9361	-26.0001	291.7	-0.08163	171.5505	0.47466	165.6618	0.72085	0.010596	-0.026912	244.0017	0.21582	280.8409	0.17466	129520.6016	0.49034	2229.5652	0.061571	180.0067	0.25111	153.3951	0.26727	0.01	-0.017086	-0.27995	5328198	-0.26372
14	2019-04-28t0619	1556450506.46	adult	265.9904	181.9361	-22	273.9113	-0.19278	163.6808	0.22027	158.8051	0.36781	0.010582	-0.040545	221.2792	-0.021117	246.0937	-0.1226	123742.7031	0.24267	1941.5402	-0.38667	180.3437	0.22193	154.7615	0.32674	0.010014	-0.0032727	-0.3904	5492727.5	-0.13712
14	2019-04-28t1019	1556464905.81	adult	269.9903	185.936	-18.0002
14	2019-04-28t1419	1556479306.12	adult	273.9904	189.9361	-14.0001
14	2019-04-28t1819	1556493706.13	adult	277.9904	193.9361	-10.0001
14	2019-04-28t2219	1556508106.32	adult	281.9904	197.9361	-6.0001
14	2019-04-29t0219	1556522506.17	adult	285.9904	201.9361	-2.0001
14	2019-04-29t0619	1556536906.85	dead	289.9906	205.9363	2.0001
15	2019-04-16t1819	1555456944.37	egg	-2	-78.0548	-198.0653
15	2019-04-16t2219	1555471344.4	larva	2	-74.0548	-194.0653
15	2019-04-17t0219	1555485745.03	larva	6.0002	-70.0546	-190.0651
15	2019-04-17t0619	1555500145.49	larva	10.0003	-66.0545	-186.065
15	2019-04-17t1019	1555514545.39	larva	14.0003	-62.0545	-182.065
15	2019-04-17t1419	1555528945.17	larva	18.0002	-58.0546	-178.065
15	2019-04-17t1819	1555543345.91	larva	22.0004	-54.0544	-174.0648
15	2019-04-17t2219	1555557745.44	larva	26.0003	-50.0545	-170.065
15	2019-04-18t0219	1555572145.23	larva	30.0002	-46.0546	-166.065
15	2019-04-18t0619	1555586545.32	larva	34.0003	-42.0546	-162.065
15	2019-04-18t1019	1555600945.99	larva	38.0004	-38.0544	-158.0648
15	2019-04-18t1422	1555615526.97	larva	42.0507	-34.0041	-154.0145
15	2019-04-18t1823	1555629943.59	larva	46.0553	-29.9995	-150.0099
15	2019-04-18t2223	1555644339.08	larva	50.0541	-26.0007	-146.0112
15	2019-04-19t0223	1555658735.09	larva	54.053	-22.0018	-142.0123
15	2019-04-19t0623	1555673137.3	larva	58.0536	-18.0012	-138.0117	845.7567	-0.35556	257.5387	-1.0928	212.3186	-0.4521	0.010596	-0.030111	575.099	-0.96851	767.6573	-0.3717	194441.6875	-1.0713	1793.2269	0.016605	175.6513	-0.0032323	140.5261	-0.70775	0.010044	0.026993	0.75012	2885599.75	-2.9988
15	2019-04-19t1023	1555687538.34	larva	62.0539	-14.0009	-134.0114	865.4668	-0.14932	255.8004	-0.99666	203.6462	-0.58013	0.01061	-0.015667	611.466	-0.58831	782.5597	-0.16498	192873.5	-0.98419	1334.1718	-1.0729	178.0361	0.2981	149.3692	0.16978	0.010051	0.034223	-0.024119	3170822.75	-2.8183
15	2019-04-19t1423	1555701949.12	larva	66.0569	-9.9979	-130.0084	853.8018	-0.080192	283.8522	-0.082637	221.5107	0.10903	0.010667	0.040017	672.8375	0.011692	783.5977	-0.022255	212889.125	-0.1123	1626.5118	-0.40141	187.9051	1.2692	161.0095	1.3678	0.010021	0.0050482	0.66419	3881555.75	-2.1708
15	2019-04-19t1823	1555716338.85	larva	70.054	-6.0008	-126.0113	948.8323	0.54912	253.6381	-0.73906	176.8659	-1.2039	0.01061	-0.014118	687.9035	0.29799	827.1076	0.39173	191243.125	-0.72772	1607.7915	-0.45587	167.5099	-0.41586	142.8166	-0.47732	0.01004	0.024708	-0.017397	3770649	-2.4276
15	2019-04-19t2223	1555730742.15	larva	74.0549	-1.9999	-122.0103	927.8065	0.61084	260.0393	-0.36673	202.0268	-0.2022	0.010624	0.00029258	604.4208	-0.20125	810.489	0.4618	195809.6094	-0.36634	1368.5559	-0.98747	157.8119	-1.2345	141.3955	-0.62412	0.010028	0.013286	-0.23797	4500795	-1.7658
15	2019-04-20t0223	1555745141.32	adult	78.0547	1.9999	-118.0106	726.4811	-0.35565	244.5323	-0.64702	193.0735	-0.36812	0.010738	0.11168	520.0623	-0.75614	599.9802	-0.75659	182176.5312	-0.72932	1188.2834	-1.3718	167.5011	-0.22871	149.9856	0.30927	0.010022	0.007995	-0.8418	4813311.5	-1.5581
15	2019-04-20t0623	1555759541.58	adult	82.0548	6	-114.0105	766.2252	0.043277	251.9943	-0.18287	192.7056	-0.20818	0.010596	-0.025764	572.2367	-0.10924	691.6397	0.038326	190255.6875	-0.1614	1067.5157	-1.6203	155.7436	-1.3342	139.5538	-0.8241	0.010014	2.3572e-05	-1.4435	5054658	-1.4187
15	2019-04-20t1023	1555773943.85	adult	86.0554	10.0006	-110.0099	812.6572	0.54627	263.2577	0.48037	204.3534	0.49665	0.010695	0.070612	619.1187	0.57584	750.9706	0.69521	196916.7188	0.41677	1412.4296	-0.95518	176.9745	0.89524	160.3497	1.5094	0.010002	-0.012041	-0.95701	5679995	-0.82183
15	2019-04-20t1423	1555788340.38	adult	90.0544	13.9996	-106.0108	945.0871	1.6736	266.1247	0.88122	198.5551	0.45183	0.010554	-0.06622	642.503	1.0857	817.3706	1.4661	201722.5312	0.94383	1081.2471	-1.6394	169.805	0.18247	154.6978	0.88661	0.010008	-0.0056422	-1.8449	5650092	-0.90649
15	2019-04-20t1823	1555802741.42	adult	94.0547	17.9999	-102.0105	575.5682	-0.63054	222.115	-0.47366	185.7797	0.05029	0.010667	0.042955	436.1156	-0.77345	500.0977	-0.80124	166586.2188	-0.50846	1599.2565	-0.69849	158.8849	-0.97041	143.2813	-0.40919	0.010013	-0.00032569	-1.5086	5474380	-1.1319
15	2019-04-20t2223	1555817145.15	adult	98.0558	22.0009	-98.0095	620.6178	-0.11045	219.2559	-0.32539	179.3387	-0.078769	0.01061	-0.012125	475.2131	-0.12796	553.2791	-0.15663	165318.9375	-0.31564	1425.8386	-1.0635	159.7364	-0.87124	142.3821	-0.50513	0.010009	-0.0041703	-1.6742	5218589.5	-1.4282
15	2019-04-21t0223	1555831544.35	adult	102.0555	26.0007	-94.0097	561.7946	-0.35252	196.3771	-0.96886	150.4839	-1.3901	0.010667	0.042538	435.4919	-0.33591	525.6015	-0.1814	147282.8281	-1.0012	1886.3848	-0.27757	168.2751	0.077491	151.4483	0.55593	0.010011	-0.0019869	-0.88192	5042530.5	-1.6217
15	2019-04-21t0623	1555845947.95	adult	106.0565	30.0017	-90.0087	607.5803	0.19538	205.317	-0.39468	164.7412	-0.50586	0.010624	0.0010621	453.0977	0.083812	551.7756	0.2631	154603.7344	-0.39591	1134.4296	-1.6387	169.3403	0.21367	153.3327	0.79455	0.010031	0.01735	-0.80999	5301028	-1.3303
15	2019-04-21t1023	1555860348	adult	110.0566	34.0017	-86.0087	554.9689	-0.043329	189.0759	-0.83245	157.4736	-0.76646	0.010596	-0.026512	383.0383	-0.53226	477.2254	-0.23274	142752.2969	-0.8141	1762.2611	-0.57363	162.0424	-0.5645	146.0544	-0.016116	0.010009	-0.0046722	-1.5298	4905673	-1.7374
15	2019-04-21t1423	1555874747.53	adult	114.0564	38.0016	-82.0088	657.3544	0.97006	183.8989	-0.86828	149.2397	-1.1152	0.010624	0.00049818	394.2067	-0.22816	548.2632	0.61859	138475.8438	-0.86939	2509.7666	0.67523	170.7613	0.39702	151.4164	0.61501	0.010019	0.0058217	-0.26669	4755191	-1.8724
15	2019-04-21t1823	1555889151.03	adult	118.0574	42.0026	-78.0079	497.197	-0.22791	186.3337	-0.63491	165.3708	-0.14926	0.010582	-0.040676	328.3815	-0.87255	443.3371	-0.24778	140868.25	-0.6063	1807.1691	-0.53779	172.203	0.56343	153.0323	0.81281	0.010029	0.015646	-0.43976	5322966	-1.2445
15	2019-04-21t2223	1555903552.91	adult	122.0579	46.0031	-74.0073	375.4673	-1.1655	178.6192	-0.82556	163.8104	-0.17579	0.010652	0.027463	278.8153	-1.3522	333.5125	-1.22	134143.0312	-0.84464	1309.7328	-1.3789	167.2167	0.030798	148.2594	0.2868	0.010022	0.0086794	-0.16853	5155793	-1.3957
15	2019-04-22t0223	1555917953.86	adult	126.0582	50.0034	-70.0071	282.8896	-1.8882	134.2407	-2.4557	119.8416	-2.5528	0.010624	-0.00011137	225.2315	-1.8962	265.082	-1.8109	101083.2812	-2.4566	1519.7192	-1.0169	149.3382	-1.9068	134.6759	-1.221	0.010001	-0.012051	-1.0248	5106917	-1.4222
15	2019-04-22t0623	1555932354.68	adult	130.0584	54.0036	-66.0069	276.3108	-1.8638	150.0171	-1.7497	138.4535	-1.4863	0.010582	-0.041074	231.2841	-1.7181	259.8029	-1.7703	113412.9375	-1.727	1347.6311	-1.2886	142.7733	-2.5999	127.2747	-2.0152	0.01001	-0.0030436	-0.99698	4678395	-1.8314
15	2019-04-22t1023	1555946758.93	adult	134.0596	58.0048	-62.0057	340.9355	-1.2061	155.5705	-1.4556	141.0853	-1.3074	0.010681	0.054801	255.8145	-1.326	292.7625	-1.3437	116522.3125	-1.4865	1587.929	-0.87134	154.5595	-1.2911	135.3319	-1.089	0.010003	-0.0096408	0.32383	5068005.5	-1.4168
15	2019-04-22t1423	1555961177.46	adult	138.0647	62.0099	-58.0005	483.7705	0.13999	181.1371	-0.42735	161.8676	-0.15433	0.010568	-0.054852	322.5347	-0.44763	404.7722	-0.1308	137120.7969	-0.39096	1845.0295	-0.43445	170.315	0.41878	150.872	0.63233	0.010006	-0.0063458	-0.017268	4902005	-1.5564
15	2019-04-22t1823	1555975566.81	adult	142.0618	66.007	-54.0035	396.6381	-0.56525	175.5566	-0.58317	155.7883	-0.46311	0.010596	-0.027848	303.8599	-0.60153	360.5153	-0.50569	132545.2656	-0.56511	1871.2448	-0.38311	163.9834	-0.24355	146.0162	0.11654	0.010017	0.0042544	0.15039	4878505	-1.551
15	2019-04-22t2223	1555989959.98	adult	146.0599	70.0051	-50.0054	414.5924	-0.34588	169.357	-0.76332	148.1793	-0.85556	0.010638	0.013111	303.2198	-0.54765	366.5019	-0.38271	127356.4375	-0.77022	1697.0441	-0.65422	159.5293	-0.69771	141.9561	-0.31139	0.010008	-0.0044887	-0.011432	4750144.5	-1.6398
15	2019-04-23t0223	1556004360.31	adult	150.06	74.0052	-46.0053	303.7541	-1.2617	155.2634	-1.2298	144.8003	-1.0221	0.010638	0.013123	241.7257	-1.2018	267.5217	-1.3017	116758.0469	-1.235	1602.4755	-0.79328	153.3519	-1.3143	136.5728	-0.883	0.01	-0.012602	-0.13699	4907261.5	-1.4515
15	2019-04-23t0623	1556018762.28	adult	154.0605	78.0057	-42.0047	387.0696	-0.47596	159.2982	-1.0346	145.131	-0.98612	0.010624	-0.00054946	269.894	-0.81489	333.6873	-0.58758	119951.5703	-1.0327	1913.4598	-0.29666	159.4764	-0.68503	136.9986	-0.83103	0.010033	0.020496	1.1907	4609506.5	-1.679
15	2019-04-23t1023	1556033164.78	adult	158.0612	82.0064	-38.004	363.7886	-0.61982	158.4874	-1.0116	147.3206	-0.84291	0.010624	-0.00049976	245.6591	-1.028	292.1796	-0.92947	119341.0312	-1.0098	3025.6851	1.4217	160.1932	-0.60286	142.3542	-0.24616	0.010003	-0.0099277	-0.74833	5012604.5	-1.2662
15	2019-04-23t1423	1556047566.27	adult	162.0616	86.0068	-34.0036	384.5952	-0.38285	160.6681	-0.87657	147.4283	-0.80402	0.010582	-0.04132	277.0488	-0.60586	341.6821	-0.38554	121465.0938	-0.85231	1786.413	-0.47665	144.6175	-2.0497	126.4354	-1.9403	0.010016	0.0026963	-0.64639	4447277	-1.7144
15	2019-04-23t1823	1556061964.24	adult	166.0611	90.0063	-30.0042	233.7342	-1.587	143.4894	-1.4235	141.2024	-1.1024	0.010582	-0.041184	186.979	-1.5478	211.7246	-1.5604	108478.0156	-1.401	1613.8794	-0.73284	171.9528	0.50111	142.6147	-0.18866	0.010002	-0.010891	0.42504	3266416	-2.6751
15	2019-04-23t2223	1556076369.12	adult	170.0624	94.0076	-26.0028	213.3919	-1.682	128.0761	-1.8966	124.5565	-1.9622	0.010638	0.013606	174.4621	-1.614	197.4217	-1.6218	96313.2344	-1.8996	2163.7234	0.10234	169.4743	0.26654	136.2558	-0.85875	0.010027	0.013907	1.8362	3701488.75	-2.2423
15	2019-04-24t0223	1556090768.88	adult	174.0624	98.0075	-22.0029	233.3319	-1.4503	138.9403	-1.448	137.011	-1.2413	0.010811	0.18114	184.2145	-1.4374	206.0689	-1.471	102815.8359	-1.5293	2164.9502	0.10211	166.8782	0.032853	139.6893	-0.4779	0.010036	0.023158	0.29476	3441862.5	-2.4069
15	2019-04-24t0623	1556105175.98	adult	178.0643	102.0095	-18.0009	223.1176	-1.4709	130.951	-1.6582	129.5439	-1.5986	0.010811	0.1813	160.0858	-1.6379	174.9207	-1.6953	96903.75	-1.7345	2385.4846	0.43165	168.6086	0.17824	139.8649	-0.44886	0.010002	-0.011285	0.66407	3405220.25	-2.3884
15	2019-04-24t1023	1556119577.06	adult	182.0646	106.0098	-14.0006
15	2019-04-24t1423	1556133971.8	adult	186.0632	110.0084	-10.0021
15	2019-04-24t1823	1556148373.18	adult	190.0636	114.0087	-6.0017
15	2019-04-24t2223	1556162776.9	adult	194.0646	118.0098	-2.0007
15	2019-04-25t0223	1556177181.8	dead	198.0659	122.0111	2.0007
16	2019-04-16t1419	1555442551.61	egg	-1.9996	-58.0528	-230.0009
16	2019-04-16t1819	1555456948.78	larva	1.9996	-54.0536	-226.0017
16	2019-04-16t2219	1555471348.82	larva	5.9996	-50.0536	-222.0017
16	2019-04-17t0219	1555485749.48	larva	9.9998	-46.0534	-218.0015
16	2019-04-17t0619	1555500149.93	larva	13.9999	-42.0533	-214.0014
16	2019-04-17t1019	1555514549.93	larva	17.9999	-38.0533	-210.0014
16	2019-04-17t1419	1555528949.6	larva	21.9998	-34.0534	-206.0015
16	2019-04-17t1819	1555543350.44	larva	26.0001	-30.0531	-202.0013
16	2019-04-17t2219	1555557749.94	larva	29.9999	-26.0533	-198.0014
16	2019-04-18t0219	1555572149.7	larva	33.9999	-22.0533	-194.0015
16	2019-04-18t0619	1555586549.82	larva	37.9999	-18.0533	-190.0014
16	2019-04-18t1019	1555600950.45	larva	42.0001	-14.0531	-186.0013
16	2019-04-18t1422	1555615531.52	larva	46.0504	-10.0028	-181.951	907.7735	-0.38407	301.3438	-0.47442	255.7565	0.28945	0.010811	0.1756	644.1643	-0.82541	803.0872	-0.51021	222994.4375	-0.58557	1676.2014	-0.25931	172.8368	-0.49668	138.446	-0.89542	0.010016	-0.0023731	0.66314	4503782	-0.69035
16	2019-04-18t1823	1555629948.26	larva	50.055	-5.9982	-177.9463	1103.0552	0.54249	305.7223	-0.22839	221.4217	-0.44314	0.010811	0.17652	821.4553	0.43969	957.8645	0.37744	226234.5	-0.34666	1842.0836	0.16179	182.6657	0.33774	153.1182	0.47695	0.010031	0.012938	0.25565	4734694.5	-0.6002
16	2019-04-18t2223	1555644343.72	larva	54.0538	-1.9994	-173.9476	920.0648	-0.131	279.8316	-0.68785	206.9505	-0.71276	0.010596	-0.030949	720.9569	-0.087998	829.5596	-0.16002	211272.8906	-0.66608	1563.2888	-0.53409	160.3271	-1.3033	134.3854	-1.2931	0.010014	-0.0030913	-0.74574	5059121	-0.40167
16	2019-04-19t0223	1555658739.65	adult	58.0526	1.9994	-169.9487	684.6094	-1.0926	263.705	-0.93913	224.8414	-0.1001	0.010638	0.010894	523.7064	-1.3287	612.1177	-1.2161	198306.125	-0.94372	1575.7096	-0.50427	170.5205	-0.41899	154.4959	0.65476	0.010009	-0.0077063	-1.6189	5809461.5	0.27399
16	2019-04-19t0623	1555673142.01	adult	62.0533	6.0001	-165.948	866.5717	-0.14408	279.4591	-0.38205	211.4133	-0.35005	0.010624	-0.001998	659.3388	-0.24025	796.6995	-0.085434	210432.7188	-0.37986	1274.9048	-1.2112	160.7002	-1.1547	139.7273	-0.7896	0.010024	0.0080556	-1.4533	5610849	-0.11105
16	2019-04-19t1023	1555687542.89	adult	66.0535	10.0003	-161.9478	952.1851	0.40742	292.0935	0.14093	199.1901	-0.59157	0.010667	0.040016	778.0429	0.80704	884.5012	0.56757	219070.125	0.10988	1239.0463	-1.2831	169.8506	-0.29884	148.6556	0.11302	0.010011	-0.0044323	-0.46641	6447021	0.65297
16	2019-04-19t1423	1555701954.07	adult	70.0566	14.0034	-157.9447	968.497	0.65123	292.2363	0.35977	197.8731	-0.5008	0.010568	-0.054911	784.5715	1.0605	918.5537	0.94906	221222.8438	0.40341	1534.7799	-0.61793	174.2327	0.19051	152.8435	0.56282	0.01002	0.0046766	0.073131	6642447.5	0.70845
16	2019-04-19t1823	1555716343.43	adult	74.0537	18.0005	-153.9476	875.8039	0.32729	255.4704	-0.50378	171.6288	-1.2956	0.01061	-0.013378	700.1414	0.58913	785.6567	0.30344	192624.7031	-0.493	1603.5669	-0.47835	159.6992	-1.0574	139.5238	-0.82255	0.01001	-0.0047927	0.10261	6253979.5	0.13371
16	2019-04-19t2223	1555730746.89	adult	78.0546	22.0014	-149.9467	810.5972	0.1292	261.6709	-0.10254	191.8452	-0.41597	0.010624	0.00098667	615.6186	0.073961	728.2086	0.10273	197038.1875	-0.10322	1531.326	-0.64623	173.122	0.32137	156.308	0.99475	0.010017	0.0023365	-1.3442	6775130	0.55029
16	2019-04-20t0223	1555745145.89	adult	82.0544	26.0012	-145.947	931.9396	1.0579	284.2755	0.90846	208.6401	0.46159	0.010582	-0.039363	622.4145	0.3511	815.3057	0.91256	214912.2344	0.94434	2143.6123	0.59365	181.0198	1.2391	161.9106	1.6546	0.010005	-0.0089489	0.10459	7038231	0.70103
16	2019-04-20t0623	1555759546.3	adult	86.0545	30.0013	-141.9469	672.3031	-0.35564	241.5517	-0.28631	178.8731	-0.63313	0.01061	-0.011965	558.0377	-0.011135	641.0541	-0.11828	182129.9531	-0.27626	1464.4758	-0.85183	170.5239	0.22353	155.4884	0.96298	0.010015	0.0015662	-1.3838	6742515.5	0.3191
16	2019-04-20t1023	1555773948.4	adult	90.0551	34.0019	-137.9463	712.5826	0.11041	240.9879	-0.038879	185.4668	-0.15707	0.010568	-0.052693	540.654	0.063535	601.9891	-0.19983	182427.8438	0.006393	1599.5682	-0.64285	172.9006	0.51077	158.0091	1.2627	0.010004	-0.0089776	-0.81473	7725198	1.336
16	2019-04-20t1423	1555788345	adult	94.0541	38.0009	-133.9472	590.9105	-0.5227	227.8514	-0.25769	180.628	-0.19945	0.010667	0.042955	494.6097	-0.16186	550.0693	-0.39724	170888.5469	-0.29337	2647.271	1.2602	171.411	0.37892	154.9966	0.9321	0.010001	-0.012388	-0.53157	6924319.5	0.44277
16	2019-04-20t1823	1555802745.94	adult	98.0544	42.0012	-129.947	664.7146	0.21302	230.1912	0.094901	166.5007	-0.72248	0.010638	0.015254	529.8923	0.46538	613.9348	0.35537	173103.8125	0.081846	2399.6025	0.71156	169.5935	0.20243	149.7334	0.34074	0.010014	0.00087952	0.024717	6909579.5	0.41211
16	2019-04-20t2223	1555817149.75	adult	102.0554	46.0022	-125.9459	677.7043	0.53111	218.2872	-0.1156	156.1609	-1.0971	0.010624	0.0013058	513.4491	0.53775	604.8154	0.51454	164370.2344	-0.11678	2227.8899	0.33145	165.5874	-0.21644	148.7291	0.24282	0.010007	-0.0062664	-1.2093	7032499	0.54167
16	2019-04-21t0223	1555831548.96	adult	106.0552	50.002	-121.9461	556.1241	-0.21009	192.5814	-0.89396	142.7935	-1.6672	0.010596	-0.026243	441.4073	-0.050699	506.7008	-0.14705	145398.9375	-0.8756	1887.6647	-0.32075	163.2689	-0.44963	143.7185	-0.30921	0.010018	0.0049062	-0.21685	6991499.5	0.49967
16	2019-04-21t0623	1555845952.67	adult	110.0562	54.0031	-117.9451	387.994	-1.3971	171.4629	-1.5249	151.6338	-1.0818	0.01061	-0.012877	302.9206	-1.4729	344.8937	-1.4735	129283.0156	-1.518	1822.3109	-0.47015	154.8514	-1.3479	133.0824	-1.4985	0.010021	0.0076886	0.53809	6428344.5	-0.099792
16	2019-04-21t1023	1555860352.61	adult	114.0562	58.003	-113.9451	440.2272	-0.83661	184.108	-0.86005	156.5264	-0.71607	0.01061	-0.013172	345.9071	-0.80479	407.1552	-0.73951	138817.4531	-0.85152	2042.9985	-0.12032	167.6115	0.054486	145.9038	-0.012215	0.010017	0.0041673	-0.37653	6558973	0.050215
16	2019-04-21t1423	1555874752.42	adult	118.0562	62.003	-109.9452	471.2445	-0.44911	183.3019	-0.75423	152.4606	-0.86167	0.010624	0.0002272	354.9232	-0.5516	419.8157	-0.47934	138026.3125	-0.75494	1763.2646	-0.61207	169.0439	0.21977	147.4382	0.17906	0.01	-0.013127	0.37513	6660328.5	0.16377
16	2019-04-21t1823	1555889155.65	adult	122.0571	66.0039	-105.9443	473.7176	-0.31132	192.34	-0.28805	159.8387	-0.3952	0.010596	-0.027291	358.5863	-0.38	444.5612	-0.10751	145216.6875	-0.2682	2470.5774	0.57515	171.5424	0.50216	149.3758	0.41268	0.010001	-0.012011	-0.051244	6689468	0.19607
16	2019-04-21t2223	1555903557.6	adult	126.0576	70.0044	-101.9437	365.9351	-1.1562	172.6465	-0.96345	152.9257	-0.73111	0.010624	-0.00011136	293.3159	-1.0655	344.7484	-1.0043	130002.7891	-0.96377	2645.46	0.86903	161.8136	-0.54612	138.8627	-0.75166	0.010006	-0.0066307	-0.20035	6419954	-0.079939
16	2019-04-22t0223	1555917958.53	adult	130.0579	74.0047	-97.9435	363.0833	-1.0934	176.8243	-0.71996	157.403	-0.44878	0.010638	0.013534	301.099	-0.87079	331.8917	-1.0379	132971.8438	-0.72901	2591.2195	0.78282	165.9622	-0.077914	143.2249	-0.24201	0.010005	-0.0081355	-0.4936	6751510.5	0.25742
16	2019-04-22t0623	1555932359.48	adult	134.0581	78.0049	-93.9432	424.5873	-0.46226	171.3476	-0.85737	143.0555	-1.2002	0.01061	-0.013915	328.7869	-0.44836	382.7515	-0.43195	129196.0781	-0.84847	2555.7966	0.72814	171.0813	0.49157	146.964	0.19081	0.010015	0.0018511	-0.55889	7055391	0.55923
16	2019-04-22t1023	1555946763.63	adult	138.0593	82.0061	-89.942	455.6022	-0.11027	180.7261	-0.44281	150.8268	-0.751	0.010568	-0.054851	344.5305	-0.18593	393.2072	-0.24742	136809.625	-0.40648	1415.5648	-1.1368	177.664	1.2022	151.9875	0.7538	0.010018	0.0051459	0.056301	7005293.5	0.50718
16	2019-04-22t1423	1555961182.35	adult	142.0645	86.0113	-85.9368	449.9908	-0.092953	178.6474	-0.4689	148.0228	-0.88073	0.010695	0.068353	335.781	-0.22553	387.4323	-0.23628	133628.2812	-0.51198	1893.0325	-0.34791	175.7633	0.9933	152.0395	0.76711	0.01001	-0.0024202	-0.26113	7462381	0.94768
16	2019-04-22t1823	1555975571.51	adult	146.0615	90.0083	-81.9398	494.9319	0.36211	229.8407	1.45	204.9518	2.1937	0.010638	0.013111	391.5098	0.48265	445.9087	0.40675	172840.1875	1.4368	1706.3424	-0.63939	183.2388	1.7485	160.3474	1.665	0.010015	0.0021955	0.053056	7702994	1.1679
16	2019-04-22t2223	1555989964.67	adult	150.0596	94.0064	-77.9417	496.7951	0.42992	201.4624	0.4479	162.5143	-0.069314	0.01061	-0.014253	387.7983	0.48933	427.9642	0.28327	151902.6406	0.45691	1579.4928	-0.82947	176.0513	0.98341	155.0332	1.0983	0.010018	0.0057782	-0.70869	7275143	0.75572
16	2019-04-23t0223	1556004365.09	adult	154.0597	98.0065	-73.9416	431.9288	-0.085786	185.7862	-0.078729	151.4761	-0.64391	0.010652	0.026899	348.3112	0.086148	393.1454	-0.0042542	139525.4375	-0.096297	1549.6635	-0.86232	173.3616	0.6902	150.3831	0.60617	0.010013	0.00066227	-0.4443	7392657.5	0.85937
16	2019-04-23t0623	1556018767.2	adult	158.0603	102.0071	-69.941	399.4063	-0.31326	200.706	0.50315	196.5685	1.8206	0.010667	0.040729	303.2837	-0.37135	342.6445	-0.43855	150529.5312	0.47365	1728.4333	-0.57382	170.0224	0.34638	150.5647	0.63558	0.010005	-0.0082575	-0.65322	7477583	0.93309
16	2019-04-23t1023	1556033169.53	adult	162.0609	106.0077	-65.9404	444.0758	0.12207	195.0304	0.34802	155.7414	-0.35359	0.01061	-0.014089	375.9678	0.51077	412.3136	0.29437	147052.9219	0.35664	1515.1909	-0.89068	174.0805	0.71631	152.1247	0.81629	0.010018	0.0050153	-0.43941	7767470	1.1883
16	2019-04-23t1423	1556047571.09	adult	166.0614	110.0082	-61.94	518.1467	0.79214	209.0597	0.89519	171.0128	0.51432	0.010582	-0.041184	422.2186	1.0822	478.5445	0.97964	158049.1562	0.92301	1732.2189	-0.55317	173.987	0.68662	153.5131	0.9811	0.010015	0.0022803	-0.53867	7626372	1.0694
16	2019-04-23t1823	1556061968.97	adult	170.0608	114.0076	-57.9406	512.4659	0.78787	207.7017	0.89651	174.1985	0.73149	0.010667	0.041128	396.4029	0.84742	463.4071	0.88571	155776.2656	0.8658	1789.9802	-0.4628	175.8053	0.82893	155.1017	1.1717	0.010014	0.00040873	-0.44918	7549431	1.0124
16	2019-04-23t2223	1556076373.91	adult	174.0621	118.009	-53.9392	475.2661	0.52835	198.8222	0.63855	171.976	0.65838	0.010681	0.05511	373.4005	0.64989	431.8882	0.64213	148917.8438	0.60048	1283.5293	-1.2267	178.5588	1.0483	159.4892	1.6728	0.010019	0.0054396	-0.89871	7378585	0.8804
16	2019-04-24t0223	1556090773.59	adult	178.0621	122.0089	-49.9393	457.7495	0.43485	186.2993	0.26025	158.2805	-0.035849	0.010624	0.00022675	329.6308	0.22767	369.6325	0.117	140283.4062	0.25953	1721.9696	-0.5674	168.1411	0.13828	149.3785	0.59582	0.010007	-0.0061364	-0.8092	7544153	1.0297
16	2019-04-24t0623	1556105180.8	adult	182.0641	126.0109	-45.9373	408.0611	0.086519	190.8328	0.4791	172.424	0.78913	0.010596	-0.026898	330.9645	0.30492	377.542	0.24989	144078.7812	0.49563	1685.4519	-0.62242	160.8719	-0.47379	143.2877	-0.055923	0.010019	0.0055028	-0.80976	7434373.5	0.95346
16	2019-04-24t1023	1556119581.77	adult	186.0643	130.0111	-41.937	463.6643	0.59273	194.0765	0.65362	166.4774	0.52348	0.010596	-0.026746	351.1813	0.59086	425.9144	0.75846	146527.75	0.67028	1181.0327	-1.3815	168.0143	0.12721	150.1302	0.72107	0.010015	0.0015117	-0.71598	7113222	0.70541
16	2019-04-24t1423	1556133976.56	adult	190.0629	134.0097	-37.9384	354.2411	-0.2339	161.9948	-0.38224	139.2887	-0.88276	0.010681	0.055764	279.6198	-0.13459	313.1028	-0.22619	121334.1406	-0.41193	1785.3528	-0.47066	164.1582	-0.18403	147.3131	0.42744	0.010005	-0.0082399	-0.83785	7005943.5	0.63185
16	2019-04-24t1823	1556148377.94	adult	194.0633	138.0101	-33.9381	380.4043	0.033206	168.4457	-0.10111	141.8091	-0.68697	0.010624	0.00080774	305.9018	0.21455	337.4738	0.057048	126839.6406	-0.10162	1310.7053	-1.1827	157.6746	-0.69085	142.0229	-0.14431	0.010013	-0.00071925	-1.0272	6692654.5	0.3886
16	2019-04-24t2223	1556162781.68	adult	198.0643	142.0111	-29.937	332.0806	-0.30626	159.7459	-0.34456	147.3984	-0.34473	0.01061	-0.012824	245.1864	-0.40414	289.9931	-0.33119	120448.4375	-0.33778	1783.6031	-0.47501	155.4384	-0.85731	138.3385	-0.53917	0.010007	-0.0066702	-0.84451	7052086.5	0.68025
16	2019-04-25t0223	1556177186.61	adult	202.0657	146.0125	-25.9357	379.1602	0.11842	168.6935	0.0038828	154.9434	0.088312	0.010667	0.042109	263.1029	-0.15591	307.846	-0.11716	126520.1172	-0.019277	1350.6508	-1.1241	159.8951	-0.52012	142.7081	-0.082702	0.010018	0.0042901	-0.95394	6703602	0.41271
16	2019-04-25t0623	1556191590.93	adult	206.0669	150.0137	-21.9345	357.9653	-0.011311	154.0255	-0.45062	144.4436	-0.43421	0.010667	0.042085	244.9925	-0.31176	300.9051	-0.13799	115519.1094	-0.47156	2224.4119	0.17237	169.8052	0.19074	148.1069	0.44829	0.01	-0.013738	-0.60279	6792207	0.49049
16	2019-04-25t1023	1556205987.87	adult	210.066	154.0128	-17.9353	378.1852	0.18849	155.8578	-0.35239	150.5935	-0.091998	0.01061	-0.012862	218.6206	-0.55981	272.5354	-0.35607	117516.7656	-0.3459	2153.959	0.060976	168.9507	0.096142	148.3521	0.4373	0.01	-0.013915	-0.59132	6673552.5	0.41099
16	2019-04-25t1423	1556220391.28	adult	214.067	158.0138	-13.9344	307.6141	-0.33371	151.6646	-0.46173	145.5407	-0.33714	0.010724	0.097458	211.8958	-0.59458	257.7442	-0.45255	113141.8125	-0.5091	2186.3103	0.10163	170.5609	0.1713	149.967	0.55445	0.010023	0.0090802	-0.57162	6313140	0.15666
16	2019-04-25t1819	1556234555.4	adult	218.0014	161.9483	-9.9999
16	2019-04-25t2219	1556248954.79	adult	222.0013	165.9481	-6
16	2019-04-26t0219	1556263355.2	adult	226.0014	169.9482	-1.9999
16	2019-04-26t0619	1556277754.73	dead	230.0013	173.9481	1.9999
18	2019-04-16t1419	1555442560.28	egg	-1.9996	-54.0542	-297.9864
18	2019-04-16t1819	1555456957.65	larva	1.9996	-50.0549	-293.9871
18	2019-04-16t2219	1555471357.75	larva	5.9997	-46.0549	-289.9871
18	2019-04-17t0219	1555485758.38	larva	9.9998	-42.0547	-285.9869
18	2019-04-17t0619	1555500158.96	larva	14	-38.0546	-281.9868
18	2019-04-17t1019	1555514558.89	larva	18	-34.0546	-277.9868
18	2019-04-17t1419	1555528958.57	larva	21.9999	-30.0547	-273.9869
18	2019-04-17t1819	1555543359.45	larva	26.0001	-26.0544	-269.9866
18	2019-04-17t2219	1555557759.04	larva	30	-22.0545	-265.9867
18	2019-04-18t0219	1555572158.73	larva	33.9999	-18.0546	-261.9868
18	2019-04-18t0619	1555586558.82	larva	38	-14.0546	-257.9868
18	2019-04-18t1019	1555600959.45	larva	42.0001	-10.0544	-253.9866
18	2019-04-18t1422	1555615540.94	larva	46.0505	-6.004	-249.9362	1075.604	0.30695	363.1579	0.90206	291.9703	1.1771	0.010596	-0.03272	867.1447	0.58886	999.7782	0.45857	274184.2188	0.92395	2205.4814	1.1004	194.8569	1.1288	153.9899	0.53574	0.01003	0.011214	1.9404	4720994	-0.43869
18	2019-04-18t1823	1555629957.77	larva	50.0552	-1.9993	-245.9315	1123.6233	0.63007	329.7604	0.32654	232.0753	-0.17048	0.010582	-0.045411	860.2728	0.69385	1032.3062	0.75566	249298.8906	0.35849	2327.3291	1.3816	187.2337	0.68523	153.3834	0.50183	0.010004	-0.013914	1.334	5633487	0.42755
18	2019-04-18t2223	1555644352.97	adult	54.0539	1.9993	-241.9329	1029.5977	0.35193	341.7552	0.79636	221.6856	-0.31813	0.010681	0.051387	900.4649	1.127	991.8775	0.69181	255974.625	0.75302	2237.1689	1.1205	180.7095	0.296	150.3197	0.23089	0.010005	-0.012032	1.1802	6122800	0.80079
18	2019-04-19t0223	1555658748.97	adult	58.0528	5.9982	-237.934	856.5849	-0.30606	290.1755	-0.27928	201.9373	-0.74395	0.01061	-0.016479	717.3154	0.028174	806.4672	-0.16103	218792.3594	-0.26726	2307.7305	1.2487	185.7219	0.81272	159.5014	1.143	0.010026	0.0091042	0.83958	5946257	0.4271
18	2019-04-19t0623	1555673151.08	adult	62.0534	9.9988	-233.9334	960.7057	0.30354	304.1505	0.25942	191.7641	-0.93215	0.010624	-0.001998	826.5799	0.97574	917.2061	0.59267	229025.3281	0.26006	1726.2396	-0.15771	170.7232	-0.31477	145.9683	-0.16861	0.010016	0.00013304	1.1005	6135962	0.47158
18	2019-04-19t1023	1555687552.23	adult	66.0537	13.9991	-229.9331	1102.1914	1.1511	328.9676	1.1419	217.3983	-0.020163	0.01061	-0.014881	859.1702	1.4205	1028.2047	1.4077	248041.5312	1.152	2203.7722	0.91216	179.9966	0.58229	154.7975	0.73682	0.010013	-0.0024795	1.8156	7046508	1.3128
18	2019-04-19t1423	1555701963.62	adult	70.0568	18.0023	-225.9299	1340.9557	2.5831	349.3654	1.986	232.0099	0.64161	0.010624	-0.00044739	933.1793	2.2326	1136.4351	2.2767	263072.125	1.9822	2216.9839	0.89622	190.8401	1.6883	166.1246	1.9405	0.010019	0.0040596	0.46896	7409369	1.546
18	2019-04-19t1823	1555716352.91	adult	74.0539	21.9993	-221.9329	785.1125	-0.16711	288.4934	0.48635	225.9453	0.65807	0.010638	0.013999	611.8058	-0.14031	728.6161	-0.06018	216947.0312	0.47375	1555.2551	-0.58301	179.2195	0.7748	157.415	1.0742	0.010017	0.0025229	0.021162	7156414.5	1.1114
18	2019-04-19t2223	1555730756.16	adult	78.0548	26.0002	-217.932	950.4879	0.93554	265.2478	0.011108	182.4948	-0.78016	0.01061	-0.012684	653.0638	0.39926	853.1872	0.94028	199996.8281	0.021433	2436.2903	1.2677	171.026	0.11626	150.5096	0.36609	0.01001	-0.0038061	-0.4627	7192670	0.99902
18	2019-04-20t0223	1555745155.12	adult	82.0545	29.9999	-213.9323	595.4131	-1.0026	232.6424	-0.83713	197.8179	0.0066947	0.010582	-0.039363	475.9861	-0.99233	543.3729	-1.0099	175877.6719	-0.80623	1787.0388	-0.13995	167.1545	-0.17252	144.8775	-0.23385	0.010001	-0.012864	1.3095	6902811	0.55631
18	2019-04-20t0623	1555759555.58	adult	86.0546	34.0001	-209.9321	721.1995	-0.041444	259.131	0.33457	191.0415	-0.093608	0.010596	-0.0256	590.5798	0.30157	686.8323	0.2205	195643.9375	0.35707	3142.0757	2.479	165.4849	-0.3012	145.2961	-0.18257	0.010014	0.00066269	0.7213	6609962.5	0.17676
18	2019-04-20t1023	1555773957.69	adult	90.0552	38.0006	-205.9316	560.1716	-0.9143	208.8566	-1.215	160.2562	-1.33	0.010596	-0.02553	452.7145	-0.81906	512.9474	-0.88857	157686.7344	-1.1957	2438.9639	0.97106	160.6506	-0.7884	141.759	-0.58281	0.010012	-0.001609	-0.33029	6643063.5	0.16655
18	2019-04-20t1423	1555788354.29	adult	94.0543	41.9997	-201.9325	560.2231	-0.73844	202.9323	-1.196	166.9932	-0.86036	0.010638	0.01543	407.8046	-1.0695	485.6015	-0.91846	152605.0625	-1.2076	3102.1064	2.1102	152.4337	-1.6653	133.0022	-1.586	0.010004	-0.009775	0.36036	6765618.5	0.27042
18	2019-04-20t1823	1555802755.16	adult	98.0545	45.9999	-197.9323	521.5138	-0.83763	201.7657	-0.99779	160.9458	-1.001	0.01061	-0.012125	435.3052	-0.56114	488.3808	-0.70458	152131.3281	-0.9892	2780.5264	1.4059	155.8618	-1.2933	136.8243	-1.1446	0.010002	-0.011081	-0.20381	6186309.5	-0.37504
18	2019-04-20t2223	1555817159.08	adult	102.0556	50.001	-193.9312	586.0511	-0.1676	186.1221	-1.3682	154.988	-1.1576	0.010568	-0.053162	372.1069	-1.0463	495.3067	-0.44756	140894.3906	-1.3318	3009.8462	1.7259	145.2948	-2.4357	128.1037	-2.1321	0.010009	-0.0047873	-1.4407	5951999.5	-0.63296
18	2019-04-21t0223	1555831558.33	adult	106.0554	54.0008	-189.9314	465.5479	-0.92371	180.2559	-1.3771	152.741	-1.1408	0.010624	0.0010622	340.3764	-1.2127	412.506	-1.004	135732.7031	-1.3793	2728.4473	1.1504	154.513	-1.4062	135.9219	-1.2043	0.010002	-0.01087	-0.54015	6364392	-0.1792
18	2019-04-21t0623	1555845962.02	adult	110.0564	58.0018	-185.9304	476.0443	-0.6832	182.7293	-1.082	158.4623	-0.71308	0.010624	0.00079331	346.9927	-0.95544	410.6526	-0.85691	137595.1406	-1.0836	2683.3877	1.0137	151.2051	-1.7451	134.8146	-1.3005	0.010009	-0.0040737	-2.6122	6254147	-0.28714
18	2019-04-21t1023	1555860361.99	adult	114.0564	62.0018	-181.9304	344.2567	-1.6352	166.5037	-1.5532	150.3804	-1.0527	0.010652	0.027949	274.8258	-1.6534	314.3286	-1.6329	125044.2656	-1.5723	3095.6763	1.6738	144.0942	-2.5029	126.6656	-2.2011	0.010012	-0.001135	-1.6753	6087836.5	-0.45196
18	2019-04-21t1423	1555874761.83	adult	118.0564	66.0018	-177.9304	379.0418	-1.2349	161.3555	-1.6177	143.9906	-1.3291	0.010652	0.027677	288.4464	-1.3555	329.1344	-1.3719	121178	-1.636	2837.1365	1.2048	149.2003	-1.9389	129.9905	-1.7976	0.010001	-0.011693	-1.2552	6235679	-0.2834
18	2019-04-21t1823	1555889165.01	adult	122.0572	70.0027	-173.9295	371.3881	-1.201	159.2165	-1.5857	140.703	-1.4522	0.010624	1.3043e-05	275.3938	-1.3939	328.4061	-1.2712	119890.0469	-1.5866	1920.2203	-0.35127	150.4732	-1.7937	132.1786	-1.5265	0.010017	0.0039717	-1.3589	6188963	-0.3234
18	2019-04-21t2223	1555903567.02	adult	126.0578	74.0032	-169.929	394.545	-0.90398	168.7355	-1.1154	151.704	-0.79838	0.010624	-0.00011136	288.8191	-1.1204	355.5969	-0.89441	127057.8203	-1.1158	1940.5481	-0.31187	151.9134	-1.6259	133.495	-1.3534	0.010001	-0.012186	-1.4052	6136844	-0.36935
18	2019-04-22t0223	1555917968.12	adult	130.0581	78.0035	-165.9287	359.6859	-1.1235	167.3647	-1.0833	150.6519	-0.8184	0.010624	-0.00017212	293.6188	-0.96157	331.2199	-1.0447	126025.625	-1.0834	2158.0562	0.061321	152.9592	-1.4921	135.2493	-1.1286	0.010006	-0.0067273	-1.4935	6038218.5	-0.46128
18	2019-04-22t0623	1555932369	adult	134.0583	82.0038	-161.9284	398.3838	-0.69528	168.412	-0.96869	146.748	-0.99933	0.010582	-0.041146	314.8054	-0.61652	365.9017	-0.60267	127319.4688	-0.94295	2260.7041	0.24047	158.2992	-0.88759	139.7276	-0.60536	0.010016	0.0032973	-1.3051	6432489	-0.060103
18	2019-04-22t1023	1555946773.14	adult	138.0595	86.0049	-157.9273	379.9141	-0.78243	170.7763	-0.8151	158.209	-0.35207	0.010638	0.013318	283.3572	-0.91403	312.6636	-1.0589	128423.7656	-0.82289	2468.3882	0.5849	150.1566	-1.7302	132.2594	-1.3947	0.010023	0.010369	-1.1979	6142308	-0.33953
18	2019-04-22t1423	1555961192.29	adult	142.0648	90.0103	-153.9219	358.1975	-0.90545	161.5396	-1.1012	143.4282	-1.1278	0.010624	-0.0005446	281.7621	-0.86174	311.2965	-0.99819	121639.2891	-1.0997	2854.6299	1.2053	155.856	-1.0969	136.8309	-0.87552	0.010013	0.00038554	-1.1558	6506365	0.023188
18	2019-04-22t1823	1555975581.22	adult	146.0617	94.0072	-149.925	331.0076	-1.0824	155.3865	-1.2745	140.05	-1.2922	0.010624	-0.00059541	263.5777	-1.0102	292.7072	-1.1163	117006.0547	-1.2724	2222.293	0.18335	142.1353	-2.4923	124.6881	-2.1671	0.010002	-0.010743	-1.2486	6309670	-0.1569
18	2019-04-22t2223	1555989974.1	adult	150.0598	98.0052	-145.927	300.222	-1.2927	150.6842	-1.3961	134.7098	-1.5649	0.010624	-0.00058283	246.718	-1.144	281.3178	-1.1654	113465.1953	-1.3936	1575.8503	-0.8352	152.9378	-1.3562	135.4106	-1.0077	0.010004	-0.0083524	-1.163	6114910.5	-0.32581
18	2019-04-23t0223	1556004374.85	adult	154.06	102.0054	-141.9268	314.82	-1.1044	143.6045	-1.601	130.6696	-1.7661	0.010582	-0.041451	245.7399	-1.0924	279.3194	-1.121	108565.0156	-1.5774	1731.0696	-0.58026	146.8227	-1.9383	129.6925	-1.6155	0.010012	-0.0011159	-0.8425	6335401.5	-0.10491
18	2019-04-23t0623	1556018776.66	adult	158.0605	106.0059	-137.9263	485.0883	0.42424	177.7934	-0.31893	150.9104	-0.64877	0.010596	-0.027803	354.2647	0.20962	418.0968	0.29547	134233.9844	-0.30141	1765.6271	-0.51661	152.2146	-1.3734	135.8253	-0.94732	0.010004	-0.0091585	-0.75726	6679786.5	0.22129
18	2019-04-23t1023	1556033179.11	adult	162.0612	110.0066	-133.9256	322.8685	-0.90685	150.732	-1.2307	130.0502	-1.7456	0.010596	-0.027722	257.4304	-0.82732	278.0703	-0.9979	113802.6406	-1.2143	1530.255	-0.86769	154.3286	-1.138	137.5592	-0.74667	0.010011	-0.0014747	-1.1249	6613134.5	0.17913
18	2019-04-23t1423	1556047580.67	adult	166.0616	114.007	-129.9252	418.1796	-0.04408	179.0231	-0.16696	156.3117	-0.28298	0.010582	-0.041184	323.0931	-0.026018	378.8129	0.030216	135341.4688	-0.14158	1872.9089	-0.33955	151.4056	-1.3728	132.8685	-1.2347	0.010019	0.0057928	-0.73886	6362214.5	-0.016306
18	2019-04-23t1823	1556061978.46	adult	170.061	118.0064	-125.9258	383.7664	-0.27497	173.7942	-0.29292	155.2749	-0.29534	0.010624	-0.00010081	295.9711	-0.26643	340.5074	-0.27289	130867.0625	-0.29262	1971.1056	-0.18892	159.8676	-0.58685	141.7025	-0.27192	0.010005	-0.0078516	-0.57317	6710921.5	0.30313
18	2019-04-23t2223	1556076383.43	adult	174.0624	122.0078	-121.9244	368.4203	-0.34549	176.6751	-0.13314	163.1606	0.17944	0.010667	0.041293	286.1365	-0.31289	324.223	-0.36537	132506.3438	-0.1577	1747.9884	-0.52648	161.2264	-0.45849	141.5767	-0.27289	0.010021	0.0076114	0.071425	6741361	0.34829
18	2019-04-24t0223	1556090783.2	adult	178.0623	126.0077	-117.9245	318.7513	-0.69418	155.1359	-0.81994	138.6821	-1.1017	0.010695	0.069127	266.758	-0.46417	291.1373	-0.61362	116041.6406	-0.85481	1700.116	-0.6003	157.1317	-0.80258	138.1269	-0.63972	0.010008	-0.005368	-0.36384	6562919.5	0.21936
18	2019-04-24t0623	1556105190.41	adult	182.0643	130.0097	-113.9225	501.8004	0.84537	187.1013	0.3503	162.2246	0.23524	0.010667	0.041637	357.9799	0.60214	420.908	0.65234	140325.9375	0.32379	2993.7808	1.3497	168.0374	0.12884	146.7781	0.33027	0.010003	-0.01033	-0.54024	7324244.5	0.86309
18	2019-04-24t1023	1556119591.42	adult	186.0646	134.01	-109.9222	398.9753	0.070157	172.3542	-0.092666	149.8478	-0.3754	0.010624	0.00055874	315.6865	0.20011	364.5894	0.19032	129782.7188	-0.09306	1766.2571	-0.49986	157.791	-0.71449	138.9969	-0.51091	0.010012	-0.001806	-0.90317	6824461	0.46999
18	2019-04-24t1423	1556133986.16	adult	190.0631	138.0086	-105.9236	401.5344	0.14726	184.2799	0.37963	162.5528	0.36803	0.010652	0.028167	314.4316	0.24892	368.5454	0.28676	138394.2188	0.36213	2681.7654	0.87881	170.2826	0.30907	149.7189	0.69302	0.010013	-0.00033956	-0.3614	7040505.5	0.65979
18	2019-04-24t1823	1556148387.61	adult	194.0635	142.009	-101.9232	364.7074	-0.093404	180.0593	0.29381	163.4239	0.46377	0.010596	-0.026498	298.4316	0.13201	331.2437	-0.00066718	135944.75	0.30932	1658.1108	-0.66129	158.569	-0.62063	141.6208	-0.18801	0.010011	-0.0027308	-0.5463	6811175	0.48355
18	2019-04-24t2223	1556162791.32	adult	198.0645	146.01	-97.9222	441.7831	0.57698	170.3566	0.014295	148.0523	-0.31023	0.010652	0.028297	318.2389	0.40415	378.5976	0.4892	127937.8047	-0.0015716	1586.2588	-0.77023	155.2768	-0.8697	137.9981	-0.5755	0.010019	0.0053788	-0.92466	6493832	0.23832
18	2019-04-25t0223	1556177196.28	adult	202.0659	150.0114	-93.9208	297.8635	-0.5334	151.4864	-0.57495	141.0947	-0.6366	0.010652	0.028328	234.5754	-0.47159	260.3515	-0.55594	113766.2812	-0.58882	1755.8292	-0.51956	157.9902	-0.66303	138.87	-0.48528	0.010018	0.0043074	-0.48819	6529102	0.27632
18	2019-04-25t0623	1556191600.8	adult	206.0672	154.0126	-89.9196	378.5293	0.15256	166.2064	-0.042764	148.6465	-0.21583	0.01061	-0.012817	286.575	0.14828	324.4041	0.078433	125319.6562	-0.035887	1792.2352	-0.47068	157.5413	-0.70798	138.6205	-0.52763	0.010016	0.0021273	-0.68327	6747809	0.45636
18	2019-04-25t1023	1556205997.59	adult	210.0663	158.0117	-85.9205	453.2369	0.78363	170.5251	0.13707	153.1008	0.03747	0.010652	0.02826	294.6953	0.28276	350.1865	0.35768	128064.3203	0.12145	2243.3352	0.19374	161.9219	-0.40762	140.8739	-0.3187	0.010009	-0.0053419	-0.25353	6794890	0.5028
18	2019-04-25t1423	1556220401	adult	214.0672	162.0127	-81.9195	390.2772	0.31913	158.6283	-0.22959	145.9414	-0.31654	0.010596	-0.026568	274.3355	0.098961	340.7847	0.31034	119764.3438	-0.21595	2032	-0.12758	157.3211	-0.75813	140.2469	-0.4129	0.010015	0.0008137	-0.9809	6519073.5	0.3099
18	2019-04-25t1819	1556234565.16	adult	218.0017	165.9472	-77.985	359.1378	0.10786	168.2838	0.12062	157.6514	0.29682	0.010667	0.041917	271.8215	0.1119	303.311	0.0040683	126212.8594	0.097871	1510.425	-0.9103	158.4375	-0.70367	140.3008	-0.43976	0.010021	0.0068741	-0.71948	6561214	0.35691
18	2019-04-25t2219	1556248964.78	adult	222.0016	169.9471	-73.9851	305.7709	-0.27701	149.6076	-0.4749	139.3231	-0.63039	0.010667	0.041886	230.1224	-0.3143	262.3891	-0.33474	112205.6953	-0.49516	1535.3895	-0.88158	149.0959	-1.3617	131.5405	-1.3222	0.010009	-0.0051034	-1.2827	6285883	0.17363
18	2019-04-26t0219	1556263365	adult	226.0017	173.9471	-69.9851	305.0439	-0.24763	161.2851	-0.057742	153.3283	0.095761	0.010596	-0.026667	231.7363	-0.25717	256.949	-0.34785	121770.2344	-0.043749	1630.4764	-0.74842	161.8604	-0.52551	143.4497	-0.20502	0.010017	0.0019591	-1.0765	6560525	0.38731
18	2019-04-26t0619	1556277764.53	adult	230.0015	177.947	-65.9852
18	2019-04-26t1019	1556292164.21	adult	234.0015	181.9469	-61.9853
18	2019-04-26t1419	1556306564.7	adult	238.0016	185.947	-57.9852
18	2019-04-26t1819	1556320913.55	adult	241.9874	189.9328	-53.9994
18	2019-04-26t2219	1556335310.42	adult	245.9865	193.932	-50.0002
18	2019-04-27t0219	1556349711.39	adult	249.9868	197.9322	-46
18	2019-04-27t0619	1556364110.79	adult	253.9866	201.9321	-42.0001
18	2019-04-27t1019	1556378511.25	adult	257.9867	205.9322	-38
18	2019-04-27t1419	1556392910.81	adult	261.9866	209.9321	-34.0001
18	2019-04-27t1819	1556407311.54	adult	265.9868	213.9323	-29.9999
18	2019-04-27t2219	1556421710.8	adult	269.9866	217.9321	-26.0001
18	2019-04-28t0219	1556436111.19	adult	273.9867	221.9322	-22
18	2019-04-28t0619	1556450511.49	adult	277.9868	225.9323	-17.9999
18	2019-04-28t1019	1556464910.96	adult	281.9867	229.9321	-14.0001
18	2019-04-28t1419	1556479311.07	adult	285.9867	233.9321	-10.0001
18	2019-04-28t1819	1556493711.23	adult	289.9867	237.9322	-6
18	2019-04-28t2219	1556508111.35	adult	293.9868	241.9322	-2
18	2019-04-29t0219	1556522511.25	dead	297.9867	245.9322	2
19	2019-04-16t1819	1555456962.04	egg	-2	-54.0538	-214.035
19	2019-04-16t2219	1555471362.14	larva	2	-50.0537	-210.0349
19	2019-04-17t0219	1555485762.87	larva	6.0002	-46.0535	-206.0347
19	2019-04-17t0619	1555500163.43	larva	10.0004	-42.0534	-202.0346
19	2019-04-17t1019	1555514563.39	larva	14.0004	-38.0534	-198.0346
19	2019-04-17t1419	1555528963.04	larva	18.0003	-34.0535	-194.0347
19	2019-04-17t1819	1555543363.95	larva	22.0005	-30.0532	-190.0344
19	2019-04-17t2219	1555557763.54	larva	26.0004	-26.0533	-186.0345
19	2019-04-18t0219	1555572163.21	larva	30.0003	-22.0534	-182.0346
19	2019-04-18t0619	1555586563.36	larva	34.0004	-18.0534	-178.0346
19	2019-04-18t1019	1555600963.96	larva	38.0005	-14.0532	-174.0344
19	2019-04-18t1422	1555615545.53	larva	42.051	-10.0028	-169.984
19	2019-04-18t1823	1555629962.45	larva	46.0557	-5.9981	-165.9793
19	2019-04-18t2223	1555644357.56	larva	50.0543	-1.9994	-161.9807	529.2206	-1.9006	263.0329	-1.2139	270.1502	0.80393	0.010638	0.0091856	444.9982	-2.0252	484.486	-2.0276	197800.7656	-1.216	1551.3232	-0.56914	180.7955	0.19545	149.4617	0.13387	0.010026	0.0080715	0.04038	4381939.5	-1.0035
19	2019-04-19t0223	1555658753.56	adult	54.0532	1.9994	-157.9818	847.455	-0.45115	267.4712	-0.98412	210.3034	-0.62298	0.010667	0.037573	614.5423	-0.80829	757.3141	-0.53917	200603.4062	-1.0048	2406.8223	1.537	184.8213	0.6186	159.4107	1.1004	0.010008	-0.0094716	0.54218	5632614	0.24668
19	2019-04-19t0623	1555673155.61	adult	58.0538	6	-153.9812	730.9289	-0.88076	292.1575	-0.22983	228.2878	-0.0031845	0.010681	0.052228	594.1009	-0.83534	668.6117	-0.90942	218825.9375	-0.26611	1547.208	-0.57252	185.5744	0.80081	165.6205	1.7398	0.010011	-0.0061056	-1.5235	5375904.5	-0.21134
19	2019-04-19t1023	1555687556.94	adult	62.0541	10.0004	-149.9808	834.4457	-0.29682	287.5343	-0.17222	208.4696	-0.43723	0.010624	-0.0019979	693.7175	0.0097432	774.7921	-0.20868	216513.3125	-0.17054	1851.7123	0.13516	179.171	0.39322	153.4174	0.57259	0.0099997	-0.016555	-0.24007	6271165	0.62156
19	2019-04-19t1423	1555701968.21	adult	66.0573	14.0035	-145.9777	907.122	0.18416	272.6073	-0.38789	185.382	-1.0248	0.010638	0.012495	692.4069	0.15968	825.6546	0.22366	205000.7188	-0.39605	1564.8795	-0.54165	175.7664	0.21502	152.145	0.46744	0.01	-0.015752	-0.94405	6239709	0.42465
19	2019-04-19t1823	1555716357.55	adult	70.0543	18.0006	-141.9807	513.0908	-1.7109	253.967	-0.72969	244.0749	1.0452	0.010638	0.013258	424.8117	-1.777	463.7377	-1.8224	190983.1562	-0.73752	1290.9083	-1.1592	175.8148	0.33312	153.9366	0.6762	0.0099997	-0.015499	-1.9862	6874534	0.962
19	2019-04-19t2223	1555730760.71	adult	74.0552	22.0014	-137.9798	1016.6294	1.0951	302.7183	0.91294	217.2844	0.34662	0.01061	-0.013378	745.0366	0.95995	906.2905	1.0725	228249.625	0.92309	1780.8771	-0.09424	169.9554	-0.094706	148.9549	0.17728	0.010001	-0.014235	-0.0063274	6678908.5	0.59403
19	2019-04-20t0223	1555745159.77	adult	78.0549	26.0012	-133.98	602.5187	-1.0702	243.1212	-0.69184	203.2047	0.026487	0.010652	0.028438	517.4355	-0.77896	574.0795	-0.93016	182584.0312	-0.71214	1522.4235	-0.66506	169.5361	-0.02955	147.2772	0.01563	0.01	-0.014005	-0.91144	6628692	0.3929
19	2019-04-20t0623	1555759560.2	adult	82.055	30.0013	-129.9799	686.4302	-0.44528	241.2103	-0.54744	179.1729	-0.77701	0.010582	-0.039363	523.0858	-0.56018	602.8688	-0.58923	182355.0156	-0.51571	1507.0864	-0.71591	170.2643	0.14409	150.751	0.41734	0.010004	-0.010017	-0.3041	6688832	0.32763
19	2019-04-20t1023	1555773962.43	adult	86.0557	34.0019	-125.9793	537.9923	-1.2186	213.8684	-1.264	174.8942	-0.8095	0.010638	0.015414	429.2829	-1.2483	477.0001	-1.3323	160829.0312	-1.2745	1443.5758	-0.89334	157.3948	-1.1436	138.1344	-0.98749	0.010013	-0.00048283	-0.35067	6476167.5	0.033085
19	2019-04-20t1423	1555788358.85	adult	90.0547	38.0009	-121.9803	562.848	-0.89633	222.061	-0.73173	182.0019	-0.3183	0.010596	-0.02553	438.2252	-0.96451	508.7026	-0.92143	167656.0781	-0.71136	1532.463	-0.77187	152.0513	-1.7004	134.6233	-1.3932	0.010007	-0.006107	-0.66036	7034803.5	0.58989
19	2019-04-20t1823	1555802759.84	adult	94.0549	42.0012	-117.98	521.697	-1.0093	209.1604	-0.96146	171.9591	-0.61962	0.010638	0.01543	406.8144	-1.0798	479.7909	-0.96541	157288.6562	-0.97335	1956.665	-0.030533	150.4513	-1.8789	131.9626	-1.7051	0.010022	0.0083446	0.7048	6575473.5	0.063917
19	2019-04-20t2223	1555817163.75	adult	98.056	46.0023	-113.9789	498.8806	-1.0036	217.392	-0.39702	187.3416	0.32249	0.010596	-0.02576	396.6672	-0.98039	443.6135	-1.0825	164130.9375	-0.3763	1432.3154	-1.0517	161.9787	-0.627	143.6781	-0.35601	0.010003	-0.010657	0.63451	7222307	0.75245
19	2019-04-21t0223	1555831563.23	adult	102.0559	50.0021	-109.9791	507.1058	-0.76943	196.48	-0.96484	159.5812	-0.92055	0.010667	0.042538	392.5177	-0.8175	442.5002	-0.91149	147360	-0.99717	2037.2433	-0.008542	157.4118	-1.1106	140.0587	-0.75551	0.010012	-0.0016807	-0.63495	6619324.5	0.092503
19	2019-04-21t0623	1555845966.65	adult	106.0568	54.0031	-105.9781	673.9916	0.71864	218.656	0.12819	168.4655	-0.3088	0.01061	-0.012609	491.7167	0.52799	570.0573	0.42944	164866.625	0.13885	2247.1216	0.30819	163.5284	-0.42127	145.5534	-0.098543	0.010004	-0.0091213	-0.25119	7045129.5	0.55773
19	2019-04-21t1023	1555860367	adult	110.0569	58.0032	-101.978	373.9384	-1.511	182.0394	-1.1091	168.1621	-0.18931	0.010582	-0.040111	298.6347	-1.5232	334.5404	-1.5705	137621.7969	-1.0822	971.0949	-1.937	151.3646	-1.7277	135.2563	-1.2501	0.010011	-0.0022911	-0.86207	6622504	0.10903
19	2019-04-21t1423	1555874766.46	adult	114.0568	62.003	-97.9782	474.5776	-0.55078	197.8886	-0.31742	157.7818	-0.6473	0.01061	-0.013172	376.1164	-0.44412	414.524	-0.66857	149208	-0.30771	1785.4229	-0.55933	158.3347	-0.95433	138.9665	-0.80153	0.010005	-0.007707	0.57158	6915428	0.43015
19	2019-04-21t1823	1555889169.8	adult	118.0577	66.004	-93.9773	325.1579	-1.6941	164.4553	-1.4957	148.9566	-1.055	0.010596	-0.027077	259.7539	-1.7025	294.9837	-1.7081	124163.7344	-1.4798	1024.0601	-1.8627	161.9673	-0.55005	142.4635	-0.38451	0.010019	0.0059676	-0.58188	6611829.5	0.1127
19	2019-04-21t2223	1555903571.65	adult	122.0582	70.0045	-89.9767	319.2867	-1.654	178.6656	-0.82374	166.3142	-0.037485	0.010582	-0.040889	264.9521	-1.5212	291.1157	-1.6447	135071.1875	-0.79631	2494.8804	0.61606	171.5499	0.50298	149.1708	0.38957	0.010014	0.00066537	0.91811	7006782	0.52541
19	2019-04-22t0223	1555917972.86	adult	126.0585	74.0048	-85.9764	281.5015	-1.9004	158.3758	-1.5179	155.8573	-0.56968	0.010596	-0.027415	221.0952	-1.9466	246.1588	-2.0025	119573.7422	-1.5021	1220.0824	-1.5188	159.8581	-0.7594	140.4169	-0.57741	0.010014	0.00075299	-0.25303	6305762.5	-0.19667
19	2019-04-22t0623	1555932373.67	adult	130.0588	78.005	-81.9762	431.8713	-0.48258	187.3176	-0.31686	162.4666	-0.17154	0.010638	0.013534	339.1622	-0.4088	373.1625	-0.6186	140862.7969	-0.32637	3070.5342	1.5812	165.4482	-0.13381	143.5853	-0.20195	0.010023	0.010528	-0.65807	6519984	0.024137
19	2019-04-22t1023	1555946777.88	adult	134.0599	82.0062	-77.975	435.9095	-0.36155	168.4455	-0.96739	143.8621	-1.1563	0.010624	-0.00024449	321.5879	-0.53491	362.6415	-0.63567	126839.4844	-0.96709	3118.3184	1.6577	158.3625	-0.88076	138.0635	-0.78843	0.010007	-0.0052459	-1.1061	6804518	0.30979
19	2019-04-22t1423	1555961197.13	adult	138.0653	86.0115	-73.9697	469.3725	0.012137	191.3429	-0.045485	163.4181	-0.070541	0.010596	-0.027692	355.2697	-0.058007	391.4317	-0.2652	144463.9062	-0.026326	3070.6936	1.5698	174.1726	0.83001	150.5028	0.59213	0.010021	0.0082345	-0.59329	6517885.5	0.028973
19	2019-04-22t1823	1555975585.99	adult	142.0622	90.0085	-69.9728	433.337	-0.2404	199.3582	0.29652	173.0026	0.4627	0.010568	-0.055007	356.8255	0.022286	396.8791	-0.14178	150914.1875	0.33544	2042.8926	-0.10586	170.0152	0.38977	149.2432	0.46509	0.010001	-0.01125	-1.121	6578736.5	0.093171
19	2019-04-22t2223	1555989978.79	adult	146.0602	94.0065	-65.9748	337.4185	-1.0259	177.3946	-0.4692	160.0384	-0.2186	0.010596	-0.027899	294.2467	-0.65236	318.0792	-0.86411	133932.8906	-0.45112	2893.625	1.2539	164.4522	-0.18978	141.1738	-0.39546	0.010002	-0.010649	-0.65354	6938566.5	0.44108
19	2019-04-23t0223	1556004379.75	adult	150.0605	98.0067	-61.9745	395.6609	-0.45632	186.0792	-0.11073	156.5132	-0.39211	0.010667	0.040645	337.2609	-0.095764	371.0576	-0.27888	139559.4219	-0.13731	2716.4563	0.96067	169.0549	0.27521	145.9015	0.11823	0.010025	0.012255	-0.84202	6661102	0.18333
19	2019-04-23t0623	1556018781.3	adult	154.0609	102.0072	-57.9741	436.3568	-0.047256	182.107	-0.21149	149.6049	-0.74483	0.010638	0.013157	351.8092	0.12636	409.1485	0.15277	136944.4375	-0.21975	3064.9531	1.4938	170.5874	0.41543	146.1425	0.15082	0.010017	0.0041485	-0.73481	7084493.5	0.57831
19	2019-04-23t1023	1556033183.95	adult	158.0616	106.0079	-53.9733	436.0169	0.0018788	198.9252	0.43927	171.8488	0.48368	0.010582	-0.041401	366.9985	0.35475	413.2994	0.24882	150387.4688	0.46691	2925.5347	1.2677	171.9936	0.53675	147.9557	0.3554	0.010023	0.010528	-0.62236	6777923	0.30886
19	2019-04-23t1423	1556047585.41	adult	162.062	110.0083	-49.9729	460.6797	0.26303	172.1305	-0.46807	152.0779	-0.55208	0.01061	-0.014089	318.0981	-0.14247	379.6441	-0.020106	129786.375	-0.45914	3150.2019	1.6052	172.7653	0.59284	144.3083	-0.02245	0.010017	0.0040019	-0.21373	6536749.5	0.11235
19	2019-04-23t1823	1556061983.37	adult	166.0615	114.0077	-45.9735	401.7389	-0.18161	155.5812	-0.9959	141.2334	-1.1007	0.010638	0.013424	259.3364	-0.73884	298.9209	-0.73034	116997.0469	-1.0016	3996.6116	2.8849	154.1309	-1.1243	128.746	-1.6772	0.010004	-0.0089388	-0.16267	6455463	0.063778
19	2019-04-23t2223	1556076388.22	adult	170.0628	118.0091	-41.9721	262.8435	-1.2736	150.8191	-1.0988	145.6902	-0.81541	0.010638	0.013606	214.3044	-1.1721	236.9029	-1.2496	113415.9844	-1.1042	2659.7737	0.85242	166.7164	0.021547	139.4569	-0.51385	0.010021	0.0079804	0.062304	6405078	0.044449
19	2019-04-24t0223	1556090788.22	adult	174.0628	122.0091	-37.9721	356.787	-0.44062	166.6547	-0.48229	154.9936	-0.26427	0.01061	-0.013607	261.3388	-0.58647	308.4823	-0.51266	125657.6172	-0.47409	2317.1272	0.33153	170.4148	0.34031	143.8598	-0.024891	0.010023	0.0093196	0.038839	6206167	-0.098614
19	2019-04-24t0623	1556105195.15	adult	178.0647	126.011	-33.9702	289.9582	-0.92801	157.2254	-0.74748	148.6924	-0.55725	0.010624	0.00022686	240.5393	-0.75264	265.2629	-0.85442	118390.75	-0.74679	3070.3721	1.4629	177.4873	0.937	149.092	0.56438	0.010002	-0.011043	0.49032	6388122	0.075019
19	2019-04-24t1023	1556119596.16	adult	182.065	130.0113	-29.9699	227.8218	-1.3726	134.236	-1.4744	131.2462	-1.4471	0.01061	-0.013264	187.1823	-1.2769	211.2021	-1.2938	101213.9766	-1.4671	2600.2219	0.75647	172.614	0.51375	140.5654	-0.35712	0.010009	-0.0048159	0.30789	6295059	0.018618
19	2019-04-24t1423	1556133990.95	adult	186.0636	134.0098	-25.9714	250.3793	-1.1303	144.0849	-1.0639	139.7221	-0.92274	0.01061	-0.013112	201.5628	-1.0563	221.0066	-1.1399	108639.9844	-1.0569	2122.5212	0.03685	178.5512	0.99473	146.6494	0.33588	0.010004	-0.0091227	0.34812	6318034.5	0.057106
19	2019-04-24t1823	1556148392.57	adult	190.064	138.0103	-21.9709	279.5417	-0.83591	149.4536	-0.81098	145.955	-0.52433	0.010596	-0.026589	202.9977	-0.9787	232.9514	-0.96772	112837.4375	-0.79743	2463.9092	0.55085	181.4196	1.2058	149.3832	0.65596	0.010008	-0.005179	0.17873	6181329	-0.034832
19	2019-04-24t2223	1556162796.17	adult	194.065	142.0113	-17.9699	225.6854	-1.2148	139.629	-1.081	140.0109	-0.78268	0.01061	-0.012863	181.0754	-1.1647	199.9531	-1.217	105280.2422	-1.0746	1722.4384	-0.56474	182.7523	1.2777	151.6775	0.90521	0.010019	0.0059668	0.16209	5836742	-0.29703
19	2019-04-25t0223	1556177201.2	adult	198.0664	146.0127	-13.9685	225.8103	-1.1618	140.5341	-0.99428	137.6067	-0.86133	0.010624	0.0008465	189.5066	-1.0202	206.9876	-1.0997	105822.1484	-0.99435	2585.0547	0.72393	192.1064	1.9549	154.2341	1.1571	0.010018	0.0046406	0.7727	5503464.5	-0.54567
19	2019-04-25t0623	1556191605.62	adult	202.0676	150.0139	-9.9673
19	2019-04-25t1023	1556206002.42	adult	206.0668	154.013	-5.9682
19	2019-04-25t1423	1556220405.81	adult	210.0677	158.014	-1.9673
19	2019-04-25t1819	1556234570.01	dead	214.0022	161.9485	1.9673
20	2019-04-16t1819	1555456966.59	egg	-2	-50.055	-285.9861
20	2019-04-16t2219	1555471366.64	larva	2	-46.055	-281.9861
20	2019-04-17t0219	1555485767.34	larva	6.0002	-42.0548	-277.9859
20	2019-04-17t0619	1555500167.93	larva	10.0004	-38.0546	-273.9857
20	2019-04-17t1019	1555514567.87	larva	14.0003	-34.0546	-269.9857
20	2019-04-17t1419	1555528967.47	larva	18.0002	-30.0547	-265.9858
20	2019-04-17t1819	1555543368.41	larva	22.0005	-26.0545	-261.9856
20	2019-04-17t2219	1555557767.99	larva	26.0004	-22.0546	-257.9857
20	2019-04-18t0219	1555572167.65	larva	30.0003	-18.0547	-253.9858
20	2019-04-18t0619	1555586567.76	larva	34.0003	-14.0546	-249.9857
20	2019-04-18t1019	1555600968.38	larva	38.0005	-10.0545	-245.9856
20	2019-04-18t1422	1555615550.21	larva	42.051	-6.004	-241.9351
20	2019-04-18t1823	1555629966.95	larva	46.0556	-1.9993	-237.9304
20	2019-04-18t2223	1555644362.03	adult	50.0543	1.9993	-233.9318	734.4191	-1.027	272.4782	-0.99585	217.378	-0.54665	0.010624	-0.004518	615.7143	-0.90741	691.37	-0.97654	205176.0625	-0.99051	1715.2909	-0.15695	179.9517	0.13127	147.0073	-0.09641	0.010004	-0.013883	0.24926	4029299.5	-1.4068
20	2019-04-19t0223	1555658757.98	adult	54.0532	5.9982	-229.9329	841.5825	-0.47705	297.9438	-0.25375	232.6399	-0.02479	0.010624	-0.0036493	680.0234	-0.36508	764.4337	-0.50181	224351.6562	-0.25091	1740.8668	-0.098087	175.0563	-0.14759	148.945	0.099412	0.01	-0.016993	-0.32692	5041446.5	-0.42163
20	2019-04-19t0623	1555673160.12	adult	58.0538	9.9988	-225.9323	915.0032	-0.038838	299.5258	-0.046154	235.3531	0.19543	0.010596	-0.030111	697.9189	-0.10773	809.5534	-0.14424	226141.9844	-0.024528	1631.9762	-0.36953	172.6578	-0.24578	148.3861	0.058861	0.010011	-0.0058271	-0.99833	5346521	-0.24423
20	2019-04-19t1023	1555687561.42	adult	62.0541	13.9991	-221.9319	811.4097	-0.40636	304.0755	0.2575	243.5567	0.60222	0.010582	-0.042896	660.0091	-0.23535	749.254	-0.35239	229881.0625	0.28955	1253.9297	-1.2602	163.7714	-0.89735	139.4041	-0.82176	0.010016	-0.00034098	-0.85578	5444907	-0.2952
20	2019-04-19t1423	1555701972.94	adult	66.0573	18.0023	-217.9287	725.1343	-0.71806	264.957	-0.59558	226.8942	0.278	0.010624	-0.0012104	582.7466	-0.66951	654.0727	-0.77955	199512.625	-0.59346	1293.1887	-1.1599	154.6052	-1.6228	132.1685	-1.5615	0.010018	0.002689	-0.85886	5277758.5	-0.6341
20	2019-04-19t1823	1555716362.04	adult	70.0543	21.9993	-213.9318	740.7138	-0.53032	248.6771	-0.88027	181.9722	-1.033	0.010695	0.06845	600.5059	-0.3913	664.266	-0.60051	186010.4375	-0.92511	1061.8165	-1.6677	157.1388	-1.3512	135.5275	-1.2334	0.010021	0.0060743	-1.5486	5597912	-0.43215
20	2019-04-19t2223	1555730765.34	adult	74.0552	26.0002	-209.9309	866.9005	0.27882	264.2648	-0.24002	183.6438	-0.86342	0.01061	-0.013378	663.9278	0.29016	796.0745	0.36992	199255.6562	-0.22936	1604.6067	-0.4761	169.6954	-0.11911	145.5727	-0.18128	0.010025	0.010511	0.28552	6042855	-0.095079
20	2019-04-20t0223	1555745164.25	adult	78.0549	29.9999	-205.9312	909.262	0.69792	280.8094	0.5055	215.1196	0.49056	0.010638	0.014694	643.6528	0.31751	792.6959	0.5349	211168.625	0.49209	1340.2095	-1.0504	175.241	0.52875	154.35	0.78246	0.010022	0.007339	-0.76802	6242609	-0.022024
20	2019-04-20t0623	1555759564.92	adult	82.0551	34.0001	-201.931	750.389	-0.053671	254.4418	-0.1001	199.1323	0.061975	0.01061	-0.012129	552.0406	-0.29452	664.3039	-0.15491	191849.125	-0.089921	2189.4402	0.68791	161.2478	-0.77387	138.878	-0.89902	0.010025	0.011541	1.332	6160149.5	-0.23733
20	2019-04-20t1023	1555773966.92	adult	86.0556	38.0007	-197.9304	551.668	-1.1307	224.1097	-0.90226	194.3496	0.053112	0.010652	0.029158	418.4494	-1.3524	498.967	-1.1697	168306.3906	-0.92403	1634.2571	-0.51475	166.9552	-0.14808	145.5155	-0.1579	0.010027	0.012891	0.91297	5794681	-0.69869
20	2019-04-20t1423	1555788363.62	adult	90.0547	41.9998	-193.9313	436.2423	-1.7475	192.334	-1.8199	170.5164	-0.85266	0.010652	0.029228	337.7462	-1.973	389.0627	-1.8468	144442.8594	-1.8392	1202.6985	-1.4059	152.8561	-1.6151	131.2118	-1.7806	0.010025	0.011728	0.45206	5763440	-0.78401
20	2019-04-20t1823	1555802764.36	adult	94.0549	46	-189.9311	495.7689	-1.1916	208.2991	-0.9939	179.3883	-0.25951	0.01061	-0.011949	389.7392	-1.2584	466.3453	-1.0741	157057.5	-0.98491	1773.51	-0.37283	172.0269	0.44527	148.6019	0.19997	0.010005	-0.0085896	0.86422	6104030.5	-0.44807
20	2019-04-20t2223	1555817168.3	adult	98.056	50.0011	-185.93	440.6301	-1.431	207.2494	-0.78691	184.7363	0.19187	0.010554	-0.066449	354.6233	-1.4367	395.0391	-1.4925	157095.0625	-0.73562	1926.6499	-0.15057	166.7179	-0.11079	146.9972	0.025906	0.010005	-0.0080706	0.059805	6315273.5	-0.23468
20	2019-04-21t0223	1555831567.75	adult	102.0559	54.0009	-181.9302	502.5962	-0.80381	224.8551	0.1402	185.1929	0.40135	0.010724	0.09803	431.7034	-0.37835	471.7262	-0.65472	167741.875	0.057753	1886.8135	-0.27681	172.1317	0.49927	150.978	0.50177	0.010014	0.0010796	0.67454	6806604	0.2961
20	2019-04-21t0623	1555845971.19	adult	106.0568	58.0019	-177.9292	597.9194	0.11927	217.7871	0.094134	171.2558	-0.16116	0.010667	0.042294	439.834	-0.068722	506.0398	-0.15299	163340.3125	0.059325	1312.7084	-1.3268	169.7448	0.25786	150.159	0.4302	0.0099998	-0.013542	0.21787	6908782	0.41013
20	2019-04-21t1023	1555860371.47	adult	110.0569	62.0019	-173.9292	609.2869	0.39706	236.799	1.0438	184.7352	0.70558	0.010624	0.00079328	480.9873	0.61769	545.8558	0.41073	178309.625	1.0441	1976.9753	-0.20364	181.6251	1.5687	160.965	1.6878	0.010008	-0.0047699	-0.18967	7059221	0.57872
20	2019-04-21t1423	1555874770.92	adult	114.0568	66.0018	-169.9293	486.536	-0.45127	224.396	0.72631	197.1482	1.5089	0.010596	-0.026807	388.8172	-0.29249	454.8993	-0.27998	169418.9688	0.75004	1732.2886	-0.64989	164.0496	-0.33286	149.2336	0.36665	0.010017	0.0034437	-1.6569	6600206	0.094165
20	2019-04-21t1823	1555889174.38	adult	118.0577	70.0027	-165.9283	437.3842	-0.73764	210.3611	0.3105	190.7118	1.2491	0.01061	-0.013443	358.5708	-0.50745	402.4914	-0.64983	158612.2656	0.32156	1612.8672	-0.86653	163.8201	-0.34849	149.0605	0.36285	0.010019	0.0060512	-1.2394	6572955	0.071765
20	2019-04-21t2223	1555903576.17	adult	122.0582	74.0032	-161.9278	412.7619	-0.84127	203.3154	0.14194	183.6374	0.91944	0.010568	-0.054451	344.0919	-0.55663	377.8469	-0.77583	153909.7969	0.18436	2142.1257	0.022266	163.952	-0.32496	148.2713	0.28814	0.010004	-0.0092011	-1.4282	6408063	-0.095998
20	2019-04-22t0223	1555917977.46	adult	126.0586	78.0036	-157.9275	377.5261	-1.054	192.042	-0.20984	171.9921	0.31875	0.010624	-0.00011137	315.6043	-0.79358	350.4263	-0.94674	144607.5938	-0.20984	2314.9216	0.3153	156.9592	-1.0756	141.2648	-0.48235	0.010014	0.00098504	-1.0786	6426382	-0.073368
20	2019-04-22t0623	1555932378.28	adult	130.0588	82.0038	-153.9273	354.9164	-1.1659	189.9677	-0.21505	172.888	0.39904	0.010652	0.027277	305.7074	-0.81483	340.663	-0.94878	142665.75	-0.23438	2017.5757	-0.17267	162.4551	-0.45935	146.7316	0.14782	0.010017	0.0044481	-1.5377	6211307	-0.28688
20	2019-04-22t1023	1555946782.51	adult	134.06	86.005	-149.9261	317.3808	-1.4156	178.5755	-0.58327	168.0914	0.16172	0.010596	-0.027548	266.9875	-1.1916	302.6496	-1.2435	134824.5312	-0.56507	2379.3547	0.43656	152.1645	-1.5495	138.1344	-0.78063	0.010018	0.0052935	-2.2834	6257915.5	-0.23367
20	2019-04-22t1423	1555961202.01	adult	138.0654	90.0104	-145.9207	334.5304	-1.1854	163.2192	-1.0978	145.0637	-1.0624	0.010638	0.013318	272.5307	-1.0428	311.1056	-1.0745	122740.8594	-1.105	1828.0284	-0.46225	146.9553	-2.0714	133.0954	-1.3036	0.0099998	-0.012837	-1.7197	6084097	-0.39662
20	2019-04-22t1823	1555975590.48	adult	142.0622	94.0072	-141.9239	336.0183	-1.1018	180.9039	-0.38553	166.2996	0.1022	0.010652	0.026904	272.5842	-0.96988	305.8026	-1.0532	135858.8125	-0.40266	2330.9146	0.35936	152.2748	-1.4729	136.5349	-0.90751	0.010018	0.0052	-1.3975	6004194.5	-0.46243
20	2019-04-22t2223	1555989983.42	adult	146.0602	98.0053	-137.9258	303.5767	-1.3242	166.9358	-0.85192	159.2905	-0.25877	0.01061	-0.014265	261.2646	-1.0372	289.4051	-1.1492	125869.5625	-0.84237	1240.2163	-1.3827	145.8818	-2.1058	132.5655	-1.3206	0.010003	-0.0092035	-1.4885	6110405.5	-0.34637
20	2019-04-23t0223	1556004384.34	adult	150.0605	102.0055	-133.9256	369.6671	-0.68411	179.145	-0.36255	167.1776	0.18153	0.010568	-0.055046	287.2826	-0.67439	309.3911	-0.88806	135612.7969	-0.32731	2037.9196	-0.10768	149.6609	-1.6879	134.355	-1.121	0.010002	-0.010375	-1.1143	6044954	-0.39101
20	2019-04-23t0623	1556018785.92	adult	154.0609	106.006	-129.9251	415.345	-0.23002	195.6005	0.27547	172.3762	0.48332	0.010624	-0.00054946	340.2689	-0.006245	377.3762	-0.15895	147287.1562	0.27502	2062.3999	-0.06508	153.9454	-1.2328	139.2791	-0.58615	0.010019	0.0064874	-1.5323	6576242	0.11476
20	2019-04-23t1023	1556033188.53	adult	158.0616	110.0067	-125.9244	418.7474	-0.14676	196.6995	0.35942	176.2675	0.72266	0.010652	0.026949	329.9679	-0.067243	368.8228	-0.18386	147721.3125	0.3401	1942.7781	-0.24409	155.2847	-1.0769	140.5166	-0.4435	0.010007	-0.0054555	-1.0541	6548200.5	0.1039
20	2019-04-23t1423	1556047590.14	adult	162.0621	114.0071	-121.924	432.9205	0.027385	215.3254	1.0713	201.3889	2.1198	0.010596	-0.027722	337.1452	0.072541	384.9126	0.030611	162570.7031	1.0898	1242.8531	-1.3064	159.8788	-0.61694	145.5455	0.11031	0.010016	0.0033816	-1.1904	6672061	0.23065
20	2019-04-23t1823	1556061987.98	adult	166.0615	118.0065	-117.9246	484.4563	0.51032	212.8262	1.0284	186.9947	1.3811	0.010667	0.040946	366.2895	0.45693	411.8113	0.34435	159619.6875	0.99664	1441.3987	-0.99472	162.6534	-0.34701	147.8941	0.37799	0.010017	0.0044152	-0.72622	6722137.5	0.29281
20	2019-04-23t2223	1556076393.09	adult	170.0629	122.0079	-113.9232	420.5298	0.028656	213.4999	1.0999	192.8159	1.7417	0.01061	-0.013771	358.1653	0.42337	388.2103	0.17685	160978.9062	1.1078	1766.5376	-0.49825	165.9723	-0.044556	149.8739	0.6085	0.010001	-0.011902	-0.96092	6986603	0.53632
20	2019-04-24t0223	1556090792.93	adult	174.0629	126.0079	-109.9232	476.259	0.53648	201.7555	0.74077	170.9739	0.60394	0.01061	-0.013607	370.6141	0.61916	430.7326	0.63132	152123.6562	0.74859	1750.0508	-0.52338	158.6766	-0.68016	143.8527	-0.025665	0.010016	0.0030309	-1.0973	6748676	0.3544
20	2019-04-24t0623	1556105199.98	adult	178.0648	130.0099	-105.9212	504.9095	0.81794	214.7405	1.2461	180.1093	1.1513	0.01061	-0.013444	391.382	0.90722	450.0035	0.86513	161914.3125	1.2539	2132.6443	0.050948	168.8526	0.19908	151.0511	0.77952	0.010008	-0.0052426	-0.64605	6731815	0.35886
20	2019-04-24t1023	1556119600.87	adult	182.0651	134.0101	-101.921	419.2217	0.17688	189.8006	0.44349	157.0176	-0.047528	0.010596	-0.026898	332.7982	0.32511	369.4778	0.17507	143299.4844	0.45996	1681.0077	-0.62912	152.0872	-1.2126	137.8019	-0.66288	0.010006	-0.0069512	-0.99296	6930766	0.54023
20	2019-04-24t1423	1556133995.69	adult	186.0636	138.0087	-97.9224	427.533	0.30084	208.1349	1.1366	185.8626	1.5713	0.010596	-0.026746	344.3424	0.51556	375.8514	0.29464	157141.8125	1.1541	1876.6184	-0.3336	158.9811	-0.61651	142.6109	-0.111	0.010002	-0.011546	-0.70835	7009796.5	0.62109
20	2019-04-24t1823	1556148397.27	adult	190.0641	142.0091	-93.922	431.9541	0.39244	209.8512	1.2539	182.3735	1.4337	0.01061	-0.012954	368.3704	0.84316	410.9427	0.67903	158227.7969	1.2621	2109.3589	0.0171	163.3755	-0.24705	144.822	0.15246	0.010006	-0.0078748	-0.037625	7102914.5	0.71025
20	2019-04-24t2223	1556162801.03	adult	194.0651	146.0101	-89.9209	430.4147	0.43662	207.7822	1.2365	188.8643	1.8182	0.010724	0.097529	363.3721	0.8496	399.1106	0.62811	155005.5312	1.1696	1630.9906	-0.70199	157.9958	-0.66563	140.9168	-0.26454	0.010006	-0.0074064	-0.50705	7073947	0.69404
20	2019-04-25t0223	1556177205.96	adult	198.0665	150.0115	-85.9196	439.5658	0.55915	209.1229	1.3254	188.2072	1.8084	0.010568	-0.05362	344.7524	0.69754	398.3751	0.67234	158306.0469	1.3617	1698.1921	-0.60278	158.1993	-0.64556	142.0769	-0.14024	0.010009	-0.0048108	-0.52961	7096978	0.71578
20	2019-04-25t0623	1556191610.37	adult	202.0677	154.0127	-81.9184	459.6516	0.7638	216.9813	1.6283	192.7561	2.0676	0.01071	0.083671	385.671	1.2004	423.1198	0.94782	162085.0312	1.569	1780.5885	-0.48262	163.3897	-0.25797	145.4006	0.19969	0.010016	0.0022045	-0.36781	7030987	0.6686
20	2019-04-25t1023	1556206007.17	adult	206.0668	158.0119	-77.9192	491.4312	1.0523	216.5797	1.6439	189.7627	1.9205	0.010624	0.00085367	387.036	1.2597	433.7003	1.085	163084.5312	1.6429	1418.6038	-1.0266	163.3593	-0.28163	146.3271	0.26519	0.010001	-0.012994	-0.425	6582890.5	0.32956
20	2019-04-25t1423	1556220410.54	adult	210.0678	162.0128	-73.9183	406.1512	0.41026	199.8999	1.1173	187.8251	1.8305	0.010596	-0.026496	338.8358	0.77165	372.1016	0.55913	150924.4375	1.1344	1278.6686	-1.2393	153.1462	-1.0366	138.9377	-0.51444	0.010007	-0.0071166	-0.75324	6978720	0.6419
20	2019-04-25t1819	1556234574.77	adult	214.0023	165.9473	-69.9838	460.25	0.8712	221.4032	1.8626	193.5136	2.1297	0.010667	0.041969	400.3133	1.4975	436.4225	1.1883	166052.375	1.8325	1781.0856	-0.50017	167.3725	-0.051943	147.966	0.35601	0.010003	-0.011385	-0.39123	6693059	0.43913
20	2019-04-25t2219	1556248974.51	adult	218.0022	169.9472	-65.9839	492.8712	1.1615	223.8955	1.9754	192.9377	2.1061	0.01061	-0.012985	406.7946	1.6179	451.3087	1.3653	168817.1875	1.9848	1597.5596	-0.78074	165.2845	-0.23168	147.6387	0.28073	0.010021	0.0062183	-0.44757	6581299.5	0.37163
20	2019-04-26t0219	1556263374.64	adult	222.0022	173.9473	-61.9838	522.9005	1.4313	228.5046	2.1599	198.7173	2.4076	0.01061	-0.013015	418.3175	1.7974	469.3634	1.573	172292.5	2.1697	1636.6494	-0.7308	169.8725	0.046343	151.2489	0.58825	0.010024	0.0092296	-0.56841	6914321.5	0.6279
20	2019-04-26t0619	1556277774.34	adult	226.0021	177.9472	-57.9839	503.4302	1.3115	220.9931	1.9394	188.9623	1.9141	0.010624	0.00063812	417.6742	1.8418	459.4063	1.523	166407.7812	1.9391	1625.2549	-0.75621	165.7845	-0.26382	148.9942	0.32573	0.010001	-0.013911	-1.0624	7409902.5	0.99299
20	2019-04-26t1019	1556292173.74	adult	230.002	181.947	-53.9841
20	2019-04-26t1419	1556306574.56	adult	234.0022	185.9472	-49.9839
20	2019-04-26t1819	1556320918.75	adult	237.9867	189.9317	-45.9994
20	2019-04-26t2219	1556335315.73	adult	241.9859	193.9309	-42.0002
20	2019-04-27t0219	1556349716.59	adult	245.9861	197.9311	-38
20	2019-04-27t0619	1556364116.18	adult	249.986	201.931	-34.0001
20	2019-04-27t1019	1556378516.47	adult	253.9861	205.9311	-30
20	2019-04-27t1419	1556392916.12	adult	257.986	209.931	-26.0001
20	2019-04-27t1819	1556407316.73	adult	261.9861	213.9312	-21.9999
20	2019-04-27t2219	1556421716.19	adult	265.986	217.931	-18.0001
20	2019-04-28t0219	1556436116.46	adult	269.9861	221.9311	-14
20	2019-04-28t0619	1556450516.8	adult	273.9862	225.9312	-9.9999
20	2019-04-28t1019	1556464916.2	adult	277.986	229.931	-6.0001
20	2019-04-28t1419	1556479316.36	adult	281.986	233.9311	-2
20	2019-04-28t1819	1556493716.5	dead	285.9861	237.9311	2
21	2019-04-16t1419	1555442573.67	egg	-1.9996	-62.0528	-297.9855
21	2019-04-16t1819	1555456971.07	larva	1.9996	-58.0535	-293.9862
21	2019-04-16t2219	1555471370.97	larva	5.9996	-54.0535	-289.9863
21	2019-04-17t0219	1555485771.75	larva	9.9998	-50.0533	-285.9861
21	2019-04-17t0619	1555500172.38	larva	14	-46.0531	-281.9859
21	2019-04-17t1019	1555514572.29	larva	18	-42.0531	-277.9859
21	2019-04-17t1419	1555528971.86	larva	21.9999	-38.0533	-273.986
21	2019-04-17t1819	1555543372.85	larva	26.0001	-34.053	-269.9857
21	2019-04-17t2219	1555557772.51	larva	30	-30.0531	-265.9858
21	2019-04-18t0219	1555572172.08	larva	33.9999	-26.0532	-261.986
21	2019-04-18t0619	1555586572.19	larva	38	-22.0532	-257.9859
21	2019-04-18t1019	1555600972.84	larva	42.0001	-18.053	-253.9858
21	2019-04-18t1422	1555615554.71	larva	46.0507	-14.0025	-249.9352
21	2019-04-18t1823	1555629971.84	larva	50.0554	-9.9977	-245.9305
21	2019-04-18t2223	1555644366.6	larva	54.054	-5.9992	-241.9319	967.7263	0.079144	346.2138	0.90323	290.5811	1.527	0.01061	-0.017317	756.9773	0.15582	892.9393	0.1726	261045.1875	0.914	1900.2239	0.29317	188.2353	0.88649	146.9266	-0.09364	0.010022	0.0051049	1.3769	4357271.5	-1.1951
21	2019-04-19t0223	1555658762.56	larva	58.0528	-2.0003	-237.9331	1127.4991	0.93305	310.2887	0.2221	211.8622	-0.46495	0.010624	-0.0028106	868.6163	1.0886	1027.0669	1.0366	233647.4062	0.22326	2356.2915	1.365	183.2963	0.61619	152.5624	0.46618	0.010021	0.0045859	2.1043	5395692.5	-0.18916
21	2019-04-19t0623	1555673164.59	adult	62.0534	2.0003	-233.9325	930.4878	0.15985	320.6224	0.68734	242.4525	0.56948	0.01061	-0.015667	766.6969	0.54034	880.1839	0.38434	241749.2969	0.698	2040.1432	0.575	169.1171	-0.44937	142.6877	-0.49504	0.010028	0.011371	-0.71514	5379952.5	-0.36724
21	2019-04-19t1023	1555687565.97	adult	66.0538	6.0007	-229.9321	997.9869	0.63449	319.1995	0.87678	226.1568	0.2547	0.010568	-0.055672	781.4139	0.83254	918.6016	0.76695	241634.0312	0.92154	1822.8223	0.045307	170.4273	-0.24876	144.1841	-0.34113	0.010019	0.0028071	0.16668	6055963	0.22255
21	2019-04-19t1423	1555701977.54	adult	70.057	10.0039	-225.9289	933.2623	0.46849	317.3787	1.0755	251.2197	1.2845	0.010624	-0.00044736	679.544	0.23219	817.3997	0.3327	238986.1875	1.0736	1578.4906	-0.52092	162.5239	-0.86548	137.0106	-1.0796	0.010017	0.0014387	0.7264	6035812	0.045958
21	2019-04-19t1823	1555716366.58	adult	74.0539	14.0008	-221.9319	917.5988	0.55515	291.9576	0.59022	212.8135	0.18574	0.01061	-0.013378	717.5361	0.73279	852.0226	0.72653	220136.0625	0.60051	1786.9454	-0.081086	160.4887	-0.9833	136.8641	-1.1045	0.010018	0.0029048	1.0781	5815468.5	-0.34139
21	2019-04-19t2223	1555730769.88	adult	78.0549	18.0018	-217.931	789.969	0.010306	285.7255	0.66168	234.5722	1.2482	0.010638	0.014694	601.0055	-0.052974	671.0094	-0.28058	214865.5625	0.64784	1553.1786	-0.60002	162.7114	-0.69744	139.6468	-0.81166	0.010003	-0.011711	0.58504	6376661	0.12204
21	2019-04-20t0223	1555745169.03	adult	82.0546	22.0015	-213.9313	836.5538	0.47388	295.5734	1.2904	223.4609	1.0846	0.010638	0.015249	673.4461	0.81932	772.3082	0.6086	222271.2031	1.2744	2000.1273	0.29844	180.5395	1.1902	159.9687	1.4393	0.010011	-0.0024347	0.59766	7123186	0.79181
21	2019-04-20t0623	1555759569.52	adult	86.0548	26.0017	-209.9311	885.867	1.0167	303.9552	1.9177	227.5153	1.5236	0.010596	-0.0256	719.1279	1.5368	845.75	1.3966	229486.1875	1.9431	2046.0151	0.30281	178.541	1.0584	156.5607	1.0835	0.010003	-0.010621	1.0509	7193058	0.80288
21	2019-04-20t1023	1555773971.59	adult	90.0553	30.0022	-205.9305	761.9843	0.44257	267.8782	0.94547	190.529	0.07846	0.010667	0.043009	634.2104	1.0025	708.2074	0.6218	200908.6875	0.90435	1648.6362	-0.54851	167.312	-0.081928	148.0117	0.12729	0.010006	-0.0077911	0.66771	7090013.5	0.64955
21	2019-04-20t1423	1555788368.2	adult	94.0544	34.0013	-201.9315	778.7811	0.79816	267.8798	1.2496	198.828	0.68276	0.010596	-0.025585	628.0922	1.2339	718.4946	0.9645	202249.2188	1.2748	1826.6309	-0.27355	169.0247	0.12187	148.4312	0.18042	0.010013	-0.00031496	1.0101	6853446.5	0.3658
21	2019-04-20t1823	1555802769.2	adult	98.0547	38.0016	-197.9312	696.3415	0.44507	242.5181	0.56877	198.3242	0.87308	0.010624	0.0015463	512.3099	0.27458	602.5029	0.25888	182616.125	0.56765	1764.3275	-0.44644	167.2223	-0.055846	146.557	-0.024757	0.010013	-0.00012129	0.84723	6696753	0.18048
21	2019-04-20t2223	1555817172.86	adult	102.0557	42.0026	-193.9302	595.8331	-0.093024	223.9491	0.10491	178.9172	0.077433	0.01061	-0.012365	471.2131	0.064424	548.3974	0.018881	168857.6562	0.11549	1674.568	-0.65531	167.3557	-0.023048	148.3508	0.19927	0.010001	-0.012233	-0.85129	6124551	-0.44537
21	2019-04-21t0223	1555831572.6	adult	106.0556	46.0025	-189.9303	512.4769	-0.55396	185.296	-1.1795	143.3838	-1.6359	0.010681	0.056111	403.4511	-0.48722	461.3083	-0.56001	138786.6719	-1.2201	2571.4204	0.87563	161.8137	-0.6086	137.756	-0.99372	0.010003	-0.010484	0.73809	6325137	-0.2217
21	2019-04-21t0623	1555845975.77	adult	110.0565	50.0034	-185.9294	501.6564	-0.47555	186.3393	-0.94004	152.7239	-1.0229	0.010724	0.097515	377.9027	-0.59255	436.0534	-0.61876	139009.1094	-1.0097	2169.6213	0.12833	158.6511	-0.93394	135.8794	-1.1788	0.010003	-0.0099772	0.27084	5804725.5	-0.7705
21	2019-04-21t1023	1555860376.21	adult	114.0566	54.0035	-181.9293	525.9723	-0.12314	190.3296	-0.61506	153.3287	-0.89121	0.010582	-0.040405	397.3951	-0.19009	473.4698	-0.10125	143889.1875	-0.58608	2426.7285	0.5337	174.3126	0.78321	148.5613	0.29015	0.010011	-0.0023366	0.73145	6094318.5	-0.44505
21	2019-04-21t1423	1555874775.55	adult	118.0564	58.0033	-177.9294	485.4693	-0.32788	214.333	0.46675	188.3504	1.1188	0.010624	0.00022719	379.5636	-0.25361	455.8772	-0.12437	161392.7812	0.46693	2354.054	0.3875	161.8324	-0.56472	142.6606	-0.36218	0.010022	0.0087508	0.33426	6652931	0.15598
21	2019-04-21t1823	1555889179.17	adult	122.0574	62.0043	-173.9284	652.7176	1.245	201.3967	0.066755	166.145	-0.046835	0.010596	-0.027291	392.8906	0.0381	509.8168	0.54624	152054.4844	0.087764	3483.9258	2.2809	175.6998	0.95519	147.2415	0.17202	0.010024	0.010906	0.52171	6380187	-0.12493
21	2019-04-21t2223	1555903580.78	adult	126.0579	66.0048	-169.928	696.1229	1.7543	205.9038	0.32875	162.0927	-0.22634	0.01061	-0.013782	442.9529	0.76009	582.5381	1.4035	155251.5	0.3396	2516.9243	0.6537	170.5204	0.40352	145.4322	-0.015156	0.010018	0.0047844	1.1842	6638528	0.1435
21	2019-04-22t0223	1555917982.14	adult	130.0583	70.0052	-165.9276	512.0237	0.22909	189.7126	-0.22486	145.2541	-1.1139	0.010624	-0.00017212	409.4803	0.44464	478.6973	0.45358	142853.5781	-0.22481	2297.3845	0.29339	172.3872	0.62086	147.8573	0.27296	0.010024	0.01093	1.1067	6242829.5	-0.25512
21	2019-04-22t0623	1555932382.89	adult	134.0585	74.0054	-161.9274	705.2138	2.0333	232.0221	1.4434	174.2844	0.4986	0.010596	-0.027548	535.0497	2.0324	631.4756	2.088	175176.7188	1.4665	2754.7974	1.057	187.3951	2.2518	161.5764	1.7985	0.010007	-0.0053388	0.62656	7134507	0.63789
21	2019-04-22t1023	1555946787.29	adult	138.0597	78.0066	-157.9262	539.435	0.63424	213.9165	0.79907	166.3443	0.08756	0.010652	0.027061	447.9866	1.0454	509.5094	0.92434	160651.3125	0.7774	2351.0117	0.39295	175.7982	1.0033	151.1181	0.65912	0.010016	0.0029039	0.82156	6687538.5	0.19542
21	2019-04-22t1423	1555961206.8	adult	142.0651	82.012	-153.9208	586.2709	1.1133	217.3124	0.96012	176.985	0.67688	0.010596	-0.027848	442.3273	1.0293	536.4269	1.2548	164070.875	0.98048	1748.1129	-0.58198	178.1614	1.2451	157.2239	1.3271	0.010024	0.01193	-0.41158	6984639	0.48569
21	2019-04-22t1823	1555975595.25	adult	146.0619	86.0088	-149.924	536.8949	0.73191	209.6392	0.71076	161.2723	-0.15231	0.01061	-0.014265	433.3917	0.97139	488.978	0.83493	158067.9375	0.71999	1722.908	-0.61297	172.6697	0.65806	154.1951	1.0039	0.010009	-0.0036129	-0.5222	6762609	0.27377
21	2019-04-22t2223	1555989988.04	adult	150.0599	90.0068	-145.926	579.6437	1.1559	203.3441	0.51624	173.8243	0.53905	0.010638	0.013123	386.1889	0.4707	473.9503	0.73756	152914.7969	0.50564	1718.8107	-0.61011	168.2706	0.19582	149.453	0.4994	0.010021	0.0081692	-0.58439	6800823	0.31357
21	2019-04-23t0223	1556004389.28	adult	154.0603	94.0071	-141.9256	473.7978	0.2784	203.1401	0.54755	163.6791	0.014247	0.010624	-0.00054947	406.8785	0.75912	457.9167	0.63122	152964.4688	0.5466	1766.0908	-0.5258	169.7818	0.33565	151.332	0.70806	0.010002	-0.010316	-0.31732	7129138.5	0.61903
21	2019-04-23t0623	1556018790.55	adult	158.0606	98.0075	-137.9253	402.5177	-0.28647	190.7309	0.14526	166.6225	0.20101	0.010596	-0.027803	344.2607	0.095621	384.6685	-0.029726	144001.8438	0.16318	1794.1895	-0.47267	162.5896	-0.37143	144.8138	0.017983	0.010011	-0.0019865	-0.57362	7211175	0.6954
21	2019-04-23t1023	1556033193.23	adult	162.0614	102.0082	-133.9245	498.2959	0.58234	205.1893	0.71007	176.9924	0.79789	0.010582	-0.04132	396.6488	0.74423	451.3892	0.67052	155123.1406	0.73794	1907.8269	-0.29131	166.4548	0.0004154	148.7929	0.45877	0.010023	0.010304	-0.64823	7024726.5	0.53897
21	2019-04-23t1423	1556047594.86	adult	166.0618	106.0087	-129.9241	471.4219	0.40129	198.2922	0.51444	167.6336	0.33106	0.01061	-0.013953	373.436	0.53683	438.1835	0.59541	149512.3125	0.52278	2016.7396	-0.12117	168.1862	0.15759	149.7906	0.58156	0.010013	-0.00039999	-0.60315	7206104.5	0.70845
21	2019-04-23t1823	1556061992.66	adult	170.0612	110.0081	-125.9247	518.0357	0.83387	208.7045	0.93169	177.7134	0.92221	0.01061	-0.013771	388.431	0.75902	453.3363	0.79078	157363.1875	0.93961	2437.3057	0.51603	170.9189	0.39486	151.8047	0.81652	0.010011	-0.0024271	-0.56584	7529491	0.99551
21	2019-04-23t2223	1556076397.8	adult	174.0626	114.0095	-121.9233	484.1221	0.60078	192.0782	0.40357	160.2356	0.020525	0.01061	-0.013607	374.5143	0.66218	447.2583	0.78596	144826.9375	0.41149	1867.38	-0.34649	163.3446	-0.27435	145.5872	0.16274	0.01002	0.0064743	-0.89653	7058935.5	0.61348
21	2019-04-24t0223	1556090797.66	adult	178.0626	118.0095	-117.9233	467.5098	0.51413	219.9698	1.4274	202.4481	2.3661	0.010624	0.00022677	379.4631	0.77603	435.5871	0.73091	165637.2812	1.425	1928.5752	-0.25631	161.6066	-0.42016	143.031	-0.10119	0.01001	-0.0035262	-0.48581	7297506	0.82603
21	2019-04-24t0623	1556105204.68	adult	182.0645	122.0114	-113.9214	520.9775	1.0006	212.4008	1.2236	184.9942	1.4718	0.010624	0.00040695	409.4211	1.1681	478.2185	1.1842	159937.8438	1.2218	1426.6387	-1.0126	169.8444	0.28082	151.824	0.88856	0.010004	-0.0097403	-0.4816	7606311.5	1.0945
21	2019-04-24t1023	1556119605.57	adult	186.0648	126.0117	-109.9211	436.2404	0.3712	197.8117	0.78195	175.1287	0.99111	0.010596	-0.026746	336.1924	0.42586	394.1134	0.46385	149347.8281	0.79884	1307.396	-1.1911	157.9359	-0.70256	141.7918	-0.20164	0.010007	-0.0066344	-0.92464	7275951	0.83808
21	2019-04-24t1423	1556134000.34	adult	190.0633	130.0102	-105.9226	548.8539	1.3346	199.3335	0.89428	154.5633	-0.061517	0.010624	0.00071644	427.9863	1.4999	505.0706	1.5499	150098.125	0.89317	2933.2144	1.2573	159.6401	-0.5478	143.3585	-0.0091093	0.010009	-0.0043375	-0.93821	7400597	0.95092
21	2019-04-24t1823	1556148402.12	adult	194.0638	134.0107	-101.9221	372.0324	-0.034316	193.947	0.76605	182.542	1.4816	0.010638	0.014515	317.5452	0.34321	353.6805	0.2072	145848.125	0.75628	1197.5328	-1.3526	164.4794	-0.15667	149.4863	0.66702	0.010005	-0.0085448	-1.0482	7397954.5	0.95359
21	2019-04-24t2223	1556162805.74	adult	198.0648	138.0117	-97.9211	465.3676	0.76686	212.558	1.4416	185.9289	1.6882	0.01054	-0.080638	387.5868	1.1715	435.3295	1.0145	161331.5312	1.4975	1292.4259	-1.2098	166.795	0.013682	151.0593	0.8183	0.010014	0.00027268	-0.84142	7262255.5	0.84662
21	2019-04-25t0223	1556177210.82	adult	202.0662	142.0131	-93.9196	479.6325	0.92399	198.8851	1.0195	169.2036	0.83476	0.010695	0.06978	379.3832	1.1308	439.2416	1.0967	148766.0938	0.97416	1279.165	-1.2307	163.1528	-0.27574	147.5433	0.42445	0.010012	-0.001631	-0.84717	7773087	1.2486
21	2019-04-25t0623	1556191615.14	adult	206.0674	146.0143	-89.9184	490.0428	1.0412	217.4681	1.6736	192.5081	2.0632	0.01061	-0.012817	406.964	1.4802	462.8126	1.3531	163970.9219	1.6823	1440.2251	-0.99445	170.4274	0.23633	154.0036	1.0549	0.010002	-0.012187	-0.45894	7685082.5	1.177
21	2019-04-25t1023	1556206012.08	adult	210.0666	150.0135	-85.9193	424.7404	0.55766	193.289	0.89672	168.3064	0.82265	0.010582	-0.040095	352.2071	0.91973	396.8468	0.78657	146126.4688	0.92176	2676.4016	0.83706	160.8715	-0.48291	144.8053	0.07874	0.01	-0.013706	-0.63726	7705583	1.1919
21	2019-04-25t1423	1556220415.23	adult	214.0675	154.0143	-81.9184	393.7219	0.34633	182.3369	0.56075	160.1074	0.41192	0.01061	-0.012934	310.6371	0.50218	335.273	0.25971	137482	0.56833	1269.8087	-1.2597	157.4192	-0.75125	141.2014	-0.31791	0.010005	-0.0086535	-0.80708	7457577.5	1.0082
21	2019-04-25t1819	1556234579.73	adult	218.002	157.9489	-77.9838	465.5648	0.94639	192.6663	0.93385	165.211	0.68444	0.010667	0.041917	349.6598	0.98042	410.843	0.9931	144499.7031	0.90781	1282.4257	-1.2493	157.7901	-0.7483	141.6827	-0.30408	0.010007	-0.0075955	-0.73127	7458423.5	1.0147
21	2019-04-25t2219	1556248979.32	adult	222.0019	161.9488	-73.984	354.8723	0.10931	187.2756	0.78306	169.5358	0.915	0.010596	-0.02665	296.1895	0.42703	326.786	0.25883	141393.0625	0.7993	1993.5427	-0.19933	157.1203	-0.81789	139.5321	-0.54754	0.010013	-0.0017936	-0.85589	7610594	1.1312
21	2019-04-26t0219	1556263379.56	adult	226.002	165.9489	-69.9839
21	2019-04-26t0619	1556277779.12	adult	230.0019	169.9488	-65.984
21	2019-04-26t1019	1556292178.51	adult	234.0017	173.9486	-61.9842
21	2019-04-26t1419	1556306579.4	adult	238.002	177.9488	-57.9839
21	2019-04-26t1819	1556320923.76	adult	241.9865	181.9334	-53.9994
21	2019-04-26t2219	1556335320.49	adult	245.9856	185.9325	-50.0003
21	2019-04-27t0219	1556349721.57	adult	249.9859	189.9328	-46
21	2019-04-27t0619	1556364121.05	adult	253.9857	193.9326	-42.0001
21	2019-04-27t1019	1556378521.36	adult	257.9858	197.9327	-38.0001
21	2019-04-27t1419	1556392920.96	adult	261.9857	201.9326	-34.0002
21	2019-04-27t1819	1556407321.66	adult	265.9859	205.9328	-30
21	2019-04-27t2219	1556421721.09	adult	269.9858	209.9326	-26.0001
21	2019-04-28t0219	1556436121.54	adult	273.9859	213.9328	-22
21	2019-04-28t0619	1556450521.71	adult	277.9859	217.9328	-18
21	2019-04-28t1019	1556464921.18	adult	281.9858	221.9327	-14.0001
21	2019-04-28t1419	1556479321.3	adult	285.9858	225.9327	-10.0001
21	2019-04-28t1819	1556493721.57	adult	289.9859	229.9328	-6
21	2019-04-28t2219	1556508121.63	adult	293.9859	233.9328	-2
21	2019-04-29t0219	1556522521.45	dead	297.9859	237.9327	2
23	2019-04-16t1819	1555456979.84	egg	-2	-54.0539	-285.9852
23	2019-04-16t2219	1555471379.9	larva	2	-50.0539	-281.9851
23	2019-04-17t0219	1555485780.63	larva	6.0002	-46.0537	-277.9849
23	2019-04-17t0619	1555500181.35	larva	10.0004	-42.0535	-273.9847
23	2019-04-17t1019	1555514581.25	larva	14.0004	-38.0535	-269.9848
23	2019-04-17t1419	1555528980.82	larva	18.0003	-34.0536	-265.9849
23	2019-04-17t1819	1555543381.83	larva	22.0005	-30.0533	-261.9846
23	2019-04-17t2219	1555557781.52	larva	26.0005	-26.0534	-257.9847
23	2019-04-18t0219	1555572181.06	larva	30.0003	-22.0535	-253.9848
23	2019-04-18t0619	1555586581.21	larva	34.0004	-18.0535	-249.9848
23	2019-04-18t1019	1555600981.82	larva	38.0005	-14.0533	-245.9846
23	2019-04-18t1422	1555615563.87	larva	42.0511	-10.0028	-241.934
23	2019-04-18t1823	1555629981.3	larva	46.056	-5.9979	-237.9292
23	2019-04-18t2223	1555644375.97	larva	50.0545	-1.9994	-233.9307	965.4627	-0.043316	298.675	-0.3911	223.5642	-0.38833	0.010582	-0.045411	777.3101	0.15063	877.5435	-0.030658	225798.2656	-0.36002	1646.504	-0.32987	176.2059	-0.15367	150.7078	0.25079	0.010029	0.011386	-0.15585	4989624	-0.30867
23	2019-04-19t0223	1555658771.69	adult	54.0533	1.9994	-229.9319	980.0891	0.13363	281.3158	-0.65229	189.4957	-1.1802	0.01061	-0.017317	713.5145	-0.13839	844.1152	-0.083647	212112.1094	-0.63946	2377.428	1.4648	177.5849	0.050814	148.2296	0.030983	0.010031	0.013257	0.25816	5683071	0.30371
23	2019-04-19t0623	1555673173.77	adult	58.0539	6	-225.9313	758.7563	-0.75348	278.131	-0.57948	223.5423	-0.13658	0.010652	0.024636	647.0559	-0.4642	716.2943	-0.65054	208876.3438	-0.59464	1830.1624	0.10505	176.0269	0.027208	147.7378	-0.0043661	0.010003	-0.013868	-0.099575	5402441.5	-0.18164
23	2019-04-19t1023	1555687575.18	adult	62.0543	10.0004	-221.9309	800.6125	-0.4577	281.9331	-0.31773	213.4441	-0.28986	0.010695	0.066895	654.1656	-0.27783	740.4518	-0.40191	210885.9688	-0.36422	1741.8358	-0.12131	166.1486	-0.69812	140.871	-0.6758	0.010002	-0.01403	-0.5692	5930176.5	0.24322
23	2019-04-19t1423	1555701986.77	adult	66.0575	14.0036	-217.9277	842.1089	-0.13814	290.9136	0.1091	221.4704	0.10779	0.010695	0.067685	648.7121	-0.17071	748.183	-0.2293	217603.375	0.057312	1722.3557	-0.18332	181.1882	0.6859	158.6263	1.1257	0.01002	0.0042187	-0.63239	6708675	0.9408
23	2019-04-19t1823	1555716375.88	adult	70.0544	18.0006	-213.9307	1145.1373	1.5673	312.7731	0.94422	221.468	0.28871	0.010596	-0.027752	785.1531	1.065	1001.615	1.4551	236143.6875	0.96618	1758.4921	-0.12139	176.8672	0.42804	154.4519	0.72965	0.010008	-0.0069095	0.063831	6573977.5	0.63376
23	2019-04-19t2223	1555730779.24	adult	74.0554	22.0015	-209.9298	823.6559	0.04307	268.274	-0.1198	203.3783	-0.15357	0.010624	0.00029266	634.1365	0.04416	747.9819	0.063336	202010.2969	-0.11986	1762.9613	-0.13305	174.55	0.33656	157.0284	1.0332	0.010001	-0.014004	-0.83498	7068752	1.0164
23	2019-04-20t0223	1555745178.48	adult	78.0552	26.0013	-205.93	709.4041	-0.45406	262.5078	-0.075918	203.4866	0.037478	0.010582	-0.039917	577.1256	-0.26041	655.7773	-0.38265	198455.875	-0.043463	1076.8472	-1.6074	165.0826	-0.46538	146.5249	-0.06593	0.010016	0.0014389	-1.8897	6724806.5	0.49619
23	2019-04-20t0623	1555759578.93	adult	82.0553	30.0014	-201.9298	891.8429	0.81244	277.9614	0.69507	193.6084	-0.17021	0.010582	-0.039363	736.5484	1.3983	835.086	1.0525	210138.7969	0.73033	1678.5507	-0.36316	169.0764	0.023166	151.5367	0.50445	0.010003	-0.011104	-1.2922	6811921	0.45916
23	2019-04-20t1023	1555773980.94	adult	86.0559	34.002	-197.9293	881.4995	0.98866	267.9456	0.64598	193.6487	0.022045	0.010554	-0.06629	628.2087	0.66322	786.3767	0.95726	203102.7656	0.70671	1757.0591	-0.27093	167.3586	-0.10608	148.0623	0.12834	0.010023	0.0094223	-0.86016	6829233	0.4122
23	2019-04-20t1423	1555788377.42	adult	90.0549	38.001	-193.9303	933.733	1.5973	269.2891	0.99708	189.6689	0.038421	0.010582	-0.03913	646.3871	1.1247	840.5692	1.6456	203582.5625	1.0342	1974.0386	0.07715	175.6486	0.80221	154.3949	0.85221	0.010004	-0.0097574	0.093293	7128699.5	0.69136
23	2019-04-20t1823	1555802778.56	adult	94.0552	42.0013	-189.93	698.1708	0.23146	220.6433	-0.52905	159.2152	-1.2373	0.010568	-0.052747	521.8862	0.12341	642.3398	0.34883	167027	-0.48639	2626.9846	1.2222	172.6897	0.51667	150.7893	0.45041	0.01002	0.0064346	-0.1756	6445817.5	-0.076891
23	2019-04-20t2223	1555817182.16	adult	98.0562	46.0023	-185.929	706.7001	0.52115	239.6625	0.45909	192.0252	0.55733	0.010681	0.056596	511.1816	0.26242	643.0102	0.60093	179507.2188	0.40897	3361.4956	2.4649	187.3908	2.141	162.2351	1.7793	0.010025	0.011273	0.15797	6617331	0.09405
23	2019-04-21t0223	1555831582.09	adult	102.0562	50.0023	-181.929	561.8345	-0.35219	210.415	-0.42214	179.6411	0.11481	0.010652	0.028757	434.9304	-0.34217	491.609	-0.48002	158021.6406	-0.44533	2203.1274	0.28728	166.7431	-0.090045	145.9404	-0.078267	0.01002	0.0066506	0.15451	6589855	0.060467
23	2019-04-21t0623	1555845985.14	adult	106.057	54.0031	-177.9281	635.7364	0.41724	212.6629	-0.10672	178.0135	0.1964	0.010582	-0.039842	419.213	-0.30588	535.5762	0.11574	160773.1562	-0.07443	2852.937	1.3682	176.221	0.96537	153.245	0.78448	0.010009	-0.0039344	1.1674	7147876	0.66896
23	2019-04-21t1023	1555860385.51	adult	110.0571	58.0032	-173.928	582.1936	0.17741	206.7974	-0.13572	172.9077	0.066936	0.010596	-0.026512	423.2432	-0.060226	502.8825	0.0078356	156132.0625	-0.11486	2201.3301	0.18297	170.8426	0.39414	147.0475	0.097377	0.010002	-0.011215	0.29755	6695664	0.18772
23	2019-04-21t1423	1555874784.97	adult	114.057	62.0031	-169.9282	579.2676	0.32033	211.3416	0.2123	175.2004	0.30677	0.01061	-0.013172	420.3471	0.083939	524.8953	0.3937	159351.5312	0.22316	3111.5583	1.7009	167.1142	0.00040339	144.2058	-0.2054	0.010016	0.0030267	0.27434	6690415	0.19032
23	2019-04-21t1823	1555889188.71	adult	118.058	66.0041	-165.9271	489.0083	-0.29768	196.5607	-0.2325	159.5189	-0.47216	0.010596	-0.027077	372.8577	-0.33466	438.1231	-0.29908	148403.3125	-0.21227	2183.6948	0.099265	175.92	0.96779	151.514	0.64081	0.010009	-0.0041065	0.7172	6626201.5	0.12784
23	2019-04-21t2223	1555903590.17	adult	122.0584	70.0045	-161.9267	424.8022	-0.73658	181.3818	-0.71732	153.1365	-0.76541	0.010624	1.3026e-05	334.0578	-0.67892	387.4705	-0.67942	136580.4688	-0.71774	1878.8521	-0.4209	161.6414	-0.57674	139.0321	-0.7537	0.01002	0.006827	0.31447	5936602	-0.58532
23	2019-04-22t0223	1555917991.64	adult	126.0588	74.0049	-157.9263	359.081	-1.2166	174.8115	-0.87931	154.4257	-0.64851	0.010652	0.027338	292.3877	-1.0768	335.8425	-1.0944	131283.4688	-0.89764	2889.6228	1.2781	154.698	-1.3222	135.2154	-1.1605	0.010003	-0.0099288	-0.53186	6186065	-0.31903
23	2019-04-22t0623	1555932392.33	adult	130.059	78.0051	-153.9261	407.9712	-0.69479	188.1922	-0.28325	160.7894	-0.26337	0.010638	0.013534	329.9266	-0.52088	372.5203	-0.62511	141520.5625	-0.29281	1950.4442	-0.28448	167.7545	0.11701	146.1979	0.08849	0.010014	0.0014562	0.11262	6348835	-0.14831
23	2019-04-22t1023	1555946796.9	adult	134.0603	82.0064	-149.9249	427.5971	-0.43546	183.5569	-0.39437	159.0568	-0.32975	0.010596	-0.027548	330.8625	-0.42336	394.5751	-0.31212	138585.4688	-0.37571	2237.0142	0.20133	170.1451	0.39057	147.7699	0.27948	0.010008	-0.0046762	-0.65382	6154318	-0.33667
23	2019-04-22t1423	1555961216.41	adult	138.0657	86.0118	-145.9194	430.4214	-0.33377	190.6408	-0.071751	157.1018	-0.41187	0.01061	-0.014058	362.1759	0.024199	402.8955	-0.14969	143743.1406	-0.06211	2098.9351	-0.019251	163.4424	-0.31385	142.5926	-0.26933	0.010016	0.0037056	-0.68592	6412826	-0.074103
23	2019-04-22t1823	1555975604.71	adult	142.0625	90.0086	-141.9227	389.2157	-0.63094	187.7457	-0.13266	166.7272	0.1252	0.01061	-0.014214	315.6439	-0.46273	355.7662	-0.55321	141560.25	-0.12314	2054.8269	-0.086581	163.6836	-0.27502	140.0839	-0.52418	0.010008	-0.0044719	-0.075357	6689256	0.20005
23	2019-04-22t2223	1555989997.56	adult	146.0605	94.0066	-137.9247	396.3231	-0.50686	190.6658	0.016447	162.6037	-0.08081	0.010624	-0.00059541	323.7799	-0.30772	364.5869	-0.40174	143571.375	0.016569	1854.42	-0.40326	163.4167	-0.29662	138.2106	-0.71391	0.010017	0.0043475	0.72881	6574580.5	0.094987
23	2019-04-23t0223	1556004398.82	adult	150.0608	98.0069	-133.9243	542.4434	0.82996	222.0476	1.1955	184.5627	1.1167	0.010596	-0.027886	432.0883	1.0021	469.3826	0.69245	167645.9062	1.2148	1538.8486	-0.89346	177.0319	1.0827	152.2486	0.79944	0.01001	-0.0029431	0.10019	7693453	1.1456
23	2019-04-23t0623	1556018799.89	adult	154.0611	102.0072	-129.924	575.3291	1.1615	232.9943	1.625	184.1766	1.1198	0.01061	-0.014219	460.6423	1.3769	524.7341	1.2868	175677.6875	1.6332	1819.9601	-0.44204	184.2012	1.7638	161.2992	1.7783	0.010006	-0.0065688	0.16715	7510803	0.96712
23	2019-04-23t1023	1556033202.84	adult	158.0619	106.0081	-125.9232	512.6733	0.66169	214.2281	0.98833	175.8161	0.69824	0.010681	0.054545	415.9873	0.91303	461.3973	0.71673	160456.875	0.94584	1990.0801	-0.17133	171.713	0.50964	151.6868	0.7561	0.010019	0.0058648	-0.12791	7078523	0.57705
23	2019-04-23t1423	1556047604.53	adult	162.0624	110.0085	-121.9227	509.0113	0.67331	211.3356	0.92912	169.4136	0.38725	0.010596	-0.027722	401.9703	0.80432	468.9534	0.83961	159558.4062	0.94751	1946.7961	-0.23182	170.6747	0.39657	152.2809	0.83305	0.01001	-0.0033199	-0.36263	7297880	0.77779
23	2019-04-23t1823	1556062002.25	adult	166.0618	114.0079	-117.9234	504.3657	0.67687	223.7494	1.4146	185.0231	1.2742	0.010638	0.013424	418.8224	1.0443	455.6322	0.76152	168259.5312	1.4017	2325.0808	0.34698	181.8059	1.3997	161.4289	1.8307	0.010004	-0.008851	-0.39823	7014800	0.54415
23	2019-04-23t2223	1556076407.28	adult	170.0632	118.0093	-113.922	616.8688	1.6501	225.7006	1.5279	189.5573	1.5649	0.010596	-0.027405	425.372	1.1687	500.8334	1.2386	170403.9375	1.5461	2370.2942	0.4147	176.6049	0.89995	158.1985	1.5054	0.010008	-0.0047938	-0.33757	7446545	0.92535
23	2019-04-24t0223	1556090807.16	adult	174.0631	122.0093	-109.922	608.3657	1.6169	236.9378	1.9667	181.6762	1.1854	0.010638	0.01377	492.0954	1.9595	566.1034	1.8981	178177.2188	1.9522	3366.5598	1.9136	175.8219	0.81038	158.284	1.5419	0.010009	-0.0038043	-0.75247	7307334.5	0.8209
23	2019-04-24t0623	1556105214.22	adult	178.0651	126.0112	-105.92	743.3643	2.7548	222.5143	1.5156	153.2581	-0.30895	0.010652	0.027677	529.0671	2.4223	603.6008	2.2948	167108.25	1.4926	1854.7147	-0.36753	167.7563	0.10539	153.1112	1.0057	0.010013	-0.00018349	-0.79478	7689947.5	1.1501
23	2019-04-24t1023	1556119615.19	adult	182.0654	130.0115	-101.9198	581.2419	1.4885	228.3922	1.7756	185.3989	1.4938	0.01061	-0.013264	450.6567	1.6217	506.3689	1.4455	172207.75	1.7836	2158.1157	0.090054	166.8263	0.026987	151.0156	0.79913	0.010009	-0.0044787	-0.74491	7550557	1.0488
23	2019-04-24t1423	1556134009.85	adult	186.0639	134.01	-97.9213	640.2372	2.0191	211.6806	1.2584	152.5557	-0.22904	0.010652	0.028009	469.7572	1.8962	542.4918	1.8385	158972.1562	1.2376	2157.9119	0.090166	173.9422	0.61526	157.5959	1.5472	0.010018	0.0046754	-0.63883	7518129	1.0355
23	2019-04-24t1823	1556148411.61	adult	190.0644	138.0105	-93.9208	754.3762	2.991	239.5583	2.2695	180.186	1.3161	0.010624	0.00071646	526.5263	2.5855	612.4909	2.5437	180387.4375	2.2675	2536.4788	0.66009	172.5523	0.49181	156.3502	1.425	0.010022	0.0082268	-0.63171	7816964.5	1.2875
23	2019-04-24t2223	1556162815.34	adult	194.0654	142.0115	-89.9197	620.5505	1.9703	236.1498	2.2012	186.5254	1.6937	0.010652	0.028259	503.405	2.3969	576.5593	2.2721	177348.5312	2.178	2892.5725	1.1915	171.889	0.42498	156.469	1.4261	0.010001	-0.0121	-0.7821	7733975	1.2228
23	2019-04-25t0223	1556177220.58	adult	198.0669	146.013	-85.9183	709.6896	2.734	229.2991	2.0078	172.8754	0.99947	0.010638	0.014554	484.8044	2.2471	619.9251	2.7237	172432.9062	1.9959	3090.938	1.4807	164.4276	-0.1679	149.1625	0.61588	0.010014	0.0003575	-0.73322	7471094.5	1.0119
23	2019-04-25t0623	1556191624.82	adult	202.068	150.0142	-81.9171	626.7242	2.1034	233.1711	2.1729	181.3374	1.4699	0.010638	0.014585	492.4563	2.3821	609.7375	2.6719	175344.625	2.1611	2649.2358	0.81337	166.7698	-0.0044113	152.2688	0.92008	0.010008	-0.0053478	-0.82422	7281834.5	0.86466
23	2019-04-25t1023	1556206021.7	adult	206.0672	154.0133	-77.918	815.7083	3.6363	234.0833	2.2299	179.2317	1.3733	0.01061	-0.012817	522.3664	2.7569	630.8782	2.9009	176498.7812	2.2392	2840.5459	1.0891	169.2134	0.14737	154.0544	1.0601	0.010007	-0.0064648	-0.64715	7439975.5	0.98853
23	2019-04-25t1423	1556220424.93	adult	210.0681	158.0142	-73.9171	583.6027	1.8174	215.7876	1.6475	181.6214	1.5102	0.01071	0.083602	437.8209	1.868	508.7195	1.8149	161193.375	1.5894	2294.8198	0.27022	160.301	-0.5238	146.3131	0.23115	0.010015	0.0011876	-0.92478	7106626	0.73868
23	2019-04-25t1819	1556234589.33	adult	214.0026	161.9487	-69.9825	547.5415	1.5606	222.2863	1.892	176.5486	1.2572	0.010596	-0.026567	429.9122	1.8262	504.1078	1.8101	167826.1406	1.9111	2100.1172	-0.026286	151.7383	-1.1498	136.9013	-0.74542	0.010002	-0.011701	-0.98546	7478879	1.024
23	2019-04-25t2219	1556248989.28	adult	218.0026	165.9487	-65.9825	612.4961	2.1041	226.5443	2.0638	175.0659	1.1897	0.010596	-0.026619	497.0792	2.6253	546.7411	2.243	171040.9688	2.0833	2290.7734	0.25002	163.6265	-0.34598	150.2825	0.54031	0.010014	-0.00021573	-0.94041	7744931.5	1.2247
23	2019-04-26t0219	1556263389.26	adult	222.0026	169.9487	-61.9825
23	2019-04-26t0619	1556277788.9	adult	226.0025	173.9486	-57.9826
23	2019-04-26t1019	1556292188.37	adult	230.0024	177.9485	-53.9828
23	2019-04-26t1419	1556306589.05	adult	234.0025	181.9487	-49.9826
23	2019-04-26t1819	1556320928.67	adult	237.9858	185.9319	-45.9994
23	2019-04-26t2219	1556335325.35	adult	241.9849	189.931	-42.0003
23	2019-04-27t0219	1556349726.48	adult	245.9852	193.9313	-38
23	2019-04-27t0619	1556364126.03	adult	249.985	197.9312	-34.0001
23	2019-04-27t1019	1556378526.24	adult	253.9851	201.9312	-30
23	2019-04-27t1419	1556392925.88	adult	257.985	205.9311	-26.0001
23	2019-04-27t1819	1556407326.5	adult	261.9852	209.9313	-22
23	2019-04-27t2219	1556421726.07	adult	265.9851	213.9312	-18.0001
23	2019-04-28t0219	1556436126.47	adult	269.9852	217.9313	-14
23	2019-04-28t0619	1556450526.67	adult	273.9852	221.9313	-9.9999
23	2019-04-28t1019	1556464926.06	adult	277.9851	225.9312	-6.0001
23	2019-04-28t1419	1556479326.26	adult	281.9851	229.9312	-2
23	2019-04-28t1819	1556493726.52	dead	285.9852	233.9313	2
24	2019-04-16t1819	1555456984.26	egg	-2	-58.0536	-253.9853
24	2019-04-16t2219	1555471384.3	larva	2	-54.0536	-249.9852
24	2019-04-17t0219	1555485785.06	larva	6.0002	-50.0534	-245.985
24	2019-04-17t0619	1555500185.77	larva	10.0004	-46.0532	-241.9848
24	2019-04-17t1019	1555514585.73	larva	14.0004	-42.0532	-237.9849
24	2019-04-17t1419	1555528985.31	larva	18.0003	-38.0533	-233.985
24	2019-04-17t1819	1555543386.36	larva	22.0006	-34.053	-229.9847
24	2019-04-17t2219	1555557785.99	larva	26.0005	-30.0531	-225.9848
24	2019-04-18t0219	1555572185.57	larva	30.0004	-26.0533	-221.9849
24	2019-04-18t0619	1555586585.7	larva	34.0004	-22.0532	-217.9849
24	2019-04-18t1019	1555600986.31	larva	38.0006	-18.053	-213.9847
24	2019-04-18t1422	1555615568.61	larva	42.0512	-14.0024	-209.9341
24	2019-04-18t1823	1555629985.93	larva	46.056	-9.9976	-205.9292
24	2019-04-18t2223	1555644380.79	larva	50.0546	-5.999	-201.9307	732.7111	-1.0342	334.5462	0.43699	293.7828	1.4088	0.01061	-0.018185	604.4462	-0.98117	658.6948	-1.1425	252247.8438	0.44862	1366.5944	-1.0335	176.8499	-0.10468	147.7808	-0.02384	0.010017	-0.0013949	-1.3085	5031909	-0.26032
24	2019-04-19t0223	1555658776.25	larva	54.0533	-2.0003	-197.9319	1020.213	0.31054	336.6855	0.67482	255.5121	0.58776	0.010624	-0.0036493	753.607	0.13298	877.7489	0.09286	253524.2188	0.6752	1847.1576	0.16289	180.3266	0.26593	152.0311	0.39458	0.01	-0.01734	-0.0097709	5752417	0.38211
24	2019-04-19t0623	1555673178.3	adult	58.0539	2.0003	-193.9314	624.2227	-1.3688	297.1003	-0.10661	257.4536	0.8167	0.010652	0.024636	532.4795	-1.2672	585.6688	-1.3597	223122.2812	-0.12423	1405.9443	-0.9108	156.3129	-1.5702	131.3403	-1.6037	0.01001	-0.0064232	-0.58056	5871269	0.34312
24	2019-04-19t1023	1555687579.75	adult	62.0543	6.0007	-189.931	684.3538	-1.0105	290.4064	-0.097601	257.8042	1.0243	0.010652	0.025449	582.7671	-0.79696	636.5306	-0.98669	218095.1875	-0.11609	1480.4957	-0.73132	163.7951	-0.89536	140.065	-0.756	0.010004	-0.012425	-0.78048	5959849.5	0.27614
24	2019-04-19t1423	1555701991.4	adult	66.0575	10.0039	-185.9277	717.7872	-0.75448	279.778	-0.19321	225.6383	0.23859	0.01061	-0.01488	589.5702	-0.61791	660.7404	-0.74055	210952.6562	-0.18193	1604.7578	-0.45091	165.0609	-0.71473	139.4904	-0.81785	0.010016	0.0004992	-0.33859	6393964.5	0.59442
24	2019-04-19t1823	1555716380.46	adult	70.0545	14.0009	-181.9308	591.0225	-1.3067	256.7668	-0.64999	225.2805	0.41629	0.01061	-0.014118	513.4861	-1.0776	553.4558	-1.2757	193602.125	-0.63871	1423.4357	-0.86506	160.7809	-1.0227	141.7632	-0.58659	0.01002	0.0043452	-2.0757	6643307	0.70947
24	2019-04-19t2223	1555730784.01	adult	74.0555	18.0019	-177.9298	883.7472	0.37067	279.088	0.20444	200.5593	-0.25496	0.010624	0.00029268	657.4	0.23627	753.7439	0.10007	210153.2344	0.20381	1831.5293	0.015489	169.3746	-0.14921	145.6442	-0.1737	0.010024	0.0094345	-0.38105	6860011	0.79023
24	2019-04-20t0223	1555745183.13	adult	78.0552	22.0016	-173.93	983.0783	1.1234	282.1367	0.54769	201.315	-0.047101	0.010582	-0.039917	685.702	0.68282	888.07	1.1741	213295.3438	0.58171	2250.4163	0.8746	169.6024	-0.023049	148.3421	0.13109	0.010001	-0.013751	-0.67865	6648076.5	0.41372
24	2019-04-20t0623	1555759583.56	adult	82.0554	26.0017	-169.9299	547.6115	-1.2952	248.0715	-0.31545	223.4181	1.0828	0.010596	-0.025764	452.3364	-1.2093	493.0994	-1.3652	187294	-0.29419	1320.1951	-1.1004	158.095	-1.0949	139.0075	-0.88467	0.010012	-0.0018996	-1.0595	6884719	0.53696
24	2019-04-20t1023	1555773985.54	adult	86.0559	30.0023	-165.9293	757.1496	0.18963	269.0862	0.68626	199.2256	0.26932	0.010638	0.015414	617.706	0.5623	696.7021	0.29362	202352.7812	0.67157	1961.3573	0.13469	168.2037	-0.018077	148.586	0.18721	0.010016	0.0024169	-0.79816	7137217.5	0.74291
24	2019-04-20t1423	1555788382.25	adult	90.055	34.0014	-161.9303	467.3387	-1.5385	221.3895	-0.75629	199.669	0.50369	0.010568	-0.052693	385.1087	-1.4976	423.3488	-1.5816	167591.8438	-0.71446	1330.9388	-1.1593	160.8308	-0.7693	142.7741	-0.46752	0.010023	0.010018	-0.61524	6642793	0.16626
24	2019-04-20t1823	1555802783.16	adult	94.0552	38.0016	-157.93	692.0461	0.1884	205.7301	-1.0906	158.1881	-1.2871	0.01071	0.084519	473.8973	-0.37837	569.4908	-0.24016	153680.3594	-1.1538	2397.1345	0.79265	161.7207	-0.66493	136.8629	-1.144	0.010004	-0.0092783	0.69811	7096629.5	0.6299
24	2019-04-20t2223	1555817187.08	adult	98.0563	42.0027	-153.9289	500.4592	-0.99203	219.994	-0.29698	183.1619	0.11294	0.010596	-0.02576	420.5645	-0.72103	475.5708	-0.81265	166095.5	-0.27595	1182.9895	-1.5061	170.3671	0.2867	145.0773	-0.19501	0.010013	-0.00059407	0.11833	6942116.5	0.44752
24	2019-04-21t0223	1555831586.7	adult	102.0562	46.0026	-149.929	549.2767	-0.44793	213.2279	-0.31259	173.1011	-0.22273	0.010624	0.0013057	413.3586	-0.58392	476.3538	-0.61405	160560.5938	-0.31392	2403.5566	0.64471	176.6144	0.98953	149.7043	0.35512	0.010019	0.0059883	0.15905	6945186.5	0.44675
24	2019-04-21t0623	1555845989.92	adult	106.0571	50.0035	-145.9281	639.0641	0.44346	211.9273	-0.13555	158.0038	-0.86233	0.010624	0.0010621	480.2467	0.39608	559.3583	0.33211	159581.2344	-0.13653	2390.8687	0.5597	179.545	1.3285	153.1893	0.77809	0.010013	-5.2542e-05	1.9139	7315742.5	0.85069
24	2019-04-21t1023	1555860390.1	adult	110.0572	54.0036	-141.9281	455.0334	-0.85352	203.9792	-0.24652	177.6988	0.32564	0.010596	-0.026512	369.806	-0.68758	427.7748	-0.69635	154004.3125	-0.22605	1844.2137	-0.43241	169.0135	0.19488	147.3248	0.12907	0.010001	-0.012578	0.34468	7486791.5	1.0386
24	2019-04-21t1423	1555874789.82	adult	114.0571	58.0035	-137.9282	521.6116	-0.15941	204.8016	-0.04521	162.7636	-0.37443	0.010596	-0.026807	411.938	-0.016449	470.9569	-0.12542	154625.2188	-0.024189	2031.6371	-0.13969	172.118	0.54455	148.989	0.33883	0.010002	-0.011418	-0.16971	6763031.5	0.26772
24	2019-04-21t1823	1555889193.34	adult	118.0581	62.0045	-133.9272	564.4144	0.34495	211.3102	0.34785	170.2025	0.11737	0.010596	-0.027077	418.4375	0.21656	493.2132	0.24319	159539.2188	0.37004	2347.0808	0.3757	160.9221	-0.66375	142.2089	-0.41335	0.010014	0.0004077	-1.5761	7247768.5	0.78237
24	2019-04-21t2223	1555903594.83	adult	122.0585	66.0049	-129.9268	625.2078	1.0058	215.879	0.63413	169.9707	0.1645	0.010753	0.1247	456.2503	0.81034	548.1579	0.93037	160613.9375	0.53336	2447.7542	0.53673	169.4313	0.27212	147.5599	0.20792	0.010013	0.00016688	-1.2817	7309774.5	0.83988
24	2019-04-22t0223	1555917996.29	adult	126.0589	70.0053	-125.9264	427.8357	-0.61052	186.2046	-0.43664	164.3028	-0.10464	0.01061	-0.013782	346.4015	-0.41784	380.6579	-0.64063	140398.2969	-0.42712	2422.8372	0.49608	164.0212	-0.30533	143.7796	-0.20042	0.010007	-0.0061149	-0.29471	6736678.5	0.24383
24	2019-04-22t0623	1555932397	adult	130.0591	74.0055	-121.9262	628.4259	1.2627	200.9374	0.20634	144.7658	-1.1407	0.010624	-0.00017213	491.3219	1.438	552.4542	1.2029	151305.8438	0.20647	2533.8599	0.68728	165.8908	-0.085679	144.4693	-0.10368	0.010014	0.0016695	-0.8967	6758557.5	0.26452
24	2019-04-22t1023	1555946801.63	adult	134.0604	78.0068	-117.9249	477.8641	0.011553	197.998	0.15323	153.4438	-0.63508	0.010652	0.027205	401.567	0.427	444.7748	0.19648	148696.5156	0.13335	2178.4395	0.10453	159.7902	-0.7267	138.595	-0.72996	0.01	-0.012689	-0.57155	6775104	0.28055
24	2019-04-22t1423	1555961221.27	adult	138.0658	82.0122	-113.9194	514.7747	0.41535	190.3261	-0.083523	155.0814	-0.52105	0.010624	-0.00038841	362.927	0.033141	453.2091	0.35722	143315.5625	-0.08334	3040.8748	1.521	160.8156	-0.59387	141.5914	-0.37837	0.010022	0.0090527	-1.3814	6755702.5	0.2623
24	2019-04-22t1823	1555975609.43	adult	142.0625	86.0089	-109.9227	492.6333	0.28446	189.9727	-0.050355	156.6988	-0.41414	0.010624	-0.00054452	374.4841	0.23027	442.357	0.31334	143049.4062	-0.05013	3146.4983	1.6767	161.4981	-0.50449	141.1805	-0.40574	0.010001	-0.011147	-0.80861	6943450	0.44586
24	2019-04-22t2223	1555990002.38	adult	146.0606	90.007	-105.9247	505.8912	0.45868	198.2132	0.29263	159.9877	-0.22132	0.010782	0.1522	396.5605	0.54158	466.5972	0.61241	147074.1875	0.18653	3071.614	1.5377	160.7689	-0.56981	139.7906	-0.54411	0.01001	-0.0030169	-0.62129	6745864.5	0.25785
24	2019-04-23t0223	1556004403.57	adult	150.0609	94.0073	-101.9243	545.799	0.85937	198.9045	0.35503	156.2659	-0.40541	0.010596	-0.027886	442.7613	1.1257	504.3144	1.0375	150172.9062	0.37365	2008.6647	-0.15374	162.899	-0.3479	142.3327	-0.2648	0.010001	-0.011906	-0.23637	7020460	0.51831
24	2019-04-23t0623	1556018804.64	adult	154.0612	98.0076	-97.924	474.436	0.28396	198.4789	0.37935	167.6679	0.22939	0.010652	0.0269	383.8275	0.49427	445.4476	0.5089	149057.625	0.35972	3070.8904	1.503	159.6171	-0.67109	138.2098	-0.70097	0.010003	-0.0092724	-0.69692	6988835	0.49106
24	2019-04-23t1023	1556033207.59	adult	158.062	102.0084	-93.9232	501.242	0.56329	181.0633	-0.20159	145.4753	-0.94271	0.010638	0.013207	360.8708	0.28493	403.272	0.15127	136159.5938	-0.2098	2830.9011	1.1221	159.9857	-0.6229	138.5985	-0.64949	0.010022	0.0096182	-0.62221	6560693.5	0.11505
24	2019-04-23t1423	1556047609.48	adult	162.0626	106.0089	-89.9227	525.4425	0.81279	189.7111	0.15847	159.3683	-0.15705	0.010596	-0.027722	381.6723	0.57519	453.8587	0.69431	143231.875	0.17613	3426.1067	2.0264	161.6142	-0.45401	139.2965	-0.56024	0.010021	0.0084888	-0.52965	6644284.5	0.20637
24	2019-04-23t1823	1556062006.99	adult	166.0619	110.0083	-85.9234	354.355	-0.57797	181.4373	-0.081583	165.2148	0.19987	0.010681	0.054762	287.723	-0.42146	326.0732	-0.47185	135896.5	-0.11555	2691.6904	0.90361	153.3892	-1.1919	132.3208	-1.2935	0.010005	-0.0084088	-0.6664	6684701	0.26066
24	2019-04-23t2223	1556076412.23	adult	170.0633	114.0097	-81.9219	429.8092	0.10529	180.4923	-0.057927	157.5707	-0.17075	0.010596	-0.027405	338.5602	0.20595	405.0822	0.33591	136271.6875	-0.041239	2678.4155	0.88061	162.2364	-0.37642	137.3554	-0.74028	0.010003	-0.010277	-0.22712	6341657.5	-0.009191
24	2019-04-24t0223	1556090811.92	adult	174.0632	118.0096	-77.922	414.34	0.030079	168.951	-0.40227	149.5997	-0.55732	0.010624	6.3669e-05	301.4667	-0.14374	352.5623	-0.10016	127220.0938	-0.4019	3046.3088	1.4308	161.5819	-0.42758	138.404	-0.61751	0.010018	0.0044554	-0.2023	6500280	0.14698
24	2019-04-24t0623	1556105219.12	adult	178.0652	122.0116	-73.92	425.6681	0.1743	165.6461	-0.45559	145.8421	-0.71225	0.010596	-0.027078	306.4647	-0.027196	373.5911	0.15389	125062.7891	-0.44008	2678.2375	0.87244	162.6187	-0.33366	138.8063	-0.56511	0.010011	-0.0021477	-0.20473	6432543.5	0.11171
24	2019-04-24t1023	1556119619.95	adult	182.0655	126.0119	-69.9198	478.9709	0.66058	164.7384	-0.42158	144.8247	-0.70968	0.010652	0.027857	303.456	0.0023116	412.2747	0.57224	123718.5703	-0.43662	2500.9575	0.60684	158.4844	-0.67459	133.8841	-1.0964	0.010001	-0.011852	0.040755	6512756.5	0.19725
24	2019-04-24t1423	1556134014.67	adult	186.064	130.0104	-65.9213	388.3783	-0.015456	159.3594	-0.53912	147.0182	-0.52836	0.010582	-0.040345	281.3406	-0.17801	354.5555	0.097351	120475.7031	-0.51734	2663.7361	0.85219	157.9071	-0.70494	132.1301	-1.2708	0.010008	-0.0058314	0.20103	5869723	-0.30839
24	2019-04-24t1823	1556148416.36	adult	190.0645	134.0109	-61.9208	278.9028	-0.84106	152.0582	-0.72193	143.0726	-0.67929	0.01061	-0.012954	228.4115	-0.69871	252.5292	-0.78658	114651.9062	-0.7151	2087.344	-0.016041	162.1154	-0.3485	136.4772	-0.76872	0.010026	0.012403	0.091899	5966658.5	-0.20839
24	2019-04-24t2223	1556162820.21	adult	194.0655	138.0119	-57.9197	354.057	-0.17929	147.7993	-0.80315	138.4181	-0.86747	0.010667	0.042039	230.8089	-0.61518	301.3737	-0.27737	110849.5156	-0.82325	2126.73	0.042069	164.7426	-0.13601	136.476	-0.74728	0.010005	-0.0083345	0.30589	5812449	-0.31649
24	2019-04-25t0223	1556177225.42	adult	198.067	142.0134	-53.9183	305.5783	-0.51961	146.8558	-0.78047	138.3153	-0.82393	0.01061	-0.012824	233.4339	-0.53415	276.3526	-0.45745	110729.25	-0.77406	2362.061	0.39034	158.9283	-0.58965	130.257	-1.4016	0.010007	-0.0065091	0.33662	5908002	-0.22543
24	2019-04-25t0623	1556191629.71	adult	202.0682	146.0146	-49.9171	261.6234	-0.82394	142.9934	-0.86063	139.8802	-0.70015	0.010568	-0.053589	196.6505	-0.89124	233.2917	-0.8059	108246	-0.83531	1700.4128	-0.60224	166.5126	-0.023703	139.4021	-0.42948	0.010006	-0.0072288	-0.13994	5757673	-0.32663
24	2019-04-25t1023	1556206026.53	adult	206.0673	150.0137	-45.918	302.2987	-0.4549	141.8846	-0.85712	138.5821	-0.73876	0.010624	0.00085367	212.6961	-0.66906	239.7346	-0.70134	106839.0625	-0.85741	1364.0391	-1.1078	167.882	0.049803	138.1495	-0.57609	0.010022	0.0078089	0.18629	5528186.5	-0.48135
24	2019-04-25t1423	1556220429.76	adult	210.0682	154.0146	-41.9171	257.4161	-0.76915	136.0885	-1.0121	133.5644	-0.97133	0.010667	0.04204	190.3764	-0.8726	225.336	-0.78988	102066.4062	-1.0305	2288.0168	0.26011	165.4639	-0.15378	134.7195	-0.94088	0.010015	0.0014613	0.55378	5914508.5	-0.16333
24	2019-04-25t1819	1556234594.17	adult	214.0027	157.9491	-37.9825	280.7674	-0.54633	130.0778	-1.1818	129.109	-1.1824	0.010624	0.00073778	177.0189	-0.98257	208.7432	-0.90334	97948.6094	-1.1821	2185.0649	0.099892	165.1994	-0.20455	133.1667	-1.1172	0.010017	0.0027921	0.42191	5656757	-0.33218
24	2019-04-25t2219	1556248994.2	adult	218.0028	161.9491	-33.9825	235.938	-0.86282	129.8136	-1.1625	128.9714	-1.1737	0.01061	-0.012985	175.037	-0.96801	195.9015	-0.98383	97879.4531	-1.157	1077.5632	-1.5539	165.3297	-0.22857	136.8147	-0.78206	0.010004	-0.010473	-0.15647	5949554	-0.091492
24	2019-04-26t0219	1556263394.13	adult	222.0027	165.9491	-29.9825
24	2019-04-26t0619	1556277793.83	adult	226.0027	169.949	-25.9826
24	2019-04-26t1019	1556292193.19	adult	230.0025	173.9489	-21.9828
24	2019-04-26t1419	1556306594.15	adult	234.0027	177.9491	-17.9825
24	2019-04-26t1819	1556320933.76	adult	237.986	181.9324	-13.9993
24	2019-04-26t2219	1556335330.4	adult	241.985	185.9314	-10.0002
24	2019-04-27t0219	1556349731.78	adult	245.9854	189.9318	-5.9998
24	2019-04-27t0619	1556364131.08	adult	249.9852	193.9316	-2
24	2019-04-27t1019	1556378531.32	dead	253.9853	197.9317	2
28	2019-04-16t1419	1555442604.56	larva	0	-78.0545	-238.0023
28	2019-04-16t1819	1555457001.97	larva	3.9993	-74.0552	-234.0031
28	2019-04-16t2219	1555471402.07	larva	7.9993	-70.0552	-230.003
28	2019-04-17t0219	1555485802.84	larva	11.9995	-66.055	-226.0028
28	2019-04-17t0619	1555500203.68	larva	15.9998	-62.0547	-222.0026
28	2019-04-17t1019	1555514603.6	larva	19.9997	-58.0548	-218.0026
28	2019-04-17t1419	1555529003.12	larva	23.9996	-54.0549	-214.0027
28	2019-04-17t1819	1555543404.16	larva	27.9999	-50.0546	-210.0024
28	2019-04-17t2219	1555557803.84	larva	31.9998	-46.0547	-206.0025
28	2019-04-18t0219	1555572203.38	larva	35.9997	-42.0548	-202.0027
28	2019-04-18t0619	1555586603.76	larva	39.9998	-38.0547	-198.0026
28	2019-04-18t1019	1555601004.2	larva	43.9999	-34.0546	-194.0024
28	2019-04-18t1422	1555615586.79	larva	48.0506	-30.0039	-189.9517
28	2019-04-18t1823	1555630004.66	larva	52.0556	-25.9989	-185.9468
28	2019-04-18t2223	1555644399.01	larva	56.054	-22.0005	-181.9483	957.7744	0.094695	319.8551	0.36398	260.7326	0.81592	0.01061	-0.016894	706.0401	-0.12132	843.8203	-0.023003	241170.7188	0.37534	2119.9934	0.81656	189.4952	1.0512	148.5654	0.069717	0.010045	0.028323	0.83694	2961620.25	-2.8438
28	2019-04-19t0223	1555658794.66	larva	60.0528	-18.0017	-177.9495	910.0936	-0.00061086	306.2041	0.21433	243.2699	0.50333	0.010624	-0.0024012	738.2379	0.25244	837.7282	0.075639	230571.7188	0.2153	1467.5427	-0.76195	184.1539	0.74741	151.7737	0.39907	0.010033	0.016697	-0.15548	3267074	-2.6422
28	2019-04-19t0623	1555673196.72	larva	64.0534	-14.0011	-173.949	1158.208	1.3334	303.7992	0.35201	205.0465	-0.47502	0.01061	-0.015271	905.5507	1.658	1045.8134	1.4113	229064.5625	0.36291	1349.1949	-1.0347	187.6715	1.176	160.0591	1.2521	0.010032	0.015493	-0.028834	3928714.5	-2.0487
28	2019-04-19t1023	1555687598.01	larva	68.0537	-10.0008	-169.9486	755.42	-0.51229	277.4267	-0.16197	215.8616	0.01359	0.01061	-0.014496	633.268	-0.21197	707.3912	-0.40419	209179.7344	-0.15088	1100.1665	-1.5904	178.5936	0.52103	157.2958	1.0073	0.010011	-0.0046708	-0.80223	4121047.25	-1.9767
28	2019-04-19t1423	1555702009.89	larva	72.057	-5.9975	-165.9453	1218.8087	2.0696	303.5377	0.80586	200.291	-0.34477	0.010596	-0.027378	884.6878	1.978	1116.8616	2.2825	229170.9375	0.82783	1476.2129	-0.75088	174.2853	0.25251	153.7776	0.6738	0.010023	0.0078566	0.077159	4573245.5	-1.6201
28	2019-04-19t1823	1555716398.98	larva	76.054	-2.0005	-161.9483	809.7773	0.04324	262.5054	-0.18774	199.5933	-0.20492	0.010624	0.00064856	617.886	-0.0012039	747.9632	0.14637	197666.5625	-0.18798	1054.2753	-1.6613	161.346	-0.86715	143.5975	-0.38723	0.010021	0.0069595	-1.0958	4733407.5	-1.5799
28	2019-04-19t2223	1555730802.45	adult	80.055	2.0005	-157.9474	847.7827	0.43845	253.9379	-0.23722	165.2009	-1.4123	0.010596	-0.026014	647.1484	0.4576	778.7763	0.54319	191723.0938	-0.21594	1132.3595	-1.4872	172.2422	0.29281	153.9939	0.76086	0.010001	-0.013074	-1.0747	5373439	-1.0196
28	2019-04-20t0223	1555745201.46	adult	84.0547	6.0002	-153.9476	930.6576	1.1772	267.976	0.50163	190.5478	-0.20922	0.010624	0.0017448	670.0817	0.92574	803.2769	0.95255	201785.9219	0.4996	1167.0142	-1.4201	162.5147	-0.61763	145.27	-0.18759	0.010025	0.011538	-1.743	5349497	-1.1565
28	2019-04-20t0623	1555759602.22	adult	88.0549	10.0004	-149.9474	1025.4182	2.0686	261.1348	0.55784	169.6025	-0.97058	0.010638	0.015539	699.3358	1.5067	887.9961	1.8636	196373.3438	0.54332	1591.682	-0.6269	179.0806	1.1556	164.2368	1.9636	0.010011	-0.0021387	-1.7581	5527324	-1.0279
28	2019-04-20t1023	1555774004.12	adult	92.0554	14.0009	-145.9469	717.9538	0.2651	243.8006	0.21437	192.1891	0.26835	0.01061	-0.011851	537.5489	0.16704	642.6702	0.2394	183825.6562	0.22477	1047.5012	-1.7171	167.1271	-0.085502	150.7837	0.4461	0.010021	0.0078449	-1.6027	5670289.5	-0.91594
28	2019-04-20t1423	1555788400.78	adult	96.0545	18	-141.9478	722.533	0.53151	242.3903	0.44348	170.5989	-0.58978	0.010582	-0.039222	572.6705	0.80564	672.4318	0.73221	183247.0781	0.47897	980.9833	-1.8673	160.2723	-0.81862	145.0284	-0.20884	0.010007	-0.0060661	-1.5802	5957802.5	-0.62638
28	2019-04-20t1823	1555802801.57	adult	100.0547	22.0002	-137.9476	819.6077	1.501	243.059	0.74105	167.3968	-0.58339	0.010638	0.015179	603.6996	1.429	735.9135	1.5456	182780.3438	0.72772	1134.0977	-1.6122	166.2934	-0.14941	151.6113	0.56308	0.010018	0.0046028	-1.4093	6025640.5	-0.55963
28	2019-04-20t2223	1555817205.54	adult	104.0558	26.0013	-133.9465	769.9733	1.3763	228.6421	0.42845	168.4662	-0.36774	0.010624	0.0012297	546.7638	1.0598	689.6516	1.4125	172167.5312	0.42784	1599.8452	-0.81475	169.1025	0.17648	152.1063	0.64084	0.010005	-0.0087531	-1.0766	5915882	-0.67403
28	2019-04-21t0223	1555831605.57	adult	108.0558	30.0013	-129.9465	476.1674	-0.74826	192.2756	-0.78459	164.8976	-0.41211	0.010582	-0.039972	377.3938	-0.67619	449.3955	-0.56648	145360.3438	-0.75589	1120.1549	-1.6774	155.6778	-1.2696	141.039	-0.60486	0.010023	0.0098786	-1.4099	5638027.5	-0.96068
28	2019-04-21t0623	1555846008.55	adult	112.0567	34.0022	-125.9457	467.7108	-0.66489	184.6068	-0.90305	156.3377	-0.75995	0.01061	-0.013059	370.0819	-0.5819	433.6716	-0.54647	139193.5	-0.8947	1485.7772	-1.0663	144.8989	-2.4195	131.9361	-1.614	0.010024	0.011163	-1.7134	5160285	-1.4541
28	2019-04-21t1023	1555860408.64	adult	116.0567	38.0022	-121.9456	537.4264	0.060524	195.7478	-0.31124	160.7368	-0.4276	0.01061	-0.013361	432.9598	0.33609	515.0908	0.40004	147593.8125	-0.30143	1431.176	-1.1736	168.5382	0.15938	151.968	0.68539	0.010004	-0.009251	-1.5673	5138393	-1.4525
28	2019-04-21t1423	1555874808.2	adult	120.0566	42.0021	-117.9458	402.3661	-0.97382	166.8342	-1.3302	151.4347	-0.87659	0.01061	-0.013616	289.2907	-1.2732	338.5473	-1.2147	125792.9531	-1.3224	1157.0668	-1.6415	151.5541	-1.6772	135.7394	-1.1347	0.010007	-0.0059639	-1.2513	5300606	-1.2563
28	2019-04-21t1823	1555889212.02	adult	124.0576	46.0031	-113.9447	485.3281	-0.146	182.8323	-0.60118	156.5574	-0.54446	0.010596	-0.027409	344.1457	-0.48772	406.1233	-0.42632	138038.3906	-0.58244	1678.2155	-0.75825	161.2244	-0.61762	141.9737	-0.41298	0.010008	-0.0048234	-0.73907	5509360.5	-1.0182
28	2019-04-21t2223	1555903613.51	adult	128.058	50.0036	-109.9443	425.6963	-0.57546	163.341	-1.2711	130.2936	-1.9472	0.01061	-0.013826	331.1408	-0.54455	391.5248	-0.47209	123159.1094	-1.263	1697.1541	-0.71569	150.7206	-1.7502	136.2519	-1.0319	0.010009	-0.0039201	-0.89778	5375901.5	-1.136
28	2019-04-22t0223	1555918014.91	adult	132.0584	54.0039	-105.9439	494.7513	0.12692	188.0317	-0.24935	161.6985	-0.19509	0.010624	-0.00020066	361.9886	-0.081617	437.1107	0.083699	141587.8438	-0.24927	1684.0706	-0.7226	164.5741	-0.21832	147.7044	0.26703	0.010022	0.0093744	0.024784	5205478	-1.2887
28	2019-04-22t0623	1555932415.71	adult	136.0587	58.0042	-101.9437	513.2992	0.37166	189.3159	-0.14316	160.2086	-0.25198	0.010652	0.027137	375.1626	0.15033	442.1232	0.21445	142176.2812	-0.1619	1796.0935	-0.5225	155.5669	-1.1685	139.969	-0.56377	0.01	-0.012608	-0.56108	5662635.5	-0.81822
28	2019-04-22t1023	1555946820.4	adult	140.06	62.0055	-97.9424	442.368	-0.18935	173.1948	-0.69375	143.9493	-1.1074	0.010638	0.013228	355.1868	-0.024526	420.0289	0.06079	130242.5	-0.70149	1629.4949	-0.78148	157.5246	-0.93166	142.1542	-0.30488	0.010016	0.0039788	-0.51905	5347016	-1.1112
28	2019-04-22t1423	1555961240.92	adult	144.0657	66.0112	-93.9367	532.8988	0.67249	201.3054	0.38653	168.9087	0.24809	0.01054	-0.082061	420.8603	0.80109	498.2665	0.90214	152790.7812	0.44497	2897.0859	1.2682	164.3834	-0.19596	147.921	0.32748	0.010025	0.012576	-0.38862	5575064.5	-0.87047
28	2019-04-22t1823	1555975628.48	adult	148.0622	70.0077	-89.9401	493.6691	0.37831	186.6208	-0.11393	158.6359	-0.28953	0.010638	0.013124	369.4491	0.24943	431.6223	0.2918	140338.8438	-0.12264	2175.4941	0.10975	163.5568	-0.28152	147.7986	0.31759	0.010021	0.008025	-0.27916	5729069	-0.7026
28	2019-04-22t2223	1555990021.19	adult	152.0602	74.0057	-85.9422	462.3463	0.15416	186.8804	-0.064347	161.7112	-0.10729	0.01061	-0.014238	356.639	0.1531	418.2303	0.21395	140907.7969	-0.055186	2622.1943	0.81175	152.8758	-1.3559	138.0866	-0.71885	0.010005	-0.0079826	-0.7376	5271769	-1.1001
28	2019-04-23t0223	1556004422.73	adult	156.0606	78.0061	-81.9417	502.3778	0.55227	186.3038	-0.040389	155.9428	-0.39521	0.010624	-0.00055961	366.8767	0.32527	455.9374	0.63892	140286.7969	-0.040253	2343.2803	0.3746	161.7736	-0.45538	145.3588	0.068992	0.010019	0.0063727	-0.51823	5328336	-1.0095
28	2019-04-23t0623	1556018823.52	adult	160.0608	82.0063	-77.9415	435.1601	0.021232	176.0832	-0.35652	153.0544	-0.52033	0.010596	-0.027818	329.842	-0.039847	380.9832	-0.035839	132942.7969	-0.33914	2422.127	0.4954	153.4174	-1.2412	139.1355	-0.58486	0.01002	0.0070547	-0.69531	5312999.5	-0.98152
28	2019-04-23t1023	1556033226.41	adult	164.0616	86.0071	-73.9407	491.6469	0.54853	174.9729	-0.3401	147.2485	-0.797	0.01061	-0.014087	353.5845	0.2862	422.7769	0.42219	131929.5469	-0.33129	2475.7827	0.57604	158.9285	-0.69527	142.2038	-0.24029	0.010013	-0.00011802	-0.43471	5317271	-0.93502
28	2019-04-23t1423	1556047628.69	adult	168.0623	90.0078	-69.9401	370.7885	-0.41098	168.7436	-0.4994	154.1031	-0.37916	0.01061	-0.013821	282.1602	-0.4515	332.8993	-0.37561	127232.6562	-0.49085	2204.8694	0.16486	148.4558	-1.6224	135.6169	-0.93474	0.010024	0.010516	-1.246	5420715.5	-0.80693
28	2019-04-23t1823	1556062025.95	adult	172.0615	94.007	-65.9408	353.6535	-0.49454	165.0283	-0.56879	151.4891	-0.47581	0.010753	0.12468	263.9138	-0.59008	303.402	-0.59137	122781.0781	-0.63701	1728.1461	-0.5563	151.4998	-1.3178	136.6859	-0.80811	0.010025	0.012246	-0.68821	4956617.5	-1.1641
28	2019-04-23t2223	1556076431.51	adult	176.063	98.0086	-61.9393	282.7899	-1.0165	151.3427	-0.98283	142.6846	-0.9063	0.010596	-0.027152	224.4581	-0.96212	244.5422	-1.0796	114263.7188	-0.96772	1959.8793	-0.2063	147.4973	-1.6397	133.5948	-1.1373	0.010002	-0.011063	-0.8829	4836879.5	-1.2281
28	2019-04-24t0223	1556090831.04	adult	180.0629	102.0084	-57.9394	262.3349	-1.1231	144.9621	-1.1382	138.9346	-1.058	0.010624	0.00031615	206.2985	-1.0984	235.466	-1.1004	109156.4688	-1.1371	1895.0823	-0.30573	153.983	-1.0627	136.6991	-0.79057	0.010023	0.0093814	-0.5551	4685856.5	-1.3185
28	2019-04-24t0623	1556105238.17	adult	184.0649	106.0104	-53.9374	262.1156	-1.0651	150.5402	-0.8776	146.1335	-0.60907	0.010624	0.0005013	206.1821	-1.0362	240.2836	-0.99234	113356.7656	-0.87722	1651.5482	-0.67378	152.9766	-1.1262	137.2543	-0.7158	0.010013	2.855e-05	-0.14064	4460950	-1.4697
28	2019-04-24t1023	1556119639.05	adult	188.0651	110.0106	-49.9372	245.3711	-1.1403	142.0249	-1.1005	137.3789	-1.0202	0.01061	-0.012985	199.1344	-1.0509	219.813	-1.1191	107086.75	-1.0938	1895.8856	-0.30483	155.3165	-0.90922	136.5732	-0.7719	0.010037	0.023241	-0.54493	4069914.5	-1.7557
28	2019-04-24t1423	1556134033.75	adult	192.0637	114.0092	-45.9387	249.2449	-1.052	138.1412	-1.1635	133.4028	-1.1653	0.010624	0.00076085	197.8056	-1.0073	223.05	-1.0306	104020.3125	-1.1634	1727.5293	-0.55717	151.8079	-1.1635	132.336	-1.2105	0.010037	0.023341	-0.26284	3962794.5	-1.8136
28	2019-04-24t1823	1556148435.62	adult	196.0642	118.0097	-41.9382	273.2057	-0.80531	138.6034	-1.0865	133.8983	-1.0809	0.010681	0.055883	193.771	-0.99822	222.9426	-0.97751	103813.9688	-1.1115	1620.2021	-0.7185	152.0699	-1.1218	132.8471	-1.1319	0.010012	-0.0010448	-0.42243	4161543.75	-1.6239
28	2019-04-24t2223	1556162839.34	adult	200.0652	122.0107	-37.9371	188.274	-1.4384	126.6167	-1.4389	126.2943	-1.4353	0.01071	0.083646	158.1204	-1.3431	170.5101	-1.4122	94582.6562	-1.4728	1549.3027	-0.82675	157.4111	-0.70682	136.2465	-0.76204	0.010024	0.010399	-0.54382	3941575	-1.7637
28	2019-04-25t0223	1556177244.67	adult	204.0667	126.0122	-33.9356	272.1231	-0.71721	126.152	-1.4047	125.418	-1.4389	0.010596	-0.026437	154.0421	-1.34	167.408	-1.3906	95244.75	-1.3935	1684.3824	-0.62849	159.9527	-0.52274	136.1059	-0.77968	0.010025	0.01086	0.0013221	3781601.5	-1.8485
28	2019-04-25t0623	1556191649.24	adult	208.068	130.0135	-29.9344	222.044	-1.0722	131.8271	-1.1749	129.3379	-1.2055	0.010582	-0.040072	171.4744	-1.1039	192.818	-1.1114	99661.2969	-1.1576	1857.6	-0.37661	160.2799	-0.51734	136.499	-0.75469	0.010031	0.017012	0.061637	3739009.5	-1.8316
28	2019-04-25t1023	1556206046.1	adult	212.0671	134.0126	-25.9352	218.6911	-1.0557	134.0776	-1.0631	132.2369	-1.03	0.010624	0.00077154	173.1486	-1.0439	190.8698	-1.0864	100960.3984	-1.0634	1729.0111	-0.57389	158.4319	-0.6686	136.3935	-0.78352	0.010002	-0.011862	-0.44975	3658985.25	-1.8438
28	2019-04-25t1423	1556220448.93	adult	216.0679	138.0134	-21.9345	190.6265	-1.2382	128.7446	-1.2114	127.915	-1.2353	0.010582	-0.040196	157.3063	-1.1829	172.8202	-1.2139	97330.8984	-1.1946	1641.1602	-0.71204	159.3729	-0.62674	137.0713	-0.74295	0.010022	0.0077111	-0.36915	3625732.75	-1.8182
28	2019-04-25t1819	1556234613.69	adult	220.0025	141.948	-17.9998	179.5858	-1.2882	129.6295	-1.1552	128.0262	-1.2151	0.010582	-0.040235	159.9678	-1.1187	172.4435	-1.1816	97999.9375	-1.1383	1452.1182	-1.0013	160.5397	-0.57245	136.5118	-0.82601	0.010036	0.021755	0.071812	3631088	-1.768
28	2019-04-25t2219	1556249013.69	adult	224.0025	145.948	-13.9998	190.0842	-1.1691	129.4738	-1.1344	129.7878	-1.1117	0.010582	-0.040258	158.3494	-1.1026	175.2682	-1.1201	97882.1719	-1.1175	1846.9792	-0.42153	162.5786	-0.46281	138.8118	-0.63316	0.010002	-0.012444	-0.10938	3608431.25	-1.7396
28	2019-04-26t0219	1556263413.54	adult	228.0025	149.948	-9.9998
28	2019-04-26t0619	1556277813.45	adult	232.0025	153.948	-5.9999
28	2019-04-26t1019	1556292212.41	adult	236.0022	157.9477	-2.0002
28	2019-04-26t1419	1556306613.53	dead	240.0025	161.948	2.0002
29	2019-04-16t1819	1555457006.35	egg	-2	-62.0543	-226.0033
29	2019-04-16t2219	1555471406.49	larva	2	-58.0543	-222.0033
29	2019-04-17t0219	1555485807.19	larva	6.0002	-54.0541	-218.0031
29	2019-04-17t0619	1555500208.19	larva	10.0005	-50.0538	-214.0028
29	2019-04-17t1019	1555514608.03	larva	14.0004	-46.0539	-210.0029
29	2019-04-17t1419	1555529007.53	larva	18.0003	-42.054	-206.003
29	2019-04-17t1819	1555543408.58	larva	22.0006	-38.0537	-202.0027
29	2019-04-17t2219	1555557808.28	larva	26.0005	-34.0538	-198.0028
29	2019-04-18t0219	1555572207.78	larva	30.0004	-30.0539	-194.0029
29	2019-04-18t0619	1555586608.23	larva	34.0005	-26.0538	-190.0028
29	2019-04-18t1019	1555601008.69	larva	38.0006	-22.0537	-186.0027
29	2019-04-18t1422	1555615591.26	larva	42.0513	-18.003	-181.952
29	2019-04-18t1823	1555630009.46	larva	46.0564	-13.9979	-177.9469
29	2019-04-18t2223	1555644403.53	larva	50.0548	-9.9995	-173.9486
29	2019-04-19t0223	1555658799.39	larva	54.0536	-6.0007	-169.9497	436.3753	-2.2636	210.6634	-2.3457	202.2684	-0.83816	0.010582	-0.044544	344.6241	-2.6352	398.3609	-2.4229	159261.5312	-2.3172	998.9825	-1.9196	143.6632	-2.6107	119.6163	-2.7057	0.01002	0.0022269	-1.3876	3154413	-2.5549
29	2019-04-19t0623	1555673201.22	larva	58.0541	-2.0002	-165.9492	557.8665	-1.6723	201.2931	-2.4949	148.3178	-2.2512	0.010582	-0.043707	446.7723	-1.8679	518.3759	-1.725	152177.5938	-2.4669	1140.2036	-1.5472	153.6104	-1.7891	132.801	-1.4612	0.010032	0.015162	-0.88961	4226129.5	-1.4983
29	2019-04-19t1023	1555687602.58	adult	62.0545	2.0002	-161.9488	753.6045	-0.68122	254.4512	-1.0317	208.3573	-0.44054	0.010667	0.039228	546.7433	-1.0589	665.5289	-0.82351	190838.4062	-1.0542	1165.9352	-1.4655	158.1369	-1.3695	138.1428	-0.94726	0.010011	-0.0049643	-0.94632	4612379.5	-1.2189
29	2019-04-19t1423	1555702014.43	adult	66.0578	6.0035	-157.9455	844.0745	-0.12839	264.8142	-0.59943	201.7433	-0.51131	0.01071	0.081575	615.0384	-0.42532	724.3388	-0.3687	197816.2031	-0.65447	1201.0112	-1.3696	167.0653	-0.54065	146.1749	-0.13892	0.01	-0.015409	-0.85226	4878140.5	-1.0739
29	2019-04-19t1823	1555716403.68	adult	70.0548	10.0005	-153.9485	525.7576	-1.6452	239.9313	-1.1292	207.2101	-0.18841	0.010652	0.027001	446.5504	-1.6055	498.7398	-1.6091	180188.4375	-1.1447	904.4066	-2.0171	158.8934	-1.1929	142.6545	-0.49413	0.010027	0.011615	-1.9111	5261119	-0.79997
29	2019-04-19t2223	1555730807	adult	74.0557	14.0014	-149.9476	775.9636	-0.21692	273.9079	0.04914	226.1529	0.66565	0.010624	0.00029272	596.0289	-0.27051	719.3911	-0.11892	206252.6719	0.048787	1551.8999	-0.59029	172.7844	0.17085	154.5846	0.77411	0.010002	-0.012745	-1.3003	6046245.5	-0.091424
29	2019-04-20t0223	1555745206.19	adult	78.0555	18.0012	-145.9478	717.8813	-0.40519	281.7716	0.53611	235.1071	1.2691	0.010596	-0.026319	595.0414	-0.10475	671.945	-0.27429	212737.5312	0.55823	1344.5844	-1.0412	167.3782	-0.24072	150.5117	0.36631	0.010025	0.010305	-1.3331	6127716	-0.14552
29	2019-04-20t0623	1555759606.71	adult	82.0556	22.0013	-141.9477	588.5284	-1.0447	257.6562	0.0086101	225.191	1.1574	0.010568	-0.052926	469.1311	-1.0552	513.6324	-1.2201	195045.7812	0.053477	1046.9706	-1.6625	167.246	-0.16319	149.324	0.25913	0.010007	-0.007008	-1.3	6367723	-0.015525
29	2019-04-20t1023	1555774008.67	adult	86.0562	26.0019	-137.9471	660.3188	-0.43257	266.8044	0.60569	213.6808	0.91025	0.01071	0.084503	547.2005	-0.11517	634.0772	-0.16983	199302.875	0.52865	1488.7197	-0.80372	166.3366	-0.21249	146.8284	-0.010333	0.010008	-0.0052421	-0.77751	6564808	0.12826
29	2019-04-20t1423	1555788405.34	adult	90.0553	30.001	-133.9481	948.2302	1.6948	225.7132	-0.598	160.7102	-1.3089	0.010596	-0.02553	612.0323	0.77994	828.8031	1.5546	170413.5	-0.57734	2049.5781	0.22238	171.2406	0.33472	152.329	0.61759	0.010018	0.0047759	-0.47033	6478202	-0.011604
29	2019-04-20t1823	1555802806.12	adult	94.0555	34.0012	-129.9478	730.8214	0.46103	246.6153	0.44896	173.094	-0.56459	0.010596	-0.025585	580.7464	0.73889	694.4265	0.76997	186194.5625	0.47206	2333.1089	0.67299	170.8621	0.31979	152.3836	0.63293	0.010004	-0.0095225	-1.3787	6643971	0.1383
29	2019-04-20t2223	1555817210.09	adult	98.0566	38.0023	-125.9467	793.8242	1.1604	227.5979	-0.0046642	172.4884	-0.4222	0.010596	-0.02576	547.1653	0.65297	696.2211	1.0502	171836.4062	0.017247	1886.8197	-0.22318	171.3523	0.39402	151.6213	0.55798	0.010004	-0.0095947	-0.34323	6389043.5	-0.1544
29	2019-04-21t0223	1555831610.1	adult	102.0566	42.0023	-121.9467	802.9064	1.4856	222.6148	0.052989	169.4147	-0.41299	0.010582	-0.039599	547.9194	0.92411	734.0296	1.6498	168296.7969	0.086511	2769.0928	1.2966	159.038	-0.93271	142.69	-0.45253	0.010011	-0.0020527	-1.1041	6767385.5	0.25346
29	2019-04-21t0623	1555846013.12	adult	106.0574	46.0031	-117.9459	494.2791	-0.69727	215.7233	0.013264	195.6725	1.1308	0.010596	-0.026244	371.9335	-0.84963	430.1403	-0.8435	162871.125	0.034903	1581.9485	-0.85568	176.3471	0.97915	157.3488	1.2556	0.010022	0.0087533	-1.072	6633648.5	0.11229
29	2019-04-21t1023	1555860413.44	adult	110.0575	50.0032	-113.9458	537.5273	-0.1847	227.7578	0.68833	197.704	1.4059	0.010681	0.055841	434.1599	0.067952	496.5714	-0.051322	170590.625	0.64076	2155.917	0.10471	175.9354	0.94892	157.6148	1.3049	0.01001	-0.0033994	-0.14666	7135941.5	0.66124
29	2019-04-21t1423	1555874812.73	adult	114.0573	54.003	-109.946	564.4521	0.19707	235.251	1.1537	194.203	1.3476	0.010624	0.00049813	466.1874	0.63122	529.3809	0.43688	177144.0156	1.1543	2474.7842	0.6156	176.0159	0.96844	160.0559	1.598	0.010016	0.0031082	-1.2219	7011594	0.53265
29	2019-04-21t1823	1555889216.84	adult	118.0584	58.0041	-105.9449	546.8494	0.19526	223.3026	0.81972	185.4784	0.96031	0.010582	-0.040676	425.7498	0.305	468.8716	0.0035979	168816.7969	0.85519	1256.3459	-1.4697	164.7358	-0.24888	149.278	0.3875	0.010018	0.0053157	-1.8021	6873270.5	0.38801
29	2019-04-21t2223	1555903618.11	adult	122.0588	62.0045	-101.9445	452.8795	-0.49245	200.628	0.03667	186.5339	1.0795	0.010596	-0.027291	379.084	-0.13014	423.6714	-0.31674	151474.1562	0.057581	1507.6212	-1.0458	156.6077	-1.1253	142.8955	-0.31805	0.010017	0.003607	-1.8582	6488411.5	-0.012604
29	2019-04-22t0223	1555918019.65	adult	126.0592	66.0049	-97.9441	642.1793	1.2788	221.0599	0.91765	180.9648	0.81283	0.010624	-0.00011138	481.5575	1.2311	595.7015	1.5368	166458.1094	0.91811	1124.3917	-1.6791	167.1997	0.041348	150.7196	0.57761	0.010019	0.0056591	-1.4512	6742328	0.24961
29	2019-04-22t0623	1555932420.32	adult	130.0594	70.0051	-93.9439	427.4443	-0.52187	203.2578	0.29548	188.4764	1.2525	0.010638	0.013534	354.2791	-0.22531	396.2333	-0.38419	152849.8281	0.28525	1537.5586	-0.9722	161.7513	-0.53589	143.9628	-0.15998	0.010007	-0.005842	-0.61371	6966628	0.47417
29	2019-04-22t1023	1555946825.24	adult	134.0608	74.0065	-89.9425	444.1206	-0.28851	221.3522	1.0388	204.4911	2.1418	0.010638	0.013462	369.9864	0.047192	418.2737	-0.072008	166456.8438	1.0275	1434.0208	-1.1257	165.3226	-0.12977	147.8109	0.28399	0.010004	-0.0089016	-1.3393	6544296	0.051065
29	2019-04-22t1423	1555961245.7	adult	138.0665	78.0122	-85.9368	610.3142	1.2638	220.6903	1.0526	176.6243	0.64311	0.010596	-0.027692	479.8356	1.4246	564.2686	1.4762	166621.1875	1.0739	1588.6772	-0.85364	169.9438	0.37922	150.4234	0.58348	0.010012	-0.0002806	-0.31848	6619650.5	0.12882
29	2019-04-22t1823	1555975633.21	adult	142.063	82.0087	-81.9403	569.532	0.96513	215.599	0.89677	178.1402	0.739	0.010652	0.026904	444.7006	1.0573	524.1974	1.1324	161914.8438	0.87476	1924.5792	-0.29696	158.2029	-0.85047	141.4653	-0.37498	0.01001	-0.0029921	-0.83738	6622374	0.13537
29	2019-04-22t2223	1555990025.84	adult	146.0609	86.0066	-77.9424	559.9387	0.93496	194.1474	0.14385	160.1678	-0.21164	0.01061	-0.014265	393.5889	0.50691	464.3206	0.58978	146387.125	0.1532	2338.8828	0.36927	166.8884	0.061577	146.6999	0.1984	0.010018	0.0057281	-0.38227	6663354.5	0.1794
29	2019-04-23t0223	1556004427.61	adult	150.0614	90.0071	-73.9419	519.1851	0.62615	200.7863	0.42337	177.2666	0.72422	0.01061	-0.014253	389.5346	0.50945	462.8487	0.62791	151392.8906	0.43239	2603.0205	0.78206	167.5961	0.12755	147.4268	0.28193	0.010008	-0.0045801	-0.3455	6681722	0.20256
29	2019-04-23t0623	1556018828.14	adult	154.0616	94.0073	-69.9417	436.4881	-0.046105	197.7233	0.35208	175.9052	0.67366	0.010582	-0.041451	363.6263	0.26215	415.6758	0.21682	149478.7969	0.37987	2068.7192	-0.055254	171.4041	0.49631	150.2362	0.59039	0.010002	-0.011162	0.054897	6700871	0.22843
29	2019-04-23t1023	1556033231.05	adult	158.0624	98.0081	-65.9409	466.7897	0.26676	194.1109	0.26655	166.9049	0.2163	0.01061	-0.01417	361.1544	0.28816	420.1795	0.31576	146359.6094	0.27534	2565.5081	0.71385	171.7169	0.51002	151.5055	0.73663	0.010012	-0.00057558	-0.36507	6877433	0.39764
29	2019-04-23t1423	1556047633.41	adult	162.0631	102.0088	-61.9403	440.8036	0.094315	179.7903	-0.19507	161.0886	-0.063833	0.01061	-0.014088	334.6698	0.044612	396.2412	0.13968	135561.8594	-0.18625	3015.6194	1.3998	164.8492	-0.15032	143.5818	-0.10041	0.010011	-0.0022762	-0.471	6356420	-0.045304
29	2019-04-23t1823	1556062030.72	adult	166.0623	106.008	-57.941	349.0348	-0.62246	168.6724	-0.53296	155.1953	-0.34352	0.010652	0.027167	273.3771	-0.58185	318.6894	-0.54214	126673	-0.54797	2064.198	-0.049118	164.1169	-0.21353	144.4155	0.0046337	0.010012	-0.0005188	-0.19277	6572881.5	0.16462
29	2019-04-23t2223	1556076436.19	adult	170.0638	110.0095	-53.9395	462.2372	0.3731	166.6311	-0.54415	153.8157	-0.37449	0.01061	-0.013771	300.0551	-0.22109	353.1505	-0.15365	125639.8906	-0.53567	2774.1702	1.0254	165.7729	-0.062265	143.6181	-0.065507	0.010022	0.0090197	-0.10272	6219302.5	-0.11268
29	2019-04-24t0223	1556090835.87	adult	174.0637	114.0094	-49.9396	368.9332	-0.34127	158.9545	-0.75058	147.6043	-0.66572	0.010582	-0.040839	258.55	-0.61723	295.964	-0.62978	120169.5938	-0.72761	2581.5564	0.73017	162.9537	-0.30833	140.1641	-0.42632	0.010008	-0.0051808	0.072193	6105876	-0.18235
29	2019-04-24t0623	1556105242.93	adult	178.0657	118.0114	-45.9376	404.0764	-0.0010724	168.6991	-0.34976	158.9989	0.0032633	0.010624	0.00022691	276.7693	-0.35395	331.6863	-0.23615	127030.3906	-0.34963	2646.6079	0.82482	172.2704	0.49116	147.8865	0.432	0.010023	0.0095753	0.37003	6256344	-0.033805
29	2019-04-24t1023	1556119643.93	adult	182.066	122.0117	-41.9373	540.0086	1.1547	164.5513	-0.42803	148.5465	-0.50756	0.01061	-0.013263	280.3456	-0.25193	348.3942	-0.02058	124071.6875	-0.42045	4029.9456	2.9116	167.4135	0.076373	144.3485	0.061462	0.010008	-0.0057218	0.19233	6172870	-0.081636
29	2019-04-24t1423	1556134038.43	adult	186.0644	126.0101	-37.9389	296.9613	-0.75394	145.8049	-1.0048	139.6817	-0.92491	0.010596	-0.026746	224.4555	-0.80424	264.2644	-0.73915	110082.7188	-0.99111	1779.3436	-0.48015	160.0786	-0.52615	139.6473	-0.43895	0.010001	-0.012823	-0.48974	5970611	-0.22614
29	2019-04-24t1823	1556148440.45	adult	190.065	130.0107	-33.9383	249.8883	-1.0749	132.24	-1.3994	129.3857	-1.4151	0.010624	0.00071647	179.965	-1.2324	209.6238	-1.1835	99576.7422	-1.3991	1465.4215	-0.95229	153.4821	-1.0436	131.3065	-1.3395	0.010003	-0.010802	-0.11843	5922874.5	-0.24378
29	2019-04-24t2223	1556162844.03	adult	194.066	134.0117	-29.9373	254.7219	-0.98053	137.8661	-1.1409	133.9872	-1.1034	0.010638	0.014515	190.5561	-1.06	211.3843	-1.1111	103675.3125	-1.147	1400.6425	-1.0477	157.3475	-0.71652	132.9565	-1.1299	0.010027	0.013139	0.0092775	5680874.5	-0.42188
29	2019-04-25t0223	1556177249.62	adult	198.0676	138.0133	-25.9358	240.8553	-1.0407	129.0409	-1.383	124.0258	-1.5779	0.010638	0.014554	183.4377	-1.0873	209.8792	-1.0729	97038.7656	-1.3886	2204.9521	0.15531	154.7078	-0.91334	131.6072	-1.2575	0.010025	0.011265	-0.17498	5493983	-0.55317
29	2019-04-25t0623	1556191654.01	adult	202.0688	142.0145	-21.9345	202.3596	-1.2991	120.1434	-1.6293	116.9172	-1.9021	0.01061	-0.012793	163.7833	-1.2549	185.0179	-1.2519	90588.125	-1.6239	2187.6663	0.12472	154.0228	-0.96065	130.269	-1.3874	0.010011	-0.002382	-0.047864	5769387	-0.31747
29	2019-04-25t1023	1556206050.89	adult	206.0679	146.0136	-17.9354	199.1697	-1.2767	118.9232	-1.6259	116.2884	-1.8971	0.010695	0.069756	163.7511	-1.2105	185.4859	-1.2009	88954.5781	-1.6524	2211.1501	0.15263	148.021	-1.4056	126.3435	-1.7906	0.010012	-0.001262	-0.33781	5928239	-0.17377
29	2019-04-25t1423	1556220453.73	adult	210.0687	150.0144	-13.9346	178.8441	-1.3922	109.7776	-1.8901	107.7403	-2.3048	0.010667	0.04204	146.759	-1.3557	162.0859	-1.3713	82333.2188	-1.9048	2318.6536	0.30562	150.5267	-1.2243	126.9916	-1.7221	0.010006	-0.0082745	-0.017953	5867228	-0.19911
29	2019-04-25t1819	1556234618.62	adult	214.0034	153.9491	-9.9999	195.2455	-1.2218	110.553	-1.8327	109.1755	-2.2075	0.010695	0.06964	143.8295	-1.3512	171.8654	-1.2421	82693.625	-1.8574	2576.6919	0.6816	152.2804	-1.1117	128.8978	-1.5421	0.010016	0.0017828	-0.075415	5640618	-0.34419
29	2019-04-25t2219	1556249018.46	adult	218.0033	157.949	-6	195.5275	-1.1812	114.7814	-1.6638	113.0347	-1.9909	0.010582	-0.040218	149.2518	-1.2557	169.3621	-1.2279	86774.7578	-1.6488	1904.5479	-0.32427	163.2399	-0.37263	137.0037	-0.76351	0.010002	-0.011967	0.48904	5450907.5	-0.45704
29	2019-04-26t0219	1556263418.38	adult	222.0033	161.949	-2
29	2019-04-26t0619	1556277818.27	dead	226.0033	165.949	2
30	2019-04-16t1419	1555442613.4	larva	0	-54.0549	-182.0641
30	2019-04-16t1819	1555457010.93	larva	3.9993	-50.0556	-178.0648
30	2019-04-16t2219	1555471410.96	larva	7.9993	-46.0556	-174.0648
30	2019-04-17t0219	1555485811.64	larva	11.9995	-42.0554	-170.0646
30	2019-04-17t0619	1555500212.68	larva	15.9998	-38.0551	-166.0643
30	2019-04-17t1019	1555514612.47	larva	19.9997	-34.0552	-162.0643
30	2019-04-17t1419	1555529011.97	larva	23.9996	-30.0553	-158.0645
30	2019-04-17t1819	1555543413.01	larva	27.9999	-26.055	-154.0642
30	2019-04-17t2219	1555557812.74	larva	31.9998	-22.0551	-150.0643
30	2019-04-18t0219	1555572212.16	larva	35.9997	-18.0552	-146.0644
30	2019-04-18t0619	1555586612.66	larva	39.9998	-14.0551	-142.0643
30	2019-04-18t1019	1555601013.1	larva	43.9999	-10.055	-138.0642	1052.1926	0.15517	274.9358	-1.1219	168.4426	-1.8761	0.01061	-0.019568	676.1606	-0.67576	839.5197	-0.38218	207301.5781	-1.1075	2908.0422	2.9337	180.4814	0.015452	137.7334	-0.95849	0.010029	0.010311	1.0075	3905076	-1.2965
30	2019-04-18t1422	1555615595.95	larva	48.0507	-6.0042	-134.0134	783.391	-0.85823	230.3815	-2.0121	133.1401	-2.7093	0.010638	0.0087371	620.1964	-0.92884	718.7351	-0.88256	173246.8594	-2.0105	2461.3223	1.7392	179.2545	0.027301	148.1503	0.0044541	0.010007	-0.011635	-1.1026	5194973.5	0.017082
30	2019-04-18t1823	1555630014.02	larva	52.0557	-1.9992	-130.0084	876.6779	-0.37285	265.5415	-1.0945	169.5242	-1.7436	0.01061	-0.017747	724.7271	-0.12938	806.8182	-0.33579	200218.2812	-1.0808	2779.0164	2.4851	180.9063	0.25732	149.0326	0.10073	0.010019	0.00088602	0.028234	5958873	0.70616
30	2019-04-18t2223	1555644408.02	adult	56.0541	1.9992	-126.01	839.5336	-0.43616	312.1902	0.17667	245.2709	0.39187	0.010638	0.010478	665.1104	-0.40316	748.6676	-0.53079	234767.0312	0.16805	1495.0133	-0.69906	186.0667	0.77788	159.857	1.1603	0.010028	0.011069	-1.6834	6475494	1.1082
30	2019-04-19t0223	1555658803.87	adult	60.0529	5.998	-122.0112	945.5969	0.16491	201.5354	-2.4485	106.7647	-3.4337	0.01061	-0.01607	742.9014	0.28573	857.4308	0.18451	151957.7188	-2.4341	1863.4237	0.17402	177.2885	0.1818	150.2058	0.24462	0.010023	0.0065994	-0.14831	6739089	1.2266
30	2019-04-19t0623	1555673205.7	adult	64.0534	9.9985	-118.0107	688.7913	-0.94479	270.0703	-0.54337	241.1202	0.62408	0.01061	-0.015271	532.1156	-1.1099	613.7092	-1.0663	203633	-0.53158	1517.2209	-0.6475	161.6359	-1.0445	140.516	-0.7124	0.010018	0.0020034	-1.6524	6276320.5	0.54541
30	2019-04-19t1023	1555687607.08	adult	68.0538	13.9989	-114.0103	1218.3099	1.8337	319.9032	1.0182	220.9465	0.17822	0.010638	0.012879	851.2607	1.4707	1007.7791	1.388	240567.1875	1.0048	2334.8569	1.1841	179.2721	0.58106	156.3817	0.91349	0.01002	0.0043747	-0.050193	7031409.5	1.214
30	2019-04-19t1423	1555702019.17	adult	72.0572	18.0023	-110.0069	583.5358	-1.3064	225.6814	-1.4672	195.4832	-0.5114	0.01061	-0.013744	465.6817	-1.4018	496.5022	-1.5819	170163.75	-1.4557	1374.2531	-0.97443	150.2118	-1.9618	130.7124	-1.7448	0.010003	-0.01162	-0.99639	6231688	0.18392
30	2019-04-19t1823	1555716408.16	adult	76.0541	21.9992	-106.01	701.9228	-0.56085	247.1954	-0.65987	189.8608	-0.56896	0.010624	0.00064857	545.5343	-0.6136	639.0859	-0.56481	186138.1562	-0.65934	2314.3145	1.036	169.2422	-0.11047	145.1779	-0.21781	0.010003	-0.011629	-0.5865	6480114.5	0.30481
30	2019-04-19t2223	1555730811.48	adult	80.055	26.0001	-102.0091	608.5395	-0.98273	227.418	-1.1064	171.8699	-1.1419	0.010638	0.014999	499.8505	-0.8572	555.695	-0.99224	171018.375	-1.1159	2490.5583	1.3488	163.4422	-0.58635	140.388	-0.73113	0.010014	7.8047e-05	0.25605	6365257	0.042546
30	2019-04-20t0223	1555745210.72	adult	84.0548	29.9999	-98.0093	674.9268	-0.43262	223.1061	-1.0591	167.5514	-1.2076	0.010624	0.0017448	516.8114	-0.51802	600.5443	-0.51694	167998.8906	-1.0596	2470.9761	1.214	158.5137	-1.0316	135.1301	-1.3231	0.010009	-0.0042486	0.17906	5891163	-0.57722
30	2019-04-20t0623	1555759611.38	adult	88.055	34.0001	-94.0091	583.2519	-0.84401	221.0193	-0.89169	181.6042	-0.42279	0.010695	0.070737	447.0091	-0.97773	538.1849	-0.78592	165322.4531	-0.94575	2227.1201	0.61075	174.397	0.66128	151.7758	0.552	0.010018	0.0041461	1.3974	6232425.5	-0.26776
30	2019-04-20t1023	1555774013.17	adult	92.0555	38.0006	-90.0086	779.2322	0.68762	209.0683	-1.0801	164.7071	-1.0416	0.01061	-0.011851	471.3969	-0.5127	605.0312	-0.05879	157637.5	-1.0711	1249.3718	-1.3358	154.3379	-1.4591	133.037	-1.583	0.010017	0.0032302	-1.1871	5670221.5	-0.91601
30	2019-04-20t1423	1555788409.89	adult	96.0546	41.9997	-86.0095	391.1489	-1.8588	178.1554	-2.0091	151.4993	-1.5345	0.010624	0.0016832	319.3897	-1.9036	365.5589	-1.812	134150.9844	-2.0109	1727.0276	-0.49523	162.6032	-0.56481	144.2693	-0.29625	0.010015	0.0014927	-2.0412	6250954.5	-0.3066
30	2019-04-20t1823	1555802810.61	adult	100.0548	45.9999	-82.0093	460.4871	-1.199	189.6949	-1.3309	163.6161	-0.77668	0.01061	-0.0122	353.5424	-1.3441	416.2317	-1.2217	143029.9844	-1.3231	2322.3787	0.52219	164.4109	-0.35564	143.7973	-0.339	0.010011	-0.0025756	0.27174	5961705.5	-0.62935
30	2019-04-20t2223	1555817214.88	adult	104.056	50.0011	-78.0081	446.8376	-1.1414	166.8494	-1.9963	140.3796	-1.8471	0.01061	-0.012441	321.2239	-1.5157	383.35	-1.3428	125804.4219	-1.9904	2607.6011	0.95886	157.7438	-1.0677	133.8956	-1.4578	0.01	-0.013324	0.89038	5457936.5	-1.1718
30	2019-04-21t0223	1555831614.67	adult	108.0559	54.001	-74.0082	583.6507	0.11512	178.645	-1.3224	147.5994	-1.3453	0.01061	-0.012739	376.5426	-0.68614	487.9351	-0.20819	134698.3438	-1.3152	2002.9808	-0.14867	161.9965	-0.58012	140.2754	-0.69244	0.010017	0.0040093	-0.015106	5611557.5	-0.98929
30	2019-04-21t0623	1555846017.73	adult	112.0568	58.0019	-70.0073	567.9178	0.16203	184.1307	-0.92187	150.9452	-1.0556	0.010582	-0.040291	385.0156	-0.40398	473.4926	-0.1658	139202.8125	-0.8942	2053.3989	-0.094897	165.05	-0.22994	142.1042	-0.45499	0.010004	-0.009505	0.67288	5725089.5	-0.84794
30	2019-04-21t1023	1555860417.93	adult	116.0568	62.0019	-66.0073	587.5077	0.4842	191.0782	-0.49588	163.567	-0.27109	0.010582	-0.040594	359.7156	-0.54903	501.5315	0.26729	144455.125	-0.4664	2785.218	1.1252	180.989	1.5102	154.0241	0.91861	0.010021	0.0073411	1.9019	5815902	-0.73276
30	2019-04-21t1423	1555874817.29	adult	120.0566	66.0017	-62.0074	421.8823	-0.80506	171.3394	-1.1528	145.5015	-1.205	0.010624	5.4593e-05	327.793	-0.80349	383.1967	-0.76895	129018.6016	-1.1536	1718.8994	-0.69293	157.5852	-1.022	134.1814	-1.3106	0.010009	-0.0043843	0.98073	5416204	-1.1352
30	2019-04-21t1823	1555889221.35	adult	124.0578	70.0029	-58.0063	541.8954	0.35089	181.3711	-0.65825	155.3647	-0.61027	0.010568	-0.054568	369.1495	-0.18185	475.0159	0.2703	137297.9375	-0.62086	2077.2427	-0.087848	175.2058	0.90625	146.3656	0.080902	0.010024	0.010839	2.2861	5505843.5	-1.0218
30	2019-04-21t2223	1555903622.75	adult	128.0582	74.0033	-54.0059	432.8813	-0.51175	178.1346	-0.69978	163.0346	-0.15103	0.010596	-0.02746	296.5446	-0.96611	379.948	-0.58978	134491.6406	-0.68164	1830.1499	-0.49345	166.8899	0.014964	140.6541	-0.53975	0.010009	-0.0042152	1.8267	5385872	-1.1259
30	2019-04-22t0223	1555918024.28	adult	132.0586	78.0037	-50.0055	342.4295	-1.2284	167.8109	-1.0201	156.5163	-0.47742	0.010596	-0.027505	263.7061	-1.2693	297.8981	-1.3303	126697.2109	-1.0031	1986.818	-0.21999	159.2474	-0.7977	132.0707	-1.4654	0.0099997	-0.013044	1.958	5271249.5	-1.2229
30	2019-04-22t0623	1555932424.88	adult	136.0587	82.0039	-46.0053	445.5676	-0.23105	173.1279	-0.75213	152.8488	-0.65017	0.01061	-0.013982	329.1425	-0.40024	383.4455	-0.3788	130538.4531	-0.74308	1946.9817	-0.27427	176.4683	1.083	147.201	0.2288	0.010012	-0.0004608	2.41	5516753	-0.96228
30	2019-04-22t1023	1555946829.81	adult	140.0601	86.0052	-42.004	354.6552	-0.96822	161.2256	-1.1382	148.1607	-0.88094	0.010582	-0.04138	267.8309	-1.0586	327.8764	-0.86504	121886.5312	-1.1132	1214.1007	-1.4572	159.8936	-0.67999	131.2814	-1.4838	0.010008	-0.0049992	0.89285	4681363.5	-1.7602
30	2019-04-22t1423	1555961250.47	adult	144.0659	90.011	-37.9982	355.1515	-0.89988	158.559	-1.1837	147.4079	-0.90529	0.010624	-0.00058249	259.4241	-1.0909	307.0978	-1.0057	119394.9062	-1.1819	1734.6844	-0.59969	169.1532	0.30239	140.2901	-0.49329	0.010012	-0.00096383	1.7105	5288407	-1.1458
30	2019-04-22t1823	1555975637.79	adult	148.0623	94.0074	-34.0018	347.7071	-0.90733	159.401	-1.1058	148.1208	-0.85457	0.010652	0.026867	258.8073	-1.0368	306.8481	-0.94621	119710.1406	-1.1192	3103.5522	1.5823	174.5988	0.8511	142.6363	-0.23561	0.010012	-0.00072607	2.2076	5179475	-1.2213
30	2019-04-22t2223	1555990030.52	adult	152.0603	98.0054	-30.0038	332.1058	-0.98652	160.2457	-1.0292	153.8415	-0.53169	0.010624	-0.00056847	234.0318	-1.2624	292.1695	-1.0296	120665.0312	-1.0271	2986.5171	1.3823	177.4515	1.1137	143.9133	-0.094458	0.010017	0.0047609	2.5904	5101731.5	-1.2573
30	2019-04-23t0223	1556004432.24	adult	156.0608	102.0059	-26.0033	272.8404	-1.4398	147.1745	-1.45	141.4376	-1.1796	0.01061	-0.014229	216.7789	-1.3944	253.2493	-1.3455	110969.5938	-1.4402	2142.3257	0.063933	171.9825	0.54566	141.5323	-0.34126	0.010027	0.014488	1.5349	4733818.5	-1.5468
30	2019-04-23t0623	1556018832.96	adult	160.061	106.0061	-22.0031	288.9038	-1.2313	163.0562	-0.82272	159.9883	-0.14478	0.01061	-0.014184	213.0592	-1.3654	235.8632	-1.4419	122944.3906	-0.81349	2873.5012	1.1859	183.0231	1.5808	145.2456	0.069794	0.010019	0.0059901	3.336	4658304	-1.5604
30	2019-04-23t1023	1556033235.74	adult	164.0618	110.0069	-18.0023	351.0344	-0.63652	162.0456	-0.799	152.4668	-0.5142	0.010624	-0.00041742	245.2399	-0.93052	288.1528	-0.86612	122020.3281	-0.79765	2646.6086	0.8355	183.4555	1.5729	147.212	0.29589	0.01	-0.012962	2.6178	4659768.5	-1.5048
30	2019-04-23t1423	1556047638.27	adult	168.0625	114.0076	-14.0016	360.7486	-0.49451	156.3173	-0.93737	150.1446	-0.59404	0.010596	-0.027455	228.1083	-1.0541	289.7675	-0.7847	118019.5781	-0.92136	2179.9348	0.127	185.7123	1.7344	147.5714	0.35294	0.010034	0.021001	2.722	4145841.75	-1.8945
30	2019-04-23t1823	1556062035.36	adult	172.0617	118.0068	-10.0024	242.8772	-1.4066	147.0741	-1.197	144.4581	-0.85772	0.01061	-0.013672	194.3653	-1.3607	220.5543	-1.3707	110893.9062	-1.1885	4112.7266	3.0518	187.6908	1.8676	148.7109	0.49387	0.010042	0.028558	2.6896	4186818.75	-1.8123
30	2019-04-23t2223	1556076441.1	adult	176.0632	122.0084	-6.0008	272.3448	-1.1018	157.7861	-0.75875	154.366	-0.27132	0.010624	0.00015231	207.8642	-1.1452	236.7479	-1.1524	118812.9219	-0.75794	2814.5703	1.0838	192.5037	2.2451	149.2271	0.56901	0.01001	-0.0028147	4.2034	4076843.25	-1.8609
30	2019-04-24t0223	1556090840.54	adult	180.0631	126.0082	-2.001	285.4991	-0.93514	148.31	-1.0223	144.5358	-0.75356	0.010624	0.00031615	203.899	-1.1248	240.138	-1.0569	111677.4375	-1.0215	3377.6965	1.9295	188.1058	1.8324	148.2334	0.48048	0.010032	0.018405	3.1674	3975240.75	-1.9042
30	2019-04-24t0623	1556105247.66	dead	184.0651	130.0102	2.001	255.2614	-1.1205	146.0899	-1.0309	142.8351	-0.78796	0.010681	0.055549	196.9416	-1.1378	225.0459	-1.1335	109421.3359	-1.057	3225.3862	1.6985	191.9237	2.1188	149.7027	0.66532	0.010015	0.0015796	3.598	3986063.5	-1.8578
31	2019-04-16t1419	1555442617.85	egg	-1.9997	-58.0535	-238.0027
31	2019-04-16t1819	1555457015.39	larva	1.9997	-54.0542	-234.0033
31	2019-04-16t2219	1555471415.34	larva	5.9996	-50.0542	-230.0034
31	2019-04-17t0219	1555485816.02	larva	9.9998	-46.054	-226.0032
31	2019-04-17t0619	1555500217.1	larva	14.0001	-42.0537	-222.0029
31	2019-04-17t1019	1555514616.93	larva	18.0001	-38.0538	-218.0029
31	2019-04-17t1419	1555529016.39	larva	21.9999	-34.0539	-214.0031
31	2019-04-17t1819	1555543417.45	larva	26.0002	-30.0536	-210.0028
31	2019-04-17t2219	1555557817.15	larva	30.0001	-26.0537	-206.0028
31	2019-04-18t0219	1555572216.56	larva	34	-22.0539	-202.003
31	2019-04-18t0619	1555586617.12	larva	38.0001	-18.0537	-198.0029
31	2019-04-18t1019	1555601017.55	larva	42.0003	-14.0536	-194.0027
31	2019-04-18t1422	1555615600.45	larva	46.0511	-10.0028	-189.9519	1144.5577	0.59087	394.5195	1.6005	325.003	1.9869	0.010724	0.09127	886.3497	0.71069	1008.1289	0.49971	294311.5625	1.5175	2268.3347	1.2618	211.0702	2.3257	165.2642	1.5738	0.010021	0.0028166	0.85852	4654730.5	-0.51549
31	2019-04-18t1823	1555630018.81	larva	50.0562	-5.9977	-185.9468	1132.1555	0.66642	354.6354	0.90083	269.1498	0.7784	0.010624	-0.0045175	897.1746	0.9355	1038.1042	0.78515	267040.4375	0.90095	1888.3591	0.27812	183.6394	0.41184	157.4085	0.8795	0.010009	-0.0092029	-0.14176	5908048	0.74147
31	2019-04-18t2223	1555644412.55	larva	54.0544	-1.9994	-181.9486	1159.7844	0.92595	354.2444	1.0957	242.933	0.25092	0.010638	0.010055	910.3031	1.1936	1088.0651	1.1966	266391.7812	1.0838	1686.618	-0.23128	191.8385	1.1692	162.3506	1.3816	0.010024	0.0070146	0.39332	6296141	0.99673
31	2019-04-19t0223	1555658808.44	adult	58.0533	1.9994	-177.9497	1136.6224	0.97479	313.9567	0.31355	212.3121	-0.45229	0.010667	0.038413	817.4791	0.73018	1036.4213	1.0874	235467.5	0.28338	1750.4354	-0.085865	188.1688	1.011	163.8864	1.5706	0.010011	-0.0061211	0.61349	6691658.5	1.2614
31	2019-04-19t0623	1555673210.21	adult	62.0538	5.9999	-173.9492	1153.7908	1.2217	347.4063	1.3832	231.9488	0.25833	0.01061	-0.015667	928.6043	1.7176	1054.9847	1.368	261944.3906	1.3931	1857.7671	0.1493	177.9634	0.292	156.6501	0.89425	0.010012	-0.004158	-0.43758	7340990	1.8086
31	2019-04-19t1023	1555687611.79	adult	66.0542	10.0004	-169.9488	1034.8282	0.81714	341.9716	1.495	253.1206	1.1009	0.010568	-0.055672	808.7035	1.0389	966.277	1.0457	258872.4688	1.5416	1524.9261	-0.63256	167.0691	-0.54039	144.1105	-0.3486	0.010023	0.0076942	-1.1716	6550445	0.76678
31	2019-04-19t1423	1555702023.73	adult	70.0575	14.0037	-165.9455	913.6295	0.36667	305.4525	0.73603	221.4968	0.28982	0.010582	-0.041349	738.2358	0.69512	849.0492	0.52558	230922.125	0.76939	1505.5868	-0.68273	176.2597	0.37334	159.6229	1.2661	0.010001	-0.014546	-0.95468	7578636.5	1.7308
31	2019-04-19t1823	1555716412.81	adult	74.0545	18.0006	-161.9485	752.2294	-0.34635	257.5617	-0.44104	197.2994	-0.37226	0.010638	0.013999	604.4085	-0.20137	702.2932	-0.22796	193686.4375	-0.45076	1884.1198	0.12942	158.9605	-1.1267	138.0507	-0.97872	0.010021	0.0065525	-0.55231	7011112.5	0.95397
31	2019-04-19t2223	1555730816.02	adult	78.0554	22.0015	-157.9476	705.0471	-0.47917	246.4414	-0.58633	192.0106	-0.4095	0.010582	-0.039917	585.547	-0.18724	660.5426	-0.3507	186309.7031	-0.55516	1714.2164	-0.25943	160.8884	-0.87584	138.5294	-0.93281	0.010007	-0.0077296	0.89127	7138779	0.94108
31	2019-04-20t0223	1555745215.55	adult	82.0553	26.0014	-153.9477	720.1631	-0.23873	242.1256	-0.51648	188.2008	-0.39752	0.010638	0.015249	549.3605	-0.3191	643.4575	-0.30228	182078.4531	-0.5281	1379.3644	-0.97868	161.4642	-0.75183	141.1421	-0.64801	0.010001	-0.012959	0.10319	7394415	1.0816
31	2019-04-20t0623	1555759615.96	adult	86.0554	30.0015	-149.9476	609.0586	-0.76199	225.4916	-0.85347	185.2554	-0.35012	0.010596	-0.0256	485.242	-0.71057	540.9828	-0.85882	170246.1406	-0.83314	1722.7566	-0.33903	160.8371	-0.78517	141.7287	-0.58352	0.010003	-0.010143	-0.0038149	7444185.5	1.0725
31	2019-04-20t1023	1555774017.76	adult	90.0559	34.002	-145.9471	495.5168	-1.349	201.0483	-1.5008	172.5238	-0.75921	0.010624	0.0017761	379.3153	-1.5557	447.6698	-1.3935	151389.3438	-1.5016	2969.1895	1.9905	167.5862	-0.052842	144.1753	-0.3084	0.010014	0.0004277	2.1447	6878242	0.42069
31	2019-04-20t1423	1555788414.43	adult	94.0549	38.0011	-141.948	530.1552	-0.94981	199.7217	-1.3169	161.696	-1.1171	0.01061	-0.011949	399.519	-1.1561	471.2818	-1.0342	150590.1719	-1.3083	2709.04	1.3756	175.538	0.82349	151.5031	0.53212	0.010022	0.0085388	1.8407	6883545.5	0.39849
31	2019-04-20t1823	1555802815.21	adult	98.0552	42.0013	-137.9478	504.7697	-0.96045	198.1657	-1.1361	159.8522	-1.0558	0.01061	-0.012125	384.5381	-1.1121	458.3891	-0.95775	149416.9062	-1.1278	3134.8206	2.0517	169.7784	0.22258	148.9816	0.25424	0.010011	-0.0022309	0.17251	6715756	0.20117
31	2019-04-20t2223	1555817219.4	adult	102.0563	46.0025	-133.9467	454.5233	-1.1703	194.6628	-1.0356	164.278	-0.67812	0.010596	-0.026	377.157	-0.98963	421.9775	-1.0918	146970.375	-1.0173	2570.073	0.94166	169.3293	0.19279	147.7331	0.12815	0.010018	0.0049421	0.036766	7132658.5	0.65056
31	2019-04-21t0223	1555831619.37	adult	106.0563	50.0025	-129.9467	544.4563	-0.30197	213.0489	-0.091615	165.1497	-0.48425	0.010582	-0.039842	443.2482	-0.029477	521.4253	-0.013036	161065	-0.059254	3116.2939	1.829	181.8378	1.579	157.4859	1.2713	0.010009	-0.0039575	-0.1326	7393889.5	0.93528
31	2019-04-21t0623	1555846022.39	adult	110.0572	54.0033	-125.9458	424.4615	-1.1014	209.4215	-0.032559	186.1021	0.77939	0.010596	-0.026512	350.6291	-0.91272	395.93	-0.99492	158113.2188	-0.011322	2247.1501	0.26193	184.3206	1.8624	158.2989	1.3831	0.010012	-0.0013566	0.45273	6811754	0.31257
31	2019-04-21t1023	1555860422.55	adult	114.0572	58.0033	-121.9458	701.7368	1.3394	228.88	0.90288	183.8898	0.78271	0.010596	-0.026807	451.4482	0.45525	513.4244	0.28331	172804.375	0.92723	2823.2576	1.2095	183.8836	1.824	160.9129	1.6955	0.010007	-0.0061451	0.15095	7295029	0.83476
31	2019-04-21t1423	1555874821.86	adult	118.057	62.0032	-117.946	609.1277	0.72597	228.425	1.0212	179.2571	0.617	0.01061	-0.013443	472.4824	0.87012	574.2416	1.0408	172232.4531	1.0338	3133.8125	1.7068	183.8917	1.835	159.6378	1.5611	0.010014	0.00073676	-0.018064	7290385	0.82725
31	2019-04-21t1823	1555889225.96	adult	122.0582	66.0043	-113.9448	701.9274	1.6729	241.7401	1.6472	185.6695	1.0317	0.010724	0.096731	528.9812	1.6968	609.861	1.5485	180338.125	1.5601	2711.5493	0.98078	186.1664	2.0957	163.9501	2.0561	0.010001	-0.012011	-0.57296	7259745	0.78796
31	2019-04-21t2223	1555903627.42	adult	126.0586	70.0047	-109.9444	518.1285	0.18537	211.0616	0.52916	178.2517	0.66343	0.010638	0.013595	409.0773	0.34682	443.8866	-0.00042707	158718.3438	0.51857	2227.9758	0.16964	175.7269	0.9714	151.6374	0.6805	0.010025	0.011802	-0.16978	6959136	0.47124
31	2019-04-22t0223	1555918029.09	adult	130.059	74.0052	-105.944	518.4818	0.28645	207.7501	0.46804	173.0132	0.40589	0.010624	-0.00017213	389.7933	0.20571	436.7239	0.027162	156435.8125	0.46821	2873.1943	1.2525	167.0161	0.036705	145.2334	-0.018734	0.0099998	-0.013045	0.48592	6897931.5	0.40495
31	2019-04-22t0623	1555932429.5	adult	134.0591	78.0053	-101.9439	557.1627	0.71671	212.8021	0.71458	176.7307	0.63168	0.01061	-0.013915	438.4145	0.87015	507.8259	0.83527	160452.75	0.72523	2240.3625	0.20686	176.0919	1.0322	151.6427	0.70557	0.010006	-0.0071194	0.95633	6951754.5	0.45618
31	2019-04-22t1023	1555946834.45	adult	138.0605	82.0067	-97.9425	475.5787	0.06716	186.0866	-0.24222	155.6006	-0.49302	0.01061	-0.014058	360.0775	-0.00086822	434.6065	0.1697	140309.2656	-0.23269	1866.772	-0.39891	160.7374	-0.60223	137.7441	-0.7974	0.010009	-0.0031727	0.46745	6648260.5	0.15688
31	2019-04-22t1423	1555961255.25	adult	142.0663	86.0124	-93.9367	526.6778	0.58587	191.5963	0.0096949	165.0858	0.036936	0.010596	-0.027848	376.8224	0.25786	479.5382	0.68549	144655.2188	0.028637	2113.4351	0.0080847	163.1546	-0.33055	145.3328	0.04275	0.010004	-0.0087421	-0.1345	6866197	0.37115
31	2019-04-22t1823	1555975642.55	adult	146.0628	90.0089	-89.9402	365.897	-0.77495	179.8961	-0.37763	171.8218	0.41431	0.010596	-0.027899	260.5385	-1.0457	295.4821	-1.0887	135821.5312	-0.35945	1915.0262	-0.30661	172.0186	0.59088	150.1468	0.56884	0.010012	-0.0001679	-0.16732	6528621.5	0.051292
31	2019-04-22t2223	1555990035.12	adult	150.0607	94.0068	-85.9423	343.5468	-0.913	166.6829	-0.81511	154.5612	-0.4971	0.010582	-0.041484	262.2628	-0.96406	302.5206	-0.95593	126012.2578	-0.7895	1829.3914	-0.436	159.8135	-0.66022	135.3285	-1.0166	0.010011	-0.0016475	0.12627	6561144.5	0.090159
31	2019-04-23t0223	1556004437.11	adult	154.0612	98.0074	-81.9417	362.4941	-0.68971	169.0946	-0.68108	151.4984	-0.6427	0.010582	-0.041451	283.554	-0.65792	321.1971	-0.71011	127835.5469	-0.6555	2036.7947	-0.10489	169.6507	0.32266	143.0341	-0.18295	0.010002	-0.011134	0.62537	6513570	0.057599
31	2019-04-23t0623	1556018837.57	adult	158.0614	102.0075	-77.9416	330.7356	-0.90431	157.952	-1.0308	145.5387	-0.93928	0.010695	0.068398	257.9072	-0.88844	294.9543	-0.90248	118148.1094	-1.0665	1863.0442	-0.36675	166.1682	-0.025836	140.3324	-0.46329	0.010007	-0.0054523	0.31877	6326354.5	-0.094033
31	2019-04-23t1023	1556033240.47	adult	162.0622	106.0083	-73.9408	316.122	-0.9641	157.1278	-1.0027	143.3152	-1.0269	0.01061	-0.014089	263.2593	-0.76151	299.8735	-0.788	118474.375	-0.9936	2233.9158	0.20648	157.5494	-0.83562	132.1775	-1.3241	0.010007	-0.0059541	0.16176	6344830	-0.055443
31	2019-04-23t1423	1556047643.01	adult	166.0629	110.009	-69.9401	327.9673	-0.79868	154.2891	-1.0416	141.8336	-1.0682	0.010596	-0.027587	249.7357	-0.84616	283.5716	-0.87644	116488.2891	-1.0254	1835.4888	-0.39637	162.6313	-0.34902	135.8124	-0.91876	0.010013	-0.00048758	0.95981	6367177	-0.012036
31	2019-04-23t1823	1556062040.29	adult	170.0621	114.0083	-65.9409	278.0007	-1.1484	156.8098	-0.88869	151.4376	-0.50355	0.010652	0.027349	218.4487	-1.1262	241.5479	-1.2058	117764.1875	-0.90196	2850.4841	1.1408	172.2498	0.51309	142.5268	-0.18309	0.010027	0.013964	0.97025	6235787.5	-0.098746
31	2019-04-23t2223	1556076445.75	adult	174.0636	118.0098	-61.9393	287.3949	-1.0081	149.0449	-1.0959	141.8924	-0.97605	0.010568	-0.054401	221.7238	-1.0235	258.4981	-0.98038	112827	-1.0668	1906.3795	-0.2877	165.4765	-0.089007	137.5868	-0.70628	0.010011	-0.0025454	0.5129	5752459	-0.47747
31	2019-04-24t0223	1556090845.42	adult	178.0636	122.0097	-57.9394	306.1689	-0.79636	150.8885	-0.96715	143.1713	-0.85752	0.010638	0.013934	234.5181	-0.81891	266.0057	-0.84753	113468.1719	-0.97308	2680.8347	0.87636	169.6784	0.26966	139.01	-0.54274	0.010015	0.0017047	0.77824	5777380.5	-0.42937
31	2019-04-24t0623	1556105252.36	adult	182.0655	126.0116	-53.9375	235.9938	-1.3064	143.87	-1.1419	140.7952	-0.92851	0.010638	0.014114	187.2273	-1.2764	216.3027	-1.2464	108190.2344	-1.1476	2208.6855	0.16628	167.8533	0.11336	136.6217	-0.79346	0.010001	-0.012142	0.92846	5739910.5	-0.43689
31	2019-04-24t1023	1556119653.32	adult	186.0657	130.0119	-49.9372	230.3226	-1.2923	133.0725	-1.4422	129.7005	-1.4644	0.010596	-0.026746	185.2843	-1.2355	205.5265	-1.2833	100469.7344	-1.4293	1645.907	-0.68117	166.1425	-0.026904	133.8232	-1.0834	0.010021	0.0073048	0.77354	5222688.5	-0.83589
31	2019-04-24t1423	1556134048.07	adult	190.0643	134.0104	-45.9387	218.4315	-1.3284	123.1485	-1.7103	118.3628	-2.0078	0.010652	0.028167	182.9826	-1.1992	208.9181	-1.1901	92484.5234	-1.7209	1801.1753	-0.44684	163.7643	-0.21574	132.5624	-1.2009	0.010017	0.0037695	0.65884	5721926	-0.40625
31	2019-04-24t1823	1556148449.85	adult	194.0648	138.0109	-41.9382	220.6438	-1.2554	129.5598	-1.4234	126.6615	-1.4934	0.010681	0.055856	180.5283	-1.1708	204.4349	-1.1755	97040.2578	-1.4465	1491.4496	-0.91143	164.5854	-0.14835	135.5629	-0.84654	0.010015	0.0019885	0.38941	5439382.5	-0.61534
31	2019-04-24t2223	1556162853.45	adult	198.0658	142.0119	-37.9372	336.0733	-0.2741	142.5475	-0.9262	136.8593	-0.90077	0.01061	-0.012824	210.2348	-0.79085	262.099	-0.58944	107480.7812	-0.9199	2011.8778	-0.13352	172.759	0.47108	139.225	-0.44457	0.010011	-0.0022258	1.1608	4900826.5	-1.0227
31	2019-04-25t0223	1556177259.3	adult	202.0674	146.0136	-33.9356	261.3488	-0.82615	139.602	-0.97472	136.4407	-0.8802	0.01071	0.083671	188.9391	-0.97658	218.2847	-0.94455	104282.7188	-1.0123	1693.9695	-0.61186	170.6645	0.28777	139.1763	-0.45316	0.010007	-0.0065938	0.75225	4877592	-1.0145
31	2019-04-25t0623	1556191663.89	adult	206.0687	150.0148	-29.9343	247.9791	-0.88775	135.3255	-1.0767	132.7534	-1.0416	0.010652	0.028304	185.1179	-0.97415	204.4773	-1.026	101629.4297	-1.089	1853.5822	-0.37941	170.6816	0.25495	137.3465	-0.6587	0.010018	0.0040072	1.0777	5094333.5	-0.81491
31	2019-04-25t1023	1556206060.59	adult	210.0678	154.0139	-25.9352	231.4847	-0.97478	133.3801	-1.1025	132.2187	-1.0408	0.010582	-0.040095	184.4057	-0.93874	207.0401	-0.95806	100835.3281	-1.085	1914.0957	-0.29534	170.9864	0.24203	137.9489	-0.61441	0.010031	0.017218	1.0735	4994342	-0.85958
31	2019-04-25t1423	1556220463.44	adult	214.0686	158.0147	-21.9344	224.1221	-0.99307	133.7488	-1.059	132.6434	-1.0004	0.010582	-0.040167	177.8958	-0.97221	194.0296	-1.0379	101114.1016	-1.0415	1775.2042	-0.50903	175.5132	0.51894	138.7284	-0.56403	0.01	-0.014138	1.445	4826614	-0.94945
31	2019-04-25t1819	1556234628.49	adult	218.0033	161.9494	-17.9997	188.3641	-1.2376	129.5833	-1.1701	128.9789	-1.1734	0.010568	-0.05378	162.8031	-1.1045	177.2652	-1.1552	98094.5312	-1.1475	2899.4614	1.1551	171.4211	0.19133	137.2693	-0.73743	0.010012	-0.0019867	1.1472	4845218.5	-0.90107
31	2019-04-25t2219	1556249028.04	adult	222.0032	165.9493	-13.9998	187.5999	-1.2067	136.341	-0.91794	135.9306	-0.80391	0.010568	-0.053811	168.584	-1.0048	181.366	-1.0815	103210.1406	-0.8941	1997.9596	-0.19276	177.0781	0.53466	142.052	-0.30328	0.010024	0.0097108	1.5908	4734182	-0.948
31	2019-04-26t0219	1556263428.05	adult	226.0032	169.9493	-9.9998
31	2019-04-26t0619	1556277827.97	adult	230.0032	173.9493	-5.9998
31	2019-04-26t1019	1556292226.95	adult	234.0029	177.949	-2.0001
31	2019-04-26t1419	1556306627.86	dead	238.0031	181.9493	2.0001
32	2019-04-16t1419	1555442622.19	egg	-1.9997	-54.055	-301.9778
32	2019-04-16t1819	1555457019.75	larva	1.9997	-50.0557	-297.9784
32	2019-04-16t2219	1555471419.77	larva	5.9997	-46.0557	-293.9784
32	2019-04-17t0219	1555485820.42	larva	9.9998	-42.0555	-289.9783
32	2019-04-17t0619	1555500221.55	larva	14.0002	-38.0552	-285.9779
32	2019-04-17t1019	1555514621.34	larva	18.0001	-34.0553	-281.978
32	2019-04-17t1419	1555529020.81	larva	22	-30.0554	-277.9782
32	2019-04-17t1819	1555543421.91	larva	26.0003	-26.0551	-273.9778
32	2019-04-17t2219	1555557821.58	larva	30.0002	-22.0552	-269.9779
32	2019-04-18t0219	1555572221.01	larva	34	-18.0553	-265.9781
32	2019-04-18t0619	1555586621.59	larva	38.0002	-14.0552	-261.9779
32	2019-04-18t1019	1555601022.02	larva	42.0003	-10.0551	-257.9778
32	2019-04-18t1422	1555615605.01	larva	46.0511	-6.0042	-253.927	1061.5465	0.24909	299.9434	-0.50558	176.2286	-1.66	0.010582	-0.046314	824.3165	0.31724	984.2993	0.38235	226757.2344	-0.47458	2484.0442	1.816	202.2601	1.6754	156.1133	0.73125	0.010041	0.022026	1.7242	4290745.5	-0.93721
32	2019-04-18t1823	1555630023.33	larva	50.0562	-1.9991	-249.9219	1237.7919	1.1162	361.3048	1.0548	259.0713	0.52046	0.010681	0.050516	945.5645	1.2523	1178.6133	1.499	270617.3125	1.0103	2670.5923	2.2445	204.3973	1.9909	169.8398	2.0459	0.010001	-0.017124	1.3779	5273041	0.015341
32	2019-04-18t2223	1555644417.16	adult	54.0545	1.9991	-245.9236	1007.4036	0.2541	308.6642	0.0032543	220.7071	-0.34432	0.010681	0.051387	789.7026	0.37734	919.0615	0.3097	231189.5156	-0.033778	2308.4761	1.2955	181.0658	0.32397	145.7938	-0.20199	0.010017	-0.00060379	0.95151	5404814	-0.010905
32	2019-04-19t0223	1555658812.97	adult	58.0533	5.998	-241.9248	981.502	0.2653	314.8039	0.33468	227.4177	-0.027658	0.010582	-0.043707	773.7054	0.4234	924.1826	0.47806	237991.75	0.36674	1589.8508	-0.47041	175.0281	-0.053734	151.3906	0.35189	0.010012	-0.0052556	-1.1794	5909124	0.38551
32	2019-04-19t0623	1555673214.89	adult	62.0539	9.9985	-237.9242	1100.8782	0.9701	339.2581	1.1715	221.8902	-0.039653	0.010695	0.066895	924.609	1.6885	1023.6803	1.1918	253765.0938	1.1116	1680.1915	-0.26519	185.9296	0.95962	162.485	1.4748	0.01001	-0.0062675	-0.063859	6686773	1.0827
32	2019-04-19t1023	1555687616.37	adult	66.0543	13.9989	-233.9238	995.9368	0.62435	306.0659	0.52027	214.3545	-0.11566	0.010652	0.026237	791.5556	0.90925	904.9547	0.68718	229855.4531	0.49788	1588.5632	-0.48775	177.7147	0.38414	156.2464	0.88399	0.010001	-0.014722	-0.51604	6894620.5	1.1456
32	2019-04-19t1423	1555702028.34	adult	70.0576	18.0022	-229.9205	1087.9388	1.2708	338.3168	1.6715	235.2966	0.75165	0.010638	0.013259	853.1989	1.6019	957.4198	1.1859	254414.2344	1.6557	1736.7643	-0.16963	185.5647	1.2125	162.3675	1.5508	0.010013	-0.0022258	0.33866	7264671	1.3879
32	2019-04-19t1823	1555716417.31	adult	74.0545	21.9992	-225.9236	618.6915	-1.0743	246.483	-0.77321	200.6524	-0.25166	0.010582	-0.04061	497.4532	-1.0846	550.9379	-1.1928	186341.1562	-0.74271	1516.4543	-0.66707	164.1825	-0.63658	145.2168	-0.21901	0.010001	-0.01331	-1.0478	6861843.5	0.79225
32	2019-04-19t2223	1555730820.59	adult	78.0554	26.0001	-221.9227	769.6879	-0.10657	274.637	0.30944	212.0049	0.36928	0.01061	-0.012684	622.4052	0.13296	735.4424	0.15124	207076.3125	0.31973	2238.8921	0.85023	171.3741	0.15034	149.5958	0.26701	0.010022	0.0080736	0.33385	7284256	1.0974
32	2019-04-20t0223	1555745220.18	adult	82.0553	30	-217.9228	785.3134	0.16018	274.8764	0.59077	211.1929	0.56895	0.01061	-0.012129	612.4129	0.2594	735.9067	0.3513	207256.7969	0.60109	1743.4845	-0.22957	176.6367	0.79287	157.5127	1.167	0.010014	8.0018e-05	-0.35753	7232036	0.90811
32	2019-04-20t0623	1555759620.7	adult	86.0555	34.0001	-213.9226	621.3286	-0.68314	232.6596	-0.6003	185.6047	-0.33462	0.01061	-0.011965	495.2734	-0.61417	568.1853	-0.6575	175425.3281	-0.59041	1800.6992	-0.18428	160.9353	-0.77495	140.423	-0.73026	0.010009	-0.0048371	0.29063	6608647	0.17534
32	2019-04-20t1023	1555774022.31	adult	90.0559	38.0006	-209.9222	510.5543	-1.2479	212.2683	-1.0901	185.7888	-0.14205	0.010624	0.0017761	395.5107	-1.3932	444.0576	-1.4214	159838	-1.0911	1691.1362	-0.46681	153.2248	-1.576	134.4449	-1.4134	0.010017	0.0031933	-0.54219	6531820	0.046334
32	2019-04-20t1423	1555788419.03	adult	94.055	41.9997	-205.9231	702.859	0.26441	217.1036	-0.66235	166.9617	-0.86186	0.010624	0.001722	490.5299	-0.20447	628.2288	0.23473	163479	-0.66381	2833.8289	1.6088	177.7322	1.0599	155.9275	1.0387	0.010014	0.00091911	0.30346	7081384	0.61334
32	2019-04-20t1823	1555802819.75	adult	98.0552	45.9999	-201.9229	544.6194	-0.66807	205.5979	-0.85044	173.6407	-0.36447	0.01061	-0.012125	393.0471	-1.0197	483.3695	-0.74686	155020.7969	-0.84159	2010.9645	0.0031306	158.8811	-0.96441	141.4928	-0.60747	0.010019	0.0054995	-1.4699	6739736	0.22726
32	2019-04-20t2223	1555817224.09	adult	102.0564	50.0011	-197.9217	612.3463	0.032896	214.7212	-0.25443	174.9209	-0.1288	0.010652	0.028757	456.4444	-0.10105	529.1631	-0.15007	161255.6094	-0.27794	1834.8119	-0.36955	171.177	0.39487	150.9821	0.50226	0.010004	-0.0093051	0.21858	6382336.5	-0.16513
32	2019-04-21t0223	1555831623.96	adult	106.0564	54.001	-193.9217	560.1473	-0.17834	216.4221	0.040611	181.3811	0.37457	0.010624	0.0010621	417.4392	-0.32631	506.0389	-0.15302	162965.8594	0.039795	2486.5088	0.72705	174.6558	0.79437	153.4895	0.81255	0.01002	0.0066265	0.59984	6745730	0.23362
32	2019-04-21t0623	1555846027.09	adult	110.0573	58.0019	-189.9209	394.4637	-1.3446	197.6814	-0.4941	180.6188	0.48332	0.010582	-0.040111	331.0172	-1.143	377.302	-1.1696	149447.1562	-0.46421	1601.9843	-0.84982	152.446	-1.6099	133.6558	-1.4329	0.010019	0.0058702	0.20698	6770889	0.26862
32	2019-04-21t1023	1555860427.18	adult	114.0573	62.0019	-185.9208	673.5893	1.1052	222.3944	0.64751	171.6776	0.11382	0.010582	-0.040405	498.1715	1.0131	626.728	1.3738	168130.1875	0.6826	1993.8231	-0.20414	183.6077	1.794	160.3518	1.6317	0.010021	0.0075564	1.7498	7072567	0.59764
32	2019-04-21t1423	1555874826.48	adult	118.0571	66.0017	-181.921	613.0084	0.75905	231.1858	1.1299	191.3226	1.2828	0.010582	-0.040676	467.9935	0.81583	559.3221	0.8939	174776.4688	1.1668	2210.3645	0.14439	188.5303	2.3396	162.2347	1.8553	0.010004	-0.0090742	2.3527	6972794	0.49281
32	2019-04-21t1823	1555889230.56	adult	122.0582	70.0029	-177.9199	612.7947	0.89791	207.0217	0.28713	151.7671	-0.84106	0.010596	-0.027291	461.2324	0.87106	534.5112	0.79365	156301.4062	0.30886	1860.7753	-0.45133	183.0477	1.7559	158.3489	1.4245	0.010003	-0.0099206	1.18	7045141	0.56522
32	2019-04-21t2223	1555903632.19	adult	126.0587	74.0033	-173.9194	757.349	2.294	262.5031	2.5279	204.1252	2.0881	0.01071	0.082678	584.9322	2.4923	664.9049	2.2375	196089.8125	2.4477	2050.7383	-0.12727	183.0062	1.7653	158.2503	1.4219	0.010011	-0.0019568	0.63307	7001450.5	0.51449
32	2019-04-22t0223	1555918033.76	adult	130.0591	78.0038	-169.919	791.3234	2.709	247.054	1.9779	172.4404	0.37453	0.01061	-0.013842	577.8334	2.4879	708.0788	2.784	186278.6875	1.9909	2874.1045	1.254	183.8029	1.8624	159.3564	1.5513	0.01001	-0.0026982	0.053116	7271241	0.78109
32	2019-04-22t0623	1555932434.17	adult	134.0592	82.0039	-165.9189	756.1718	2.4865	270.3977	2.8986	213.269	2.6193	0.01061	-0.013915	589.5007	2.6873	718.6539	2.9713	203879.8438	2.9117	1640.1207	-0.78509	184.3678	1.9252	163.5087	2.0111	0.010011	-0.0014586	0.42685	7219104	0.722
32	2019-04-22t1023	1555946839.07	adult	138.0606	86.0052	-161.9175	704.8616	2.1034	250.999	2.1866	199.7804	1.8944	0.010596	-0.027692	526.2342	1.9768	620.4485	2.0421	189504.2656	2.2101	2027.3859	-0.13626	171.8798	0.58558	152.1636	0.77297	0.010008	-0.0048278	-0.36715	7075947.5	0.5765
32	2019-04-22t1423	1555961260.09	adult	142.0664	90.0111	-157.9117	797.1743	2.9802	253.9784	2.3152	189.3147	1.34	0.010695	0.068353	611.7149	3.0243	691.6908	2.8086	189975.875	2.2505	2283.8977	0.28341	183.9442	1.8523	163.1261	1.9645	0.010001	-0.011295	0.3131	7375242.5	0.86341
32	2019-04-22t1823	1555975647.23	adult	146.0628	94.0075	-153.9153	644.8035	1.6828	234.7323	1.629	171.0585	0.37331	0.010596	-0.027899	518.9221	1.9695	611.4718	2.0527	177222.875	1.6494	1935.4753	-0.27401	183.2359	1.7482	163.136	1.9647	0.01	-0.012302	0.08739	7567457.5	1.039
32	2019-04-22t2223	1555990040	adult	150.0608	98.0055	-149.9173	691.6908	2.1378	234.2353	1.6381	171.8385	0.43224	0.010652	0.026866	517.8583	1.9951	595.9398	1.9427	175910.7188	1.6127	1771.5999	-0.527	180.8923	1.4734	162.0704	1.8536	0.010004	-0.0083571	-0.082882	7666576	1.1206
32	2019-04-23t0223	1556004441.82	adult	154.0613	102.006	-145.9168	692.9847	2.1849	252.7657	2.3385	194.0693	1.6533	0.010582	-0.041451	570.9724	2.6447	632.3464	2.3426	191090.8594	2.3705	2164.6628	0.093925	175.9675	0.94828	154.7401	1.074	0.01002	0.0074297	-0.35164	7165044	0.65178
32	2019-04-23t0623	1556018842.25	adult	158.0615	106.0061	-141.9166	661.9903	1.9469	236.8847	1.8012	165.015	0.11408	0.010582	-0.041401	546.4264	2.3995	605.1619	2.1153	179084.8125	1.8318	1885.9727	-0.33148	172.4319	0.57908	153.8525	0.98868	0.010023	0.010351	-0.32548	7070570.5	0.56995
32	2019-04-23t1023	1556033245.18	adult	162.0623	110.0069	-137.9158	657.8318	1.9366	248.7739	2.2633	198.3738	1.9564	0.010624	-0.00041854	527.2276	2.2183	610.8524	2.2056	187326.7188	2.2595	1816.3197	-0.431	175.9198	0.88897	157.0778	1.3478	0.010001	-0.011474	-0.27026	7387574.5	0.85621
32	2019-04-23t1423	1556047647.71	adult	166.063	114.0076	-133.9151	679.334	2.1405	237.573	1.9035	191.0403	1.6005	0.010624	-0.00028268	510.0575	2.0643	582.4265	1.9686	178892.4844	1.9002	2015.6248	-0.12287	170.4662	0.36552	153.3549	0.96413	0.01002	0.0067493	-0.52892	7247539	0.74404
32	2019-04-23t1823	1556062045.05	adult	170.0622	118.0069	-129.9159	570.2384	1.265	226.319	1.5496	183.0281	1.2106	0.010638	0.013606	466.5264	1.6252	533.1396	1.5431	170191.9062	1.5362	1969.5409	-0.19128	173.9241	0.66182	154.075	1.0611	0.010021	0.0080448	-0.060885	7237331	0.74839
32	2019-04-23t2223	1556076450.53	adult	174.0638	122.0084	-125.9143	517.2526	0.87175	220.1071	1.3802	183.7715	1.2992	0.010681	0.05511	415.5653	1.1151	462.8953	0.9323	164860.25	1.337	1605.6179	-0.74112	158.12	-0.72854	141.3726	-0.29506	0.010014	0.0011474	-0.36867	6947320	0.52028
32	2019-04-24t0223	1556090850.11	adult	178.0636	126.0083	-121.9145	658.3885	2.0646	233.1193	1.8832	190.4314	1.7127	0.010652	0.027677	491.4046	2.0078	584.9266	2.121	175072.5625	1.8587	2162.7092	0.096219	167.2612	0.063084	150.1764	0.68346	0.010007	-0.0064721	-0.14948	7137202	0.69365
32	2019-04-24t0623	1556105257.2	adult	182.0656	130.0103	-117.9125	542.0812	1.1715	223.2571	1.5983	189.5074	1.7169	0.010582	-0.040496	441.0053	1.5156	504.6933	1.4299	168782.3438	1.6268	2262.3601	0.24719	164.1509	-0.19802	147.5399	0.41457	0.010011	-0.0020585	-0.49144	6706221	0.35599
32	2019-04-24t1023	1556119658.07	adult	186.0659	134.0105	-113.9122	554.5552	1.327	217.4245	1.4558	176.1133	1.0443	0.010652	0.028009	440.1556	1.5704	498.1517	1.4277	163285.8125	1.4342	2049.5291	-0.073114	171.8445	0.44255	155.9051	1.3601	0.010012	-0.0014305	-0.80859	7054387.5	0.65745
32	2019-04-24t1423	1556134052.93	adult	190.0644	138.0091	-109.9137	487.7784	0.84236	202.4729	1.0016	164.0725	0.44976	0.010582	-0.040187	391.9971	1.1035	458.982	1.1235	153069.5156	1.028	2036.9811	-0.091858	152.3137	-1.1377	136.6508	-0.74956	0.010001	-0.012204	-0.68225	6411644	0.15138
32	2019-04-24t1823	1556148454.59	adult	194.0649	142.0095	-105.9132	497.1483	0.9749	207.3558	1.222	178.7963	1.2822	0.010596	-0.026498	376.8648	0.99869	437.8872	0.98736	156553.6562	1.2395	1573.1602	-0.78879	160.8465	-0.44185	144.5902	0.13478	0.010009	-0.0042518	-0.41378	6652932.5	0.35679
32	2019-04-24t2223	1556162858.44	adult	198.066	146.0106	-101.9121	443.1212	0.58777	193.1726	0.78595	173.3233	1.0231	0.010638	0.014554	347.2806	0.7255	403.2349	0.71733	145265.7812	0.77632	1402.9099	-1.0445	162.922	-0.28336	146.3244	0.31302	0.010014	0.00013621	-0.5974	6686969.5	0.39121
32	2019-04-25t0223	1556177264.09	adult	202.0675	150.0122	-97.9106	500.5835	1.092	196.4364	0.93716	163.1742	0.51916	0.010624	0.00087744	397.1514	1.3275	466.9716	1.3529	147916.6094	0.93624	1714.7275	-0.58089	166.04	-0.059152	149.4692	0.62645	0.010005	-0.008115	-0.23785	6671155.5	0.38735
32	2019-04-25t0623	1556191668.71	adult	206.0688	154.0135	-93.9093	447.0063	0.69825	185.8415	0.61468	158.2382	0.28255	0.010638	0.014561	363.5767	1.0002	415.9487	0.92154	139752.8281	0.60573	1621.7755	-0.72432	167.8522	0.047604	151.8147	0.8297	0.01001	-0.003565	-0.44063	6925245	0.59279
32	2019-04-25t1023	1556206065.34	adult	210.0679	158.0125	-89.9102	444.8518	0.71715	192.0859	0.85658	173.3493	1.0831	0.010638	0.014516	331.0561	0.68549	378.8135	0.62083	144448.625	0.84743	1636.0509	-0.70838	165.8479	-0.12626	149.3278	0.53592	0.010002	-0.011422	-0.39889	6648841	0.3923
32	2019-04-25t1423	1556220468.32	adult	214.0687	162.0134	-85.9094	389.2324	0.31089	180.5067	0.49975	166.4544	0.7383	0.01061	-0.012934	301.8717	0.40483	353.583	0.42793	136102.0625	0.50726	1718.6273	-0.59307	159.2141	-0.62525	141.2659	-0.3115	0.010006	-0.0080932	-0.40585	6316978	0.15952
32	2019-04-25t1819	1556234633.28	adult	218.0034	165.9481	-81.9747	326.0102	-0.15314	159.6936	-0.16587	147.784	-0.20913	0.010667	0.041917	245.6307	-0.18032	278.9359	-0.22011	119770.2266	-0.18746	1829.1427	-0.43639	148.1237	-1.4146	131.8823	-1.2664	0.010005	-0.009838	-0.71649	6218380.5	0.10559
32	2019-04-25t2219	1556249032.87	adult	222.0033	169.948	-77.9748	371.5222	0.24032	161.5833	-0.074951	144.8111	-0.34967	0.010596	-0.02665	278.039	0.22338	331.1814	0.29935	121995.3906	-0.060974	1797.6805	-0.491	157.8342	-0.76952	141.59	-0.34807	0.010003	-0.011468	-0.76494	6579632.5	0.38598
32	2019-04-26t0219	1556263432.86	adult	226.0033	173.9479	-73.9748	412.9243	0.60023	173.2098	0.34113	161.5475	0.51518	0.010582	-0.040265	282.9392	0.32086	343.0947	0.44819	130946.6094	0.36389	1786.7765	-0.51532	159.0266	-0.71451	140.9194	-0.44725	0.01	-0.014313	-0.53283	6456161.5	0.31289
32	2019-04-26t0619	1556277832.97	adult	230.0033	177.948	-69.9748	335.0366	0.022228	165.3494	0.10465	156.0974	0.24516	0.010624	0.00062674	258.8084	0.089044	303.5036	0.11995	124508.1172	0.10435	1826.8719	-0.46385	160.1314	-0.668	140.8781	-0.48569	0.01002	0.0046524	-0.61825	6504539	0.36237
32	2019-04-26t1019	1556292231.73	adult	234.003	181.9476	-65.9751	349.0302	0.16495	175.3401	0.465	167.0914	0.80977	0.010624	0.0006131	273.4075	0.29586	318.371	0.29476	132031.0938	0.46476	2264.9319	0.18234	162.5744	-0.53766	145.7508	-0.066342	0.010017	0.0017834	-0.68238	6865191	0.62701
32	2019-04-26t1419	1556306632.67	adult	238.0033	185.9479	-61.9749
32	2019-04-26t1819	1556320943.89	adult	241.9786	189.9232	-57.9995
32	2019-04-26t2219	1556335340.51	adult	245.9776	193.9223	-54.0005
32	2019-04-27t0219	1556349741.83	adult	249.978	197.9227	-50.0001
32	2019-04-27t0619	1556364141.32	adult	253.9779	201.9225	-46.0002
32	2019-04-27t1019	1556378541.29	adult	257.9779	205.9225	-42.0002
32	2019-04-27t1419	1556392940.98	adult	261.9778	209.9224	-38.0003
32	2019-04-27t1819	1556407341.98	adult	265.9781	213.9227	-34
32	2019-04-27t2219	1556421741.21	adult	269.9778	217.9225	-30.0003
32	2019-04-28t0219	1556436141.82	adult	273.978	221.9227	-26.0001
32	2019-04-28t0619	1556450542.15	adult	277.9781	225.9228	-22
32	2019-04-28t1019	1556464941.29	adult	281.9779	229.9225	-18.0002
32	2019-04-28t1419	1556479341.6	adult	285.978	233.9226	-14.0002
32	2019-04-28t1819	1556493741.83	adult	289.978	237.9227	-10.0001
32	2019-04-28t2219	1556508141.95	adult	293.9781	241.9227	-6.0001
32	2019-04-29t0219	1556522541.73	adult	297.978	245.9226	-2.0001
32	2019-04-29t0619	1556536942.59	dead	301.9782	249.9229	2.0001
33	2019-04-16t1419	1555442626.56	egg	-1.9997	-58.0536	-289.9778
33	2019-04-16t1819	1555457024.11	larva	1.9997	-54.0543	-285.9785
33	2019-04-16t2219	1555471424.2	larva	5.9997	-50.0543	-281.9785
33	2019-04-17t0219	1555485824.83	larva	9.9999	-46.0541	-277.9783
33	2019-04-17t0619	1555500226.03	larva	14.0002	-42.0538	-273.978
33	2019-04-17t1019	1555514625.76	larva	18.0001	-38.0538	-269.978
33	2019-04-17t1419	1555529025.26	larva	22	-34.054	-265.9782
33	2019-04-17t1819	1555543426.36	larva	26.0003	-30.0537	-261.9779
33	2019-04-17t2219	1555557826.05	larva	30.0002	-26.0538	-257.978
33	2019-04-18t0219	1555572225.47	larva	34	-22.0539	-253.9781
33	2019-04-18t0619	1555586626.06	larva	38.0002	-18.0538	-249.978
33	2019-04-18t1019	1555601026.53	larva	42.0003	-14.0536	-245.9778
33	2019-04-18t1422	1555615609.52	larva	46.0512	-10.0028	-241.927
33	2019-04-18t1823	1555630027.92	larva	50.0563	-5.9977	-237.9219	1154.6436	0.76217	400.2243	1.9533	330.2473	2.3421	0.010681	0.050516	935.276	1.185	1076.0965	0.97818	299768	1.9016	2745.6777	2.4333	219.0525	3.1057	174.4969	2.4828	0.010043	0.025494	3.2353	4841936	-0.47763
33	2019-04-18t2223	1555644421.63	larva	54.0545	-1.9994	-233.9236	818.3754	-0.57933	306.7519	-0.042581	242.534	0.24023	0.010638	0.010055	653.9747	-0.54135	743.6056	-0.61108	230677.4219	-0.050034	2009.6033	0.56173	179.3112	0.1863	144.6056	-0.31563	0.010028	0.011095	0.90275	5292550	-0.13782
33	2019-04-19t0223	1555658817.6	adult	58.0534	1.9994	-229.9247	987.4978	0.29273	265.8886	-0.88467	145.0259	-2.3438	0.010652	0.024635	825.4735	0.78622	932.4718	0.52307	199682.3438	-0.89825	1742.8646	-0.10399	161.4299	-1.1555	135.1064	-1.2363	0.010025	0.00866	0.38724	5828911	0.29573
33	2019-04-19t0623	1555673219.41	adult	62.0539	5.9999	-225.9242	821.6191	-0.35782	315.0818	0.54343	236.4347	0.39123	0.010624	-0.0019979	716.9355	0.17855	790.0367	-0.12291	237256.625	0.54339	2088.2927	0.68738	182.9839	0.71275	161.6786	1.3946	0.010007	-0.009345	-1.233	6601144	0.98769
33	2019-04-19t1023	1555687621.18	adult	66.0544	10.0004	-221.9238	995.5919	0.62264	330.469	1.1827	243.6556	0.80388	0.010624	-0.0012109	805.2019	1.0124	932.353	0.84737	248843.125	1.1809	2258.5684	1.0368	176.3067	0.26186	149.9509	0.24458	0.010022	0.0066456	0.14939	6842993	1.0888
33	2019-04-19t1423	1555702032.99	adult	70.0577	14.0037	-217.9205	962.5488	0.62042	318.1847	1.0985	226.4984	0.45721	0.010596	-0.027751	758.9988	0.85889	871.5124	0.66246	240229.4219	1.1205	2097.9109	0.63193	179.8717	0.69911	152.8769	0.5663	0.010014	-0.0015749	1.0711	6969489	1.0656
33	2019-04-19t1823	1555716422.02	adult	74.0546	18.0007	-213.9235	766.7668	-0.2671	265.1879	-0.21237	202.6047	-0.18143	0.010596	-0.027012	608.5261	-0.16736	703.3677	-0.22111	200216.8438	-0.19118	1820.9506	-0.0074233	155.6536	-1.4371	133.0465	-1.5092	0.010011	-0.0041378	0.1945	7478998.5	1.4609
33	2019-04-19t2223	1555730825.15	adult	78.0555	22.0015	-209.9226	828.6765	0.23345	277.3875	0.39683	212.1193	0.37374	0.01061	-0.012684	658.7612	0.44879	770.87	0.38867	209150.2031	0.4071	1778.1357	-0.12425	167.8603	-0.19354	145.9901	-0.12391	0.010012	-0.0018117	0.99358	7276071	1.0886
33	2019-04-20t0223	1555745224.74	adult	82.0554	26.0014	-205.9228	738.4349	-0.12685	236.1688	-0.71786	163.9255	-1.4179	0.010596	-0.025764	570.7241	-0.12309	666.7264	-0.13777	178307.4688	-0.69721	1850.4552	-0.009495	168.1135	-0.074871	146.2243	-0.084534	0.010019	0.0056493	1.4705	7416159	1.1049
33	2019-04-20t0623	1555759625.29	adult	86.0555	30.0016	-201.9226	816.9825	0.57407	240.9472	-0.30759	172.0781	-0.93436	0.01061	-0.011965	608.8722	0.47739	711.8584	0.40576	181674.2188	-0.29755	1957.5509	0.12714	169.8474	0.15308	146.7063	-0.02406	0.010008	-0.0057586	2.279	7144970	0.75124
33	2019-04-20t1023	1555774026.91	adult	90.056	34.002	-197.9222	682.7875	-0.08987	253.1703	0.40713	201.1498	0.57263	0.01061	-0.011895	547.5716	0.13302	630.7969	0.023056	190890.4375	0.41763	1905.272	-0.055088	165.3273	-0.29242	142.8756	-0.456	0.010019	0.0055657	0.995	7211080	0.78037
33	2019-04-20t1423	1555788423.61	adult	94.0551	38.0011	-193.9231	570.5724	-0.66565	207.5816	-1.0209	169.2949	-0.74876	0.010596	-0.025585	427.2478	-0.86616	515.2991	-0.67832	156724.1094	-1.0016	2970.6353	1.8645	173.2942	0.58179	149.6333	0.31805	0.010007	-0.0060657	0.91325	7342301.5	0.8967
33	2019-04-20t1823	1555802824.52	adult	98.0553	42.0014	-189.9228	565.8867	-0.51203	209.8875	-0.68554	171.9435	-0.44957	0.010624	0.0015463	425.9236	-0.66291	501.2842	-0.59561	158045.25	-0.68713	2298.7542	0.52772	173.6467	0.64392	151.8032	0.5789	0.010011	-0.0027634	0.83211	6886480	0.38697
33	2019-04-20t2223	1555817228.64	adult	102.0565	46.0025	-185.9217	623.0118	0.11421	202.3078	-0.73785	147.9713	-1.5198	0.010667	0.042538	491.5437	0.29231	560.6822	0.12685	151730.875	-0.77091	3037.8567	1.7759	182.5229	1.6357	157.6478	1.2698	0.01002	0.0071108	2.0118	7140298	0.65886
33	2019-04-21t0223	1555831628.64	adult	106.0565	50.0025	-181.9217	594.7126	0.093995	209.3167	-0.2379	171.1765	-0.16536	0.010624	0.0010621	423.39	-0.25786	501.0614	-0.1983	157615.4844	-0.23899	2951.9734	1.5415	171.1606	0.41253	149.6611	0.37304	0.010019	0.0052088	1.058	7209626.5	0.73581
33	2019-04-21t0623	1555846031.77	adult	110.0573	54.0034	-177.9208	475.3618	-0.6887	198.266	-0.47112	171.9896	0.01737	0.01061	-0.012878	364.0765	-0.75484	427.2231	-0.70152	149492.5781	-0.46183	3102.3708	1.7356	175.7559	0.92936	151.4248	0.59758	0.010018	0.0043	2.3982	7403893	0.94942
33	2019-04-21t1023	1555860431.79	adult	114.0573	58.0034	-173.9208	537.3623	-0.02834	218.9052	0.51013	176.2484	0.36418	0.010596	-0.026807	438.856	0.30492	484.4788	0.0047245	165273.4531	0.5331	3085.4963	1.6565	184.0346	1.8404	158.8459	1.4603	0.010015	0.0019365	2.2582	7534007.5	1.0895
33	2019-04-21t1423	1555874831.04	adult	118.0571	62.0032	-169.921	533.9016	0.084885	211.0474	0.33749	174.2737	0.34201	0.010667	0.041457	424.4598	0.28936	479.0163	0.10342	158285.5469	0.30447	2133.8743	0.014974	170.3206	0.35866	150.0682	0.47701	0.010004	-0.0089616	0.61329	7354784	0.89507
33	2019-04-21t1823	1555889235.36	adult	122.0583	66.0044	-165.9198	525.1798	0.13615	226.9079	1.0662	191.7266	1.3663	0.010681	0.055059	439.6295	0.60777	489.6942	0.34467	169954	1.0196	2045.9137	-0.13969	176.7155	1.0659	152.4556	0.75997	0.010013	0.00042037	1.2337	7217943	0.74457
33	2019-04-21t2223	1555903636.85	adult	126.0588	70.0048	-161.9194	573.7512	0.67566	223.038	0.9945	177.6622	0.63097	0.010652	0.027338	446.9003	0.80827	526.32	0.83424	167501.5625	0.97197	3395.0374	2.1248	171.7307	0.53554	150.0004	0.49698	0.010009	-0.0040263	1.2331	7326375	0.84665
33	2019-04-22t0223	1555918038.43	adult	130.0592	74.0052	-157.919	514.6371	0.25232	208.7099	0.50491	180.7606	0.83007	0.010596	-0.027476	391.2434	0.22332	456.981	0.23297	157576	0.52639	1793.4358	-0.546	166.8006	0.013268	147.1951	0.19934	0.010006	-0.0065675	-0.15348	7217961.5	0.7274
33	2019-04-22t0623	1555932438.8	adult	134.0593	78.0053	-153.9189	558.4876	0.7285	224.3806	1.1536	193.526	1.5453	0.01061	-0.013915	443.8361	0.93536	508.0286	0.83732	169183	1.1648	2894.0979	1.2872	161.4361	-0.54912	142.9159	-0.25457	0.010002	-0.011144	-1.0653	7311924.5	0.81429
33	2019-04-22t1023	1555946843.93	adult	138.0607	82.0068	-149.9174	477.599	0.085106	197.8108	0.19646	162.7709	-0.10554	0.010681	0.054657	386.4663	0.31322	452.4884	0.34986	148160.2812	0.15716	3616.0393	2.4616	168.344	0.20865	147.342	0.24788	0.010013	0.00038817	-0.26652	7515212.5	1.0075
33	2019-04-22t1423	1555961264.93	adult	142.0666	86.0126	-145.9116	522.485	0.54876	208.449	0.63255	176.6553	0.65915	0.01061	-0.014215	410.6754	0.65657	466.6649	0.55667	157170.5469	0.6422	3423.541	2.1242	173.4026	0.74544	150.8945	0.64345	0.010013	0.00039999	0.49099	7498622.5	0.98272
33	2019-04-22t1823	1555975652.01	adult	146.063	90.009	-141.9152	586.9089	1.1727	212.3972	0.81169	168.2957	0.22492	0.010596	-0.027899	427.2822	0.90011	532.543	1.268	160359.9062	0.83121	4377.6079	3.6202	169.4186	0.32263	148.1032	0.34921	0.010017	0.0040631	0.24685	7340570	0.82332
33	2019-04-22t2223	1555990044.73	adult	150.0609	94.007	-137.9172	665.6041	1.9092	213.5807	0.888	167.1315	0.17905	0.010582	-0.041484	487.6239	1.6451	581.3284	1.7983	161467	0.91737	3160.9636	1.6605	168.2745	0.19621	147.8417	0.32646	0.01002	0.0073788	-0.58241	7154189	0.64297
33	2019-04-23t0223	1556004446.56	adult	154.0615	98.0075	-133.9167	560.7999	1.0352	196.7018	0.31522	151.5199	-0.64154	0.01061	-0.014219	424.7792	0.96483	487.5225	0.9217	148313.125	0.32411	2571.0093	0.72574	161.9227	-0.44274	143.2413	-0.1607	0.010017	0.0038386	-0.95729	7242157	0.72211
33	2019-04-23t0623	1556018846.9	adult	158.0615	102.0076	-129.9166	515.9177	0.68961	188.3061	0.058271	152.879	-0.54229	0.010667	0.040729	392.2361	0.64236	441.7408	0.5255	141229.5938	0.031334	2612.1301	0.78557	161.6875	-0.45855	142.7722	-0.20127	0.010005	-0.0077914	-0.58293	7094523	0.59132
33	2019-04-23t1023	1556033250.03	adult	162.0624	106.0084	-125.9157	433.1575	0.0294	186.9681	0.06072	158.6871	-0.19396	0.010681	0.054626	360.4997	0.33618	412.8166	0.29923	140039.125	0.025278	2397.1653	0.45568	166.8649	0.038909	146.7069	0.23493	0.010018	0.0055004	-0.41744	7611707	1.0522
33	2019-04-23t1423	1556047652.35	adult	166.0631	110.0091	-121.9151	543.1304	1.0011	199.3328	0.55125	167.6481	0.33185	0.01061	-0.013953	397.4663	0.80552	464.283	0.84389	150296.9375	0.55959	2717.1113	0.94221	171.3009	0.44164	149.2644	0.52508	0.010017	0.0036885	-0.013711	7182646.5	0.68831
33	2019-04-23t1823	1556062049.95	adult	170.0624	114.0084	-117.9158	596.1515	1.479	181.6339	-0.017895	151.5289	-0.4986	0.010667	0.041128	392.8328	0.80785	481.6809	1.058	136225.4062	-0.043405	2318.8948	0.33698	161.2645	-0.46275	140.6031	-0.39036	0.010002	-0.01077	-0.37496	6948887	0.50442
33	2019-04-23t2223	1556076455.23	adult	174.0639	118.0099	-113.9143	450.9311	0.32935	166.2944	-0.49482	147.2277	-0.68619	0.010596	-0.027241	309.6322	-0.053638	378.0894	0.13872	125552.2891	-0.47894	2362.9834	0.40066	166.0912	-0.035562	144.6383	0.05967	0.010021	0.0077894	-0.1359	7044096	0.60109
33	2019-04-24t0223	1556090854.95	adult	178.0638	122.0098	-109.9144	419.9819	0.1281	161.167	-0.61087	137.4669	-1.1677	0.01061	-0.013444	319.6492	0.11786	375.7768	0.17422	121519.8984	-0.60296	2724.2988	0.9418	165.4017	-0.09583	143.1125	-0.09224	0.010015	0.0018078	-0.24885	7018985.5	0.59602
33	2019-04-24t0623	1556105261.93	adult	182.0657	126.0118	-105.9124	490.3925	0.75304	176.3689	-0.020124	153.2592	-0.25163	0.010624	0.00040701	354.8276	0.56748	454.4754	0.96387	132805.8125	-0.020524	2337.5986	0.3606	160.3342	-0.51901	139.6068	-0.46318	0.010009	-0.0040704	0.19474	6936059	0.54458
33	2019-04-24t1023	1556119662.87	adult	186.066	130.012	-101.9122	448.9887	0.4742	157.4868	-0.60342	140.0118	-0.90705	0.010681	0.055606	305.1927	0.084607	381.8397	0.35015	117957.5938	-0.6321	2625.7422	0.79495	158.3357	-0.66965	136.4416	-0.79368	0.010021	0.0071884	-0.6357	6699657	0.36825
33	2019-04-24t1423	1556134057.63	adult	190.0645	134.0106	-97.9136	314.5861	-0.55347	157.7067	-0.52882	145.5192	-0.54775	0.010667	0.041947	260.3108	-0.34729	291.6263	-0.42486	118280.0156	-0.55048	2301.5688	0.30646	157.6766	-0.70589	136.4543	-0.77126	0.010012	-0.0011204	0.21811	6677289.5	0.36614
33	2019-04-24t1823	1556148459.55	adult	194.0651	138.0111	-93.9131	366.5292	-0.078689	152.0726	-0.65784	141.9375	-0.68011	0.010681	0.055856	257.9954	-0.31478	306.7175	-0.22787	113902.3672	-0.68547	2754.5674	0.9844	163.0463	-0.26917	137.6259	-0.62228	0.010002	-0.011515	0.93319	6797725	0.47278
33	2019-04-24t2223	1556162863.19	adult	198.0661	142.0121	-89.9121	478.164	0.8699	162.1597	-0.26291	147.5572	-0.33633	0.01061	-0.012824	297.6738	0.17663	388.7548	0.58326	122268.3906	-0.25606	2433.4629	0.49715	160.805	-0.44572	137.0932	-0.67206	0.010009	-0.004121	0.89106	6683218	0.38824
33	2019-04-25t0223	1556177268.83	adult	202.0676	146.0137	-85.9105	445.8911	0.65347	164.3708	-0.14151	150.4196	-0.14848	0.010724	0.097599	295.0025	0.19711	386.746	0.61178	122620.5938	-0.1934	2455.219	0.5239	161.0145	-0.43616	137.3686	-0.64277	0.010006	-0.0073968	0.74943	6758420.5	0.45556
33	2019-04-25t0623	1556191673.5	adult	206.0689	150.015	-81.9092	361.8119	0.019361	156.1245	-0.38032	142.863	-0.51632	0.010582	-0.04005	265.4101	-0.085853	304.2296	-0.10735	118030.0938	-0.35992	2239.4878	0.1948	161.0653	-0.44975	135.4826	-0.85044	0.010011	-0.0029163	0.8707	6693067	0.41428
33	2019-04-25t1023	1556206070.21	adult	210.068	154.0141	-77.9101	312.572	-0.33179	154.6103	-0.394	141.6502	-0.5538	0.01061	-0.012862	257.7954	-0.12591	288.063	-0.21332	116576.1562	-0.38756	2146.0024	0.049152	159.4616	-0.58397	136.9333	-0.71707	0.010007	-0.0065435	0.36625	6485303	0.26856
33	2019-04-25t1423	1556220473.19	adult	214.0688	158.0149	-73.9093	416.4975	0.52621	158.451	-0.23549	145.2297	-0.35313	0.010638	0.014444	290.1316	0.27443	369.5142	0.57429	119155.1641	-0.2429	2517.0776	0.59294	165.8223	-0.16136	140.4455	-0.39315	0.010004	-0.0096685	0.85093	7044299	0.70072
33	2019-04-25t1819	1556234638.22	adult	218.0036	161.9496	-69.9746	360.0135	0.11477	151.4771	-0.43991	143.0974	-0.44943	0.01061	-0.012985	245.5112	-0.18165	289.0782	-0.12682	114213.75	-0.43356	1970.832	-0.22571	161.9772	-0.45968	137.7482	-0.69041	0.01002	0.005478	0.69489	6935052	0.63097
33	2019-04-25t2219	1556249037.75	adult	222.0034	165.9495	-65.9747	452.7767	0.87961	165.4069	0.052742	152.0588	0.021053	0.010624	0.00065535	288.8369	0.34455	375.3331	0.70631	124551.375	0.052385	2386.2354	0.38544	167.8772	-0.088892	143.226	-0.18948	0.010021	0.0067728	0.95225	7069310	0.73994
33	2019-04-26t0219	1556263437.72	adult	226.0034	169.9495	-61.9747
33	2019-04-26t0619	1556277837.78	adult	230.0035	173.9495	-57.9747
33	2019-04-26t1019	1556292236.53	adult	234.0031	177.9491	-53.975
33	2019-04-26t1419	1556306637.51	adult	238.0034	181.9494	-49.9748
33	2019-04-26t1819	1556320948.82	adult	241.9787	185.9248	-45.9994
33	2019-04-26t2219	1556335345.32	adult	245.9778	189.9238	-42.0004
33	2019-04-27t0219	1556349746.72	adult	249.9782	193.9242	-38
33	2019-04-27t0619	1556364146.21	adult	253.978	197.9241	-34.0001
33	2019-04-27t1019	1556378546.18	adult	257.978	201.924	-30.0001
33	2019-04-27t1419	1556392945.91	adult	261.9779	205.924	-26.0002
33	2019-04-27t1819	1556407346.89	adult	265.9782	209.9242	-21.9999
33	2019-04-27t2219	1556421746.23	adult	269.978	213.9241	-18.0001
33	2019-04-28t0219	1556436146.77	adult	273.9782	217.9242	-14
33	2019-04-28t0619	1556450547.22	adult	277.9783	221.9243	-9.9999
33	2019-04-28t1019	1556464946.21	adult	281.978	225.9241	-6.0001
33	2019-04-28t1419	1556479346.6	adult	285.9781	229.9242	-2
33	2019-04-28t1819	1556493746.77	dead	289.9782	233.9242	2
35	2019-04-16t1819	1555457033	egg	-2	-62.0546	-333.9574
35	2019-04-16t2219	1555471433.1	larva	2	-58.0545	-329.9574
35	2019-04-17t0219	1555485833.65	larva	6.0002	-54.0544	-325.9572
35	2019-04-17t0619	1555500234.94	larva	10.0005	-50.054	-321.9568
35	2019-04-17t1019	1555514634.65	larva	14.0004	-46.0541	-317.9569
35	2019-04-17t1419	1555529034.13	larva	18.0003	-42.0543	-313.9571
35	2019-04-17t1819	1555543435.27	larva	22.0006	-38.0539	-309.9567
35	2019-04-17t2219	1555557834.94	larva	26.0005	-34.054	-305.9568
35	2019-04-18t0219	1555572234.43	larva	30.0004	-30.0542	-301.957
35	2019-04-18t0619	1555586634.9	larva	34.0005	-26.054	-297.9568
35	2019-04-18t1019	1555601035.45	larva	38.0007	-22.0539	-293.9567
35	2019-04-18t1422	1555615618.63	larva	42.0516	-18.003	-289.9058
35	2019-04-18t1823	1555630037.29	larva	46.0567	-13.9978	-285.9006
35	2019-04-18t2223	1555644430.76	larva	50.0549	-9.9996	-281.9024
35	2019-04-19t0223	1555658826.68	larva	54.0538	-6.0008	-277.9036	583.1777	-1.6163	225.6894	-1.9855	200.0055	-0.89875	0.010624	-0.0036492	458.3567	-1.8654	529.9986	-1.7321	169944.125	-1.9781	1312.1309	-1.1507	162.0004	-1.172	133.9471	-1.3351	0.010025	0.0081196	-0.51709	3878126.25	-1.7368
35	2019-04-19t0623	1555673228.39	larva	58.0543	-2.0003	-273.9031	746.9441	-0.8075	270.1533	-0.77833	211.8657	-0.46481	0.010652	0.024636	608.1018	-0.7372	693.5812	-0.77384	202885.1406	-0.79246	1336.1875	-1.0778	163.8423	-0.96006	139.9684	-0.76215	0.010014	-0.0023522	-0.79454	4646404.5	-1.0279
35	2019-04-19t1023	1555687630.52	adult	62.0549	2.0003	-269.9025	965.9209	0.32839	265.5358	-0.7437	179.0616	-1.3084	0.010624	-0.0019977	705.7579	0.097317	860.9128	0.27596	199948.4219	-0.74065	1513.2471	-0.65487	174.7621	0.023742	149.5417	0.18695	0.010004	-0.012104	-0.49699	5031050	-0.75441
35	2019-04-19t1423	1555702042.29	adult	66.0581	6.0036	-265.8992	800.1967	-0.34591	294.1895	0.19806	217.0035	-0.032373	0.010652	0.026238	648.5773	-0.1717	772.4541	-0.087365	220936.3281	0.17724	1433.894	-0.8397	165.2915	-0.69469	143.0469	-0.45663	0.010012	-0.0041716	-0.17543	5134615.5	-0.79167
35	2019-04-19t1823	1555716431.02	adult	70.055	10.0004	-261.9024	1114.3129	1.4075	290.5493	0.31165	193.9772	-0.63123	0.01061	-0.014118	798.7248	1.1721	938.222	1.0688	219074.1562	0.32226	1982.3223	0.3754	172.8994	0.070219	149.1325	0.17786	0.010008	-0.0073714	0.20846	5925782	-0.074126
35	2019-04-19t2223	1555730834.37	adult	74.0559	14.0014	-257.9014	792.6082	-0.12617	263.2506	-0.27039	189.4133	-0.65587	0.01061	-0.013378	627.896	-0.007349	752.822	0.094214	198490.9531	-0.25972	1406.3259	-0.90565	171.9287	0.090527	152.807	0.58566	0.010025	0.010088	-0.78366	6088338	-0.045828
35	2019-04-20t0223	1555745234.03	adult	78.0558	18.0013	-253.9015	753.0967	-0.20219	269.1425	0.13491	205.3166	0.10879	0.010596	-0.026319	599.7704	-0.063658	696.2087	-0.11167	203202.625	0.15655	1352.9216	-1.0236	161.4528	-0.8206	141.7217	-0.5867	0.010014	-7.3496e-05	-1.7738	6368344	0.11307
35	2019-04-20t0623	1555759634.37	adult	82.0559	22.0014	-249.9014	940.842	1.1125	277.1339	0.66714	191.0966	-0.27576	0.01061	-0.012129	682.5056	0.90253	860.3604	1.2312	208959	0.67747	1620.4886	-0.48262	173.3293	0.45615	154.6012	0.84422	0.01001	-0.0039662	-1.8396	6320278	-0.066233
35	2019-04-20t1023	1555774036.03	adult	86.0564	26.0018	-245.901	787.1209	0.38224	260.4105	0.37988	197.237	0.18117	0.010624	0.0017065	612.1653	0.50909	753.5107	0.71406	196089.0938	0.37806	1778.515	-0.22834	167.1965	-0.12295	148.2358	0.14784	0.010013	-0.00037695	-0.9273	6445258	-0.00011644
35	2019-04-20t1423	1555788432.79	adult	90.0555	30.0009	-241.9019	765.5162	0.46632	265.81	0.86977	203.5804	0.68569	0.010681	0.056827	581.9288	0.47782	716.4148	0.6853	199091.6875	0.81608	1805.7841	-0.24637	166.7834	-0.13799	149.6064	0.3084	0.010013	-0.00078509	-1.3192	6579604	0.097975
35	2019-04-20t1823	1555802833.95	adult	94.0558	34.0012	-237.9016	726.1135	0.42795	254.1372	0.73223	186.647	0.092381	0.010582	-0.039184	554.2194	0.46153	652.5869	0.43171	192127.7031	0.76875	1733.0229	-0.44851	170.1193	0.23978	150.0187	0.36218	0.01001	-0.0030645	-1.384	6593825	0.083845
35	2019-04-20t2223	1555817237.76	adult	98.0569	38.0023	-233.9005	663.1572	0.20171	236.4444	0.33542	187.7075	0.34087	0.010596	-0.02576	494.8752	0.085488	600.1011	0.23872	178515.5312	0.35836	1019.6118	-1.8039	162.0748	-0.61653	146.6484	-0.01423	0.010015	0.0015167	-0.92377	6538097.5	0.0078189
35	2019-04-21t0223	1555831638.05	adult	102.0569	42.0024	-229.9004	545.5167	-0.47656	205.381	-0.61815	163.0367	-0.74216	0.01054	-0.080181	425.9106	-0.44322	477.8198	-0.60114	155884.1875	-0.55592	1729.3262	-0.55767	160.9719	-0.72121	142.8044	-0.43936	0.010011	-0.0026441	-0.58703	6174720	-0.39083
35	2019-04-21t0623	1555846041.26	adult	106.0578	46.0033	-225.8995	553.8766	-0.22769	219.4799	0.16053	176.5592	0.11948	0.010624	0.001062	450.2621	0.051257	518.9952	-0.035081	165268.375	0.15983	1574.7115	-0.86834	166.1698	-0.1327	147.3989	0.11334	0.010018	0.0042799	-0.58893	6519007	-0.011815
35	2019-04-21t1023	1555860440.93	adult	110.0577	50.0032	-221.8996	666.4492	0.86052	254.8527	1.7535	199.0427	1.4782	0.01061	-0.012878	557.0543	1.5108	629.3235	1.1933	192158.9688	1.7679	1640.3439	-0.78372	169.8388	0.28478	151.4945	0.60555	0.01002	0.0064601	-0.41169	6542868.5	0.023384
35	2019-04-21t1423	1555874840.24	adult	114.0576	54.003	-217.8998	610.2203	0.5779	217.7099	0.46307	168.8092	-0.043288	0.010624	0.00049812	464.7265	0.61378	536.7747	0.50805	163935.5938	0.46308	1171.8014	-1.6052	164.5659	-0.2767	147.6156	0.18256	0.010004	-0.0094019	-0.76754	6497886.5	-0.014893
35	2019-04-21t1823	1555889244.87	adult	118.0588	58.0043	-213.8985	504.2551	-0.16772	207.696	0.20566	174.4021	0.34912	0.01061	-0.013443	417.8141	0.20904	476.6061	0.079744	156602.7812	0.21651	1252.6005	-1.4761	160.2449	-0.73742	141.995	-0.43758	0.010007	-0.0060015	-0.36668	6517319.5	0.013179
35	2019-04-21t2223	1555903646.31	adult	122.0592	62.0047	-209.8981	610.2656	0.87595	215.0535	0.6018	158.6746	-0.45948	0.010638	0.01372	490.8881	1.2325	568.9159	1.1383	161720.2031	0.59096	1408.4174	-1.2128	176.4477	1.0367	158.2727	1.4159	0.010021	0.0080332	-0.67784	6778943	0.28894
35	2019-04-22t0223	1555918047.85	adult	126.0597	66.0051	-205.8977	458.8875	-0.33679	206.365	0.34669	178.7138	0.68888	0.010667	0.041118	381.3359	0.0083894	420.7585	-0.23458	154773.7344	0.31496	1777.4308	-0.58513	170.0479	0.352	151.4594	0.66054	0.010017	0.0045273	-0.37923	6620305.5	0.12487
35	2019-04-22t0623	1555932448.24	adult	130.0598	70.0052	-201.8976	659.5413	1.5389	226.9857	1.207	182.9725	0.95118	0.010624	-0.00017214	482.3738	1.3294	567.1167	1.3519	170920.25	1.2073	3161.2407	1.7323	177.0583	1.1289	156.4106	1.2238	0.010015	0.0021976	0.24614	7195471.5	0.70474
35	2019-04-22t1023	1555946853.32	adult	134.0612	74.0066	-197.8962	658.0692	1.6141	233.1442	1.486	179.5836	0.78688	0.010596	-0.027548	517.3156	1.8191	616.8018	1.9394	176023.875	1.5092	1702.6625	-0.68173	177.6812	1.2037	159.41	1.5601	0.010007	-0.0055633	-0.3339	6977897	0.48217
35	2019-04-22t1423	1555961274.59	adult	138.0671	78.0125	-193.8903	608.377	1.2466	232.0223	1.4766	191.4953	1.4467	0.010652	0.027061	484.9399	1.4854	548.1047	1.3133	174248.7812	1.4527	1352.1168	-1.2405	166.7338	0.037027	149.1567	0.44553	0.010009	-0.003285	0.064048	6979642.5	0.48201
35	2019-04-22t1823	1555975661.43	adult	142.0634	82.0089	-189.8939	571.3834	0.98153	226.7581	1.3092	186.1075	1.1675	0.010624	-0.00054455	453.0171	1.1552	520.2473	1.0928	170748.8125	1.3079	1309.7311	-1.2901	170.7519	0.46713	154.3704	1.0189	0.010019	0.0061134	-0.72116	7226391.5	0.71947
35	2019-04-22t2223	1555990054.14	adult	146.0614	86.0069	-185.8959	599.9347	1.2874	241.4353	1.8743	199.3551	1.8931	0.010596	-0.027899	491.9552	1.6548	552.9225	1.4706	182283.6875	1.895	1092.0073	-1.619	171.012	0.48702	156.0101	1.1989	0.010014	0.00107	-0.79034	7155653.5	0.64749
35	2019-04-23t0223	1556004456.29	adult	150.062	90.0075	-181.8954	724.2308	2.423	224.4606	1.2831	158.9146	-0.26293	0.010724	0.096132	553.4984	2.4078	644.9234	2.4266	167447.6406	1.2053	1588.5165	-0.81525	171.3621	0.50874	154.6293	1.055	0.010006	-0.0067195	-0.37862	7278605	0.75894
35	2019-04-23t0623	1556018856.39	adult	154.062	94.0075	-177.8953	697.712	2.226	243.6948	2.0111	179.7133	0.87905	0.010638	0.013157	572.0316	2.6568	636.4909	2.3832	183258.4688	1.9958	1533.9561	-0.88674	177.9828	1.1479	161.2943	1.7778	0.010013	0.000497	-0.58697	7145474	0.63393
35	2019-04-23t1023	1556033259.63	adult	158.0629	98.0084	-173.8944	715.9063	2.411	247.8037	2.193	187.9889	1.3566	0.01061	-0.01417	561.7826	2.5745	637.7124	2.432	186844.0156	2.2009	2353.709	0.38804	180.9632	1.403	163.7411	2.0506	0.010015	0.0020619	-0.70302	7300055.5	0.7747
35	2019-04-23t1423	1556047661.81	adult	162.0635	102.009	-169.8938	601.9316	1.4621	214.8982	1.0561	159.7864	-0.13439	0.010624	-0.0004185	482.1632	1.7096	541.1941	1.535	161818.375	1.0543	1026.1837	-1.6372	169.0344	0.24258	154.7617	1.0993	0.010007	-0.0059576	-1.1809	7297216.5	0.77721
35	2019-04-23t1823	1556062059.64	adult	166.0629	106.0084	-165.8944	641.9128	1.8275	243.6681	2.119	189.9737	1.5427	0.010582	-0.041184	530.518	2.2931	594.2905	2.0815	184213.0625	2.1496	1024.9631	-1.627	174.6222	0.74455	160.7981	1.763	0.010003	-0.0095319	-1.008	7558523.5	1.0111
35	2019-04-23t2223	1556076464.69	adult	170.0643	110.0098	-161.893	623.7325	1.7068	233.0639	1.7862	189.0784	1.5389	0.01061	-0.013771	507.4579	2.0791	570.4297	1.8947	175730.1562	1.7938	1753.5237	-0.51792	176.2019	0.86414	163.3827	2.064	0.010016	0.0025359	-1.1056	7775966.5	1.204
35	2019-04-24t0223	1556090864.63	adult	174.0643	114.0098	-157.893	665.8333	2.0869	260.6089	2.7915	206.3954	2.5284	0.010624	6.3712e-05	543.5995	2.5277	634.7996	2.5409	196238.4688	2.7866	1145.6327	-1.4346	174.6251	0.70633	161.4495	1.8858	0.010014	0.001248	-0.86566	7498052	0.98016
35	2019-04-24t0623	1556105271.46	adult	178.0662	118.0117	-153.8911	675.527	2.2038	257.4221	2.7256	190.6543	1.7248	0.010596	-0.027078	571.9109	2.8938	641.5723	2.6482	194353.7188	2.7451	1048.8763	-1.5809	178.8041	1.0495	166.4582	2.4714	0.01	-0.013042	-0.81135	8046006	1.4442
35	2019-04-24t1023	1556119672.27	adult	182.0665	122.0119	-149.8909	638.2653	1.9501	230.4977	1.8482	171.3837	0.73267	0.010652	0.027857	534.1056	2.5398	599.6629	2.3113	173103.7812	1.8247	1059.7654	-1.5656	173.8939	0.62139	161.1724	1.9229	0.010011	-0.0019213	-0.78927	7781580	1.2384
35	2019-04-24t1423	1556134067.11	adult	186.065	126.0105	-145.8923	595.5292	1.658	218.2128	1.4828	165.3791	0.46412	0.010596	-0.026746	443.06	1.6024	512.8138	1.5636	164750.625	1.501	1158.103	-1.4161	164.6188	-0.15235	153.8265	1.1301	0.010004	-0.009859	-1.1691	7520444	1.0374
35	2019-04-24t1823	1556148469.08	adult	190.0656	130.011	-141.8918	614.3902	1.8628	237.4688	2.1981	190.6316	1.8777	0.010596	-0.026589	497.7245	2.2682	573.1503	2.1798	179288.9062	2.2177	1185.761	-1.3733	168.7157	0.18291	156.2286	1.4116	0.010004	-0.0090545	-0.90941	7386542.5	0.93956
35	2019-04-24t2223	1556162873.05	adult	194.0667	134.0121	-137.8907	664.6984	2.3264	239.4079	2.312	188.9342	1.8219	0.01061	-0.012863	514.1144	2.5153	601.6556	2.5046	180513.5469	2.3208	1090.5126	-1.5132	172.3285	0.45948	160.2096	1.8327	0.010006	-0.0072546	-1.0779	7526102	1.0562
35	2019-04-25t0223	1556177278.39	adult	198.0682	138.0136	-133.8892	592.8632	1.7934	223.4406	1.8096	179.4796	1.3479	0.010596	-0.026459	459.219	1.9641	533.7971	1.9262	168697.6562	1.8282	1144.5868	-1.4309	166.513	-0.0079628	155.7752	1.3215	0.010011	-0.0026293	-1.1896	7501575.5	1.0361
35	2019-04-25t0623	1556191683.4	adult	202.0695	142.015	-129.8878	621.1945	2.059	229.1924	2.0391	192.0742	2.0319	0.010738	0.11157	451.7923	1.9322	556.7217	2.1821	170748.3125	1.9558	1031.3662	-1.6004	168.3016	0.11049	157.6231	1.4817	0.010012	-0.0019108	-1.0444	7346195.5	0.91496
35	2019-04-25t1023	1556206079.74	adult	206.0685	146.014	-125.8888	582.7921	1.7803	205.4435	1.271	158.7581	0.30957	0.010596	-0.026452	494.7267	2.4511	564.1756	2.2867	155109.8125	1.2884	1072.6603	-1.5414	169.677	0.18133	158.9635	1.5651	0.010004	-0.00962	-1.2893	7411829.5	0.9669
35	2019-04-25t1423	1556220483.12	adult	210.0695	150.0149	-121.8879	722.6903	2.9203	241.952	2.5207	173.144	1.0725	0.01061	-0.012862	587.4217	3.5249	670.8201	3.3049	182431.7656	2.5304	1300.5491	-1.2068	169.2168	0.11518	158.7429	1.4877	0.010012	-0.0018737	-1.3214	7723898.5	1.2057
35	2019-04-25t1819	1556234647.88	adult	214.0041	153.9496	-117.9532	605.4994	2.0184	234.3362	2.2937	190.1637	1.9574	0.010624	0.00073776	485.3168	2.4416	560.0821	2.3244	176455.1406	2.293	1144.2523	-1.4461	165.5946	-0.17681	154.8475	1.041	0.010017	0.0027004	-1.3047	7273907	0.87145
35	2019-04-25t2219	1556249047.6	adult	218.004	157.9495	-113.9533	583.6064	1.8765	228.1101	2.116	191.5389	2.0344	0.01054	-0.080798	434.7476	1.9299	509.4226	1.8998	173135.5469	2.1761	1326.1017	-1.1844	169.8477	0.082853	160.0552	1.4998	0.010019	0.0043676	-1.2647	7340646	0.92831
35	2019-04-26t0219	1556263447.46	adult	222.004	161.9494	-109.9534	696.1658	2.7945	241.1284	2.5815	192.8776	2.1089	0.01061	-0.013015	544.2157	3.2102	623.4156	2.993	181810.8438	2.5918	1381.5564	-1.1107	166.5702	-0.17747	157.6144	1.2053	0.010007	-0.0072834	-1.423	7523477	1.0682
35	2019-04-26t0619	1556277847.63	adult	226.0041	165.9495	-105.9533	630.4426	2.3097	218.1314	1.8437	167.8831	0.83849	0.01061	-0.013033	474.2565	2.4806	557.1655	2.4263	164471.0938	1.8531	1398.2695	-1.0947	167.5721	-0.14462	156.1424	1.01	0.010008	-0.0067151	-1.2805	7450926	1.0222
35	2019-04-26t1019	1556292246.2	adult	230.0037	169.9491	-101.9537	757.7581	3.3404	231.1646	2.3095	185.3745	1.7355	0.01061	-0.013044	514.0903	2.9883	617.0829	3.0249	174298.0938	2.3197	1555.0101	-0.86985	168.7893	-0.099529	157.142	1.0515	0.010016	0.0012557	-1.3625	7768528	1.2516
35	2019-04-26t1419	1556306647.25	adult	234.0039	173.9494	-97.9534	722.6463	3.0929	223.6282	2.0852	167.7047	0.84091	0.010652	0.028064	537.778	3.316	646.631	3.3425	167944.7656	2.0652	1554.5923	-0.87973	175.1647	0.27654	163.6249	1.6013	0.010009	-0.0065003	-1.1764	7998020.5	1.4131
35	2019-04-26t1819	1556320953.85	adult	237.978	177.9234	-93.9794	637.8567	2.4548	231.9341	2.3906	187.5879	1.851	0.010624	0.00059291	484.4255	2.7599	570.7459	2.6781	174646.3438	2.3908	1402.0435	-1.1177	178.9606	0.47585	166.6	1.8117	0.010019	0.0030193	-1.1612	8020475.5	1.4281
35	2019-04-26t2219	1556335350.15	adult	241.977	181.9224	-89.9804	781.0353	3.5953	230.4256	2.3653	187.0954	1.8246	0.010582	-0.040336	481.8131	2.7823	586.8138	2.8664	174201.7188	2.3965	1872.7759	-0.42293	173.3767	0.078417	159.4348	1.0919	0.010021	0.0054447	-1.2147	7854659	1.3154
35	2019-04-27t0219	1556349751.76	adult	245.9774	185.9229	-85.9799
35	2019-04-27t0619	1556364151.1	adult	249.9772	189.9227	-81.9801
35	2019-04-27t1019	1556378551.11	adult	253.9772	193.9227	-77.9801
35	2019-04-27t1419	1556392950.8	adult	257.9772	197.9226	-73.9802
35	2019-04-27t1819	1556407351.91	adult	261.9775	201.9229	-69.9799
35	2019-04-27t2219	1556421751.22	adult	265.9773	205.9227	-65.9801
35	2019-04-28t0219	1556436151.74	adult	269.9774	209.9229	-61.98
35	2019-04-28t0619	1556450552.23	adult	273.9776	213.923	-57.9798
35	2019-04-28t1019	1556464951.2	adult	277.9773	217.9227	-53.9801
35	2019-04-28t1419	1556479351.59	adult	281.9774	221.9228	-49.98
35	2019-04-28t1819	1556493751.79	adult	285.9774	225.9229	-45.9799
35	2019-04-28t2219	1556508151.99	adult	289.9775	229.9229	-41.9799
35	2019-04-29t0219	1556522551.91	adult	293.9775	233.9229	-37.9799
35	2019-04-29t0619	1556536952.6	adult	297.9777	237.9231	-33.9797
35	2019-04-29t1019	1556551279.62	adult	301.9574	241.9028	-30
35	2019-04-29t1419	1556565681.06	adult	305.9578	245.9032	-25.9996
35	2019-04-29t1819	1556580083.72	adult	309.9585	249.904	-21.9988
35	2019-04-29t2219	1556594479.57	adult	313.9574	253.9028	-18
35	2019-04-30t0219	1556608879.76	adult	317.9574	257.9029	-13.9999
35	2019-04-30t0619	1556623279.62	adult	321.9574	261.9028	-10
35	2019-04-30t1019	1556637679.49	adult	325.9573	265.9028	-6
35	2019-04-30t1419	1556652083.24	adult	329.9584	269.9038	-1.999
35	2019-04-30t1819	1556666475.88	dead	333.9563	273.9018	1.999
36	2019-04-16t1419	1555442639.77	egg	-1.9997	-54.0552	-234.0033
36	2019-04-16t1819	1555457037.39	larva	1.9997	-50.0559	-230.004
36	2019-04-16t2219	1555471437.48	larva	5.9997	-46.0559	-226.004
36	2019-04-17t0219	1555485838.04	larva	9.9998	-42.0557	-222.0038
36	2019-04-17t0619	1555500239.41	larva	14.0002	-38.0553	-218.0034
36	2019-04-17t1019	1555514639.04	larva	18.0001	-34.0554	-214.0035
36	2019-04-17t1419	1555529038.58	larva	22	-30.0556	-210.0037
36	2019-04-17t1819	1555543439.63	larva	26.0003	-26.0553	-206.0034
36	2019-04-17t2219	1555557839.42	larva	30.0002	-22.0553	-202.0034
36	2019-04-18t0219	1555572238.87	larva	34.0001	-18.0555	-198.0036
36	2019-04-18t0619	1555586639.31	larva	38.0002	-14.0554	-194.0034
36	2019-04-18t1019	1555601039.9	larva	42.0004	-10.0552	-190.0033
36	2019-04-18t1422	1555615623.36	larva	46.0513	-6.0042	-185.9523
36	2019-04-18t1823	1555630041.85	larva	50.0565	-1.9991	-181.9472	1390.1887	1.765	389.0988	1.6964	272.6188	0.8672	0.01061	-0.018185	1053.3496	1.9581	1164.9849	1.4298	293380.5312	1.7063	2519.137	1.8638	200.158	1.6684	163.7338	1.473	0.010004	-0.013645	2.0933	5642052.5	0.43729
36	2019-04-18t2223	1555644435.43	adult	54.0547	1.9991	-177.949	1122.1213	0.7599	367.4906	1.4132	255.4335	0.58571	0.010582	-0.044544	912.8435	1.2108	1038.5751	0.93691	277822.875	1.4467	1916.9634	0.33427	188.9067	0.9392	158.6949	1.0319	0.010024	0.0070228	0.38016	5578038	0.18491
36	2019-04-19t0223	1555658831.17	adult	58.0535	5.9979	-173.9502	1233.1364	1.4162	364.1833	1.5656	240.7449	0.34699	0.010667	0.038413	955.8209	1.6998	1060.2547	1.2168	273137.4375	1.5273	2313.1233	1.2616	187.3599	0.94547	158.4771	1.0431	0.010019	0.0021664	1.0207	6021558.5	0.51135
36	2019-04-19t0623	1555673233.09	adult	62.054	9.9985	-169.9496	905.4422	0.040778	269.5549	-0.63932	200.9691	-0.65943	0.010582	-0.042896	681.8626	-0.076457	811.1394	-0.0041542	203783.5156	-0.60868	1586.5242	-0.48383	170.5231	-0.33153	145.0368	-0.26129	0.010004	-0.011911	0.2194	6255468	0.60415
36	2019-04-19t1023	1555687635.08	adult	66.0546	13.999	-165.9491	991.2255	0.601	329.4286	1.1545	227.0099	0.28151	0.010652	0.026237	811.5457	1.0604	934.4441	0.85961	247400.9062	1.129	1765.9044	-0.084214	176.646	0.29133	153.6394	0.61921	0.010024	0.0082975	-0.61019	6678807	0.90804
36	2019-04-19t1423	1555702047.05	adult	70.0579	18.0023	-161.9457	1060.5983	1.129	316.7994	1.0591	213.0627	0.0075834	0.010596	-0.027751	826.6969	1.3929	936.7087	1.0597	239183.5625	1.0811	2626.4592	1.805	180.8971	0.7916	156.644	0.95708	0.01002	0.0049871	0.20743	7058787	1.1631
36	2019-04-19t1823	1555716435.49	adult	74.0547	21.9991	-157.949	917.3115	0.55362	287.4185	0.45417	204.2742	-0.12137	0.010624	0.00029254	685.4232	0.46764	826.9358	0.56664	216426.0938	0.4531	2117.1985	0.63435	174.4976	0.33162	152.2843	0.53024	0.010009	-0.0054691	-0.34137	6955997	0.89425
36	2019-04-19t2223	1555730839.15	adult	78.0557	26.0001	-153.9479	754.0884	-0.19648	286.4769	0.68562	229.1327	1.0364	0.010624	0.00098684	620.3787	0.11537	705.9577	-0.046337	215717.0938	0.68377	2220.3062	0.81091	161.7137	-0.79507	139.8373	-0.791	0.010013	-0.001754	0.1652	6718880.5	0.4898
36	2019-04-20t0223	1555745238.55	adult	82.0555	30	-149.9481	917.5718	0.96999	285.6249	0.95418	207.8808	0.42974	0.01061	-0.012129	697.4632	1.0397	814.3999	0.90623	215361.1719	0.96456	2230.7104	0.77281	178.7728	1.0103	152.8442	0.64941	0.010003	-0.010675	1.1829	6791220.5	0.43704
36	2019-04-20t0623	1555759639.1	adult	86.0557	34.0001	-145.948	927.8334	1.2864	283.1353	1.1824	182.9999	-0.45011	0.010582	-0.039199	738.8125	1.726	836.7433	1.33	214050.3125	1.2198	2779.8242	1.7597	172.4197	0.42095	148.6933	0.19927	0.010005	-0.0082415	1.0851	6755231.5	0.33274
36	2019-04-20t1023	1555774040.59	adult	90.0561	38.0005	-141.9475	755.9827	0.40226	267.7608	0.94123	206.4544	0.81944	0.01061	-0.011895	602.9617	0.68896	674.1048	0.35806	201891.6562	0.95217	2215.3284	0.54105	175.7764	0.81577	153.4742	0.74766	0.010023	0.0094433	0.83934	7365732	0.9475
36	2019-04-20t1423	1555788437.43	adult	94.0552	41.9997	-137.9484	759.2037	0.66056	273.1704	1.4489	187.7345	0.14507	0.010596	-0.025585	652.6496	1.4907	707.3888	0.87476	206243.6562	1.4746	2135.6187	0.30391	174.7721	0.74099	154.6893	0.89691	0.010013	-0.00024252	-0.081667	7313338.5	0.86524
36	2019-04-20t1823	1555802838.51	adult	98.0555	46	-133.9481	821.7765	1.3654	255.8012	1.0794	194.3815	0.67543	0.010724	0.098271	598.4629	1.2096	735.4137	1.381	190827.7031	0.98706	2283.0872	0.49916	172.7956	0.55122	155.33	0.98471	0.010008	-0.0055119	-0.087842	7493453	1.0475
36	2019-04-20t2223	1555817242.33	adult	102.0566	50.001	-129.9471	707.9631	0.76184	274.5953	2.0773	206.8782	1.5206	0.01061	-0.012365	609.1378	1.6102	674.8776	1.1301	207044.8594	2.092	2659.197	1.1006	173.7044	0.67127	153.3359	0.77329	0.01002	0.0067012	-0.1079	7367672	0.90604
36	2019-04-21t0223	1555831642.65	adult	106.0567	54.0011	-125.947	760.8582	1.403	262.8286	1.8597	206.4797	1.7026	0.01061	-0.012609	569.5441	1.4231	672.4391	1.3609	198172.7188	1.8743	2752.5803	1.1926	173.9112	0.71304	154.903	0.97482	0.010019	0.0057747	-0.34388	7654877	1.2178
36	2019-04-21t0623	1555846045.87	adult	110.0576	58.002	-121.9461	552.5131	-0.063205	219.5209	0.36451	188.7808	0.92405	0.010582	-0.040111	421.4367	-0.081416	502.0468	1.7434e-05	165957.8125	0.39865	2078.8765	-0.028045	180.9007	1.4898	157.7359	1.3188	0.010008	-0.0055425	-0.62372	7266601.5	0.80177
36	2019-04-21t1023	1555860445.5	adult	114.0575	62.0019	-117.9462	454.2091	-0.72024	171.4427	-1.3587	131.2607	-2.0999	0.01061	-0.013172	351.3509	-0.73976	412.9575	-0.68363	129267.8281	-1.3513	1816.1586	-0.50694	169.4504	0.25446	144.1094	-0.21637	0.010015	0.0018957	0.46202	7292298	0.83185
36	2019-04-21t1423	1555874844.86	adult	118.0573	66.0017	-113.9464	545.0956	0.18029	202.4819	0.00046846	158.2146	-0.54414	0.010596	-0.027077	415.592	0.18212	484.9971	0.16229	152873.8438	0.021484	2457.3018	0.56219	180.3479	1.4495	154.5099	0.9802	0.010004	-0.0095654	-0.53792	7589943	1.1427
36	2019-04-21t1823	1555889249.44	adult	122.0586	70.003	-109.9451	512.8004	0.028521	206.0483	0.24901	162.4911	-0.24867	0.010582	-0.040889	395.7133	0.07253	440.622	-0.14694	155772.5312	0.28133	1386.0442	-1.2504	177.948	1.2002	155.6199	1.1168	0.010023	0.010041	-0.2006	7243550.5	0.77115
36	2019-04-21t2223	1555903651.04	adult	126.059	74.0034	-105.9446	514.7976	0.15602	214.1707	0.64997	182.2148	0.88165	0.010596	-0.027415	417.3689	0.44799	472.2896	0.28718	161698.8438	0.67243	1895.4255	-0.38746	174.4144	0.82825	151.8417	0.70341	0.010019	0.0058156	-0.0072164	7346510.5	0.86723
36	2019-04-22t0223	1555918052.46	adult	130.0594	78.0038	-101.9442	544.5997	0.51836	231.0731	1.364	197.2949	1.7353	0.010624	-0.00017213	450.1191	0.93789	516.0102	0.83268	173998.0312	1.3643	1730.1956	-0.65134	177.8511	1.2151	154.3026	0.98947	0.010019	0.0063168	0.0089577	7064956	0.57324
36	2019-04-22t0623	1555932452.98	adult	134.0596	82.004	-97.9441	476.1617	-0.0036005	191.7316	-0.084398	150.7233	-0.78308	0.010638	0.013462	386.0087	0.23987	419.0827	-0.063835	144182.1875	-0.093941	1853.5964	-0.4323	166.9767	0.048707	146.1493	0.10117	0.010002	-0.010829	-0.24597	7178664	0.68179
36	2019-04-22t1023	1555946857.95	adult	138.0609	86.0054	-93.9427	660.7551	1.7117	222.1055	1.1055	177.3791	0.68388	0.010624	-0.0003882	471.2493	1.3223	561.7941	1.4511	167245.4531	1.1048	1747.5204	-0.59391	179.6077	1.4094	157.5775	1.3626	0.010019	0.0064186	-0.2752	7457490.5	0.95084
36	2019-04-22t1423	1555961279.48	adult	142.0669	90.0113	-89.9367	538.9712	0.69469	210.9868	0.72635	181.8933	0.94086	0.010667	0.040684	384.2347	0.34517	450.7753	0.39766	158240.125	0.69464	1926.5292	-0.2938	175.605	0.97669	153.8895	0.96692	0.010004	-0.0082051	-0.70477	7284448.5	0.77561
36	2019-04-22t1823	1555975666.07	adult	146.0632	94.0076	-85.9405	590.0614	1.2004	219.3198	1.065	182.0141	0.96175	0.010596	-0.027899	428.3488	0.91256	495.0914	0.89572	165586.4844	1.0848	2072.2693	-0.055875	181.2185	1.5401	158.6469	1.4823	0.010009	-0.0030978	0.25402	7477255.5	0.95328
36	2019-04-22t2223	1555990058.98	adult	150.0612	98.0057	-81.9424	458.1567	0.09135	196.0696	0.25208	177.4948	0.73649	0.01061	-0.014253	369.0414	0.27219	408.4147	0.09017	147836.4844	0.26117	1447.0195	-1.038	159.8034	-0.66124	140.6822	-0.44195	0.010009	-0.003444	-0.75976	6801393.5	0.31411
36	2019-04-23t0223	1556004460.95	adult	154.0618	102.0062	-77.9419	588.5184	1.2763	225.529	1.3555	188.5814	1.3573	0.010596	-0.027853	444.995	1.1971	515.5239	1.1964	170274.375	1.3747	2289.323	0.28776	176.9921	1.0498	154.6815	1.0677	0.010011	-0.0013429	-0.3594	7478271	0.93745
36	2019-04-23t0623	1556018861.08	adult	158.0618	106.0062	-73.9418	615.5217	1.5469	228.0335	1.4836	177.0568	0.76535	0.010667	0.040729	503.4544	1.9098	584.5148	1.9144	171025.0938	1.4485	1749.957	-0.54071	166.596	0.015482	145.6793	0.11093	0.010019	0.0060147	-0.49393	7166794	0.6558
36	2019-04-23t1023	1556033264.3	adult	162.0627	110.0071	-69.941	512.5252	0.70314	203.2803	0.64205	173.3804	0.60219	0.010582	-0.04132	378.8057	0.54283	460.5578	0.7588	153679.9219	0.66977	1712.3623	-0.58969	159.7331	-0.63061	140.4412	-0.43741	0.010017	0.0045665	-0.52495	7127612	0.62893
36	2019-04-23t1423	1556047666.72	adult	166.0634	114.0078	-65.9403	521.2617	0.81822	218.6357	1.2338	188.4616	1.4607	0.010582	-0.041184	413.6825	0.98682	464.5715	0.84664	165288.5469	1.2624	1291.6039	-1.2222	159.3729	-0.64618	141.4852	-0.30988	0.010017	0.0044248	-0.58133	7222939	0.72292
36	2019-04-23t1823	1556062064.31	adult	170.0627	118.0071	-61.9409	655.2199	1.9668	216.2449	1.1962	165.171	0.24166	0.010624	-0.00010075	482.9036	1.8068	546.8195	1.6721	162832.4219	1.194	1852.1219	-0.36883	164.8496	-0.14429	144.9063	0.073278	0.010003	-0.01006	-0.53734	7069904	0.60678
36	2019-04-23t2223	1556076469.36	adult	174.0641	122.0085	-57.9395	639.4261	1.8709	217.6372	1.2942	182.29	1.2188	0.01061	-0.013607	440.7351	1.3928	543.6364	1.6879	164098.4688	1.3018	2421.4661	0.48882	164.6213	-0.16336	145.5789	0.16185	0.010003	-0.010339	-0.72103	6945042	0.51838
36	2019-04-24t0223	1556090869.33	adult	178.0641	126.0085	-53.9396	627.2363	1.8115	213.1247	1.1901	171.885	0.70404	0.010667	0.041457	457.5484	1.6353	542.2314	1.7236	159843.5312	1.1587	2555.5601	0.68773	163.3749	-0.26903	143.523	-0.04716	0.01002	0.006763	-0.50488	6684976	0.32017
36	2019-04-24t0623	1556105276.45	adult	182.0661	130.0105	-49.9376	531.2416	1.0837	200.795	0.82299	165.8304	0.43108	0.010624	0.00040703	400.7962	1.0732	461.3991	1.0281	151198.5938	0.82166	2292.7966	0.29307	158.4585	-0.67676	140.0198	-0.41748	0.010013	-0.00080331	-0.63619	6710241.5	0.35929
36	2019-04-24t1023	1556119676.88	adult	186.0662	134.0106	-45.9375	509.1715	0.96038	208.6608	1.1547	177.3969	1.1137	0.010596	-0.026746	393.6504	1.0584	438.396	0.87412	157538.9375	1.1723	2923.0723	1.2429	165.958	-0.042094	143.8083	0.021509	0.010018	0.0045533	-0.10846	6758970	0.4166
36	2019-04-24t1423	1556134071.82	adult	190.0648	138.0092	-41.9389	490.7162	0.86604	195.0526	0.74795	159.7985	0.21997	0.010638	0.014424	400.2486	1.1944	450.1928	1.0422	146679.5625	0.73809	3057.3098	1.4442	161.4445	-0.40252	141.1853	-0.249	0.010023	0.0095929	-0.41455	6668463.5	0.35901
36	2019-04-24t1823	1556148473.81	adult	194.0653	142.0098	-37.9383	464.338	0.71026	193.7093	0.75799	167.5872	0.68544	0.010596	-0.026498	340.9934	0.60233	389.8113	0.54196	146250.5156	0.77446	2541.9756	0.66531	166.0888	-0.030334	143.3677	0.001887	0.010016	0.0022921	0.17202	6649696	0.3542
36	2019-04-24t2223	1556162878.07	adult	198.0665	146.011	-33.9371	492.4445	0.98488	179.931	0.33813	153.9125	-0.0010208	0.010596	-0.026459	332.4977	0.56194	394.6969	0.63828	135847.9375	0.35355	2550.0188	0.67152	157.5749	-0.69345	135.2271	-0.8712	0.01	-0.013028	-0.21145	6696619.5	0.39885
36	2019-04-25t0223	1556177283.15	adult	202.0679	150.0124	-29.9357	397.5536	0.26592	181.9868	0.45108	168.8129	0.81432	0.010652	0.028328	297.3406	0.22299	347.4252	0.24851	136672.125	0.4341	2358.3149	0.37932	171.5159	0.35163	146.0593	0.26878	0.010009	-0.0046612	0.53538	6528925	0.27618
36	2019-04-25t0623	1556191688.5	adult	206.0694	154.0139	-25.9342	388.4383	0.23155	170.9114	0.11479	154.4783	0.087193	0.010638	0.014561	275.2287	0.02278	327.9776	0.11137	128525.4062	0.10664	2061.9192	-0.069415	163.123	-0.29896	139.8395	-0.40224	0.010019	0.0052632	0.040698	6691630.5	0.41317
36	2019-04-25t1023	1556206084.53	adult	210.0683	158.0127	-21.9353	400.0161	0.36162	171.632	0.17402	157.9513	0.28794	0.01061	-0.012862	280.9183	0.13019	336.9483	0.23602	129410.5312	0.18112	2987.4966	1.2992	168.7329	0.08051	144.7932	0.077504	0.010014	-0.00010388	0.149	6959050.5	0.62702
36	2019-04-25t1423	1556220487.93	adult	214.0693	162.0137	-17.9344	309.7621	-0.31672	149.1451	-0.5457	140.2617	-0.60859	0.01061	-0.012934	222.509	-0.47667	270.0958	-0.33905	112455.4141	-0.53947	2702.1709	0.86787	161.6855	-0.45177	139.2479	-0.51234	0.010005	-0.0090581	0.058155	6997423.5	0.66584
36	2019-04-25t1819	1556234652.67	adult	218.0039	165.9483	-13.9997	276.5191	-0.54307	146.7289	-0.59827	139.2711	-0.64563	0.010638	0.014393	221.673	-0.44764	243.5466	-0.5456	110340.1562	-0.60512	1436.7297	-1.0199	162.181	-0.44563	136.6929	-0.79402	0.010004	-0.010045	0.11871	6760027.5	0.50267
36	2019-04-25t2219	1556249052.43	adult	222.0038	169.9483	-9.9998	274.7915	-0.52072	154.7258	-0.30396	149.7086	-0.099159	0.010624	0.00065535	216.1208	-0.47139	247.4629	-0.4723	116508.5469	-0.30431	1842.5618	-0.42417	171.2282	0.1382	146.9134	0.16797	0.010011	-0.0036892	0.11018	6910084	0.62484
36	2019-04-26t0219	1556263452.27	adult	226.0038	173.9482	-5.9998
36	2019-04-26t0619	1556277852.47	adult	230.0039	177.9483	-1.9998
36	2019-04-26t1019	1556292250.97	dead	234.0034	181.9479	1.9998
37	2019-04-16t1419	1555442644.13	egg	-1.9997	-58.0538	-249.9755
37	2019-04-16t1819	1555457041.76	larva	1.9997	-54.0545	-245.9761
37	2019-04-16t2219	1555471441.92	larva	5.9997	-50.0544	-241.9761
37	2019-04-17t0219	1555485842.44	larva	9.9999	-46.0543	-237.9759
37	2019-04-17t0619	1555500243.92	larva	14.0003	-42.0539	-233.9755
37	2019-04-17t1019	1555514643.49	larva	18.0002	-38.054	-229.9757
37	2019-04-17t1419	1555529043.02	larva	22	-34.0541	-225.9758
37	2019-04-17t1819	1555543444.08	larva	26.0003	-30.0538	-221.9755
37	2019-04-17t2219	1555557843.88	larva	30.0003	-26.0539	-217.9755
37	2019-04-18t0219	1555572243.38	larva	34.0001	-22.054	-213.9757
37	2019-04-18t0619	1555586643.79	larva	38.0002	-18.0539	-209.9756
37	2019-04-18t1019	1555601044.37	larva	42.0004	-14.0537	-205.9754
37	2019-04-18t1422	1555615627.86	larva	46.0514	-10.0028	-201.9244
37	2019-04-18t1823	1555630046.55	larva	50.0566	-5.9976	-197.9193
37	2019-04-18t2223	1555644439.93	larva	54.0547	-1.9994	-193.9211	1041.418	0.40408	281.8356	-0.63978	208.3445	-0.6754	0.01061	-0.017317	768.799	0.23586	927.1657	0.35224	212504.0625	-0.62696	2116.168	0.82337	183.2517	0.49548	154.5258	0.63319	0.010018	0.00032328	0.50091	4664671	-0.84763
37	2019-04-19t0223	1555658835.74	adult	58.0536	1.9994	-189.9223	983.9772	0.27663	282.6192	-0.46761	188.5106	-1.1214	0.010638	0.010894	777.5322	0.45023	877.9245	0.22694	212529.625	-0.47402	2409.3723	1.4921	179.6969	0.32456	153.4508	0.55284	0.010018	0.00092717	0.23509	5166105.5	-0.44616
37	2019-04-19t0623	1555673237.59	adult	62.0541	5.9999	-185.9217	880.6658	-0.077036	284.3136	-0.2559	203.3039	-0.59026	0.01061	-0.015667	692.2682	-0.00079694	795.5801	-0.091707	214372.4688	-0.24423	1627.3353	-0.38857	171.8167	-0.22312	146.5619	-0.10955	0.010004	-0.01199	-0.34388	5615999	-0.10536
37	2019-04-19t1023	1555687639.9	adult	66.0547	10.0006	-181.9211	833.2655	-0.18207	268.6829	-0.49454	188.034	-0.94164	0.010652	0.026237	663.8018	-0.056716	762.6811	-0.14462	201780.875	-0.51198	879.0146	-2.1023	164.6069	-0.75422	145.8215	-0.17483	0.010011	-0.0046372	-1.9954	5771281.5	-0.090812
37	2019-04-19t1423	1555702051.66	adult	70.058	14.0038	-177.9178	758.51	-0.4379	263.645	-0.45404	203.8311	-0.30136	0.010624	-0.00044718	612.7411	-0.29466	705.9878	-0.34616	198524.6875	-0.45284	1261.1361	-1.2253	167.8263	-0.38724	147.955	0.055727	0.010025	0.010143	-1.0167	6143617	0.16365
37	2019-04-19t1823	1555716440.27	adult	74.0548	18.0007	-173.921	660.6475	-0.84561	253.6893	-0.55713	196.1147	-0.41486	0.01061	-0.013378	523.0707	-0.87302	586.9259	-0.96342	191281.7031	-0.54632	1224.7167	-1.2991	159.0227	-1.1209	139.2802	-0.84838	0.010013	-0.0015088	-1.1143	6003107.5	-0.13813
37	2019-04-19t2223	1555730843.75	adult	78.0558	22.0016	-169.92	624.9221	-0.94101	246.0627	-0.59834	194.8349	-0.29948	0.010695	0.06989	485.6756	-1.0548	545.359	-1.1226	184054.9375	-0.65013	1026.8754	-1.7131	148.4116	-2.0969	130.2772	-1.8275	0.010008	-0.0060868	-1.4328	6168877	-0.10129
37	2019-04-20t0223	1555745243.38	adult	82.0557	26.0015	-165.9201	694.4917	-0.39589	244.2139	-0.44585	189.0178	-0.36316	0.010596	-0.025764	534.0908	-0.45918	626.3574	-0.42315	184381.5312	-0.42478	1263.5822	-1.2169	161.8564	-0.71189	144.0015	-0.33097	0.01001	-0.0038026	-1.6572	6128209	-0.27148
37	2019-04-20t0623	1555759643.65	adult	86.0558	30.0016	-161.9201	771.0625	0.27902	255.7554	0.21543	197.8347	0.20764	0.010624	0.0017065	567.4389	0.079277	721.2873	0.47555	192583.8438	0.21374	1490.5591	-0.80006	161.1918	-0.74824	140.4446	-0.72784	0.010003	-0.010621	0.20294	6494095	0.052333
37	2019-04-20t1023	1555774045.19	adult	90.0562	34.002	-157.9196	552.7549	-0.96413	216.6706	-0.92895	180.6283	-0.38214	0.010582	-0.03913	441.9797	-0.92676	515.7811	-0.8666	163802.9688	-0.89848	2010.1887	0.14663	161.6912	-0.67804	142.4205	-0.50768	0.010017	0.0030575	0.31556	6166418	-0.34854
37	2019-04-20t1423	1555788441.97	adult	94.0553	38.0011	-153.9205	651.9321	-0.093624	219.9276	-0.556	161.0603	-1.1479	0.010596	-0.025585	517.5812	0.078404	608.4192	0.07458	166045.3281	-0.53547	1371.7682	-1.1236	173.9724	0.65485	154.0948	0.82885	0.010013	1.9469e-06	-0.73617	6237259	-0.30339
37	2019-04-20t1823	1555802843.31	adult	98.0557	42.0015	-149.9202	469.2975	-1.2207	192.7179	-1.3455	161.5493	-0.9707	0.010596	-0.02576	375.5076	-1.2101	414.6063	-1.3274	145501.9844	-1.3277	1868.674	-0.25625	163.348	-0.47785	143.1988	-0.41116	0.010023	0.0098081	-1.1197	6274361	-0.27921
37	2019-04-20t2223	1555817246.92	adult	102.0567	46.0025	-145.9191	494.1906	-0.86786	202.0813	-0.74667	167.8508	-0.4937	0.01061	-0.012365	401.3701	-0.71826	466.5931	-0.69978	152369.2812	-0.73786	1853.9561	-0.33541	165.2948	-0.24844	145.2249	-0.16065	0.010022	0.0085752	0.073347	6712785	0.19411
37	2019-04-21t0223	1555831647.51	adult	106.0568	50.0027	-141.919	458.9191	-0.97589	173.6218	-1.6371	146.1583	-1.4891	0.010624	0.0010621	352.7013	-1.0708	411.1736	-1.0161	130737.25	-1.6395	1406.411	-1.1628	161.6913	-0.62197	141.8967	-0.51835	0.010018	0.0047964	-0.025978	6698061	0.18202
37	2019-04-21t0623	1555846050.52	adult	110.0577	54.0035	-137.9181	546.9858	-0.10801	207.2984	-0.11601	174.7561	0.16676	0.010568	-0.053673	395.2785	-0.38851	486.4182	-0.14651	156924.875	-0.073407	1947.7373	-0.25402	174.2568	0.76606	151.5835	0.61573	0.010002	-0.011456	0.33185	6777370	0.27559
37	2019-04-21t1023	1555860450.14	adult	114.0576	58.0034	-133.9183	594.8488	0.45	204.7873	-0.045761	169.2008	-0.021838	0.01061	-0.013172	418.285	0.05934	533.7423	0.47887	154409.625	-0.03546	2299.8772	0.31749	170.8549	0.4072	147.82	0.20582	0.010024	0.010567	1.0069	6681624	0.18095
37	2019-04-21t1423	1555874849.45	adult	118.0574	62.0032	-129.9184	468.983	-0.46836	182.2289	-0.79642	151.3588	-0.92245	0.010582	-0.040676	359.3424	-0.49812	433.8274	-0.34139	137765.0625	-0.76857	1873.7238	-0.42518	162.0866	-0.53707	139.8724	-0.67804	0.010002	-0.011553	-0.2793	6174526.5	-0.3478
37	2019-04-21t1823	1555889254.1	adult	122.0587	66.0045	-125.9172	517.3999	0.068514	194.2853	-0.21181	156.0449	-0.60475	0.010624	1.3016e-05	405.3028	0.18941	480.0716	0.24828	146296.8594	-0.21193	1715.8661	-0.69526	169.5538	0.28547	145.2792	-0.049256	0.010018	0.0049737	0.74504	6397605.5	-0.10685
37	2019-04-21t2223	1555903655.74	adult	126.0591	70.005	-121.9167	569.0421	0.63417	191.4351	-0.2334	150.0386	-0.89007	0.010596	-0.027416	420.0793	0.48106	506.9847	0.63848	144533.5	-0.21366	2279.2358	0.25552	168.1332	0.14316	145.4001	-0.018746	0.010018	0.0052754	0.39293	6461357.5	-0.037614
37	2019-04-22t0223	1555918057.42	adult	130.0596	74.0054	-117.9162	519.3059	0.29378	180.0712	-0.59521	144.1274	-1.1756	0.01061	-0.013842	402.5081	0.36004	484.04	0.50788	135773.6562	-0.58603	1734.1006	-0.64483	158.5959	-0.87906	138.4675	-0.77088	0.010023	0.010594	-0.14956	6503067	0.0070926
37	2019-04-22t0623	1555932457.63	adult	134.0596	78.0055	-113.9162	429.8151	-0.41575	187.2973	-0.25254	162.5008	-0.1424	0.01061	-0.013915	329.9491	-0.43436	390.7179	-0.35121	141222.1875	-0.24297	1579.4948	-0.88528	161.9406	-0.49468	141.0778	-0.4568	0.010017	0.0039087	0.034299	6240543	-0.25095
37	2019-04-22t1023	1555946862.64	adult	138.061	82.0069	-109.9148	529.2972	0.54423	202.9712	0.38955	174.3694	0.52124	0.010624	-0.0003882	371.0405	0.12962	453.6654	0.36173	152837.3438	0.38941	2256.6858	0.23871	172.1195	0.61113	150.5269	0.59473	0.010015	0.0027266	0.076309	6960168.5	0.46291
37	2019-04-22t1423	1555961284.21	adult	142.067	86.0129	-105.9088	461.4127	0.0081907	185.5566	-0.21352	151.7948	-0.67786	0.010652	0.026904	357.3722	0.028798	421.083	0.10052	139353	-0.23129	2019.8423	-0.14308	175.5562	0.97156	152.4847	0.8152	0.010002	-0.010577	0.046304	7143731.5	0.63953
37	2019-04-22t1823	1555975670.91	adult	146.0633	90.0092	-101.9125	408.8198	-0.3967	180.151	-0.36829	161.6982	-0.12944	0.01061	-0.014265	299.0237	-0.59657	352.1778	-0.52506	135833.875	-0.35884	2118.613	0.018025	162.6015	-0.38072	141.7244	-0.33629	0.01002	0.0078044	-0.74009	7107476	0.60168
37	2019-04-22t2223	1555990063.68	adult	150.0613	94.0072	-97.9145	468.9192	0.18566	183.6191	-0.20006	159.5157	-0.2306	0.01061	-0.014253	342.0017	-0.040864	406.4367	0.070631	138448.8281	-0.19077	1513.0134	-0.93414	170.3292	0.4042	146.9368	0.22934	0.010016	0.0034692	0.096641	7414431	0.88555
37	2019-04-23t0223	1556004465.65	adult	154.0619	98.0077	-93.9139	370.3648	-0.62124	169.4372	-0.66871	152.6333	-0.58149	0.01061	-0.014219	292.2533	-0.55795	328.2326	-0.64108	127755.6719	-0.65931	1665.0018	-0.68298	169.2119	0.27919	146.3219	0.17008	0.010016	0.0028997	0.018194	7264774	0.74273
37	2019-04-23t0623	1556018865.77	adult	158.0619	102.0078	-89.9139	438.605	0.024159	188.812	0.076424	161.8327	-0.058033	0.01061	-0.01417	340.1687	0.049007	403.989	0.15825	142364.2188	0.085304	1590.7297	-0.78565	171.9945	0.53684	148.6898	0.43425	0.010015	0.0018031	0.012614	7178878.5	0.66659
37	2019-04-23t1023	1556033269.19	adult	162.0628	106.0087	-85.913	402.4565	-0.23121	183.4929	-0.063125	161.5852	-0.036924	0.010596	-0.027722	327.3979	-0.037478	366.7093	-0.14461	138537.125	-0.045681	1868.5	-0.35134	169.1708	0.25538	147.1654	0.28413	0.010008	-0.0052824	-0.017018	7099758.5	0.60458
37	2019-04-23t1423	1556047671.47	adult	166.0635	110.0093	-81.9123	446.4481	0.19241	189.6693	0.20954	168.9044	0.39999	0.01061	-0.013953	328.4125	0.033482	374.2167	-0.013511	143010.6875	0.218	2072.5933	-0.036371	172.8951	0.58703	147.8058	0.36853	0.01002	0.0065707	0.3964	7506240	0.96622
37	2019-04-23t1823	1556062069.11	adult	170.0628	114.0087	-77.913	434.3452	0.14275	192.396	0.35963	169.3492	0.46837	0.010596	-0.027405	344.3003	0.2696	383.4471	0.13194	145258.9531	0.37671	2010.5786	-0.12923	170.971	0.39948	147.2856	0.32963	0.010018	0.0049171	-0.21135	7116666.5	0.64633
37	2019-04-23t2223	1556076474.04	adult	174.0642	118.0101	-73.9116	387.4933	-0.18947	180.1993	-0.010316	155.8952	-0.21527	0.010568	-0.054401	325.782	0.12455	353.3271	-0.092994	136410.8906	0.022711	1583.0381	-0.77516	167.5691	0.092913	142.9508	-0.12362	0.010013	-0.00061517	-0.29436	7062534	0.61649
37	2019-04-24t0223	1556090874.24	adult	178.0642	122.0101	-69.9116	412.5985	0.06813	190.6412	0.41078	163.5325	0.2498	0.010724	0.096946	335.0877	0.28775	378.8655	0.20297	142218.3438	0.3485	2432.9719	0.50315	174.6311	0.69291	148.9297	0.54656	0.010023	0.0098133	0.44182	7108534	0.66997
37	2019-04-24t0623	1556105281.2	adult	182.0662	126.012	-65.9096	346.4691	-0.41206	158.7999	-0.62655	141.5998	-0.88481	0.010596	-0.026898	270.5438	-0.35976	319.499	-0.28873	119893.9062	-0.61174	1480.9666	-0.93066	160.9747	-0.46514	136.8715	-0.76583	0.010021	0.0074646	-0.09431	6891486.5	0.50801
37	2019-04-24t1023	1556119681.62	adult	186.0663	130.0122	-61.9095	364.7923	-0.20596	182.512	0.25634	169.6392	0.69441	0.010582	-0.040344	293.0902	-0.048623	326.9653	-0.15823	137979.0781	0.28061	1855.3356	-0.36567	174.9945	0.70189	147.1501	0.3913	0.010001	-0.012131	0.80384	7121401	0.71208
37	2019-04-24t1423	1556134076.57	adult	190.0649	134.0108	-57.9109	362.5034	-0.16728	165.9678	-0.24639	151.7652	-0.21193	0.010582	-0.040187	260.4313	-0.34596	309.6857	-0.25777	125471.6875	-0.22417	1885.9277	-0.31926	162.9199	-0.28373	136.8424	-0.72841	0.010003	-0.010362	0.18961	6987146.5	0.61666
37	2019-04-24t1823	1556148478.64	adult	194.0655	138.0113	-53.9103	355.0996	-0.17088	170.637	-0.026565	156.994	0.12148	0.010624	0.00080778	270.1788	-0.18015	307.7471	-0.21833	128489.6953	-0.027115	1737.3923	-0.54229	173.6389	0.56235	146.7753	0.37232	0.01002	0.0063952	0.60722	7001120	0.63571
37	2019-04-24t2223	1556162882.81	adult	198.0666	142.0125	-49.9092	306.1127	-0.51531	165.4436	-0.15184	155.0813	0.060646	0.010652	0.028297	255.812	-0.28655	280.2329	-0.42153	124248.1641	-0.16718	1982.1215	-0.17803	175.3167	0.66724	146.1791	0.29751	0.010006	-0.007326	0.54848	7095945	0.71497
37	2019-04-25t0223	1556177288.16	adult	202.0681	146.014	-45.9077	285.0866	-0.63582	141.0533	-0.92589	134.5833	-0.97742	0.010596	-0.026428	213.9899	-0.69936	248.1817	-0.66834	106495.2422	-0.9135	1565.3521	-0.80375	160.7693	-0.45455	135.2995	-0.85979	0.010006	-0.0076784	-0.017188	7069670.5	0.69883
37	2019-04-25t0623	1556191693.35	adult	206.0696	150.0154	-41.9063	327.7425	-0.25212	159.6924	-0.26085	153.7771	0.050761	0.010582	-0.04005	222.8941	-0.55621	255.7863	-0.55349	120727.4531	-0.24	1636.1317	-0.70296	178.9902	0.8638	148.9365	0.5336	0.01002	0.0066979	0.58102	7002097.5	0.65187
37	2019-04-25t1023	1556206089.35	adult	210.0684	154.0143	-37.9074	256.9069	-0.77319	150.8952	-0.51798	145.446	-0.35779	0.010638	0.014516	209.3619	-0.66233	237.3446	-0.6795	113473.1953	-0.52504	1858.6973	-0.37764	183.5838	1.1449	146.1887	0.21857	0.010021	0.0069935	1.3394	6668497.5	0.40717
37	2019-04-25t1423	1556220492.79	adult	214.0694	158.0153	-33.9064	322.1862	-0.2186	156.3445	-0.30571	148.9578	-0.16141	0.010596	-0.026569	237.0368	-0.31531	273.404	-0.30866	118040.1094	-0.29226	1684.2739	-0.64409	178.4583	0.72567	146.5427	0.21364	0.010013	-0.0013647	0.71936	6701466.5	0.44562
37	2019-04-25t1819	1556234657.59	adult	218.0041	161.9499	-29.9717	302.176	-0.34092	154.778	-0.32981	146.6231	-0.26865	0.010596	-0.026619	234.1497	-0.30842	281.3444	-0.19795	116857.4062	-0.31647	1741.293	-0.56702	176.1456	0.51699	144.3583	-0.041388	0.010001	-0.013259	0.86211	6393379	0.23388
37	2019-04-25t2219	1556249057.24	adult	222.004	165.9498	-25.9718	343.9821	0.023649	156.2562	-0.25285	150.3521	-0.066247	0.010582	-0.040248	219.0488	-0.43854	259.3114	-0.36309	118129.7188	-0.23241	2167.054	0.059049	182.6821	0.91444	148.4729	0.31914	0.010025	0.01019	1.0707	6778966	0.53007
37	2019-04-26t0219	1556263457.16	adult	226.0039	169.9498	-21.9719	307.7405	-0.22641	147.5736	-0.51635	140.4288	-0.56249	0.010638	0.014345	213.859	-0.45897	255.1629	-0.36434	110975.3281	-0.52326	2030.1896	-0.1523	186.1198	1.0923	149.9823	0.42029	0.010022	0.0076372	1.1233	6629586	0.43656
37	2019-04-26t0619	1556277857.37	adult	230.004	173.9499	-17.9718
37	2019-04-26t1019	1556292255.79	adult	234.0036	177.9494	-13.9722
37	2019-04-26t1419	1556306657.09	adult	238.0039	181.9498	-9.9719
37	2019-04-26t1819	1556320958.85	adult	241.9766	185.9225	-5.9992
37	2019-04-26t2219	1556335355.06	adult	245.9756	189.9215	-2.0002
37	2019-04-27t0219	1556349756.65	dead	249.976	193.9219	2.0002
39	2019-04-16t1419	1555442652.95	egg	-1.9997	-54.0554	-226.0039
39	2019-04-16t1819	1555457050.58	larva	1.9997	-50.0561	-222.0045
39	2019-04-16t2219	1555471450.71	larva	5.9997	-46.056	-218.0045
39	2019-04-17t0219	1555485851.24	larva	9.9999	-42.0559	-214.0043
39	2019-04-17t0619	1555500252.91	larva	14.0003	-38.0554	-210.0039
39	2019-04-17t1019	1555514652.4	larva	18.0002	-34.0556	-206.004
39	2019-04-17t1419	1555529051.89	larva	22	-30.0557	-202.0042
39	2019-04-17t1819	1555543452.99	larva	26.0003	-26.0554	-198.0039
39	2019-04-17t2219	1555557852.86	larva	30.0003	-22.0554	-194.0039
39	2019-04-18t0219	1555572252.33	larva	34.0002	-18.0556	-190.004
39	2019-04-18t0619	1555586652.72	larva	38.0003	-14.0555	-186.0039
39	2019-04-18t1019	1555601053.38	larva	42.0004	-10.0553	-182.0038
39	2019-04-18t1422	1555615637.06	larva	46.0515	-6.0043	-177.9527	1175.0942	0.71662	382.4235	1.3311	318.8105	1.8351	0.010681	0.049609	826.1189	0.32868	991.5442	0.41804	286435.1875	1.2853	2075.7471	0.76708	196.9767	1.2854	153.8515	0.523	0.010031	0.012267	1.4099	4928947	-0.1978
39	2019-04-18t1823	1555630055.76	larva	50.0567	-1.9991	-173.9475	507.0948	-1.9948	287.2944	-0.65374	280.4829	1.0685	0.01061	-0.018185	438.4103	-2.0682	487.3476	-2.0131	216619.9844	-0.64055	997.6096	-1.9611	165.3474	-0.97964	137.9495	-0.94626	0.01002	0.0016192	-1.7726	5247794	-0.013549
39	2019-04-18t2223	1555644449.13	adult	54.0548	1.9991	-169.9494	1073.6401	0.54615	362.8953	1.3031	265.0067	0.8421	0.010624	-0.003649	909.1389	1.1858	1007.851	0.77568	273260.125	1.3018	2769.1775	2.4267	183.6684	0.52818	151.653	0.35842	0.010018	0.00080442	0.87996	6068402.5	0.73926
39	2019-04-19t0223	1555658845.04	adult	58.0537	5.9979	-165.9505	600.9958	-1.4751	310.9577	0.23881	300.0898	2.0152	0.01061	-0.016479	504.8747	-1.4607	548.2865	-1.5627	234462.0938	0.2502	1349.3744	-1.0463	165.5791	-0.81934	141.2649	-0.63569	0.010011	-0.006201	-1.1292	6401124.5	0.9362
39	2019-04-19t0623	1555673246.76	adult	62.0542	9.9984	-161.95	770.1033	-0.60278	334.8225	1.0563	287.5791	1.9064	0.010596	-0.029299	657.9324	-0.25045	730.62	-0.45724	252790.9688	1.0781	1813.1344	0.045117	173.5892	-0.074563	150.6972	0.30192	0.010019	0.0028844	-0.41783	6791679.5	1.1991
39	2019-04-19t1023	1555687649.33	adult	66.0549	13.9991	-157.9493	931.5132	0.30499	315.4282	0.77446	221.0581	0.094739	0.010667	0.040016	747.6301	0.57714	857.1511	0.40772	236571.1562	0.73948	1712.6996	-0.20528	175.8199	0.2196	154.181	0.67422	0.010001	-0.014871	-0.89532	7981522	2.3418
39	2019-04-19t1423	1555702060.9	adult	70.0581	18.0023	-153.9461	1168.3387	1.6879	340.0115	1.7198	229.2028	0.54774	0.010568	-0.05491	902.4695	1.9905	1086.1462	1.9704	257388.7188	1.7679	3328.8372	3.3639	186.8361	1.3272	161.188	1.4284	0.010007	-0.0080834	0.1871	7822825.5	1.9974
39	2019-04-19t1823	1555716449.68	adult	74.055	21.9992	-149.9492	648.7029	-0.91072	273.9989	0.051826	229.4718	0.78499	0.010582	-0.04061	530.5297	-0.81142	584.9931	-0.97573	207143.1719	0.084141	1268.6282	-1.2039	176.4016	0.51034	154.2879	0.74266	0.010012	-0.0030536	-0.37251	7840697.5	1.8527
39	2019-04-19t2223	1555730853.03	adult	78.0559	26.0002	-145.9483	760.3751	-0.16023	304.9332	1.272	269.3524	2.603	0.010596	-0.026319	601.0389	-0.052634	689.518	-0.1565	230224.5312	1.295	1983.7506	0.31061	179.0555	0.90209	156.9084	1.0599	0.010003	-0.011756	-1.0198	7858566.5	1.7146
39	2019-04-20t0223	1555745252.72	adult	82.0558	30.0001	-141.9484	825.8185	0.40821	257.5016	0.0033934	163.9126	-1.4185	0.010596	-0.025764	661.7749	0.71232	774.9058	0.62704	194413.6875	0.025141	1738.447	-0.23994	177.6562	0.89668	155.1997	0.91058	0.010015	0.0011474	0.13501	8177692.5	1.9187
39	2019-04-20t0623	1555759652.84	adult	86.0559	34.0001	-137.9483	597.6172	-0.83548	289.9217	1.4221	259.9891	2.9634	0.01061	-0.011965	525.1548	-0.32702	570.4314	-0.64086	218600.9531	1.433	1920.6703	0.053913	173.0728	0.48896	151.9001	0.55969	0.010001	-0.012721	0.17306	7891428	1.5528
39	2019-04-20t1023	1555774054.51	adult	90.0563	38.0006	-133.9479	743.1741	0.31615	283.3873	1.5133	216.4388	1.284	0.010582	-0.03913	607.3774	0.73329	685.3346	0.44494	214240.7812	1.5522	2219.0791	0.54826	176.3378	0.87531	156.1131	1.0473	0.010019	0.005497	-0.39453	8184188	1.832
39	2019-04-20t1423	1555788451.12	adult	94.0554	41.9996	-129.9488	936.1304	1.9045	266.3378	1.1916	187.9904	0.15748	0.010624	0.0017219	679.9987	1.7767	815.0113	1.7449	200552.375	1.19	2571.7583	1.119	173.7179	0.62743	154.7889	0.90831	0.01002	0.0070497	-0.0060612	7818693.5	1.4141
39	2019-04-20t1823	1555802852.74	adult	98.0558	46.0001	-125.9484	772.8495	1.0065	253.3363	0.9847	195.3783	0.72542	0.010596	-0.02576	536.9073	0.5416	663.0166	0.76981	191268.9219	1.0096	2931.3926	1.6809	187.02	2.1006	163.0489	1.8729	0.01002	0.0070199	1.0049	7708217.5	1.2813
39	2019-04-20t2223	1555817256.22	adult	102.0568	50.001	-121.9474	549.423	-0.44679	230.8439	0.37347	193.0616	0.80751	0.010652	0.028757	433.3383	-0.35998	508.2382	-0.3339	173363.7812	0.34878	1600.9415	-0.78662	185.9301	2.0083	162.7684	1.8594	0.01002	0.0067973	0.19618	7756260	1.3285
39	2019-04-21t0223	1555831656.99	adult	106.057	54.0013	-117.9472	452.5007	-1.0265	208.76	-0.2597	177.3139	0.15939	0.010681	0.056111	381.3664	-0.74116	426.6392	-0.87537	156361.25	-0.30432	1651.9902	-0.73312	175.6073	0.89833	147.9228	0.17347	0.010017	0.0036582	1.7558	7555857.5	1.1106
39	2019-04-21t0623	1555846060.09	adult	110.0579	58.0021	-113.9463	597.7303	0.3034	204.448	-0.22806	161.2684	-0.56153	0.01061	-0.012878	438.8219	0.1227	507.4405	0.050599	154153.7812	-0.21822	2400.4426	0.52607	168.6106	0.151	143.1536	-0.34758	0.010014	0.0011709	0.60831	7475521.5	1.0265
39	2019-04-21t1023	1555860459.5	adult	114.0577	62.002	-109.9465	405.6931	-1.1239	191.4183	-0.57216	165.2261	-0.23954	0.010568	-0.053967	340.0212	-0.87501	380.9066	-0.99209	144903.6562	-0.53295	1981.8209	-0.22459	164.2621	-0.30975	140.5465	-0.62176	0.01	-0.012953	-0.29341	6685303.5	0.18487
39	2019-04-21t1423	1555874858.75	adult	118.0575	66.0018	-105.9467	341.6232	-1.5537	164.3022	-1.5018	150.2885	-0.98152	0.010652	0.027677	274.2188	-1.5276	312.2572	-1.538	123390.9531	-1.5202	1639.7921	-0.82098	166.518	-0.054998	142.46	-0.38491	0.010022	0.0084153	-0.069953	7261185.5	0.7965
39	2019-04-21t1823	1555889263.41	adult	122.0588	70.003	-101.9454	382.6078	-1.1034	182.1354	-0.68779	159.8803	-0.39289	0.01061	-0.013657	314.5772	-0.91634	343.1934	-1.123	137330.1094	-0.67871	2059.9841	-0.116	161.4494	-0.59765	137.2095	-0.95922	0.010015	0.0018906	-0.35541	6593434	0.096398
39	2019-04-21t2223	1555903665.26	adult	126.0593	74.0036	-97.9449	365.1036	-1.1635	180.0963	-0.67396	161.7576	-0.24479	0.010667	0.041118	296.0409	-1.0322	332.8602	-1.1246	135072.1875	-0.70205	2418.3796	0.48862	166.6966	-0.013529	143.3496	-0.24863	0.010003	-0.0094621	-0.48995	6248954	-0.25474
39	2019-04-22t0223	1555918066.96	adult	130.0598	78.004	-93.9444	303.7508	-1.6202	160.6149	-1.3426	148.9488	-0.91164	0.01061	-0.013842	248.9781	-1.5033	282.2824	-1.5419	121103.6641	-1.3345	1595.4489	-0.87577	157.6003	-0.98735	131.3119	-1.5664	0.010006	-0.0067204	0.88168	6473431	-0.022768
39	2019-04-22t0623	1555932466.89	adult	134.0598	82.004	-89.9444	364.8734	-0.99326	164.6484	-1.1114	139.2266	-1.4085	0.010667	0.040984	295.6974	-0.8463	336.3503	-0.90204	123486.3047	-1.1359	2222.3123	0.17703	166.5271	0.00019214	140.4274	-0.52836	0.010015	0.0023621	0.63679	6634439.5	0.14069
39	2019-04-22t1023	1555946872.19	adult	138.0612	86.0055	-85.943	336.6388	-1.1667	186.0066	-0.24521	172.1652	0.40212	0.010624	-0.00038821	298.5245	-0.73347	324.618	-0.93843	140063	-0.24491	2367.7476	0.42032	167.7049	0.14053	142.2132	-0.31068	0.010008	-0.0048278	0.6097	6904077	0.40787
39	2019-04-22t1423	1555961294.01	adult	142.0673	90.0115	-81.9369	470.2283	0.086226	200.9785	0.35646	166.8605	0.13239	0.010596	-0.027848	377.2746	0.2632	427.6806	0.16655	151738.7656	0.37592	2577.6245	0.75784	172.9955	0.7027	146.1344	0.12933	0.010006	-0.0062602	0.87082	6880896	0.38537
39	2019-04-22t1823	1555975680.28	adult	146.0635	94.0077	-77.9407	506.2219	0.46163	173.8721	-0.59806	134.2215	-1.6052	0.01061	-0.014265	342.7658	-0.086128	457.7116	0.52411	131099.5938	-0.58856	2639.7578	0.84904	153.1714	-1.3537	127.8178	-1.8308	0.010006	-0.006544	0.4708	6888579	0.39355
39	2019-04-22t2223	1555990073.02	adult	150.0615	98.0057	-73.9427	460.4507	0.11146	194.5988	0.19867	161.7834	-0.10862	0.010667	0.040645	362.718	0.19898	408.5633	0.091641	145949.0625	0.17031	1809.3002	-0.46764	166.8536	0.052386	140.7933	-0.43003	0.010008	-0.004831	0.72546	6652285	0.17512
39	2019-04-23t0223	1556004475.28	adult	154.0621	102.0063	-69.9421	357.4447	-0.73362	162.7524	-0.90995	130.278	-1.7872	0.010638	0.013157	311.5857	-0.33581	345.3511	-0.47313	122389.8281	-0.916	2082.3818	-0.03401	155.1441	-1.1141	130.2186	-1.559	0.010007	-0.0052011	-0.093076	6619690	0.15439
39	2019-04-23t0623	1556018875.15	adult	158.0621	106.0063	-65.9422	336.5735	-0.85405	155.2979	-1.126	146.1411	-0.9067	0.010638	0.013207	252.1446	-0.9541	280.4004	-1.044	116784.0312	-1.1314	2908.8906	1.2421	150.1951	-1.5684	127.5488	-1.8361	0.010021	0.0083692	-0.48491	6309845.5	-0.10876
39	2019-04-23t1023	1556033278.74	adult	162.063	110.0073	-61.9412	351.2924	-0.66553	175.9066	-0.33348	165.5334	0.17701	0.010667	0.04081	261.2548	-0.78412	309.3728	-0.69654	131929.9375	-0.35785	3085.1821	1.506	168.5496	0.19707	142.5981	-0.20596	0.010024	0.011415	0.21598	6372522.5	-0.031226
39	2019-04-23t1423	1556047680.87	adult	166.0636	114.0079	-57.9406	368.871	-0.45652	144.6747	-1.3815	127.6408	-1.8379	0.010596	-0.027587	253.1323	-0.80817	300.612	-0.71421	109229.3984	-1.3657	4178.7769	3.1615	158.2586	-0.7478	132.3449	-1.2909	0.010014	0.0011967	0.32959	6463597.5	0.070777
39	2019-04-23t1823	1556062078.78	adult	170.0631	118.0073	-53.9411	441.8951	0.2051	170.5422	-0.40697	158.4108	-0.12516	0.010596	-0.027405	289.4073	-0.3392	362.5409	-0.06514	128759.3672	-0.39061	3831.5288	2.6242	184.1706	1.572	151.0944	0.74	0.010024	0.010681	1.3333	6504168	0.12826
39	2019-04-23t2223	1556076483.53	adult	174.0644	122.0086	-49.9398	405.2539	-0.044217	165.6409	-0.51758	157.9541	-0.10341	0.01061	-0.013607	240.0894	-0.82089	274.815	-0.82768	124893.25	-0.50938	2318.3674	0.3334	182.0436	1.3513	150.4171	0.68738	0.010015	0.0022837	0.7233	6234447.5	-0.074989
39	2019-04-24t0223	1556090883.78	adult	178.0644	126.0087	-45.9398	268.0843	-1.1057	172.1447	-0.23035	170.0624	0.60492	0.010582	-0.040676	222.3105	-0.95323	252.1555	-0.97643	130141.3828	-0.20664	3885.4414	2.6901	186.4695	1.7046	151.7613	0.8575	0.010014	0.0011186	1.2471	6219129	-0.064547
39	2019-04-24t0623	1556105290.81	adult	182.0664	130.0107	-41.9378	335.0973	-0.50412	134.7923	-1.4552	132.7492	-1.3655	0.01061	-0.013263	168.9698	-1.4772	239.3455	-1.0326	101633.4141	-1.4479	3627.6057	2.3051	183.9091	1.4637	149.4709	0.62823	0.010018	0.004193	0.77056	5984952.5	-0.23582
39	2019-04-24t1023	1556119691.18	adult	186.0665	134.0108	-37.9377	299.5968	-0.73262	158.6215	-0.56443	156.1081	-0.036986	0.010596	-0.026746	215.5021	-0.90278	246.0941	-0.90745	119759.2344	-0.54996	3044.9849	1.4265	183.4271	1.3962	148.2163	0.5093	0.010005	-0.0079542	0.88153	6104821.5	-0.11671
39	2019-04-24t1423	1556134086.18	adult	190.0651	138.0094	-33.9391	242.0902	-1.1377	150.0697	-0.7899	147.3573	-0.44892	0.010596	-0.026589	195.1442	-1.0652	220.458	-1.0833	113302.6094	-0.77631	2492.8899	0.59447	189.7962	1.8802	150.4656	0.77545	0.010008	-0.0056235	0.68908	5860147	-0.2945
39	2019-04-24t1823	1556148488.19	adult	194.0657	142.0099	-29.9385	316.5311	-0.48197	158.423	-0.44189	154.3528	-0.019136	0.010638	0.014515	215.4775	-0.78458	240.3571	-0.84267	119134.0859	-0.44935	3194.7542	1.6451	189.3891	1.7987	148.5653	0.56689	0.010004	-0.0097915	1.1522	5717467	-0.39257
39	2019-04-24t2223	1556162892.37	adult	198.0668	146.0111	-25.9374	252.9576	-0.94327	140.0734	-1.0099	137.6039	-0.86147	0.010681	0.055895	181.6256	-1.1074	209.5627	-1.0759	104915	-1.0351	3316.644	1.8184	190.5672	1.8368	147.3523	0.42271	0.010023	0.0094623	1.4063	5722923.5	-0.37194
39	2019-04-25t0223	1556177297.94	adult	202.0684	150.0126	-21.9358	207.346	-1.2591	130.7892	-1.2712	129.1107	-1.2639	0.010638	0.014585	168.9671	-1.1976	187.7286	-1.2268	98353.5156	-1.2771	4168.4565	3.08	195.412	2.1442	148.0531	0.47791	0.010027	0.013039	1.5699	5573931	-0.47024
39	2019-04-25t0623	1556191703.14	adult	206.0698	154.0141	-17.9344	192.0268	-1.3336	124.285	-1.4464	122.802	-1.5587	0.010582	-0.04005	156.0717	-1.2955	174.8328	-1.299	93959.4453	-1.4299	2271.6921	0.24271	197.4998	2.2202	151.3715	0.7841	0.010005	-0.0084557	1.3386	5230978.5	-0.70984
39	2019-04-25t1023	1556206099.09	adult	210.0687	158.013	-13.9355	211.922	-1.1299	130.8288	-1.1876	127.3674	-1.2913	0.010582	-0.040095	177.2198	-1.0183	197.4787	-1.0459	98906.5703	-1.1705	2523.5732	0.61003	194.9344	1.9584	149.3786	0.54105	0.010025	0.010947	1.3059	5327947	-0.60715
39	2019-04-25t1423	1556220502.5	adult	214.0696	162.0139	-9.9346	245.6675	-0.8229	132.6494	-1.0956	127.1877	-1.2809	0.01061	-0.012934	186.3126	-0.87872	205.2999	-0.93433	100017.6562	-1.09	2417.4402	0.44494	194.5251	1.8535	150.4517	0.60266	0.01002	0.0053619	1.1777	5183705.5	-0.68373
39	2019-04-25t1819	1556234667.3	adult	218.0043	165.9486	-5.9999	199.7345	-1.148	123.5557	-1.3712	121.1523	-1.5747	0.010596	-0.026619	162.3341	-1.1097	188.9883	-1.0474	93284.5859	-1.3605	3115.9741	1.477	198.229	2.0393	149.859	0.49871	0.010002	-0.012401	1.6146	5053849.5	-0.74812
39	2019-04-25t2219	1556249066.95	adult	222.0042	169.9485	-2	220.591	-0.94715	123.8412	-1.3354	120.7125	-1.5823	0.010596	-0.02665	163.1223	-1.0661	181.8354	-1.0772	93500.1094	-1.3247	3333.2295	1.7957	210.4894	2.799	153.9725	0.85225	0.01	-0.01417	2.3535	5072585	-0.70338
39	2019-04-26t0219	1556263466.84	dead	226.0042	173.9484	2
41	2019-04-16t2219	1555471459.7	egg	-2.0001	-58.0548	-257.9727
41	2019-04-17t0219	1555485860.2	larva	2.0001	-54.0547	-253.9725
41	2019-04-17t0619	1555500261.91	larva	6.0005	-50.0542	-249.9721
41	2019-04-17t1019	1555514661.26	larva	10.0004	-46.0544	-245.9722
41	2019-04-17t1419	1555529060.77	larva	14.0002	-42.0545	-241.9724
41	2019-04-17t1819	1555543461.86	larva	18.0005	-38.0542	-237.9721
41	2019-04-17t2219	1555557861.65	larva	22.0005	-34.0543	-233.9721
41	2019-04-18t0219	1555572261.19	larva	26.0003	-30.0544	-229.9723
41	2019-04-18t0619	1555586661.59	larva	30.0005	-26.0543	-225.9721
41	2019-04-18t1019	1555601062.23	larva	34.0006	-22.0541	-221.972
41	2019-04-18t1422	1555615646.16	larva	38.0517	-18.003	-217.9209
41	2019-04-18t1823	1555630064.85	larva	42.0569	-13.9979	-213.9157
41	2019-04-18t2223	1555644458.26	larva	46.0551	-9.9997	-209.9175
41	2019-04-19t0223	1555658854.15	larva	50.0539	-6.0008	-205.9187	1180.9138	0.87393	382.2038	1.5371	308.2377	1.7787	0.01061	-0.018185	881.2763	0.83132	1052.9493	0.86049	288181.6875	1.5472	1717.1918	-0.15217	202.1639	1.8209	167.0306	1.7823	0.010036	0.018421	-0.10211	5116365	-0.16372
41	2019-04-19t0623	1555673255.83	larva	54.0544	-2.0004	-201.9182	1219.3308	1.1885	367.098	1.4038	270.6617	0.99353	0.010624	-0.003649	856.7788	0.83135	1034.0711	0.91326	276424.8125	1.4023	1804.0985	0.05716	191.628	1.1527	157.8677	0.95282	0.010005	-0.012407	1.1507	5822617	0.46142
41	2019-04-19t1023	1555687658.41	adult	58.0551	2.0004	-197.9175	1037.1274	0.51979	342.2645	1.0193	254.4043	0.73104	0.01061	-0.016479	842.3566	0.90462	999.8976	0.88919	258067.4219	1.0297	2194.1091	0.97656	182.1121	0.52031	154.0491	0.6112	0.010015	-0.0014244	0.61363	6273216.5	0.79296
41	2019-04-19t1423	1555702070.14	adult	62.0584	6.0036	-193.9142	1072.3997	0.83486	341.1827	1.2218	253.151	0.88667	0.010652	0.02545	894.2255	1.4678	1032.9777	1.2444	256228.1875	1.1966	2153.7642	0.84016	176.2146	0.14557	152.5501	0.48631	0.01001	-0.0061104	-0.93003	6759770	1.1635
41	2019-04-19t1823	1555716458.83	adult	66.0552	10.0005	-189.9174	968.1923	0.48684	322.7335	0.9728	239.6316	0.67764	0.010568	-0.055672	750.5423	0.59918	919.6731	0.77328	244309.2188	1.0179	1906.7522	0.23628	172.5234	-0.066685	148.9632	0.14427	0.010008	-0.0073114	-1.2434	6739971	0.97533
41	2019-04-19t2223	1555730862.22	adult	70.0562	14.0014	-185.9164	851.1814	0.042713	297.1049	0.49833	224.0078	0.37379	0.01061	-0.014117	685	0.27518	804.0738	0.25146	224017.0625	0.5088	1528.2928	-0.63233	170.1355	-0.17902	149.065	0.17086	0.010007	-0.008313	-0.31524	6868711	0.95556
41	2019-04-20t0223	1555745261.66	adult	74.056	18.0013	-181.9166	941.9764	0.68814	321.6064	1.4793	248.7343	1.4779	0.010624	0.00029278	731.9092	0.85159	858.7928	0.76979	242169.625	1.4764	1759.1821	-0.14124	174.5201	0.33377	152.7857	0.5834	0.010019	0.0044113	0.12601	6828098.5	0.75563
41	2019-04-20t0623	1555759661.96	adult	78.0561	22.0013	-177.9165	775.7125	-0.07182	259.4765	-0.17217	208.7315	0.24182	0.01061	-0.012684	562.3811	-0.38846	679.2489	-0.22531	195645.25	-0.16182	1935.5398	0.20865	154.2618	-1.5243	135.4311	-1.2687	0.010009	-0.005013	-0.67712	6334299	0.076474
41	2019-04-20t1023	1555774063.54	adult	82.0566	26.0018	-173.916	904.6869	0.89115	285.0674	0.93541	199.4375	0.074879	0.010624	0.001542	701.8273	1.0798	801.3346	0.81392	214655.75	0.933	2090.8313	0.48501	172.2166	0.34289	147.6967	0.078715	0.010025	0.010706	1.1177	6803071.5	0.44968
41	2019-04-20t1423	1555788460.14	adult	86.0556	30.0008	-169.917	718.0311	-0.061753	254.702	0.17821	199.5612	0.28418	0.010681	0.056757	560.3175	0.010839	676.5255	0.14428	190771.8125	0.12881	2185.6985	0.58013	170.5122	0.22232	146.0761	-0.094893	0.010012	-0.0016628	0.9284	6710167.5	0.28435
41	2019-04-20t1823	1555802861.83	adult	90.0561	34.0013	-165.9165	726.8558	0.20642	220.1216	-0.80263	169.5602	-0.89709	0.01061	-0.011895	513.181	-0.21214	639.8122	0.092796	165971.7188	-0.79311	1361.8993	-1.0998	159.3546	-0.92586	141.079	-0.66003	0.010022	0.0088344	-0.3291	6216899	-0.29399
41	2019-04-20t2223	1555817265.3	adult	94.057	38.0023	-161.9156	711.3167	0.32398	247.2233	0.47196	185.9791	0.060061	0.01061	-0.01195	549.4178	0.4114	667.4985	0.55235	186406.3906	0.48275	3470.1489	2.7979	173.5195	0.60607	149.1506	0.26279	0.01	-0.013377	0.60388	6715205.5	0.21566
41	2019-04-21t0223	1555831666.15	adult	98.0573	42.0025	-157.9153	752.2023	0.85506	225.5421	-0.083649	159.4774	-1.0745	0.010582	-0.039359	520.8149	0.36703	658.3981	0.73091	170509.8125	-0.05046	2714.0229	1.2846	178.8487	1.2106	154.9274	0.9384	0.010005	-0.0087533	0.48228	6614361.5	0.090818
41	2019-04-21t0623	1555846069.31	adult	102.0582	46.0034	-153.9144	589.9895	-0.13746	201.185	-0.78149	155.8884	-1.1111	0.010652	0.028757	443.6419	-0.24444	529.3623	-0.14824	151089.9688	-0.804	3438.7729	2.4908	172.4751	0.53684	146.3489	-0.031224	0.01002	0.0067013	1.417	6713074.5	0.19442
41	2019-04-21t1023	1555860468.53	adult	106.0579	50.0032	-149.9147	613.2299	0.23995	201.1214	-0.55908	154.7861	-1.0326	0.010596	-0.026244	461.1985	0.17704	560.0325	0.33828	151846.6719	-0.53951	2849.0823	1.3614	173.8834	0.71	147.294	0.10129	0.01	-0.013047	0.69907	6955162	0.46034
41	2019-04-21t1423	1555874867.88	adult	110.0578	54.003	-145.9148	512.0582	-0.39118	191.9123	-0.72089	150.3615	-1.1505	0.010596	-0.026512	406.3895	-0.25807	474.535	-0.25792	144893.7656	-0.70215	2860.9709	1.3197	169.615	0.26041	143.4632	-0.31221	0.010024	0.010404	1.22	6734732.5	0.22974
41	2019-04-21t1823	1555889272.55	adult	114.0591	58.0043	-141.9135	469.0976	-0.5963	183.562	-0.88146	156.0816	-0.74038	0.010681	0.055545	367.74	-0.54404	434.8077	-0.47328	137487.9062	-0.92101	1936.9669	-0.30105	169.9608	0.30997	142.9091	-0.35293	0.010019	0.0058227	2.2002	6429276	-0.08802
41	2019-04-21t2223	1555903674.46	adult	118.0596	62.0048	-137.913	437.8868	-0.73331	171.223	-1.2294	148.2498	-1.094	0.010624	0.00022705	329.4891	-0.85909	419.8632	-0.47878	128930.8906	-1.2305	2422.3008	0.50296	172.4822	0.59382	142.8478	-0.34096	0.010008	-0.0056198	1.4294	6428757	-0.080079
41	2019-04-22t0223	1555918076.24	adult	122.0601	66.0053	-133.9125	486.4999	-0.20011	174.4733	-0.98793	147.3788	-1.0834	0.010638	0.01372	323.1446	-0.81188	404.4137	-0.50963	131203.9062	-0.99759	2405.6174	0.4658	168.7798	0.20113	140.5714	-0.58012	0.010011	-0.002162	1.4327	6204344	-0.30743
41	2019-04-22t0623	1555932476.32	adult	126.0601	70.0053	-129.9125	346.44	-1.328	157.8692	-1.5376	136.438	-1.639	0.010596	-0.027416	290.9592	-1.0942	325.4833	-1.1993	119191.25	-1.5218	2596.7725	0.78747	163.7351	-0.33653	133.3937	-1.3648	0.010002	-0.01099	1.6739	5909689.5	-0.60155
41	2019-04-22t1023	1555946881.51	adult	130.0615	74.0068	-125.9111	477.8855	-0.073949	176.7931	-0.72109	149.4804	-0.88251	0.010738	0.11051	351.262	-0.26188	418.2635	-0.16032	131710.875	-0.79328	2106.4172	-0.024682	164.5838	-0.22781	135.3111	-1.1218	0.010009	-0.0041989	1.9531	6117252	-0.38164
41	2019-04-22t1423	1555961303.68	adult	134.0677	78.0129	-121.9049	460.137	-0.14592	169.0557	-0.9441	143.7189	-1.164	0.010667	0.040984	332.2654	-0.40632	406.3384	-0.19277	126791.7812	-0.96934	2026.6266	-0.14634	165.5698	-0.10305	134.3192	-1.2003	0.01001	-0.0030962	2.5459	6037503.5	-0.4528
41	2019-04-22t1823	1555975689.48	adult	138.0638	82.009	-117.9088	424.3106	-0.38808	174.6913	-0.66855	154.6047	-0.54682	0.010624	-0.00038832	305.3381	-0.65233	395.1757	-0.22751	131542.5469	-0.66796	1920.2985	-0.31137	172.026	0.60117	140.6664	-0.47912	0.010028	0.015453	3.6804	5883976	-0.59297
41	2019-04-22t2223	1555990082.21	adult	142.0617	86.007	-113.9109	456.2175	-0.037883	177.9283	-0.49551	160.9456	-0.18574	0.010667	0.040684	316.9234	-0.44768	399.6873	-0.11368	133446.25	-0.52094	2556.0164	0.72295	169.5686	0.34288	137.3814	-0.81608	0.010019	0.0060525	2.6908	5923879.5	-0.5401
41	2019-04-23t0223	1556004484.79	adult	146.0625	90.0077	-109.9101	338.5401	-1.016	169.1353	-0.77141	161.2605	-0.15295	0.01061	-0.014265	254.8324	-1.1123	300.0152	-1.0437	127527.9766	-0.76187	2228.8638	0.19383	167.1633	0.089937	136.4026	-0.90821	0.010013	-3.6064e-05	2.4331	6010357	-0.44149
41	2019-04-23t0623	1556018884.53	adult	150.0624	94.0076	-105.9102	455.7598	0.070361	189.0013	-0.0045952	171.9413	0.43778	0.010624	-0.00058282	312.3231	-0.38446	391.4459	-0.077443	142317.9688	-0.0044866	2268.3484	0.25513	175.7681	0.95472	144.7071	-0.0099633	0.010001	-0.011738	2.3328	6098625	-0.34097
41	2019-04-23t1023	1556033288.18	adult	154.0634	98.0086	-101.9092	334.1648	-0.93609	161.1464	-0.96789	151.3647	-0.6499	0.010624	-0.00054942	253.8483	-0.99922	288.8271	-1.0277	121343.2188	-0.96605	2004.506	-0.1551	160.597	-0.57403	132.1149	-1.3554	0.010006	-0.0070208	2.0209	5938717	-0.46668
41	2019-04-23t1423	1556047690.22	adult	158.064	102.0092	-97.9086	406.1095	-0.25551	161.5364	-0.90216	144.4731	-0.99689	0.010582	-0.041401	278.7397	-0.651	356.9296	-0.29953	122121.5469	-0.87746	1938.7915	-0.25022	162.3487	-0.39469	132.6897	-1.284	0.010014	0.0010292	1.8519	5982387	-0.4009
41	2019-04-23t1823	1556062088.24	adult	162.0634	106.0086	-93.9092	474.6655	0.38177	183.1937	-0.073779	166.1706	0.21154	0.01071	0.08237	308.8961	-0.24632	391.4903	0.093949	136845.7031	-0.12559	2040.7422	-0.088408	181.4041	1.4038	148.6205	0.44027	0.010015	0.002227	2.7851	6230869.5	-0.15507
41	2019-04-23t2223	1556076492.88	adult	166.0647	110.0099	-89.9079	320.7157	-0.85931	153.8653	-1.0565	145.3047	-0.8799	0.01071	0.082506	233.0284	-1.0329	274.5081	-0.96269	114937.3516	-1.0981	1673.0824	-0.64295	167.4357	0.089138	137.7924	-0.70624	0.0099997	-0.013267	2.3859	6145057	-0.20279
41	2019-04-24t0223	1556090893.25	adult	170.0648	114.01	-85.9078	400.126	-0.13982	172.8894	-0.3246	155.931	-0.2597	0.010624	-0.00010065	301.4632	-0.20546	348.9432	-0.1933	130185.7344	-0.32425	1884.9242	-0.31923	173.5114	0.62514	141.5442	-0.28895	0.010024	0.010775	2.6828	6248838.5	-0.08769
41	2019-04-24t0623	1556105300.23	adult	174.0667	118.012	-81.9059	419.0043	0.068271	181.9952	0.052295	168.855	0.48887	0.010596	-0.027241	301.2746	-0.1458	373.5045	0.095856	137406.3438	0.068736	1579.9528	-0.77981	172.3165	0.50563	140.8699	-0.34965	0.010019	0.0056093	1.6005	5864965	-0.3835
41	2019-04-24t1023	1556119700.59	adult	178.0668	122.0121	-77.9058	276.6167	-1.0363	162.4899	-0.56497	157.5754	-0.074133	0.010638	0.013934	224.7554	-0.92629	258.1665	-0.92044	122192.3828	-0.572	1417.2594	-1.0262	162.3127	-0.35981	132.4958	-1.2581	0.010006	-0.0076934	1.4469	5823779.5	-0.39103
41	2019-04-24t1423	1556134095.5	adult	182.0654	126.0107	-73.9072	249.5324	-1.1968	152.7952	-0.83382	147.9887	-0.53786	0.010568	-0.054058	209.8481	-1.0275	235.894	-1.0646	115665.9844	-0.80534	1229.067	-1.3104	156.1848	-0.86799	128.0659	-1.7401	0.010014	0.00094892	1.2723	6020142	-0.20696
41	2019-04-24t1823	1556148497.51	adult	186.066	130.0112	-69.9066	304.3431	-0.69429	159.02	-0.55075	150.6292	-0.33315	0.010624	0.00055882	235.0101	-0.68802	284.3947	-0.55263	119742.0703	-0.55075	2409.5776	0.4693	183.4461	1.3977	147.06	0.38134	0.010013	-0.00043798	2.6319	6100866	-0.11993
41	2019-04-24t2223	1556162902.02	adult	190.0672	134.0125	-65.9054	282.9694	-0.80824	158.412	-0.50466	151.1051	-0.24738	0.010624	0.00071651	227.9708	-0.70353	256.2797	-0.75184	119284.2031	-0.50487	1759.1016	-0.51018	175.5351	0.73196	145.1742	0.19134	0.01003	0.016491	0.87555	5635380	-0.47621
41	2019-04-25t0223	1556177307.65	adult	194.0688	138.014	-61.9038	333.2341	-0.3472	155.185	-0.55195	147.7457	-0.37084	0.010582	-0.040096	223.4888	-0.69602	274.1369	-0.52967	117319.875	-0.53118	2868.4866	1.1554	185.1881	1.4689	149.9602	0.71852	0.010019	0.0056881	1.8691	5323231.5	-0.70836
41	2019-04-25t0623	1556191712.62	adult	198.0702	142.0154	-57.9024	260.0167	-0.88639	144.823	-0.84918	140.779	-0.69391	0.010695	0.069749	198.9367	-0.9158	234.1899	-0.84779	108327.5938	-0.88183	1909.1283	-0.28723	176.3398	0.74567	142.597	-0.084747	0.010015	0.0016084	1.3119	5599142	-0.46991
41	2019-04-25t1023	1556206108.55	adult	202.0691	146.0143	-53.9035	238.0004	-1.0133	142.0576	-0.8921	140.1267	-0.68725	0.010596	-0.026428	190.2129	-0.96246	214.4659	-0.97982	107253.5078	-0.87963	1884.0106	-0.32832	183.2591	1.2326	146.7258	0.33868	0.01001	-0.0038619	1.8168	5272732	-0.70565
41	2019-04-25t1423	1556220512.24	adult	206.0701	150.0153	-49.9025	212.6171	-1.1695	138.9805	-0.95433	137.6105	-0.78923	0.010582	-0.04005	182.7523	-1.0003	198.3025	-1.0829	105069.25	-0.93605	1664.8378	-0.66025	178.3873	0.81961	143.506	-0.02506	0.010024	0.010276	1.0164	5196421.5	-0.73641
[truncated: 2,498 more rows]
