# Supplementary material for: Global, cell non-autonomous gene regulation drives individual lifespan among isogenic C. elegans
Source: eLife. 2021 Feb 1;10:e65026. doi: 10.7554/eLife.65026 (PMC7864635; doi:10.7554/eLife.65026)
Supplement: Source data 1. [file elife-65026-data1.zip › figure_data/Figure 6 - dual reporters/mir-47_mir-240-786_r=20/20190416_mir-47_mir-240-786-spans.tsv]

name	larvaspan	adultspan	lifespan
00	56.0523	167.9466	223.9989
01	52.0528	231.9448	283.9976
02	52.0535	179.9456	231.9991
04	52.0537	223.9416	275.9952
05	60.0524	219.9431	279.9955
09	56.0529	207.9392	263.9921
11	52.0541	223.937	275.9911
12	52.0534	128.0108	180.0642
13	52.0542	203.9357	255.99
14	84.0543	203.9362	287.9905
15	76.0548	120.0104	196.0653
16	56.0532	171.9481	228.0013
18	52.0546	243.9322	295.9868
19	52.0537	159.9812	212.0349
20	48.055	235.9311	283.9861
21	60.0531	235.9328	295.9859
23	52.0539	231.9313	283.9851
24	56.0536	195.9316	251.9853
28	78.0545	159.9478	238.0023
29	60.0543	163.949	224.0033
30	54.0549	128.0092	182.0641
31	56.0539	179.9491	236.003
32	52.0554	247.9228	299.9781
33	56.054	231.9242	287.9782
35	60.0546	271.9028	331.9574
36	52.0556	179.9481	232.0036
37	56.0541	191.9217	247.9758
39	52.0557	171.9485	224.0042
41	56.0548	199.9178	255.9726
42	52.0559	203.9166	255.9725
43	54.0556	203.9167	257.9723
44	56.0545	231.9185	287.973
45	52.0548	175.9502	228.005
46	60.0543	267.8907	327.945
48	56.0551	112.0103	168.0654
49	52.0562	171.9492	224.0054
50	80.0567	112.0122	192.0689
52	56.0547	219.9128	275.9676
53	60.0571	255.8805	315.9376
54	56.0549	179.9508	236.0057
55	52.0551	259.8825	311.9377
57	64.0577	227.9095	291.9672
58	80.057	211.8797	291.9366
59	68.0579	219.9096	287.9675
60	80.0568	171.91	251.9668
62	60.0558	124.0122	184.068
64	60.0559	140.0163	200.0721
65	56.0553	187.907	243.9623
67	52.0572	183.95	236.0072
69	52.0573	183.9502	236.0074
72	50.0554	199.9018	249.9572
74	56.0558	116.0109	172.0667
75	56.0559	179.9522	236.0081
76	52.0577	108.0082	160.0658
77	48.056	171.9525	220.0085
78	60.0558	283.8559	343.9116
79	56.0559	163.9528	220.0087
80	50.0559	219.895	269.9509
81	56.0561	175.953	232.0091
82	48.0562	164.0179	212.0741
84	60.059	239.8562	299.9151
85	52.0581	179.9515	232.0095
86	52.0581	144.0126	196.0707
87	56.0563	195.8888	251.945
88	56.0563	179.9219	235.9782
91	60.0563	215.8871	275.9434
93	52.0584	231.8839	283.9423
94	54.0582	183.9518	238.01
