# Supplementary material for: Global, cell non-autonomous gene regulation drives individual lifespan among isogenic C. elegans
Source: eLife. 2021 Feb 1;10:e65026. doi: 10.7554/eLife.65026 (PMC7864635; doi:10.7554/eLife.65026)
Supplement: Source data 1. [file elife-65026-data1.zip › figure_data/Figure 6 - dual reporters/mir-47_mir-240-786_r=20/20190702_mir-47_mir-240-786-spans.tsv]

name	larvaspan	adultspan	lifespan
000	59.9999	212.0008	272.0007
001	59.9999	240.0012	300.0011
002	55.9993	200.001	256.0003
003	55.9999	240.0011	296.001
004	51.9992	212.0013	264.0005
005	55.9999	220.0015	276.0014
006	59.9998	240.0022	300.002
007	49.9987	252.0019	302.0005
009	63.9998	280.0027	344.0025
010	55.9994	308.0028	364.0021
011	63.9993	284.0032	348.0025
012	59.9995	212.0024	272.0019
013	55.9995	248.0034	304.0029
014	51.9995	240.003	292.0025
015	47.9995	260.0037	308.0032
017	49.9991	216.003	266.0021
018	55.9995	196.003	252.0025
019	51.9996	216.0031	268.0027
020	57.9991	280.0054	338.0044
021	51.9998	216.0036	268.0034
022	59.9997	324.0061	384.0058
023	55.9995	240.0044	296.0039
024	55.9995	228.0044	284.0039
025	55.9995	220.0044	276.0039
026	55.9995	192.0039	248.0034
027	55.9995	324.0069	380.0064
028	51.9995	260.0053	312.0048
029	59.9999	252.0059	312.0058
030	59.9996	228.0054	288.005
032	53.9993	180.0748	234.0741
033	59.9996	104.0018	164.0013
034	55.9996	220.0055	276.0051
035	59.9997	216.0056	276.0052
036	59.9997	256.0066	316.0063
038	55.9997	208.0054	264.0051
039	55.9996	148.0038	204.0035
040	55.9996	292.0086	348.0082
041	52.0002	260.0076	312.0078
042	51.9995	288.0093	340.0088
043	51.9997	252.008	304.0078
044	55.9996	256.0075	312.0071
045	55.9998	152.0044	208.0042
046	55.9997	184.0058	240.0055
047	47.9997	236.0072	284.007
048	55.9996	244.0079	300.0076
049	55.9996	296.0094	352.009
050	55.9996	208.0067	264.0063
051	55.9996	216.0073	272.0069
052	47.9997	324.0109	372.0106
053	51.9995	136.0032	188.0027
054	51.9995	224.0081	276.0076
055	59.9998	160.0054	220.0051
056	55.9997	216.0079	272.0076
058	49.9998	176.0056	226.0054
059	64.0011	296.0121	360.0132
060	51.9995	256.0098	308.0093
061	55.9998	252.0109	308.0107
062	47.9998	248.0097	296.0095
063	55.9998	292.0125	348.0123
064	51.9995	300.0122	352.0117
065	51.9995	328.0157	380.0153
066	55.9998	300.0127	356.0124
068	55.9998	216.0091	272.0089
069	51.9995	244.0108	296.0102
070	51.9995	204.0085	256.0079
071	55.9995	204.0088	260.0083
072	59.9992	236.0112	296.0103
073	55.9997	244.011	300.0108
075	47.9997	212.009	260.0087
076	47.9997	296.0142	344.0139
077	55.9995	224.0107	280.0102
078	59.9992	208.0104	268.0096
079	55.9997	172.0072	228.0069
080	51.9994	204.0095	256.0089
081	55.9998	196.0097	252.0095
082	51.9995	276.0151	328.0146
083	51.9995	252.014	304.0135
084	55.9998	256.0129	312.0127
085	55.9998	248.0139	304.0137
086	51.9995	212.0109	264.0103
087	59.9992	212.0121	272.0112
088	53.9996	236.0127	290.0123
089	47.9997	268.0138	316.0135
090	55.9995	236.0129	292.0124
091	51.9995	260.0142	312.0137
092	51.9992	284.0177	336.0169
093	60	260.0147	320.0147
094	51.9992	268.0152	320.0144
095	51.9995	236.0135	288.0129
096	51.9995	264.015	316.0145
097	55.9999	200.0111	256.011
099	51.9995	264.0153	316.0148
100	55.9999	332.0212	388.0211
101	56	160.0086	216.0085
102	51.9993	196.0116	248.011
103	56.0001	184.0112	240.0113
105	54.0002	316.0199	370.0201
106	51.9998	212.013	264.0128
107	54.0003	232.0147	286.015
108	56.0003	212.0127	268.013
109	51.9999	228.0147	280.0145
111	51.9996	280.0217	332.0213
112	55.9997	216.0144	272.0141
113	50.0008	256.0181	306.0189
114	52	220.0145	272.0145
