# Supplementary material for: Global, cell non-autonomous gene regulation drives individual lifespan among isogenic C. elegans
Source: eLife. 2021 Feb 1;10:e65026. doi: 10.7554/eLife.65026 (PMC7864635; doi:10.7554/eLife.65026)
Supplement: Source data 1. [file elife-65026-data1.zip › figure_data/Figure 6 - dual reporters/mir-47_mir-793_r=13,33/20190208_mir-47_mir-793.tsv]

name	timepoint	timestamp	stage	age	adult_age	ghost_age	pharynx_maximum	pharynx_maximum_z	pharynx_mean	pharynx_mean_z	pharynx_median	pharynx_median_z	pharynx_percentile_95	pharynx_percentile_95_z	pharynx_percentile_99	pharynx_percentile_99_z	pharynx_sum	pharynx_sum_z	vulva_maximum	vulva_maximum_z	vulva_mean	vulva_mean_z	vulva_median	vulva_median_z	vulva_percentile_95	vulva_percentile_95_z	vulva_percentile_99	vulva_percentile_99_z	vulva_sum	vulva_sum_z
000	2019-02-08t1454	1549659343.21	larva	0	-49.9781	-253.8351
000	2019-02-08t1852	1549673657.25	larva	3.9761	-46.002	-249.859
000	2019-02-08t2252	1549688058.14	larva	7.9764	-42.0017	-245.8587
000	2019-02-09t0252	1549702460.05	larva	11.9769	-38.0012	-241.8582
000	2019-02-09t0652	1549716860.47	larva	15.977	-34.0011	-237.8581
000	2019-02-09t1052	1549731258.76	larva	19.9765	-30.0016	-233.8586
000	2019-02-09t1452	1549745660.22	larva	23.9769	-26.0012	-229.8582
000	2019-02-09t1852	1549760059.37	larva	27.9767	-22.0014	-225.8584
000	2019-02-09t2253	1549774466.39	larva	31.9787	-17.9995	-221.8565
000	2019-02-10t0253	1549788866.4	larva	35.9787	-13.9995	-217.8565
000	2019-02-10t0653	1549803265.66	larva	39.9785	-9.9997	-213.8567
000	2019-02-10t1052	1549817662.92	larva	43.9777	-6.0004	-209.8574
000	2019-02-10t1453	1549832066.52	larva	47.9787	-1.9994	-205.8564	1401.6553	0.85645	311.5191	1.6063	259.3043	1.381	593.0264	0.9893	996.9429	1.1877	634875.9375	1.6577	1164.3828	0.61593	513.3146	0.88767	463.4472	0.95653	969.0737	0.71201	1069.0821	0.592	179146.7812	1.1573
000	2019-02-10t1852	1549846462.34	adult	51.9775	1.9994	-201.8576	2515.186	3.4746	342.9422	2.4322	275.0754	1.8193	636.1581	1.467	1198.7019	2.2287	699602.125	2.4988	1101.2549	0.47816	509.3268	0.93183	472.6507	1.1541	940.8611	0.66717	1075.3259	0.68285	175208.4062	1.1166
000	2019-02-10t2253	1549860865.81	adult	55.9785	6.0004	-197.8566	2088.894	2.4933	280.13	0.70356	225.8699	0.27984	520.2353	0.060153	1176.1087	2.1222	571185.0625	0.75477	1336.848	1.318	507.7812	1.0113	460.4846	1.0808	1051.9496	1.2722	1195.786	1.2088	171630.0312	1.0902
000	2019-02-11t0253	1549875269.57	adult	59.9795	10.0014	-193.8556	977.8234	-0.15535	320.5245	1.7974	297.6924	2.462	565.8666	0.57484	806.8021	0.19081	654511	1.8703	1276.79	1.2095	513.8259	1.1917	474.1643	1.3552	969.9257	0.98938	1088.4173	0.89319	177783.75	1.4249
000	2019-02-11t0653	1549889666.43	adult	63.9787	14.0006	-189.8564	598.3695	-1.0857	258.8077	0.059097	248.8714	0.92771	369.9717	-1.7817	462.8478	-1.643	527708.875	0.10744	1422.7838	1.8187	567.7589	1.9938	523.8818	2.1361	1079.9961	1.6492	1345.007	2.0119	195309.0469	2.2126
000	2019-02-11t1044	1549903546.59	adult	67.8343	17.8562	-186.0008	1802.8802	1.8449	292.4563	0.98655	261.661	1.307	555.4311	0.40246	910.2065	0.73021	595441.0625	1.03	1408.9254	1.8877	489.4825	1.1074	442.8327	1.1177	982.7486	1.2801	1239.6586	1.7115	164466.125	1.1513
000	2019-02-11t1444	1549917946.42	adult	71.8342	21.8561	-182.0009	1967.5583	2.2649	306.5944	1.3781	256.754	1.1351	580.5789	0.68108	1049.5468	1.4832	625452.625	1.4418	667.1804	-0.76985	408.8938	0.14479	403.5248	0.66014	601.6779	-0.64696	627.5864	-0.78856	141886.1562	0.36724
000	2019-02-11t1844	1549932346.51	adult	75.8342	25.8561	-178.0009	985.4651	-0.1753	281.6484	0.68153	242.6892	0.71035	574.5975	0.6146	797.6327	0.12058	574562.8125	0.74008	638.0498	-0.82744	387.5869	-0.026672	382.5176	0.47327	571.7059	-0.73315	611.5112	-0.79842	133717.5	0.15751
000	2019-02-11t2244	1549946746.6	adult	79.8343	29.8562	-174.0008	1631.8005	1.4514	295.9024	1.1533	264.2738	1.4718	521.2347	0.023128	877.9196	0.58058	601569.625	1.1858	835.9957	0.048061	450.8471	0.99588	427.6194	1.2678	710.1485	0.1753	772.274	0.033	156443.9531	1.2472
000	2019-02-12t0244	1549961146.54	adult	83.8343	33.8561	-170.0009	1080.9312	0.060348	283.7696	0.88571	252.7404	1.2043	503.8005	-0.1222	797.2973	0.15622	578322.5	0.93706	1159.5676	1.5239	439.6194	0.99422	396.6102	0.95857	881.2838	1.337	1052.7714	1.5031	152108.3281	1.2243
000	2019-02-12t0644	1549975546.75	adult	87.8343	37.8562	-166.0008	1988.8221	2.3604	304.7122	1.5865	249.6422	1.222	685.9094	2.0996	1185.4518	2.3825	621917.5	1.6553	767.9897	-0.01977	414.4315	0.78894	391.7114	1.026	690.9958	0.33928	724.5668	0.042125	142564.4375	0.97393
000	2019-02-12t1044	1549989946.42	adult	91.8342	41.8561	-162.0009	852.8964	-0.52022	248.7921	0.05664	212.5352	0.11736	492.3695	-0.11145	731.3422	-0.17253	507038.3125	0.10149	856.3898	0.48625	396.8144	0.67446	390.1137	1.1326	691.2797	0.47631	788.7506	0.4891	137297.7812	0.88801
000	2019-02-12t1444	1550004347.37	adult	95.8345	45.8564	-158.0006	1145.722	0.20749	247.4229	0.1038	213.2972	0.24572	446.3409	-0.58124	739.2343	-0.11171	503505.5938	0.13797	765.2569	0.17305	382.3245	0.58518	367.3936	0.90393	631.231	0.21523	723.7489	0.26486	130372.6562	0.71043
000	2019-02-12t1844	1550018748.88	adult	99.8349	49.8568	-154.0002	1144.6812	0.18733	250.7195	0.28074	222.683	0.66523	424.3596	-0.77066	698.8736	-0.32916	511467.8125	0.3341	735.3868	0.12024	378.1885	0.62722	342.1567	0.61379	630.8731	0.31983	714.7222	0.31549	128962.2656	0.75255
000	2019-02-12t2244	1550033146.51	adult	103.8342	53.8561	-150.0009	818.0576	-0.63341	275.288	1.0896	238.8452	1.3311	513.6847	0.36619	683.1133	-0.40783	560761.625	1.1368	687.7004	-0.033974	336.4787	0.1023	304.8129	0.11336	555.5662	-0.089889	618.8386	-0.1261	116421.625	0.28972
000	2019-02-13t0244	1550047546.4	adult	107.8342	57.8561	-146.0009	880.84	-0.48986	233.6945	-0.093162	196.4453	-0.11522	503.0359	0.31386	721.1933	-0.17707	476503	-0.045792	798.54	0.58079	375.0236	0.75044	338.3331	0.71219	625.626	0.46724	737.8466	0.61257	129383.125	0.94427
000	2019-02-13t0644	1550061946.29	adult	111.8342	61.8561	-142.0009	862.8251	-0.54097	295.5261	1.8646	250.8389	1.9601	607.1279	1.6488	766.1653	0.096324	602282.125	1.921	807.364	0.69427	352.8301	0.49225	332.821	0.69405	572.4136	0.17831	681.5063	0.36479	122079.2109	0.69253
000	2019-02-13t1044	1550076346.8	adult	115.8343	65.8562	-138.0008	1138.5497	0.12254	253.2645	0.62956	216.8278	0.75627	490.8898	0.31262	806.964	0.34828	516406.2812	0.6823	666.4993	0.034575	346.7446	0.4647	318.7386	0.52859	548.8647	0.07807	616.8567	0.050765	121013.8672	0.71117
000	2019-02-13t1450	1550091091.14	adult	119.93	69.9519	-133.9051	940.5244	-0.36167	289.0224	1.8253	261.6035	2.5573	469.9263	0.13105	702.4468	-0.22004	589605.75	1.8906	892.3928	1.2375	391.8799	1.224	366.1187	1.3738	645.8444	0.82057	830.7464	1.3421	135982.3438	1.4681
000	2019-02-13t1850	1550105495.75	adult	123.9313	73.9531	-129.9039	1547.6101	1.0941	246.6054	0.55109	202.4809	0.31984	470.2721	0.20428	946.3639	1.1698	503568.25	0.61552	610.2589	-0.15968	349.4563	0.63339	329.7813	0.83446	532.8459	0.087631	577.99	-0.070093	120562.4297	0.82211
000	2019-02-13t2250	1550119895.16	adult	127.9311	77.953	-125.904	1521.3834	1.0218	291.5677	2.0722	244.1442	2.0494	556.2454	1.3242	1015.7627	1.5729	594506.625	2.1349	349.7742	-1.4668	270.4127	-0.55227	269.5491	-0.13319	321.3576	-1.3618	338.6498	-1.4301	93562.7969	-0.3889
000	2019-02-14t0250	1550134296.68	adult	131.9315	81.9534	-121.9036	965.3245	-0.32809	290.6892	2.1241	259.4432	2.7563	492.0781	0.60076	703.7749	-0.15145	593296.75	2.1971	580.9318	-0.23475	361.5446	0.94975	362.9436	1.5401	492.4212	-0.09405	540.7151	-0.20129	123648.2344	1.0983
000	2019-02-14t0650	1550148694.19	adult	135.9308	85.9527	-117.9043	663.7997	-1.0719	226.94	0.065128	192.7013	0.040881	451.6304	0.16193	583.4148	-0.80489	463865.3125	0.13515	444.3691	-0.91937	261.0921	-0.61173	241.2002	-0.53876	393.7655	-0.76019	423.8767	-0.86121	90337.875	-0.44907
000	2019-02-14t1050	1550163098.95	adult	139.9322	89.954	-113.903	1059.8583	-0.10205	277.7262	1.8429	245.6295	2.3358	469.0538	0.43841	797.3633	0.42536	566006	1.9014	567.0731	-0.23419	321.9389	0.43913	310.0596	0.75062	478.7734	-0.090533	524.4025	-0.21468	110746.9688	0.60953
000	2019-02-14t1450	1550177508.97	adult	143.9349	93.9568	-109.9002	632.8693	-1.1692	219.0271	-0.12098	192.6397	0.095532	403.6611	-0.32769	519.6355	-1.1249	446596.2188	-0.069885	484.1004	-0.6436	305.9839	0.23695	304.6109	0.71747	419.2287	-0.48089	460.9733	-0.56107	105870.4297	0.43326
000	2019-02-14t1850	1550191907.41	adult	147.9345	97.9564	-105.9006	1039.4171	-0.13117	250.7917	1.0227	220.0741	1.3178	435.1077	0.11608	725.1601	0.082225	509859.5625	1.0559	427.571	-0.91596	285.3403	-0.05519	284.9344	0.40669	368.9038	-0.81219	398.8621	-0.90772	97301.0547	0.058007
000	2019-02-14t2250	1550206301.28	adult	151.9328	101.9547	-101.9023	1157.4087	0.19697	207.8535	-0.4641	174.7836	-0.6736	403.0915	-0.25205	813.3215	0.6385	423813.25	-0.41449	422.4927	-0.90604	274.0884	-0.19552	273.4807	0.23735	368.7168	-0.76607	403.1597	-0.8375	93464.1562	-0.085357
000	2019-02-15t0250	1550220699.69	adult	155.9324	105.9542	-97.9028	1283.5328	0.55624	247.6547	0.9909	219.0167	1.3174	422.8761	0.046021	745.1292	0.27959	505958.5625	1.0693	484.2069	-0.50912	261.9226	-0.35799	243.885	-0.28728	406.8679	-0.41595	461.3718	-0.40843	89577.5312	-0.23777
000	2019-02-15t0650	1550235099.13	adult	159.9322	109.9541	-93.9029	579.7288	-1.282	209.7706	-0.36152	185.3629	-0.19794	364.023	-0.69281	468.2197	-1.3484	427722.1875	-0.30942	539.4313	-0.13413	276.3581	-0.05577	251.3172	-0.10799	435.6083	-0.13152	486.4324	-0.1867	95619.8984	0.13171
000	2019-02-15t1044	1550249150.33	adult	163.8353	113.8572	-89.9998	834.2059	-0.58172	231.8988	0.46884	203.1387	0.61861	434.0612	0.26529	626.5388	-0.36328	472609.75	0.5242	568.5767	0.094087	276.8116	-0.0030911	255.2096	0.00099684	418.0541	-0.22279	475.4088	-0.20906	95223.2031	0.15683
000	2019-02-15t1444	1550263549.8	adult	167.8352	117.857	-86	866.3623	-0.47306	191.248	-1.0478	164.7011	-1.1865	373.7334	-0.52021	686.5425	0.036482	389189.625	-1.0127	439.3708	-0.6402	234.6938	-0.72788	220.6361	-0.6572	331.7713	-0.89149	375.7171	-0.85131	81673.4531	-0.54145
000	2019-02-15t1844	1550277950.04	adult	171.8352	121.8571	-81.9999	698.1784	-0.92037	235.6707	0.64253	211.4979	1.0175	435.4625	0.34727	576.7481	-0.62151	481003.875	0.71415	354.636	-1.1184	251.2281	-0.38883	248.0946	-0.0798	318.3125	-0.96332	340.7066	-1.0549	86924.9297	-0.2146
000	2019-02-15t2244	1550292349.7	adult	175.8351	125.857	-78	550.1581	-1.3241	232.9176	0.55009	216.6204	1.2666	370.87	-0.51873	464.1398	-1.3125	474919	0.61247	414.8943	-0.70662	257.5597	-0.23379	255.0183	0.092374	338.7816	-0.75152	375.2549	-0.77204	87827.8438	-0.12536
000	2019-02-16t0244	1550306749.8	adult	179.8352	129.857	-74	575.6522	-1.244	214.7337	-0.14368	193.3463	0.14055	375.0543	-0.44051	479.1283	-1.2001	436553.5312	-0.11082	386.0287	-0.85157	255.0983	-0.24109	254.2741	0.11065	334.7254	-0.74812	360.827	-0.83834	88008.9062	-0.076003
000	2019-02-16t0644	1550321149.76	adult	183.8352	133.857	-70	452.1386	-1.5917	198.6013	-0.76999	179.2767	-0.55354	346.6947	-0.82427	394.8611	-1.7246	405146.6875	-0.71265	390.8863	-0.78756	259.0714	-0.12906	256.3988	0.18782	340.5536	-0.66175	352.2793	-0.86734	89120.5547	0.025507
000	2019-02-16t1044	1550335549.68	adult	187.8351	137.857	-66	897.4047	-0.29031	244.0228	1.0311	220.5719	1.4682	422.7412	0.29299	638.1424	-0.13743	497806.5	1.1021	387.9411	-0.77522	246.9135	-0.32565	243.1143	-0.059334	347.1734	-0.56868	380.9528	-0.62244	84691.3438	-0.19121
000	2019-02-16t1444	1550349949.6	adult	191.8351	141.857	-62	995.6995	0.016273	248.1393	1.2122	222.2104	1.5493	424.1949	0.34581	706.5101	0.32891	506452.375	1.2894	439.6671	-0.40239	284.3103	0.42842	279.6036	0.74705	382.2099	-0.22248	427.9928	-0.23581	97518.4297	0.586
000	2019-02-16t1844	1550364349.89	adult	195.8352	145.8571	-57.9999	897.4726	-0.26251	246.446	1.1598	222.4705	1.5613	421.2821	0.33183	639.5631	-0.090297	502257.0312	1.2221	441.2828	-0.36033	291.1429	0.59944	294.0598	1.0979	392.1937	-0.097503	426.3212	-0.21555	99279.7188	0.72873
000	2019-02-16t2244	1550378749.71	adult	199.8351	149.857	-54	919.2513	-0.18408	249.1712	1.2855	222.4836	1.5592	442.7881	0.68858	614.2229	-0.24275	508309.3125	1.3588	430.1378	-0.4076	283.0688	0.47502	280.58	0.83928	383.3703	-0.14559	412.8082	-0.28973	97375.6719	0.6536
000	2019-02-17t0244	1550393149.79	adult	203.8352	153.857	-50	793.6611	-0.56497	236.6731	0.78017	219.1702	1.3877	386.6273	-0.15371	537.7234	-0.74411	482813.1875	0.85047	567.8813	0.59925	312.7202	1.12	295.6598	1.219	478.368	0.79629	543.9954	0.79712	108201.2031	1.3599
000	2019-02-17t0644	1550407549.65	adult	207.8351	157.857	-46	1024.7167	0.17395	243.5295	1.0776	221.8701	1.5199	387.7426	-0.12064	628.5305	-0.11878	495826.125	1.13	434.5058	-0.3174	262.7976	0.12551	249.2167	0.18819	368.3278	-0.22268	406.7313	-0.27593	90665.1797	0.31311
000	2019-02-17t1044	1550421949.69	adult	211.8351	161.857	-42	860.4597	-0.3469	239.7984	0.9297	220.7403	1.4582	384.606	-0.15604	559.373	-0.58499	488469.4375	0.98675	399.7574	-0.5459	252.0559	-0.073645	245.6473	0.12904	348.0918	-0.39185	387.5254	-0.40567	86455.1719	0.077178
000	2019-02-17t1444	1550436350.01	adult	215.8352	165.8571	-37.9999	1163.8197	0.66637	235.2204	0.73998	214.4629	1.1258	389.0355	-0.066463	638.2344	-0.027213	479379.125	0.8017	464.1444	-0.026709	264.8783	0.23871	253.1505	0.33953	370.9804	-0.12418	435.6228	0.042815	90323.4844	0.36627
000	2019-02-17t1844	1550450749.78	adult	219.8352	169.857	-34	891.1747	-0.23796	227.4228	0.39809	208.3275	0.79367	363.1017	-0.49316	644.3133	0.028466	463942.5625	0.46893	404.6936	-0.45529	246.3505	-0.14281	238.9909	0.017456	346.4089	-0.34552	378.4354	-0.42447	84990.9375	0.045096
000	2019-02-17t2244	1550465149.94	adult	223.8352	173.8571	-29.9999	1050.3209	0.32208	227.8994	0.42365	211.7683	0.97131	353.4573	-0.65559	544.003	-0.67972	465598.5	0.5111	408.7144	-0.39342	253.5177	0.054954	245.748	0.2197	341.2152	-0.36801	388.0549	-0.30401	85689	0.12924
000	2019-02-18t0244	1550479549.55	adult	227.8351	177.857	-26	994.1161	0.13873	220.5194	0.079855	204.1251	0.54662	346.518	-0.77864	558.6666	-0.56944	449418.625	0.14081	387.8324	-0.53868	239.0884	-0.25689	232.9352	-0.089931	310.451	-0.68385	349.8093	-0.63402	82007.3281	-0.098991
000	2019-02-18t0644	1550493949.84	adult	231.8352	181.8571	-21.9999	924.2824	-0.10517	220.0423	0.05332	204.0771	0.53221	347.8104	-0.75615	598.4537	-0.27029	449546.4375	0.14132	367.0482	-0.69523	228.9456	-0.48349	226.4471	-0.24586	292.8136	-0.86925	327.4684	-0.8316	79215.1953	-0.27646
000	2019-02-18t1044	1550508350.37	adult	235.8353	185.8572	-17.9998	889.4734	-0.23076	219.0427	-0.00082413	204.2839	0.53146	334.2759	-1.0198	579.1777	-0.40649	446628.125	0.067196	338.0858	-0.94136	229.2574	-0.45664	227.2565	-0.20384	293.2212	-0.84949	322.1716	-0.87063	79093.8203	-0.25989
000	2019-02-18t1444	1550522751.77	adult	239.8357	189.8576	-13.9994	742.2365	-0.80592	225.0364	0.29783	213.6211	1.0513	334.1273	-1.0359	476.5933	-1.1845	459749.3125	0.39065	326.416	-1.0465	240.5231	-0.13295	241.8497	0.25539	295.7252	-0.80337	320.3214	-0.87815	82499.4219	0.04305
000	2019-02-18t1844	1550537149.51	adult	243.8351	193.857	-10	689.7406	-1.0369	223.2552	0.20549	211.5978	0.92796	327.617	-1.1877	454.3071	-1.3655	454994.1875	0.27107	335.9972	-0.95109	232.9004	-0.31563	231.8329	-0.018991	285.4885	-0.9276	307.9289	-1.0086	80117.7266	-0.11878
000	2019-02-18t2244	1550551550.18	adult	247.8353	197.8572	-5.9998	718.7671	-0.94323	227.2488	0.41937	216.6924	1.219	333.2461	-1.092	462.1765	-1.3153	463133	0.4866	307.7114	-1.2528	230.2401	-0.37049	229.967	-0.051782	277.9536	-1.0305	296.5406	-1.1448	79432.8359	-0.14633
000	2019-02-19t0244	1550565949.53	adult	251.8351	201.857	-2	833.3301	-0.46931	231.1962	0.64487	220.8662	1.4639	331.6824	-1.1535	489.9422	-1.1036	470946.6875	0.70733	298.5834	-1.3811	227.0016	-0.45155	225.249	-0.18914	271.8389	-1.1296	285.6993	-1.2956	78088.5391	-0.24027
000	2019-02-19t0644	1550580349.73	dead	255.8351	205.857	2	765.2547	-0.791	236.6117	0.97255	224.7254	1.6979	349.1528	-0.77144	488.7073	-1.1235	482687.9375	1.0563	294.476	-1.4751	228.0764	-0.401	227.1357	-0.098615	268.5565	-1.2034	285.1055	-1.335	78230.1875	-0.19839
001	2019-02-08t1454	1549659353.05	egg	-1.9881	-61.9792	-201.8353
001	2019-02-08t1852	1549673667.11	larva	1.9881	-58.003	-197.8592
001	2019-02-08t2252	1549688067.91	larva	5.9883	-54.0028	-193.8589
001	2019-02-09t0252	1549702469.95	larva	9.9889	-50.0022	-189.8584
001	2019-02-09t0652	1549716870.31	larva	13.989	-46.0021	-185.8583
001	2019-02-09t1052	1549731268.69	larva	17.9885	-42.0026	-181.8587
001	2019-02-09t1452	1549745670.15	larva	21.9889	-38.0022	-177.8583
001	2019-02-09t1852	1549760069.32	larva	25.9887	-34.0024	-173.8586
001	2019-02-09t2253	1549774476.31	larva	29.9906	-30.0005	-169.8566
001	2019-02-10t0253	1549788876.39	larva	33.9906	-26.0005	-165.8566
001	2019-02-10t0653	1549803275.68	larva	37.9904	-22.0007	-161.8568
001	2019-02-10t1052	1549817672.98	larva	41.9897	-18.0014	-157.8575
001	2019-02-10t1453	1549832076.45	larva	45.9907	-14.0004	-153.8566	592.7971	-1.0135	200.0285	-1.3447	169.832	-1.2926	418.718	-1.0557	508.6747	-1.2977	408258.2812	-1.3041	440.6932	-1.6321	305.3797	-1.5067	299.5668	-1.1482	398.3735	-1.7868	428.9752	-1.6558	104134.4766	-1.4213
001	2019-02-10t1852	1549846472.31	larva	49.9895	-10.0016	-149.8577	1440.4877	0.94829	249.454	-0.076708	203.7236	-0.3275	505.5572	-0.065772	856.3774	0.46519	508137.8438	-0.038712	1597.1962	2.0107	509.608	0.88938	385.1672	-0.010963	1129.2742	1.4647	1298.7671	1.4443	173776.3438	1.0192
001	2019-02-10t2253	1549860875.79	larva	53.9905	-6.0006	-145.8568	485.4478	-1.3046	220.8444	-0.89622	198.2088	-0.54523	393.8512	-1.4255	436.0706	-1.7203	450080.8438	-0.85937	505.4576	-1.4215	371.6802	-0.65846	371.1867	-0.1302	468.1994	-1.4594	487.4616	-1.4404	128973.0312	-0.47596
001	2019-02-11t0253	1549875279.65	larva	57.9915	-1.9996	-141.8557	846.2861	-0.46473	236.3189	-0.51559	203.6846	-0.42149	516.7671	0.0045665	713.8371	-0.29223	481381.6875	-0.47885	1156.4363	0.76214	425.258	0.054997	360.7108	-0.20368	910.0491	0.65464	1014.0594	0.56769	148415.0312	0.29635
001	2019-02-11t0653	1549889676.42	adult	61.9907	1.9996	-137.8566	888.1703	-0.37668	256.847	0.018707	221.8086	0.10106	517.1584	-0.017488	769.0337	-0.01248	523710.9375	0.066371	860.1417	-0.18037	437.8157	0.29428	423.849	0.72145	751.6848	-0.029466	807.1448	-0.16544	151484.2188	0.49916
001	2019-02-11t1044	1549903556.71	adult	65.8463	5.8552	-134.0009	1447.2577	0.97354	223.4528	-0.95011	184.8492	-1.0855	447.8057	-0.86727	874.5303	0.5411	455620.2812	-0.9086	1397.0511	1.7835	447.2625	0.50466	360.2429	-0.073171	999.3945	1.3029	1291.5466	1.8589	152516.5156	0.63262
001	2019-02-11t1444	1549917956.37	adult	69.8462	9.8551	-130.001	630.2875	-1.0367	267.3589	0.26412	241.8265	0.67267	494.2522	-0.33757	559.9153	-1.1575	545679.5625	0.32258	562.3143	-1.1751	376.1126	-0.33854	374.3479	0.20175	498.9722	-1.2192	538.4219	-1.1846	130511.0625	-0.13471
001	2019-02-11t1844	1549932356.56	adult	73.8462	13.8551	-126.001	593.1556	-1.1497	213.2912	-1.3027	191.4788	-0.93671	419.8905	-1.2389	527.9674	-1.3512	434687.375	-1.2657	761.1346	-0.38723	360.3532	-0.4639	342.1592	-0.1694	633.1057	-0.43949	700.2076	-0.44465	124321.8672	-0.29212
001	2019-02-11t2244	1549946756.67	adult	77.8463	17.8552	-122.001	850.193	-0.51861	248.0851	-0.25739	205.2168	-0.44958	545.6345	0.28837	736.0006	-0.21327	505845.5	-0.20989	617.6121	-0.87278	341.5765	-0.59271	335.5444	-0.14115	520.673	-0.97298	571.0564	-0.94137	118868.6094	-0.38499
001	2019-02-12t0244	1549961156.58	adult	81.8462	21.8552	-118.001	1162.0353	0.26556	220.4129	-0.98437	177.2928	-1.2651	466.2162	-0.59868	838.9794	0.37682	449201.4375	-0.94582	1054.4777	1.0061	335.2589	-0.54075	228.9992	-1.568	780.2671	0.65733	945.9328	0.91333	114658.5625	-0.41936
001	2019-02-12t0644	1549975556.77	adult	85.8463	25.8552	-114.0009	1654.9766	1.5158	253.5823	0.058283	211.2574	-0.081248	488.2998	-0.27041	826.79	0.33574	517561.5312	0.11456	1054.865	1.16	356.7079	-0.09846	287.4402	-0.58489	742.3136	0.58129	970.2822	1.1867	123064.2344	0.076091
001	2019-02-12t1044	1549989956.48	adult	89.8462	29.8551	-110.001	552.1739	-1.2799	210.8404	-1.092	182.0937	-0.937	414.4296	-1.0691	500.5344	-1.4944	429903.5	-1.0518	474.8101	-1.2733	290.935	-0.90052	289.8682	-0.42956	416.0695	-1.3052	440.329	-1.3394	100663.5234	-0.74313
001	2019-02-12t1444	1550004357.49	adult	93.8465	33.8554	-106.0007	1156.0978	0.24036	208.8016	-1.0681	169.0684	-1.2895	433.2549	-0.7725	864.3445	0.59412	426372.875	-1.0188	804.3222	0.30415	269.1048	-1.1018	216.2827	-1.4373	554.8486	-0.33053	673.4668	-0.05187	92572.0469	-0.97781
001	2019-02-12t1844	1550018759.05	adult	97.8469	37.8558	-102.0003	963.7586	-0.25436	189.9789	-1.5488	153.0175	-1.7757	420.4415	-0.85191	752.0889	-0.031761	387176.9688	-1.5149	651.41	-0.3174	306.8557	-0.45836	269.7071	-0.54227	580.0754	-0.064118	625.6527	-0.20981	105865.2188	-0.30295
001	2019-02-12t2244	1550033156.66	adult	101.8463	41.8552	-98.001	1966.5699	2.2048	243.8447	0.11376	207.6089	0.18293	443.2713	-0.51063	936.0504	1.0285	497199.3438	0.1623	430.8353	-1.3041	254.5743	-1.1384	246.5435	-0.82768	386.0629	-1.261	408.2605	-1.3161	88591.8438	-0.97401
001	2019-02-13t0244	1550047556.52	adult	105.8462	45.8551	-94.001	1874.9078	1.947	241.9727	0.12563	197.3918	-0.1103	475.5201	-0.053739	941.0603	1.0677	491930.5625	0.1528	836.02	0.72725	323.9411	-0.044296	258.4941	-0.57953	665.708	0.69668	765.8694	0.72929	110787.8516	0.079765
001	2019-02-13t0644	1550061956.44	adult	109.8462	49.8551	-90.001	467.4819	-1.4996	220.3981	-0.46892	199.634	0.029459	366.8506	-1.2927	425.5611	-1.8498	450053	-0.41402	554.9753	-0.59864	316.0407	-0.092095	306.1082	0.23484	471.9153	-0.54646	517.7232	-0.5937	108401.9609	0.044504
001	2019-02-13t1044	1550076357.08	adult	113.8464	53.8553	-86.0008	635.6769	-1.0942	212.022	-0.6759	184.9627	-0.46939	428.6534	-0.47724	559.203	-1.0685	431252.8438	-0.64817	515.7327	-0.74937	280.1289	-0.57125	258.3109	-0.47662	460.6779	-0.56064	483.8115	-0.73343	96644.4688	-0.42267
001	2019-02-13t1450	1550091101.24	adult	117.942	57.9509	-81.9052	1976.1074	2.141	260.089	0.87985	216.6874	0.78871	492.0089	0.36504	1010.6709	1.5083	530321.375	0.93434	750.496	0.49142	331.9229	0.27303	286.7403	0.035551	619.2662	0.60492	720.7884	0.68066	114845.3125	0.46487
001	2019-02-13t1850	1550105505.93	adult	121.9433	61.9522	-77.9039	1470.8885	0.91046	233.4023	0.099853	197.4239	0.09652	451.2755	-0.06205	852.7476	0.63258	476140.75	0.15325	496.5231	-0.76232	267.8932	-0.65932	255.4567	-0.43633	418.0284	-0.74612	472.7332	-0.70344	92958.9375	-0.48802
001	2019-02-13t2250	1550119905.31	adult	125.9431	65.952	-73.9041	1407.8619	0.74867	226.2058	-0.077349	198.1631	0.17141	396.4376	-0.66688	702.6532	-0.18937	461686	-0.021143	528.9083	-0.55728	252.4331	-0.85673	210.794	-1.1531	460.8536	-0.39368	516.4998	-0.40576	87089.4062	-0.71621
001	2019-02-14t0250	1550134306.83	adult	129.9435	69.9524	-69.9037	1083.8063	-0.039671	202.0992	-0.81915	171.8563	-0.86091	402.6492	-0.53036	756.6449	0.13181	411069.75	-0.7906	680.5887	0.26426	261.8375	-0.6665	227.975	-0.82809	475.0772	-0.24304	557.7079	-0.12182	90857.6172	-0.49452
001	2019-02-14t0650	1550148704.35	adult	133.9429	73.9518	-65.9044	743.8841	-0.87	191.5411	-1.1361	165.6649	-1.0996	389.2291	-0.63838	570.338	-0.8875	390743.8125	-1.0896	435.9027	-0.97644	241.0038	-0.95781	231.5357	-0.7295	353.9494	-1.068	406.7342	-0.97901	83387.3281	-0.8081
001	2019-02-14t1050	1550163109.22	adult	137.9442	77.9531	-61.903	488.9212	-1.5082	191.5174	-1.1111	176.0268	-0.65047	314.895	-1.5123	384.7015	-1.9131	389546.375	-1.083	355.6892	-1.3771	228.8803	-1.1164	220.0886	-0.89631	312.2484	-1.3356	334.3833	-1.3864	79421.4688	-0.96033
001	2019-02-14t1450	1550177519.15	adult	141.947	81.9559	-57.9003	404.1415	-1.7381	168.7558	-1.8737	151.4541	-1.7	291.2793	-1.7694	345.3425	-2.1287	344093.0938	-1.8341	291.6503	-1.7011	191.1131	-1.7079	187.267	-1.4621	247.4265	-1.7826	267.8336	-1.7699	65169.5625	-1.6319
001	2019-02-14t1850	1550191917.76	adult	145.9466	85.9555	-53.9007	567.8331	-1.3366	196.5834	-0.89156	182.5492	-0.34116	324.5608	-1.3109	473.6165	-1.3825	400833.5	-0.84532	317.4561	-1.5396	210.1882	-1.3564	203.4883	-1.1362	276.6705	-1.5329	296.3733	-1.5701	72725.1328	-1.2193
001	2019-02-14t2250	1550206311.57	adult	149.9449	89.9538	-49.9024	584.8483	-1.2937	188.1809	-1.1665	173.4672	-0.73027	333.5539	-1.1606	454.3	-1.477	382759.9375	-1.1383	299.1476	-1.6177	201.3679	-1.4721	197.7866	-1.2142	259.9366	-1.628	292.861	-1.5662	68465.0938	-1.4017
001	2019-02-15t0250	1550220709.95	adult	153.9444	93.9533	-45.9028	446.5094	-1.6503	189.5136	-1.1056	177.3884	-0.55145	308.2583	-1.4564	375.8647	-1.9219	385660.25	-1.0738	326.2435	-1.4405	190.5289	-1.6266	186.8094	-1.3969	248.9918	-1.6833	287.8983	-1.5724	64208.2266	-1.5899
001	2019-02-15t0650	1550235109.41	adult	157.9443	97.9532	-41.903	453.0375	-1.6167	187.9373	-1.1642	175.7561	-0.63535	306.3458	-1.4656	390.9269	-1.8187	382264.4375	-1.1352	275.5462	-1.7115	192.054	-1.5695	188.2486	-1.3468	244.4007	-1.6917	265.017	-1.6978	64530.1484	-1.5434
001	2019-02-15t1044	1550249160.65	adult	161.8474	101.8563	-37.9998	509.6743	-1.4596	185.352	-1.2607	178.7973	-0.50454	274.0059	-1.8789	378.5516	-1.8834	377747.2812	-1.2179	275.8899	-1.681	182.2316	-1.7177	178.0712	-1.5272	233.4695	-1.7514	256.2699	-1.7274	61594.2656	-1.6743
001	2019-02-15t1444	1550263560.06	adult	165.8472	105.8561	-34	356.4331	-1.8704	181.9249	-1.3964	176.4675	-0.62576	262.7414	-2.0249	307.9822	-2.3133	371672.625	-1.3366	250.2924	-1.8073	172.1669	-1.874	171.7325	-1.6357	206.7869	-1.9424	223.8516	-1.9211	59741.9062	-1.7495
001	2019-02-15t1844	1550277960.26	adult	169.8473	109.8562	-30	418.1939	-1.7008	183.5203	-1.3457	176.0838	-0.66143	277.0804	-1.8276	374.8938	-1.896	374197.8438	-1.2981	226.5687	-1.924	164.4704	-1.9911	164.0658	-1.7739	202.0343	-1.9539	211.227	-1.9801	56084.4141	-1.926
001	2019-02-15t2244	1550292359.94	adult	173.8472	113.8561	-26	435.538	-1.6485	187.4692	-1.1975	180.108	-0.48354	271.6769	-1.896	363.2711	-1.9559	381687.375	-1.1588	234.8022	-1.8428	174.4	-1.7837	174.4187	-1.55	208.1888	-1.8727	221.4126	-1.879	60168	-1.6746
001	2019-02-16t0244	1550306760.1	adult	177.8472	117.8561	-22	462.6447	-1.5671	186.9157	-1.2246	178.7768	-0.56239	288.8808	-1.6541	357.1639	-1.9852	381121.0938	-1.1749	236.1059	-1.8103	167.4094	-1.8882	166.9936	-1.6845	204.8571	-1.8743	221.0171	-1.8561	57756.2305	-1.7829
001	2019-02-16t0644	1550321160.02	adult	181.8472	121.8561	-18	431.0027	-1.655	181.3757	-1.4433	173.744	-0.81721	284.2406	-1.7166	356.0526	-1.9792	369280.9062	-1.4053	222.0537	-1.8853	163.8331	-1.936	163.1823	-1.7517	198.6684	-1.9094	212.2196	-1.9041	57177.7383	-1.7947
001	2019-02-16t1044	1550335559.96	adult	185.8472	125.8561	-14	440.5861	-1.6222	182.5114	-1.4043	174.3875	-0.79921	261.0293	-2.048	344.8842	-2.0403	371958.125	-1.3585	232.3007	-1.8023	171.5537	-1.7725	170.7865	-1.5841	203.1903	-1.8511	215.298	-1.8641	58328.25	-1.7107
001	2019-02-16t1444	1550349959.87	adult	189.8472	129.8561	-10.0001	398.2716	-1.7517	185.8298	-1.278	179.1255	-0.57684	260.172	-2.0671	348.3337	-2.0113	378906.9375	-1.2274	247.8288	-1.691	181.9257	-1.5637	181.6516	-1.3515	218.4393	-1.7039	239.7332	-1.6712	62946.2891	-1.4339
001	2019-02-16t1844	1550364360.14	adult	193.8472	133.8561	-6	434.8065	-1.654	185.0224	-1.3208	178.9007	-0.60235	253.6125	-2.1764	338.8288	-2.0727	377075.6875	-1.2736	242.5761	-1.7173	178.8249	-1.6178	177.4189	-1.4423	214.2683	-1.7319	224.2605	-1.7796	60979.2812	-1.5412
001	2019-02-16t2244	1550378760.02	adult	197.8472	137.8561	-2	397.7763	-1.7795	188.3428	-1.2027	179.0283	-0.61538	277.3224	-1.8363	329.3501	-2.1394	383465.9375	-1.1618	234.4538	-1.7677	174.6448	-1.7013	173.813	-1.528	208.7658	-1.7782	221.9665	-1.7933	60951.0469	-1.5425
001	2019-02-17t0244	1550393160.2	dead	201.8473	141.8562	2	405.1203	-1.774	193.8386	-0.99754	183.72	-0.40286	293.2858	-1.6066	353.0901	-1.9882	394267.6562	-0.96313	227.6984	-1.8115	175.5955	-1.6857	174.9431	-1.5123	209.2948	-1.771	225.3365	-1.7637	60580.4609	-1.5665
002	2019-02-08t1454	1549659357.46	egg	-1.9881	-57.9791	-237.8344
002	2019-02-08t1852	1549673671.59	larva	1.9881	-54.003	-233.8583
002	2019-02-08t2252	1549688072.34	larva	5.9883	-50.0028	-229.8581
002	2019-02-09t0252	1549702474.36	larva	9.9888	-46.0022	-225.8575
002	2019-02-09t0652	1549716874.7	larva	13.9889	-42.0021	-221.8574
002	2019-02-09t1052	1549731273.08	larva	17.9885	-38.0026	-217.8579
002	2019-02-09t1452	1549745674.68	larva	21.9889	-34.0021	-213.8574
002	2019-02-09t1852	1549760073.81	larva	25.9887	-30.0024	-209.8577
002	2019-02-09t2253	1549774481.04	larva	29.9907	-26.0004	-205.8557
002	2019-02-10t0253	1549788880.87	larva	33.9907	-22.0004	-201.8557
002	2019-02-10t0653	1549803280.14	larva	37.9904	-18.0006	-197.8559
002	2019-02-10t1052	1549817677.4	larva	41.9897	-14.0014	-193.8567
002	2019-02-10t1453	1549832080.95	larva	45.9907	-10.0004	-189.8557	382.9543	-1.4983	187.4698	-1.6787	170.6172	-1.269	319.9533	-2.225	351.8708	-2.0961	382438.3438	-1.6431	422.2953	-1.6885	290.8335	-1.6713	296.7581	-1.1837	367.5843	-1.9196	398.6988	-1.7606	101500.875	-1.5103
002	2019-02-10t1852	1549846476.78	larva	49.9895	-6.0015	-185.8568	607.8085	-0.99701	222.4835	-0.80241	193.7647	-0.6297	432.12	-0.9367	501.6692	-1.3571	452976.375	-0.77155	794.7966	-0.51709	481.4984	0.56319	477.1548	1.1712	714.5663	-0.37907	761.2453	-0.47208	166598.4531	0.77052
002	2019-02-10t2253	1549860880.48	larva	53.9905	-2.0005	-181.8558	1555.8197	1.2241	222.6533	-0.84699	183.9556	-0.9806	450.2795	-0.75549	859.5718	0.47565	453990.0625	-0.80684	1479.7505	1.7369	560.0012	1.5834	451.7542	0.92382	1166.9507	1.7475	1354.2645	1.7455	193200.3906	1.8065
002	2019-02-11t0253	1549875284.15	adult	57.9916	2.0005	-177.8548	1871.4163	1.9835	285.2312	0.8311	234.3046	0.52059	531.5284	0.18001	1015.7586	1.2883	580730.75	0.87199	1652.9397	2.4212	584.3279	1.9988	408.5849	0.43413	1282.5429	2.4218	1374.7516	1.9366	202177.4531	2.2575
002	2019-02-11t0653	1549889680.88	adult	61.9907	5.9996	-173.8557	950.4534	-0.22638	253.1431	-0.084479	204.7972	-0.42652	555.8541	0.44283	761.0213	-0.054826	515399.375	-0.047991	892.965	-0.067117	483.8011	0.87171	465.6002	1.2883	796.3374	0.18995	864.502	0.059776	167395.1875	1.0956
002	2019-02-11t1044	1549903561.29	adult	65.8463	9.8553	-170	1036.1182	-0.028296	250.061	-0.20032	216.3474	-0.1005	534.9717	0.1705	831.647	0.31237	510374.4375	-0.1465	886.8159	-0.035723	471.7436	0.82062	446.3231	1.1176	795.4383	0.26374	865.5502	0.12658	163223.2812	1.0451
002	2019-02-11t1444	1549917960.82	adult	69.8462	13.8551	-166.0002	895.6072	-0.38344	282.1651	0.68603	254.3557	1.0677	554.0293	0.37461	715.8854	-0.31743	575334.5625	0.74001	1024.1091	0.53128	507.3746	1.4061	471.9363	1.5788	897.753	0.89569	951.4671	0.56136	173522.125	1.572
002	2019-02-11t1844	1549932361.04	adult	73.8463	17.8552	-162.0001	1196.6636	0.35529	277.4868	0.54135	222.8	0.055466	556.4731	0.3872	933.1629	0.85525	564408.25	0.5752	1171.7247	1.1876	522.1395	1.7455	474.416	1.7303	1002.2943	1.6012	1110.1199	1.3594	180660.25	2.0052
002	2019-02-11t2244	1549946761.13	adult	77.8463	21.8552	-158.0001	912.108	-0.36283	263.6453	0.1906	247.7886	0.90522	448.8095	-0.86018	615.203	-0.8793	538100	0.24891	1460.9493	2.4801	441.7682	0.79368	368.712	0.34041	883.6525	1.0996	1124.9399	1.5841	150642.9688	0.92906
002	2019-02-12t0244	1549961161.2	adult	81.8463	25.8552	-154	1005.0594	-0.13169	265.059	0.30339	215.9477	-0.026897	571.1493	0.64244	823.5948	0.2909	540985.375	0.36222	802.007	-0.036759	392.07	0.25299	361.3651	0.37112	696.0192	0.16148	770.6853	0.085391	135264.1562	0.44191
002	2019-02-12t0644	1549975561.26	adult	85.8463	29.8553	-150	1502.7048	1.1297	302.2296	1.466	263.5161	1.6111	601.2755	1.0642	941.643	0.98433	617152.875	1.5384	797.5732	0.054313	400.0663	0.5133	387.545	0.89574	692.3168	0.27824	750.7027	0.11141	137622.7969	0.69109
002	2019-02-12t1044	1549989961.18	adult	89.8463	33.8552	-146.0001	1214.7432	0.39683	265.8037	0.50572	219.7754	0.30285	540.0411	0.41426	890.4673	0.72291	540113.125	0.53089	812.9921	0.2342	364.3651	0.14628	308.65	-0.14874	677.9828	0.32695	761.9227	0.29043	126070.3047	0.3418
002	2019-02-12t1444	1550004362.27	adult	93.8466	37.8555	-141.9998	591.7758	-1.1797	247.0611	0.050748	222.6739	0.51015	422.4151	-0.90063	495.3054	-1.5097	503757.625	0.098994	564.1787	-0.80054	239.2605	-1.5315	197.9894	-1.7141	446.5208	-1.0229	493.4194	-0.99303	83262.6719	-1.3794
002	2019-02-12t1844	1550018763.68	adult	97.847	41.8559	-137.9994	1549.3571	1.2047	269.5701	0.7973	231.869	0.93124	521.8963	0.35118	787.2432	0.16865	548844.6875	0.83891	715.4651	-0.01559	325.6075	-0.18591	282.0301	-0.35337	580.9896	-0.058144	628.2285	-0.196	112985.7969	0.0070775
002	2019-02-12t2244	1550033161.32	adult	101.8463	45.8553	-134	927.4767	-0.35784	218.3246	-0.64603	183.914	-0.64962	451.7909	-0.40904	733.0403	-0.12879	445163.7812	-0.60281	626.7689	-0.36202	288.0177	-0.64822	256.2928	-0.67632	508.6114	-0.44473	566.1304	-0.45212	99942.1406	-0.47536
002	2019-02-13t0244	1550047561.16	adult	105.8463	49.8552	-130.0001	664.9308	-1.0132	231.8056	-0.18061	211.9896	0.41467	381.9744	-1.1762	545.0964	-1.1874	471956.3125	-0.14431	653.3961	-0.16791	301.3541	-0.37835	269.4872	-0.40672	553.898	-0.060161	633.0986	-0.010155	103364.4531	-0.2493
002	2019-02-13t0644	1550061961.16	adult	109.8463	53.8552	-126.0001	925.345	-0.38565	230.4126	-0.16338	202.1264	0.12114	386.1509	-1.0597	808.559	0.32834	469350.4375	-0.12329	531.5989	-0.71527	297.1954	-0.37353	277.937	-0.21383	457.1158	-0.64792	511.7122	-0.62766	102829.6094	-0.20488
002	2019-02-13t1044	1550076361.75	adult	113.8465	57.8554	-121.9999	1064.4987	-0.054646	219.9384	-0.43112	185.1482	-0.46241	446.3156	-0.2629	729.7545	-0.10043	448454.375	-0.38557	446.4035	-1.1	256.6228	-0.92614	244.2257	-0.70416	364.1019	-1.2292	400.1784	-1.2113	87251.7656	-0.84745
002	2019-02-13t1450	1550091105.93	adult	117.9421	61.951	-117.9043	588.8524	-1.2103	211.0307	-0.65813	182.843	-0.51158	402.6159	-0.7235	512.4978	-1.3068	429869.625	-0.62022	561.3079	-0.47316	309.0717	-0.076176	307.7732	0.38075	489.3149	-0.30148	535.9835	-0.38395	106938.7969	0.10314
002	2019-02-13t1850	1550105510.62	adult	121.9434	65.9523	-113.903	543.7628	-1.3223	195.8924	-1.0929	167.1114	-1.093	379.9897	-0.93247	477.9489	-1.4728	398836.9062	-1.06	337.5613	-1.5762	204.601	-1.6386	202.3484	-1.3226	281.3658	-1.7054	323.4912	-1.5684	70587.3438	-1.5239
002	2019-02-13t2250	1550119910.05	adult	125.9432	69.9521	-109.9031	855.0474	-0.58021	213.612	-0.48362	181.8672	-0.48079	445.3645	-0.06791	684.3011	-0.29196	432564.2812	-0.48478	461.2751	-0.9052	260.3828	-0.73222	244.2925	-0.58489	392.2399	-0.87884	440.6563	-0.84832	89050.9297	-0.62428
002	2019-02-14t0250	1550134311.59	adult	129.9436	73.9526	-105.9027	1010.687	-0.21575	216.0627	-0.36156	187.5111	-0.22193	399.6136	-0.56767	744.793	0.065674	441416.1875	-0.29985	477.2539	-0.78967	266.751	-0.58854	258.453	-0.30222	384.9892	-0.8858	419.5154	-0.93569	92029.0938	-0.43889
002	2019-02-14t0650	1550148708.98	adult	133.9429	77.9519	-101.9034	1198.6028	0.23246	215.0693	-0.35268	187.3049	-0.19943	400.7233	-0.49628	710.3965	-0.10455	439386.5938	-0.29022	501.5723	-0.63237	216.6739	-1.3496	190.9766	-1.4423	368.4902	-0.96304	433.5008	-0.81947	73669.1094	-1.2766
002	2019-02-14t1050	1550163113.91	adult	137.9443	81.9532	-97.9021	1254.9618	0.37583	177.8867	-1.5724	149.8105	-1.762	360.3836	-0.94551	705.9757	-0.10471	363244.6875	-1.5223	511.296	-0.54979	236.1201	-0.99781	209.9965	-1.0773	392.9276	-0.74503	456.0966	-0.64972	81461.4219	-0.86027
002	2019-02-14t1450	1550177523.93	adult	141.9471	85.956	-93.8993	842.1235	-0.64247	215.8568	-0.25389	201.1021	0.44241	323.818	-1.3605	496.3655	-1.2696	440779.5625	-0.19285	370.2466	-1.2762	212.082	-1.3587	191.4453	-1.3857	325.5825	-1.2015	355.5984	-1.2296	73168.2812	-1.2327
002	2019-02-14t1850	1550191922.63	adult	145.9467	89.9556	-89.8997	1439.6613	0.87843	214.8252	-0.25539	195.5287	0.22686	335.9779	-1.1662	554.8521	-0.91514	437813.8125	-0.20863	433.8559	-0.8992	259.2698	-0.52487	242.4876	-0.41043	386.7243	-0.70042	419.3659	-0.79853	89707.3594	-0.35663
002	2019-02-14t2250	1550206316.31	adult	149.9449	93.9539	-85.9014	1675.1451	1.5164	213.6156	-0.26806	185.3594	-0.20406	362.4624	-0.79024	861.293	0.894	436203.0625	-0.20614	462.7616	-0.6995	274.79	-0.20854	262.4143	0.0072958	400.6893	-0.54338	438.2235	-0.63488	94802.5469	-0.041918
002	2019-02-15t0250	1550220714.76	adult	153.9445	97.9535	-81.9018	1252.4845	0.45552	230.4479	0.35967	199.9582	0.45811	455.7756	0.45474	671.5882	-0.17652	469883.25	0.41531	478.0038	-0.56886	244.9427	-0.67663	205.125	-1.046	407.2734	-0.43865	445.6883	-0.5378	85240.0781	-0.48774
002	2019-02-15t0650	1550235114.19	adult	157.9444	101.9533	-77.902	783.3392	-0.74453	200.066	-0.72337	170.218	-0.88635	421.401	0.043849	648.5413	-0.27634	405733.8125	-0.71384	448.0618	-0.69783	282.2559	0.024634	269.9291	0.23478	398.9601	-0.45298	427.8675	-0.60667	97378.2969	0.20015
002	2019-02-15t1044	1550249165.38	adult	161.8475	105.8564	-73.9989	820.3585	-0.6283	223.3151	0.14121	198.7404	0.41298	409.319	-0.081071	554.0787	-0.81765	455786.0625	0.20589	560.3015	0.015469	296.4455	0.32295	277.7218	0.42223	456.4425	0.06217	497.8082	-0.083954	101087.9062	0.44591
002	2019-02-15t1444	1550263564.79	adult	165.8473	109.8562	-69.9991	1139.798	0.2585	181.2061	-1.4234	155.9783	-1.5833	347.5175	-0.88327	640.5075	-0.26309	368935.625	-1.3874	514.6165	-0.20662	265.7584	-0.18294	244.5941	-0.19485	391.6075	-0.41746	461.1238	-0.28255	92218.1719	0.014165
002	2019-02-15t1844	1550277965.1	adult	169.8474	113.8563	-65.999	862.1232	-0.47486	227.3292	0.31952	201.5495	0.54543	440.5152	0.40162	626.1698	-0.32408	462842.1875	0.36687	410.083	-0.79751	258.5061	-0.27412	253.9926	0.023208	355.2775	-0.67377	383.7052	-0.77348	89443.1094	-0.095059
002	2019-02-15t2244	1550292364.64	adult	173.8473	117.8562	-61.9991	1087.1422	0.17299	231.3834	0.48471	200.6053	0.49746	460.7102	0.71012	780.833	0.67617	472484.8125	0.55949	349.7089	-1.1309	240.6642	-0.56455	239.5472	-0.23648	325.6004	-0.88305	339.6392	-1.0441	83029.1562	-0.41085
002	2019-02-16t0244	1550306764.9	adult	177.8473	121.8563	-57.999	962.983	-0.15123	191.0111	-1.066	163.1406	-1.3189	350.5458	-0.79282	768.1562	0.63086	388516.5	-1.0335	672.4815	0.9338	303.4389	0.63836	256.3426	0.13627	509.9088	0.72968	588.7541	0.77745	105900.1719	0.90327
002	2019-02-16t0644	1550321164.72	adult	181.8473	125.8562	-53.9991	502.4593	-1.4505	203.5665	-0.57616	185.4019	-0.24892	350.4695	-0.77841	433.2678	-1.4852	415275.7188	-0.5176	405.0965	-0.71443	263.8447	-0.058696	260.4144	0.25397	367.5806	-0.44663	389.9225	-0.61079	91026.4219	0.11302
002	2019-02-16t1044	1550335564.74	adult	185.8473	129.8562	-49.9991	689.4954	-0.90101	218.5269	0.016578	199.7591	0.44612	372.8034	-0.44108	528.7527	-0.85394	445357.875	0.071473	569.9309	0.39591	272.3272	0.14183	233.4814	-0.27432	456.7575	0.37898	518.8621	0.38305	94497.5469	0.35192
002	2019-02-16t1444	1550349964.58	adult	189.8472	133.8562	-45.9991	427.9261	-1.6644	189.9164	-1.1153	170.2742	-1.0136	325.3254	-1.1148	370.1708	-1.8694	387239.5	-1.0636	481.0525	-0.14396	272.2547	0.17726	267.8972	0.47993	385.5358	-0.21009	420.9864	-0.30581	93927.8594	0.35847
002	2019-02-16t1844	1550364364.89	adult	193.8473	137.8563	-41.999	622.4403	-1.0922	217.5036	-0.01298	200.4674	0.46892	353.6963	-0.68767	483.6678	-1.1222	443054.8125	0.037812	313.3363	-1.2395	225.8775	-0.69683	226.9177	-0.37295	281.6642	-1.1193	310.5412	-1.1187	77927.7344	-0.54547
002	2019-02-16t2244	1550378764.76	adult	197.8473	141.8562	-37.9991
002	2019-02-17t0244	1550393165.06	adult	201.8474	145.8563	-33.999	699.5543	-0.86019	206.3411	-0.48	186.9875	-0.23766	361.3583	-0.5538	523.3725	-0.84552	421142.2812	-0.41414	482.6429	-0.023241	265.1399	0.13045	240.3758	-0.043901	420.2076	0.22038	471.5869	0.1947	91738.4062	0.33073
002	2019-02-17t0644	1550407564.69	adult	205.8473	149.8562	-29.9991	508.9834	-1.4643	217.4452	-0.025452	202.8907	0.55277	352.1593	-0.69029	429.1749	-1.478	444458.0625	0.057914	336.5245	-1.0352	234.0325	-0.4857	231.0476	-0.24069	298.6223	-0.91231	322.8421	-0.97375	80507.1875	-0.33586
002	2019-02-17t1044	1550421964.79	adult	209.8473	153.8562	-25.9991	511.3714	-1.4747	201.3394	-0.7241	188.9592	-0.18296	330.8006	-1.0323	421.8537	-1.5329	410933.625	-0.65812	347.1977	-0.9447	233.0781	-0.49022	231.4086	-0.2182	287.7591	-1.0046	314.7299	-1.0272	80178.8828	-0.33812
002	2019-02-17t1444	1550436365.13	adult	213.8474	157.8563	-21.999	435.7143	-1.7452	207.4202	-0.48021	195.1335	0.11668	324.4611	-1.1428	375.6229	-1.8608	422514.9062	-0.42937	317.9877	-1.1519	230.5133	-0.52912	228.8505	-0.26364	279.4957	-1.0755	305.1138	-1.097	79296.5625	-0.3755
002	2019-02-17t1844	1550450765.01	adult	217.8474	161.8563	-17.999	460.8189	-1.6905	202.0813	-0.73512	190.2233	-0.16213	323.4124	-1.1694	382.118	-1.8263	412245.8125	-0.6712	306.5781	-1.2335	215.4671	-0.84908	217.7712	-0.52217	268.2944	-1.1817	290.7029	-1.2137	73905.2188	-0.71726
002	2019-02-17t2244	1550465165.06	adult	221.8474	165.8563	-13.999	441.1382	-1.7896	202.7809	-0.72482	187.2913	-0.34082	338.0202	-0.9256	389.5124	-1.7851	413470.1875	-0.66414	242.7915	-1.7427	183.7206	-1.573	183.8824	-1.3793	219.3356	-1.7041	229.1384	-1.7677	63934.7812	-1.3958
002	2019-02-18t0244	1550479564.53	adult	225.8472	169.8562	-9.9991	420.6137	-1.8985	197.3437	-1.0002	187.6805	-0.3428	309.5075	-1.4399	356.0167	-2.0398	401199.75	-0.96678	268.2693	-1.546	187.364	-1.5008	185.4395	-1.3557	230.0166	-1.5955	244.1223	-1.6403	64640.5703	-1.3548
002	2019-02-18t0644	1550493964.84	adult	229.8473	173.8563	-5.999
002	2019-02-18t1044	1550508360.66	adult	233.8461	177.8551	-2.0002
002	2019-02-18t1444	1550522762.1	dead	237.8465	181.8555	2.0002
003	2019-02-08t1454	1549659361.84	egg	-1.9881	-57.9792	-261.8346
003	2019-02-08t1852	1549673676.12	larva	1.9881	-54.003	-257.8584
003	2019-02-08t2252	1549688076.74	larva	5.9883	-50.0028	-253.8582
003	2019-02-09t0252	1549702478.93	larva	9.9889	-46.0022	-249.8576
003	2019-02-09t0652	1549716879.05	larva	13.9889	-42.0022	-245.8576
003	2019-02-09t1052	1549731277.47	larva	17.9885	-38.0026	-241.858
003	2019-02-09t1452	1549745679.19	larva	21.9889	-34.0021	-237.8575
003	2019-02-09t1852	1549760078.22	larva	25.9887	-30.0024	-233.8578
003	2019-02-09t2253	1549774485.39	larva	29.9907	-26.0004	-229.8558
003	2019-02-10t0253	1549788885.58	larva	33.9907	-22.0004	-225.8558
003	2019-02-10t0653	1549803284.62	larva	37.9905	-18.0006	-221.856
003	2019-02-10t1052	1549817681.86	larva	41.9897	-14.0014	-217.8568
003	2019-02-10t1453	1549832085.33	larva	45.9907	-10.0004	-213.8558	478.7496	-1.277	182.9699	-1.7984	167.2857	-1.3694	317.2087	-2.2575	353.3987	-2.0883	372343.8125	-1.7756	518.9583	-1.3921	339.8434	-1.1168	338.977	-0.6508	464.5712	-1.5014	508.1252	-1.3817	118605.3594	-0.93262
003	2019-02-10t1852	1549846481.39	larva	49.9896	-6.0015	-209.8569	1352.0839	0.74176	261.6062	0.25028	224.8065	0.31224	488.7637	-0.26494	959.9529	0.99729	532368.6875	0.2832	1362.3853	1.271	495.1264	0.72133	346.8308	-0.50362	1125.2328	1.4468	1221.2261	1.1678	170818.5938	0.91671
003	2019-02-10t2253	1549860884.95	larva	53.9905	-2.0005	-205.8559	1538.4456	1.183	279.8041	0.70845	228.6427	0.38441	563.2807	0.58626	1103.9194	1.7427	569960.875	0.75174	1601.6637	2.1322	569.395	1.6953	444.1884	0.82484	1232.9211	2.0502	1407.8622	1.9425	195871.875	1.9014
003	2019-02-11t0253	1549875288.84	adult	57.9916	2.0005	-201.8548	1006.2585	-0.082679	274.3686	0.53202	232.4749	0.46429	562.1947	0.54449	865.5514	0.502	559437.5	0.58247	727.072	-0.67262	409.8654	-0.1331	396.3323	0.2709	665.1919	-0.50702	713.1094	-0.57447	142223.2812	0.070489
003	2019-02-11t0653	1549889685.31	adult	61.9906	5.9996	-197.8558	1505.343	1.1126	312.7471	1.576	266.7701	1.4955	600.9654	0.97946	1101.5332	1.7448	635814.9375	1.6089	1059.806	0.50857	501.0273	1.088	473.3025	1.3928	871.4387	0.55899	987.3809	0.54226	172854.4062	1.3002
003	2019-02-11t1044	1549903566.07	adult	65.8464	9.8553	-194.0001	1429.7826	0.93095	256.5456	-0.017587	218.2965	-0.039554	518.641	-0.02393	917.0736	0.76802	523609.625	0.037715	1255.1809	1.2777	510.2848	1.318	382.8754	0.23992	1108.2713	1.8576	1229.8897	1.6081	176558.5469	1.5589
003	2019-02-11t1444	1549917965.3	adult	69.8462	13.8551	-190.0003	674.4144	-0.92803	272.0387	0.39747	234.1393	0.43032	515.1154	-0.089009	601.6305	-0.93282	550878.3125	0.39576	677.5339	-0.74938	440.1915	0.51315	429.3544	0.97795	604.4392	-0.65988	652.5819	-0.70205	150105.3125	0.64279
003	2019-02-11t1844	1549932365.58	adult	73.8463	17.8552	-186.0002	1066.5374	0.030784	293.2539	0.99428	231.7614	0.33934	642.6213	1.4128	902.2088	0.68669	596185.125	1.0262	813.3149	-0.18709	426.4915	0.43929	394.5073	0.58252	712.5872	-0.00014703	769.8249	-0.13827	147139.5625	0.63833
003	2019-02-11t2244	1549946765.74	adult	77.8463	21.8552	-182.0001	943.2617	-0.28445	285.2056	0.81133	250.6904	0.99757	581.0579	0.70856	729.7695	-0.24763	581534.25	0.86673	1421.6682	2.3239	452.2309	0.93846	378.1705	0.47775	1029.1977	1.9306	1297.1458	2.3693	156019.6562	1.1514
003	2019-02-12t0244	1549961165.72	adult	81.8463	25.8552	-178.0002	1220.4188	0.41331	274.2397	0.5682	226.0881	0.29793	585.9262	0.81721	894.6898	0.68793	559448.875	0.62535	706.2647	-0.43225	403.166	0.40802	383.198	0.69097	669.158	0.0033825	701.7847	-0.24012	138689.125	0.58507
003	2019-02-12t0644	1549975565.79	adult	85.8463	29.8552	-174.0001	939.7531	-0.2976	250.7914	-0.022478	224.663	0.35289	443.7135	-0.79713	662.4025	-0.59257	510109.6875	0.0080212	812.5511	0.11868	334.9878	-0.40492	300.631	-0.38979	632.2963	-0.085554	735.6143	0.037522	115905.7656	-0.22631
003	2019-02-12t1044	1549989965.7	adult	89.8463	33.8552	-170.0002	948.2449	-0.27757	258.5767	0.29564	221.5686	0.36186	532.0002	0.3193	769.3393	0.034144	525686.375	0.32372	607.8481	-0.68028	314.948	-0.5582	292.5903	-0.38886	518.5162	-0.6668	544.1722	-0.81314	108657.0625	-0.40178
003	2019-02-12t1444	1550004366.93	adult	93.8467	37.8556	-165.9998	1186.9048	0.31788	248.8788	0.1039	202.7856	-0.15755	514.6534	0.18964	912.4814	0.86854	507961.6875	0.15972	524.1564	-0.98465	298.4185	-0.67979	283.5558	-0.41931	477.8767	-0.82251	503.3363	-0.94119	103252.8125	-0.51706
003	2019-02-12t1844	1550018768.31	adult	97.847	41.8559	-161.9994	709.5319	-0.88779	235.2755	-0.21361	207.2651	0.086602	423.2679	-0.81839	609.0022	-0.84749	478785.625	-0.1811	780.3866	0.2903	320.2445	-0.26383	288.6502	-0.2519	565.2824	-0.16076	671.3305	0.035026	110804.6016	-0.087889
003	2019-02-12t2244	1550033165.95	adult	101.8464	45.8553	-158.0001	1712.5374	1.5783	230.6832	-0.27809	184.816	-0.61792	477.7377	-0.099654	970.3667	1.2241	468286.9375	-0.26282	721.0395	0.091261	328.0123	-0.061975	273.1508	-0.41459	628.394	0.35308	682.0354	0.18221	113492.25	0.11993
003	2019-02-13t0244	1550047565.85	adult	105.8464	49.8553	-154.0001	715.8164	-0.88874	236.6926	-0.033412	204.9833	0.16271	465.1295	-0.17842	610.2014	-0.81657	482142.7812	0.0072133	719.0623	0.15397	344.2063	0.25542	331.6426	0.57036	567.2081	0.029937	611.1881	-0.13218	119439.5781	0.46329
003	2019-02-13t0644	1550061965.82	adult	109.8463	53.8553	-150.0001	1459.7953	0.91461	246.225	0.31906	196.5828	-0.082762	548.9246	0.90573	951.7981	1.143	502052.6875	0.36939	811.351	0.68053	366.8529	0.66673	324.5115	0.52795	663.4509	0.76667	737.8031	0.64987	125463.6875	0.80809
003	2019-02-13t1044	1550076366.57	adult	113.8466	57.8555	-145.9999	818.1381	-0.65188	216.1944	-0.54689	175.6328	-0.82007	484.8502	0.20474	690.022	-0.32596	439523.1875	-0.52191	797.5534	0.67612	347.7123	0.4491	331.5219	0.70606	587.9885	0.32066	671.7485	0.3405	119960.75	0.63182
003	2019-02-13t1450	1550091110.56	adult	117.9421	61.951	-141.9044	789.3015	-0.72604	238.158	0.19231	198.189	0.078012	515.2968	0.64862	676.5474	-0.3798	484889.5938	0.23126	688.5781	0.17573	369.6233	0.84916	348.3072	1.046	591.9516	0.41441	666.3411	0.36701	126780.7891	1.0109
003	2019-02-13t1850	1550105515.36	adult	121.9434	65.9524	-137.903	1100.2708	0.017897	227.147	-0.09905	188.5737	-0.25077	487.3433	0.37835	807.8973	0.38064	463834.125	-0.03989	590.58	-0.28077	327.4168	0.26163	312.9043	0.52233	500.9349	-0.16414	543.4367	-0.29368	111649.1172	0.37737
003	2019-02-13t2250	1550119914.74	adult	125.9433	69.9522	-133.9032	830.3824	-0.6395	240.0815	0.37028	201.1299	0.29016	484.173	0.40719	661.6756	-0.41844	490006.4375	0.42974	658.2466	0.10807	356.731	0.77681	326.5468	0.81029	579.55	0.44561	642.2729	0.32815	123785.6641	1.0036
003	2019-02-14t0250	1550134316.32	adult	129.9437	73.9526	-129.9028	1555.6948	1.0967	217.1088	-0.32728	173.5751	-0.79075	484.4636	0.47515	783.7425	0.28301	442250.5938	-0.28636	843.8569	1.1105	283.1207	-0.3288	230.5567	-0.78354	598.2511	0.63578	740.0364	0.95199	97110.4141	-0.19759
003	2019-02-14t0650	1550148713.72	adult	133.943	77.9519	-125.9035	890.1728	-0.51533	247.8013	0.73726	198.5639	0.2689	548.6772	1.3328	736.6561	0.042242	502541.125	0.7476	609.2627	-0.068129	341.3451	0.6578	328.6736	0.97772	544.0292	0.30355	575.5996	0.027496	117764.0547	0.84918
003	2019-02-14t1050	1550163118.62	adult	137.9443	81.9533	-121.9021	1692.2874	1.4514	258.8295	1.1673	209.744	0.77907	548.2885	1.3959	947.609	1.2554	528012.1875	1.2301	899.5894	1.5148	366.2853	1.1335	287.5398	0.31331	711.7443	1.5887	792.2409	1.3848	125269.5859	1.2884
003	2019-02-14t1450	1550177528.68	adult	141.9471	85.9561	-117.8993	447.042	-1.6308	209.7154	-0.46508	187.6286	-0.139	364.9867	-0.84307	405.3746	-1.7872	427400	-0.41996	563.069	-0.23375	333.1816	0.65828	322.3247	1.0067	473.9638	-0.098058	523.4641	-0.19606	114614.4688	0.83601
003	2019-02-14t1850	1550191927.56	adult	145.9468	89.9557	-113.8996	1239.5577	0.37002	230.3086	0.28457	187.6049	-0.11991	508.3292	1.0194	902.4611	1.0846	468908.3125	0.32673	565.9676	-0.17241	287.7816	-0.041829	257.7452	-0.12648	480.8736	0.011719	523.9694	-0.14231	98421.2969	0.086014
003	2019-02-14t2250	1550206321.07	adult	149.945	93.9539	-109.9014	1013.9875	-0.18763	227.5899	0.22555	193.3288	0.14857	459.1458	0.44835	783.7379	0.44219	464738.5	0.29159	668.015	0.45239	319.8639	0.56717	285.3408	0.44062	538.9807	0.5223	615.6625	0.50194	110672.8984	0.77743
003	2019-02-15t0250	1550220719.51	adult	153.9446	97.9535	-105.9019	892.2571	-0.48565	218.9476	-0.052001	177.8858	-0.5292	474.9376	0.70299	715.8253	0.084572	446653.0625	0.0046003	548.1747	-0.16585	264.6035	-0.33338	223.4846	-0.69425	457.6548	-0.042487	512.1048	-0.10233	91552.8281	-0.15693
003	2019-02-15t0650	1550235119.01	adult	157.9445	101.9534	-101.902	1200.2493	0.35635	250.233	1.1	219.5167	1.3479	421.0094	0.038711	853.7067	0.95201	508723.625	1.1353	696.758	0.7635	346.3447	1.1573	304.3745	0.90176	589.8181	1.0767	655.129	0.91606	119835.2578	1.3922
003	2019-02-15t1044	1550249170.18	adult	161.8476	105.8565	-97.9989	566.5035	-1.3076	218.193	-0.047944	189.2795	-0.022283	417.2598	0.024432	486.7926	-1.2262	445768.25	0.023114	494.7374	-0.37562	298.0981	0.35248	296.1477	0.78269	425.7558	-0.18742	459.803	-0.34254	102843.8359	0.54017
003	2019-02-15t1444	1550263569.64	adult	165.8474	109.8563	-93.9991	1529.7163	1.3182	269.3033	1.8814	222.2561	1.514	570.0167	2.1129	1053.5159	2.2833	546955.0625	1.9123	786.8882	1.4422	342.9612	1.212	292.4186	0.75086	622.2227	1.4853	735.7499	1.614	117978.6484	1.4132
003	2019-02-15t1844	1550277969.83	adult	169.8475	113.8564	-89.999	817.3048	-0.59862	218.2519	-0.025517	180.7578	-0.43992	472.8571	0.84277	663.7514	-0.088979	444360.7812	0.019752	620.3285	0.49306	297.359	0.43529	262.3548	0.19032	511.4708	0.63102	589.0098	0.66282	102886.2188	0.64278
003	2019-02-15t2244	1550292369.35	adult	173.8473	117.8562	-85.9991
003	2019-02-16t0244	1550306769.78	adult	177.8474	121.8564	-81.999	718.6703	-0.84257	216.1197	-0.093794	185.3445	-0.24462	422.8152	0.21658	586.2175	-0.52721	439803.6562	-0.052426	580.2643	0.3539	294.4594	0.47158	268.5538	0.38513	466.7772	0.3615	519.8936	0.2843	101882.9453	0.67913
003	2019-02-16t0644	1550321169.46	adult	181.8474	125.8563	-77.9991	1364.0801	1.0147	237.6549	0.75593	199.6759	0.44689	481.1456	1.0727	843.4921	1.1393	485529	0.83833	441.8764	-0.47916	268.4802	0.028316	261.0289	0.26665	377.9307	-0.35699	413.7475	-0.43739	93699.5859	0.26368
003	2019-02-16t1044	1550335569.51	adult	185.8474	129.8563	-73.9991	1736.4299	2.1325	235.7884	0.69756	199.7012	0.44328	418.8578	0.22103	818.7615	1.0173	480536.8125	0.75684	606.6151	0.63475	259.4137	-0.10349	212.989	-0.70242	509.6218	0.84391	577.9078	0.82015	89238.2969	0.052005
003	2019-02-16t1444	1550349969.28	adult	189.8473	133.8562	-69.9992
003	2019-02-16t1844	1550364369.62	adult	193.8474	137.8563	-65.9991	1312.725	0.97464	237.1231	0.77696	203.6062	0.62483	468.7815	1.0242	851.0098	1.2886	482308.4688	0.81802	498.4135	0.010094	285.0248	0.46082	276.3672	0.6953	424.0638	0.17495	467.02	0.080051	97193.4688	0.5864
003	2019-02-16t2244	1550378769.64	adult	197.8474	141.8563	-61.9991	1329.9305	1.0615	234.478	0.6788	196.9299	0.28112	481.5858	1.2599	868.3493	1.4358	478569.5	0.7525	739.9066	1.7088	337.8506	1.5484	285.8631	0.93797	599.769	1.8413	666.2615	1.6721	117909.8672	1.8623
003	2019-02-17t0244	1550393169.8	adult	201.8475	145.8564	-57.999	1482.7755	1.5707	253.6624	1.4789	216.192	1.2388	480.0217	1.2815	933.2398	1.9048	517471.3125	1.5537	710.0598	1.572	327.5947	1.3972	289.7442	1.064	563.8171	1.5763	653.3788	1.6404	111382.2109	1.5269
003	2019-02-17t0644	1550407569.46	adult	205.8474	149.8563	-53.9991	925.3409	-0.14778	233.6846	0.65758	210.712	0.95226	393.9532	-0.030317	633.2417	-0.093021	476482.8438	0.72249	570.2094	0.64174	326.6722	1.4353	315.6789	1.7023	487.8063	0.91586	553.125	0.89951	112375.25	1.6482
003	2019-02-17t1044	1550421969.55	adult	209.8474	153.8563	-49.9991	1075.7002	0.34583	236.2926	0.77399	211.1374	0.9634	414.5027	0.31942	663.9305	0.13056	482036.8438	0.84511	548.7488	0.53855	310.7943	1.1609	302.3282	1.4506	461.4964	0.71781	511.6715	0.61549	107845.6406	1.4267
003	2019-02-17t1444	1550436369.96	adult	213.8475	157.8564	-45.999	1014.5384	0.16222	236.7987	0.80458	213.2285	1.0639	377.3961	-0.26759	695.2387	0.36325	482832.5938	0.87146	479.7825	0.071866	278.1823	0.51027	258.6903	0.45723	419.3177	0.34932	463.3573	0.25929	95416.5469	0.67974
003	2019-02-17t1844	1550450769.83	adult	217.8475	161.8564	-41.999	1217.5452	0.86008	237.111	0.8293	206.5591	0.70421	457.8722	1.1091	785.396	1.0164	483469.3125	0.89695	483.6228	0.14568	286.6431	0.74605	268.6412	0.74143	430.1863	0.51714	463.5102	0.31116	99751.7969	1.0216
003	2019-02-17t2244	1550465169.87	adult	221.8475	165.8564	-37.999	1137.1919	0.61325	234.2928	0.71333	212.1201	0.99317	394.3086	0.05339	701.0424	0.44041	476785.875	0.75998	424.9769	-0.27778	271.3307	0.44833	261.4119	0.60428	375.4391	-0.014018	417.0179	-0.057657	93609.0938	0.65929
003	2019-02-18t0244	1550479569.34	adult	225.8473	169.8562	-33.9992	2080.7339	3.9797	237.8006	0.88805	203.5125	0.51895	395.8533	0.10384	1050.6982	2.9924	484875.4375	0.95731	488.4729	0.28572	280.0195	0.70396	263.5979	0.70798	416.4002	0.49076	449.2522	0.2897	97166.7812	0.96829
003	2019-02-18t0644	1550493969.65	adult	229.8474	173.8563	-29.9991	802.5284	-0.5514	217.7508	-0.05412	194.5708	0.013842	388.434	-0.0076604	626.6629	-0.067363	443993.9375	0.011926	441.2649	-0.064547	258.9913	0.2462	249.8755	0.38489	354.2533	-0.16412	404.1597	-0.091998	89610.9922	0.47828
003	2019-02-18t1044	1550508365.68	adult	233.8463	177.8552	-26.0002	1061.4984	0.41193	225.9478	0.3403	203.3652	0.48628	382.504	-0.098047	621.0698	-0.097096	459803.7188	0.3872	439.2371	-0.037452	232.3061	-0.38841	215.5503	-0.5452	368.052	0.045528	423.4478	0.14862	80610.2031	-0.15678
003	2019-02-18t1444	1550522767.28	adult	237.8468	181.8557	-21.9997	641.6021	-1.1864	232.4248	0.66855	214.8527	1.1239	375.7095	-0.21197	522.2338	-0.83507	474146.5625	0.74518	491.1348	0.49699	260.9103	0.39149	241.016	0.21165	380.0519	0.24985	474.1903	0.74131	89492.25	0.58
003	2019-02-18t1844	1550537164.84	adult	241.8461	185.855	-18.0004	1185.1796	0.95257	223.6897	0.22881	194.6298	-0.043339	425.5262	0.81858	835.1317	1.5766	456327.0312	0.3052	439.2245	0.062476	254.4054	0.26702	239.7891	0.21218	371.6471	0.2044	412.8454	0.15016	88787.5	0.58443
003	2019-02-18t2244	1550551565.42	adult	245.8462	189.8551	-14.0002	684.8984	-1.0708	219.6491	0.012423	199.9421	0.24388	382.5126	-0.036469	555.8118	-0.57468	447205.5	0.066819	468.3558	0.42197	257.5927	0.41175	246.4378	0.4668	379.261	0.37686	430.0177	0.41255	89384.6562	0.70336
003	2019-02-19t0244	1550565964.78	adult	249.8461	193.855	-10.0004	1508.2999	2.4328	227.7974	0.45183	203.1695	0.41578	388.3807	0.11608	727.9401	0.80401	464706.75	0.5321	434.0668	0.12752	258.9526	0.51657	244.1285	0.44426	371.5904	0.34566	406.2981	0.20228	90374.4609	0.87244
003	2019-02-19t0644	1550580364.98	adult	253.8461	197.855	-6.0004	1120.0072	0.80837	231.5521	0.67162	210.5093	0.84026	370.956	-0.25791	674.6923	0.39867	471671.5625	0.73466	384.9265	-0.38237	237.0749	-0.11767	229.316	-0.032139	304.4075	-0.62552	342.0219	-0.56855	82264.9766	0.17962
003	2019-02-19t1044	1550594765.45	adult	257.8462	201.8552	-2.0002	1004.3295	0.31459	225.5371	0.33031	208.8445	0.72748	358.303	-0.55596	547.9164	-0.63584	459870.1875	0.40803	352.1192	-0.76849	232.4518	-0.24076	228.5602	-0.030205	286.1051	-0.92101	308.4175	-1.025	79033.5938	-0.099378
003	2019-02-19t1444	1550609167.11	dead	261.8467	205.8556	2.0002
004	2019-02-08t1454	1549659366.18	egg	-1.9881	-53.9782	-229.8355
004	2019-02-08t1852	1549673680.66	larva	1.9881	-50.0019	-225.8593
004	2019-02-08t2252	1549688081.25	larva	5.9883	-46.0018	-221.8591
004	2019-02-09t0252	1549702483.38	larva	9.9889	-42.0012	-217.8585
004	2019-02-09t0652	1549716883.51	larva	13.9889	-38.0011	-213.8585
004	2019-02-09t1052	1549731281.91	larva	17.9885	-34.0016	-209.859
004	2019-02-09t1452	1549745683.76	larva	21.989	-30.0011	-205.8584
004	2019-02-09t1852	1549760082.63	larva	25.9887	-26.0014	-201.8588
004	2019-02-09t2253	1549774489.95	larva	29.9907	-21.9994	-197.8567
004	2019-02-10t0253	1549788890.08	larva	33.9907	-17.9993	-193.8567
004	2019-02-10t0653	1549803289.12	larva	37.9905	-13.9996	-189.857
004	2019-02-10t1052	1549817686.33	larva	41.9897	-10.0004	-185.8577
004	2019-02-10t1453	1549832089.73	larva	45.9906	-5.9994	-181.8568	1910.8379	2.032	255.4626	0.12968	194.5013	-0.54892	542.864	0.41407	1042.9642	1.4229	520632.8125	0.17147	744.4112	-0.7009	364.9255	-0.83309	334.6801	-0.70503	624.4782	-0.81182	688.7611	-0.75621	125899.2891	-0.68629
004	2019-02-10t1852	1549846485.83	larva	49.9896	-2.0005	-177.8579	1133.501	0.23111	226.0506	-0.70644	178.0342	-1.107	511.4353	0.0039389	851.3568	0.4394	461595.2188	-0.65704	1357.1912	1.2546	471.8291	0.45098	345.1921	-0.52468	1019.1959	0.97533	1245.785	1.2554	162309.2031	0.62194
004	2019-02-10t2253	1549860889.46	adult	53.9906	2.0005	-173.8569	641.062	-0.93698	252.1789	-0.043407	227.5654	0.3515	497.8448	-0.19071	571.7966	-1.0166	513436.1875	-0.0079187	507.962	-1.4134	343.0121	-0.99974	343.7926	-0.48858	448.8715	-1.5481	470.6372	-1.5022	119025.1875	-0.82947
004	2019-02-11t0253	1549875293.22	adult	57.9916	6.0015	-169.8558	1701.325	1.5773	268.5457	0.3717	213.0634	-0.13294	561.4652	0.53582	974.9721	1.0748	547833.1875	0.42468	1107.3882	0.59824	466.677	0.56114	402.2008	0.34908	939.1673	0.79278	1060.751	0.7449	161936.9062	0.7896
004	2019-02-11t0653	1549889689.74	adult	61.9906	10.0006	-165.8568	537.461	-1.223	233.7828	-0.62384	215.2103	-0.10358	408.408	-1.3112	474.0912	-1.5713	476215.5	-0.58714	504.7027	-1.4068	360.9471	-0.67095	359.2186	-0.15597	447.2909	-1.5252	473.0483	-1.4773	124165.7969	-0.52484
004	2019-02-11t1044	1549903570.61	adult	65.8464	13.8564	-162.001	872.0594	-0.42806	251.1992	-0.16824	216.7349	-0.088385	515.1838	-0.06509	696.9123	-0.40628	512446.4062	-0.11766	764.4318	-0.47207	412.5532	0.056698	378.0059	0.17256	680.8923	-0.31984	724.3248	-0.44771	140680.625	0.17662
004	2019-02-11t1444	1549917969.74	adult	69.8462	17.8561	-158.0012	965.2201	-0.21205	256.6472	-0.041121	213.2127	-0.22943	577.7613	0.65735	832.0559	0.30828	522533.7812	-0.003225	929.5612	0.18191	361.447	-0.53346	276.8362	-1.1742	796.3805	0.35807	873.6602	0.23246	124699.2266	-0.36532
004	2019-02-11t1844	1549932370.06	adult	73.8463	21.8562	-154.0011	1199.396	0.3621	224.4618	-0.98185	181.8942	-1.2403	545.0027	0.25064	872.9869	0.52757	457902.125	-0.93628	775.3966	-0.33253	378.9256	-0.21027	350.6268	-0.047774	651.2283	-0.33932	707.7608	-0.41141	131108.2656	-0.015386
004	2019-02-11t2244	1549946770.46	adult	77.8464	25.8563	-150.001	1582.6958	1.3244	246.741	-0.29608	199.4327	-0.63365	552.62	0.37123	964.5865	1.0471	502858.1875	-0.25238	951.5345	0.45481	376.5676	-0.10852	318.5972	-0.38721	733.9883	0.24502	877.659	0.4566	129915.8281	0.07188
004	2019-02-12t0244	1549961170.17	adult	81.8463	29.8563	-146.0011	1723.5314	1.6865	250.2949	-0.12246	199.5237	-0.55301	595.813	0.93415	1063.8108	1.6324	510351.25	-0.074351	1197.1681	1.5956	440.2219	0.92575	369.58	0.49147	872.2789	1.1989	991.94	1.1307	153197.2031	1.1915
004	2019-02-12t0644	1549975570.52	adult	85.8464	33.8564	-142.001	1272.9418	0.54716	238.5355	-0.37713	190.3985	-0.75676	623.2235	1.3235	896.3723	0.72868	485896.875	-0.33815	676.5496	-0.46579	371.9349	0.11639	354.0473	0.40029	612.1014	-0.20796	650.366	-0.37994	127573.6875	0.26659
004	2019-02-12t1044	1549989970.15	adult	89.8463	37.8563	-138.0011	1881.5038	2.0841	253.4331	0.14613	201.8741	-0.28616	557.4485	0.61982	1075.8443	1.777	516496.5625	0.19175	1118.4296	1.5958	401.6455	0.67774	328.3395	0.14566	861.7505	1.4721	1059.7776	1.8	139772.625	0.92691
004	2019-02-12t1444	1550004371.64	adult	93.8467	41.8567	-134.0007	1131.4034	0.17822	248.5036	0.092933	200.2204	-0.24367	555.9331	0.67757	850.3883	0.51455	506947.2812	0.14507	1053.1702	1.4489	379.0647	0.4813	346.0558	0.52642	760.4638	0.9837	951.906	1.4036	130777.3125	0.67027
004	2019-02-12t1844	1550018772.85	adult	97.8471	45.857	-130.0004	1504.5077	1.093	221.4719	-0.62051	168.2601	-1.2524	541.4024	0.5825	1059.605	1.7214	452245.625	-0.5675	1109.0471	1.8388	404.1629	0.95544	337.161	0.49171	798.898	1.3655	942.3982	1.4879	139840.3594	1.1763
004	2019-02-12t2244	1550033170.49	adult	101.8464	49.8563	-126.001	711.9249	-0.88945	236.7996	-0.095988	210.277	0.27668	420.6703	-0.78012	560.1146	-1.1145	482124.0625	-0.059362	468.983	-1.1207	203.2808	-1.8903	179.4151	-1.8699	379.8787	-1.3022	424.1388	-1.2292	69725.3281	-1.8029
004	2019-02-13t0244	1550047570.37	adult	105.8464	53.8563	-122.001	1343.6649	0.6473	237.6139	-0.0056616	185.3839	-0.54212	571.3284	1.0959	986.4289	1.3261	485682.75	0.059868	700.5135	0.063046	333.4306	0.096053	306.2033	0.17046	598.7232	0.24326	660.0957	0.1402	115033.5703	0.26798
004	2019-02-13t0644	1550061970.43	adult	109.8464	57.8563	-118.001	1413.236	0.80134	241.3562	0.17052	193.0679	-0.21204	543.6365	0.84188	988.0031	1.3489	492607.9375	0.2271	692.1063	0.085569	313.9322	-0.12358	256.614	-0.55344	583.6477	0.21956	653.3164	0.17247	107992.6719	0.02619
004	2019-02-13t1044	1550076371.32	adult	113.8466	61.8566	-114.0008	631.6109	-1.1041	202.0845	-0.98317	167.3486	-1.1314	426.8993	-0.49852	517.1904	-1.307	412050.3125	-0.94131	483.4183	-0.91282	279.1343	-0.58627	273.4021	-0.23283	428.5613	-0.78296	455.3494	-0.89607	96301.3359	-0.43818
004	2019-02-13t1450	1550091115.05	adult	117.9421	65.9521	-109.9053	1243.4337	0.37103	245.2163	0.41359	199.4483	0.1264	528.1642	0.80531	965.3057	1.252	499750.875	0.46125	603.1556	-0.2598	321.7158	0.11705	311.2439	0.43771	517.7262	-0.10331	573.5714	-0.16741	108739.9219	0.18554
004	2019-02-13t1850	1550105520	adult	121.9435	69.9534	-105.9039	1845.8298	1.8134	240.0206	0.3103	198.7816	0.1498	466.3477	0.12199	987.0006	1.3867	489882.125	0.36891	486.6749	-0.81273	276.2139	-0.53058	259.5099	-0.36869	438.8359	-0.60005	468.8353	-0.72603	94465.1406	-0.41828
004	2019-02-13t2250	1550119919.41	adult	125.9433	73.9533	-101.9041	1105.8003	0.022565	202.7217	-0.83494	160.9608	-1.3175	463.3067	0.15174	802.0868	0.36646	413349.4688	-0.79069	637.2087	-0.00015112	278.1135	-0.45452	236.5829	-0.71566	464.0397	-0.37115	522.9001	-0.36841	95949.1641	-0.30099
004	2019-02-14t0250	1550134321	adult	129.9438	77.9537	-97.9036	1541.3333	1.0621	242.5338	0.50589	202.0793	0.3727	505.5063	0.73377	858.9838	0.70285	493798.8125	0.54726	596.0922	-0.1737	295.9333	-0.12551	274.9932	-0.016835	483.7649	-0.18105	528.9216	-0.29135	102392.9062	0.053268
004	2019-02-14t0650	1550148718.36	adult	133.943	81.953	-93.9044	1530.0262	1.036	213.3629	-0.4095	173.1803	-0.78696	434.0772	-0.083939	853.8237	0.69723	435260.3125	-0.35802	850.8936	1.1979	324.1602	0.38111	259.5753	-0.2367	654.5844	1.1013	789.0996	1.3	111835.25	0.56336
004	2019-02-14t1050	1550163123.35	adult	137.9444	85.9544	-89.903	762.8335	-0.83454	201.8017	-0.76297	164.9668	-1.1194	459.6844	0.29184	630.1476	-0.53153	411877.25	-0.70993	485.2921	-0.68805	280.4846	-0.27137	272.562	0.044712	433.2301	-0.45002	471.0265	-0.55936	94242.8438	-0.23336
004	2019-02-14t1450	1550177533.36	adult	141.9472	89.9571	-85.9002	881.9481	-0.54284	231.4849	0.28355	205.1184	0.61572	420.248	-0.14858	679.7432	-0.22645	471766.2812	0.33314	624.8359	0.10019	299.9218	0.10433	260.2911	-0.12725	530.4713	0.32215	568.1002	0.078751	103473.0312	0.27992
004	2019-02-14t1850	1550191932.3	adult	145.9469	93.9568	-81.9005	1634.2499	1.3728	240.6899	0.64661	201.7471	0.499	483.4806	0.70427	863.116	0.85825	490044.625	0.69063	461.4776	-0.74724	266.897	-0.39565	237.9958	-0.49402	422.9554	-0.42637	441.6008	-0.65904	92613.2734	-0.20902
004	2019-02-14t2250	1550206325.77	adult	149.9451	97.955	-77.9023	1565.6016	1.2341	242.7958	0.76267	203.7656	0.61039	507.6955	1.0703	885.7825	1.0367	492147.1562	0.76966	491.1667	-0.54009	287.1397	0.0039972	270.9514	0.16866	437.0871	-0.2629	468.2136	-0.44274	99063.1875	0.17805
004	2019-02-15t0250	1550220724.29	adult	153.9447	101.9546	-73.9027	1352.6252	0.71717	235.0462	0.52427	195.9724	0.27982	488.0338	0.87266	826.3609	0.73696	479964.2812	0.59355	392.6334	-1.0592	245.2204	-0.67178	241.4896	-0.34932	340.9371	-0.96027	370.6902	-1.0295	84355.8281	-0.53408
004	2019-02-15t0650	1550235123.8	adult	157.9445	105.9545	-69.9029	1414.849	0.92302	240.5616	0.74848	207.7999	0.81688	460.8439	0.56133	808.7566	0.68289	491226.8125	0.82116	484.7081	-0.4825	267.7207	-0.23225	246.613	-0.2167	418.9235	-0.29298	471.6149	-0.31355	92095.9375	-0.080229
004	2019-02-15t1044	1550249174.88	adult	161.8476	109.8576	-65.9998	1327.8237	0.72959	216.9359	-0.094366	183.9773	-0.26622	423.6224	0.10897	776.4484	0.53249	442549.25	-0.035617	452.6409	-0.62672	254.9683	-0.41811	235.3214	-0.40723	406.3731	-0.34507	445.6488	-0.43884	88983.9219	-0.20388
004	2019-02-15t1444	1550263574.38	adult	165.8475	113.8574	-61.9999	1365.7745	0.87262	221.0285	0.070483	189.8262	-0.0014786	408.2045	-0.066051	711.8036	0.17649	450456.125	0.12365	532.4484	-0.098625	263.6096	-0.22177	239.5656	-0.29429	424.5188	-0.14592	478.8356	-0.16023	88572.8359	-0.1838
004	2019-02-15t1844	1550277974.49	adult	169.8475	117.8575	-57.9999	1460.3132	1.177	235.1918	0.6184	203.1614	0.62182	422.7196	0.15889	754.897	0.4812	480261.6875	0.69405	439.2725	-0.61833	244.9976	-0.52076	225.572	-0.54474	381.1181	-0.4579	419.3867	-0.52385	85259.1719	-0.3247
004	2019-02-15t2244	1550292373.95	adult	173.8474	121.8573	-54.0001	562.0365	-1.2949	211.6544	-0.27103	189.1541	-0.050595	379.1778	-0.41394	491.3191	-1.1488	431775.0625	-0.21094	505.618	-0.16502	249.1382	-0.40864	210.1876	-0.82858	427.6796	-0.022597	478.1763	-0.065616	85952.6797	-0.24924
004	2019-02-16t0244	1550306774.38	adult	177.8475	125.8574	-49.9999	1252.3989	0.66774	222.7956	0.1647	192.7069	0.11161	435.2206	0.38985	782.105	0.71965	454725.75	0.23301	485.8096	-0.24006	288.1716	0.35479	275.3096	0.5228	426.0251	0.013636	465.2287	-0.10718	99995.5469	0.57383
004	2019-02-16t0644	1550321174.13	adult	181.8474	129.8574	-46	1182.1385	0.49415	223.5333	0.20409	193.4255	0.1422	413.3094	0.11174	791.2765	0.80527	456455	0.27719	430.7082	-0.5506	255.1573	-0.22176	245.2836	-0.058136	365.0966	-0.46813	400.7903	-0.53169	87774.125	-0.070283
004	2019-02-16t1044	1550335574.22	adult	185.8474	133.8574	-42	852.2269	-0.42949	215.1739	-0.1157	189.1502	-0.074604	394.6136	-0.12752	666.324	0.033729	438954.7188	-0.053275	489.6482	-0.1268	264.7647	-0.0018335	240.9062	-0.11921	413.3587	-0.002696	451.3628	-0.11662	91608.5938	0.18718
004	2019-02-16t1444	1550349973.82	adult	189.8473	137.8573	-38.0001	1106.1803	0.33198	217.3923	-0.020986	189.7112	-0.054472	399.749	-0.02701	654.9135	-0.018137	442393.375	0.020996	417.2859	-0.56695	249.7304	-0.25686	240.5328	-0.10115	363.3881	-0.40809	388.8308	-0.54804	85907.2656	-0.10554
004	2019-02-16t1844	1550364374.24	adult	193.8474	141.8574	-34	709.5685	-0.83133	215.8548	-0.079363	191.2609	0.011609	425.3767	0.37855	555.4931	-0.6508	439048.75	-0.041813	451.2043	-0.30866	234.8749	-0.52073	221.3784	-0.49262	353.9175	-0.46262	401.4608	-0.42217	79387.7266	-0.4597
004	2019-02-16t2244	1550378774.4	adult	197.8475	145.8574	-29.9999	958.5385	-0.070439	213.4542	-0.17859	189.9964	-0.066106	395.8832	-0.039181	586.9147	-0.43099	435660.0625	-0.11121	519.6047	0.19359	245.6271	-0.28791	228.5443	-0.32348	368.1814	-0.30253	453.3236	0.011254	84004.4766	-0.16447
004	2019-02-17t0244	1550393174.4	adult	201.8475	149.8574	-25.9999	549.5543	-1.3257	201.1883	-0.6933	185.2284	-0.3266	339.0588	-0.89869	476.4772	-1.1602	410222.9375	-0.6372	392.2063	-0.6576	229.4304	-0.59383	221.1602	-0.47513	330.5318	-0.62631	370.8763	-0.60623	79382.9297	-0.42161
004	2019-02-17t0644	1550407574.09	adult	205.8474	153.8573	-22	660.2398	-0.98603	205.6855	-0.52007	187.6243	-0.22701	380.5343	-0.24222	511.6065	-0.91856	419392.75	-0.46224	357.433	-0.88515	216.9279	-0.84039	206.9262	-0.79446	304.1872	-0.85853	324.1138	-0.96341	74189.3594	-0.72919
004	2019-02-17t1044	1550421974.31	adult	209.8475	157.8574	-18	641.7468	-1.0541	203.5281	-0.63029	187.2254	-0.27257	345.9827	-0.78715	533.6877	-0.7644	413772.625	-0.5981	332.5011	-1.0529	203.9854	-1.1083	196.0603	-1.05	286.4116	-1.0179	312.1102	-1.049	70578.9531	-0.95047
004	2019-02-17t1444	1550436374.59	adult	213.8475	161.8575	-13.9999
004	2019-02-17t1844	1550450774.5	adult	217.8475	165.8575	-9.9999
004	2019-02-17t2244	1550465174.53	adult	221.8475	169.8575	-5.9999
004	2019-02-18t0244	1550479574.02	adult	225.8474	173.8573	-2
004	2019-02-18t0644	1550493974.26	dead	229.8475	177.8574	2
005	2019-02-08t1454	1549659370.66	larva	0	-49.9782	-265.8346
005	2019-02-08t1852	1549673685.18	larva	3.9763	-46.002	-261.8584
005	2019-02-08t2252	1549688085.86	larva	7.9764	-42.0018	-257.8582
005	2019-02-09t0252	1549702488.11	larva	11.9771	-38.0012	-253.8576
005	2019-02-09t0652	1549716887.97	larva	15.977	-34.0012	-249.8576
005	2019-02-09t1052	1549731286.48	larva	19.9766	-30.0016	-245.858
005	2019-02-09t1452	1549745688.33	larva	23.9771	-26.0011	-241.8575
005	2019-02-09t1852	1549760087.15	larva	27.9768	-22.0014	-237.8578
005	2019-02-09t2253	1549774494.39	larva	31.9788	-17.9994	-233.8558
005	2019-02-10t0253	1549788894.78	larva	35.9789	-13.9993	-229.8557
005	2019-02-10t0653	1549803293.61	larva	39.9786	-9.9996	-225.8561
005	2019-02-10t1052	1549817690.96	larva	43.9779	-6.0004	-221.8568
005	2019-02-10t1453	1549832094.15	larva	47.9787	-1.9995	-217.8559	653.1418	-0.88249	230.8173	-0.55263	205.0948	-0.25856	452.6879	-0.67375	604.1581	-0.82107	471328.9375	-0.50246	944.3396	-0.067758	426.1583	-0.11087	376.0128	-0.15702	814.3546	0.034707	886.5584	-0.049176	147024.6094	0.058615
005	2019-02-10t1852	1549846490.41	adult	51.9777	1.9995	-213.8569	826.5986	-0.4922	268.3062	0.41249	246.6928	0.95529	534.1021	0.25585	710.053	-0.29316	548417.75	0.47876	1256.9709	0.97565	533.7793	1.2192	468.9529	1.1062	1045.7876	1.141	1202.4354	1.1428	182018.75	1.3555
005	2019-02-10t2253	1549860893.88	adult	55.9787	6.0004	-209.856	1849.3451	1.9242	283.4024	0.79313	214.2085	-0.07761	597.5933	0.97915	1021.0799	1.3145	577857.5	0.84496	1261.548	1.0703	502.6871	0.94987	423.544	0.59314	1061.1452	1.3151	1181.0377	1.1538	174432.4375	1.1911
005	2019-02-11t0253	1549875297.95	adult	59.9798	10.0016	-205.8548	1762.0707	1.7274	307.8036	1.4451	249.97	0.98802	636.7486	1.4177	995.4946	1.1833	628535	1.515	1117.3052	0.66818	505.0685	1.0833	440.9918	0.90914	937.0427	0.83067	1014.6407	0.60851	171723.2969	1.2009
005	2019-02-11t0653	1549889694.17	adult	63.9788	14.0005	-201.8559	791.4073	-0.61754	272.3126	0.43756	237.382	0.56988	564.363	0.53168	669.2135	-0.5472	555245.4375	0.48858	917.9313	0.047452	454.1253	0.54685	409.1276	0.56311	772.0602	0.10803	835.4322	-0.024823	157581.4688	0.77847
005	2019-02-11t1044	1549903575.03	adult	67.8345	17.8563	-198.0001	798.0145	-0.61602	226.3064	-0.88818	202.3226	-0.55644	454.9379	-0.79445	671.4197	-0.54955	462796.625	-0.82688	1188.8713	1.0892	404.9059	-0.00016963	283.4343	-1.1093	859.4683	0.63958	999.8245	0.71762	140907.25	0.23027
005	2019-02-11t1444	1549917974.27	adult	71.8343	21.8561	-194.0003	1227.7317	0.4328	257.0007	-0.041725	212.004	-0.28012	545.4277	0.26228	907.1017	0.71202	524281.375	0.010956	1095.0883	0.84072	417.0042	0.25415	325.0054	-0.45839	891.6732	0.92325	1016.7213	0.88964	143866.4375	0.44695
005	2019-02-11t1844	1549932374.75	adult	75.8345	25.8562	-190.0002	689.8338	-0.91588	234.4364	-0.67658	206.6572	-0.43376	465.9507	-0.67671	594.2299	-0.99377	478250.1875	-0.6287	955.2674	0.4109	378.8488	-0.14687	327.6889	-0.31886	750.5667	0.27202	849.3486	0.26698	130323.9688	0.018056
005	2019-02-11t2244	1549946775.07	adult	79.8346	29.8563	-186.0001	1962.9772	2.2874	292.7391	1.0622	244.8492	0.85193	605.4664	1.0206	1027.563	1.4109	595724.125	1.1026	1303.8713	1.9433	392.3605	0.18262	285.9684	-0.79804	863.9461	1.0669	1046.7019	1.3064	136149.0938	0.40335
005	2019-02-12t0244	1549961174.88	adult	83.8345	33.8563	-182.0001	1073.297	0.041	215.5964	-1.0835	178.2544	-1.1932	504.4864	-0.11409	826.7628	0.32176	439601.0625	-1.0427	1030.478	0.97997	385.5634	0.23534	351.1337	0.28927	785.1093	0.76247	993.3307	1.2172	132633.7969	0.40608
005	2019-02-12t0644	1549975575.02	adult	87.8345	37.8563	-178.0001	1228.0149	0.43246	255.1203	0.14842	221.679	0.30979	510.0684	0.022862	740.1308	-0.14251	520700.4375	0.2052	867.9531	0.41797	391.522	0.46406	351.7663	0.43215	707.4357	0.44034	798.6586	0.41132	135858.1406	0.68911
005	2019-02-12t1044	1549989974.81	adult	91.8345	41.8563	-174.0002	1467.4247	1.0314	270.4828	0.68889	229.0412	0.6657	563.5031	0.72878	907.3214	0.82989	550432.4375	0.72633	623.627	-0.56852	255.2464	-1.3539	185.439	-1.9456	536.634	-0.49997	577.3733	-0.5994	87804.7734	-1.2364
005	2019-02-12t1444	1550004376.27	adult	95.8349	45.8567	-169.9998	1395.0994	0.83215	284.0046	1.1775	230.2084	0.81971	525.5115	0.35573	1023.5035	1.5092	579937.375	1.246	901.5034	0.80792	382.476	0.58738	336.7023	0.43656	760.0741	1.0482	810.9747	0.72693	133484.1406	0.84529
005	2019-02-12t1844	1550018777.44	adult	99.8352	49.857	-165.9994	916.6829	-0.37776	230.8302	-0.3083	196.2604	-0.25231	470.7679	-0.21894	690.5529	-0.37659	470662.8125	-0.26275	870.1122	0.76159	381.3946	0.67402	325.3151	0.35397	709.0377	0.8356	831.6468	0.94903	131962.5156	0.88377
005	2019-02-12t2244	1550033175.01	adult	103.8345	53.8563	-162.0001	704.1742	-0.91307	228.9604	-0.29748	197.4916	-0.13883	469.5656	-0.16153	610.6468	-0.82079	465705.375	-0.26867	752.2221	0.27925	364.6247	0.51667	352.829	0.86343	617.1135	0.32349	666.2338	0.13563	125795.5312	0.70336
005	2019-02-13t0244	1550047575.02	adult	107.8345	57.8563	-158.0001	636.2274	-1.0865	213.7724	-0.69699	184.5491	-0.54789	446.1406	-0.371	556.105	-1.1166	435882	-0.65377	740.5663	0.29402	351.8022	0.4054	322.7384	0.46548	606.7826	0.33882	685.6237	0.31952	119612.7422	0.50914
005	2019-02-13t0644	1550061975.16	adult	111.8346	61.8564	-154.0001	1595.2554	1.2375	270.8871	1.1078	222.9982	0.92488	569.5475	1.1938	1017.982	1.5273	552338.75	1.1636	1062.8035	1.9783	386.2541	0.99405	334.5564	0.72189	746.3289	1.3768	959.3302	1.9441	133643.9219	1.2128
005	2019-02-13t1044	1550076376.03	adult	115.8348	65.8566	-149.9998	974.7	-0.27412	220.6897	-0.3836	180.5792	-0.61829	490.422	0.30694	820.616	0.42559	450869.125	-0.32404	671.0204	0.05749	363.6126	0.72107	343.7823	0.9366	592.2769	0.37956	649.0812	0.23548	125809.9531	0.92949
005	2019-02-13t1450	1550091119.72	adult	119.9303	69.9521	-145.9044	1688.911	1.4443	247.6324	0.52029	194.2704	-0.050296	551.795	1.1287	917.6435	0.99261	505912.9688	0.58793	895.6036	1.2539	399.5338	1.3417	320.8073	0.62395	781.0304	1.7669	862.7647	1.5272	136241.0312	1.48
005	2019-02-13t1850	1550105524.77	adult	123.9317	73.9535	-141.903	1283.5083	0.45795	235.0656	0.18181	191.7669	-0.10392	510.0708	0.69074	876.9028	0.78029	478358.5625	0.21736	1275.8188	3.2597	414.5686	1.6474	353.0118	1.2252	838.8441	2.2463	1142.5269	3.2189	142197.0156	1.8305
005	2019-02-13t2250	1550119924.07	adult	127.9315	77.9533	-137.9031	1599.9229	1.2111	231.1206	0.10801	186.4182	-0.28068	508.0129	0.73249	884.0235	0.83662	469637.0625	0.13244	1062.2603	2.2182	405.2383	1.574	348.212	1.212	819.9218	2.1852	984.8234	2.3654	139807.2031	1.7938
005	2019-02-14t0250	1550134325.72	adult	131.932	81.9537	-133.9027	1010.4855	-0.21877	264.938	1.2738	231.8149	1.6187	492.5546	0.60665	681.3015	-0.27706	539413.75	1.3191	917.0751	1.5189	397.287	1.5212	329.6575	0.96054	760.5372	1.8319	867.4228	1.7367	137064	1.7403
005	2019-02-14t0650	1550148723.01	adult	135.9312	85.953	-129.9034	861.8271	-0.5881	251.5245	0.89044	221.5501	1.2523	456.6423	0.22416	675.1898	-0.29004	511600.75	0.926	1065.5358	2.3595	408.1028	1.7749	333.6624	1.1026	819.8944	2.3369	951.6376	2.3088	140795.4531	2.0041
005	2019-02-14t1050	1550163128	adult	139.9326	89.9544	-125.9021	1208.948	0.26734	211.8739	-0.40373	174.0334	-0.72726	430.1094	-0.048654	821.271	0.56048	430527.8438	-0.37989	966.3404	1.9049	368.8647	1.2143	326.4661	1.0478	748.8754	1.9016	861.6066	1.8429	127627.1797	1.445
005	2019-02-14t1450	1550177538.23	adult	143.9354	93.9572	-121.8992	1188.3245	0.23002	214.3813	-0.28186	178.0138	-0.54052	438.2725	0.10863	795.2615	0.44848	436480.25	-0.2428	643.9068	0.22663	325.8296	0.5707	310.6971	0.8299	551.0562	0.50744	614.0076	0.38948	113388.6875	0.81225
005	2019-02-14t1850	1550191937.19	adult	147.9351	97.9569	-117.8995	1282.7839	0.49169	249.6756	0.98358	207.4577	0.76248	513.4033	1.1138	869.3183	0.91659	509338.3125	1.0469	783.6749	1.0617	350.4392	1.0566	301.6899	0.72106	619.5297	1.1007	722.3385	1.1423	120551.0781	1.2489
005	2019-02-14t2250	1550206330.45	adult	151.9333	101.955	-113.9014	1440.0901	0.93	238.444	0.62332	202.3636	0.5522	462.9549	0.5197	837.2397	0.77892	485948.9375	0.67632	831.7901	1.4196	353.6326	1.1824	307.6493	0.88665	639.8264	1.3444	705.8306	1.1245	123064.1562	1.4533
005	2019-02-15t0250	1550220729.06	adult	155.9329	105.9547	-109.9018	1387.819	0.83019	256.3714	1.3052	217.5491	1.2513	493.7589	0.97016	773.7875	0.44998	520690.3438	1.3317	665.9216	0.54723	327.7061	0.79735	294.9725	0.69612	557.8871	0.78316	615.4938	0.61351	112730.8828	0.98313
005	2019-02-15t0650	1550235128.51	adult	159.9327	109.9545	-105.9019	1198.8361	0.3656	226.5868	0.25483	191.4932	0.082035	447.4052	0.40831	775.1229	0.50245	462237.1562	0.31558	657.6567	0.5674	310.4393	0.55015	276.8144	0.3885	552.9593	0.81725	608.1895	0.63689	106791.1094	0.72837
005	2019-02-15t1044	1550249179.6	adult	163.8358	113.8576	-101.9988	1308.238	0.69628	249.3448	1.1183	214.5571	1.1481	483.7709	0.93019	825.7015	0.85521	507666.125	1.169	771.5877	1.3188	331.5403	0.9809	291.5461	0.71609	594.7713	1.2279	718.7624	1.4636	115044.4844	1.2279
005	2019-02-15t1444	1550263579.08	adult	167.8357	117.8574	-97.999	552.4312	-1.3323	211.489	-0.28487	188.438	-0.070837	387.5386	-0.3333	469.926	-1.3064	430591.6562	-0.24167	546.2606	0.0095749	320.5594	0.83041	307.6442	1.0714	491.5957	0.43314	525.6944	0.18896	111554.6562	1.0884
005	2019-02-15t1844	1550277979.17	adult	171.8357	121.8575	-93.999	1682.7416	1.8162	213.3254	-0.21002	180.8955	-0.43987	362.3361	-0.65539	835.0432	1.0013	435610.5312	-0.14156	644.1823	0.66607	309.1849	0.67342	286.1978	0.68505	536.7141	0.86881	604.1055	0.79581	106668.7969	0.87297
005	2019-02-15t2244	1550292378.6	adult	175.8355	125.8573	-89.9991	1631.2922	1.7173	216.5638	-0.079821	182.6582	-0.36815	368.5771	-0.55055	929.3786	1.6352	441790.1875	-0.01793	543.4056	0.095416	300.6777	0.56325	300.337	1.0111	469.465	0.35688	520.4286	0.26027	104034.4922	0.77468
005	2019-02-16t0244	1550306779.07	adult	179.8357	129.8574	-85.999	1027.4771	0.041092	223.0277	0.17896	183.9062	-0.31809	475.2951	0.96899	788.9222	0.77636	454976.5625	0.24319	675.4068	0.98267	317.7468	0.92809	292.5761	0.89561	522.4838	0.8654	578.7268	0.73394	108351.6562	1.0642
005	2019-02-16t0644	1550321178.77	adult	183.8356	133.8574	-81.9991	827.954	-0.50964	238.5737	0.7996	207.9107	0.84736	462.5133	0.82838	659.2219	-0.025891	486928.9375	0.87334	675.6315	1.05	311.9779	0.86987	264.7493	0.36115	550.1415	1.1672	617.9068	1.0822	106072.4844	0.98645
005	2019-02-16t1044	1550335578.87	adult	187.8356	137.8574	-77.999													689.5935	1.2074	339.009	1.4363	281.2113	0.74293	589.8668	1.5833	636.8406	1.2886	116958.1094	1.6618
005	2019-02-16t1444	1550349978.44	adult	191.8355	141.8573	-73.9992	826.1447	-0.48701	220.8394	0.11928	184.5279	-0.31595	507.4543	1.5732	700.9149	0.29237	450512.3438	0.1838	532.5901	0.21948	317.9656	1.082	298.7743	1.1576	488.1542	0.73235	517.3072	0.44262	110016.0938	1.3145
005	2019-02-16t1844	1550364378.87	adult	195.8356	145.8574	-69.999	1090.5833	0.32079	222.7203	0.19864	193.0003	0.091744	426.2542	0.40647	678.9217	0.16934	453681.3125	0.25073	587.1472	0.63344	317.9752	1.129	312.0418	1.4898	496.3906	0.85793	543.3026	0.68844	109701.4375	1.3461
005	2019-02-16t2244	1550378778.98	adult	199.8356	149.8574	-65.999	1283.3196	0.9355	239.3911	0.88378	211.5239	1.0078	445.718	0.73344	743.2289	0.61782	489076.0312	0.96893	566.9116	0.54253	299.3228	0.80174	295.5726	1.1725	468.3412	0.64891	516.7483	0.52897	103266.3594	1.0091
005	2019-02-17t0244	1550393179.04	adult	203.8357	153.8574	-61.999	1168.6082	0.60917	237.7408	0.82468	209.4692	0.89494	439.7178	0.67556	705.8885	0.39024	483802.4688	0.87082	645.9923	1.1532	315.8299	1.1837	272.5652	0.69499	529.6528	1.286	614.8438	1.3668	109277.1562	1.4261
005	2019-02-17t0644	1550407578.74	adult	207.8356	157.8573	-57.9991	628.8173	-1.0902	209.8087	-0.35373	187.0085	-0.27103	381.3292	-0.22303	559.205	-0.59218	427799.875	-0.29453	601.4207	0.89514	278.7375	0.45998	250.2913	0.21316	453.873	0.61433	515.69	0.62126	96164.4531	0.65956
005	2019-02-17t1044	1550421978.99	adult	211.8356	161.8574	-53.999	986.225	0.063074	229.3513	0.47749	201.4586	0.45532	414.6652	0.33504	682.2652	0.26473	467188.5	0.53243	543.7036	0.52769	260.4918	0.10788	231.6607	-0.20433	430.269	0.43387	488.6685	0.44924	89869.6719	0.29776
005	2019-02-17t1444	1550436379.33	adult	215.8357	165.8575	-49.9989	928.3157	-0.11832	214.6982	-0.16683	187.5455	-0.29239	394.3777	0.022939	610.3536	-0.22246	437340.3125	-0.11422	421.2921	-0.35553	264.6579	0.23385	252.1922	0.31606	373.2624	-0.10059	417.5554	-0.11425	91042.3125	0.41397
005	2019-02-17t1844	1550450779.24	adult	219.8357	169.8575	-45.9989	1270.1443	1.0544	233.3136	0.664	199.8597	0.34168	406.5905	0.25325	866.1014	1.6022	475959.6875	0.73632	453.0587	-0.072651	250.7441	-0.042932	228.2604	-0.25297	374.2745	-0.048592	420.8253	-0.044709	86757.4531	0.16565
005	2019-02-17t2244	1550465179.28	adult	223.8357	173.8575	-41.9989	912.4543	-0.15979	224.9709	0.28851	206.4187	0.68202	341.1932	-0.87178	587.9285	-0.36376	459165.5625	0.36482	402.9719	-0.44036	240.9002	-0.24058	226.1358	-0.28986	339.6726	-0.38498	382.694	-0.3536	83110.5547	-0.05203
005	2019-02-18t0244	1550479578.75	adult	227.8356	177.8574	-37.9991	623.333	-1.1916	191.4417	-1.293	168.4573	-1.4075	364.594	-0.4508	528.3291	-0.79078	389775.3125	-1.2463	464.0234	0.1065	236.2737	-0.32496	219.1814	-0.45913	358.4286	-0.13736	390.2331	-0.24704	80569.3281	-0.20336
005	2019-02-18t0644	1550493978.97	adult	231.8356	181.8574	-33.999
005	2019-02-18t1044	1550508375.14	adult	235.8346	185.8564	-30.0001
005	2019-02-18t1444	1550522776.76	adult	239.835	189.8568	-25.9996
005	2019-02-18t1844	1550537174.37	adult	243.8344	193.8561	-22.0003
005	2019-02-18t2244	1550551574.83	adult	247.8345	197.8563	-18.0002
005	2019-02-19t0244	1550565974.11	adult	251.8343	201.8561	-14.0004
005	2019-02-19t0644	1550580374.29	adult	255.8343	205.8561	-10.0003
005	2019-02-19t1044	1550594774.75	adult	259.8345	209.8562	-6.0002
005	2019-02-19t1444	1550609176.4	adult	263.8349	213.8567	-1.9997
005	2019-02-19t1844	1550623574.38	dead	267.8344	217.8561	1.9997
006	2019-02-08t1454	1549659375.09	egg	-1.9881	-53.9783	-245.8345
006	2019-02-08t1852	1549673689.61	larva	1.9881	-50.002	-241.8583
006	2019-02-08t2252	1549688090.23	larva	5.9883	-46.0018	-237.8581
006	2019-02-09t0252	1549702492.51	larva	9.9889	-42.0012	-233.8575
006	2019-02-09t0652	1549716892.36	larva	13.9889	-38.0012	-229.8575
006	2019-02-09t1052	1549731290.88	larva	17.9885	-34.0017	-225.8579
006	2019-02-09t1452	1549745692.79	larva	21.989	-30.0011	-221.8574
006	2019-02-09t1852	1549760091.53	larva	25.9887	-26.0015	-217.8578
006	2019-02-09t2253	1549774499.03	larva	29.9907	-21.9994	-213.8557
006	2019-02-10t0253	1549788899.36	larva	33.9908	-17.9993	-209.8556
006	2019-02-10t0653	1549803298.23	larva	37.9905	-13.9996	-205.8559
006	2019-02-10t1052	1549817695.53	larva	41.9898	-10.0004	-201.8566
006	2019-02-10t1453	1549832098.64	larva	45.9906	-5.9995	-197.8558	1018.1031	-0.030742	256.9278	0.16866	197.1578	-0.46884	587.0682	0.93741	879.5236	0.59069	524646.625	0.22418	1654.7114	2.09	517.5907	0.89395	421.2812	0.38807	1116.8611	1.3114	1546.7176	2.2147	179086.3906	1.11
006	2019-02-10t1852	1549846495.02	larva	49.9896	-2.0005	-193.8568	742.1807	-0.68309	242.4182	-0.26602	223.0559	0.25912	459.6609	-0.61008	610.6504	-0.79718	494290.75	-0.22268	802.1424	-0.49394	428.745	-0.048977	407.4693	0.27564	742.5717	-0.25456	781.8591	-0.39859	148345.7812	0.13823
006	2019-02-10t2253	1549860898.68	adult	53.9906	2.0005	-189.8558	935.6272	-0.24109	259.4617	0.1548	224.4851	0.25741	522.2477	0.099045	781.165	0.069088	528782.875	0.19833	852.618	-0.2961	452.425	0.30279	428.2536	0.61638	747.5811	-0.17718	797.3524	-0.30139	153824.5	0.40719
006	2019-02-11t0253	1549875302.48	adult	57.9917	6.0016	-185.8547	1159.2174	0.28262	281.2258	0.72082	245.7484	0.87267	528.6523	0.14583	873.9682	0.54606	573981.9375	0.78023	918.0429	-0.034473	418.2656	-0.030446	372.9966	-0.039994	766.2413	-0.02762	847.8263	-0.063195	143465.1094	0.11579
006	2019-02-11t0653	1549889698.7	adult	61.9907	10.0005	-181.8558	1591.2993	1.3201	321.3184	1.8148	267.0781	1.505	694.7679	2.0953	979.7923	1.1014	650348.5	1.8088	904.9838	-0.025646	467.8342	0.67121	450.3509	1.0812	811.945	0.26664	877.039	0.109	160934.9531	0.85341
006	2019-02-11t1044	1549903579.61	adult	65.8465	13.8563	-178	771.4407	-0.67324	275.301	0.51092	245.8787	0.82296	569.5532	0.58221	706.3163	-0.35613	561614	0.56668	729.3969	-0.59699	415.3098	0.092275	393.5674	0.38783	652.4106	-0.46495	694.4879	-0.56904	141620.625	0.21283
006	2019-02-11t1444	1549917978.76	adult	69.8462	17.8561	-174.0002	694.0594	-0.87966	263.8177	0.16321	236.4579	0.50342	509.5508	-0.15531	632.9413	-0.76417	537924.375	0.21342	826.2381	-0.19989	409.3971	0.10386	384.3316	0.34263	748.3407	0.10329	811.6351	-0.02972	138376.2188	0.17738
006	2019-02-11t1844	1549932379.31	adult	73.8464	21.8562	-170	860.9661	-0.48186	270.069	0.32827	234.5796	0.42861	562.3098	0.45669	728.0975	-0.2614	550400.5625	0.37641	727.7184	-0.5154	389.5934	-0.064585	374.8593	0.3003	635.156	-0.42816	670.9078	-0.57359	134409.7344	0.11924
006	2019-02-11t2244	1549946779.65	adult	77.8465	25.8563	-165.9999	551.6774	-1.2697	222.8684	-0.98339	203.9119	-0.4911	406.2153	-1.3654	478.5961	-1.6325	454205.7188	-0.94443	647.7602	-0.75292	324.8981	-0.82349	286.0821	-0.8593	594.2073	-0.55311	622.1595	-0.70836	112089.8594	-0.66533
006	2019-02-12t0244	1549961179.48	adult	81.8464	29.8563	-162	882.7482	-0.44121	258.061	0.10155	224.3139	0.24111	570.7583	0.63781	739.4041	-0.17925	522831.5938	0.10351	946.7099	0.56098	403.2127	0.40868	383.7661	0.6993	713.295	0.26316	852.1411	0.47023	140721.2344	0.67001
006	2019-02-12t0644	1549975579.61	adult	85.8465	33.8563	-158	1658.8304	1.5255	283.1912	0.91509	234.0742	0.65767	562.3026	0.60382	1028.8483	1.4768	575727.75	0.94618	635.2979	-0.64306	352.0446	-0.16425	342.7186	0.23273	536.4361	-0.66658	582.6245	-0.71168	121807.4219	0.023003
006	2019-02-12t1044	1549989979.44	adult	89.8464	37.8563	-154	1084.6304	0.067566	252.1372	0.10847	210.3044	-0.0087724	541.3865	0.43015	906.2692	0.81276	512595	0.13572	687.3237	-0.32599	331.1533	-0.32718	303.4438	-0.22658	600.6687	-0.15485	661.8078	-0.21696	114247.8984	-0.16304
006	2019-02-12t1444	1550004380.98	adult	93.8468	41.8567	-149.9996	806.1451	-0.64024	213.2669	-0.9375	177.4769	-1.0072	420.4547	-0.92379	649.5104	-0.63063	434637.875	-0.89943	565.0391	-0.79658	294.3337	-0.73859	272.6347	-0.58456	478.3333	-0.81959	520.9289	-0.84922	100367.7812	-0.64151
006	2019-02-12t1844	1550018782.06	adult	97.8471	45.857	-145.9993	1101.587	0.089052	210.4836	-0.94442	173.9296	-1.0578	424.9576	-0.79835	836.0807	0.44707	429597	-0.89725	447.684	-1.2773	254.9868	-1.212	240.2231	-0.99421	392.2991	-1.2909	433.2136	-1.2413	88480.4219	-1.0599
006	2019-02-12t2244	1550033179.7	adult	101.8465	49.8563	-141.9999	1587.0339	1.2688	219.9019	-0.59907	182.644	-0.69424	418.4515	-0.80657	902.8123	0.83898	447280.4375	-0.57169	560.9087	-0.67869	243.4005	-1.3022	199.0333	-1.5653	448.8881	-0.84252	506.7986	-0.77683	84459.9609	-1.1555
006	2019-02-13t0244	1550047579.66	adult	105.8465	53.8563	-137.9999	890.6981	-0.46089	225.3886	-0.37389	189.9087	-0.3794	484.5277	0.054352	662.5273	-0.51857	459567.4062	-0.32858	679.3925	-0.040481	315.4321	-0.17013	277.2914	-0.28403	568.6138	0.039455	642.3846	0.041566	109454.9453	0.020684
006	2019-02-13t0644	1550061979.84	adult	109.8465	57.8564	-133.9999	859.5343	-0.54576	225.338	-0.3182	188.3715	-0.38478	463.233	-0.12896	722.7944	-0.15942	458562.7188	-0.28581	564.5048	-0.55108	316.996	-0.077823	307.6708	0.25973	480.8073	-0.48549	526.1698	-0.54596	108095.6484	0.030801
006	2019-02-13t1044	1550076380.77	adult	113.8468	61.8566	-129.9996	1097.6497	0.02572	215.0107	-0.58349	174.765	-0.85269	466.7841	-0.014498	832.6475	0.48362	437761.7188	-0.5488	752.3585	0.44752	351.5393	0.50688	301.9119	0.22773	637.7804	0.66535	707.2422	0.54332	121281.0625	0.69153
006	2019-02-13t1450	1550091124.47	adult	117.9423	65.9521	-125.9042	1339.2107	0.60241	251.205	0.60134	203.9431	0.29908	522.4818	0.73612	974.2065	1.3023	513211.875	0.66957	585.0397	-0.35216	315.0484	0.015162	286.1994	0.026676	526.9722	-0.038819	559.5168	-0.24838	109006.75	0.19775
006	2019-02-13t1850	1550105529.59	adult	121.9437	69.9535	-121.9027	1240.7925	0.35632	233.3137	0.09704	187.8116	-0.28067	536.8314	0.98262	888.0786	0.83105	475026.6562	0.13577	720.6528	0.38516	325.9483	0.23892	281.6165	0.0002154	602.0211	0.54546	684.5193	0.52397	113104.0625	0.44474
006	2019-02-13t2250	1550119928.84	adult	125.9435	73.9533	-117.9029	1768.5358	1.6157	253.8419	0.81419	206.2887	0.49663	530.878	0.97895	1002.7879	1.4884	517583.6562	0.86879	674.194	0.19011	285.8745	-0.33296	235.2838	-0.73769	506.0234	-0.074288	629.9977	0.25653	98626.7031	-0.1755
006	2019-02-14t0250	1550134330.57	adult	129.944	77.9538	-113.9025	800.5296	-0.72183	225.2961	-0.058983	185.208	-0.31593	509.4227	0.7819	676.5028	-0.31538	458702.875	-0.020294	716.4434	0.45011	310.4071	0.10415	242.9881	-0.56905	573.3526	0.45814	659.3039	0.47653	107400.8594	0.29109
006	2019-02-14t0650	1550148727.75	adult	133.9432	81.953	-109.9032	705.098	-0.96404	212.5615	-0.43619	173.5535	-0.77144	488.7274	0.59168	611.5518	-0.65711	432987.7188	-0.39537	628.1337	0.030747	294.5298	-0.095976	273.5207	0.0083994	510.7311	0.063294	577.4903	0.038767	101612.7812	0.070543
006	2019-02-14t1050	1550163132.73	adult	137.9446	85.9544	-105.9019	917.8293	-0.45333	222.6479	-0.057358	180.9466	-0.44188	501.4418	0.81217	747.3678	0.12828	453533.6875	-0.014053	497.9767	-0.6206	295.6295	-0.023387	286.2494	0.29017	437.9532	-0.41544	477.5941	-0.51961	102583.4531	0.17573
006	2019-02-14t1450	1550177543.11	adult	141.9474	89.9573	-101.899	762.7354	-0.84106	197.9528	-0.86959	160.8517	-1.2945	420.2647	-0.14837	653.148	-0.37773	403427.8125	-0.82688	461.4417	-0.78318	281.5481	-0.20168	280.0179	0.23335	405.5751	-0.60661	431.039	-0.76509	97697.1953	-0.0083583
006	2019-02-14t1850	1550191942.05	adult	145.9471	93.957	-97.8993	1814.0464	1.8296	225.9176	0.13145	184.6982	-0.24711	480.6949	0.66895	915.7583	1.1611	459968.25	0.17281	657.2686	0.32987	311.0052	0.35163	280.9202	0.30481	531.1632	0.39211	578.1218	0.19742	106985.7812	0.52107
006	2019-02-14t2250	1550206335.25	adult	149.9453	97.9551	-93.9012	1089.8126	0.0078037	188.6135	-1.1512	155.9185	-1.5068	402.24	-0.28065	737.4128	0.17232	383639.9375	-1.123	591.2971	0.021852	290.8767	0.068312	266.2661	0.080102	444.3105	-0.20723	497.4173	-0.25563	100352.4688	0.24461
006	2019-02-15t0250	1550220733.93	adult	153.9449	101.9547	-89.9015	986.2814	-0.23999	204.0148	-0.58655	174.3002	-0.68959	414.926	-0.074482	704.9437	0.020351	415578.0625	-0.54481	601.9673	0.14311	292.5697	0.15487	264.9619	0.10034	476.279	0.10396	550.5507	0.14976	101229.1172	0.35015
006	2019-02-15t0650	1550235133.3	adult	157.9447	105.9546	-85.9017	924.8979	-0.37073	195.7531	-0.88012	168.8188	-0.94975	384.3566	-0.44216	649.3359	-0.27158	399532.125	-0.82519	600.5909	0.19843	279.0983	-0.031168	253.8085	-0.077372	463.7284	0.066122	572.4868	0.36233	96847.1094	0.17196
006	2019-02-15t1044	1550249184.37	adult	161.8478	109.8576	-81.9986	950.9659	-0.27882	189.3	-1.1149	161.0212	-1.3224	361.9557	-0.71034	752.4548	0.38681	385793.375	-1.0711	431.9647	-0.75005	265.5992	-0.22817	260.6122	0.087523	390.1882	-0.4767	416.8799	-0.63458	91631.7031	-0.061735
006	2019-02-15t1444	1550263583.9	adult	165.8477	113.8575	-77.9988	1063.3552	0.050758	208.9714	-0.38181	187.0602	-0.13074	368.9399	-0.59479	592.2671	-0.56051	426301.5625	-0.32406	454.5063	-0.57063	272.5603	-0.060042	258.9485	0.089002	395.6106	-0.38443	434.0585	-0.46945	94305.8516	0.12754
006	2019-02-15t1844	1550277983.96	adult	169.8477	117.8575	-73.9987	500.2214	-1.4743	181.8436	-1.4095	160.3809	-1.4056	357.1408	-0.7356	437.1162	-1.5067	370960.9375	-1.3589	399.4512	-0.86277	239.1954	-0.6267	230.1351	-0.45355	339.6764	-0.80409	361.2794	-0.93037	83000.7891	-0.44865
006	2019-02-15t2244	1550292383.38	adult	173.8475	121.8574	-69.9989	1142.8314	0.32866	214.0357	-0.17981	187.2495	-0.14175	404.7032	-0.062027	747.1044	0.46357	436846.875	-0.11495	438.2353	-0.58246	259.8846	-0.21093	256.7098	0.10965	356.8355	-0.61976	409.3808	-0.55149	89920.0781	-0.029921
006	2019-02-16t0244	1550306783.92	adult	177.8477	125.8575	-65.9988	557.8462	-1.2977	197.6326	-0.80964	180.322	-0.48763	353.5483	-0.75088	456.1882	-1.3549	401984.8125	-0.77585	324.2702	-1.2559	227.7147	-0.76811	226.565	-0.47055	288.6579	-1.1589	311.8658	-1.2055	78561.5781	-0.62205
006	2019-02-16t0644	1550321183.6	adult	181.8476	129.8574	-61.9988	562.3361	-1.2792	200.152	-0.70959	182.1936	-0.40532	352.823	-0.74508	457.6669	-1.3291	408310.1562	-0.65204	344.2901	-1.1034	216.8342	-0.94111	210.0275	-0.78538	292.2004	-1.0994	326.76	-1.0705	74590.9609	-0.8133
006	2019-02-16t1044	1550335583.66	adult	185.8476	133.8574	-57.9988	517.485	-1.3994	186.5376	-1.2454	165.1018	-1.255	344.3125	-0.85067	428.5655	-1.5004	379417.375	-1.2132	376.5972	-0.86285	223.2699	-0.7901	213.241	-0.69716	313.172	-0.88381	346.4805	-0.89303	76804.8281	-0.65704
006	2019-02-16t1444	1550349983.23	adult	189.8475	137.8573	-53.9989
006	2019-02-16t1844	1550364383.64	adult	193.8476	141.8574	-49.9988
006	2019-02-16t2244	1550378783.91	adult	197.8477	145.8575	-45.9988	687.4131	-0.89676	204.3653	-0.54925	182.6946	-0.43178	389.3579	-0.13809	555.888	-0.6368	417109.5	-0.48461	366.9528	-0.85637	234.4571	-0.51032	229.9546	-0.29244	321.7496	-0.73235	356.413	-0.74464	81122.1719	-0.33676
006	2019-02-17t0244	1550393183.85	adult	201.8476	149.8575	-41.9988	837.8563	-0.43094	203.3127	-0.60536	181.0454	-0.53808	414.5654	0.26912	590.4714	-0.39526	414147.875	-0.55702	373.7955	-0.78674	209.3176	-1.0018	198.4861	-0.98398	296.7454	-0.94531	332.5333	-0.91116	72214.5625	-0.8581
006	2019-02-17t0644	1550407583.53	adult	205.8476	153.8574	-37.9989	637.9354	-1.0566	187.3912	-1.2895	171.5529	-1.0479	312.9414	-1.3096	473.5553	-1.1768	381715.7812	-1.2441	333.4615	-1.0572	227.1962	-0.62746	225.9702	-0.35725	287.8601	-1.0163	306.0451	-1.1104	77928.3047	-0.49641
006	2019-02-17t1044	1550421983.9	adult	209.8477	157.8575	-33.9988	548.8	-1.354	193.2583	-1.0705	179.568	-0.66838	313.7821	-1.3072	415.0906	-1.5793	393860.375	-1.0191	320.2657	-1.1429	222.2	-0.72133	218.8375	-0.51401	290.6661	-0.97574	307.2873	-1.0893	76658.9844	-0.56264
006	2019-02-17t1444	1550436384.1	adult	213.8477	161.8576	-29.9987
006	2019-02-17t1844	1550450784.21	adult	217.8477	165.8576	-25.9987
006	2019-02-17t2244	1550465184.12	adult	221.8477	169.8576	-21.9987
006	2019-02-18t0244	1550479583.79	adult	225.8476	173.8575	-17.9988
006	2019-02-18t0644	1550493983.79	adult	229.8476	177.8575	-13.9988
006	2019-02-18t1044	1550508380.02	adult	233.8466	181.8564	-9.9998
006	2019-02-18t1444	1550522781.8	adult	237.8471	185.8569	-5.9993
006	2019-02-18t1844	1550537179.19	adult	241.8463	189.8562	-2.0001
006	2019-02-18t2244	1550551579.68	dead	245.8465	193.8563	2.0001
007	2019-02-08t1454	1549659379.72	egg	-1.9881	-53.9783	-225.8359
007	2019-02-08t1852	1549673694.28	larva	1.9881	-50.0021	-221.8597
007	2019-02-08t2252	1549688094.83	larva	5.9883	-46.0019	-217.8595
007	2019-02-09t0252	1549702497.22	larva	9.989	-42.0013	-213.8588
007	2019-02-09t0652	1549716897.04	larva	13.9889	-38.0013	-209.8589
007	2019-02-09t1052	1549731295.6	larva	17.9885	-34.0017	-205.8593
007	2019-02-09t1452	1549745697.53	larva	21.989	-30.0012	-201.8588
007	2019-02-09t1852	1549760096.21	larva	25.9887	-26.0015	-197.8591
007	2019-02-09t2253	1549774503.79	larva	29.9908	-21.9994	-193.857
007	2019-02-10t0253	1549788904.3	larva	33.9909	-17.9993	-189.8569
007	2019-02-10t0653	1549803303.02	larva	37.9906	-13.9996	-185.8572
007	2019-02-10t1052	1549817700.44	larva	41.9898	-10.0004	-181.8579
007	2019-02-10t1453	1549832103.29	larva	45.9906	-5.9996	-177.8572	1167.3373	0.31408	272.4583	0.58172	234.9592	0.67076	479.5965	-0.33497	858.5514	0.4839	555542.375	0.62985	1576.531	1.8503	506.9388	0.77345	368.4712	-0.27851	1195.5205	1.6505	1441.089	1.8489	173880.0156	0.93413
007	2019-02-10t1852	1549846499.98	larva	49.9897	-2.0005	-173.8581	1074.8853	0.094172	279.9801	0.74467	239.454	0.7567	543.1268	0.37978	791.2043	0.13038	570879.4375	0.79483	1075.4498	0.36706	478.3232	0.52635	441.5755	0.71394	921.4484	0.54074	1027.3146	0.47651	162629.9062	0.63305
007	2019-02-10t2253	1549860903.53	adult	53.9907	2.0005	-169.8571	749.5123	-0.68078	245.6903	-0.22	208.7694	-0.22265	533.7646	0.23579	660.1499	-0.55842	500962.5312	-0.17556	1085.1237	0.45764	500.9993	0.88105	465.0919	1.0983	921.2948	0.62006	1013.7021	0.49379	171842.75	1.0475
007	2019-02-11t0253	1549875307.41	adult	57.9918	6.0016	-165.856	877.0992	-0.39114	292.2362	1.024	245.9205	0.87797	585.9398	0.8267	757.6841	-0.062692	594993	1.0659	927.5583	-0.0026757	503.1657	1.007	481.5086	1.4057	832.4374	0.28643	881.2329	0.063591	174598.5156	1.2515
007	2019-02-11t0653	1549889703.47	adult	61.9907	10.0005	-161.8571	767.3392	-0.66826	264.6895	0.23719	228.6096	0.31198	504.636	-0.16645	618.3948	-0.80863	538907.8125	0.27547	899.2646	-0.045379	440.1738	0.32389	432.5743	0.8399	764.5052	0.033532	871.1775	0.085987	152300.125	0.52974
007	2019-02-11t1044	1549903584.38	adult	65.8465	13.8563	-158.0013	557.0309	-1.1957	246.7029	-0.29494	235.7117	0.50503	430.5896	-1.0722	498.265	-1.4658	501547.0938	-0.26936	627.5733	-0.96003	367.431	-0.52566	370.5008	0.068738	573.541	-0.86677	598.3247	-0.96008	127865.9922	-0.3171
007	2019-02-11t1444	1549917983.61	adult	69.8463	17.8561	-154.0015	821.61	-0.56563	261.0498	0.084332	228.0084	0.23703	532.1389	0.11381	685.9258	-0.47879	532541.5625	0.13765	1349.4857	1.7336	536.4354	1.7924	418.2948	0.82189	1072.3755	1.8218	1185.6259	1.5512	185606.6562	2.0515
007	2019-02-11t1844	1549932384.08	adult	73.8464	21.8562	-150.0014	1127.6946	0.18329	280.8405	0.63769	235.6102	0.46126	541.228	0.2057	872.1897	0.52323	571510.5	0.67599	1043.0322	0.69401	419.2734	0.34073	386.6673	0.46991	821.3289	0.60094	941.1529	0.61574	144649.3125	0.53679
007	2019-02-11t2244	1549946784.47	adult	77.8465	25.8563	-146.0013	667.0363	-0.97944	261.3586	0.12477	236.2281	0.53733	494.5981	-0.31703	585.1035	-1.0453	533432.875	0.18252	794.9174	-0.16786	434.8944	0.69857	417.2218	1.0447	719.4081	0.16177	770.66	-0.031262	150038.5625	0.90408
007	2019-02-12t0244	1549961184.28	adult	81.8465	29.8563	-142.0013	620.1141	-1.1058	269.1698	0.42197	252.9235	1.1576	431.3126	-1.0115	524.0889	-1.3817	548029.75	0.46262	942.9923	0.54562	448.8194	1.0459	421.7935	1.2564	779.2087	0.65111	876.666	0.58609	155291.5156	1.279
007	2019-02-12t0644	1549975584.51	adult	85.8465	33.8563	-138.0013	1460.3898	1.0224	309.1656	1.6667	266.9566	1.7226	628.9222	1.3908	979.2519	1.1967	629770.3125	1.7188	1027.7327	1.0434	461.4536	1.3795	414.8173	1.2991	870.6902	1.3594	971.1696	1.1911	158278.5938	1.5637
007	2019-02-12t1044	1549989984.32	adult	89.8465	37.8563	-134.0013	540.327	-1.3098	242.5032	-0.17157	226.9543	0.53907	415.0189	-1.0621	478.5203	-1.6195	493736.5	-0.13509	678.4027	-0.36576	410.538	0.80451	404.6498	1.2866	615.2468	-0.063998	652.4351	-0.26446	139993.4531	0.93635
007	2019-02-12t1444	1550004385.91	adult	93.8469	41.8567	-130.0009	930.2179	-0.32804	241.992	-0.097482	200.5405	-0.23292	548.2572	0.58685	774.5614	0.082272	492937.75	-0.057292	808.6122	0.32389	424.4394	1.1346	395.6053	1.2762	707.2323	0.64347	788.255	0.54817	146007.1562	1.3273
007	2019-02-12t1844	1550018786.92	adult	97.8472	45.857	-126.0006	1081.8142	0.039786	259.7003	0.50637	208.1796	0.118	573.5382	0.96358	825.5381	0.38697	529528.875	0.55769	692.7511	-0.12261	308.1415	-0.43967	250.9328	-0.83005	588.35	-0.010054	638.2012	-0.14254	106000.6641	-0.29705
007	2019-02-12t2244	1550033184.55	adult	101.8465	49.8563	-122.0012	619.7782	-1.1167	250.3597	0.30773	226.1503	0.83442	438.9862	-0.56172	561.7484	-1.1052	510733.875	0.36131	746.9897	0.21604	403.958	1.0512	380.9844	1.2596	666.3906	0.60616	727.9899	0.43372	139769.4688	1.2743
007	2019-02-13t0244	1550047584.58	adult	105.8465	53.8563	-118.0012	1144.0315	0.1589	271.9107	1.0274	232.7085	1.1598	578.5932	1.1831	801.1244	0.27077	554154.0625	1.0783	950.8405	1.2901	435.1554	1.6005	400.9742	1.6603	750.8462	1.273	833.9973	1.1087	150998.9375	1.8623
007	2019-02-13t0644	1550061984.75	adult	109.8466	57.8564	-114.0012	1241.7007	0.38401	252.5508	0.51207	207.6117	0.32289	520.8296	0.5665	841.1315	0.51358	514951.0625	0.56371	705.168	0.15074	369.0302	0.69925	345.4652	0.86168	606.3073	0.37491	668.2496	0.25686	126946.3984	0.87446
007	2019-02-13t1044	1550076385.81	adult	113.8469	61.8567	-110.0009	972.4078	-0.2779	264.5014	0.94679	230.0443	1.2251	501.5649	0.40758	718.121	-0.16646	538260.4375	0.98541	740.7883	0.389	365.1881	0.71295	332.2351	0.71759	620.5132	0.54582	685.5006	0.41909	125989.8906	0.90449
007	2019-02-13t1450	1550091129.31	adult	117.9423	65.9521	-105.9055	1757.5564	1.613	239.6874	0.24026	196.9785	0.031508	495.8708	0.41207	898.0983	0.87218	486086.125	0.24978	824.5552	0.86902	374.0089	0.91618	330.4146	0.75235	668.4187	0.94776	776.6561	1.0025	128285.0547	1.0797
007	2019-02-13t1850	1550105534.6	adult	121.9438	69.9536	-101.904	820.2234	-0.65654	214.0809	-0.51452	174.8443	-0.78952	440.6932	-0.19125	659.6495	-0.45211	434584.3125	-0.49894	945.8569	1.5381	381.9026	1.1046	354.2877	1.2129	700.2657	1.2351	844.1371	1.449	132138.2812	1.3261
007	2019-02-13t2250	1550119933.72	adult	125.9435	73.9533	-97.9043	816.9723	-0.67173	226.532	-0.066819	192.619	-0.050473	482.5912	0.38783	644.1293	-0.51652	460086.5625	-0.046601	841.8734	1.0527	320.4167	0.20805	281.9252	0.053429	599.138	0.58412	725.1758	0.81191	110864.1875	0.39801
007	2019-02-14t0250	1550134335.59	adult	129.9441	77.9538	-93.9037	1496.7728	0.95479	262.2257	1.1512	225.9928	1.3488	479.1265	0.40956	860.5395	0.71153	534416	1.2041	758.6598	0.66892	366.6961	0.99729	324.0728	0.82999	619.7083	0.78888	706.2667	0.75311	126876.8594	1.216
007	2019-02-14t0650	1550148732.7	adult	133.9433	81.953	-89.9045	1380.8777	0.67438	244.9538	0.64245	208.8461	0.69661	454.0736	0.16327	836.083	0.59805	499215.7812	0.69295	575.9944	-0.24243	307.3433	0.11034	287.1369	0.24771	478.9204	-0.16623	536.389	-0.20621	105726.0938	0.26884
007	2019-02-14t1050	1550163137.64	adult	137.9446	85.9544	-85.9032	741.2106	-0.88772	223.7069	-0.021512	204.6948	0.565	368.2009	-0.8481	508.5176	-1.2162	455690.875	0.021984	753.0165	0.73544	353.4214	0.92291	322.7829	0.94534	592.8767	0.71857	655.3128	0.55602	121930.375	1.1247
007	2019-02-14t1450	1550177548.16	adult	141.9475	89.9573	-81.9002	1160.8521	0.15484	248.142	0.85638	218.3679	1.1875	429.6079	-0.030946	786.2916	0.37965	506209.6562	0.91782	737.0358	0.70678	345.8596	0.86945	311.2179	0.80368	594.7534	0.80017	696.6818	0.87039	120013.2891	1.1055
007	2019-02-14t1850	1550191947.19	adult	145.9473	93.9571	-77.9005	1501.9308	1.0366	257.5992	1.2363	221.0192	1.3424	536.8987	1.3816	854.9456	0.81125	523956.75	1.2745	567.5743	-0.16357	284.4582	-0.098128	258.5684	-0.11115	456.8406	-0.17006	508.2056	-0.24119	98706.9844	0.10053
007	2019-02-14t2250	1550206340.18	adult	149.9453	97.9551	-73.9025	1587.7878	1.2913	226.5584	0.18912	194.4607	0.19866	417.3211	-0.087451	712.2321	0.025625	458554.2188	0.18372	765.9892	1.0022	355.7751	1.1852	295.8736	0.63971	655.0991	1.4171	712.3513	1.1214	118117.3281	1.1618
007	2019-02-15t0250	1550220738.92	adult	153.945	101.9548	-69.9028	2139.4453	2.7729	224.4424	0.1447	189.3172	-0.017869	421.9983	0.017143	812.4214	0.65469	454271.4062	0.13929	680.0244	0.59142	339.1651	0.96836	303.5848	0.84026	554.6045	0.71986	615.3228	0.57445	112602.8125	0.94617
007	2019-02-15t0650	1550235138.27	adult	157.9448	105.9546	-65.903	1537.6963	1.2474	250.906	1.1245	218.8879	1.3194	462.8218	0.58728	809.2201	0.68567	507833.6562	1.1193	618.7056	0.30487	305.5386	0.43613	269.0917	0.21856	525.4656	0.56093	596.337	0.52214	101438.8281	0.41569
007	2019-02-15t1044	1550249189.4	adult	161.8479	109.8577	-61.9999	1033.5986	-0.057705	238.1038	0.68734	213.9392	1.1122	415.1149	-0.0040628	707.3759	0.11311	481922.0938	0.68275	692.8002	0.80582	354.737	1.3644	321.4987	1.2786	584.9453	1.1073	631.5807	0.82623	117772.6953	1.3416
007	2019-02-15t1444	1550263588.92	adult	165.8478	113.8575	-58	704.2797	-0.92508	243.0221	0.89552	224.2396	1.6067	385.913	-0.36623	591.6282	-0.56445	491876.6875	0.89139	474.6008	-0.44894	282.3868	0.11751	273.8025	0.38274	410.5599	-0.26109	439.0454	-0.43501	93752.4062	0.09749
007	2019-02-15t1844	1550277988.93	adult	169.8478	117.8575	-54	834.287	-0.55173	230.9376	0.45669	203.1314	0.6204	436.3807	0.34523	683.7315	0.036014	467417.6875	0.45281	603.0895	0.38725	296.103	0.41236	257.453	0.092364	497.3765	0.51328	567.7306	0.51396	98306.2031	0.3914
007	2019-02-15t2244	1550292388.35	adult	173.8476	121.8574	-50.0002	773.2646	-0.70442	235.6366	0.64764	208.8766	0.89332	439.2579	0.41437	620.1152	-0.3369	476928.5	0.64359	501.3896	-0.19121	311.7703	0.74367	299.671	0.97607	456.1428	0.21733	485.7122	-0.01239	103507.75	0.72121
007	2019-02-16t0244	1550306788.96	adult	177.8478	125.8576	-46	550.5073	-1.3184	241.3684	0.88387	224.698	1.6595	386.5691	-0.28967	481.7536	-1.1921	488529.6875	0.87964	493.3089	-0.1929	283.1602	0.26172	279.3048	0.60422	408.4019	-0.13679	458.8821	-0.15263	94009.1875	0.23983
007	2019-02-16t0644	1550321188.59	adult	181.8477	129.8575	-42.0001	1031.0975	0.061993	230.9316	0.4932	205.1981	0.71608	418.1695	0.18059	674.7904	0.060012	467405.5312	0.48854	479.475	-0.23866	287.8477	0.39186	280.6309	0.67099	407.2196	-0.10335	436.4515	-0.27215	95565.4219	0.36885
007	2019-02-16t1044	1550335588.68	adult	185.8477	133.8575	-38.0001	1877.9657	2.5427	217.6128	-0.019484	184.8385	-0.28624	411.0893	0.10935	851.2129	1.2267	440448.3125	-0.024176	581.8325	0.4734	283.2398	0.34914	258.9988	0.25876	433.1379	0.17126	513.7362	0.34511	94035.625	0.32559
007	2019-02-16t1444	1550349988.32	adult	189.8476	137.8574	-34.0002	1012.2838	0.055603	227.0884	0.36518	205.7072	0.73489	367.9886	-0.49122	631.6455	-0.16941	459627	0.35988	452.9426	-0.33042	260.1829	-0.055402	232.645	-0.26864	390.9395	-0.16178	428.4909	-0.24928	86380.7188	-0.078147
007	2019-02-16t1844	1550364388.65	adult	193.8477	141.8575	-30.0001	1316.7386	0.98666	239.5741	0.87565	214.2473	1.1534	417.4088	0.26003	734.595	0.5246	484897.9688	0.86949	594.4839	0.65876	289.7059	0.55244	274.2094	0.64869	434.1104	0.26627	469.929	0.10234	96182.3516	0.527
007	2019-02-16t2244	1550378789.05	adult	197.8478	145.8576	-26	753.3135	-0.69591	223.0229	0.21164	205.411	0.70585	351.6907	-0.70905	606.0263	-0.30422	451398.3125	0.20558	491.7292	0.0018612	274.5193	0.28739	269.0683	0.56836	396.5642	-0.039787	436.6154	-0.11907	91140.4062	0.26209
007	2019-02-17t0244	1550393188.91	adult	201.8478	149.8575	-22	1254.8829	0.86338	225.4218	0.30984	200.633	0.45222	373.9008	-0.35981	729.1465	0.5353	456253.625	0.30311	385.6975	-0.70325	246.1433	-0.25485	246.4716	0.092903	317.4196	-0.75011	339.9444	-0.85222	81719.5625	-0.27933
007	2019-02-17t0644	1550407588.57	adult	205.8477	153.8574	-18.0001	994.705	0.071552	219.1323	0.045506	198.8031	0.34398	365.9829	-0.472	574.3599	-0.49265	443523.75	0.038525	364.2699	-0.83609	235.5627	-0.45397	232.4754	-0.20791	312.1495	-0.78159	343.9628	-0.80194	78206.8047	-0.47908
007	2019-02-17t1044	1550421989.02	adult	209.8478	157.8576	-14	853.0659	-0.3724	215.8319	-0.10295	197.2367	0.24489	361.0509	-0.5438	581.0404	-0.43901	436843.6875	-0.11035	344.0575	-0.96781	234.4864	-0.4603	234.0834	-0.15526	301.1268	-0.87204	319.8183	-0.98475	77849.4922	-0.4867
007	2019-02-17t1444	1550436389.22	adult	213.8478	161.8576	-10	813.9161	-0.49891	215.9195	-0.10852	192.4789	-0.022296	405.7389	0.20101	601.2839	-0.29053	437021.0625	-0.11652	324.6462	-1.1016	223.8197	-0.67507	220.9208	-0.4552	278.37	-1.087	298.6092	-1.1527	74308.125	-0.70205
007	2019-02-17t1844	1550450789.28	adult	217.8479	165.8576	-5.9999
007	2019-02-17t2244	1550465189.2	adult	221.8478	169.8576	-2
007	2019-02-18t0244	1550479588.88	dead	225.8477	173.8575	2
011	2019-02-08t1454	1549659397.26	egg	-1.9882	-53.9786	-269.8312
011	2019-02-08t1852	1549673712.16	larva	1.9882	-50.0022	-265.8549
011	2019-02-08t2252	1549688112.48	larva	5.9883	-46.0021	-261.8548
011	2019-02-09t0252	1549702515.02	larva	9.989	-42.0014	-257.8541
011	2019-02-09t0652	1549716914.95	larva	13.989	-38.0014	-253.8541
011	2019-02-09t1052	1549731313.75	larva	17.9886	-34.0018	-249.8544
011	2019-02-09t1452	1549745715.54	larva	21.9891	-30.0013	-245.8539
011	2019-02-09t1852	1549760114.32	larva	25.9888	-26.0016	-241.8543
011	2019-02-09t2253	1549774522.13	larva	29.991	-21.9995	-237.8521
011	2019-02-10t0253	1549788922.53	larva	33.9911	-17.9993	-233.852
011	2019-02-10t0653	1549803321.17	larva	37.9907	-13.9997	-229.8523
011	2019-02-10t1052	1549817718.88	larva	41.99	-10.0004	-225.853
011	2019-02-10t1453	1549832121.48	larva	45.9908	-5.9996	-221.8523	666.7632	-0.84256	248.5187	-0.055007	221.1247	0.25369	444.7848	-0.74712	581.2633	-0.92805	503001.7812	-0.060033	868.4917	-0.32049	398.9926	-0.4477	344.5197	-0.58083	750.4399	-0.26867	806.3975	-0.34886	132465.5625	-0.46453
011	2019-02-10t1852	1549846518.2	larva	49.9899	-2.0005	-217.8532	870.0649	-0.38433	256.0702	0.10131	224.8874	0.31469	529.8647	0.2225	736.1532	-0.15244	518286.0938	0.096106	1102.3829	0.45191	414.6552	-0.21248	331.6389	-0.69884	922.7465	0.54652	1025.8333	0.47123	137665.5156	-0.23174
011	2019-02-10t2253	1549860922.13	adult	53.991	2.0005	-213.8521	680.2958	-0.84429	235.2772	-0.50342	199.0231	-0.52036	472.1661	-0.49562	590.2115	-0.92107	476201.0312	-0.50834	1320.1677	1.2196	527.2474	1.1935	485.5109	1.3654	1099.1752	1.4364	1291.9377	1.5164	175046.125	1.1613
011	2019-02-11t0253	1549875326.08	adult	57.992	6.0016	-209.851	1446.0802	0.96771	295.6599	1.1182	260.7005	1.3327	596.4226	0.95129	881.1263	0.58353	598415.75	1.1124	1488.834	1.8729	534.9272	1.3952	471.9094	1.2778	1093.6184	1.5256	1275.2566	1.559	177595.8438	1.3608
011	2019-02-11t0653	1549889721.95	adult	61.9909	10.0005	-205.8521	685.6117	-0.86548	239.4116	-0.46703	219.0328	0.014966	478.6798	-0.47522	585.793	-0.98093	484569.0625	-0.4722	998.4255	0.29678	407.3984	-0.087663	384.1079	0.18193	787.92	0.14859	927.2016	0.30597	135256.2656	-0.10912
011	2019-02-11t1044	1549903602.96	adult	65.8467	13.8563	-201.9963	2259.8582	2.9536	293.5145	1.0242	242.0871	0.70439	543.9425	0.2773	1107.5839	1.7842	594073.25	1.0185	932.9565	0.12879	442.1842	0.43913	402.612	0.51296	791.7282	0.24485	866.6317	0.13098	146805.1562	0.41259
011	2019-02-11t1444	1549918001.92	adult	69.8464	17.856	-197.9966	1894.9839	2.0771	302.3896	1.2623	266.3156	1.4447	578.7483	0.66911	995.259	1.1873	612036.4375	1.2566	1137.3723	0.94982	450.5904	0.65137	409.0878	0.69197	870.9704	0.75365	1034.011	0.91028	149596.0156	0.62259
011	2019-02-11t1844	1549932402.58	adult	73.8466	21.8562	-193.9964	1354.7472	0.74951	247.431	-0.32203	205.3386	-0.49766	530.5382	0.078438	822.3391	0.25178	500800.4062	-0.32749	637.1266	-0.86286	357.7367	-0.49962	340.4166	-0.19443	558.1512	-0.85381	606.9977	-0.85486	118768.5938	-0.51856
011	2019-02-11t2244	1549946802.89	adult	77.8467	25.8563	-189.9963	976.9863	-0.1996	228.3431	-0.82576	184.3627	-1.1132	500.6269	-0.24551	811.5044	0.20303	462166.4375	-0.83119	574.0212	-1.0461	329.534	-0.75933	329.2223	-0.23293	507.1849	-1.05	550.4687	-1.0352	109405.2734	-0.77634
011	2019-02-12t0244	1549961202.96	adult	81.8467	29.8563	-185.9963	759.8326	-0.75227	234.5165	-0.57756	207.9082	-0.28442	417.7356	-1.1721	639.248	-0.73856	474661.4375	-0.58297	653.1029	-0.65184	338.1064	-0.50095	319.4496	-0.24292	537.9603	-0.76879	622.7559	-0.61348	112251.3125	-0.51996
011	2019-02-12t0644	1549975603.4	adult	85.8469	33.8565	-181.9962	1041.9341	-0.038528	217.0022	-1.0002	175.1875	-1.2494	499.2891	-0.14058	820.3003	0.2991	439212.375	-1.0056	638.7424	-0.62825	307.9764	-0.78602	293.3632	-0.49727	505.5751	-0.85363	578.0047	-0.73429	102248.1562	-0.80324
011	2019-02-12t1044	1549990003.22	adult	89.8468	37.8564	-177.9962	1825.2725	1.9418	253.3544	0.14386	201.6708	-0.29284	516.9209	0.14124	974.2943	1.1996	512789.3438	0.13852	642.5255	-0.52568	307.8775	-0.65898	282.722	-0.5364	553.9404	-0.44604	596.3181	-0.54885	102215.3438	-0.67684
011	2019-02-12t1444	1550004390.7	adult	93.8433	41.8529	-173.9997	1248.7671	0.47356	246.0377	0.020755	201.5025	-0.2007	509.5999	0.12984	839.1465	0.45045	497980.2812	0.015476	640.9785	-0.44731	259.7021	-1.2373	221.1052	-1.3643	444.3066	-1.0371	527.7084	-0.81385	86221.0781	-1.2518
011	2019-02-12t1844	1550018791.58	adult	97.8436	45.8532	-169.9995	1474.4458	1.0181	249.4415	0.20391	210.8511	0.20964	499.2733	0.082849	761.6951	0.022995	504869.6875	0.19861	812.2904	0.44055	367.0927	0.41677	325.6156	0.31467	663.8012	0.48279	750.2013	0.4577	121874.7578	0.39403
011	2019-02-12t2244	1550033189.21	adult	101.8429	49.8525	-166.0001	895.1849	-0.43747	218.7562	-0.63322	182.8534	-0.68692	442.4625	-0.52032	744.6501	-0.062616	442762.625	-0.63816	574.8766	-0.61157	289.4617	-0.62711	274.5767	-0.3925	457.0966	-0.7879	523.4736	-0.68563	96101.2812	-0.64415
011	2019-02-13t0244	1550047589.21	adult	105.8429	53.8525	-162.0001	879.9549	-0.48716	202.5844	-1.0608	164.8157	-1.2818	468.9105	-0.13311	718.9291	-0.19736	410030.8438	-1.0655	644.5861	-0.21116	298.0376	-0.42747	271.3458	-0.37756	513.3205	-0.33491	591.8239	-0.2401	98948.4922	-0.44513
011	2019-02-13t0644	1550061989.59	adult	109.843	57.8526	-158	1378.4785	0.71679	223.128	-0.38569	187.6563	-0.41113	443.5043	-0.36724	793.4971	0.24266	451611	-0.3906	465.4064	-1.0456	247.3766	-1.1176	219.8802	-1.1385	405.0167	-1.0052	439.9756	-1.0331	82129.0469	-1.1314
011	2019-02-13t1044	1550076390.6	adult	113.8433	61.8529	-153.9997	856.16	-0.55971	190.4734	-1.3422	159.7721	-1.4162	382.2346	-1.0406	655.1756	-0.52377	385518.1562	-1.3464	487.7725	-0.89083	276.9663	-0.61905	267.9506	-0.32094	426.5437	-0.79698	473.2757	-0.79368	91952.8203	-0.6349
011	2019-02-13t1450	1550091134.04	adult	117.9387	65.9483	-149.9043	819.2907	-0.6536	230.6517	-0.043061	204.1335	0.30635	413.8238	-0.58708	637.2751	-0.60175	466838.9688	-0.048136	589.2116	-0.33093	290.3388	-0.36249	252.5607	-0.52545	487.7462	-0.31247	539.4214	-0.36418	96392.4688	-0.37941
011	2019-02-13t1850	1550105539.38	adult	121.9402	69.9498	-145.9028	621.7651	-1.1345	221.3392	-0.28377	197.6342	0.10474	429.5016	-0.32797	550.1355	-1.0673	447990.5	-0.28859	608.9356	-0.18683	317.2891	0.10489	296.0116	0.24039	511.0028	-0.093508	584.6877	-0.054647	105339.9688	0.085198
011	2019-02-13t2250	1550119938.45	adult	125.9399	73.9495	-141.9031	1374.5007	0.66848	205.5385	-0.74411	175.2688	-0.74491	396.6618	-0.66418	812.0755	0.42228	416009.9375	-0.74837	422.045	-1.107	267.025	-0.62822	261.8924	-0.2864	374.7564	-1.0025	396.2566	-1.1074	88652.3125	-0.643
011	2019-02-14t0250	1550134340.44	adult	129.9405	77.9501	-137.9026	1056.7615	-0.10479	201.3668	-0.84318	171.6317	-0.87009	399.618	-0.56766	737.0653	0.022534	407566.4375	-0.84729	448.6529	-0.93793	236.4788	-1.0689	210.909	-1.1226	375.7203	-0.95197	414.4433	-0.96559	78510.9609	-1.0809
011	2019-02-14t0650	1550148737.39	adult	133.9396	81.9492	-133.9034	867.3441	-0.57067	187.974	-1.255	155.6151	-1.5176	397.1635	-0.54033	652.4917	-0.42827	380459.375	-1.2586	364.7803	-1.3491	239.7586	-0.97789	233.9541	-0.68703	319.5438	-1.3162	345.5011	-1.344	79599.8438	-0.99072
011	2019-02-14t1050	1550163142.42	adult	137.941	85.9506	-129.902	722.0474	-0.93484	187.8689	-1.2346	164.5754	-1.136	358.0388	-0.97476	552.5137	-0.96854	380246.5625	-1.2383	909.5491	1.5677	309.3434	0.20111	268.0809	-0.035692	565.8281	0.52052	786.4647	1.3497	102702	0.18149
011	2019-02-14t1450	1550177553.03	adult	141.944	89.9536	-125.8991	1903.6329	2.0129	239.0593	0.54398	203.8646	0.56158	389.9142	-0.52984	1048.8882	1.8734	483856.0625	0.53832	669.5179	0.34171	296.3088	0.044109	279.0696	0.21596	482.649	-0.033516	610.8262	0.34176	98374.5156	0.025398
011	2019-02-14t1850	1550191951.96	adult	145.9437	93.9533	-121.8994	1719.0938	1.5884	240.9522	0.65571	198.3724	0.35128	493.1777	0.82718	1044.303	1.9005	487687.1875	0.65	702.6398	0.57942	300.0223	0.1655	269.1681	0.086056	529.5455	0.37982	625.0546	0.49179	99607.3984	0.14621
011	2019-02-14t2250	1550206345.03	adult	149.9418	97.9514	-117.9013	1109.2347	0.057839	214.8073	-0.22598	175.7089	-0.63108	475.7109	0.66053	844.411	0.79561	434769.9375	-0.23115	666.632	0.44457	298.8553	0.20557	273.6754	0.2201	485.9593	0.11366	560.9977	0.15166	99219.9688	0.1861
011	2019-02-15t0250	1550220743.8	adult	153.9414	101.951	-113.9016	823.1295	-0.66628	234.4421	0.50263	209.4154	0.88113	397.793	-0.29648	571.4163	-0.76776	474510.7812	0.49711	983.2946	2.3331	338.3588	0.95423	296.3895	0.70238	658.4409	1.5363	841.4092	2.0567	112335.125	0.93209
011	2019-02-15t0650	1550235143.12	adult	157.9412	105.9508	-109.9018	1109.5283	0.11678	225.7004	0.20831	191.9532	0.098695	437.4454	0.25431	775.3766	0.483	456817.5312	0.20333	724.3646	0.92566	288.7656	0.13965	249.3301	-0.16412	509.2933	0.43126	626.1121	0.72158	95870.1875	0.12007
011	2019-02-15t1044	1550249194.24	adult	161.8443	109.8539	-105.9987	1979.9404	2.4745	255.7621	1.3394	209.9315	0.92785	512.2071	1.2859	1000.2751	1.8914	517662.4375	1.3348	644.7224	0.51899	267.3701	-0.19656	235.6005	-0.40179	450.8556	0.016689	610.9075	0.68551	88766.8906	-0.21556
011	2019-02-15t1444	1550263593.92	adult	165.8442	113.8538	-101.9988	890.8627	-0.41804	232.7557	0.51039	199.0176	0.42806	475.3793	0.8385	683.7126	0.0032668	471097.625	0.50624	563.5369	0.089604	285.3876	0.17169	257.8427	0.067112	433.8846	-0.06868	482.5111	-0.13489	94748.6719	0.15156
011	2019-02-15t1844	1550277993.83	adult	169.8442	117.8538	-97.9988	828.2278	-0.56848	208.788	-0.38525	172.253	-0.84296	461.3521	0.68581	689.1186	0.069683	422586.9375	-0.38921	455.0945	-0.52125	278.6902	0.094384	277.5923	0.49479	387.2877	-0.4064	427.6833	-0.46585	92525.1484	0.074064
011	2019-02-15t2244	1550292393.19	adult	173.844	121.8536	-93.999	772.8654	-0.70554	227.9766	0.3542	189.5507	-0.031605	451.2949	0.58029	628.1212	-0.28645	461424.6562	0.35017	487.5407	-0.27705	303.2476	0.58683	300.7469	0.99773	425.9318	-0.037368	458.7181	-0.20308	100678.2031	0.56475
011	2019-02-16t0244	1550306793.84	adult	177.8442	125.8538	-89.9988	1081.2915	0.18352	238.3682	0.76769	198.9858	0.41542	505.7379	1.3747	763.4033	0.60057	482457.1875	0.76347	595.7339	0.45114	281.1978	0.22523	247.6429	-0.041038	484.8182	0.51546	573.0556	0.66498	93357.6875	0.20344
011	2019-02-16t0644	1550321193.47	adult	181.8441	129.8537	-85.9989	909.712	-0.28533	193.9195	-0.95314	164.964	-1.2452	402.6783	-0.038874	696.8114	0.20088	392493.125	-0.95732	390.4695	-0.80802	252.4332	-0.27293	255.0094	0.14246	345.7667	-0.63556	367.418	-0.7746	83807.8281	-0.29386
011	2019-02-16t1044	1550335593.6	adult	185.8441	133.8537	-81.9989
011	2019-02-16t1444	1550349993.16	adult	189.844	137.8536	-77.999	920.3065	-0.21514	206.1087	-0.47038	181.8854	-0.44064	378.501	-0.33759	677.1036	0.12611	417164	-0.47512	450.9944	-0.34337	251.3889	-0.22492	237.3763	-0.16819	371.542	-0.33522	408.8181	-0.3975	83461.125	-0.24708
011	2019-02-16t1844	1550364393.59	adult	193.8441	141.8537	-73.9989	1243.9366	0.76865	217.6024	-0.0090013	190.2368	-0.039249	410.5743	0.15835	654.8052	0.00094145	440427.3125	-0.014413	675.3433	1.2047	282.1718	0.40495	259.2141	0.32472	470.3061	0.59521	599.2122	1.0927	93681.0234	0.38002
011	2019-02-16t2244	1550378793.95	adult	197.8442	145.8538	-69.9988	965.7764	-0.048392	225.6713	0.31964	203.4558	0.60795	382.0785	-0.24844	604.5241	-0.3142	456758.625	0.31347	596.7113	0.7239	282.4108	0.4445	241.7919	-0.031945	484.2212	0.77161	548.6495	0.75474	93760.3906	0.41867
011	2019-02-17t0244	1550393193.83	adult	201.8442	149.8538	-65.9988	1012.9416	0.11245	210.595	-0.30391	186.6899	-0.25269	365.4265	-0.49089	698.3826	0.32884	426244.1875	-0.30991	495.5986	0.067606	260.3647	0.033579	238.0352	-0.096439	400.4335	0.033648	474.5236	0.21802	86441.0703	0.0081479
011	2019-02-17t0644	1550407593.5	adult	205.8441	153.8537	-61.9989	1437.5468	1.4718	222.2724	0.17758	196.496	0.22616	375.6348	-0.3196	696.5349	0.33653	449879.3438	0.17042	369.0388	-0.80189	228.2583	-0.60545	222.3384	-0.44064	302.2062	-0.87769	329.0731	-0.92308	75781.7578	-0.63006
011	2019-02-17t1044	1550421993.96	adult	209.8442	157.8538	-57.9988	1190.9709	0.71769	217.0083	-0.052523	193.0639	0.029223	395.8171	0.017645	696.6983	0.35571	439224.75	-0.059998	627.3724	1.1171	237.9872	-0.38594	220.4096	-0.47703	383.227	-0.058154	465.1971	0.22781	79011.7422	-0.41258
011	2019-02-17t1444	1550436394.17	adult	213.8443	161.8539	-53.9987	1027.4003	0.20459	225.9155	0.32863	203.9747	0.57952	378.0602	-0.25662	588.281	-0.38102	457252.875	0.3198	484.5803	0.10812	208.5339	-1.0084	195.9164	-1.0592	313.906	-0.7249	396.5581	-0.31326	69233.25	-1.0343
011	2019-02-17t1844	1550450794.41	adult	217.8444	165.854	-49.9987	545.2045	-1.406	178.0941	-1.8064	162.8164	-1.6156	309.6718	-1.4022	474.7042	-1.1736	360462.375	-1.8113	318.8641	-1.1378	199.9312	-1.1973	197.6484	-1.022	279.7047	-1.062	312.4465	-1.0218	66377.1406	-1.2237
011	2019-02-17t2244	1550465194.21	adult	221.8443	169.8539	-45.9987	914.0173	-0.15717	177.8603	-1.8621	157.5855	-1.9368	332.3589	-1.0241	585.988	-0.38153	359989.1875	-1.867	287.5493	-1.3828	201.2053	-1.1696	202.6237	-0.89981	247.2018	-1.4024	264.9734	-1.4416	66800.1719	-1.1974
011	2019-02-18t0244	1550479594.04	adult	225.8443	173.8539	-41.9988	1029.3481	0.25689	187.0884	-1.4788	168.5875	-1.382	323.4418	-1.1907	558.7169	-0.57144	378666.9688	-1.4849	374.2254	-0.66463	217.0389	-0.79472	214.5597	-0.58684	298.347	-0.83069	339.8663	-0.73948	72056.9219	-0.82508
011	2019-02-18t0644	1550493994.04	adult	229.8443	177.8539	-37.9988
011	2019-02-18t1044	1550508390.21	adult	233.8432	181.8528	-33.9998
011	2019-02-18t1444	1550522792.09	adult	237.8437	185.8533	-29.9993
011	2019-02-18t1844	1550537189.29	adult	241.8429	189.8525	-26.0001
011	2019-02-18t2244	1550551589.84	adult	245.8431	193.8527	-21.9999
011	2019-02-19t0244	1550565988.98	adult	249.8429	197.8524	-18.0002
011	2019-02-19t0644	1550580389.35	adult	253.843	201.8526	-14.0001
011	2019-02-19t1044	1550594789.94	adult	257.8431	205.8527	-9.9999
011	2019-02-19t1444	1550609191.51	adult	261.8436	209.8532	-5.9995
011	2019-02-19t1844	1550623589.45	adult	265.843	213.8526	-2
011	2019-02-19t2244	1550637989.81	dead	269.8431	217.8527	2
013	2019-02-08t1454	1549659405.97	egg	-1.9882	-57.9798	-173.8326
013	2019-02-08t1852	1549673721.01	larva	1.9882	-54.0034	-169.8562
013	2019-02-08t2252	1549688121.38	larva	5.9883	-50.0033	-165.8561
013	2019-02-09t0252	1549702523.85	larva	9.989	-46.0026	-161.8554
013	2019-02-09t0652	1549716923.76	larva	13.989	-42.0027	-157.8554
013	2019-02-09t1052	1549731322.65	larva	17.9887	-38.003	-153.8557
013	2019-02-09t1452	1549745724.75	larva	21.9892	-34.0024	-149.8551
013	2019-02-09t1852	1549760123.19	larva	25.9888	-30.0028	-145.8556
013	2019-02-09t2253	1549774531.14	larva	29.991	-26.0006	-141.8534
013	2019-02-10t0253	1549788931.7	larva	33.9912	-22.0005	-137.8532
013	2019-02-10t0653	1549803330.45	larva	37.9908	-18.0008	-133.8536
013	2019-02-10t1052	1549817727.99	larva	41.9901	-14.0015	-129.8542
013	2019-02-10t1453	1549832130.5	larva	45.9908	-10.0008	-125.8535	1183.7306	0.35196	232.3857	-0.4841	187.3999	-0.76301	497.1647	-0.12698	929.7513	0.84645	470348.625	-0.48879	377.1461	-1.8269	262.664	-1.9899	265.2001	-1.582	336.7859	-2.0524	352.8304	-1.9195	87204.4375	-1.9931
013	2019-02-10t1852	1549846527.35	larva	49.99	-6.0017	-121.8544	1702.9668	1.5615	251.3174	-0.026573	199.8933	-0.44374	520.4277	0.11058	1059.076	1.5065	508666.5	-0.031694	1017.8934	0.18574	475.8544	0.4977	424.4154	0.49342	860.0525	0.26778	991.3461	0.34828	157983.6719	0.4721
013	2019-02-10t2253	1549860931.32	larva	53.9911	-2.0006	-117.8533	505.9806	-1.2561	241.7129	-0.32826	226.8624	0.33002	418.9137	-1.1279	464.9772	-1.5705	489226.9062	-0.33328	934.838	-0.029555	469.8786	0.51058	431.1843	0.65472	828.8687	0.19589	885.6103	0.023005	155999.6875	0.4845
013	2019-02-11t0253	1549875335.45	adult	57.9922	2.0006	-113.8522	779.3641	-0.62455	273.3473	0.5039	234.6737	0.53193	526.0659	0.11508	691.1692	-0.4109	553255	0.4984	853.4492	-0.25031	465.8526	0.55108	449.6669	0.98147	763.3204	-0.041468	792.2149	-0.27425	154663.0781	0.52428
013	2019-02-11t0653	1549889731.16	adult	61.991	5.9994	-109.8534	1021.5845	-0.054733	292.6484	1.0161	249.2875	0.95326	634.0764	1.3733	894.2021	0.64905	592320.375	1.0104	1251.2291	1.1691	615.2365	2.5221	547.6698	2.4024	1152.7283	1.9412	1223.8027	1.4706	204258.5	2.4774
013	2019-02-11t1044	1549903612.15	adult	65.8469	9.8552	-105.9975	699.4031	-0.84878	243.699	-0.3796	206.8084	-0.3988	498.366	-0.26532	614.9694	-0.84336	493246.7188	-0.3849	637.4728	-0.92473	418.9595	0.13939	425.0051	0.82274	565.5747	-0.90736	624.8846	-0.85207	139094.5469	0.11552
013	2019-02-11t1444	1549918011.12	adult	69.8466	13.8549	-101.9978	1072.7241	0.052631	257.1921	-0.025597	209.5393	-0.34524	589.4194	0.79624	865.1536	0.48654	520556.8438	-0.031055	892.088	0.043445	390.2979	-0.14999	360.4006	0.0049463	749.3063	0.10842	827.8943	0.039014	129578.9141	-0.17169
013	2019-02-11t1844	1549932411.7	adult	73.8467	17.8551	-97.9977	504.0261	-1.372	207.1811	-1.4783	188.7763	-1.0223	376.4648	-1.7558	445.7396	-1.7989	419334.5625	-1.4836	684.3147	-0.68187	393.0127	-0.017882	383.386	0.42279	578.4281	-0.74172	643.1336	-0.69582	130480.2188	-0.040984
013	2019-02-11t2244	1549946812.04	adult	77.8468	21.8552	-93.9976	1529.8967	1.1915	308.1736	1.4726	236.2618	0.53841	693.5737	2.0432	1017.1873	1.3371	623743.25	1.4671	811.3774	-0.10241	427.9409	0.60236	415.1008	1.014	703.4852	0.070862	751.9999	-0.11634	142076.375	0.57481
013	2019-02-12t0244	1549961212.28	adult	81.8469	25.8552	-89.9975	1363.5994	0.77565	287.3121	0.94527	253.8831	1.1883	598.4339	0.96516	1006.7957	1.314	581519.625	0.9399	1141.6873	1.3664	476.985	1.4394	423.2396	1.2776	931.4223	1.547	1090.9654	1.5985	158359	1.4072
013	2019-02-12t0644	1549975612.59	adult	85.847	29.8553	-85.9974	947.0311	-0.27914	279.6984	0.81403	236.3984	0.73296	554.9901	0.51745	758.8255	-0.048056	566109.5	0.80868	1315.1948	2.2788	415.009	0.72416	350.4198	0.34665	858.4443	1.2852	1017.9191	1.42	137783	0.69788
013	2019-02-12t1044	1549990012.4	adult	89.8469	33.8553	-81.9975	2098.8191	2.634	299.2448	1.4778	247.2078	1.2055	622.278	1.3854	1123.2275	2.0465	605671.5	1.4723	780.4429	0.089119	377.8857	0.33904	338.3183	0.29487	662.2646	0.22902	738.7364	0.17294	125458.0391	0.31567
013	2019-02-12t1444	1550004400.25	adult	93.8435	37.8519	-78.0008	2223.6428	2.9267	288.9902	1.2768	228.7912	0.71545	623.7881	1.4796	1173.343	2.3557	584916.125	1.2713	976.6431	1.0968	398.4575	0.76043	339.3611	0.42505	730.9854	0.79519	919.6393	1.2349	132287.875	0.73535
013	2019-02-12t1844	1550018801.15	adult	97.8438	41.8522	-74.0006	1656.5443	1.4718	279.8876	1.1014	220.636	0.54555	586.5753	1.1181	1061.2006	1.7305	566492.5	1.0958	1115.6298	1.8698	377.6982	0.57086	282.0187	-0.3536	816.49	1.4803	918.0359	1.3573	125395.8203	0.54733
013	2019-02-12t2244	1550033198.79	adult	101.8431	45.8515	-70.0012	1541.0635	1.1554	269.8357	0.88751	223.2517	0.73251	549.0033	0.75005	932.8687	1.0103	546147.375	0.88196	655.0717	-0.22597	340.1015	0.11518	324.3398	0.38009	555.9775	-0.12931	600.9792	-0.26145	112913.7031	0.094457
013	2019-02-13t0244	1550047598.74	adult	105.8431	49.8515	-66.0013	1936.6877	2.0982	258.8546	0.63405	211.3932	0.39315	499.5681	0.23476	1011.1003	1.4666	523921.6562	0.62858	769.5701	0.40147	331.3357	0.064998	261.361	-0.53452	617.3554	0.3693	712.9073	0.43425	110003.4531	0.044925
013	2019-02-13t0644	1550061999.18	adult	109.8432	53.8516	-62.0011	2093.5957	2.4566	264.7182	0.88324	214.6344	0.58113	548.4329	0.89973	1045.8112	1.6776	535789.625	0.87759	789.0616	0.56926	354.0839	0.47598	302.0426	0.17004	670.7482	0.81663	766.9386	0.81443	117555.8594	0.45412
013	2019-02-13t1044	1550076400.51	adult	113.8436	57.852	-58.0008	710.9673	-0.91169	235.31	0.044126	205.3694	0.2976	448.1385	-0.24083	565.5369	-1.0326	476267.5	0.038976	583.9339	-0.40444	297.6598	-0.30662	274.8079	-0.21016	482.7816	-0.40768	535.2991	-0.43926	98823.0625	-0.32418
013	2019-02-13t1450	1550091143.59	adult	117.9389	61.9473	-53.9055	980.3768	-0.26445	236.1955	0.13074	194.2475	-0.073453	524.766	0.76387	765.2625	0.12151	478059.7812	0.12552	552.1382	-0.51995	315.555	0.022859	301.4548	0.27701	473.8587	-0.40933	530.7879	-0.41391	104764.2578	0.0036076
013	2019-02-13t1850	1550105549.06	adult	121.9404	65.9488	-49.9039	1634.8347	1.3053	251.6281	0.67935	210.1059	0.59414	496.8901	0.49487	996.9159	1.4424	509295.375	0.67354	507.9878	-0.70365	288.7192	-0.33713	268.5133	-0.21848	451.5948	-0.51053	491.1624	-0.59667	95854.7656	-0.35398
013	2019-02-13t2250	1550119948.1	adult	125.9402	69.9485	-45.9042	1482.6848	0.92854	230.4429	0.0593	191.1084	-0.11097	455.6233	0.057628	930.271	1.083	466416.5312	0.054129	603.1558	-0.17536	284.1931	-0.35933	255.8398	-0.38906	498.3748	-0.12841	561.1137	-0.14546	94352.125	-0.37588
013	2019-02-14t0250	1550134350.2	adult	129.9408	73.9491	-41.9036	1297.8127	0.47567	239.4079	0.40341	205.8559	0.52681	441.4157	-0.053959	881.0406	0.82591	484561.6875	0.39784	576.5464	-0.27504	268.2268	-0.56516	234.2982	-0.71901	460.1345	-0.34969	517.7714	-0.35705	89051.2969	-0.58033
013	2019-02-14t0650	1550148747.02	adult	133.9399	77.9482	-37.9045	1182.1487	0.19256	187.469	-1.2718	154.7756	-1.5525	407.0168	-0.41852	673.6707	-0.30987	379437.25	-1.2754	522.8439	-0.52094	255.3397	-0.72702	226.0487	-0.82596	408.146	-0.67694	497.0779	-0.44055	84772.7656	-0.74134
013	2019-02-14t1050	1550163152.15	adult	137.9413	81.9497	-33.9031	1105.9838	0.0094199	207.0023	-0.58696	179.6126	-0.49845	386.4896	-0.62025	746.3132	0.12232	418972.6875	-0.59142	553.0159	-0.32799	206.0582	-1.4901	178.2865	-1.646	370.9526	-0.90591	486.431	-0.46615	68411.3359	-1.5004
013	2019-02-14t1450	1550177562.84	adult	141.9443	85.9526	-29.9001	976.4645	-0.30641	173.6013	-1.707	147.4053	-1.8747	322.5839	-1.376	705.2322	-0.081478	351369.0625	-1.7106	528.7739	-0.41918	236.6639	-0.94928	209.8105	-1.0501	406.637	-0.59875	457.7186	-0.60086	78572.4297	-0.96295
013	2019-02-14t1850	1550191961.85	adult	145.944	89.9524	-25.9004	976.2912	-0.29887	210.005	-0.42352	184.4672	-0.25725	407.8352	-0.255	742.6464	0.16519	425050.0312	-0.42841	385.3859	-1.1659	207.1383	-1.4081	190.2451	-1.3827	318.9685	-1.2129	371.1577	-1.101	68769.9297	-1.4202
013	2019-02-14t2250	1550206354.78	adult	149.942	93.9504	-21.9024	998.3024	-0.22807	185.6675	-1.2553	169.5515	-0.90353	300.3256	-1.5863	528.4358	-1.0451	375790.9688	-1.2599	410.2187	-0.9944	207.2894	-1.3702	189.0749	-1.3789	313.629	-1.2143	366.8718	-1.092	68820.0859	-1.3833
013	2019-02-15t0250	1550220753.65	adult	153.9417	97.9501	-17.9027	1055.7377	-0.058543	196.0368	-0.87213	174.1303	-0.69718	342.4397	-1.0136	620.2817	-0.47935	396778.5625	-0.87719	453.6341	-0.70885	192.7367	-1.5881	176.976	-1.5852	299.2844	-1.2878	380.0064	-0.96848	63988.5938	-1.6014
013	2019-02-15t0650	1550235152.87	adult	157.9415	101.9499	-13.9029	942.2391	-0.32495	194.1428	-0.93866	177.4451	-0.55881	327.4869	-1.1883	530.1032	-0.98546	392945.0625	-0.94347	382.9994	-1.0802	187.3612	-1.6525	171.2846	-1.6753	299.9311	-1.2467	339.0923	-1.2015	62203.918	-1.6669
013	2019-02-15t1044	1550249203.99	adult	161.8446	105.8529	-9.9998	1027.9192	-0.07293	201.2013	-0.67542	179.2843	-0.48212	381.8008	-0.4467	646.6558	-0.25558	407231.4688	-0.68	544.839	-0.076801	203.8822	-1.3309	186.6977	-1.3584	338.4218	-0.89777	459.4096	-0.34525	67688.8906	-1.3471
013	2019-02-15t1444	1550263603.63	adult	165.8445	109.8528	-5.9999	883.2116	-0.43883	193.9611	-0.94488	174.7961	-0.70385	336.3859	-1.0332	645.8283	-0.2303	392577.3125	-0.94915	328.1747	-1.3357	187.6042	-1.5951	179.0955	-1.4901	271.3279	-1.4099	305.5545	-1.3569	62284.5859	-1.6115
013	2019-02-15t1844	1550278003.66	adult	169.8445	113.8529	-1.9999	1690.0275	1.8114	190.5503	-1.0785	170.2232	-0.93915	317.0363	-1.2826	685.8736	0.049386	385673.875	-1.0825	297.9361	-1.4859	185.3191	-1.6104	180.097	-1.4535	249.8403	-1.5546	282.6966	-1.4802	61525.9336	-1.6273
013	2019-02-15t2244	1550292402.88	dead	173.8443	117.8526	1.9999	1376.6956	0.98237	183.1117	-1.3644	158.5211	-1.5167	355.0073	-0.74718	713.419	0.25121	370618.0625	-1.3683	357.9953	-1.0796	177.937	-1.7186	168.5755	-1.6678	265.304	-1.3913	309.4751	-1.2571	59075.0781	-1.7351
014	2019-02-08t1454	1549659410.32	larva	0	-57.9799	-221.833
014	2019-02-08t1852	1549673725.53	larva	3.9764	-54.0034	-217.8565
014	2019-02-08t2252	1549688125.89	larva	7.9765	-50.0033	-213.8564
014	2019-02-09t0252	1549702528.31	larva	11.9772	-46.0026	-209.8557
014	2019-02-09t0652	1549716928.19	larva	15.9772	-42.0027	-205.8558
014	2019-02-09t1052	1549731327.07	larva	19.9769	-38.003	-201.8561
014	2019-02-09t1452	1549745729.37	larva	23.9775	-34.0024	-197.8554
014	2019-02-09t1852	1549760127.62	larva	27.977	-30.0028	-193.8559
014	2019-02-09t2253	1549774535.65	larva	31.9793	-26.0006	-189.8537
014	2019-02-10t0253	1549788936.11	larva	35.9794	-22.0005	-185.8536
014	2019-02-10t0653	1549803334.84	larva	39.979	-18.0008	-181.8539
014	2019-02-10t1052	1549817732.38	larva	43.9784	-14.0015	-177.8546
014	2019-02-10t1453	1549832134.85	larva	47.979	-10.0008	-173.8539	857.7538	-0.40713	182.6477	-1.8413	147.6058	-1.9973	411.4795	-1.1621	721.4507	-0.22122	369678.875	-1.845	552.9987	-1.2837	291.4582	-1.6541	266.3041	-1.5543	483.474	-1.4138	533.6909	-1.2887	96764.1328	-1.6604
014	2019-02-10t1852	1549846531.71	larva	51.9782	-6.0017	-169.8548	1103.8212	0.15906	213.0269	-1.0834	172.926	-1.2904	448.5281	-0.75967	820.1126	0.27484	431166.5312	-1.0879	753.5581	-0.63266	290.5564	-1.6392	237.3392	-1.8967	588.0947	-0.9259	673.7219	-0.77051	96464.7344	-1.6459
014	2019-02-10t2253	1549860935.8	larva	55.9793	-2.0006	-165.8537	636.7559	-0.95606	218.6138	-0.98029	193.8577	-0.70142	392.8836	-1.4528	545.8193	-1.1615	442474.375	-0.98503	477.8015	-1.5085	273.5471	-1.8133	264.2425	-1.5097	418.5075	-1.6826	449.9887	-1.5757	90817.625	-1.8188
014	2019-02-11t0253	1549875339.88	adult	59.9804	2.0006	-161.8525	641.6832	-0.96233	220.4714	-0.97345	193.1135	-0.76805	411.2897	-1.2632	556.5226	-1.1256	446234.0312	-0.97836	579.3625	-1.1579	331.4207	-1.0673	325.1984	-0.64789	509.5811	-1.2325	555.3212	-1.164	110031.6641	-1.0798
014	2019-02-11t0653	1549889735.64	adult	63.9793	5.9994	-157.8537	948.3265	-0.23697	224.9005	-0.89113	179.8167	-1.223	509.6627	-0.1193	819.2023	0.24926	455198.5	-0.89622	567.1241	-1.1834	288.5508	-1.5616	252.312	-1.5864	499.823	-1.2545	540.6599	-1.203	95798.8672	-1.5701
014	2019-02-11t1044	1549903616.5	adult	67.8351	9.8552	-153.9979	910.9965	-0.33933	222.7049	-0.99026	186.5422	-1.052	446.9809	-0.88922	748.9101	-0.13425	450754.7812	-0.99546	878.4755	-0.037108	314.9846	-1.1777	235.7804	-1.775	695.5633	-0.21202	820.8827	-0.023947	104574.8984	-1.1901
014	2019-02-11t1444	1549918015.78	adult	71.8349	13.855	-149.9981	1725.3743	1.6651	243.0013	-0.44253	202.8645	-0.56916	458.3339	-0.77537	981.7371	1.1161	491834.5625	-0.44795	455.1926	-1.5677	244.1279	-2.0767	231.9444	-1.7841	379.6487	-1.8492	427.0943	-1.6532	81050.4688	-2.0817
014	2019-02-11t1844	1549932416.05	adult	75.8349	17.8551	-145.998	564.5047	-1.2298	205.0325	-1.5224	188.6693	-1.0049	326.0465	-2.3395	457.6222	-1.7422	414985.7188	-1.5278	616.9319	-0.90987	293.7668	-1.3173	267.4931	-1.1885	500.0235	-1.136	579.1014	-0.94359	97530.5781	-1.3296
014	2019-02-11t2244	1549946816.55	adult	79.8351	21.8552	-141.9979	1236.7924	0.45421	211.8516	-1.2684	182.4956	-1.138	404.5236	-1.359	737.6963	-0.19749	428787.5625	-1.2738	470.5016	-1.4324	253.8508	-1.7434	245.7015	-1.3853	391.1317	-1.6741	424.4023	-1.5812	84278.4688	-1.7534
014	2019-02-12t0244	1549961216.73	adult	83.8351	25.8552	-137.9978	1416.3744	0.9105	210.3277	-1.2356	178.5883	-1.1825	384.9691	-1.5267	753.9643	-0.087212	425703.1875	-1.241	443.713	-1.4923	257.132	-1.5677	250.2996	-1.1947	366.5324	-1.7379	410.7533	-1.5849	85367.8203	-1.5799
014	2019-02-12t0644	1549975617.06	adult	87.8352	29.8553	-133.9978	750.6341	-0.77725	216.4997	-0.97147	190.3819	-0.71115	389.7747	-1.3978	604.751	-0.91013	438195.4062	-0.97678	523.6747	-1.0896	271.4193	-1.2392	254.6749	-1.0114	421.7315	-1.3158	496.2932	-1.0953	90111.1875	-1.2538
014	2019-02-12t1044	1549990016.91	adult	91.8352	33.8553	-129.9978	578.3257	-1.2135	169.8885	-2.2433	141.9225	-2.2284	356.5682	-1.7155	463.6741	-1.6972	343854.375	-2.2482	429.2369	-1.4494	223.3598	-1.8107	194.8592	-1.8039	384.7142	-1.459	408.429	-1.4694	74155.4375	-1.8223
014	2019-02-12t1444	1550004404.87	adult	95.8318	37.852	-126.0011	1307.3352	0.61233	226.7725	-0.50234	191.142	-0.50629	414.5076	-0.95803	794.9293	0.20585	458987.5938	-0.50745	718.3316	-0.045658	285.3733	-0.81717	243.1286	-0.98845	551.0841	-0.30296	674.6521	0.0047207	94743.9375	-0.83379
014	2019-02-12t1844	1550018805.63	adult	99.832	41.8522	-122.0009	1190.0588	0.29982	235.8723	-0.15902	200.7702	-0.09575	439.1957	-0.59433	813.2754	0.32303	477405.5	-0.16417	458.0037	-1.2003	247.582	-1.2788	236.8134	-1.0114	370.0268	-1.4014	418.0488	-1.292	82197.2188	-1.2928
014	2019-02-12t2244	1550033203.21	adult	103.8314	45.8515	-118.0016	1286.969	0.51811	215.3676	-0.70451	181.2769	-0.71527	419.2756	-0.76312	778.6336	0.1365	435904.125	-0.70937	445.9996	-1.2074	246.0743	-1.2287	229.1838	-1.0681	381.8533	-1.2567	424.3755	-1.2	81696.6562	-1.2426
014	2019-02-13t0244	1550047603.3	adult	107.8314	49.8515	-114.0016	1158.8356	0.18818	202.2079	-1.0476	167.0693	-1.1837	411.7054	-0.78557	813.5109	0.34831	409268.8125	-1.0522	717.8797	0.18174	276.6168	-0.71187	246.4727	-0.74114	524.5125	-0.22193	602.353	-0.14784	91836.7734	-0.72795
014	2019-02-13t0644	1550062003.64	adult	111.8315	53.8516	-110.0015	785.9806	-0.72756	205.831	-0.89033	182.8085	-0.56953	358.6499	-1.3597	604.0082	-0.82518	416601.875	-0.89488	468.5272	-1.009	254.118	-0.98975	241.5678	-0.76943	384.4988	-1.1167	425.999	-1.0877	84367.1875	-1.0039
014	2019-02-13t1044	1550076405.16	adult	115.8319	57.852	-106.0011	1536.4794	1.0859	229.1464	-0.12061	198.8662	0.075129	391.2633	-0.89758	796.4382	0.28866	463792.25	-0.12564	414.8393	-1.2407	238.9396	-1.1738	223.0777	-1.0299	347.8876	-1.3177	397.158	-1.2085	79327.9375	-1.1863
014	2019-02-13t1450	1550091148.06	adult	119.9272	61.9473	-101.9058	1287.1282	0.47474	225.5107	-0.17727	197.5848	0.07802	399.1893	-0.73095	751.3064	0.055276	456433.75	-0.18222	412.4946	-1.2129	211.2053	-1.5553	193.8716	-1.4767	345.3381	-1.2831	385.37	-1.2326	70120.1719	-1.5649
014	2019-02-13t1850	1550105553.8	adult	123.9287	65.9489	-97.9042	669.2799	-1.0215	203.4095	-0.83124	183.5893	-0.4274	357.0439	-1.1797	561.3282	-0.98917	411700.875	-0.83548	490.335	-0.77582	247.7611	-0.95037	222.1219	-0.97644	413.3731	-0.75524	450.2591	-0.81428	82256.6953	-0.96329
014	2019-02-13t2250	1550119952.67	adult	127.9284	69.9486	-93.9045	640.2935	-1.1011	195.4357	-1.0515	180.1795	-0.53253	312.9411	-1.6605	492.858	-1.3495	395561.875	-1.0555	445.943	-0.96942	231.9135	-1.1595	217.1793	-1.0288	364.8686	-1.0523	409.7554	-1.0124	76995.2969	-1.1709
014	2019-02-14t0250	1550134354.8	adult	131.929	73.9492	-89.9039	577.8615	-1.266	188.2811	-1.2574	170.5531	-0.90393	331.3964	-1.3807	475.8964	-1.4251	381080.9062	-1.261	349.3255	-1.443	222.2659	-1.2769	217.7467	-0.98795	305.0142	-1.4403	334.5279	-1.4244	73792.2656	-1.2877
014	2019-02-14t0650	1550148751.56	adult	135.9281	77.9483	-85.9048	558.2213	-1.3299	177.411	-1.5976	157.6645	-1.4304	327.1363	-1.3836	445.2611	-1.5799	359079.875	-1.6009	367.7372	-1.3239	223.2905	-1.2254	216.4249	-0.97859	300.2264	-1.4401	335.9977	-1.3891	74132.4375	-1.237
014	2019-02-14t1050	1550163156.71	adult	139.9296	81.9497	-81.9034	686.0302	-1.0282	187.857	-1.2231	169.8625	-0.9057	324.9229	-1.3642	538.1499	-1.0396	380222.5	-1.227	328.1593	-1.5142	194.7435	-1.662	188.2242	-1.4564	259.436	-1.7082	292.8366	-1.6277	64654.8359	-1.6717
014	2019-02-14t1450	1550177567.45	adult	143.9325	85.9527	-77.9004	412.615	-1.724	171.3524	-1.7718	155.1085	-1.5366	296.4834	-1.6788	370.1671	-1.9781	346817.2812	-1.7755	475.5095	-0.6904	248.1598	-0.73547	231.6998	-0.62942	364.0672	-0.89447	411.2837	-0.86973	82389.0469	-0.75041
014	2019-02-14t1850	1550191966.56	adult	147.9323	89.9524	-73.9007	470.8621	-1.5863	177.9969	-1.5323	163.8593	-1.1566	303.9756	-1.5549	400.8716	-1.7947	360265.6875	-1.5365	555.1307	-0.20758	249.5338	-0.66675	222.63	-0.76226	442.402	-0.25124	516.7518	-0.16064	82845.2344	-0.68246
014	2019-02-14t2250	1550206359.35	adult	151.9303	93.9504	-69.9027	1125.0964	0.11316	220.5827	-0.011635	199.4865	0.4243	361.1239	-0.79311	659.4191	-0.26498	446459.375	-0.016957	313.084	-1.5277	223.9008	-1.0649	218.9079	-0.79968	284.0083	-1.4255	302.4528	-1.4903	74335.0781	-1.0797
014	2019-02-15t0250	1550220758.25	adult	155.93	97.9501	-65.903
014	2019-02-15t0650	1550235157.49	adult	159.9298	101.9499	-61.9032	748.3821	-0.83318	189.1358	-1.1178	172.1117	-0.80311	309.9794	-1.4065	564.7388	-0.76637	382810.9688	-1.1227	344.2159	-1.2925	237.3503	-0.7493	234.4782	-0.4359	304.9686	-1.1877	333.7103	-1.2198	78800.3125	-0.76665
014	2019-02-15t1044	1550249208.58	adult	163.8328	105.853	-58.0001	717.0303	-0.89764	180.5055	-1.4443	168.2444	-0.99945	274.9587	-1.8628	474.0108	-1.2965	365343.2188	-1.4488	352.0517	-1.2122	206.8474	-1.261	197.968	-1.1255	293.7168	-1.2435	322.8653	-1.2576	68673.3203	-1.2779
014	2019-02-15t1444	1550263608.3	adult	167.8328	109.8529	-54.0002	460.6035	-1.5837	202.3011	-0.63119	194.0961	0.1951	294.8091	-1.5887	380.0157	-1.8638	409457.3438	-0.63527	329.9487	-1.3054	206.809	-1.2339	205.6944	-0.95406	266.4796	-1.4327	308.4826	-1.3177	68660.5938	-1.2512
014	2019-02-15t1844	1550278008.28	adult	171.8328	113.8529	-50.0002
014	2019-02-15t2244	1550292407.56	adult	175.8326	117.8527	-46.0004
014	2019-02-16t0244	1550306808.29	adult	179.8328	121.8529	-42.0002
014	2019-02-16t0644	1550321207.93	adult	183.8327	125.8528	-38.0003
014	2019-02-16t1044	1550335608.16	adult	187.8327	129.8529	-34.0002
014	2019-02-16t1444	1550350007.62	adult	191.8326	133.8527	-30.0004
014	2019-02-16t1844	1550364408.1	adult	195.8327	137.8528	-26.0002
014	2019-02-16t2244	1550378808.44	adult	199.8328	141.8529	-22.0001
014	2019-02-17t0244	1550393208.36	adult	203.8328	145.8529	-18.0002
014	2019-02-17t0644	1550407608.04	adult	207.8327	149.8528	-14.0003
014	2019-02-17t1044	1550422008.73	adult	211.8329	153.853	-10.0001
014	2019-02-17t1444	1550436408.82	adult	215.8329	157.853	-6
014	2019-02-17t1844	1550450809.02	adult	219.833	161.8531	-2
014	2019-02-17t2244	1550465208.94	dead	223.833	165.8531	2
015	2019-02-08t1454	1549659414.74	egg	-1.9882	-53.9788	-197.8329
015	2019-02-08t1852	1549673730.02	larva	1.9882	-50.0023	-193.8564
015	2019-02-08t2252	1549688130.41	larva	5.9883	-46.0022	-189.8563
015	2019-02-09t0252	1549702532.87	larva	9.989	-42.0015	-185.8556
015	2019-02-09t0652	1549716932.72	larva	13.989	-38.0016	-181.8557
015	2019-02-09t1052	1549731331.6	larva	17.9887	-34.0019	-177.856
015	2019-02-09t1452	1549745733.95	larva	21.9893	-30.0012	-173.8553
015	2019-02-09t1852	1549760132.18	larva	25.9888	-26.0017	-169.8558
015	2019-02-09t2253	1549774540.16	larva	29.9911	-21.9995	-165.8536
015	2019-02-10t0253	1549788940.86	larva	33.9912	-17.9993	-161.8534
015	2019-02-10t0653	1549803339.44	larva	37.9909	-13.9997	-157.8538
015	2019-02-10t1052	1549817736.99	larva	41.9902	-10.0004	-153.8545
015	2019-02-10t1453	1549832139.51	larva	45.9909	-5.9997	-149.8538	700.3317	-0.765	170.4702	-2.1309	132.1404	-2.4289	432.7218	-0.88993	612.7272	-0.76783	345031.625	-2.1343	477.9394	-1.5179	245.8198	-2.1805	221.9877	-2.1275	408.459	-1.7433	447.5992	-1.5913	81612.1875	-2.182
015	2019-02-10t1852	1549846536.27	larva	49.99	-2.0006	-145.8547	1812.7965	1.8181	234.4565	-0.48026	195.7187	-0.57041	406.1326	-1.2449	820.8296	0.28257	474539.8438	-0.48508	995.7656	0.11603	384.0133	-0.56806	301.3386	-1.0882	763.3513	-0.16216	895.9696	0.0082424	127492.4141	-0.58415
015	2019-02-10t2253	1549860940.44	adult	53.9911	2.0006	-141.8535	663.7584	-0.88336	195.8053	-1.5777	168.6078	-1.4494	373.1484	-1.6713	521.1207	-1.2793	396310	-1.582	780.2618	-0.53066	404.2565	-0.27064	384.3396	0.04188	656.2197	-0.59646	724.9527	-0.56748	134213.1562	-0.28973
015	2019-02-11t0253	1549875344.5	adult	57.9923	6.0017	-137.8524	1271.3975	0.55053	262.4618	0.20419	203.6263	-0.42329	550.6622	0.40742	1030.6414	1.3662	531222.625	0.19883	1758.0295	2.7724	508.7265	1.075	354.9994	-0.27976	1192.1487	1.993	1595.1008	2.7729	168897.1875	1.0435
015	2019-02-11t0653	1549889740.28	adult	61.9911	10.0005	-133.8536	796.9359	-0.59684	209.5674	-1.2985	165.1294	-1.6568	500.7246	-0.21298	711.4569	-0.31678	424164.4375	-1.3033	587.4428	-1.1213	283.7439	-1.6404	260.4797	-1.4964	485.23	-1.3388	543.2859	-1.2015	94202.9844	-1.648
015	2019-02-11t1044	1549903621.12	adult	65.8469	13.8563	-129.9978	854.4034	-0.47109	214.7694	-1.1948	165.1653	-1.701	501.9152	-0.22306	711.4648	-0.32867	434693.3125	-1.1999	648.3259	-0.88604	336.2454	-0.92814	314.3492	-0.70804	560.5499	-0.93296	603.1965	-0.94026	111633.4688	-0.9425
015	2019-02-11t1444	1549918020.46	adult	69.8467	17.8561	-125.998	1315.9062	0.65136	257.1198	-0.027659	209.1045	-0.35895	533.7023	0.13243	852.0054	0.41573	520410.375	-0.033118	831.2898	-0.18121	355.0715	-0.61819	296.3092	-0.89945	687.1024	-0.22147	794.4525	-0.10235	117883.7344	-0.63575
015	2019-02-11t1844	1549932420.69	adult	73.8468	21.8562	-121.9979	647.8244	-1.0134	235.7828	-0.65664	217.5466	-0.11095	374.1476	-1.7834	525.6822	-1.3636	477224.4062	-0.66207	700.1013	-0.62132	321.8579	-0.98958	292.6099	-0.88111	569.2233	-0.7926	618.7435	-0.80316	106856.8281	-1.0043
015	2019-02-11t2244	1549946821.2	adult	77.8469	25.8563	-117.9978	618.8651	-1.1006	186.5765	-2.0282	154.9653	-2.0488	396.8169	-1.4769	515.8981	-1.4268	377630.8438	-2.0336	511.1591	-1.296	252.1206	-1.8305	214.6919	-1.8958	445.7941	-1.4005	493.1758	-1.2965	83704.0469	-1.8392
015	2019-02-12t0244	1549961221.6	adult	81.847	29.8565	-113.9976	640.7385	-1.0537	187.5536	-1.9321	156.101	-1.944	397.4832	-1.4116	543.7788	-1.2717	379608.5	-1.9376	450.7096	-1.4879	235.4286	-1.9355	212.0059	-1.8169	388.7571	-1.6469	420.8618	-1.5673	78162.3125	-1.9448
015	2019-02-12t0644	1549975621.72	adult	85.847	33.8565	-109.9976	779.0298	-0.70509	199.8156	-1.4976	173.6075	-1.3005	369.2718	-1.6765	614.3698	-0.86381	404426.75	-1.5029	659.7493	-0.53797	281.6439	-1.1576	238.9609	-1.3019	507.3819	-0.84267	624.647	-0.50588	93505.7812	-1.1725
015	2019-02-12t1044	1549990021.59	adult	89.847	37.8565	-105.9977	590.7723	-1.1822	181.0982	-1.9565	158.847	-1.7019	349.073	-1.8409	482.2505	-1.5983	366542.8125	-1.9616	534.6371	-1.0066	259.7429	-1.3452	233.6953	-1.2694	428.1309	-1.23	493.6624	-1.0691	86234.6484	-1.3592
015	2019-02-12t1444	1550004409.61	adult	93.8437	41.8531	-102.001	603.087	-1.1512	174.8638	-2.0606	154.4512	-1.7803	327.1784	-2.0264	474.3158	-1.6294	353924.375	-2.0654	389.6978	-1.6032	212.153	-1.9218	193.2429	-1.7859	341.7231	-1.6928	365.0973	-1.6638	70434.8125	-1.9328
015	2019-02-12t1844	1550018810.34	adult	97.8439	45.8533	-98.0008	764.4177	-0.75103	200.0798	-1.2511	176.6293	-0.96514	377.3538	-1.3629	562.4831	-1.1127	404961.5625	-1.256	442.2959	-1.3027	234.0356	-1.5164	211.5057	-1.4345	370.3134	-1.4346	421.1541	-1.306	77699.8281	-1.5293
015	2019-02-12t2244	1550033207.91	adult	101.8432	49.8527	-94.0014	930.8829	-0.34943	201.967	-1.1331	175.3896	-0.94916	379.1241	-1.2756	545.7148	-1.1966	408781.25	-1.1378	498.908	-0.97684	206.5601	-1.8423	176.4341	-1.9162	387.2505	-1.2531	450.0477	-1.0875	68577.9531	-1.8533
015	2019-02-13t0244	1550047607.99	adult	105.8432	53.8527	-90.0014	590.4371	-1.1955	166.844	-2.1373	146.3441	-1.9461	325.1802	-1.8578	440.6715	-1.7821	337692.25	-2.1414	465.3015	-1.0899	241.931	-1.2572	228.4476	-1.0519	399.5053	-1.1053	436.4557	-1.1054	80321.1016	-1.2709
015	2019-02-13t0644	1550062008.39	adult	109.8433	57.8528	-86.0013	430.4053	-1.5898	167.1329	-2.0941	146.7204	-1.9168	320.0751	-1.8576	376.0818	-2.1312	338277.0625	-2.098	331.0339	-1.716	215.6138	-1.5919	211.136	-1.2778	296.4399	-1.7495	318.293	-1.7206	71583.7969	-1.6033
015	2019-02-13t1044	1550076410.05	adult	113.8438	61.8532	-82.0009	485.9939	-1.4571	162.7602	-2.1991	144.4517	-1.9921	317.1583	-1.8303	392.3037	-2.0159	329426.6562	-2.2027	267.8961	-2.003	183.1987	-2.0347	182.2068	-1.7061	246.6769	-2.0421	258.2733	-2.0222	60821.9609	-2.0428
015	2019-02-13t1450	1550091152.79	adult	117.939	65.9485	-77.9057
015	2019-02-13t1850	1550105558.59	adult	121.9406	69.9501	-73.904
015	2019-02-13t2250	1550119957.43	adult	125.9403	73.9497	-69.9044
015	2019-02-14t0250	1550134359.66	adult	129.9409	77.9504	-65.9037	1175.6697	0.18154	217.6295	-0.31025	195.9809	0.12375	356.5098	-1.0975	734.0119	0.0054988	440482.125	-0.31499	429.1958	-1.0388	216.3918	-1.3876	199.0719	-1.3268	347.1517	-1.1558	378.4502	-1.1776	71842.0938	-1.3976
015	2019-02-14t0650	1550148756.27	adult	133.94	81.9494	-61.9047	1103.67	0.0022942	213.2282	-0.41402	195.4301	0.13852	333.1961	-1.3311	610.877	-0.6609	431573.9375	-0.41863	358.319	-1.383	222.2106	-1.2604	211.2565	-1.0859	318.9991	-1.3202	348.6992	-1.3249	73773.9062	-1.2716
015	2019-02-14t1050	1550163161.5	adult	137.9414	85.9509	-57.9032
015	2019-02-14t1450	1550177572.32	adult	141.9444	89.9539	-53.9002
015	2019-02-14t1850	1550191971.45	adult	145.9442	93.9536	-49.9005
015	2019-02-14t2250	1550206364.15	adult	149.9422	97.9516	-45.9025
015	2019-02-15t0250	1550220763.18	adult	153.9419	101.9513	-41.9028
015	2019-02-15t0650	1550235162.29	adult	157.9416	105.9511	-37.903
015	2019-02-15t1044	1550249213.4	adult	161.8447	109.8542	-33.9999
015	2019-02-15t1444	1550263613.12	adult	165.8446	113.8541	-30
015	2019-02-15t1844	1550278013.12	adult	169.8446	117.8541	-26
015	2019-02-15t2244	1550292412.39	adult	173.8444	121.8539	-22.0002
015	2019-02-16t0244	1550306813.08	adult	177.8446	125.8541	-18
015	2019-02-16t0644	1550321212.69	adult	181.8445	129.854	-14.0001
015	2019-02-16t1044	1550335612.98	adult	185.8446	133.8541	-10
015	2019-02-16t1444	1550350012.43	adult	189.8445	137.8539	-6.0002
015	2019-02-16t1844	1550364412.92	adult	193.8446	141.854	-2.0001
015	2019-02-16t2244	1550378813.34	dead	197.8447	145.8542	2.0001
016	2019-02-08t1454	1549659419.01	egg	-1.9883	-49.9787	-249.8292
016	2019-02-08t1852	1549673734.43	larva	1.9883	-46.0022	-245.8527
016	2019-02-08t2252	1549688134.79	larva	5.9884	-42.0021	-241.8526
016	2019-02-09t0252	1549702537.32	larva	9.9891	-38.0014	-237.8519
016	2019-02-09t0652	1549716937.14	larva	13.989	-34.0015	-233.852
016	2019-02-09t1052	1549731335.95	larva	17.9887	-30.0018	-229.8523
016	2019-02-09t1452	1549745738.44	larva	21.9894	-26.0011	-225.8516
016	2019-02-09t1852	1549760136.67	larva	25.9889	-22.0016	-221.8521
016	2019-02-09t2253	1549774544.76	larva	29.9911	-17.9993	-217.8498
016	2019-02-10t0253	1549788945.42	larva	33.9913	-13.9992	-213.8497
016	2019-02-10t0653	1549803343.92	larva	37.9909	-9.9996	-209.8501
016	2019-02-10t1052	1549817741.51	larva	41.9902	-6.0002	-205.8507
016	2019-02-10t1453	1549832143.99	larva	45.9909	-1.9996	-201.8501	811.3223	-0.50854	231.3905	-0.51057	187.0452	-0.77371	531.7649	0.28266	707.7246	-0.28411	468334.3438	-0.51524	1221.9336	0.76313	552.9444	1.2939	460.1215	0.87833	1109.2735	1.2786	1200.5235	1.0159	183577.5312	1.2616
016	2019-02-10t1852	1549846540.8	adult	49.99	1.9996	-197.8509	861.0242	-0.40545	246.0822	-0.16744	204.8293	-0.29396	478.4438	-0.38733	680.4106	-0.4388	498070.4375	-0.17247	770.5897	-0.59334	400.9516	-0.3715	391.7159	0.073201	681.1447	-0.52766	724.1914	-0.60418	133115.9375	-0.38935
016	2019-02-10t2253	1549860945.23	adult	53.9913	6.0008	-193.8497	828.381	-0.49446	244.8936	-0.24169	210.7351	-0.16261	496.5973	-0.20553	725.1282	-0.22148	495664.5625	-0.24676	771.0908	-0.56039	422.4156	-0.054455	410.3538	0.38221	690.7136	-0.43816	720.759	-0.5829	140241.9688	-0.075483
016	2019-02-11t0253	1549875349.02	adult	57.9923	10.0018	-189.8487	701.5397	-0.81042	248.8703	-0.17002	228.9869	0.35697	487.228	-0.34652	593.7998	-0.92063	503713.5312	-0.17521	772.8981	-0.51948	422.7045	0.023809	399.3667	0.31134	674.084	-0.46483	720.4303	-0.54668	140337.9062	0.0017273
016	2019-02-11t0653	1549889744.77	adult	61.9911	14.0007	-185.8498	1076.5964	0.078019	287.2523	0.86577	221.78	0.10017	652.5128	1.5927	899.71	0.67816	581398.75	0.86012	712.3998	-0.69016	374.0649	-0.50622	360.7529	-0.13513	585.6086	-0.84553	666.5555	-0.71746	124189.5469	-0.52395
016	2019-02-11t1044	1549903625.61	adult	65.8469	17.8564	-181.9941	960.0261	-0.21371	273.542	0.46135	240.1016	0.6423	552.8462	0.3833	803.0655	0.15992	553649	0.45582	724.5165	-0.61438	407.966	-0.0024948	390.2176	0.3415	677.9508	-0.33482	711.8293	-0.49851	135444.7188	-0.025103
016	2019-02-11t1444	1549918025.11	adult	69.8468	21.8563	-177.9942	1103.577	0.12859	275.6598	0.50065	238.6002	0.57095	574.9647	0.62403	862.1785	0.47052	557935.5	0.4951	783.6627	-0.35721	420.7017	0.25412	427.6979	0.95459	677.8471	-0.27055	758.3292	-0.25504	139672.9688	0.22885
016	2019-02-11t1844	1549932425.25	adult	73.8468	25.8563	-173.9942	762.5205	-0.72736	255.5483	-0.088855	217.7731	-0.10377	544.4526	0.24409	632.3738	-0.78265	517229.8438	-0.094331	563.631	-1.1448	357.3264	-0.50522	356.2603	0.033157	510.6381	-1.1164	537.6818	-1.1599	118632.3672	-0.52411
016	2019-02-11t2244	1549946825.83	adult	77.847	29.8565	-169.994	1400.864	0.86689	278.745	0.62534	220.5183	0.037393	616.4558	1.1285	1016.8795	1.3354	564179.9375	0.61989	761.0961	-0.30231	371.4878	-0.17879	335.8084	-0.1373	651.6753	-0.22496	722.2001	-0.25221	123333.9453	-0.2003
016	2019-02-12t0244	1549961226.13	adult	81.8471	33.8566	-165.9939	906.2044	-0.38185	238.9276	-0.45032	191.1412	-0.82152	563.8376	0.55597	773.8385	0.013049	483589.5625	-0.45572	614.8568	-0.80982	326.7654	-0.65939	322.6006	-0.19675	538.4609	-0.76583	582.5679	-0.80334	108486.1016	-0.67733
016	2019-02-12t0644	1549975626.51	adult	85.8472	37.8567	-161.9938	1063.5903	0.016379	232.6191	-0.54832	190.7305	-0.74599	532.395	0.25052	841.8656	0.42088	470821	-0.55368	427.33	-1.5368	241.5154	-1.7237	221.1627	-1.5652	374.7972	-1.6463	407.0351	-1.5715	80183.1016	-1.7353
016	2019-02-12t1044	1549990026.16	adult	89.8471	41.8566	-157.9939	952.1433	-0.2677	229.1974	-0.55833	180.1537	-1.0008	514.5451	0.11319	690.2671	-0.41548	463895.625	-0.5636	682.7222	-0.34649	327.6446	-0.37718	306.2716	-0.18428	543.2823	-0.51245	597.1333	-0.54472	108777.9922	-0.3966
016	2019-02-12t1444	1550004414.3	adult	93.8438	45.8533	-153.9972	944.7797	-0.29139	202.3169	-1.2578	163.9176	-1.4625	450.5085	-0.56861	801.5814	0.2363	409489.5	-1.2628	485.8422	-1.1609	268.031	-1.1173	259.7638	-0.77937	391.9644	-1.3717	435.6103	-1.2953	88986.2969	-1.1325
016	2019-02-12t1844	1550018814.93	adult	97.8439	49.8535	-149.997	874.7487	-0.47613	191.1547	-1.5142	152.7105	-1.7862	438.2778	-0.64045	712.4117	-0.25797	386897.0312	-1.519	523.9842	-0.91783	258.3474	-1.1632	231.4291	-1.1291	430.1176	-1.0439	489.8539	-0.93773	85771.3203	-1.1779
016	2019-02-12t2244	1550033212.48	adult	101.8433	53.8528	-145.9977	739.4598	-0.82153	216.388	-0.70372	186.7857	-0.54875	423.717	-0.74384	617.6156	-0.78677	437969.25	-0.70864	533.5749	-0.81015	256.6448	-1.1081	224.9039	-1.1637	449.9363	-0.83559	514.6563	-0.73388	85206.0859	-1.1228
016	2019-02-13t0244	1550047612.63	adult	105.8433	57.8528	-141.9977	1531.0763	1.1058	230.4084	-0.22275	189.0903	-0.40889	465.7054	-0.17157	910.9353	0.89615	466346.5938	-0.2278	586.4797	-0.49596	238.5553	-1.3072	198.0405	-1.5299	420.2554	-0.96485	485.631	-0.8315	79200.3516	-1.3205
016	2019-02-13t0644	1550062012.96	adult	109.8434	61.8529	-137.9976	786.6312	-0.72312	199.8007	-1.0974	162.4329	-1.3388	452.6318	-0.25702	620.7577	-0.73973	404396.625	-1.1019	404.8958	-1.3475	250.157	-1.076	239.2638	-0.82982	369.4587	-1.2489	397.6904	-1.272	83052.125	-1.0901
016	2019-02-13t1044	1550076414.76	adult	113.8439	65.8534	-133.9971	858.7548	-0.55342	216.3633	-0.5417	175.1228	-0.83926	512.5685	0.54106	714.0199	-0.18975	437919.2812	-0.54644	572.6458	-0.46153	275.091	-0.64735	235.606	-0.84343	487.7555	-0.37324	561.253	-0.29095	91330.2109	-0.66304
016	2019-02-13t1450	1550091157.41	adult	117.9391	69.9486	-129.9019	1340.0591	0.60446	231.5435	-0.015098	185.1432	-0.42323	493.9518	0.38865	950.6073	1.1689	468644	-0.020197	562.4838	-0.4672	292.3408	-0.33189	254.6436	-0.49126	490.1924	-0.2954	530.004	-0.41843	97057.1562	-0.34899
016	2019-02-13t1850	1550105563.36	adult	121.9407	73.9503	-125.9002	1003.26	-0.21573	211.8278	-0.5862	170.2605	-0.96942	474.9347	0.22679	783.195	0.24186	428739.5	-0.5907	505.2159	-0.71784	282.0211	-0.44076	279.9312	-0.027944	412.0363	-0.78821	470.014	-0.71923	93631	-0.45693
016	2019-02-13t2250	1550119962.04	adult	125.9404	77.9499	-121.9006	997.8445	-0.23694	219.1298	-0.30565	177.9593	-0.63722	507.5726	0.6936	752.4102	0.088751	443518.75	-0.31041	554.4171	-0.42608	309.1308	0.031243	295.7614	0.28807	476.8884	-0.28034	516.4462	-0.4061	102631.4219	0.012137
016	2019-02-14t0250	1550134364.31	adult	129.941	81.9505	-117.9	983.6971	-0.28074	208.0491	-0.6242	174.4222	-0.75619	440.0912	-0.070234	724.703	-0.046444	421091.4375	-0.62856	527.3901	-0.52982	269.157	-0.5504	238.1889	-0.65188	450.6351	-0.41746	503.029	-0.44387	89360.1094	-0.56567
016	2019-02-14t0650	1550148760.91	adult	133.9401	85.9496	-113.9009	935.0613	-0.40649	213.8594	-0.393	183.3972	-0.362	427.4732	-0.16562	722.7655	-0.035427	432851.375	-0.39764	462.2923	-0.83819	274.6798	-0.41562	262.2181	-0.19028	398.0698	-0.74964	444.5279	-0.75377	91193.6875	-0.43179
016	2019-02-14t1050	1550163166.09	adult	137.9415	89.951	-109.8995	812.7029	-0.71188	190.3896	-1.1493	158.3938	-1.3981	417.1189	-0.23859	701.814	-0.12816	385348.5625	-1.1531	583.5782	-0.16549	243.6789	-0.87407	220.0719	-0.89663	393.3	-0.74233	484.0481	-0.48057	80901.4062	-0.88776
016	2019-02-14t1450	1550177577.07	adult	141.9445	93.9541	-105.8964	577.9615	-1.3033	174.9866	-1.6594	152.9758	-1.6344	351.3742	-1.0142	471.2409	-1.4125	354172.9375	-1.663	488.7119	-0.63577	267.6251	-0.43361	261.2034	-0.11061	391.398	-0.71207	448.0364	-0.66047	88851.5156	-0.4499
016	2019-02-14t1850	1550191976.25	adult	145.9443	97.9538	-101.8967	1417.8082	0.82289	207.1638	-0.5226	177.3937	-0.5668	381.5436	-0.58839	752.6877	0.22295	419299.5938	-0.52741	419.3197	-0.97919	246.5979	-0.73959	229.3235	-0.65544	366.3597	-0.85449	403.6174	-0.89735	81870.5156	-0.75475
016	2019-02-14t2250	1550206368.86	adult	149.9423	101.9518	-97.8987	649.0457	-1.1282	209.9744	-0.39669	190.2032	0.010273	359.616	-0.82672	558.3847	-0.87066	424988.1562	-0.40176	462.9599	-0.69842	239.3766	-0.81802	220.1093	-0.79232	366.4942	-0.80692	412.1112	-0.80221	79473.0156	-0.83337
016	2019-02-15t0250	1550220767.89	adult	153.942	105.9515	-93.899	1182.0226	0.2714	201.6543	-0.67105	175.9831	-0.61431	359.8849	-0.78758	655.3614	-0.27231	408148.25	-0.67617	377.907	-1.1438	243.9038	-0.6948	238.8487	-0.39994	337.5191	-0.98717	364.2032	-1.0721	80976.0469	-0.71122
016	2019-02-15t0650	1550235167.05	adult	157.9418	109.9513	-89.8992	849.1523	-0.57075	209.4589	-0.38199	192.7962	0.1369	336.9006	-1.0648	587.6392	-0.64099	423944.8125	-0.38688	522.251	-0.26193	248.3149	-0.57525	224.1696	-0.6513	393.825	-0.49417	487.3819	-0.20794	82440.5625	-0.59275
016	2019-02-15t1044	1550249218.14	adult	161.8448	113.8544	-85.9961	1047.5242	-0.020468	188.1019	-1.1592	162.5095	-1.2539	353.4133	-0.82385	687.5041	-0.0075706	380718.3438	-1.1637	464.4132	-0.55653	236.1489	-0.75438	216.0181	-0.78487	378.8297	-0.56912	437.6911	-0.49301	78401.4453	-0.77201
016	2019-02-15t1444	1550263617.84	adult	165.8448	117.8543	-81.9962	1109.8018	0.17696	204.3877	-0.55376	178.7376	-0.51966	363.0444	-0.67419	674.2265	-0.055215	413680.6875	-0.558	497.9799	-0.3074	238.2886	-0.67929	221.4516	-0.6525	355.0633	-0.71901	392.4576	-0.75677	79111.8047	-0.69763
016	2019-02-15t1844	1550278017.86	adult	169.8448	121.8543	-77.9962	1232.0287	0.54661	205.1658	-0.52294	183.9034	-0.29084	350.8433	-0.82151	634.1434	-0.27422	415255.6875	-0.5269	587.717	0.29284	239.1683	-0.62723	219.5491	-0.66512	385.7994	-0.41883	467.6749	-0.18607	79403.8594	-0.6461
016	2019-02-15t2244	1550292417.05	adult	173.8445	125.8541	-73.9964	1422.6382	1.1108	209.5764	-0.35063	186.074	-0.198	348.1434	-0.8418	714.1582	0.25587	424182.6875	-0.35463	579.2371	0.29102	233.8524	-0.6899	214.1956	-0.74777	358.3578	-0.60696	477.7546	-0.068627	77638.9844	-0.70885
016	2019-02-16t0244	1550306817.81	adult	177.8447	129.8543	-69.9962	934.6216	-0.23151	200.2633	-0.70778	183.6716	-0.32555	332.6591	-1.0427	511.9062	-1.0002	405332.9375	-0.7118	404.6235	-0.75062	200.4989	-1.2736	186.3861	-1.2894	305.0292	-1.0192	381.2528	-0.70861	66565.6484	-1.2914
016	2019-02-16t0644	1550321217.36	adult	181.8446	133.8542	-65.9963	925.7442	-0.23946	195.0723	-0.9081	179.8614	-0.519	313.155	-1.307	508.0983	-1.0065	394826.3125	-0.91229	432.1132	-0.54164	196.2845	-1.3269	185.0085	-1.3015	287.601	-1.1393	384.7733	-0.64828	65166.4453	-1.3445
016	2019-02-16t1044	1550335617.68	adult	185.8447	137.8542	-61.9963	699.2569	-0.87274	194.1964	-0.94328	182.0405	-0.42357	290.7293	-1.621	477.394	-1.1853	393053.5625	-0.94754	380.7513	-0.83583	216.6902	-0.91511	209.8938	-0.76709	291.821	-1.0716	356.4403	-0.81932	71941.1562	-0.93442
016	2019-02-16t1444	1550350017.16	adult	189.8446	141.8541	-57.9964	1795.9619	2.3622	193.5875	-0.96906	168.2615	-1.1129	363.2927	-0.55987	618.3244	-0.25603	391821.0938	-0.97346	516.2765	0.089673	214.8518	-0.92912	199.3227	-0.97624	323.9004	-0.76112	387.9238	-0.55489	71330.7969	-0.94883
016	2019-02-16t1844	1550364417.58	adult	193.8447	145.8542	-53.9963	1150.8868	0.49005	195.5495	-0.89691	176.5476	-0.71922	322.5296	-1.1513	597.2992	-0.37645	395792.125	-0.90157	350.3943	-0.98933	200.3816	-1.1958	195.776	-1.0457	267.1051	-1.2517	305.308	-1.1588	66526.6875	-1.2153
016	2019-02-16t2244	1550378818.06	adult	197.8448	149.8544	-49.9962
016	2019-02-17t0244	1550393217.94	adult	201.8448	153.8543	-45.9962	883.761	-0.28848	192.6149	-1.0482	175.0359	-0.84188	341.6279	-0.85896	578.857	-0.47321	389852.625	-1.0533	403.5198	-0.57826	199.0823	-1.2094	190.5393	-1.1623	293.8981	-0.9722	346.5963	-0.79934	66095.3359	-1.2307
016	2019-02-17t0644	1550407617.71	adult	205.8447	157.8543	-41.9962	1141.4355	0.5355	191.9686	-1.097	172.6417	-0.99226	317.9086	-1.2311	620.0331	-0.18268	388544.375	-1.1024	332.0998	-1.067	201.5989	-1.1583	194.5574	-1.0784	272.3901	-1.1658	305.9283	-1.1113	66930.8281	-1.1811
016	2019-02-17t1044	1550422018.34	adult	209.8449	161.8544	-37.9961	932.9675	-0.11464	189.6123	-1.2267	170.6036	-1.1317	324.4644	-1.1347	530.9069	-0.78351	383775.2188	-1.2323	293.9431	-1.3366	200.3658	-1.1852	196.2508	-1.0455	253.7907	-1.3413	281.6306	-1.3033	66521.4375	-1.2093
016	2019-02-17t1444	1550436418.55	adult	213.845	165.8545	-33.996
016	2019-02-17t1844	1550450818.83	adult	217.845	169.8546	-29.9959
016	2019-02-17t2244	1550465218.77	adult	221.845	173.8545	-25.996
016	2019-02-18t0244	1550479618.46	adult	225.8449	177.8545	-21.996
016	2019-02-18t0644	1550494018.27	adult	229.8449	181.8544	-17.9961
016	2019-02-18t1044	1550508405.16	adult	233.8412	185.8508	-13.9997
016	2019-02-18t1444	1550522807.08	adult	237.8418	189.8513	-9.9992
016	2019-02-18t1844	1550537204.31	adult	241.841	193.8505	-6
016	2019-02-18t2244	1550551604.61	adult	245.8411	197.8506	-1.9999
016	2019-02-19t0244	1550566003.8	dead	249.8409	201.8504	1.9999
018	2019-02-08t1454	1549659427.82	egg	-1.9883	-57.9801	-213.8334
018	2019-02-08t1852	1549673743.48	larva	1.9883	-54.0035	-209.8568
018	2019-02-08t2252	1549688143.69	larva	5.9883	-50.0035	-205.8568
018	2019-02-09t0252	1549702546.34	larva	9.9891	-46.0027	-201.8561
018	2019-02-09t0652	1549716946.08	larva	13.989	-42.0028	-197.8561
018	2019-02-09t1052	1549731344.87	larva	17.9887	-38.0032	-193.8565
018	2019-02-09t1452	1549745747.38	larva	21.9894	-34.0025	-189.8558
018	2019-02-09t1852	1549760145.6	larva	25.9889	-30.003	-185.8563
018	2019-02-09t2253	1549774553.85	larva	29.9912	-26.0007	-181.854
018	2019-02-10t0253	1549788954.51	larva	33.9914	-22.0005	-177.8538
018	2019-02-10t0653	1549803352.89	larva	37.9909	-18.0009	-173.8542
018	2019-02-10t1052	1549817750.58	larva	41.9903	-14.0016	-169.8549
018	2019-02-10t1453	1549832153.06	larva	45.9909	-10.0009	-165.8542	496.6865	-1.2355	213.4167	-0.98862	200.7876	-0.35942	318.0381	-2.2477	414.6384	-1.7765	431955.375	-0.99291	530.4872	-1.3568	308.4641	-1.4718	291.6544	-1.2481	469.0403	-1.4821	503.2628	-1.3986	102410.0625	-1.4796
018	2019-02-10t1852	1549846549.77	larva	49.99	-6.0018	-161.8551	1590.5321	1.2988	261.1316	0.2375	201.7892	-0.38621	555.5022	0.52654	968.6815	1.0421	528530.3125	0.2322	778.3525	-0.56889	397.7001	-0.40923	371.6827	-0.18424	645.5426	-0.68595	724.7935	-0.60204	132036.4375	-0.42674
018	2019-02-10t2253	1549860954.24	larva	53.9913	-2.0006	-157.8539	859.6847	-0.4205	271.4488	0.48105	233.6569	0.53756	551.9217	0.45138	737.679	-0.1564	549412.4375	0.47557	911.3656	-0.10565	415.3284	-0.13883	356.4213	-0.32336	823.1982	0.16987	863.9342	-0.056662	137889.0312	-0.1591
018	2019-02-11t0253	1549875358.21	adult	57.9924	2.0006	-153.8528	1056.1454	0.03646	252.2736	-0.076317	237.685	0.62458	537.1382	0.24668	788.7207	0.099784	510601.8125	-0.081554	1188.546	0.86945	431.9659	0.13698	306.5687	-0.92498	960.3474	0.89329	1128.074	1.0004	143412.6719	0.11389
018	2019-02-11t0653	1549889753.94	adult	61.9912	5.9994	-149.8539	1986.8995	2.2747	298.4019	1.1764	261.5662	1.3341	537.7246	0.22716	1101.599	1.7452	603965.375	1.1706	995.7518	0.28756	421.1922	0.08555	373.2806	0.034947	809.7249	0.25575	955.3405	0.41646	139835.8125	0.062541
018	2019-02-11t1044	1549903634.61	adult	65.8469	9.8551	-145.9982	1851.3516	1.9582	283.8731	0.75247	241.9967	0.70156	514.831	-0.069293	940.5428	0.8932	574559.25	0.74686	1394.6825	1.7751	452.099	0.5671	393.1195	0.38165	949.727	1.0498	1227.9859	1.6004	150096.875	0.53942
018	2019-02-11t1444	1549918034.24	adult	69.8468	13.855	-141.9983	1340.8551	0.71279	278.256	0.57463	226.5535	0.19116	594.7479	0.85972	901.694	0.68335	563190.0625	0.56906	1137.7485	0.95122	435.0442	0.44475	410.2361	0.70818	846.8398	0.62569	1047.4623	0.96715	144434.6562	0.41779
018	2019-02-11t1844	1549932434.23	adult	73.8468	17.855	-137.9983	1207.8325	0.38314	327.4904	1.9778	287.3233	2.0994	585.8412	0.73683	898.7713	0.66798	662840.625	1.9721	1321.1661	1.7608	397.9079	0.04897	270.9301	-1.1925	930.3081	1.2034	1258.1023	2.0106	132105.4219	0.025291
018	2019-02-11t2244	1549946835.11	adult	77.8471	21.8552	-133.9981	1489.1191	1.0889	280.3188	0.67065	228.3979	0.28815	572.6378	0.60869	953.1599	0.98406	567365.375	0.6652	626.8277	-0.83613	328.8788	-0.76839	308.2615	-0.53725	522.0659	-0.96501	585.1355	-0.87716	109187.7422	-0.78533
018	2019-02-12t0244	1549961235.33	adult	81.8471	25.8553	-129.998	995.4993	-0.15588	269.4324	0.42956	224.5043	0.24722	509.2555	-0.08961	786.128	0.081679	545331.1875	0.42418	700.1849	-0.45734	335.4487	-0.53807	301.5288	-0.50544	561.0306	-0.63299	650.5926	-0.48196	111368.9688	-0.55683
018	2019-02-12t0644	1549975635.56	adult	85.8472	29.8554	-125.9979	1771.0834	1.8101	300.0371	1.4026	255.592	1.3545	611.1865	1.1813	1047.7757	1.5837	607275.125	1.3972	905.2841	0.51723	378.136	0.20391	281.7012	-0.66975	742.7896	0.5842	829.9249	0.49939	125541.1328	0.18075
018	2019-02-12t1044	1549990035.51	adult	89.8472	33.8554	-121.9979	1205.0756	0.37236	269.3492	0.6088	226.1068	0.5112	587.646	0.97645	839.6598	0.43401	545162.75	0.60342	1080.8691	1.4284	393.2223	0.55769	303.7227	-0.22239	827.1167	1.2563	992.7772	1.4604	130549.7891	0.53311
018	2019-02-12t1444	1550004423.52	adult	93.8439	37.852	-118.0013	768.8202	-0.73416	222.5282	-0.66672	185.6151	-0.73407	460.9213	-0.44553	649.6357	-0.62993	450397	-0.67185	638.7139	-0.45772	275.8082	-1.0054	247.5001	-0.96494	483.8089	-0.78465	556.5782	-0.66293	91568.3125	-1.0212
018	2019-02-12t1844	1550018824.2	adult	97.844	41.8522	-114.0011	2109.2341	2.5997	263.633	0.62224	223.8797	0.65691	485.8057	-0.076846	931.8359	0.99297	533593.125	0.6168	652.1031	-0.31418	324.9209	-0.19594	274.9167	-0.46246	566.638	-0.15197	617.305	-0.2546	107873.75	-0.21555
018	2019-02-12t2244	1550033221.67	adult	101.8433	45.8515	-110.0018	742.2384	-0.81467	210.7882	-0.87044	175.1438	-0.95779	473.5018	-0.15021	622.6609	-0.75801	426635.3438	-0.87528	654.296	-0.2297	318.2976	-0.20442	281.78	-0.28066	540.1641	-0.23463	577.6292	-0.38924	105674.7969	-0.22356
018	2019-02-13t0244	1550047621.87	adult	105.8434	49.8516	-106.0017	815.3397	-0.64525	239.443	0.049376	216.1611	0.56462	382.9702	-1.1643	630.514	-0.7009	484632.6875	0.044193	736.212	0.23797	340.6599	0.2029	283.0578	-0.19345	626.4866	0.43112	713.3723	0.43685	113099.0781	0.18216
018	2019-02-13t0644	1550062022.27	adult	109.8435	53.8517	-102.0016	1254.663	0.41556	234.8423	-0.028274	203.8213	0.18342	410.0082	-0.77168	754.716	0.022108	475320.75	-0.033393	794.5817	0.5968	307.6665	-0.2172	268.1382	-0.36994	574.9933	0.16016	748.7041	0.7114	102145.2812	-0.23556
018	2019-02-13t1044	1550076424.19	adult	113.844	57.8522	-98.0011	1150.8676	0.15474	202.3215	-0.97587	176.6153	-0.78317	358.4843	-1.3288	654.1244	-0.52974	409498.6875	-0.9803	491.7977	-0.87046	248.8268	-1.0439	232.3045	-0.89676	401.1182	-0.97297	457.1169	-0.886	82610.4922	-1.0574
018	2019-02-13t1450	1550091166.76	adult	117.9392	61.9474	-93.9059	1459.4735	0.89294	192.6815	-1.2334	162.7695	-1.2828	362.7522	-1.209	746.4935	0.015446	389987.4375	-1.2374	557.957	-0.49028	274.0147	-0.61194	249.1212	-0.58189	462.0363	-0.49178	533.0038	-0.40114	90972.875	-0.62735
018	2019-02-13t1850	1550105572.79	adult	121.9409	65.949	-89.9043	979.173	-0.27374	230.5494	0.0091033	206.9198	0.46912	402.9123	-0.65262	643.9659	-0.54023	466632.0625	0.0039843	496.7953	-0.76095	259.0716	-0.79583	240.398	-0.68764	394.0543	-0.91444	450.5173	-0.83222	86011.7578	-0.80971
018	2019-02-13t2250	1550119971.37	adult	125.9405	69.9487	-85.9047	839.7839	-0.61689	224.1995	-0.14211	200.255	0.25511	397.9106	-0.64889	668.5074	-0.38027	453779.7188	-0.14705	663.8448	0.13684	280.6402	-0.41498	256.3857	-0.3798	412.5655	-0.73515	610.2115	0.14103	93172.5469	-0.43115
018	2019-02-14t0250	1550134373.73	adult	129.9411	73.9493	-81.904	1350.4036	0.60232	190.8382	-1.1882	160.7851	-1.3128	375.9092	-0.85903	689.5861	-0.24239	386256.5625	-1.1919	509.1028	-0.62461	262.8349	-0.65071	241.2757	-0.59862	410.2379	-0.70569	443.3671	-0.79524	87261.1953	-0.66534
018	2019-02-14t0650	1550148770.22	adult	133.9402	77.9483	-77.905	1035.3237	-0.16341	192.9057	-1.0907	160.2016	-1.3268	447.7917	0.085565	682.9016	-0.25827	390441.0312	-1.0946	575.0248	-0.24754	270.5473	-0.48216	245.1151	-0.49087	415.439	-0.62432	548.1202	-0.13632	89821.7031	-0.49793
018	2019-02-14t1050	1550163175.47	adult	137.9416	81.9498	-73.9035	979.8053	-0.30091	229.0562	0.15952	211.458	0.85171	364.4919	-0.89435	579.689	-0.81557	463609.6875	0.15424	484.0571	-0.69464	251.6333	-0.74382	233.4219	-0.65722	364.5144	-0.95303	411.9393	-0.917	83542.2422	-0.75824
018	2019-02-14t1450	1550177586.61	adult	141.9447	85.9529	-69.9004	1082.8781	-0.04022	207.3684	-0.54582	182.7915	-0.34775	356.4069	-0.95093	700.9666	-0.10574	419713.6562	-0.55046	417.948	-1.0183	236.9204	-0.945	223.5751	-0.79844	331.4018	-1.1582	366.9286	-1.1598	78657.5703	-0.95869
018	2019-02-14t1850	1550191985.86	adult	145.9445	89.9527	-65.9006	1477.3335	0.97413	241.0801	0.66019	215.4524	1.0988	396.9444	-0.3931	824.6193	0.63676	487946.1875	0.65447	389.2613	-1.1445	232.7899	-0.97352	220.5354	-0.81898	317.3643	-1.2251	357.4687	-1.1869	77286.2578	-0.98761
018	2019-02-14t2250	1550206378.42	adult	149.9424	93.9506	-61.9027	828.4755	-0.66578	219.8937	-0.046309	208.1138	0.80279	326.907	-1.2457	460.6669	-1.4399	445064.9375	-0.05158	330.3065	-1.4429	234.8927	-0.89518	231.3825	-0.57925	294.6327	-1.3607	316.0038	-1.4179	77984.375	-0.91022
018	2019-02-15t0250	1550220777.41	adult	153.9422	97.9503	-57.903	989.0944	-0.23266	230.6771	0.36786	214.1001	1.0907	354.6126	-0.85589	665.33	-0.21348	466890.5	0.36239	488.5983	-0.50804	236.428	-0.82531	222.7156	-0.709	338.5928	-0.97873	413.4607	-0.74913	78494.1094	-0.84128
018	2019-02-15t0650	1550235176.51	adult	157.9419	101.9501	-53.9032	899.0251	-0.43906	223.0455	0.11183	204.1565	0.65175	366.4376	-0.67728	588.4062	-0.6364	451444.0625	0.10685	261.051	-1.7967	199.966	-1.4297	200.1398	-1.1166	232.3007	-1.7887	245.4277	-1.8291	66388.7266	-1.4448
018	2019-02-15t1044	1550249227.6	adult	161.845	105.8532	-50.0001	1196.319	0.37768	224.6165	0.18926	204.1332	0.66109	355.1406	-0.8009	703.9162	0.092077	454623.7812	0.18468	317.1641	-1.4349	205.8619	-1.2955	204.529	-1.0096	243.428	-1.6704	279.9838	-1.566	68346.1406	-1.3118
018	2019-02-15t1444	1550263627.4	adult	165.8449	109.8531	-46.0002	918.8419	-0.34199	219.4588	0.011595	202.009	0.56785	329.2459	-1.1293	623.6409	-0.3671	444184.6875	0.0074013	323.0735	-1.3666	218.2021	-1.0422	214.4031	-0.79188	277.7005	-1.3573	316.2692	-1.2829	72443.1094	-1.0598
018	2019-02-15t1844	1550278027.4	adult	169.8449	113.8531	-42.0002	1139.9663	0.29239	218.3777	-0.020739	203.0125	0.61477	314.1876	-1.3215	583.9216	-0.58839	441996.4375	-0.02466	291.9859	-1.5225	207.2292	-1.2104	205.0817	-0.95423	250.4356	-1.5496	262.7451	-1.6197	68800.0781	-1.2281
018	2019-02-15t2244	1550292426.51	adult	173.8447	117.8529	-38.0004	1070.3848	0.12613	218.4797	-0.009584	207.7299	0.83844	295.0701	-1.5735	534.8023	-0.87468	442202.9062	-0.013597	282.1475	-1.5495	205.5691	-1.2103	203.1678	-0.97017	247.0169	-1.5455	265.2434	-1.5695	68248.9531	-1.2279
018	2019-02-16t0244	1550306827.22	adult	177.8449	121.8531	-34.0003	812.8427	-0.5761	216.5584	-0.076813	204.609	0.68749	306.7857	-1.404	531.2817	-0.8769	438314.125	-0.080922	298.4976	-1.418	208.8085	-1.1193	206.3199	-0.88314	253.5182	-1.4589	283.6822	-1.4074	69324.4062	-1.1374
018	2019-02-16t0644	1550321226.83	adult	181.8448	125.8529	-30.0004	589.1104	-1.2026	222.6138	0.16815	214.8689	1.1875	293.8835	-1.58	415.4868	-1.599	450570.4062	0.1636	303.6983	-1.3631	212.0282	-1.0313	208.8739	-0.80919	265.3698	-1.3318	272.2859	-1.4669	70393.3594	-1.0499
018	2019-02-16t1044	1550335627.19	adult	185.8449	129.853	-26.0003
018	2019-02-16t1444	1550350026.73	adult	189.8447	133.8529	-22.0004
018	2019-02-16t1844	1550364427.18	adult	193.8449	137.853	-18.0003
018	2019-02-16t2244	1550378827.61	adult	197.845	141.8532	-14.0001
018	2019-02-17t0244	1550393227.47	adult	201.845	145.8531	-10.0002
018	2019-02-17t0644	1550407627.23	adult	205.8449	149.8531	-6.0002
018	2019-02-17t1044	1550422027.94	adult	209.8451	153.8533	-2.0001
018	2019-02-17t1444	1550436428.31	dead	213.8452	157.8534	2.0001
020	2019-02-08t1454	1549659436.57	larva	0	-53.9791	-197.8321
020	2019-02-08t1852	1549673752.58	larva	3.9767	-50.0024	-193.8554
020	2019-02-08t2252	1549688152.64	larva	7.9767	-46.0024	-189.8554
020	2019-02-09t0252	1549702555.37	larva	11.9774	-42.0017	-185.8547
020	2019-02-09t0652	1549716955.16	larva	15.9774	-38.0017	-181.8547
020	2019-02-09t1052	1549731353.97	larva	19.9771	-34.002	-177.8551
020	2019-02-09t1452	1549745756.59	larva	23.9778	-30.0013	-173.8543
020	2019-02-09t1852	1549760154.76	larva	27.9773	-26.0018	-169.8548
020	2019-02-09t2253	1549774563.15	larva	31.9796	-21.9995	-165.8525
020	2019-02-10t0253	1549788963.62	larva	35.9797	-17.9994	-161.8524
020	2019-02-10t0653	1549803362.22	larva	39.9793	-13.9997	-157.8528
020	2019-02-10t1052	1549817759.87	larva	43.9787	-10.0004	-153.8534
020	2019-02-10t1453	1549832162.16	larva	47.9793	-5.9998	-149.8528	1580.037	1.2709	244.8639	-0.17686	204.2046	-0.28549	442.8444	-0.7904	827.3455	0.32034	495604.4688	-0.18184	1305.5183	1.0545	459.2982	0.26882	343.3179	-0.57341	1015.9642	0.9173	1178.8615	0.97765	152486.9844	0.24545
020	2019-02-10t1852	1549846558.88	larva	51.9784	-2.0007	-145.8537	884.6096	-0.35592	232.5793	-0.55431	189.9196	-0.77307	525.8571	0.158	786.5983	0.10188	470740.5	-0.55914	1284.6906	1.0642	466.0999	0.42384	378.1462	-0.07114	1004.4804	0.9545	1208.4659	1.1647	154745.1719	0.39872
020	2019-02-10t2253	1549860963.75	adult	55.9798	2.0007	-141.8523	1797.3691	1.8008	279.1267	0.67609	241.6313	0.76296	474.2362	-0.48631	752.8394	-0.082962	564952.375	0.67051	1424.3788	1.6061	484.4644	0.73015	369.9234	-0.11466	1107.2558	1.5302	1300.0862	1.5983	160842.1875	0.70193
020	2019-02-11t0253	1549875367.64	adult	59.9809	6.0018	-137.8513	789.7801	-0.60679	224.6388	-0.85804	196.6923	-0.65752	448.4869	-0.82087	661.6983	-0.57242	454668.9375	-0.863	1253.0693	1.1291	466.8375	0.60981	349.9664	-0.31483	1040.8946	1.3319	1190.5292	1.2873	154990.0625	0.58231
020	2019-02-11t0653	1549889763.36	adult	63.9797	10.0006	-133.8524	900.8539	-0.3521	261.3863	0.13135	232.2005	0.4085	514.7646	-0.058586	724.8357	-0.25184	529045.875	0.12594	1548.8904	2.2612	501.2013	1.1463	365.6761	-0.032474	1162.2027	2.0607	1388.1006	2.1842	166398.8438	1.1137
020	2019-02-11t1044	1549903643.75	adult	67.8353	13.8562	-129.9968	822.1941	-0.55681	238.0502	-0.55536	207.1566	-0.40464	447.4738	-0.88335	651.5791	-0.65589	481813.6875	-0.56067	992.0393	0.37497	452.5846	0.62423	403.0374	0.56173	820.7063	0.4382	922.7841	0.39837	150258.0938	0.59585
020	2019-02-11t1444	1549918043.43	adult	71.8352	17.8561	-125.9969	911.072	-0.35136	265.889	0.21274	225.6912	0.15273	562.6785	0.46781	744.1787	-0.17005	538159.4375	0.20723	1067.9603	0.73863	395.5837	-0.03464	291.2698	-0.93894	907.0934	1.0068	1023.9749	0.92095	131333.7812	-0.05752
020	2019-02-11t1844	1549932443.43	adult	75.8352	21.8561	-121.9969	1061.123	0.014232	276.8446	0.54335	227.0616	0.21414	576.4116	0.63616	886.8529	0.60938	560333.5625	0.53786	876.79	0.10456	372.5534	-0.23345	301.7074	-0.69421	750.77	0.27318	842.8585	0.23793	123687.7344	-0.25464
020	2019-02-11t2244	1549946844.64	adult	79.8356	25.8565	-117.9965	1586.4258	1.3368	320.5021	1.8621	272.9212	1.7478	607.5552	1.0454	1050.1869	1.5365	648696.1875	1.8567	1052.6105	0.92554	467.9351	1.2335	386.9863	0.67526	894.1429	1.242	991.7335	1.0514	155354.4375	1.2019
020	2019-02-12t0244	1549961244.6	adult	83.8356	29.8565	-113.9965	1078.9607	0.055354	289.2764	1.0448	246.7602	1.0118	582.1087	0.80335	777.4114	0.044515	585495.5	1.0395	843.8947	0.19385	421.4042	0.73854	390.3693	0.86676	755.3012	0.58445	790.0418	0.23946	139906.2031	0.71168
020	2019-02-12t0644	1549975645.19	adult	87.8357	33.8566	-109.9964	629.0176	-1.0854	238.7399	-0.32655	220.3918	0.26783	457.6359	-0.59634	542.0317	-1.2657	483209.5	-0.33188	1022.964	1.0968	433.2375	1.0557	355.9746	0.49475	879.7814	1.4998	990.5762	1.3677	143834.8438	1.0279
020	2019-02-12t1044	1549990044.84	adult	91.8356	37.8565	-105.9965	1012.9257	-0.11616	275.7643	0.84287	241.3386	1.0743	562.3537	0.71522	876.4956	0.65431	558146.875	0.83743	1070.1041	1.4547	457.5964	1.5454	413.3849	1.4826	844.8987	1.4462	996.8028	1.5605	151922	1.5158
020	2019-02-12t1444	1550004428.28	adult	95.831	41.8519	-102.0011	919.0228	-0.36036	241.5428	-0.068845	196.9327	-0.30976	532.078	0.43337	805.369	0.26538	488882.6562	-0.074078	833.721	0.49199	330.7794	-0.16044	261.5044	-0.70864	703.3168	0.68116	778.4631	0.55461	109818.7422	-0.18046
020	2019-02-12t1844	1550018828.95	adult	99.8312	45.8521	-98.0009	912.4066	-0.38834	237.3824	-0.11431	199.6322	-0.13528	509.6617	0.24337	709.7817	-0.26698	480462.0312	-0.11948	728.496	0.087372	419.334	1.2276	392.8342	1.3955	666.2207	0.55299	705.4915	0.26541	139218.8906	1.2011
020	2019-02-12t2244	1550033226.34	adult	103.8305	49.8514	-94.0016	1014.3542	-0.15135	234.1565	-0.14198	194.1504	-0.25768	530.6341	0.56885	784.152	0.16794	473932.8125	-0.14709	645.0664	-0.24102	304.2055	-0.37292	271.6549	-0.40468	565.49	-0.023332	603.0015	-0.21363	100996.2422	-0.39103
020	2019-02-13t0244	1550047626.56	adult	107.8306	53.8515	-90.0016	1012.2831	-0.16927	221.7271	-0.45595	176.6062	-0.83684	522.3052	0.54573	856.8953	0.59522	448775.6875	-0.46086	659.5372	-0.10688	298.332	-0.38921	286.1362	-0.11366	513.6236	-0.29615	570.5267	-0.32646	99046.2188	-0.40689
020	2019-02-13t0644	1550062027.02	adult	111.8307	57.8516	-86.0014	1717.9103	1.5353	232.0908	-0.083817	190.8332	-0.27116	460.9745	-0.12081	838.7278	0.50866	469751.8125	-0.088889	648.1378	-0.10619	284.3526	-0.53585	247.7559	-0.67021	511.6281	-0.24063	595.9433	-0.12165	94405.0781	-0.55239
020	2019-02-13t1044	1550076429.06	adult	115.8312	61.8522	-82.0009	966.744	-0.29338	208.231	-0.77114	169.0325	-1.0562	475.6195	0.12707	728.7709	-0.094539	421459.5	-0.77567	506.6336	-0.77557	279.3327	-0.55988	266.0185	-0.33034	447.3482	-0.62696	495.5846	-0.64438	92738.4688	-0.57593
020	2019-02-13t1450	1550091171.48	adult	119.9264	65.9473	-77.9057	597.9752	-1.1883	206.7926	-0.76748	181.6797	-0.53794	370.957	-1.075	481.2278	-1.4666	418548.125	-0.77189	800.1622	0.76648	329.0345	0.2572	299.2604	0.26731	580.2583	0.36139	676.0466	0.4478	109239.4531	0.23654
020	2019-02-13t1850	1550105577.53	adult	123.928	69.9489	-73.9041	995.1632	-0.23656	206.459	-0.73367	170.2304	-0.95577	448.5661	-0.061077	762.3332	0.13788	417872.9375	-0.73801	609.6264	-0.16296	278.4503	-0.47245	236.6791	-0.73159	515.0048	-0.038276	589.9291	-0.00057592	92445.4844	-0.48842
020	2019-02-13t2250	1550119976.12	adult	127.9277	73.9486	-69.9045	1380.8019	0.68312	210.4594	-0.56339	175.736	-0.71189	418.7799	-0.36221	843.9397	0.61259	425969.7188	-0.56785	668.722	0.18277	310.0849	0.073343	260.1599	-0.2938	588.1461	0.53621	649.6026	0.39636	102948.1719	0.054038
020	2019-02-14t0250	1550134378.43	adult	131.9283	77.9492	-65.9038	1092.354	-0.020578	204.1078	-0.7348	179.7173	-0.52659	354.0271	-1.1017	664.186	-0.37273	413114.2188	-0.73904	670.6994	0.23353	293.1582	-0.14356	247.6188	-0.46787	520.0345	0.10426	561.142	-0.080157	97328.5156	-0.16136
020	2019-02-14t0650	1550148774.97	adult	135.9273	81.9482	-61.9048	811.957	-0.70994	215.3767	-0.32309	200.3854	0.36352	343.2473	-1.1836	533.4928	-1.085	435922.4688	-0.32782	1140.0886	2.7529	363.8914	1.0571	260.5403	-0.19549	836.585	2.4581	987.5544	2.5244	120811.9453	1.0325
020	2019-02-14t1050	1550163180.25	adult	139.9288	85.9497	-57.9033	531.6392	-1.4108	198.4734	-0.86092	187.4411	-0.15366	302.3785	-1.6462	395.2905	-1.8469	401710.1875	-0.86516	1726.276	5.9762	418.8461	2.0399	331.5429	1.1397	832.4081	2.5176	1247.5927	4.1981	139056.9062	2.0106
020	2019-02-14t1450	1550177591.49	adult	143.9319	89.9528	-53.9002	1034.8083	-0.1567	197.7367	-0.85823	170.1952	-0.88053	380.4357	-0.6205	725.7452	0.051631	400219	-0.86264	484.2891	-0.6426	260.6963	-0.52466	242.5918	-0.42822	380.9276	-0.76808	423.638	-0.793	86551.1641	-0.54061
020	2019-02-14t1850	1550191990.66	adult	147.9317	93.9526	-49.9004	572.8307	-1.3253	208.285	-0.46923	196.087	0.26194	316.2907	-1.398	456.0878	-1.4751	421568.75	-0.47417	561.0708	-0.1746	261.2898	-0.46598	242.3795	-0.39174	401.959	-0.55993	512.0689	-0.19032	86748.2266	-0.48255
020	2019-02-14t2250	1550206383.32	adult	151.9297	97.9506	-45.9025	925.7751	-0.4037	201.6929	-0.68312	183.1528	-0.30165	361.5987	-0.78699	564.1271	-0.82439	408226.4375	-0.68814	587.2638	0.030133	246.6295	-0.67122	217.7604	-0.82149	415.1895	-0.40435	527.9788	-0.028428	81880.9922	-0.6875
020	2019-02-15t0250	1550220782.19	adult	155.9293	101.9502	-41.9028	1399.7881	0.86159	215.5018	-0.16849	190.5108	0.034723	387.383	-0.41674	660.8585	-0.22144	436175.6562	-0.17366	530.7625	-0.23852	249.6228	-0.57404	219.3346	-0.75987	415.6954	-0.3459	474.6428	-0.32047	82874.7812	-0.59125
020	2019-02-15t0650	1550235181.25	adult	159.9291	105.95	-37.903	776.3486	-0.75876	193.3578	-0.96308	175.8176	-0.63386	322.6694	-1.2389	479.1879	-1.2823	391356.25	-0.96793	563.5858	0.0091554	242.0688	-0.66542	206.2297	-0.98596	468.3676	0.13329	548.4167	0.23252	80366.8359	-0.68298
020	2019-02-15t1044	1550249232.37	adult	163.8322	109.8531	-33.9999	960.155	-0.24218	194.8867	-0.90897	179.7405	-0.46636	310.4023	-1.3887	520.1204	-1.0144	394450.625	-0.9134	553.2947	0.001848	250.7474	-0.47174	222.1271	-0.65008	402.4488	-0.35093	491.0697	-0.10146	83248.1484	-0.49031
020	2019-02-15t1444	1550263632.3	adult	167.8321	113.8531	-30	997.7949	-0.11334	216.2912	-0.10387	197.4598	0.35319	349.5932	-0.84705	576.5444	-0.64546	437773.375	-0.10793	354.9624	-1.1533	222.9587	-0.94087	218.0599	-0.7084	296.7863	-1.1815	340.7773	-1.0937	74022.2812	-0.95879
020	2019-02-15t1844	1550278032.44	adult	171.8322	117.8531	-25.9999	951.7087	-0.21571	201.3528	-0.66681	183.5802	-0.312	330.3775	-1.0936	507.5076	-1.0566	407538.1562	-0.67075	341.4491	-1.1997	216.5912	-1.0237	211.4084	-0.81622	277.0439	-1.3095	317.8691	-1.2154	71908.2812	-1.0418
020	2019-02-15t2244	1550292431.27	adult	175.8319	121.8528	-22.0002
020	2019-02-16t0244	1550306832	adult	179.8321	125.853	-18	857.6305	-0.44199	201.6359	-0.65319	184.8673	-0.27139	323.9213	-1.1595	604.5588	-0.39987	408111.0625	-0.65735	321.3251	-1.2617	227.5125	-0.75593	226.7372	-0.45371	283.2553	-1.1905	302.6969	-1.2578	75534.1562	-0.7752
020	2019-02-16t0644	1550321231.59	adult	183.8319	129.8529	-14.0002
020	2019-02-16t1044	1550335632.03	adult	187.8321	133.853	-10
020	2019-02-16t1444	1550350031.58	adult	191.8319	137.8529	-6.0002	712.6058	-0.82403	198.5376	-0.77355	182.8696	-0.39802	328.0877	-1.071	536.7399	-0.77982	401840.0625	-0.77819	358.3272	-0.94675	209.1277	-1.0315	203.1883	-0.88934	276.5364	-1.1749	320.0559	-1.0557	69430.4141	-1.0512
020	2019-02-16t1844	1550364431.94	adult	195.832	141.853	-2.0001
020	2019-02-16t2244	1550378832.39	dead	199.8322	145.8531	2.0001
021	2019-02-08t1454	1549659440.88	egg	-1.9884	-53.9792	-221.8326
021	2019-02-08t1852	1549673757.13	larva	1.9884	-50.0024	-217.8559
021	2019-02-08t2252	1549688157.1	larva	5.9884	-46.0024	-213.8559
021	2019-02-09t0252	1549702559.92	larva	9.9891	-42.0017	-209.8551
021	2019-02-09t0652	1549716959.74	larva	13.9891	-38.0017	-205.8552
021	2019-02-09t1052	1549731358.53	larva	17.9888	-34.002	-201.8555
021	2019-02-09t1452	1549745761.17	larva	21.9895	-30.0013	-197.8548
021	2019-02-09t1852	1549760159.28	larva	25.989	-26.0018	-193.8553
021	2019-02-09t2253	1549774567.72	larva	29.9913	-21.9995	-189.853
021	2019-02-10t0253	1549788968.35	larva	33.9915	-17.9993	-185.8528
021	2019-02-10t0653	1549803366.77	larva	37.991	-13.9998	-181.8532
021	2019-02-10t1052	1549817764.69	larva	41.9905	-10.0003	-177.8538
021	2019-02-10t1453	1549832166.65	larva	45.991	-5.9998	-173.8533	526.251	-1.1672	177.1954	-1.952	145.7428	-2.0189	372.0139	-1.6087	438.4928	-1.655	358643.5	-1.9555	537.5575	-1.3351	295.7208	-1.616	281.1513	-1.3807	460.611	-1.5184	504.0845	-1.3957	98179.3125	-1.6224
021	2019-02-10t1852	1549846563.4	larva	49.9901	-2.0007	-169.8542	1166.4628	0.30811	216.4945	-0.96357	174.4178	-1.2168	452.8443	-0.69093	874.5911	0.55876	438184.8125	-0.96807	496.1813	-1.4578	234.569	-2.3023	194.6319	-2.4595	426.6368	-1.6592	455.3389	-1.5627	77876.9219	-2.3029
021	2019-02-10t2253	1549860968.35	adult	53.9915	2.0007	-165.8528	1687.3546	1.5348	252.3809	-0.037918	205.083	-0.33526	511.7781	-0.025276	915.0695	0.76343	510818.875	-0.043102	530.2812	-1.3411	308.9997	-1.4046	305.7685	-0.98602	461.7585	-1.4889	498.7279	-1.399	102587.8984	-1.4136
021	2019-02-11t0253	1549875372.44	adult	57.9926	6.0018	-161.8517	1514.8058	1.1318	271.0566	0.44083	221.7773	0.13515	520.2189	0.045584	972.1003	1.0598	548618.625	0.43536	789.3859	-0.46438	360.108	-0.74112	322.5529	-0.71202	644.0916	-0.60712	696.2901	-0.6383	119555.8594	-0.75636
021	2019-02-11t0653	1549889767.93	adult	61.9914	10.0006	-157.8529	507.055	-1.2964	219.01	-1.0354	203.078	-0.47985	349.6319	-2.0103	424.8547	-1.8315	443276.2812	-1.0404	554.4236	-1.2353	314.3955	-1.2555	302.5664	-0.92506	481.3623	-1.3578	510.1293	-1.3317	104379.3125	-1.2665
021	2019-02-11t1044	1549903648.56	adult	65.8471	13.8563	-153.9972	633.7361	-1.0088	186.4958	-1.9915	157.51	-1.9404	387.1574	-1.5893	503.8519	-1.436	377467.5	-1.9964	398.7633	-1.7758	236.8174	-2.2114	234.7343	-1.8094	346.8791	-2.0216	381.0689	-1.8435	78623.3672	-2.2143
021	2019-02-11t1444	1549918048.09	adult	69.847	17.8562	-149.9973	850.4031	-0.49474	210.2113	-1.3644	183.7162	-1.1594	386.3237	-1.6234	644.17	-0.7037	425467.6562	-1.3696	455.1717	-1.5711	252.6477	-1.9795	245.8602	-1.6113	393.462	-1.7788	431.0347	-1.6385	83879.0391	-1.9851
021	2019-02-11t1844	1549932448.24	adult	73.847	21.8562	-145.9973	441.8148	-1.5271	175.0759	-2.4005	157.4646	-2.0142	315.6226	-2.4802	373.2949	-2.1934	354353.625	-2.4058	358.5436	-1.9314	234.6007	-2.1812	231.467	-1.7594	325.2268	-2.1413	346.613	-2.0008	77887.4453	-2.1856
021	2019-02-11t2244	1549946849.26	adult	77.8473	25.8565	-141.997	872.1216	-0.46344	202.3507	-1.5741	170.1163	-1.5666	412.0321	-1.2964	654.7729	-0.66113	409557.75	-1.5795	315.4734	-2.074	191.5026	-2.6693	182.845	-2.3582	278.6952	-2.3546	304.5852	-2.1563	63578.875	-2.6715
021	2019-02-12t0244	1549961249.43	adult	81.8473	29.8565	-137.9969	671.0302	-0.97699	200.7611	-1.5512	172.2121	-1.4279	387.3396	-1.5316	598.1809	-0.9679	406340.4688	-1.5566	384.803	-1.7601	220.6029	-2.1426	207.8897	-1.8772	326.7348	-2.012	358.6119	-1.8614	73240.1719	-2.1505
021	2019-02-12t0644	1549975649.85	adult	85.8475	33.8567	-133.9968	630.4717	-1.0817	205.0366	-1.3465	181.3275	-1.0505	381.8172	-1.5283	508.8592	-1.4596	414994.0938	-1.3518	410.2877	-1.61	254.6739	-1.5381	249.5496	-1.1453	356.6405	-1.7563	380.0979	-1.7035	84551.7188	-1.5508
021	2019-02-12t1044	1549990049.68	adult	89.8474	37.8566	-129.9969	1639.2964	1.4712	220.4274	-0.81325	189.2516	-0.70146	345.1083	-1.8877	900.414	0.77948	446145	-0.8185	390.7932	-1.6478	223.7389	-1.8584	209.2671	-1.6347	344.6672	-1.7502	371.1454	-1.69	74281.3047	-1.8697
021	2019-02-12t1444	1550004433.15	adult	93.8428	41.852	-126.0015	703.5246	-0.89847	201.9307	-1.2691	173.9334	-1.1263	409.3902	-1.0547	609.7456	-0.85735	408707.7188	-1.2741	471.4283	-1.2273	271.3467	-1.0696	252.0572	-0.896	408.7348	-1.2645	437.1454	-1.2872	90087.1016	-1.0851
021	2019-02-12t1844	1550018833.76	adult	97.843	45.8522	-122.0013	749.015	-0.7894	208.9819	-0.98874	180.56	-0.83021	412.2378	-0.94926	645.4093	-0.63995	422979.4375	-0.99365	488.3481	-1.0857	252.892	-1.2425	220.9926	-1.289	413.4263	-1.1529	458.9472	-1.1034	83960.1406	-1.2567
021	2019-02-12t2244	1550033231.15	adult	101.8423	49.8515	-118.002	937.2463	-0.33373	214.6709	-0.75485	189.9353	-0.4381	384.584	-1.2105	667.2319	-0.50394	434493.8125	-0.75975	346.2499	-1.7109	215.145	-1.7165	212.2959	-1.3594	292.5953	-1.8836	314.8042	-1.8276	71428.1484	-1.7281
021	2019-02-13t0244	1550047631.43	adult	105.8423	53.8515	-114.0019	1364.0884	0.69728	225.7292	-0.3637	205.1265	0.16777	352.8255	-1.5261	581.8933	-0.97781	456876	-0.36869	306.4162	-1.8687	222.8378	-1.5396	220.2247	-1.1812	275.2232	-1.9466	293.3911	-1.9021	73982.1328	-1.5519
021	2019-02-13t0644	1550062031.87	adult	109.8425	57.8517	-110.0018	618.9423	-1.1311	197.6703	-1.1624	178.7	-0.74055	344.0746	-1.5678	464.5574	-1.6281	400084.6875	-1.1669	373.6801	-1.5032	236.4471	-1.2808	229.4659	-0.98588	317.2697	-1.6067	335.8924	-1.6212	78500.4219	-1.2938
021	2019-02-13t1044	1550076434.08	adult	113.8431	61.8523	-106.0012	797.9384	-0.70085	201.0469	-1.0153	178.5229	-0.71147	373.6986	-1.1442	609.7906	-0.78139	406919	-1.0197	269.922	-1.9927	181.2497	-2.0641	179.0759	-1.7566	240.2806	-2.0864	250.9988	-2.0638	60174.9102	-2.0721
021	2019-02-13t1450	1550091176.36	adult	117.9382	65.9474	-101.9061	398.43	-1.6703	168.4166	-1.9941	154.827	-1.588	287.1554	-2.1295	334.9459	-2.3102	340875.2812	-1.9975	340.6629	-1.5982	195.1907	-1.8165	187.3086	-1.5964	277.0245	-1.7822	307.4363	-1.7006	64803.3125	-1.8246
021	2019-02-13t1850	1550105582.47	adult	121.9399	69.9491	-97.9044	1201.8794	0.2626	215.1884	-0.47935	199.3894	0.17361	311.3834	-1.7702	584.2162	-0.87587	435541.3125	-0.48397	288.9115	-1.8253	219.7778	-1.4038	220.1448	-1.0256	266.5805	-1.8093	284.0904	-1.7967	72966.2188	-1.4137
021	2019-02-13t2250	1550119980.99	adult	125.9394	73.9486	-93.9048	680.8754	-0.99888	201.1488	-0.88572	185.3912	-0.33979	318.031	-1.6268	484.2016	-1.4105	407125.125	-0.88982	280.0839	-1.8373	210.0876	-1.52	206.9789	-1.2178	259.2925	-1.8189	271.1472	-1.8375	69749.0781	-1.5289
021	2019-02-14t0250	1550134383.4	adult	129.9401	77.9493	-89.9042	1142.8246	0.10245	208.615	-0.60566	195.3765	0.099078	295.3051	-1.8497	522.0554	-1.1772	422236.8125	-0.61005	297.511	-1.7213	211.7183	-1.4618	208.6621	-1.1613	264.9699	-1.7421	284.1808	-1.7327	70290.4844	-1.4712
021	2019-02-14t0650	1550148779.86	adult	133.9391	81.9483	-85.9051	992.178	-0.26801	212.9836	-0.42217	198.464	0.26471	316.5098	-1.5374	521.8413	-1.1586	431078.875	-0.42677	312.7406	-1.6218	208.9006	-1.4747	204.0243	-1.213	273.2964	-1.6499	302.3254	-1.6013	69355.0078	-1.4846
021	2019-02-14t1050	1550163185.22	adult	137.9406	85.9498	-81.9037
021	2019-02-14t1450	1550177596.42	adult	141.9437	89.9529	-77.9005
021	2019-02-14t1850	1550191995.71	adult	145.9435	93.9527	-73.9007
021	2019-02-14t2250	1550206388.26	adult	149.9415	97.9507	-69.9028
021	2019-02-15t0250	1550220787.16	adult	153.9412	101.9504	-65.9031
021	2019-02-15t0650	1550235186.2	adult	157.9409	105.9501	-61.9034
021	2019-02-15t1044	1550249237.31	adult	161.844	109.8532	-58.0003
021	2019-02-15t1444	1550263637.26	adult	165.844	113.8532	-54.0003
021	2019-02-15t1844	1550278037.37	adult	169.844	117.8532	-50.0003
021	2019-02-15t2244	1550292436.21	adult	173.8437	121.8529	-46.0006
021	2019-02-16t0244	1550306836.91	adult	177.8439	125.8531	-42.0004
021	2019-02-16t0644	1550321236.51	adult	181.8438	129.853	-38.0005
021	2019-02-16t1044	1550335636.99	adult	185.8439	133.8531	-34.0004
021	2019-02-16t1444	1550350036.56	adult	189.8438	137.853	-30.0005
021	2019-02-16t1844	1550364436.98	adult	193.8439	141.8531	-26.0004
021	2019-02-16t2244	1550378837.37	adult	197.844	145.8532	-22.0003
021	2019-02-17t0244	1550393237.26	adult	201.844	149.8532	-18.0003
021	2019-02-17t0644	1550407637.04	adult	205.8439	153.8531	-14.0004
021	2019-02-17t1044	1550422037.83	adult	209.8441	157.8533	-10.0002
021	2019-02-17t1444	1550436438.15	adult	213.8442	161.8534	-6.0001
021	2019-02-17t1844	1550450838.37	adult	217.8443	165.8535	-2
021	2019-02-17t2244	1550465238.42	dead	221.8443	169.8535	2
022	2019-02-08t1454	1549659445.25	egg	-1.9884	-53.9792	-273.8249
022	2019-02-08t1852	1549673761.52	larva	1.9884	-50.0025	-269.8481
022	2019-02-08t2252	1549688161.5	larva	5.9884	-46.0025	-265.8481
022	2019-02-09t0252	1549702564.31	larva	9.9891	-42.0017	-261.8474
022	2019-02-09t0652	1549716964.16	larva	13.9891	-38.0017	-257.8474
022	2019-02-09t1052	1549731363	larva	17.9888	-34.0021	-253.8477
022	2019-02-09t1452	1549745765.65	larva	21.9895	-30.0013	-249.847
022	2019-02-09t1852	1549760163.81	larva	25.989	-26.0018	-245.8475
022	2019-02-09t2253	1549774572.37	larva	29.9914	-21.9995	-241.8451
022	2019-02-10t0253	1549788972.88	larva	33.9915	-17.9993	-237.845
022	2019-02-10t0653	1549803371.42	larva	37.9911	-13.9997	-233.8454
022	2019-02-10t1052	1549817769.26	larva	41.9905	-10.0003	-229.846
022	2019-02-10t1453	1549832171.11	larva	45.991	-5.9998	-225.8455	864.3645	-0.38598	233.2437	-0.46128	196.3565	-0.493	476.4517	-0.37221	740.5076	-0.11718	472085.25	-0.46599	448.3961	-1.6085	286.5932	-1.7192	276.2192	-1.4429	411.6391	-1.7296	438.7466	-1.622	95148.9375	-1.7248
022	2019-02-10t1852	1549846567.97	larva	49.9902	-2.0007	-221.8463	480.4501	-1.2945	246.6898	-0.15109	227.9996	0.40912	404.5673	-1.2635	439.1627	-1.6782	499300.25	-0.15613	396.0656	-1.7732	305.3582	-1.4808	304.789	-1.0439	370.5523	-1.9086	388.0744	-1.8025	101378.9062	-1.4888
022	2019-02-10t2253	1549860972.91	adult	53.9915	2.0007	-217.845	1309.8187	0.6429	250.3844	-0.092257	200.1003	-0.48746	562.3988	0.57578	786.3729	0.096091	506777.9688	-0.09741	1545.5217	1.9502	323.4128	-1.2331	218.7093	-2.125	827.1206	0.18787	1263.1575	1.4107	107373.0625	-1.2435
022	2019-02-11t0253	1549875376.94	adult	57.9927	6.0018	-213.8439	637.9043	-0.96239	254.7698	-0.0075926	231.9687	0.44871	453.9413	-0.74215	552.3616	-1.1376	515654.0625	-0.012861	538.0795	-1.3042	364.4621	-0.68791	373.8329	-0.028836	488.064	-1.3474	511.3761	-1.3401	121001.4297	-0.70362
022	2019-02-11t0653	1549889772.39	adult	61.9914	10.0005	-209.8451	887.7446	-0.37771	278.1694	0.61273	233.9187	0.47662	555.2022	0.43507	772.4879	0.0057746	563014.875	0.60717	491.2151	-1.4534	277.0949	-1.7239	256.6048	-1.549	409.364	-1.7116	447.7239	-1.5767	91995.5156	-1.7307
022	2019-02-11t1044	1549903653.07	adult	65.8471	13.8563	-205.9894	489.6846	-1.3598	242.0303	-0.42662	224.5005	0.15444	389.2549	-1.5644	449.3756	-1.7266	489869.3125	-0.43191	546.1362	-1.2504	317.3811	-1.1716	304.8029	-0.8401	489.2432	-1.2962	522.8467	-1.267	105370.5391	-1.1838
022	2019-02-11t1444	1549918052.79	adult	69.8471	17.8562	-201.9895	1341.6003	0.71462	226.2403	-0.90759	180.4772	-1.2615	438.5263	-1.0015	769.0245	-0.031218	457910.375	-0.91289	756.5291	-0.45747	328.7566	-0.96795	282.5381	-1.0938	609.2855	-0.63416	699.5084	-0.50368	109147.1797	-0.98241
022	2019-02-11t1844	1549932452.75	adult	73.847	21.8562	-197.9895	1220.8612	0.41563	232.0833	-0.76291	194.7531	-0.83298	444.6938	-0.94356	782.8079	0.036515	469736.5938	-0.76833	510.4401	-1.3488	294.177	-1.3676	293.1612	-0.87319	428.15	-1.5724	469.4533	-1.4602	97666.75	-1.379
022	2019-02-11t2244	1549946854.02	adult	77.8474	25.8565	-193.9891	649.4562	-1.0237	225.1118	-0.91878	196.1388	-0.73845	414.5923	-1.2661	563.3189	-1.1654	455626.3125	-0.9242	749.6559	-0.34779	285.0176	-1.3753	239.8627	-1.5303	515.1036	-1.0048	640.9209	-0.62279	94625.8438	-1.3875
022	2019-02-12t0244	1549961253.98	adult	81.8474	29.8565	-189.9891	638.6619	-1.0589	206.8551	-1.3754	172.0805	-1.4321	447.7771	-0.81676	573.2932	-1.1069	418674.6875	-1.3808	600.5392	-0.86896	268.0868	-1.4792	216.0895	-1.7571	540.0626	-0.7564	583.4088	-0.79936	89004.8125	-1.4916
022	2019-02-12t0644	1549975654.43	adult	85.8475	33.8567	-185.989	717.4005	-0.86134	213.8207	-1.0923	176.6712	-1.2013	458.4829	-0.62263	594.4016	-0.97658	432773.125	-1.0976	456.648	-1.4108	197.6272	-2.343	180.7723	-2.1626	336.9447	-1.8757	424.1997	-1.4875	65612.2344	-2.3508
022	2019-02-12t1044	1549990054.25	adult	89.8475	37.8566	-181.989	509.4305	-1.388	208.7592	-1.1524	183.5469	-0.88916	384.6848	-1.4203	457.9546	-1.7365	422528.6875	-1.1576	569.0037	-0.85341	305.2227	-0.69681	269.7891	-0.72975	509.0613	-0.7257	548.1677	-0.79287	101333.9531	-0.71447
022	2019-02-12t1444	1550004437.92	adult	93.8429	41.8521	-177.9936	956.4286	-0.26207	198.3251	-1.3745	170.7688	-1.2325	374.1392	-1.4713	666.1457	-0.53582	401410.0625	-1.3795	688.8112	-0.22729	264.6071	-1.1667	221.5364	-1.3578	515.403	-0.58273	630.1381	-0.27844	87849.5391	-1.1816
022	2019-02-12t1844	1550018838.36	adult	97.843	45.8522	-173.9935	452.0284	-1.5294	192.3295	-1.4796	167.7829	-1.2688	355.9758	-1.6164	397.177	-2.0551	389274.875	-1.4844	552.4492	-0.78373	275.2984	-0.91694	229.2828	-1.162	487.9953	-0.66576	524.1321	-0.75402	91399.0781	-0.93286
022	2019-02-12t2244	1550033235.78	adult	101.8423	49.8515	-169.9942	1357.7397	0.70332	229.95	-0.29997	199.869	-0.089069	406.9122	-0.94423	784.7523	0.16598	465418.8438	-0.30504	496.7794	-0.98708	234.2392	-1.4366	213.8278	-1.3357	401.2767	-1.1597	453.093	-1.0708	77767.4219	-1.4496
022	2019-02-13t0244	1550047636.09	adult	105.8424	53.8516	-165.9941	1174.9524	0.23456	243.043	0.15779	218.6887	0.65549	378.6055	-1.2167	767.0071	0.076446	491919.125	0.15255	639.1216	-0.23795	268.9206	-0.8581	228.082	-1.0577	484.2962	-0.53138	578.2861	-0.3155	89281.6406	-0.87366
022	2019-02-13t0644	1550062036.49	adult	109.8425	57.8517	-161.994	1170.2256	0.21013	188.8281	-1.4322	165.6239	-1.2215	310.1318	-1.9777	598.126	-0.86845	382188.125	-1.4365	724.7947	0.24859	262.8631	-0.88631	215.0977	-1.2147	504.2357	-0.32495	662.34	0.22339	87270.5391	-0.90128
022	2019-02-13t1044	1550076438.75	adult	113.8432	61.8523	-157.9934	930.0379	-0.38061	183.027	-1.5725	161.0736	-1.3673	322.6295	-1.7639	562.0852	-1.0522	370446.5625	-1.5765	721.7718	0.29275	252.275	-0.99183	207.453	-1.2982	515.1346	-0.18373	588.6114	-0.13463	83755.3047	-1.0056
022	2019-02-13t1450	1550091180.97	adult	117.9382	65.9474	-153.8983
022	2019-02-13t1850	1550105587.17	adult	121.9399	69.9491	-149.8966	465.9155	-1.5098	217.5143	-0.40539	204.3983	0.37016	333.7293	-1.4974	382.4714	-2.0091	440249	-0.41008	406.9755	-1.2208	228.298	-1.272	209.3963	-1.205	350.0638	-1.2232	388.9793	-1.1889	75794.9375	-1.2828
022	2019-02-13t2250	1550119985.67	adult	125.9395	73.9487	-145.897	541.9985	-1.3327	175.8365	-1.7023	164.8575	-1.1616	259.9479	-2.3378	402.9854	-1.8645	355893.125	-1.7055	729.7286	0.47575	255.3235	-0.8115	218.0797	-1.0295	489.587	-0.19056	569.8393	-0.094553	84767.3906	-0.82507
022	2019-02-14t0250	1550134388.14	adult	129.9402	77.9494	-141.8963	727.2038	-0.89839	236.4836	0.30758	217.0328	0.983	389.3735	-0.69357	604.7444	-0.71581	478642.8438	0.30212	556.3777	-0.37958	289.0373	-0.23497	263.7717	-0.21049	464.6307	-0.31762	495.4492	-0.48852	95960.3906	-0.25224
022	2019-02-14t0650	1550148784.57	adult	133.9392	81.9484	-137.8973
022	2019-02-14t1050	1550163189.93	adult	137.9407	85.9499	-133.8958
022	2019-02-14t1450	1550177601.13	adult	141.9438	89.953	-129.8927
022	2019-02-14t1850	1550192000.53	adult	145.9437	93.9528	-125.8929
022	2019-02-14t2250	1550206393.02	adult	149.9416	97.9507	-121.8949	565.3536	-1.344	203.5806	-0.62254	190.5686	0.026438	318.0987	-1.3586	465.4337	-1.4122	412047.0625	-0.62749	531.0794	-0.31614	249.2325	-0.64841	231.4035	-0.57886	376.2539	-0.73173	453.8852	-0.53458	82745.2031	-0.66444
022	2019-02-15t0250	1550220791.82	adult	153.9412	101.9504	-117.8953	1192.2922	0.29823	234.1441	0.49196	219.6754	1.3401	329.6902	-1.1788	582.4324	-0.70274	473907.6562	0.48644	673.4845	0.55378	261.9143	-0.38037	228.2434	-0.60311	463.5887	0.0041205	537.9268	0.066925	86955.5625	-0.39788
022	2019-02-15t0650	1550235190.92	adult	157.941	105.9501	-113.8955	1227.1449	0.42735	231.5881	0.4223	216.5899	1.2152	324.3979	-1.2288	581.6436	-0.67689	468734.25	0.41728	669.4337	0.60289	257.1584	-0.41896	225.6034	-0.62354	432.8149	-0.18169	526.1267	0.051648	85376.5781	-0.43692
022	2019-02-15t1044	1550249242.03	adult	161.8441	109.8532	-109.9924	588.4586	-1.2488	218.8821	-0.022504	204.3669	0.67184	343.4417	-0.95634	522.5433	-1.0091	443017.375	-0.027085	444.063	-0.67793	287.6165	0.16517	291.8116	0.69783	372.5725	-0.62002	397.0511	-0.76953	95488.6953	0.14528
022	2019-02-15t1444	1550263641.96	adult	165.844	113.8532	-105.9925	632.0283	-1.1214	192.4105	-1.003	178.6785	-0.52242	310.3277	-1.3841	490.2204	-1.1897	389438.8125	-1.0073	486.9855	-0.37399	256.8927	-0.34316	244.379	-0.19913	380.8284	-0.50644	435.8579	-0.45707	85288.3906	-0.3622
022	2019-02-15t1844	1550278042.16	adult	169.8441	117.8533	-101.9924	921.836	-0.30998	217.9775	-0.035951	207.8855	0.8457	285.1427	-1.7177	485.5617	-1.2037	441186.5	-0.039873	465.5531	-0.45705	238.9336	-0.63152	221.4656	-0.62683	356.4715	-0.66383	411.9912	-0.57563	79325.9531	-0.65038
022	2019-02-15t2244	1550292440.91	adult	173.8438	121.8529	-97.9928
022	2019-02-16t0244	1550306841.66	adult	177.844	125.8531	-93.9925	697.3403	-0.90295	217.7685	-0.029957	207.5718	0.83084	303.9421	-1.4437	468.0516	-1.2794	440763.4375	-0.034071	386.0104	-0.86767	226.098	-0.79817	213.0891	-0.7452	330.187	-0.80448	378.2278	-0.73028	75064.5391	-0.81719
022	2019-02-16t0644	1550321241.22	adult	181.8438	129.853	-89.9927	497.4543	-1.4649	213.325	-0.19483	204.3952	0.67695	296.4	-1.5443	405.692	-1.6617	431769.875	-0.19926	362.1089	-0.98943	210.1032	-1.0675	200.2995	-0.98606	308.5207	-0.95811	339.344	-0.97891	69754.2656	-1.0859
022	2019-02-16t1044	1550335641.72	adult	185.844	133.8531	-85.9925	399.8824	-1.7402	183.8004	-1.3534	177.0782	-0.66713	256.1005	-2.1189	316.1724	-2.2256	372012.0312	-1.3575	339.7817	-1.1026	221.161	-0.83018	211.675	-0.72989	300.4592	-0.99564	322.4851	-1.0707	73425.4609	-0.84978
022	2019-02-16t1444	1550350041.31	adult	189.8439	137.853	-81.9926
022	2019-02-16t1844	1550364441.72	adult	193.844	141.8531	-77.9925
022	2019-02-16t2244	1550378842.08	adult	197.8441	145.8532	-73.9924
022	2019-02-17t0244	1550393242.01	adult	201.8441	149.8532	-69.9924
022	2019-02-17t0644	1550407641.8	adult	205.844	153.8532	-65.9925
022	2019-02-17t1044	1550422042.66	adult	209.8442	157.8534	-61.9923
022	2019-02-17t1444	1550436442.98	adult	213.8443	161.8535	-57.9922
022	2019-02-17t1844	1550450843.14	adult	217.8444	165.8535	-53.9921
022	2019-02-17t2244	1550465243.17	adult	221.8444	169.8535	-49.9921
022	2019-02-18t0244	1550479642.91	adult	225.8443	173.8535	-45.9922
022	2019-02-18t0644	1550494042.66	adult	229.8442	177.8534	-41.9923
022	2019-02-18t1044	1550508415.08	adult	233.8366	181.8457	-37.9999
022	2019-02-18t1444	1550522816.98	adult	237.8371	185.8463	-33.9994
022	2019-02-18t1844	1550537214.18	adult	241.8363	189.8455	-30.0002
022	2019-02-18t2244	1550551614.4	adult	245.8364	193.8455	-26.0001
022	2019-02-19t0244	1550566013.64	adult	249.8362	197.8453	-22.0003
022	2019-02-19t0644	1550580414.14	adult	253.8363	201.8455	-18.0002
022	2019-02-19t1044	1550594814.74	adult	257.8365	205.8456	-14
022	2019-02-19t1444	1550609216.21	adult	261.8369	209.846	-9.9996
022	2019-02-19t1844	1550623614.46	adult	265.8364	213.8456	-6.0001
022	2019-02-19t2244	1550638014.75	adult	269.8365	217.8456	-2
022	2019-02-20t0244	1550652414.89	dead	273.8365	221.8457	2
023	2019-02-08t1454	1549659449.67	egg	-1.9884	-49.979	-301.8056
023	2019-02-08t1852	1549673766.07	larva	1.9884	-46.0022	-297.8289
023	2019-02-08t2252	1549688165.95	larva	5.9884	-42.0022	-293.8289
023	2019-02-09t0252	1549702568.64	larva	9.9891	-38.0015	-289.8281
023	2019-02-09t0652	1549716968.62	larva	13.9891	-34.0015	-285.8282
023	2019-02-09t1052	1549731367.46	larva	17.9888	-30.0018	-281.8285
023	2019-02-09t1452	1549745770.17	larva	21.9895	-26.0011	-277.8277
023	2019-02-09t1852	1549760168.28	larva	25.989	-22.0016	-273.8282
023	2019-02-09t2253	1549774576.86	larva	29.9914	-17.9992	-269.8259
023	2019-02-10t0253	1549788977.62	larva	33.9916	-13.999	-265.8257
023	2019-02-10t0653	1549803375.96	larva	37.9911	-9.9994	-261.8261
023	2019-02-10t1052	1549817773.89	larva	41.9906	-6	-257.8267
023	2019-02-10t1453	1549832175.51	larva	45.991	-1.9996	-253.8262	1435.2599	0.93315	307.9405	1.5254	260.7399	1.448	617.8407	1.3017	1054.6569	1.4825	623271.5	1.5192	787.2576	-0.56954	439.1518	0.00661	443.7352	0.6715	701.0944	-0.48145	736.3893	-0.59128	145798.4062	-0.014243
023	2019-02-10t1852	1549846572.4	adult	49.9901	1.9996	-249.8271	1854.5023	1.9155	309.9513	1.5511	265.5072	1.5473	605.3505	1.1177	1174.9272	2.1017	627341.375	1.5449	1021.1347	0.19595	560.5689	1.4808	531.5902	1.8707	893.607	0.41697	971.7233	0.27832	186108.875	1.4464
023	2019-02-10t2253	1549860977.42	adult	53.9915	6.001	-245.8257	639.9933	-0.93951	286.6466	0.89468	264.4123	1.477	502.2807	-0.13805	576.2704	-0.99336	580172.8125	0.88897	1004.9067	0.1976	480.7726	0.64028	476.7656	1.2511	843.978	0.26524	950.8049	0.26263	159616.4844	0.61304
023	2019-02-11t0253	1549875381.49	adult	57.9927	10.0021	-241.8246	2021.3016	2.3415	355.1118	2.7551	313.5	2.9572	673.979	1.8731	1267.8801	2.6082	718746.375	2.7486	1306.6899	1.2642	560.6684	1.7097	487.7798	1.4892	1086.2822	1.4908	1206.057	1.2964	186141.9062	1.6726
023	2019-02-11t0653	1549889776.83	adult	61.9914	14.0008	-237.8259	768.1707	-0.66626	251.5397	-0.12915	221.4868	0.091069	551.6975	0.39338	704.8928	-0.35147	509116.375	-0.13445	888.908	-0.081106	465.401	0.64068	439.0556	0.9279	763.2567	0.02741	806.0886	-0.16958	154513.125	0.61271
023	2019-02-11t1044	1549903657.63	adult	65.8472	17.8566	-233.9701	1207.8125	0.39007	277.2369	0.56547	260.0862	1.2672	573.4467	0.62856	852.8336	0.42537	561127.5625	0.55991	613.5727	-1.0099	339.7078	-0.88345	337.612	-0.38622	520.3095	-1.138	557.6084	-1.1256	112782.9844	-0.89821
023	2019-02-11t1444	1549918057.27	adult	69.8471	21.8565	-229.9702	695.966	-0.87497	294.8175	1.0466	269.8863	1.5573	566.6986	0.52554	639.918	-0.7266	596710.625	1.0409	412.3469	-1.7293	322.0752	-1.0568	325.2495	-0.49106	386.3203	-1.8166	402.2867	-1.7601	106928.9766	-1.0704
023	2019-02-11t1844	1549932457.44	adult	73.8471	25.8565	-225.9701	755.6241	-0.74456	279.9226	0.61132	254.1068	1.0472	559.1628	0.41922	667.2693	-0.59263	566563.375	0.60579	1047.6248	0.71164	426.3816	0.43782	395.6562	0.59905	831.4419	0.65686	1014.1583	0.93706	141558.6875	0.41078
023	2019-02-11t2244	1549946858.53	adult	77.8474	29.8568	-221.9698	583.6981	-1.1891	277.3204	0.58433	248.0752	0.91437	476.3564	-0.5334	531.252	-1.3422	561296.5625	0.57888	586.3746	-0.99696	407.3153	0.31698	408.3161	0.91548	517.0537	-0.99362	542.2195	-1.0728	135228.6875	0.29163
023	2019-02-12t0244	1549961258.6	adult	81.8474	33.8568	-217.9698	493.8666	-1.4253	238.4179	-0.46501	225.1565	0.26812	403.7763	-1.3372	435.683	-1.8754	482557.8438	-0.47042	492.653	-1.3146	361.2912	-0.177	357.0381	0.30777	441.8751	-1.3343	467.4476	-1.3472	119948.6875	-0.1982
023	2019-02-12t0644	1549975658.87	adult	85.8475	37.8569	-213.9697	893.2094	-0.4156	285.3835	0.97855	233.755	0.64737	623.9749	1.3324	822.9035	0.3138	577616.125	0.9732	909.7834	0.53657	448.86	1.2018	419.6999	1.3714	796.6987	0.91097	878.5656	0.7376	149021.5312	1.1727
023	2019-02-12t1044	1549990058.67	adult	89.8474	41.8569	-209.9698	451.795	-1.5339	257.8961	0.27589	244.2599	1.1085	388.5791	-1.3743	419.1128	-1.9573	521981.6562	0.27054	378.9688	-1.7005	260.6176	-1.3327	259.4923	-0.88371	329.1412	-1.8469	351.8919	-1.7876	86525.0547	-1.3468
023	2019-02-12t1444	1550004442.51	adult	93.843	45.8524	-205.9743	1275.6249	0.54114	261.2203	0.46473	224.6305	0.57576	566.5108	0.80253	922.2249	0.92408	528709.875	0.45935	838.6673	0.46206	351.7424	0.087848	264.8374	-0.70261	714.3303	0.68872	780.1013	0.50545	116778.4844	0.066312
023	2019-02-12t1844	1550018842.84	adult	97.843	49.8525	-201.9742	543.9489	-1.3004	256.9886	0.42636	235.5486	1.0575	437.384	-0.65107	501.83	-1.4585	520144.9375	0.42099	595.621	-0.58032	339.0679	0.0095819	333.523	0.43587	510.3748	-0.51955	542.521	-0.65545	112570.5312	-0.01108
023	2019-02-12t2244	1550033240.24	adult	101.8423	53.8517	-197.9749	771.6287	-0.74218	262.7398	0.67624	233.2715	1.0845	494.38	0.098718	616.554	-0.79282	531785.4375	0.67077	803.2908	0.48668	395.5874	0.92848	372.1659	1.1226	651.8516	0.50924	740.9084	0.50434	131335.0312	0.90373
023	2019-02-13t0244	1550047640.72	adult	105.8425	57.8519	-193.9748	601.8142	-1.1676	254.8659	0.51389	224.3948	0.86069	476.5406	-0.041569	542.5293	-1.202	515848.5	0.50849	752.9915	0.32019	384.4981	0.85122	353.9066	0.92026	657.6578	0.64209	721.2671	0.48079	127653.3672	0.82731
023	2019-02-13t0644	1550062041.08	adult	109.8426	61.852	-189.9747	754.692	-0.80082	254.8488	0.58211	212.7616	0.51223	531.6459	0.69702	694.3835	-0.32102	515814.0625	0.57664	848.7694	0.86714	397.6873	1.1271	381.6949	1.4386	723.944	1.1813	804.7765	1.0282	132032.2031	1.102
023	2019-02-13t1044	1550076443.36	adult	113.8432	65.8526	-185.9741	472.7469	-1.4892	241.559	0.23734	229.0502	1.1877	382.0944	-1.0423	423.9875	-1.8361	488915.3438	0.23205	429.2844	-1.1867	286.3119	-0.47795	281.6834	-0.099097	384.7142	-1.0865	423.2946	-1.0793	95055.5547	-0.49458
023	2019-02-13t1450	1550091185.4	adult	117.9382	69.9476	-181.879	694.7438	-0.95447	256.6357	0.77153	222.2165	1.0011	496.4018	0.41847	607.0737	-0.77242	519430.5938	0.76574	658.1917	0.020766	394.9261	1.2358	386.2108	1.668	549.3788	0.11741	582.2778	-0.1173	131115.4844	1.2092
023	2019-02-13t1850	1550105591.8	adult	121.94	73.9494	-177.8773	566.202	-1.2683	242.0004	0.3732	222.17	1.0675	419.2039	-0.45371	479.7524	-1.4627	489808.8438	0.36771	586.3003	-0.30272	320.8127	0.15941	298.9198	0.28891	495.3719	-0.20323	548.0671	-0.26688	106509.8203	0.13936
023	2019-02-13t2250	1550119990.28	adult	125.9396	77.949	-173.8777	1612.1741	1.2398	276.8831	1.5574	234.0945	1.6094	573.3062	1.4983	963.2085	1.2671	560411.375	1.5506	896.7288	1.3348	389.7173	1.2934	377.0388	1.6666	676.5987	1.1318	757.8797	1.0027	129386.1562	1.266
023	2019-02-14t0250	1550134392.7	adult	129.9402	81.9497	-169.877	1174.3721	0.17842	285.372	1.9096	246.5999	2.1898	548.2298	1.2588	824.1096	0.50823	577593	1.9023	520.0404	-0.56792	326.4226	0.35821	306.5245	0.52715	480.1182	-0.20712	508.1255	-0.41386	108372.2969	0.33716
023	2019-02-14t0650	1550148789.02	adult	133.9392	85.9486	-165.878	526.2231	-1.3977	234.9236	0.3084	214.3941	0.92734	379.5996	-0.75747	435.6925	-1.6402	475485.4062	0.30294	612.2692	-0.052412	308.9194	0.13566	279.7281	0.11744	514.2771	0.088828	559.3392	-0.069464	102561.25	0.11621
023	2019-02-14t1050	1550163194.43	adult	137.9407	89.9501	-161.8765	1701.5071	1.4741	275.0981	1.7179	234.1569	1.8141	523.6597	1.089	983.5817	1.4578	556798.5	1.7109	614.7913	0.00045408	325.3864	0.4638	324.4328	0.97486	518.9672	0.17751	581.5323	0.10942	108028.2891	0.44273
023	2019-02-14t1450	1550177605.78	adult	141.9439	93.9533	-157.8734	517.5594	-1.4544	227.2444	0.13768	197.8103	0.30033	408.3719	-0.29788	467.1364	-1.4359	459942.75	0.1324	518.3357	-0.47562	294.1165	0.0075954	266.8042	-0.0082412	456.2894	-0.22953	494.9465	-0.37167	97646.6875	-0.010931
023	2019-02-14t1850	1550192005.25	adult	145.9437	97.9531	-153.8735	689.7754	-1.0268	237.5636	0.53754	205.9574	0.68322	440.0324	0.15327	584.2202	-0.74621	480828.75	0.53192	391.7284	-1.131	231.2003	-1.0005	216.2963	-0.89787	337.063	-1.0761	373.3263	-1.0874	76758.5156	-1.0144
023	2019-02-14t2250	1550206397.77	adult	149.9416	101.9511	-149.8756	1118.38	0.081409	270.6639	1.747	229.2457	1.7378	539.0595	1.4721	844.6096	0.79677	547823.6875	1.7408	626.0417	0.21678	312.2809	0.43662	288.7655	0.50532	531.8998	0.46767	563.3898	0.16698	103677.25	0.41621
023	2019-02-15t0250	1550220796.58	adult	153.9413	105.9507	-145.8759	636.0549	-1.1551	251.2608	1.1047	223.0857	1.4926	424.2616	0.046432	557.0841	-0.85234	508551.9688	1.099	721.7023	0.83071	343.9317	1.0515	288.6825	0.55473	600.8043	1.0831	682.9491	1.0178	114185.3359	1.029
023	2019-02-15t0650	1550235195.52	adult	157.941	109.9504	-141.8762	872.4222	-0.50931	240.137	0.73302	205.8959	0.73057	461.227	0.56631	713.6683	0.11355	486037.25	0.72795	521.1867	-0.26819	310.542	0.5245	311.1695	1.0333	459.4189	0.031531	488.4994	-0.20046	103099.9453	0.50381
023	2019-02-15t1044	1550249246.53	adult	161.8441	113.8535	-137.9732	1236.0332	0.48394	268.1447	1.7967	225.498	1.644	543.2073	1.6977	882.6093	1.177	542724.75	1.7921	596.4822	0.23124	296.2935	0.3202	271.7354	0.30509	504.5208	0.45316	558.0634	0.32597	98369.4531	0.29993
023	2019-02-15t1444	1550263646.54	adult	165.8441	117.8535	-133.9732	1739.4662	1.8881	273.3423	2.0329	220.7292	1.4427	587.6524	2.3504	1050.3715	2.2639	553244.9375	2.0288	564.7248	0.096796	279.4864	0.065065	258.4353	0.078828	417.476	-0.20407	503.2869	0.0085803	92789.4844	0.04516
023	2019-02-15t1844	1550278046.77	adult	169.8441	121.8536	-129.9731	1049.48	0.042505	278.2872	2.2565	233.9315	2.08	556.9176	1.9893	830.3875	0.95341	563253.3125	2.2528	630.9717	0.55834	297.9686	0.44638	279.2231	0.52738	496.507	0.50596	561.0401	0.46709	98925.5625	0.42535
023	2019-02-15t2244	1550292445.62	adult	173.8438	125.8532	-125.9734	1225.3667	0.55935	272.1917	2.0479	236.9456	2.2367	503.6553	1.3021	721.3488	0.30119	550916	2.0438	624.3538	0.57051	324.5025	0.97787	303.9717	1.0628	528.7273	0.82911	557.3291	0.49336	107734.8203	0.95484
023	2019-02-16t0244	1550306846.43	adult	177.844	129.8535	-121.9732	1361.5352	0.97652	260.9342	1.6415	217.5599	1.3141	536.5923	1.8057	887.0321	1.3875	528130.8125	1.6371	524.8463	0.0053733	300.9122	0.59139	286.4788	0.75038	451.8306	0.23387	488.8768	0.062135	99902.8438	0.56862
023	2019-02-16t0644	1550321245.92	adult	181.8439	133.8533	-117.9733	1376.9755	1.0516	258.8329	1.5835	221.8739	1.529	476.3775	1.0051	804.9406	0.89267	523877.8125	1.5785	539.6397	0.14615	315.5608	0.91201	320.7027	1.4975	450.2973	0.26966	478.5273	0.034024	104766.1875	0.88737
023	2019-02-16t1044	1550335646.56	adult	185.8441	137.8535	-113.9732	645.2187	-1.0293	241.286	0.91443	208.9247	0.896	453.2188	0.71499	555.0856	-0.68405	488362.9375	0.9093	569.486	0.39297	307.6797	0.81337	281.4162	0.72703	494.7162	0.71277	542.1071	0.55508	102149.6562	0.78827
023	2019-02-16t1444	1550350046.01	adult	189.8439	141.8533	-109.9733	1498.2776	1.486	268.0776	1.9976	216.2208	1.2537	556.6255	2.2659	910.0448	1.6405	542589.125	1.9912	494.716	-0.053352	301.884	0.7483	304.3767	1.2545	429.7824	0.18544	467.3863	0.043682	100225.4922	0.72277
023	2019-02-16t1844	1550364446.54	adult	193.8441	145.8535	-105.9732	1334.3391	1.0393	249.3651	1.2698	209.6711	0.92609	513.5528	1.6901	937.2822	1.8547	504714.875	1.2634	606.0297	0.73667	352.1403	1.7744	347.7064	2.2364	497.2076	0.83972	562.0113	0.8077	116910.5781	1.7448
023	2019-02-16t2244	1550378846.83	adult	197.8442	149.8536	-101.9731	1483.8652	1.5306	271.1134	2.1728	230.4629	1.9604	492.3568	1.4231	969.4633	2.1064	548733.5	2.1648	696.1788	1.408	363.6052	2.0612	336.8247	2.0595	594.1372	1.7891	661.839	1.6376	120716.9141	2.03
023	2019-02-17t0244	1550393246.81	adult	201.8441	153.8536	-97.9731	892.129	-0.26251	258.2664	1.6694	225.9442	1.7319	476.151	1.2216	729.3745	0.53681	522731.1875	1.6611	743.7056	1.8079	291.9496	0.67419	234.7011	-0.17126	551.9131	1.4638	688.2679	1.9178	96927.25	0.64665
023	2019-02-17t0644	1550407646.58	adult	205.8441	157.8535	-93.9732	680.7119	-0.92129	242.4478	1.0262	219.2508	1.3884	425.5316	0.46832	579.2016	-0.4598	490714.3125	1.0178	497.3411	0.1188	294.5163	0.76848	279.4479	0.87045	446.0945	0.51274	470.7437	0.22934	97779.4141	0.73942
023	2019-02-17t1044	1550422047.5	adult	209.8443	161.8538	-89.9729	1408.8848	1.4207	263.2368	1.9288	218.2564	1.3314	527.8564	2.15	923.458	1.9139	532791.25	1.9181	608.899	0.98116	344.219	1.871	320.1312	1.8695	538.6111	1.4822	601.7233	1.3666	114280.7188	1.8371
023	2019-02-17t1444	1550436447.76	adult	213.8444	165.8538	-85.9728	457.0353	-1.675	233.4067	0.65623	216.3896	1.2294	358.8117	-0.57486	397.7178	-1.707	472415.1562	0.64679	481.3134	0.083413	299.5214	0.9755	282.7957	1.0395	421.4062	0.37056	460.909	0.23827	99441.0938	0.94315
023	2019-02-17t1844	1550450847.87	adult	217.8444	169.8539	-81.9728	1235.2577	0.91976	262.713	1.9727	231.2141	2.0118	454.5388	1.0526	833.0601	1.3524	531731	1.9595	458.6058	-0.049234	300.3123	1.0523	301.5068	1.5578	398.0478	0.17985	426.2542	-0.017613	99703.6719	1.0184
023	2019-02-17t2244	1550465248.1	adult	221.8445	173.8539	-77.9727	1019.3953	0.20659	273.9167	2.5217	244.5877	2.7376	474.2784	1.4442	721.6569	0.58766	554407.375	2.5058	558.1333	0.79282	292.0888	0.92721	262.9549	0.64373	465.2718	0.95852	542.634	1.0856	96973.4844	0.89225
023	2019-02-18t0244	1550479647.73	adult	225.8444	177.8538	-73.9728	854.2711	-0.36303	250.6294	1.4868	221.0392	1.4729	443.1682	0.94971	716.6895	0.57289	507273.875	1.4723	596.3161	1.1827	279.0803	0.68157	252.3306	0.41044	458.2353	0.95898	540.496	1.1481	92654.6641	0.646
023	2019-02-18t0644	1550494047.51	adult	229.8443	181.8538	-69.9729	1370.8016	1.5158	232.5483	0.65287	197.1612	0.15672	457.6755	1.267	732.1474	0.70791	470677.6875	0.63979	523.8702	0.64812	292.0919	1.0603	280.0653	1.2094	426.8743	0.67831	468.7771	0.53789	96974.5	1.0218
023	2019-02-18t1044	1550508420.1	adult	233.8367	185.8462	-65.9805	1136.0928	0.69113	254.3345	1.7303	229.812	1.9645	398.0632	0.19745	760.7774	0.94538	514773.125	1.7122	443.278	-0.0012917	275.292	0.70701	252.6041	0.50426	406.1906	0.50525	429.6425	0.21123	91396.9531	0.66808
023	2019-02-18t1444	1550522821.9	adult	237.8372	189.8467	-61.98	857.0701	-0.35457	263.8457	2.2478	234.164	2.2182	455.4896	1.3554	700.396	0.5158	534023.75	2.226	421.3942	-0.15685	244.6599	-0.039105	225.7991	-0.23683	350.6881	-0.11961	410.3487	0.066931	81227.0938	-0.077134
023	2019-02-18t1844	1550537218.95	adult	241.8364	193.8458	-57.9808	1412.2225	1.8582	227.1866	0.40953	199.5092	0.23716	402.5328	0.34997	764.107	1.0288	459825.75	0.39412	450.4209	0.17241	261.4448	0.46145	254.1272	0.65327	359.0575	0.038362	415.6942	0.18151	86799.6719	0.41942
023	2019-02-18t2244	1550551619.2	adult	245.8365	197.8459	-53.9808	888.4572	-0.2295	253.9691	1.84	232.0366	2.116	415.459	0.66184	650.4227	0.16789	514033.4688	1.8161	410.5089	-0.17798	240.3876	-0.086762	229.3017	-0.086453	327.5999	-0.34037	370.2965	-0.28248	79808.6797	-0.12918
023	2019-02-19t0244	1550566018.38	adult	249.8363	201.8457	-49.981	911.7572	-0.12822	249.4566	1.6432	225.5795	1.7433	407.5373	0.54003	677.9988	0.40456	504900.125	1.6181	398.772	-0.26125	246.3325	0.13111	238.1022	0.23894	332.7832	-0.22577	371.0844	-0.23182	81782.375	0.085022
023	2019-02-19t0644	1550580418.99	adult	253.8364	205.8458	-45.9808	882.3995	-0.25471	236.3508	0.945	216.7681	1.2171	382.3371	0.0062662	631.4168	0.045645	478373.9375	0.92208	306.7517	-1.3047	218.6811	-0.71381	216.8163	-0.48428	269.9405	-1.1683	292.9592	-1.2142	72602.1328	-0.76028
023	2019-02-19t1044	1550594819.52	adult	257.8366	209.846	-41.9807	709.581	-1.0649	234.7512	0.87593	219.4748	1.3784	356.534	-0.59925	517.233	-0.89138	475136.5	0.85141	392.6635	-0.24995	238.7349	-0.02276	235.3815	0.23411	308.1722	-0.54493	351.7236	-0.40974	79259.9844	-0.075883
023	2019-02-19t1444	1550609221.07	adult	261.837	213.8464	-37.9802
023	2019-02-19t1844	1550623619.3	adult	265.8365	217.8459	-33.9807
023	2019-02-19t2244	1550638019.58	adult	269.8366	221.846	-29.9807
023	2019-02-20t0244	1550652419.69	adult	273.8366	225.846	-25.9806
023	2019-02-20t0644	1550666818.97	adult	277.8364	229.8458	-21.9808
023	2019-02-20t1044	1550681219.52	adult	281.8366	233.846	-17.9807
023	2019-02-20t1444	1550695551.73	adult	285.8177	237.8272	-13.9995
023	2019-02-20t1844	1550709950.09	adult	289.8173	241.8267	-10
023	2019-02-20t2244	1550724350.25	adult	293.8173	245.8267	-5.9999
023	2019-02-21t0244	1550738749.77	adult	297.8172	249.8266	-2.0001
023	2019-02-21t0644	1550753150.16	dead	301.8173	253.8267	2.0001
024	2019-02-08t1454	1549659454.09	egg	-1.9884	-61.9805	-285.8163
024	2019-02-08t1852	1549673770.62	larva	1.9884	-58.0037	-281.8395
024	2019-02-08t2252	1549688170.74	larva	5.9884	-54.0036	-277.8395
024	2019-02-09t0252	1549702573.13	larva	9.9891	-50.003	-273.8388
024	2019-02-09t0652	1549716973.14	larva	13.9891	-46.003	-269.8388
024	2019-02-09t1052	1549731371.94	larva	17.9888	-42.0033	-265.8391
024	2019-02-09t1452	1549745774.72	larva	21.9895	-38.0025	-261.8384
024	2019-02-09t1852	1549760172.75	larva	25.989	-34.0031	-257.8389
024	2019-02-09t2253	1549774581.46	larva	29.9914	-30.0006	-253.8365
024	2019-02-10t0253	1549788982.09	larva	33.9916	-26.0005	-249.8363
024	2019-02-10t0653	1549803380.5	larva	37.9912	-22.0009	-245.8368
024	2019-02-10t1052	1549817778.45	larva	41.9906	-18.0015	-241.8373
024	2019-02-10t1453	1549832179.96	larva	45.991	-14.0011	-237.8369	794.3803	-0.54768	206.8283	-1.1639	170.7103	-1.2662	463.1672	-0.52948	679.1141	-0.42979	418620.4062	-1.168	794.8331	-0.54631	408.3188	-0.34219	359.2481	-0.39492	734.1744	-0.33881	780.5559	-0.43834	135561.8438	-0.35996
024	2019-02-10t1852	1549846576.88	larva	49.9901	-10.0019	-233.8378	1093.2228	0.13701	267.3083	0.4037	210.5337	-0.12087	576.913	0.78046	906.9183	0.72484	541032.125	0.39829	978.0342	0.060175	474.1497	0.47793	392.7267	0.086193	896.5642	0.43011	954.3868	0.21651	157417.7188	0.4525
024	2019-02-10t2253	1549860981.93	larva	53.9915	-6.0005	-229.8364	770.4565	-0.6313	249.4799	-0.11687	208.0703	-0.24401	492.92	-0.24919	662.4976	-0.54625	504947.3125	-0.12201	901.8363	-0.13653	471.1289	0.52547	450.941	0.9132	783.2189	-0.013609	869.4602	-0.036348	156414.7969	0.49926
024	2019-02-11t0253	1549875386.1	larva	57.9927	-1.9994	-225.8352	1360.7655	0.76396	281.2705	0.72205	233.7615	0.50387	558.8392	0.5046	880.5709	0.58062	569291.5	0.71645	1005.1859	0.25674	427.7488	0.085458	328.9193	-0.62721	908.083	0.64534	973.1784	0.41256	142012.5938	0.062825
024	2019-02-11t0653	1549889781.44	adult	61.9914	1.9994	-221.8365	1058.7006	0.034833	267.4453	0.31396	213.8182	-0.14676	627.0542	1.2898	880.9939	0.57924	541309.375	0.30851	1082.0786	0.58544	525.4915	1.3952	479.7156	1.4799	955.1738	0.97047	1027.1397	0.69839	174463.1562	1.3605
024	2019-02-11t1044	1549903662.11	adult	65.8472	5.8551	-217.9808	770.2577	-0.67613	264.5684	0.20848	243.8705	0.76016	504.6232	-0.19083	651.3742	-0.64918	535486.4375	0.20302	862.6661	-0.12182	402.3535	-0.074926	353.0676	-0.17242	781.9765	0.19517	844.3332	0.040314	133581.375	-0.096889
024	2019-02-11t1444	1549918061.77	adult	69.8471	9.855	-213.9809	829.2968	-0.5467	269.6713	0.33	243.8378	0.73608	560.6418	0.45338	737.5076	-0.20097	545814.625	0.32448	941.0637	0.22443	479.5806	1.0367	456.1745	1.3564	795.5208	0.35353	875.1733	0.23888	159220.7656	1.0045
024	2019-02-11t1844	1549932461.89	adult	73.8471	13.855	-209.9808	773.6263	-0.69967	271.6188	0.37279	250.3464	0.92806	524.176	0.0026928	661.3614	-0.62481	549756.5	0.36727	850.4183	-0.044759	484.7353	1.2347	458.418	1.5006	743.8964	0.17294	812.0678	0.04766	160932.125	1.2008
024	2019-02-11t2244	1549946863.1	adult	77.8474	17.8554	-205.9805	1213.6442	0.39584	314.8718	1.6655	286.2677	2.1298	579.134	0.68576	839.8145	0.35912	637300.5625	1.66	1172.1554	1.332	530.7335	2.0248	474.1358	1.8711	997.0612	1.7472	1085.1517	1.4027	176203.5	1.9862
024	2019-02-12t0244	1549961263.13	adult	81.8474	21.8554	-201.9805	854.4279	-0.51288	265.7627	0.32372	235.9259	0.61311	558.7094	0.49532	721.9535	-0.2767	537903.625	0.31833	759.4166	-0.21266	433.8868	0.83728	431.3684	1.3967	652.371	-0.095385	714.0449	-0.18217	144050.4062	0.8092
024	2019-02-12t0644	1549975663.31	adult	85.8475	25.8554	-197.9804	943.0003	-0.28936	279.0778	0.79608	237.0913	0.75541	615.331	1.2303	815.3153	0.27095	564853.375	0.79073	676.1451	-0.4675	392.5141	0.40679	394.9116	1.0047	597.5741	-0.29598	629.7941	-0.48066	130314.6797	0.38241
024	2019-02-12t1044	1549990063.2	adult	89.8475	29.8554	-193.9805	1197.2074	0.35245	274.3719	0.75481	220.1205	0.31424	649.4768	1.7066	970.1657	1.1761	555328.8125	0.74942	719.0251	-0.18465	402.3359	0.68762	378.797	0.90012	651.4813	0.16183	706.764	0.010911	133575.5312	0.66232
024	2019-02-12t1444	1550004447.22	adult	93.843	33.851	-189.9849	971.3163	-0.22461	280.5635	1.0304	231.1368	0.79419	623.4192	1.4752	847.6333	0.49884	567860.625	1.0249	789.3517	0.23521	449.26	1.4918	450.2892	2.1035	701.8018	0.60865	755.0093	0.37429	149154.3125	1.4629
024	2019-02-12t1844	1550018847.38	adult	97.8431	37.851	-185.9849	1003.8507	-0.15445	248.7723	0.18417	198.3255	-0.22035	563.8612	0.84875	847.6127	0.51281	503515.0625	0.17888	800.3762	0.38441	411.5392	1.0625	381.6349	1.1733	693.1617	0.67459	771.1547	0.56999	136631.0312	1.0365
024	2019-02-12t2244	1550033244.82	adult	101.8424	41.8503	-181.9856	937.0668	-0.33417	246.7006	0.19872	204.6968	0.080556	528.323	0.50345	762.3679	0.038383	499322	0.19345	672.6605	-0.14142	364.0627	0.46639	334.9394	0.54464	605.5683	0.20097	655.0434	0.034422	120868.8125	0.44393
024	2019-02-13t0244	1550047645.28	adult	105.8425	45.8504	-177.9854	945.3658	-0.32713	268.2897	0.91822	213.7952	0.47951	613.4834	1.6016	832.6834	0.45048	543018.3125	0.91262	671.9505	-0.077037	364.38	0.55369	357.3485	0.97437	600.2028	0.25318	645.4256	0.058414	120974.1484	0.53123
024	2019-02-13t0644	1550062045.74	adult	109.8426	49.8505	-173.9853	1048.1777	-0.086801	235.3812	-0.011846	182.4603	-0.60225	525.1925	0.6191	787.1753	0.2067	476411.625	-0.016974	576.4029	-0.49178	338.4742	0.24285	326.9895	0.56735	512.4954	-0.26832	548.9515	-0.4173	112373.4531	0.22218
024	2019-02-13t1044	1550076447.98	adult	113.8432	53.8512	-169.9847	1698.2288	1.4817	253.8263	0.61664	207.5615	0.37998	532.4881	0.78278	1013.6902	1.5113	513744.4375	0.61108	572.5473	-0.46204	299.4204	-0.28005	250.4906	-0.60299	512.7887	-0.19996	552.8417	-0.33902	99407.5781	-0.29776
024	2019-02-13t1450	1550091189.92	adult	117.9382	57.9462	-165.8897	962.9784	-0.30648	228.8054	-0.10095	184.5078	-0.44765	504.6542	0.51896	745.5569	0.010148	463102.0938	-0.10597	674.8538	0.10572	337.1094	0.35223	298.6398	0.2308	565.1589	0.22748	629.3081	0.15363	111920.3359	0.33099
024	2019-02-13t1850	1550105596.45	adult	121.94	61.948	-161.8879	1506.4865	0.99619	249.9884	0.6272	203.6333	0.34014	486.7758	0.37136	953.1932	1.1968	505976.4688	0.62144	673.2663	0.14252	361.5277	0.78934	328.9829	0.79059	592.9129	0.48147	640.1886	0.267	120027.1953	0.76523
024	2019-02-13t2250	1550119994.97	adult	125.9396	65.9476	-157.8883	1289.0093	0.46297	223.6912	-0.15851	180.0523	-0.55346	489.3751	0.47081	944.5354	1.1627	452751.0625	-0.16344	954.9002	1.6341	351.8023	0.69955	284.9241	0.10425	710.1142	1.3687	842.0239	1.4937	116798.3594	0.67606
024	2019-02-14t0250	1550134397.35	adult	129.9403	69.9482	-153.8876	1020.2874	-0.19263	212.4485	-0.48004	175.2128	-0.72393	452.5198	0.082503	766.6844	0.1878	429995.7812	-0.48458	753.1392	0.64026	329.3311	0.40436	269.5064	-0.11155	603.4779	0.67302	692.3417	0.67105	109337.9219	0.38302
024	2019-02-14t0650	1550148793.62	adult	133.9392	73.9472	-149.8887	1347.817	0.59422	227.7652	0.070035	190.8263	-0.052983	441.2118	0.0042071	901.6412	0.9645	460996.75	0.064856	662.2135	0.20927	333.2943	0.52812	317.2887	0.77756	547.916	0.33155	637.5437	0.39666	110653.7188	0.50634
024	2019-02-14t1050	1550163199.09	adult	137.9408	77.9487	-145.8872	1699.9189	1.4702	245.9031	0.72975	197.4377	0.25728	523.0443	1.0813	1026.8845	1.7016	497707.9375	0.72384	793.1796	0.94892	333.579	0.59794	295.3159	0.45271	598.5805	0.76025	735.4221	1.0408	110748.2188	0.57613
024	2019-02-14t1450	1550177610.41	adult	141.9439	81.9518	-141.884	1428.4147	0.82413	224.6042	0.046887	183.8078	-0.3039	481.5168	0.62135	946.0502	1.2884	454598.8438	0.04169	736.1082	0.70172	324.9842	0.5217	322.0741	1.0021	545.5257	0.43404	609.4624	0.33336	107894.7422	0.50056
024	2019-02-14t1850	1550192009.91	adult	145.9438	85.9517	-137.8841	1068.9399	-0.063479	220.4529	-0.059168	183.7173	-0.29006	460.0571	0.4072	731.0957	0.098735	446196.6875	-0.064337	835.5624	1.3107	354.2117	1.0836	340.7823	1.4188	584.8152	0.79787	727.9509	1.1373	117598.2969	1.0601
024	2019-02-14t2250	1550206402.39	adult	149.9417	89.9496	-133.8862	1239.5714	0.39377	240.6149	0.68561	201.9605	0.53051	483.0263	0.75424	824.5523	0.67992	487004.5	0.67993	850.4091	1.4759	389.1801	1.76	350.8518	1.6788	689.3903	1.6813	784.1999	1.5816	129207.7969	1.7343
024	2019-02-15t0250	1550220801.28	adult	153.9414	93.9493	-129.8865	2189.4204	2.9034	258.1748	1.3522	209.8681	0.90138	532.1568	1.4443	957.9493	1.5135	522545.75	1.3464	977.7518	2.3012	388.3413	1.8268	336.8415	1.4773	710.9414	1.9491	903.1326	2.4614	128929.3125	1.8017
024	2019-02-15t0650	1550235200.12	adult	157.941	97.949	-125.8869	1109.124	0.11571	230.9195	0.398	185.8253	-0.17902	500.8777	1.0865	868.2582	1.0391	467381.0938	0.39299	1191.7771	3.6721	396.0705	2.0361	322.4388	1.2515	751.6729	2.3738	1063.4156	3.6516	131495.4062	2.011
024	2019-02-15t1044	1550249251.2	adult	161.8441	101.8521	-121.9838	948.514	-0.28541	245.5815	0.96346	205.681	0.7323	535.1035	1.5901	767.0094	0.47514	497056.9375	0.95887	735.5	1.0605	355.1654	1.372	301.3957	0.88532	609.0604	1.3034	677.215	1.1367	117914.9297	1.3492
024	2019-02-15t1444	1550263651.26	adult	165.8441	105.8521	-117.9838	732.1155	-0.84945	251.0629	1.1971	224.7285	1.6296	467.186	0.72817	614.8327	-0.42141	508151.3125	1.193	838.2214	1.7531	390.5241	2.0713	360.2371	2.0919	632.5995	1.5709	715.5714	1.4746	129653.9922	2.0472
024	2019-02-15t1844	1550278051.62	adult	169.8442	109.8522	-113.9837	1962.8374	2.5647	273.8387	2.0874	228.8751	1.8404	530.7402	1.6323	1058.5285	2.3806	554249.5625	2.0837	827.3231	1.7636	418.3502	2.6444	415.6291	3.2533	665.0435	1.9138	781.5822	2.01	138892.25	2.6189
024	2019-02-15t2244	1550292450.25	adult	173.8439	113.8518	-109.9841	909.4099	-0.32385	255.7146	1.4167	217.2498	1.2941	522.2505	1.5585	753.4119	0.5033	517566.375	1.4126	862.9418	2.0486	385.5784	2.1015	372.6762	2.4484	621.0742	1.6075	709.5349	1.5683	128012.0391	2.0758
024	2019-02-16t0244	1550306851.05	adult	177.8441	117.852	-105.9838	1670.6793	1.8513	277.8813	2.2977	228.1225	1.8252	560.8027	2.1438	1013.6254	2.1933	562431.875	2.2933	813.1075	1.818	356.4587	1.6231	320.4376	1.4424	566.1835	1.21	645.8272	1.1861	118344.2969	1.5975
024	2019-02-16t0644	1550321250.68	adult	181.844	121.8519	-101.9839	1192.2982	0.52319	256.3147	1.4851	210.8197	0.99012	532.9982	1.8071	947.8788	1.8072	518780.9688	1.4801	621.0368	0.66681	356.7385	1.6849	351.1126	2.1248	521.5368	0.88658	585.4466	0.81215	118437.1875	1.6579
024	2019-02-16t1044	1550335651.23	adult	185.8441	125.8521	-97.9838	1041.2181	0.1181	244.1055	1.0257	203.4037	0.62502	483.1874	1.1458	770.4899	0.70582	494069.5625	1.0205	772.7095	1.7161	368.8127	1.9747	333.9473	1.8244	621.835	1.8307	700.3734	1.7267	122445.8281	1.9457
024	2019-02-16t1444	1550350050.71	adult	189.844	129.8519	-93.9839	876.0109	-0.34551	238.4667	0.81833	197.8901	0.34914	496.3843	1.3854	692.3978	0.22554	482656.5938	0.81273	694.3871	1.2711	361.5279	1.8978	368.3382	2.6127	540.4504	1.1748	639.4281	1.3397	120027.25	1.8683
024	2019-02-16t1844	1550364451.32	adult	193.8442	133.8521	-89.9838	1691.9867	2.1102	251.282	1.347	203.2225	0.60577	518.9268	1.77	1049.5592	2.5916	508594.6875	1.3405	572.9008	0.51299	337.1475	1.4809	326.1035	1.7697	503.103	0.8933	569.2568	0.8632	111932.9531	1.4523
024	2019-02-16t2244	1550378851.63	adult	197.8442	137.8522	-85.9837	869.2745	-0.3425	244.9778	1.107	212.3529	1.0535	454.6142	0.85103	665.6268	0.091094	495835.0938	1.1	729.5217	1.6374	276.5388	0.32758	213.2298	-0.66052	547.01	1.3528	655.535	1.5884	91810.8828	0.30214
024	2019-02-17t0244	1550393251.61	adult	201.8442	141.8522	-81.9837	1196.5167	0.68221	241.2041	0.96314	200.36	0.43843	480.9738	1.2962	873.5747	1.5044	488197.125	0.95564	839.079	2.4769	337.8141	1.6044	287.4367	1.0122	575.7958	1.6893	668.3454	1.7594	112154.2812	1.5738
024	2019-02-17t0644	1550407651.24	adult	205.8441	145.8521	-77.9838	1167.9489	0.61933	249.0234	1.3027	211.1289	0.97356	498.2571	1.6167	727.7565	0.54843	504023.4375	1.294	647.4268	1.1958	323.4929	1.3693	285.4557	1.0084	536.8557	1.3898	617.4479	1.4227	107399.625	1.3383
024	2019-02-17t1044	1550422052.29	adult	209.8444	149.8524	-73.9835	941.9113	-0.085787	243.4658	1.0814	204.3964	0.61498	504.5669	1.7739	718.9816	0.50883	492774.7188	1.0721	612.5511	1.008	326.4785	1.4941	297.7129	1.342	499.4347	1.0939	558.8645	1.0091	108390.8594	1.4614
024	2019-02-17t1444	1550436452.33	adult	213.8444	153.8524	-69.9835	1729.9492	2.5197	238.1793	0.86495	196.02	0.16309	477.8671	1.3935	942.5866	2.0844	482074.875	0.85511	580.3871	0.83277	313.1164	1.2719	284.8334	1.0887	471.9979	0.8861	534.3589	0.86778	103954.6484	1.2386
024	2019-02-17t1844	1550450852.72	adult	217.8445	157.8525	-65.9834	1416.8826	1.5319	252.9037	1.5346	210.7545	0.92672	522.5851	2.2057	805.9449	1.1612	511877.1875	1.5224	556.3358	0.71209	323.2744	1.5669	316.4559	1.9291	482.4181	1.0652	544.9028	1.0293	107327.0859	1.5312
024	2019-02-17t2244	1550465252.9	adult	221.8446	161.8525	-61.9833	1320.9807	1.2477	238.1832	0.89087	199.3937	0.30942	472.0828	1.406	821.3997	1.3002	482082.75	0.87911	676.8711	1.7475	280.43	0.65823	217.4798	-0.51972	548.2448	1.8568	650.6324	2.0686	93102.75	0.62419
024	2019-02-18t0244	1550479652.48	adult	225.8445	165.8524	-57.9834	1094.3171	0.48693	224.0829	0.24779	183.4484	-0.57314	462.8759	1.302	752.5883	0.83294	453543.8125	0.23685	692.3735	1.9817	308.4542	1.3805	270.4195	0.88805	517.3876	1.6211	636.7088	2.0533	102406.8047	1.3425
024	2019-02-18t0644	1550494052.12	adult	229.8444	169.8523	-53.9835	1306.4626	1.2818	230.1311	0.53739	194.1756	-0.0079378	441.6356	0.97175	920.7084	2.0938	465785.4375	0.52468	593.3572	1.2476	291.0968	1.0358	277.8425	1.1487	446.1032	0.90138	515.8994	0.99726	96644.1328	0.99737
024	2019-02-18t1044	1550508424.81	adult	233.8368	173.8447	-49.9911	1059.2413	0.40343	233.7044	0.7201	195.3203	0.036672	487.8651	1.9032	753.424	0.89051	473017.625	0.70571	585.9315	1.2791	283.4855	0.91582	258.0691	0.65905	444.918	0.97219	552.5918	1.4565	94117.1875	0.87612
024	2019-02-18t1444	1550522826.61	adult	237.8373	177.8452	-45.9906	1358.9702	1.583	238.9666	0.99732	201.3386	0.35816	496.1345	2.1539	760.742	0.97336	483668.4688	0.98063	679.9546	2.2666	254.8562	0.23099	215.8575	-0.52977	449.1884	1.1192	579.6752	1.8551	84612.2422	0.19195
024	2019-02-18t1844	1550537223.63	adult	241.8365	181.8444	-41.9914	1500.752	2.2114	240.2847	1.0864	202.0057	0.38065	470.7644	1.7402	825.9857	1.5059	486336.1875	1.0679	466.0515	0.32608	247.2722	0.06976	236.1258	0.099365	362.4648	0.08326	396.8693	-0.026618	82094.375	0.029208
024	2019-02-18t2244	1550551623.81	adult	245.8365	185.8445	-37.9914	581.348	-1.4986	192.5553	-1.4303	164.5636	-1.8197	362.5479	-0.45971	478.69	-1.18	389731.875	-1.4375	349.7172	-0.80828	228.8336	-0.42143	226.6535	-0.17193	311.6756	-0.56139	327.6562	-0.77858	75972.7734	-0.4626
024	2019-02-19t0244	1550566022.99	adult	249.8363	189.8442	-33.9916	1164.1279	0.95514	235.7267	0.88796	201.659	0.32634	454.6576	1.583	774.1752	1.1737	477110.8438	0.86723	389.6053	-0.36218	240.494	-0.047136	228.4556	-0.08952	343.5679	-0.067022	363.7899	-0.32171	79844.0156	-0.092569
024	2019-02-19t0644	1550580423.55	adult	253.8364	193.8444	-29.9915	963.5645	0.1084	222.7482	0.16998	195.8051	-0.044926	408.801	0.62061	662.4638	0.29888	450842.375	0.15206	500.3877	0.97962	215.1589	-0.82795	198.231	-1.1565	323.346	-0.32733	383.5021	-0.022746	71432.75	-0.87401
024	2019-02-19t1044	1550594824.1	adult	257.8366	197.8445	-25.9913	891.0736	-0.21551	213.8923	-0.35924	189.6358	-0.44864	366.4553	-0.35641	656.2603	0.26648	432918.125	-0.37476	391.5066	-0.26475	224.9365	-0.50166	212.57	-0.65004	318.0254	-0.37702	370.0657	-0.14919	74678.9141	-0.55313
024	2019-02-19t1444	1550609225.74	adult	261.8371	201.845	-21.9909	1203.9175	1.3227	223.6093	0.2129	189.1692	-0.51195	453.2437	1.9028	834.0745	1.7993	452585.3125	0.19155	419.2371	0.17138	224.8999	-0.49578	211.3865	-0.71864	335.778	-0.0072487	381.6241	0.089052	74666.7656	-0.55261
024	2019-02-19t1844	1550623623.97	adult	265.8366	205.8445	-17.9914	1009.539	0.39818	210.8014	-0.62005	188.7187	-0.57726	360.5524	-0.51197	607.7448	-0.11762	426662	-0.63544	389.7882	-0.19363	213.6726	-0.95755	202.0426	-1.1856	305.5241	-0.56221	355.3778	-0.27617	70939.2891	-1.02
024	2019-02-19t2244	1550638024.18	adult	269.8366	209.8446	-13.9913	862.902	-0.3766	204.2385	-1.1165	182.7781	-1.0015	353.4703	-0.73663	562.5164	-0.51143	413378.8125	-1.1275	376.8825	-0.37338	210.4347	-1.172	201.8344	-1.3055	286.8217	-1.0207	336.9564	-0.59729	69864.3125	-1.2438
024	2019-02-20t0244	1550652424.34	adult	273.8367	213.8446	-9.9913
024	2019-02-20t0644	1550666823.58	adult	277.8365	217.8444	-5.9915	1125.9156	1.2835	195.9368	-1.9477	172.5167	-1.7978	347.4546	-1.0571	621.7906	0.046011	396576.0312	-1.9463	297.255	-3.5027	203.8806	-2.0387	204.2083	-1.6368	255.9817	-3.138	273.9519	-3.0237	67688.3438	-2.1548
024	2019-02-20t1044	1550681224.17	adult	281.8366	221.8446	-1.9913
024	2019-02-20t1444	1550695561.52	dead	285.8192	225.8272	1.9913
025	2019-02-08t1454	1549659458.42	larva	0	-53.9794	-265.8254
025	2019-02-08t1852	1549673775.17	larva	3.9769	-50.0025	-261.8485
025	2019-02-08t2252	1549688175.23	larva	7.9769	-46.0025	-257.8485
025	2019-02-09t0252	1549702577.61	larva	11.9776	-42.0018	-253.8478
025	2019-02-09t0652	1549716977.68	larva	15.9776	-38.0018	-249.8478
025	2019-02-09t1052	1549731376.57	larva	19.9773	-34.0021	-245.8481
025	2019-02-09t1452	1549745779.33	larva	23.978	-30.0013	-241.8474
025	2019-02-09t1852	1549760177.3	larva	27.9775	-26.0019	-237.8479
025	2019-02-09t2253	1549774586.06	larva	31.9799	-21.9995	-233.8455
025	2019-02-10t0253	1549788986.67	larva	35.9801	-17.9993	-229.8453
025	2019-02-10t0653	1549803385.12	larva	39.9796	-13.9997	-225.8458
025	2019-02-10t1052	1549817783.1	larva	43.9791	-10.0003	-221.8463
025	2019-02-10t1453	1549832184.55	larva	47.9795	-5.9999	-217.8459	569.8926	-1.0759	196.5302	-1.4699	175.8837	-1.1421	347.0695	-1.9254	452.1193	-1.5986	397777.0312	-1.4739	515.1278	-1.4013	277.9497	-1.8089	248.3295	-1.7832	464.0455	-1.4988	496.7322	-1.4186	92279.3125	-1.8138
025	2019-02-10t1852	1549846581.71	larva	51.9787	-2.0007	-213.8467	1523.4333	1.1448	262.3181	0.25043	206.8911	-0.2564	544.8881	0.38384	1017.9934	1.2961	530931.75	0.24511	1083.3069	0.42084	431.6063	0.018468	348.9471	-0.44971	875.8669	0.37368	973.8042	0.31547	143293.2812	-0.0030349
025	2019-02-10t2253	1549860986.51	adult	55.98	2.0007	-209.8454	676.8372	-0.86086	213.5182	-1.1198	183.5618	-1.017	445.7805	-0.82436	587.6387	-0.94365	432160.8125	-1.1244	552.4312	-1.2629	302.3639	-1.4658	286.7451	-1.2126	491.2557	-1.3432	531.8419	-1.2701	100384.8203	-1.4744
025	2019-02-11t0253	1549875390.91	adult	59.9812	6.0019	-205.8442	1238.5319	0.47053	265.8439	0.28308	224.7059	0.2077	552.3565	0.41419	868.2804	0.51418	538068.125	0.27766	1002.7487	0.27934	448.9134	0.38784	387.7706	0.19352	869.9005	0.50664	980.2448	0.4758	149039.25	0.36232
025	2019-02-11t0653	1549889786.05	adult	63.9799	10.0005	-201.8455	850.5428	-0.47412	242.8428	-0.38831	206.4825	-0.39249	503.1929	-0.1963	700.6021	-0.38053	491513.875	-0.39356	622.1985	-0.99013	359.8317	-0.65386	351.7913	-0.22279	570.6852	-0.8998	601.4247	-0.96012	119464.1094	-0.67047
025	2019-02-11t1044	1549903666.71	adult	67.8356	13.8563	-197.9898	632.1983	-1.0221	229.8988	-0.78638	214.0653	-0.18769	438.0342	-0.99579	535.2559	-1.2793	465315.25	-0.79163	639.136	-0.90557	375.1167	-0.39025	371.2932	0.11823	584.9644	-0.78666	627.8491	-0.82393	124538.7344	-0.40962
025	2019-02-11t1444	1549918066.35	adult	71.8355	17.8562	-193.9899	1322.6892	0.66795	266.8704	0.24084	222.9014	0.064502	508.5498	-0.17709	817.9281	0.22923	540145.75	0.23532	847.0191	-0.092949	371.7999	-0.35531	298.1155	-0.84142	760.9842	0.21565	810.6876	0.0011119	123437.5703	-0.37537
025	2019-02-11t1844	1549932466.59	adult	75.8356	21.8562	-189.9898	819.9613	-0.5899	221.9292	-1.0364	191.966	-0.90023	473.793	-0.5835	668.4918	-0.58693	449184.7812	-1.0418	612.9539	-0.92538	312.3609	-1.0615	270.8778	-1.1396	554.7282	-0.82853	581.2052	-0.93415	103703.8281	-1.0759
025	2019-02-11t2244	1549946867.83	adult	79.8359	25.8566	-185.9895	834.6947	-0.56084	242.6758	-0.38026	202.3289	-0.50501	533.6929	0.17069	718.9069	-0.30174	491175.875	-0.38568	575.7911	-1.0059	335.8798	-0.60271	330.889	-0.14286	517.6931	-0.94034	547.3478	-1.0107	111512.0781	-0.621
025	2019-02-12t0244	1549961267.9	adult	83.836	29.8566	-181.9894	683.8286	-0.94607	233.6964	-0.56061	206.1058	-0.29673	470.6896	-0.51351	575.2811	-1.091	473001.5938	-0.566	732.7713	-0.27434	398.456	0.41639	373.9334	0.62488	671.3704	0.083103	711.9088	-0.13634	132287.3906	0.39157
025	2019-02-12t0644	1549975667.93	adult	87.836	33.8566	-177.9894	895.6564	-0.40976	257.4304	0.21544	206.24	-0.19382	594.9519	1.0254	782.2898	0.096539	521039.0625	0.21009	692.4468	-0.35053	356.2831	-0.035636	321.5363	-0.017266	614.1312	-0.13315	658.4711	-0.28718	118285.9688	-0.057146
025	2019-02-12t1044	1549990067.89	adult	91.836	37.8566	-173.9894	674.483	-0.9707	245.8968	-0.027718	219.365	0.34429	503.2238	0.016796	600.8052	-0.91609	497695.0312	-0.033012	797.2591	0.21834	400.3069	0.72455	378.6038	0.95951	690.7874	0.47326	754.5989	0.31328	132901.9062	0.69937
025	2019-02-12t1444	1550004451.91	adult	95.8315	41.8522	-169.9939	699.0065	-0.91148	242.5192	-0.04018	211.8657	0.19707	501.648	0.073249	593.7702	-0.94115	490858.8125	-0.045421	603.8857	-0.57893	333.3038	-0.12392	322.3136	0.21738	521.2296	-0.49596	554.8319	-0.63	110656.875	-0.14412
025	2019-02-12t1844	1550018852.08	adult	99.8316	45.8522	-165.9938	1530.0063	1.1424	299.147	1.7149	247.1198	1.5137	632.4712	1.7034	1072.0911	1.7985	605473.5	1.7091	944.8499	1.1173	422.2739	1.2705	359.6675	0.88387	803.7189	1.4603	890.6048	1.2684	140194.9219	1.2437
025	2019-02-12t2244	1550033249.46	adult	103.8308	49.8515	-161.9946	978.7124	-0.23888	264.4337	0.76453	217.5014	0.57236	579.781	1.1567	757.0917	0.013734	535213.875	0.75902	763.2238	0.33258	354.2006	0.36312	324.6619	0.42335	614.3573	0.30488	699.6591	0.32011	117594.6094	0.34139
025	2019-02-13t0244	1550047649.97	adult	107.831	53.8516	-157.9944	926.6398	-0.37815	244.158	0.22393	199.6261	0.00040997	564.0657	1.0484	739.8435	-0.070944	494175.8125	0.21866	656.1065	-0.12384	334.1992	0.14375	276.9401	-0.25914	606.0676	0.33387	636.8033	0.045474	110954.125	0.12345
025	2019-02-13t0644	1550062050.47	adult	111.8311	57.8518	-153.9943	996.4276	-0.21655	264.8026	0.92087	219.961	0.81187	565.2367	1.1416	807.5366	0.33141	535960.375	0.91515	724.6234	0.27829	375.0055	0.82511	327.7772	0.61311	637.9853	0.63011	669.5961	0.29703	124501.8125	0.80145
025	2019-02-13t1044	1550076452.82	adult	115.8318	61.8524	-149.9936	752.1528	-0.81288	228.1555	-0.15143	191.0075	-0.22288	493.9035	0.34918	666.5041	-0.44715	461786.75	-0.15643	728.4267	0.34836	399.0655	1.2598	361.0177	1.2173	644.9649	0.7454	691.9326	0.48106	132489.75	1.2335
025	2019-02-13t1450	1550091194.66	adult	119.9267	65.9474	-145.8987	1132.623	0.1019	242.4646	0.35728	190.0295	-0.21458	553.5705	1.1502	867.5243	0.71017	490748.3438	0.35185	651.3591	0.0066928	356.9216	0.68617	332.1067	0.81089	574.8988	0.32388	611.3444	0.073767	118497.9609	0.66289
025	2019-02-13t1850	1550105601.26	adult	123.9286	69.9492	-141.8968	703.7197	-0.93856	227.9515	-0.04589	194.1904	-0.0081021	472.5985	0.23267	582.4092	-0.87096	461373.7812	-0.050947	696.7017	0.28439	372.7531	0.99616	347.3658	1.1302	608.2805	0.61975	664.6569	0.43479	123754.0469	0.97083
025	2019-02-13t2250	1550119999.65	adult	127.9281	73.9488	-137.8973	1287.7683	0.45895	252.7325	0.81022	199.9675	0.2662	553.3273	1.2883	969.1749	1.3125	511530.625	0.8042	672.6403	0.20304	336.7638	0.49409	315.31	0.64932	568.4383	0.39601	633.3435	0.30087	111805.5938	0.4721
025	2019-02-14t0250	1550134402.2	adult	131.9288	77.9495	-133.8966	1061.8928	-0.094318	241.8771	0.51232	194.2932	0.073598	539.9128	1.1906	794.3712	0.35489	489559.1875	0.50663	632.7981	0.03581	308.2266	0.097341	289.5555	0.26228	498.2052	-0.052537	573.4054	-0.0074061	102331.2344	0.078058
025	2019-02-14t0650	1550148798.46	adult	135.9278	81.9484	-129.8976	1824.8265	1.7647	261.2803	1.2179	214.5205	0.95709	581.0748	1.7689	914.5768	1.0529	528831.375	1.2114	582.8297	-0.18853	290.1381	-0.14023	249.8903	-0.38453	513.4414	0.10957	550.1554	-0.10275	96325.8438	-0.15798
025	2019-02-14t1050	1550163203.9	adult	139.9293	85.9499	-125.8961	1579.6295	1.1857	252.2281	0.97298	202.9744	0.51087	555.6746	1.5217	946.8923	1.2704	510509.6875	0.96684	615.1263	0.023226	325.3555	0.49553	315.7242	0.85318	530.7831	0.29301	575.6251	0.097841	108018.0312	0.47442
025	2019-02-14t1450	1550177615.31	adult	143.9325	89.9531	-121.8929	1601.5681	1.271	246.902	0.84423	201.1606	0.46607	524.2137	1.192	916.7476	1.1419	499729.5625	0.83833	635.9238	0.18312	303.1884	0.18991	285.7202	0.36847	519.8016	0.27307	606.7993	0.34466	100658.5469	0.17051
025	2019-02-14t1850	1550192014.8	adult	147.9323	93.953	-117.8931	1255.3309	0.42142	253.4082	1.1145	203.4473	0.58593	583.1923	2.003	874.0332	0.94385	512898.25	1.1086	669.9268	0.42994	336.2815	0.81478	308.9113	0.8565	542.5461	0.5131	631.7873	0.56838	111645.4688	0.7927
025	2019-02-14t2250	1550206407.24	adult	151.9302	97.9509	-113.8952	1385.6597	0.78884	248.4439	0.97875	202.2465	0.54697	532.7499	1.4194	942.1808	1.3949	502850.4375	0.97298	537.6445	-0.25179	294.5239	0.15844	288.2114	0.51723	448.8064	-0.14265	512.604	-0.12808	97781.9453	0.13905
025	2019-02-15t0250	1550220806.16	adult	155.9299	101.9506	-109.8955	853.9932	-0.57209	212.697	-0.26963	174.5243	-0.6846	483.1596	0.83194	753.3907	0.32868	430498.6875	-0.27477	447.8714	-0.72037	277.665	-0.081538	283.8599	0.48218	393.5218	-0.52195	413.8097	-0.72382	92184.7969	-0.10032
025	2019-02-15t0650	1550235204.94	adult	159.9296	105.9502	-105.8958	921.7548	-0.3718	222.2244	0.094929	188.396	-0.059411	437.835	0.2819	733.4633	0.25117	449782.125	0.090036	625.7122	0.3778	294.1686	0.26085	278.5164	0.42161	455.82	0.031856	561.147	0.31864	97663.9688	0.24085
025	2019-02-15t1044	1550249256.02	adult	163.8327	109.8533	-101.9927	1052.5358	0.0068804	233.5955	0.532	195.6872	0.27308	489.0539	1.0008	835.3873	0.91444	472797.3125	0.52764	524.5876	-0.17133	296.1041	0.34374	292.9338	0.74337	445.6111	0.0033963	505.3958	-0.0029874	98306.5703	0.32341
025	2019-02-15t1444	1550263656.2	adult	167.8327	113.8534	-97.9927	1130.933	0.25107	243.1994	0.91038	199.019	0.42647	526.0995	1.5426	942.9803	1.6262	492235.5938	0.90636	481.7324	-0.38272	283.9383	0.16578	277.3097	0.46869	417.462	-0.18132	446.1248	-0.36298	94267.5156	0.14545
025	2019-02-15t1844	1550278056.45	adult	171.8328	117.8534	-93.9926	862.6232	-0.46331	203.9624	-0.56725	166.3402	-1.133	465.415	0.75793	732.2724	0.35562	412820	-0.57118	544.7118	0.053007	294.7429	0.40869	292.258	0.80667	437.2964	0.034782	501.3348	0.073684	97854.6328	0.38742
025	2019-02-15t2244	1550292455.07	adult	175.8324	121.853	-89.993	842.6002	-0.50143	230.0677	0.44031	198.4815	0.39348	470.8447	0.86843	675.2368	0.024959	465657.0625	0.43622	582.4105	0.3388	280.809	0.19594	266.5797	0.32672	438.9047	0.097641	505.4967	0.15406	93228.5938	0.17454
025	2019-02-16t0244	1550306855.84	adult	179.8326	125.8533	-85.9928	1042.171	0.082868	239.4344	0.81718	201.0861	0.51659	474.231	0.954	872.1803	1.3075	484615.3125	0.81269	513.6702	-0.042536	257.3462	-0.19916	234.7015	-0.29048	413.6309	-0.070074	491.5307	0.10473	85438.9375	-0.22007
025	2019-02-16t0644	1550321255.54	adult	183.8325	129.8532	-81.9929	1038.0708	0.095293	234.6233	0.64447	194.0727	0.17034	501.1424	1.3795	803.2663	0.89969	474877.5625	0.63962	530.241	0.11172	252.281	-0.25729	213.7821	-0.69672	428.5567	0.10616	486.0647	0.11454	83757.2812	-0.27854
025	2019-02-16t1044	1550335656.04	adult	187.8327	133.8533	-77.9927	740.4454	-0.74855	236.1365	0.71857	207.3402	0.81707	445.8207	0.62746	633.7605	-0.16582	477940.25	0.71328	502.1763	-0.024419	288.115	0.46259	279.1711	0.69993	431.0067	0.17464	468.4721	0.031159	95654.1875	0.43834
025	2019-02-16t1444	1550350055.53	adult	191.8325	137.8532	-73.9929	647.2905	-1.0179	226.6644	0.35248	196.0178	0.25278	444.0097	0.6379	584.5532	-0.46757	458768.6875	0.34698	459.9886	-0.26641	281.926	0.3821	279.7222	0.74957	387.9851	-0.17045	424.612	-0.26151	93599.4219	0.35755
025	2019-02-16t1844	1550364456.18	adult	195.8327	141.8534	-69.9927	972.0606	-0.037223	233.5238	0.63628	198.9388	0.38788	461.1194	0.92984	803.1622	0.98889	472652.1875	0.63007	507.0436	0.087669	276.0489	0.30154	253.4266	0.2121	434.6946	0.29218	490.6333	0.2814	91648.2344	0.27661
025	2019-02-16t2244	1550378856.5	adult	199.8328	145.8534	-65.9926	1014.4808	0.10876	230.9684	0.53783	194.5011	0.1514	462.2484	0.98646	798.2317	0.9847	467480.125	0.53115	593.3676	0.72627	300.5609	0.8266	290.1942	1.0529	454.9511	0.52368	517.8199	0.53738	99786.2031	0.79904
025	2019-02-17t0244	1550393256.52	adult	203.8328	149.8534	-61.9926	1021.7327	0.14922	230.0797	0.50526	189.897	-0.09926	485.064	1.3838	851.5566	1.3728	465681.25	0.49801	576.1138	0.6576	275.8547	0.3642	243.7298	0.040675	460.9104	0.62957	500.4043	0.44662	91583.75	0.33709
025	2019-02-17t0644	1550407656.09	adult	207.8327	153.8533	-57.9927	947.995	-0.071045	229.8096	0.49525	195.3378	0.15689	479.9135	1.351	738.9116	0.63497	465134.625	0.48727	529.377	0.37175	266.3012	0.19901	252.413	0.26244	411.1776	0.19655	456.2557	0.13184	88411.9922	0.17114
025	2019-02-17t1044	1550422057.15	adult	211.833	157.8536	-53.9924	1325.8429	1.1702	216.5406	-0.077026	178.3903	-0.74451	442.5084	0.78988	978.4592	2.3127	438278.125	-0.084774	421.2107	-0.38591	238.3767	-0.36799	226.5419	-0.32636	358.2966	-0.28933	390.8284	-0.37777	79141.0703	-0.39533
025	2019-02-17t1444	1550436457.21	adult	215.833	161.8536	-49.9924	989.5963	0.085859	235.0652	0.73311	200.2253	0.3757	472.6316	1.3324	744.9594	0.72016	475771.875	0.7231	443.1354	-0.18794	235.9543	-0.4005	221.1921	-0.44312	355.2902	-0.28641	392.9623	-0.32808	78336.8125	-0.429
025	2019-02-17t1844	1550450857.57	adult	219.8331	165.8537	-45.9923	971.0469	0.034416	205.6794	-0.58339	180.0977	-0.71315	380.6695	-0.19165	711.405	0.50451	416295.1875	-0.59123	378.0048	-0.66645	209.674	-0.97655	195.6536	-1.0747	309.8579	-0.73499	343.8047	-0.73473	69611.7812	-1.0044
025	2019-02-17t2244	1550465257.96	adult	223.8332	169.8538	-41.9922	1158.4685	0.70007	225.4822	0.3121	194.6451	0.045369	388.6222	-0.035696	977.622	2.4392	456376	0.30139	356.0544	-0.82391	228.8633	-0.52254	217.977	-0.50185	312.6438	-0.68243	338.1928	-0.76527	75982.625	-0.55317
025	2019-02-18t0244	1550479657.49	adult	227.8331	173.8537	-37.9923	1084.9581	0.46466	208.3047	-0.49683	184.6203	-0.52196	396.519	0.12818	615.5885	-0.15416	421608.75	-0.50593	312.0528	-1.1804	211.6586	-0.92023	211.984	-0.65233	273.4376	-1.1055	301.3841	-1.0976	70270.6406	-0.95083
025	2019-02-18t0644	1550494056.98	adult	231.8329	177.8536	-33.9925	805.5128	-0.54335	189.7739	-1.4104	165.0162	-1.6363	363.1865	-0.46872	632.863	-0.015506	384102.375	-1.4169	299.5476	-1.289	211.3114	-0.9248	208.3833	-0.74806	276.3351	-1.0641	291.1172	-1.1927	70155.3984	-0.95688
025	2019-02-18t1044	1550508429.74	adult	235.8254	181.846	-30
025	2019-02-18t1444	1550522831.58	adult	239.8259	185.8465	-25.9995
025	2019-02-18t1844	1550537228.51	adult	243.825	189.8457	-22.0004
025	2019-02-18t2244	1550551628.71	adult	247.8251	193.8457	-18.0003
025	2019-02-19t0244	1550566027.84	adult	251.8248	197.8455	-14.0006
025	2019-02-19t0644	1550580428.46	adult	255.825	201.8457	-10.0004
025	2019-02-19t1044	1550594829.02	adult	259.8252	205.8458	-6.0002
025	2019-02-19t1444	1550609230.77	adult	263.8257	209.8463	-1.9997
025	2019-02-19t1844	1550623628.95	dead	267.8251	213.8458	1.9997
026	2019-02-08t1454	1549659462.78	larva	0	-57.9807	-253.825
026	2019-02-08t1852	1549673779.59	larva	3.9769	-54.0038	-249.8481
026	2019-02-08t2252	1549688179.76	larva	7.9769	-50.0038	-245.8481
026	2019-02-09t0252	1549702582.06	larva	11.9776	-46.0031	-241.8475
026	2019-02-09t0652	1549716982.11	larva	15.9776	-42.0031	-237.8474
026	2019-02-09t1052	1549731380.98	larva	19.9773	-38.0034	-233.8478
026	2019-02-09t1452	1549745783.81	larva	23.9781	-34.0026	-229.847
026	2019-02-09t1852	1549760181.76	larva	27.9775	-30.0032	-225.8475
026	2019-02-09t2253	1549774590.67	larva	31.98	-26.0007	-221.8451
026	2019-02-10t0253	1549788991.17	larva	35.9801	-22.0006	-217.8449
026	2019-02-10t0653	1549803389.72	larva	39.9797	-18.001	-213.8453
026	2019-02-10t1052	1549817787.57	larva	43.9791	-14.0016	-209.8459
026	2019-02-10t1453	1549832188.94	larva	47.9795	-10.0012	-205.8455	594.9732	-1.0176	164.7309	-2.3206	138.139	-2.2837	357.0649	-1.8069	516.2509	-1.2707	335886.2188	-2.2914	468.4419	-1.5464	255.8589	-2.062	240.2555	-1.886	425.3474	-1.6682	446.6748	-1.5944	88783.0234	-1.9334
026	2019-02-10t1852	1549846586.21	larva	51.9787	-6.002	-201.8463	700.1215	-0.78932	179.1846	-1.9992	149.8035	-1.9943	387.5484	-1.4833	563.6328	-1.0488	364282.3438	-1.9816	547.5773	-1.2907	283.328	-1.7241	255.1752	-1.6655	466.2366	-1.4762	514.3762	-1.3472	98598.1406	-1.571
026	2019-02-10t2253	1549860991.16	larva	55.9801	-2.0006	-197.8449	673.8244	-0.86802	197.6463	-1.5542	166.8299	-1.5299	422.876	-1.0965	587.2938	-0.94544	403198.4375	-1.5159	610.978	-1.0703	258.9689	-1.9891	195.8063	-2.4131	535.9034	-1.135	584.0559	-1.0751	89344.2578	-1.8718
026	2019-02-11t0253	1549875395.42	adult	59.9813	2.0006	-193.8437	588.8859	-1.0891	215.2481	-1.1181	197.5951	-0.62965	416.6686	-1.1992	547.7548	-1.1718	438675.5625	-1.0817	682.3426	-0.8083	364.5023	-0.65755	338.3923	-0.47046	608.152	-0.7567	658.5127	-0.76574	125753.2812	-0.49854
026	2019-02-11t0653	1549889790.7	adult	63.98	5.9993	-189.8451	822.8543	-0.54128	219.9422	-1.0301	192.3776	-0.83178	446.1812	-0.87479	680.6867	-0.48628	446702.5938	-1.0138	934.2954	0.10488	401.1515	-0.12769	301.1242	-0.9173	810.3068	0.29947	895.338	0.21464	139600.7188	0.094994
026	2019-02-11t1044	1549903671.17	adult	67.8357	9.855	-185.9894	677.8807	-0.91024	209.6438	-1.3604	184.0537	-1.1301	422.6626	-1.1789	579.8066	-1.0405	427882.9688	-1.3157	717.738	-0.62035	333.5999	-0.93394	279.181	-1.1687	633.197	-0.53605	675.3535	-0.62705	115425.5625	-0.76589
026	2019-02-11t1444	1549918070.93	adult	71.8356	13.8549	-181.9894	555.9465	-1.2308	206.4117	-1.4901	181.1862	-1.2547	417.7992	-1.2583	488.1031	-1.5565	420873.4062	-1.4516	643.9797	-0.85716	327.6986	-0.94992	309.671	-0.67681	563.8089	-0.85199	613.8635	-0.84773	113056.0312	-0.79328
026	2019-02-11t1844	1549932471.05	adult	75.8356	17.8549	-177.9894	699.0715	-0.89274	227.4372	-0.87791	189.3994	-0.98173	473.2411	-0.59006	622.5948	-0.83837	463289.5625	-0.84132	894.0786	0.17206	374.8952	-0.20122	322.9689	-0.38703	731.0012	0.1621	827.3604	0.16852	129713.7422	-0.0069842
026	2019-02-11t2244	1549946872.52	adult	79.836	21.8553	-173.989	953.4948	-0.26094	224.8762	-0.89311	188.8387	-0.93554	430.8929	-1.0467	714.6495	-0.32536	458522.5	-0.85052	603.5278	-0.89355	236.6256	-1.9829	190.9949	-2.1831	471.3416	-1.209	546.8652	-1.0129	80689.3359	-1.9026
026	2019-02-12t0244	1549961272.42	adult	83.836	25.8553	-169.989	645.0447	-1.0444	201.6017	-1.4877	170.5695	-1.4405	401.105	-1.3359	529.7901	-1.3466	411267.5	-1.4471	697.2243	-0.42412	281.9775	-1.2189	234.0923	-1.4333	562.6824	-0.56614	629.7255	-0.53164	97282.2422	-1.0792
026	2019-02-12t0644	1549975672.43	adult	87.836	29.8553	-165.989	652.8824	-1.025	193.9216	-1.6262	163.4718	-1.589	377.2478	-1.5457	522.7137	-1.3753	395600.0938	-1.587	402.0293	-1.6223	216.4838	-2.0182	199.9875	-1.8245	361.7002	-1.6848	385.2748	-1.6485	75119.8906	-1.8904
026	2019-02-12t1044	1549990072.42	adult	91.836	33.8553	-161.989	661.2222	-1.0042	206.1729	-1.1856	173.1618	-1.1906	417.173	-0.99962	595.7168	-0.94507	420386.4688	-1.1462	488.0509	-1.1829	267.1139	-1.1838	250.3212	-0.96977	432.0473	-1.1602	458.0186	-1.214	92421.3984	-1.0382
026	2019-02-12t1444	1550004456.52	adult	95.8316	37.8509	-157.9934	741.0604	-0.80614	192.5058	-1.5081	163.7025	-1.4376	369.0724	-1.4958	566.6085	-1.096	392134.3125	-1.4766	454.1556	-1.2766	243.6354	-1.4209	223.5822	-1.2861	394.3725	-1.3161	418.1795	-1.3539	84054.2188	-1.2971
026	2019-02-12t1844	1550018856.63	adult	99.8316	41.8509	-153.9934	778.0009	-0.72147	199.0273	-1.2502	168.6718	-1.2104	408.4015	-0.96043	610.3017	-0.83411	406413.6562	-1.2026	552.9571	-0.74825	246.3074	-1.2975	214.7924	-1.3511	441.4902	-0.92987	493.9576	-0.88072	83990.8359	-1.2144
026	2019-02-12t2244	1550033254.03	adult	103.8309	45.8502	-149.9941	706.6669	-0.90694	196.6969	-1.2635	170.8189	-1.087	379.3046	-1.2412	594.9715	-0.91013	400868.2812	-1.2274	492.416	-0.98204	234.1524	-1.4042	209.1795	-1.3806	398.3284	-1.146	450.7559	-1.0543	81250.8906	-1.2623
026	2019-02-13t0244	1550047654.43	adult	107.831	49.8503	-145.994	449.9938	-1.5407	170.3752	-2.0124	151.3143	-1.7567	324.9322	-1.8301	392.9942	-2.0449	347735.8438	-1.9731	394.8319	-1.4163	208.9559	-1.7173	183.518	-1.7371	354.2256	-1.3824	377.5624	-1.4093	72089.7734	-1.6074
026	2019-02-13t0644	1550062055.06	adult	111.8312	53.8505	-141.9938	1101.4305	0.038416	208.4366	-0.8103	182.0531	-0.59762	367.1655	-1.2566	673.3329	-0.43123	421875.5938	-0.81491	459.0371	-1.0568	247.8393	-1.084	220.3332	-1.11	397.8394	-1.0247	427.3007	-1.0803	82282.6406	-1.0977
026	2019-02-13t1044	1550076457.45	adult	115.8319	57.8512	-137.9932	929.6989	-0.38306	204.3876	-0.89067	182.1388	-0.55918	334.9798	-1.5813	679.3452	-0.37443	413680.4062	-0.89511	399.0264	-1.3209	236.8101	-1.2061	229.2564	-0.92924	330.656	-1.4373	368.3799	-1.3735	78620.9531	-1.2185
026	2019-02-13t1450	1550091199.19	adult	119.9268	61.9461	-133.8983	596.7419	-1.1913	197.0753	-1.0739	175.4343	-0.7798	377.6933	-0.99289	527.6514	-1.205	398880.5	-1.078	641.7571	-0.042334	284.1242	-0.43361	241.6517	-0.68604	490.6691	-0.26574	592.103	-0.037464	94329.2344	-0.45006
026	2019-02-13t1850	1550105605.87	adult	123.9286	65.9479	-129.8964	478.4817	-1.4811	173.5183	-1.7878	157.5385	-1.4578	305.2143	-1.8132	409.1271	-1.8426	351201.0938	-1.791	442.0878	-1.0237	229.3991	-1.2363	213.1132	-1.128	354.2991	-1.172	373.3792	-1.2622	76160.5156	-1.2474
026	2019-02-13t2250	1550120004.28	adult	127.9282	69.9475	-125.8968	924.3208	-0.41677	198.0202	-0.96757	176.2767	-0.69006	360.0382	-1.0828	569.6835	-0.92018	400792.8125	-0.97158	319.6957	-1.6224	183.2516	-1.9269	175.1736	-1.7471	261.6844	-1.7864	299.1074	-1.6624	60839.5312	-1.9334
026	2019-02-14t0250	1550134406.86	adult	131.9289	73.9482	-121.8961	552.8777	-1.3265	195.9539	-1.004	179.0109	-0.55568	342.2395	-1.247	464.8058	-1.4871	396610.75	-1.008	443.4252	-0.95214	233.1715	-1.1025	210.7973	-1.1089	374.451	-0.94148	405.6708	-1.0024	77412.9375	-1.1145
026	2019-02-14t0650	1550148803.11	adult	135.9279	77.9472	-117.8972	693.2915	-0.99986	197.6206	-0.91915	177.4716	-0.59868	366.6048	-0.89366	563.5195	-0.91651	399984.1562	-0.92321	493.4654	-0.66024	232.7489	-1.0719	196.6746	-1.3292	396.4264	-0.74089	443.7126	-0.74209	77272.6406	-1.0843
026	2019-02-14t1050	1550163208.53	adult	139.9294	81.9487	-113.8957	547.9278	-1.3704	173.7843	-1.7032	153.5221	-1.6048	334.1975	-1.2482	479.0492	-1.3736	351739.5312	-1.7066	451.0494	-0.85582	224.9147	-1.1636	207.0961	-1.1145	360.8112	-0.96057	412.0441	-0.90031	74671.6797	-1.176
026	2019-02-14t1450	1550177620.06	adult	143.9326	85.9519	-109.8925	658.449	-1.1047	194.8072	-0.95967	181.2296	-0.40067	300.9631	-1.6223	502.7425	-1.2213	394289.8438	-0.96399	364.1513	-1.2968	223.8843	-1.1437	210.5986	-1.0192	316.3432	-1.2523	350.37	-1.2481	74329.5859	-1.1567
026	2019-02-14t1850	1550192019.61	adult	147.9325	89.9518	-105.8926	760.0388	-0.8462	187.1449	-1.2112	172.297	-0.78523	304.7897	-1.5445	530.1968	-1.0462	378781.375	-1.2157	484.9403	-0.59738	236.7049	-0.88584	212.4224	-0.95376	377.9874	-0.74288	418.5128	-0.78321	78586.0312	-0.90061
026	2019-02-14t2250	1550206411.91	adult	151.9303	93.9496	-101.8947	665.5365	-1.0785	179.2597	-1.4805	165.7982	-1.073	268.4842	-1.9874	486.1629	-1.2821	362821.5625	-1.4852	361.9751	-1.2499	205.1265	-1.3902	195.3181	-1.2479	293.971	-1.348	327.9421	-1.3251	68102	-1.4037
026	2019-02-15t0250	1550220810.77	adult	155.93	97.9493	-97.895	692.0359	-0.99752	196.9422	-0.83771	185.5917	-0.18662	293.8331	-1.6364	486.4387	-1.2584	398611.0625	-0.84273	313.677	-1.5005	183.5851	-1.7338	171.7647	-1.6755	268.9111	-1.5114	286.2353	-1.5697	60950.2422	-1.7473
026	2019-02-15t0650	1550235209.6	adult	159.9297	101.949	-93.8954	825.0578	-0.62913	203.8173	-0.57972	190.116	0.019142	310.131	-1.4045	498.65	-1.1649	412526.2812	-0.58458	351.1313	-1.2515	223.724	-0.99156	217.7115	-0.76239	312.4074	-1.1276	340.7895	-1.1719	74276.3594	-1.0083
026	2019-02-15t1044	1550249260.67	adult	163.8327	105.852	-89.9923	795.0898	-0.68719	203.8343	-0.57589	190.7674	0.044955	310.572	-1.3865	504.5326	-1.1097	412560.625	-0.5803	390.4237	-0.9807	219.7111	-1.0297	204.9002	-0.98909	306.8273	-1.1359	329.1056	-1.2147	72944.0938	-1.0471
026	2019-02-15t1444	1550263660.91	adult	167.8328	109.8521	-85.9922	935.4608	-0.28395	205.573	-0.50786	189.4209	-0.024632	298.8797	-1.5336	584.6122	-0.59544	416079.8438	-0.51194	329.088	-1.3106	198.4058	-1.3864	191.6138	-1.2338	275.076	-1.3614	295.3128	-1.409	65870.7266	-1.4034
026	2019-02-15t1844	1550278061.12	adult	171.8329	113.8522	-81.9922
026	2019-02-15t2244	1550292459.72	adult	175.8325	117.8518	-77.9926	501.8303	-1.46	170.7377	-1.8449	159.2811	-1.4933	274.0538	-1.8621	412.9616	-1.6368	345573.125	-1.8488	358.7368	-1.0571	206.5262	-1.1772	195.8586	-1.1069	295.5329	-1.1184	332.6121	-1.0753	68566.6875	-1.195
026	2019-02-16t0244	1550306860.58	adult	179.8327	121.852	-73.9923	563.4866	-1.2786	172.6191	-1.782	163.3064	-1.3189	246.0249	-2.2548	409.6643	-1.6433	349381.0312	-1.7859	341.8619	-1.1315	188.3566	-1.4867	178.7362	-1.4374	288.7631	-1.1431	317.9375	-1.1478	62534.3984	-1.5038
026	2019-02-16t0644	1550321260.22	adult	183.8326	125.8519	-69.9924
026	2019-02-16t1044	1550335660.71	adult	187.8328	129.8521	-65.9923
026	2019-02-16t1444	1550350060.19	adult	191.8326	133.8519	-61.9924
026	2019-02-16t1844	1550364460.91	adult	195.8328	137.8521	-57.9922
026	2019-02-16t2244	1550378861.26	adult	199.8329	141.8522	-53.9921
026	2019-02-17t0244	1550393261.23	adult	203.8329	145.8522	-49.9921
026	2019-02-17t0644	1550407660.78	adult	207.8328	149.8521	-45.9923
026	2019-02-17t1044	1550422061.89	adult	211.8331	153.8524	-41.992
026	2019-02-17t1444	1550436461.93	adult	215.8331	157.8524	-37.9919
026	2019-02-17t1844	1550450862.26	adult	219.8332	161.8525	-33.9918
026	2019-02-17t2244	1550465262.68	adult	223.8333	165.8526	-29.9917
026	2019-02-18t0244	1550479662.24	adult	227.8332	169.8525	-25.9919
026	2019-02-18t0644	1550494061.69	adult	231.833	173.8523	-21.992
026	2019-02-18t1044	1550508434.49	adult	235.8255	177.8448	-17.9996
026	2019-02-18t1444	1550522836.37	adult	239.826	181.8453	-13.999
026	2019-02-18t1844	1550537233.35	adult	243.8252	185.8445	-9.9999
026	2019-02-18t2244	1550551633.44	adult	247.8252	189.8445	-5.9999
026	2019-02-19t0244	1550566032.64	adult	251.825	193.8443	-2.0001
026	2019-02-19t0644	1550580433.19	dead	255.8251	197.8444	2.0001
027	2019-02-08t1454	1549659467.14	egg	-1.9885	-53.9795	-209.833
027	2019-02-08t1852	1549673784.01	larva	1.9885	-50.0025	-205.8561
027	2019-02-08t2252	1549688184.27	larva	5.9885	-46.0025	-201.8561
027	2019-02-09t0252	1549702586.46	larva	9.9891	-42.0019	-197.8555
027	2019-02-09t0652	1549716986.57	larva	13.9892	-38.0018	-193.8554
027	2019-02-09t1052	1549731385.55	larva	17.9889	-34.0021	-189.8557
027	2019-02-09t1452	1549745788.3	larva	21.9896	-30.0014	-185.8549
027	2019-02-09t1852	1549760186.19	larva	25.9891	-26.0019	-181.8555
027	2019-02-09t2253	1549774595.19	larva	29.9916	-21.9994	-177.853
027	2019-02-10t0253	1549788995.88	larva	33.9918	-17.9992	-173.8528
027	2019-02-10t0653	1549803394.23	larva	37.9913	-13.9997	-169.8533
027	2019-02-10t1052	1549817792.2	larva	41.9907	-10.0003	-165.8539
027	2019-02-10t1453	1549832193.41	larva	45.9911	-5.9999	-161.8535	704.7816	-0.75471	187.3727	-1.6813	160.4721	-1.5748	376.844	-1.5515	568.1196	-0.99497	379242.4375	-1.6851	689.5952	-0.86896	322.1842	-1.3166	281.301	-1.3788	569.8706	-1.0473	631.1706	-0.95563	106965.1406	-1.3257
027	2019-02-10t1852	1549846590.7	larva	49.9903	-2.0007	-157.8543	1168.9496	0.31392	219.4234	-0.88476	173.2482	-1.2523	497.6886	-0.1591	842.0441	0.39156	444112.9375	-0.88931	908.7876	-0.15797	457.1331	0.28046	409.7986	0.30558	815.0485	0.067691	872.8901	-0.074037	151768.1875	0.2568
027	2019-02-10t2253	1549860995.63	adult	53.9917	2.0007	-153.8529	1502.9774	1.0992	269.6107	0.43102	223.8239	0.2372	526.6511	0.15132	895.0704	0.65973	545692.125	0.42557	1543.226	1.9428	554.0499	1.5126	429.7689	0.63622	1239.3603	2.0798	1485.6046	2.2283	183944.5625	1.4776
027	2019-02-11t0253	1549875399.97	adult	57.9929	6.0019	-149.8517	758.1174	-0.6753	247.6322	-0.20411	218.2336	0.026123	449.593	-0.79383	618.8288	-0.78961	501207.625	-0.20929	853.1607	-0.25127	418.4868	-0.02772	390.205	0.18929	715.8475	-0.26668	783.6941	-0.30658	138937.625	-0.049341
027	2019-02-11t0653	1549889795.23	adult	61.9916	10.0006	-145.853	792.9188	-0.60654	248.1782	-0.2228	216.9332	-0.050153	446.1996	-0.8616	644.1793	-0.67235	502312.6875	-0.22806	843.6891	-0.23713	387.2039	-0.34123	338.7917	-0.43327	668.6633	-0.43741	783.2906	-0.25909	128551.6797	-0.36043
027	2019-02-11t1044	1549903675.66	adult	65.8472	13.8562	-141.9973	927.9736	-0.29182	215.2827	-1.1803	172.6401	-1.4673	485.4216	-0.41943	715.3799	-0.30778	435732.125	-1.1854	708.7629	-0.67055	350.8668	-0.73943	326.2376	-0.54357	619.8448	-0.63086	690.1057	-0.58685	116487.7891	-0.75547
027	2019-02-11t1444	1549918075.52	adult	69.8472	17.8562	-137.9974	1020.3906	-0.076219	251.569	-0.18583	203.5092	-0.53535	537.0983	0.17289	812.1801	0.20122	509175.6875	-0.19126	1234.498	1.3087	418.5066	0.22496	338.5758	-0.30301	891.2863	0.86142	1081.8638	1.1126	138944.1875	0.19994
027	2019-02-11t1844	1549932475.54	adult	73.8472	21.8562	-133.9974	658.6356	-0.98643	244.8906	-0.39501	219.4482	-0.050711	415.7019	-1.2887	529.6576	-1.342	495658.625	-0.40046	558.0859	-1.166	286.2411	-1.476	252.6788	-1.4547	485.6531	-1.2545	529.2464	-1.197	95032.0469	-1.4865
027	2019-02-11t2244	1549946877.16	adult	77.8477	25.8567	-129.9969	796.5916	-0.65347	187.9175	-1.9896	157.226	-1.9768	417.1164	-1.2361	627.5341	-0.81131	380345	-1.995	572.9189	-1.0504	293.9606	-1.2515	263.3861	-1.1888	515.6678	-1.0015	554.4712	-1.017	97594.9141	-1.2647
027	2019-02-12t0244	1549961276.92	adult	81.8476	29.8566	-125.997	1012.2584	-0.11347	207.056	-1.3696	169.3391	-1.5199	454.4678	-0.73762	721.9908	-0.27649	419081.25	-1.375	730.4412	-0.33235	333.7657	-0.56157	276.0849	-0.87818	636.8729	-0.1866	697.4983	-0.26034	110810.2031	-0.58017
027	2019-02-12t0644	1549975676.96	adult	85.8476	33.8566	-121.997	645.8569	-1.0427	213.0897	-1.1134	183.2803	-0.98725	431.2959	-0.9438	559.3304	-1.1746	431293.625	-1.1188	490.2246	-1.2665	284.1693	-1.1219	275.1474	-0.76667	434.7461	-1.2829	468.1195	-1.2724	94344.2109	-1.1371
027	2019-02-12t1044	1549990077.12	adult	89.8477	37.8567	-117.9969	630.5073	-1.0816	183.9877	-1.8725	152.5183	-1.9101	395.1702	-1.2965	512.9822	-1.4236	372391.0625	-1.8776	456.4002	-1.3554	262.8588	-1.3007	250.4855	-1.0184	403.1606	-1.3856	428.5169	-1.3993	87269.125	-1.3151
027	2019-02-12t1444	1550004461.15	adult	93.8432	41.8522	-114.0014	767.8132	-0.7367	207.3633	-1.1102	173.1183	-1.1536	453.8344	-0.52931	641.7575	-0.67485	419703.25	-1.1152	496.8935	-1.1101	274.2378	-1.028	262.455	-0.73866	399.6293	-1.3227	433.0141	-1.3088	91046.9375	-1.0437
027	2019-02-12t1844	1550018861.26	adult	97.8432	45.8522	-110.0013	584.9001	-1.1983	194.1506	-1.4259	166.8609	-1.3005	394.8337	-1.1556	515.1391	-1.3826	392960.875	-1.4307	543.1776	-0.82741	272.8163	-0.95299	254.9985	-0.76778	438.9025	-0.98648	488.7826	-0.94348	90575.0312	-0.96874
027	2019-02-12t2244	1550033258.59	adult	101.8425	49.8515	-106.0021	799.6966	-0.67296	188.0786	-1.5465	159.4063	-1.5107	392.233	-1.1193	603.3441	-0.86812	380671.1562	-1.5511	578.483	-0.59423	261.0606	-1.0434	232.7051	-1.0426	467.4268	-0.71911	498.2144	-0.82387	86672.125	-1.0584
027	2019-02-13t0244	1550047658.97	adult	105.8426	53.8516	-102.002	502.9846	-1.4094	163.1351	-2.249	148.7918	-1.8581	290.4939	-2.274	391.4358	-2.0625	330185.5	-2.2531	589.0941	-0.48316	307.7976	-0.28313	275.6172	-0.31042	539.0647	-0.16065	568.1798	-0.37178	102188.8047	-0.3015
027	2019-02-13t0644	1550062059.64	adult	109.8428	57.8518	-98.0018	687.2776	-0.96484	187.233	-1.4808	166.7267	-1.1809	344.1091	-1.5674	541.8384	-1.1886	378959.5625	-1.4851	595.8938	-0.39453	260.9504	-0.91486	225.1412	-1.0548	480.8097	-0.48555	527.6157	-0.53785	86635.5469	-0.9297
027	2019-02-13t1044	1550076462.24	adult	113.8435	61.8525	-94.0011	1513.7169	1.0344	229.8153	-0.12577	200.788	0.1254	410.298	-0.70004	736.6212	-0.061464	465146.0938	-0.1308	460.4347	-1.0291	265.1175	-0.79793	243.3582	-0.71821	409.3587	-0.91594	453.7668	-0.90515	88019.0156	-0.8128
027	2019-02-13t1450	1550091203.88	adult	117.9384	65.9474	-89.9062	1434.6947	0.83308	226.673	-0.1678	198.1236	0.075458	412.3421	-0.60513	726.8072	-0.095806	458786.1875	-0.17276	683.7441	0.15105	289.2276	-0.37947	229.5881	-0.90248	560.6682	0.19616	644.9071	0.24349	96023.5625	-0.39629
027	2019-02-13t1850	1550105610.53	adult	121.9403	69.9493	-85.9043	1012.7238	-0.19294	224.789	-0.17407	190.9465	-0.15769	454.5389	-0.022255	783.3512	0.24274	454972.9062	-0.179	510.7714	-0.6894	267.1557	-0.67076	242.4655	-0.65315	414.5329	-0.77069	472.2841	-0.70608	88695.6953	-0.68545
027	2019-02-13t2250	1550120008.88	adult	125.9398	73.9488	-81.9048	803.2179	-0.70479	210.394	-0.58747	187.7176	-0.24668	367.7384	-1.0183	576.5217	-0.89447	425837.4375	-0.59191	504.6173	-0.68226	271.3282	-0.56083	245.7751	-0.55978	435.2654	-0.57465	465.65	-0.7025	90080.9531	-0.57605
027	2019-02-14t0250	1550134411.56	adult	129.9406	77.9496	-77.904	956.608	-0.34597	207.5382	-0.64095	178.5475	-0.58781	396.9155	-0.60087	723.4802	-0.05327	420057.25	-0.64529	686.3068	0.29387	265.6132	-0.60663	206.6799	-1.1955	558.9737	0.3555	630.2613	0.30544	88183.5859	-0.62154
027	2019-02-14t0650	1550148807.71	adult	133.9395	81.9485	-73.9051	1230.6676	0.31019	211.6429	-0.46681	186.0186	-0.25296	387.0962	-0.66479	730.939	0.01026	428365.1875	-0.47136	631.2951	0.047275	280.3195	-0.32483	239.3675	-0.59189	508.665	0.048338	586.2043	0.090664	93066.0703	-0.34153
027	2019-02-14t1050	1550163213.16	adult	137.941	85.95	-69.9036	1033.6591	-0.16846	187.5162	-1.2465	164.6313	-1.1336	340.7571	-1.1901	618.2865	-0.59832	379532.8125	-1.2503	416.0821	-1.0561	251.5782	-0.74473	236.9106	-0.59467	357.8597	-1.0017	392.772	-1.033	83523.9688	-0.75914
027	2019-02-14t1450	1550177624.81	adult	141.9442	89.9532	-65.9004	414.9711	-1.711	160.7397	-2.1493	147.3674	-1.8764	268.0944	-2.0608	336.7161	-2.1778	325337.125	-2.1525	440.1858	-0.89812	231.9981	-1.027	208.9456	-1.0659	366.4049	-0.89792	404.8647	-0.92626	77023.3594	-1.0403
027	2019-02-14t1850	1550192024.33	adult	145.9441	93.9531	-61.9005	538.4586	-1.4113	159.2931	-2.192	141.2604	-2.1481	303.7684	-1.5746	457.9854	-1.4724	322409.3125	-2.1956	478.3133	-0.65465	223.3141	-1.1341	191.8539	-1.3527	391.9278	-0.66109	443.3717	-0.64796	74140.2734	-1.1474
027	2019-02-14t2250	1550206416.53	adult	149.9419	97.9509	-57.9027	612.7649	-1.2218	157.4046	-2.2536	140.167	-2.2037	302.6381	-1.5567	473.9599	-1.3625	318587	-2.2576	325.5284	-1.4697	187.23	-1.7154	178.7534	-1.574	278.7005	-1.4835	309.4082	-1.4602	62160.3516	-1.7272
027	2019-02-15t0250	1550220815.4	adult	153.9416	101.9506	-53.903	618.6302	-1.2006	162.216	-2.0828	148.6208	-1.8382	271.3607	-1.9344	450.1247	-1.4836	328325.2188	-2.0874	339.3618	-1.3651	181.2517	-1.7886	166.1075	-1.7935	274.1694	-1.4853	303.4461	-1.4704	60175.5508	-1.8012
027	2019-02-15t0650	1550235214.22	adult	157.9413	105.9503	-49.9033	487.6206	-1.5254	158.5699	-2.2316	145.3362	-2.014	269.0132	-1.9555	375.3469	-1.912	320945.5625	-2.2362	302.5986	-1.5526	186.2727	-1.6717	179.9062	-1.5084	258.574	-1.5782	277.4187	-1.6148	61842.5391	-1.6861
027	2019-02-15t1044	1550249265.39	adult	161.8444	109.8534	-46.0002	712.5406	-0.91682	183.9483	-1.3126	171.3981	-0.84494	277.2907	-1.8352	447.28	-1.4661	372311.3125	-1.3171	354.8311	-1.2102	200.2475	-1.3958	188.2096	-1.3289	295.3453	-1.2481	339.3725	-1.162	66482.1641	-1.4119
027	2019-02-15t1444	1550263665.6	adult	165.8445	113.8535	-42.0001	673.1684	-1.0096	188.5556	-1.1477	172.9896	-0.78827	321.5758	-1.2326	500.8013	-1.1245	381636.5938	-1.1519	333.9619	-1.3007	202.9959	-1.317	193.7875	-1.1995	282.5608	-1.3172	305.151	-1.3597	67394.6484	-1.334
027	2019-02-15t1844	1550278065.86	adult	169.8445	117.8535	-38.0001	752.1974	-0.77843	184.39	-1.3126	169.3339	-0.9813	313.1722	-1.3353	526.9597	-0.94472	373205.375	-1.3167	315.0395	-1.3809	200.7157	-1.3293	196.4238	-1.1273	268.0568	-1.4024	295.7528	-1.3888	66637.6016	-1.3468
027	2019-02-15t2244	1550292464.37	adult	173.8441	121.8531	-34.0005	696.4224	-0.91923	181.8903	-1.4112	169.8982	-0.97216	283.9024	-1.7275	477.9631	-1.233	368145.9375	-1.4151	292.0723	-1.488	196.5341	-1.3765	193.7544	-1.16	257.3441	-1.4584	277.3307	-1.4841	65249.3242	-1.3937
027	2019-02-16t0244	1550306865.3	adult	177.8444	125.8534	-30.0002
027	2019-02-16t0644	1550321264.91	adult	181.8443	129.8533	-26.0003
027	2019-02-16t1044	1550335665.42	adult	185.8444	133.8534	-22.0002
027	2019-02-16t1444	1550350064.94	adult	189.8443	137.8533	-18.0003
027	2019-02-16t1844	1550364465.57	adult	193.8444	141.8534	-14.0001
027	2019-02-16t2244	1550378865.95	adult	197.8445	145.8536	-10
027	2019-02-17t0244	1550393265.9	adult	201.8445	149.8535	-6.0001
027	2019-02-17t0644	1550407665.49	adult	205.8444	153.8534	-2.0002
027	2019-02-17t1044	1550422066.71	dead	209.8448	157.8538	2.0002
028	2019-02-08t1454	1549659471.51	egg	-1.9885	-57.9808	-213.8333
028	2019-02-08t1852	1549673788.44	larva	1.9885	-54.0039	-209.8564
028	2019-02-08t2252	1549688188.89	larva	5.9886	-50.0038	-205.8563
028	2019-02-09t0252	1549702590.92	larva	9.9892	-46.0032	-201.8557
028	2019-02-09t0652	1549716991.01	larva	13.9892	-42.0032	-197.8557
028	2019-02-09t1052	1549731390.01	larva	17.9889	-38.0034	-193.8559
028	2019-02-09t1452	1549745792.76	larva	21.9897	-34.0027	-189.8552
028	2019-02-09t1852	1549760190.62	larva	25.9891	-30.0033	-185.8558
028	2019-02-09t2253	1549774599.89	larva	29.9916	-26.0007	-181.8532
028	2019-02-10t0253	1549789000.44	larva	33.9918	-22.0005	-177.853
028	2019-02-10t0653	1549803398.93	larva	37.9914	-18.001	-173.8535
028	2019-02-10t1052	1549817796.66	larva	41.9907	-14.0016	-169.8541
028	2019-02-10t1453	1549832197.83	larva	45.9911	-10.0013	-165.8538	975.8468	-0.12838	290.0659	1.05	257.4412	1.3485	508.3236	0.0051311	713.0213	-0.25714	587093.5	1.0441	897.3546	-0.23199	424.3505	-0.16083	391.1149	0.0073103	733.1	-0.34344	814.9756	-0.31915	140884.375	-0.1802
028	2019-02-10t1852	1549846595.14	larva	49.9903	-6.002	-161.8545	764.3234	-0.63136	232.8465	-0.52358	200.4503	-0.42684	453.3414	-0.68503	635.2255	-0.67093	471281.25	-0.52837	1075.6587	0.36772	503.4507	0.81795	466.5888	1.0354	937.8569	0.61371	1016.8091	0.43907	167145.625	0.78949
028	2019-02-10t2253	1549861000.37	larva	53.9918	-2.0006	-157.8531	1271.0476	0.55131	292.6327	1.0576	248.4429	0.98921	585.9665	0.85562	932.7907	0.85532	592288.625	1.0518	1725.3202	2.5331	583.1354	1.8589	438.3774	0.74884	1310.1508	2.4047	1498.4814	2.2756	193600.9375	1.8208
028	2019-02-11t0253	1549875404.43	adult	57.9929	2.0006	-153.8519	770.2634	-0.64629	252.7839	-0.062273	239.6109	0.68383	470.3074	-0.54763	614.0426	-0.81466	511634.5312	-0.067516	1346.8795	1.3986	507.4984	1.06	367.4297	-0.11414	1131.9432	1.7074	1244.4816	1.4422	168489.4844	1.0287
028	2019-02-11t0653	1549889799.76	adult	61.9916	5.9993	-149.8532	1126.4847	0.19841	354.6404	2.7432	320.339	3.1568	622.4451	1.235	827.442	0.29621	717792.0625	2.7368	1433.1138	1.7967	637.6181	2.8032	561.4526	2.5896	1206.7226	2.2066	1366.2094	2.0298	211689.2188	2.7559
028	2019-02-11t1044	1549903680.14	adult	65.8473	9.8549	-145.9976	810.3828	-0.57835	230.5279	-0.75075	196.6326	-0.717	465.5849	-0.6556	668.5473	-0.55758	466588.5	-0.75594	1117.0057	0.78502	427.3585	0.2478	419.7644	0.75025	825.1098	0.41493	1078.0841	0.99086	141883.0312	0.22296
028	2019-02-11t1444	1549918080.17	adult	69.8473	13.8549	-141.9976	1351.124	0.73807	324.7948	1.9008	300.7308	2.5297	539.6532	0.20333	708.3719	-0.3579	657384.625	1.895	1429.6105	2.0297	448.1911	0.61951	372.7504	0.17923	1028.5303	1.5893	1314.9332	2.0978	148799.4375	0.591
028	2019-02-11t1844	1549932480.04	adult	73.8472	17.8549	-137.9976	831.6147	-0.55506	275.6451	0.48845	244.7604	0.75111	513.6368	-0.12278	690.2643	-0.46742	557905.625	0.48292	1101.4443	0.91808	503.6419	1.4929	443.1317	1.281	942.3626	1.27	1029.1756	1.0032	167209.125	1.4568
028	2019-02-11t2244	1549946881.72	adult	77.8477	21.8554	-133.9971	1748.4523	1.7414	278.6509	0.62264	240.5294	0.67424	509.0164	-0.14598	848.5509	0.40729	563989.4375	0.61719	938.9312	0.40474	333.0029	-0.7113	259.2312	-1.2491	759.3638	0.38995	928.1163	0.68671	110556.9688	-0.72868
028	2019-02-12t0244	1549961281.51	adult	81.8476	25.8553	-129.9972	1206.3412	0.37768	310.9964	1.6284	271.7498	1.7607	555.3683	0.45581	859.1521	0.48948	629456.625	1.6231	1008.7418	0.81726	439.4207	0.91461	378.6505	0.6244	800.0457	0.77379	940.042	0.88555	145887.6875	0.886
028	2019-02-12t0644	1549975681.65	adult	85.8477	29.8553	-125.9972	566.0201	-1.2452	244.0449	-0.21767	226.0874	0.39906	388.9016	-1.4446	453.7269	-1.771	493946.8125	-0.22303	799.9633	0.064619	362.3169	-0.019277	280.0933	-0.69352	682.9428	0.22147	775.2547	0.23168	120289.2188	-0.041092
028	2019-02-12t1044	1549990081.69	adult	89.8477	33.8554	-121.9971	1148.6932	0.22968	297.3041	1.4214	254.3212	1.4396	584.55	0.9399	795.5279	0.18307	601743.5	1.416	929.3724	0.75303	361.222	0.10151	269.0892	-0.74021	734.1084	0.67676	872.0383	0.84854	119925.7031	0.079449
028	2019-02-12t1444	1550004465.7	adult	93.8433	37.8509	-118.0016	1746.3865	1.7257	283.4382	1.1145	244.169	1.2317	491.0403	-0.089533	954.906	1.1104	573679	1.1089	1106.8892	1.6959	365.9481	0.29238	309.5575	-0.025927	698.4077	0.58696	935.4624	1.3176	121494.7656	0.26976
028	2019-02-12t1844	1550018865.83	adult	97.8433	41.851	-114.0016	931.4876	-0.33475	312.6797	2.068	278.3923	2.5282	549.8956	0.68314	766.6466	0.051223	632863.75	2.0621	951.6788	1.0973	384.7048	0.67265	345.678	0.62219	653.2378	0.41377	810.269	0.77965	127721.9844	0.6486
028	2019-02-12t2244	1550033263.24	adult	101.8426	45.8502	-110.0023	1543.4442	1.1613	289.9153	1.4853	247.1726	1.573	567.7582	0.97367	930.5172	0.99691	586788.625	1.4795	825.8879	0.59533	433.3172	1.4815	389.3491	1.3894	707.7578	0.8816	758.1623	0.59878	143861.3125	1.454
028	2019-02-13t0244	1550047663.44	adult	105.8426	49.8503	-106.0022	683.262	-0.96838	272.7724	1.0532	262.3995	2.2274	359.9043	-1.4411	516.4147	-1.3507	552091.375	1.0476	1040.319	1.7286	407.1299	1.1859	330.8891	0.55844	817.5949	1.7247	946.2838	1.734	135167.1094	1.1604
028	2019-02-13t0644	1550062064.24	adult	109.8429	53.8505	-102.002	1150.1008	0.16117	295.0195	1.8077	255.0708	2.0684	552.3826	0.94741	937.9951	1.0644	597119.5	1.8015	732.8435	0.28876	329.2345	0.10487	311.5028	0.3207	618.8767	0.461	694.1489	0.40313	109305.8594	0.084892
028	2019-02-13t1044	1550076466.95	adult	113.8436	57.8513	-98.0012	996.8992	-0.21852	299.3984	2.0257	266.3862	2.591	512.8013	0.54388	830.0309	0.46876	605982.4375	2.0192	977.6525	1.587	339.7303	0.32854	270.5691	-0.27863	734.9587	1.338	924.0871	1.7824	112790.4531	0.30749
028	2019-02-13t1450	1550091208.51	adult	117.9385	61.9461	-93.9064	1873.4062	1.8929	281.9611	1.5655	233.4851	1.434	542.8279	0.98381	1105.8028	2.0459	570689.3125	1.559	652.5527	-0.0079819	351.0921	0.56592	302.6546	0.29669	556.9991	0.17057	606.2529	0.020815	116562.5859	0.54338
028	2019-02-13t1850	1550105615.19	adult	121.9403	65.948	-89.9045	1281.1794	0.45358	322.7219	2.9399	283.5824	3.4774	578.3004	1.4889	875.1506	0.75841	653189.0625	2.9318	980.795	1.717	493.9944	2.8389	425.2417	2.3969	850.5308	2.2899	966.6324	2.1589	164006.1562	2.8015
028	2019-02-13t2250	1550120013.47	adult	125.9399	69.9475	-85.905	777.6131	-0.76634	252.5181	0.77143	223.3583	1.1798	459.993	0.11112	585.1365	-0.84631	511096.7188	0.76545	788.1541	0.77631	355.6952	0.76053	311.3654	0.55273	633.0485	0.82384	730.8704	0.84508	118090.7891	0.73663
028	2019-02-14t0250	1550134416.25	adult	129.9406	73.9483	-81.9042	1046.8649	-0.12863	264.7174	1.2328	238.3203	1.8519	450.9207	0.062855	716.4293	-0.092613	535788.0625	1.2262	839.2868	1.0868	384.3199	1.2769	323.0315	0.81196	674.6421	1.1808	783.5002	1.2079	127594.2031	1.25
028	2019-02-14t0650	1550148812.33	adult	133.9395	77.9472	-77.9053	958.6359	-0.34934	211.9449	-0.45676	174.0356	-0.75141	464.2564	0.2891	769.7641	0.2273	428976.4375	-0.46132	647.7791	0.13364	340.541	0.6448	303.3695	0.53294	581.4821	0.57374	616.0729	0.26869	113059.625	0.62233
028	2019-02-14t1050	1550163217.78	adult	137.9411	81.9487	-73.9038	771.774	-0.81255	288.4997	2.1716	274.0083	3.5037	411.6815	-0.30635	607.8363	-0.65714	583923.4375	2.1641	459.0666	-0.82751	326.0205	0.47418	325.6915	0.99743	412.6115	-0.60098	450.5501	-0.68332	108238.8203	0.45306
028	2019-02-14t1450	1550177629.51	adult	141.9443	85.952	-69.9005	1659.7123	1.4027	281.6697	2.0093	248.3904	2.483	472.9823	0.5141	895.8978	1.0031	570099.5	2.0023	623.9167	0.095185	357.1524	1.0575	338.1588	1.2961	497.5836	0.077545	562.9309	0.04689	118574.5938	1.0336
028	2019-02-14t1850	1550192029.13	adult	145.9442	89.9519	-65.9006	1147.4734	0.13605	218.575	-0.12465	188.2215	-0.092948	421.3869	-0.083157	784.2464	0.4045	442395.8125	-0.12977	609.5628	0.06739	301.9533	0.19823	273.9105	0.17432	471.4658	-0.059479	524.2178	-0.14078	100248.5078	0.17879
028	2019-02-14t2250	1550206421.21	adult	149.942	93.9497	-61.9028	652.4675	-1.1194	293.248	2.5448	276.6762	3.8365	427.3577	0.041094	524.1729	-1.07	593534	2.538	547.255	-0.22536	304.8743	0.30916	290.4244	0.53667	439.5697	-0.24381	492.1606	-0.28936	101218.2812	0.28927
028	2019-02-15t0250	1550220820.08	adult	153.9417	97.9494	-57.9031	764.1902	-0.82027	187.0754	-1.1929	161.8526	-1.2464	384.3183	-0.47104	593.9971	-0.63448	378640.625	-1.1979	452.526	-0.71522	206.1439	-1.354	190.8566	-1.3193	310.5307	-1.1994	398.155	-0.84949	68439.7656	-1.3682
028	2019-02-15t0650	1550235218.87	adult	157.9414	101.949	-53.9035	946.7799	-0.31297	203.7877	-0.58811	184.9097	-0.22052	347.0153	-0.9321	538.4588	-0.93544	412466.3438	-0.59298	500.9533	-0.38708	237.3625	-0.76882	224.489	-0.64512	353.0184	-0.82123	423.2304	-0.63778	78804.3438	-0.78576
028	2019-02-15t1044	1550249270.05	adult	161.8445	105.8521	-50.0004	593.0831	-1.2365	185.6382	-1.2501	168.8759	-0.96098	328.9891	-1.1484	455.8722	-1.4139	375731.6875	-1.2547	471.612	-0.5136	290.7672	0.22146	278.9854	0.44692	386.0964	-0.51002	447.0948	-0.42904	96534.6953	0.20144
028	2019-02-15t1444	1550263670.26	adult	165.8445	109.8522	-46.0003	846.8448	-0.53766	274.284	2.0682	256.2994	3.1049	435.4948	0.30142	638.2896	-0.27678	555150.8125	2.0642	403.0249	-0.88244	270.9016	-0.090041	268.5536	0.27892	327.9967	-0.94233	354.3643	-1.0198	89939.3438	-0.10962
028	2019-02-15t1844	1550278070.48	adult	169.8446	113.8522	-42.0003	616.8618	-1.1522	274.6877	2.1197	262.3271	3.4257	400.9863	-0.13757	506.2601	-1.0742	555967.875	2.1159	344.9627	-1.1973	247.1916	-0.48073	243.8699	-0.1791	295.4826	-1.1733	321.0584	-1.2118	82067.6094	-0.4999
028	2019-02-15t2244	1550292468.97	adult	173.8442	117.8518	-38.0007	858.4586	-0.46628	269.6162	1.9493	250.8335	2.9014	411.6996	0.034408	663.7121	-0.06211	545703.1875	1.9451	465.701	-0.41234	275.1371	0.069654	261.2518	0.20122	387.1625	-0.36416	428.2687	-0.41813	91345.5078	0.048843
028	2019-02-16t0244	1550306869.95	adult	177.8444	121.8521	-34.0004	792.1248	-0.63473	269.348	1.9673	253.2956	3.0431	400.0724	-0.10109	561.5989	-0.68393	545160.375	1.9629	355.8688	-1.0572	248.897	-0.37471	247.4986	-0.043978	300.5083	-1.0578	331.0829	-1.0679	82633.7969	-0.39488
028	2019-02-16t0644	1550321269.53	adult	181.8443	125.852	-30.0005
028	2019-02-16t1044	1550335670.09	adult	185.8445	129.8521	-26.0004
028	2019-02-16t1444	1550350069.58	adult	189.8443	133.852	-22.0005
028	2019-02-16t1844	1550364470.19	adult	193.8445	137.8522	-18.0003
028	2019-02-16t2244	1550378870.57	adult	197.8446	141.8523	-14.0002
028	2019-02-17t0244	1550393270.75	adult	201.8447	145.8523	-10.0002
028	2019-02-17t0644	1550407670.14	adult	205.8445	149.8522	-6.0004
028	2019-02-17t1044	1550422071.46	adult	209.8449	153.8525	-2
028	2019-02-17t1444	1550436471.36	dead	213.8448	157.8525	2
029	2019-02-08t1454	1549659475.94	egg	-1.9885	-53.9796	-261.8246
029	2019-02-08t1852	1549673792.95	larva	1.9885	-50.0026	-257.8476
029	2019-02-08t2252	1549688193.39	larva	5.9886	-46.0025	-253.8475
029	2019-02-09t0252	1549702595.43	larva	9.9892	-42.0019	-249.8469
029	2019-02-09t0652	1549716995.47	larva	13.9892	-38.0019	-245.8469
029	2019-02-09t1052	1549731394.62	larva	17.9889	-34.0022	-241.8472
029	2019-02-09t1452	1549745797.34	larva	21.9897	-30.0014	-237.8464
029	2019-02-09t1852	1549760195.14	larva	25.9891	-26.002	-233.847
029	2019-02-09t2253	1549774604.43	larva	29.9917	-21.9994	-229.8444
029	2019-02-10t0253	1549789004.97	larva	33.9918	-17.9993	-225.8443
029	2019-02-10t0653	1549803403.44	larva	37.9914	-13.9997	-221.8447
029	2019-02-10t1052	1549817801.34	larva	41.9908	-10.0003	-217.8453
029	2019-02-10t1453	1549832202.33	larva	45.9911	-6	-213.845	876.0745	-0.35892	238.2017	-0.32941	202.7248	-0.30102	512.8233	0.058405	690.5225	-0.3717	482120.3125	-0.33422	975.3771	0.0072154	449.0255	0.11831	405.3422	0.18689	899.4801	0.374	943.6109	0.12628	149076.4688	0.096465
029	2019-02-10t1852	1549846599.82	larva	49.9904	-2.0007	-209.8457	627.9996	-0.94984	264.7539	0.33496	242.3164	0.84355	454.0419	-0.67672	544.5862	-1.1366	535861.9375	0.3296	1076.0114	0.36884	530.9553	1.1371	492.2309	1.3649	957.5706	0.70136	1033.6304	0.49904	176277.1719	1.1058
029	2019-02-10t2253	1549861004.95	adult	53.9918	2.0007	-205.8443	792.4333	-0.57938	275.8722	0.60143	271.0709	1.6804	491.1616	-0.27008	670.7209	-0.50361	558365.25	0.59589	986.9388	0.13936	473.0878	0.5488	439.6841	0.76594	888.7548	0.47074	954.9407	0.27784	157065.1406	0.52237
029	2019-02-11t0253	1549875409.17	adult	57.993	6.0019	-201.8431	987.7581	-0.12687	266.6376	0.31916	215.8646	-0.046767	603.692	1.0377	842.0426	0.37893	539674.4375	0.31374	783.6667	-0.48349	479.8998	0.72275	464.5617	1.1799	731.7766	-0.19111	766.1336	-0.37322	159326.7344	0.69442
029	2019-02-11t0653	1549889804.32	adult	61.9916	10.0005	-197.8445	817.231	-0.54787	283.6357	0.76501	271.5429	1.6435	510.5687	-0.095884	671.8486	-0.52612	574078.5625	0.75939	1045.9817	0.46089	486.9994	0.91189	456.4827	1.1645	886.2098	0.63159	963.7662	0.44956	161683.8125	0.88151
029	2019-02-11t1044	1549903684.69	adult	65.8473	13.8562	-193.9888	1900.155	2.0771	351.1859	2.6493	283.333	1.9942	724.2372	2.4238	1205.6392	2.3072	710800.1875	2.6431	1061.3146	0.58646	462.3676	0.69964	361.8313	-0.051178	974.4682	1.1759	1026.0127	0.77911	153506.0625	0.67077
029	2019-02-11t1444	1549918084.74	adult	69.8473	17.8562	-189.9888	2233.0415	2.9094	333.6945	2.1544	299.9183	2.5041	675.4684	1.8214	941.0359	0.89525	675397.625	2.1485	922.4782	0.15576	476.5059	0.99585	435.9702	1.0713	806.151	0.40991	863.0346	0.18757	158199.9688	0.96402
029	2019-02-11t1844	1549932484.74	adult	73.8473	21.8562	-185.9888	763.9125	-0.72389	267.4161	0.25206	261.0162	1.2661	474.1258	-0.59317	625.6876	-0.81906	541250.125	0.24655	1068.8853	0.7932	424.2534	0.40876	360.1861	0.089559	902.586	1.0501	973.1436	0.75656	140852.1406	0.38198
029	2019-02-11t2244	1549946886.28	adult	77.8477	25.8566	-181.9884	1471.3845	1.0443	304.8423	1.3767	277.3211	1.8451	577.248	0.66339	847.2242	0.39998	617000.875	1.3712	1243.9496	1.6174	482.261	1.354	402.0775	0.82491	1015.588	1.853	1135.5668	1.6326	160110.6562	1.3207
029	2019-02-12t0244	1549961286.28	adult	81.8477	29.8566	-177.9884	1926.2839	2.1996	304.4079	1.4384	261.5026	1.4324	620.9759	1.2318	962.5638	1.067	616121.5	1.433	985.7203	0.72217	488.8733	1.6055	464.063	1.8757	839.5599	1.0064	942.5793	0.89754	162305.9375	1.5723
029	2019-02-12t0644	1549975686.29	adult	85.8477	33.8566	-173.9884	2249.4963	3.0231	293.2514	1.2062	238.8058	0.81094	603.8283	1.0944	1052.079	1.608	593540.75	1.2009	1057.8838	1.1731	502.0304	1.952	466.5166	2.0638	924.7436	1.6871	1021.1272	1.4358	166674.0938	1.9184
029	2019-02-12t1044	1549990086.27	adult	89.8477	37.8566	-169.9884	1425.1653	0.92931	298.518	1.4567	248.6375	1.2526	641.4602	1.612	1041.5851	1.5822	604200.375	1.4512	760.2648	-0.00081094	411.7839	0.82231	394.1749	1.1301	692.2887	0.41615	738.2786	0.17064	136712.25	0.79627
029	2019-02-12t1444	1550004470.35	adult	93.8433	41.8522	-165.9928	729.629	-0.83278	240.4415	-0.14289	216.28	0.29542	436.4788	-0.73445	578.2372	-1.037	486653.6875	-0.14814	730.7213	-0.03449	407.908	0.89648	380.5006	1.0475	660.0833	0.34201	715.0232	0.16528	135425.4375	0.87069
029	2019-02-12t1844	1550018870.46	adult	97.8433	45.8522	-161.9928	1265.0171	0.49628	289.9895	1.3991	243.021	1.314	584.6104	1.0948	891.7003	0.76415	586938.75	1.3935	863.5145	0.6819	423.0403	1.2296	364.2019	0.90613	770.3455	1.1788	818.9603	0.82623	140449.3594	1.2027
029	2019-02-12t2244	1550033267.88	adult	101.8426	49.8515	-157.9935	1651.4309	1.4276	279.3163	1.1697	235.8313	1.1745	561.4397	0.89833	890.7216	0.77006	565336.125	1.1641	807.3672	0.50628	416.6513	1.2372	408.1884	1.6819	676.5315	0.67362	749.0375	0.54884	138328.2188	1.211
029	2019-02-13t0244	1550047668.09	adult	105.8427	53.8516	-153.9934	957.8408	-0.29661	275.5027	1.1355	234.7347	1.2325	495.7551	0.189	702.1174	-0.29311	557617.5	1.1298	813.1671	0.61515	393.9822	0.99149	363.3439	1.0686	688.6759	0.85205	775.8129	0.78457	130802.0938	0.96689
029	2019-02-13t0644	1550062068.86	adult	109.8429	57.8518	-149.9932	816.0742	-0.65149	240.6975	0.15036	209.8462	0.40501	453.9316	-0.24134	601.5336	-0.84907	487171.75	0.14514	560.7173	-0.57003	222.8818	-1.4834	176.5277	-1.829	455.6278	-0.65819	541.0664	-0.46185	73996.7656	-1.4953
029	2019-02-13t1044	1550076471.79	adult	113.8437	61.8526	-145.9924	1545.49	1.1114	269.551	1.1029	224.7087	1.0245	534.5897	0.80829	837.9711	0.51383	545571.125	1.097	1001.1164	1.7057	356.2827	0.57844	241.0042	-0.75623	864.3604	2.2338	950.1186	1.9311	118285.8672	0.55602
029	2019-02-13t1450	1550091213.14	adult	117.9385	65.9474	-141.8976	1495.0527	0.97889	268.7957	1.1527	218.6789	0.86517	566.6329	1.2737	928.1421	1.0419	544042.5	1.1466	874.9786	1.1261	440.5891	1.9336	395.2633	1.8166	772.7402	1.6753	823.6411	1.2731	146275.5625	1.9028
029	2019-02-13t1850	1550105619.96	adult	121.9404	69.9493	-137.8957	1001.2983	-0.22046	239.4079	0.29077	206.2522	0.44292	506.0395	0.60658	780.0298	0.22408	484561.5	0.28536	628.1334	-0.088542	340.0649	0.45728	327.5385	0.76649	493.0893	-0.21925	545.9424	-0.27919	112901.5469	0.43531
029	2019-02-13t2250	1550120018.11	adult	125.9399	73.9488	-133.8962	976.8134	-0.2875	240.6124	0.38736	197.6169	0.14952	491.8266	0.50082	845.0924	0.60684	486999.5625	0.38182	961.4319	1.6677	382.9818	1.1879	318.2486	0.66948	726.9357	1.4877	853.1685	1.5587	127149.9375	1.1612
029	2019-02-14t0250	1550134420.96	adult	129.9407	77.9496	-129.8954	1307.9241	0.50002	256.545	0.96499	207.4163	0.5905	573.2232	1.566	849.7664	0.6514	519247.1875	0.95875	882.4582	1.3106	366.255	0.99023	309.8627	0.58475	742.7827	1.6669	856.4734	1.6377	121596.6562	0.96516
029	2019-02-14t0650	1550148816.97	adult	133.9396	81.9485	-125.8965	1439.6278	0.81681	232.4416	0.22576	196.0108	0.16267	450.2408	0.11583	803.3583	0.41509	470461.875	0.2204	835.2676	1.116	352.472	0.8369	318.8261	0.80459	684.2559	1.3153	758.5327	1.1178	117020.7109	0.81329
029	2019-02-14t1050	1550163222.51	adult	137.9411	85.95	-121.895	1357.9652	0.62915	246.07	0.7354	199.871	0.36045	483.9751	0.59447	940.7227	1.2166	498045.625	0.72948	942.3862	1.7422	295.9815	-0.017671	215.6312	-0.97627	655.9723	1.1804	788.9819	1.365	98265.8594	-0.036087
029	2019-02-14t1450	1550177634.27	adult	141.9444	89.9533	-117.8917	1248.9675	0.37525	260.1556	1.2695	217.9883	1.1711	485.9598	0.67719	731.9702	0.07062	526554.9375	1.2631	1073.28	2.5246	393.0618	1.6555	296.3754	0.53231	827.9825	2.5344	951.8061	2.441	130496.5156	1.6287
029	2019-02-14t1850	1550192033.94	adult	145.9443	93.9532	-113.8918	2259.9812	2.9626	255.7648	1.1723	205.5123	0.66375	513.785	1.0885	1071.2529	2.0556	517668.0625	1.1662	769.7354	0.94854	329.4725	0.66445	256.7665	-0.14473	682.4875	1.5367	748.1086	1.2638	109384.8594	0.64288
029	2019-02-14t2250	1550206425.9	adult	149.9421	97.951	-109.894	980.5669	-0.27379	227.6109	0.22628	183.0597	-0.30582	519.811	1.2255	675.7601	-0.18688	460684.375	0.22086	724.561	0.76967	358.6814	1.2351	335.8266	1.3948	586.0391	0.88487	662.6404	0.80286	119082.2344	1.2115
029	2019-02-15t0250	1550220824.79	adult	153.9418	101.9507	-105.8943	1099.2689	0.055191	222.6409	0.080194	183.2891	-0.28751	492.5392	0.931	849.2223	0.87185	450625.1875	0.074815	796.9556	1.2629	373.8245	1.5734	355.893	1.8423	646.1933	1.44	736.2469	1.3672	124109.7188	1.5491
029	2019-02-15t0650	1550235223.52	adult	157.9414	105.9503	-101.8947	1239.5408	0.46009	229.0087	0.32856	188.8438	-0.042224	465.3897	0.62093	941.1522	1.4755	463513.5	0.32355	672.853	0.62299	340.1932	1.0485	302.3362	0.86226	570.3435	0.92056	630.7843	0.75289	112944.1406	1.0263
029	2019-02-15t1044	1550249274.79	adult	161.8445	109.8534	-97.9916	1057.7141	0.0067956	229.3315	0.36338	193.1532	0.15593	447.5587	0.42696	767.8135	0.48003	464166.9375	0.35879	801.0161	1.4513	292.8881	0.25936	215.0138	-0.80452	653.2735	1.663	747.7457	1.6165	97238.8594	0.23924
029	2019-02-15t1444	1550263675	adult	165.8446	113.8535	-93.9915	1289.3995	0.66503	237.6069	0.69237	204.4472	0.68179	435.305	0.29886	717.7313	0.21301	480916.375	0.68823	841.6484	1.7738	299.4574	0.42591	232.7566	-0.42895	588.1573	1.2042	720.7739	1.5105	99419.8516	0.40524
029	2019-02-15t1844	1550278075.16	adult	169.8446	117.8535	-89.9914	1251.2312	0.59964	241.2617	0.84911	207.5174	0.82826	415.3805	0.058765	902.5323	1.4047	488313.5938	0.84526	600.1781	0.36933	239.2679	-0.62541	196.8682	-1.1184	445.8821	0.083072	564.9903	0.49473	79436.9375	-0.64428
029	2019-02-15t2244	1550292473.71	adult	173.8442	121.8531	-85.9918	710.2664	-0.88053	219.9399	0.046351	199.2586	0.43301	365.363	-0.60441	597.6727	-0.47838	445158.4062	0.042335	627.1255	0.58769	296.0065	0.45361	258.9319	0.15444	529.2426	0.83346	602.9593	0.81563	98274.1719	0.43186
029	2019-02-16t0244	1550306874.72	adult	177.8445	125.8534	-81.9916	1100.2362	0.23713	220.8927	0.091017	194.4808	0.19745	383.6507	-0.33045	646.8896	-0.14104	447086.8125	0.086886	610.049	0.54116	291.5524	0.41755	252.7411	0.062859	509.3881	0.72519	576.3661	0.68869	96795.3906	0.39525
029	2019-02-16t0644	1550321274.31	adult	181.8444	129.8533	-77.9917	1376.5508	1.0504	215.4115	-0.1133	181.1024	-0.4585	451.8131	0.65714	831.2769	1.0612	435992.7812	-0.11775	674.8619	1.0111	273.9768	0.13146	239.4931	-0.1776	502.7698	0.72407	637.5612	1.1914	90960.2969	0.10926
029	2019-02-16t1044	1550335674.85	adult	185.8446	133.8535	-73.9915	1101.1506	0.29176	225.1481	0.27778	194.1068	0.16869	394.7312	-0.12585	809.5125	0.95761	455699.6875	0.27295	736.5165	1.4805	292.3549	0.52226	254.3864	0.16237	561.6417	1.3014	667.5805	1.4839	97061.8281	0.49813
029	2019-02-16t1444	1550350074.33	adult	189.8444	137.8533	-69.9917	1380.3082	1.1388	218.0025	0.0033126	189.4845	-0.065648	395.1552	-0.094171	787.9894	0.84702	441237.125	-0.0017444	720.8401	1.4466	264.704	0.03171	228.9573	-0.34696	485.7497	0.68578	611.5695	1.1298	87881.7188	0.008664
029	2019-02-16t1844	1550364474.98	adult	193.8446	141.8535	-65.9915	1246.4604	0.77621	213.2214	-0.18539	188.4159	-0.1297	373.422	-0.39427	671.8962	0.11311	431560.1875	-0.19065	641.3949	0.97545	234.8922	-0.5204	200.013	-0.95418	463.295	0.53149	550	0.71569	77984.1953	-0.54217
029	2019-02-16t2244	1550378875.31	adult	197.8447	145.8536	-61.9914	1241.4998	0.79193	193.1989	-1.0046	168.7143	-1.1319	354.0651	-0.67306	653.9699	0.013775	391034.5	-1.0095	455.9298	-0.2444	210.9602	-0.9782	190.7856	-1.1545	360.7691	-0.37116	404.3901	-0.37044	70038.7812	-0.99928
029	2019-02-17t0244	1550393275.53	adult	201.8447	149.8537	-57.9913	669.8732	-0.95231	190.5858	-1.1322	173.0467	-0.94245	339.5593	-0.89095	477.8181	-1.1512	385745.6875	-1.1372	342.9638	-1.003	186.0723	-1.4732	174.9633	-1.5119	283.6828	-1.0687	334.7871	-0.89325	61776.0078	-1.4937
029	2019-02-17t0644	1550407674.89	adult	205.8446	153.8535	-53.9915	1080.9789	0.34434	196.2354	-0.91753	172.9405	-0.97699	342.7256	-0.83926	713.8705	0.45419	397180.5	-0.92317	334.7878	-1.0477	186.7659	-1.4658	181.5194	-1.3777	260.739	-1.2784	314.0732	-1.0451	62006.2695	-1.4877
029	2019-02-17t1044	1550422076.22	adult	209.8449	157.8538	-49.9912	1010.796	0.13644	208.6205	-0.41202	189.8396	-0.13744	340.118	-0.88186	535.2831	-0.75344	422247.8125	-0.41891	385.6871	-0.66146	191.2075	-1.3798	176.2094	-1.5171	286.1416	-1.0206	345.8436	-0.76769	63480.875	-1.4032
029	2019-02-17t1444	1550436476.09	adult	213.8449	161.8538	-45.9912	706.1902	-0.8539	197.8436	-0.899	182.9141	-0.523	321.6181	-1.1898	461.9137	-1.2603	400435.4375	-0.90553	300.326	-1.2855	179.8117	-1.6346	174.9247	-1.5663	237.3932	-1.5046	274.5619	-1.3588	59697.4883	-1.6585
029	2019-02-17t1844	1550450876.59	adult	217.845	165.8539	-41.9911	969.8373	0.025178	196.1606	-0.99952	180.1883	-0.69431	335.4648	-0.96516	519.17	-0.8602	397029.0625	-1.0062	400.3768	-0.50284	194.4893	-1.3192	181.2531	-1.4293	295.09	-0.90056	332.752	-0.84264	64570.457	-1.3453
029	2019-02-17t2244	1550465277.13	adult	221.8452	169.8541	-37.9909	796.7482	-0.56198	196.0188	-1.0334	180.0828	-0.7281	310.2503	-1.4086	466.9674	-1.2318	396742.1562	-1.0404	299.4604	-1.287	167.1803	-1.9546	161.893	-1.9419	227.7124	-1.6134	280.612	-1.2992	55503.875	-1.9797
029	2019-02-18t0244	1550479676.55	adult	225.845	173.8539	-33.9911	830.1984	-0.44826	193.312	-1.1884	175.5992	-1.0004	337.9107	-0.93206	567.1644	-0.51024	391263.5	-1.1952	328.7227	-1.0431	186.2533	-1.5273	175.4376	-1.6198	278.4948	-1.0529	321.0073	-0.91691	61836.0977	-1.555
029	2019-02-18t0644	1550494076.09	adult	229.8449	177.8538	-29.9912	769.7373	-0.67068	199.1776	-0.9415	181.9551	-0.6819	350.084	-0.71369	567.2145	-0.5043	403135.5312	-0.94946	283.9379	-1.422	168.9328	-1.9688	165.6613	-1.9151	222.0161	-1.6982	256.9165	-1.5274	56085.6875	-1.9963
029	2019-02-18t1044	1550508444.14	adult	233.836	181.8449	-26.0001	798.3711	-0.57319	197.1836	-1.0682	182.5141	-0.67908	315.9222	-1.3628	500.3707	-0.99779	399099.5625	-1.0761	283.2247	-1.4379	176.8297	-1.8022	174.9828	-1.6942	236.5135	-1.5406	267.4844	-1.4312	58707.4688	-1.8319
029	2019-02-18t1444	1550522846.03	adult	237.8366	185.8455	-21.9995
029	2019-02-18t1844	1550537242.95	adult	241.8357	189.8446	-18.0004
029	2019-02-18t2244	1550551643.12	adult	245.8357	193.8446	-14.0003
029	2019-02-19t0244	1550566042.23	adult	249.8355	197.8444	-10.0006
029	2019-02-19t0644	1550580442.8	adult	253.8357	201.8446	-6.0004
029	2019-02-19t1044	1550594843.55	adult	257.8359	205.8448	-2.0002
029	2019-02-19t1444	1550609245.19	dead	261.8363	209.8452	2.0002
030	2019-02-08t1454	1549659480.25	egg	-1.9885	-53.9797	-229.8336
030	2019-02-08t1852	1549673797.33	larva	1.9885	-50.0027	-225.8566
030	2019-02-08t2252	1549688197.84	larva	5.9886	-46.0026	-221.8565
030	2019-02-09t0252	1549702599.9	larva	9.9892	-42.002	-217.8559
030	2019-02-09t0652	1549716999.95	larva	13.9892	-38.002	-213.8559
030	2019-02-09t1052	1549731399.09	larva	17.989	-34.0022	-209.8561
030	2019-02-09t1452	1549745801.88	larva	21.9897	-30.0014	-205.8554
030	2019-02-09t1852	1549760199.69	larva	25.9891	-26.002	-201.856
030	2019-02-09t2253	1549774609.11	larva	29.9918	-21.9994	-197.8533
030	2019-02-10t0253	1549789009.47	larva	33.9919	-17.9993	-193.8532
030	2019-02-10t0653	1549803408.08	larva	37.9915	-13.9997	-189.8536
030	2019-02-10t1052	1549817805.91	larva	41.9909	-10.0003	-185.8542
030	2019-02-10t1453	1549832206.83	larva	45.9911	-6.0001	-181.854	730.5883	-0.69509	226.6653	-0.63625	183.5606	-0.87876	501.9062	-0.070846	649.796	-0.57908	458770.625	-0.64082	784.3571	-0.57843	454.8792	0.18453	439.8739	0.62277	703.4286	-0.47138	755.4586	-0.52525	151019.9062	0.1621
030	2019-02-10t1852	1549846604.35	larva	49.9904	-2.0007	-177.8547	720.9734	-0.73264	266.9955	0.39528	252.2916	1.1462	452.7253	-0.69234	574.919	-0.98075	540398.875	0.38988	1204.6892	0.77421	538.8978	1.2293	461.2912	0.96731	995.1019	0.86823	1145.1483	0.89663	178914.0625	1.1972
030	2019-02-10t2253	1549861009.71	adult	53.9919	2.0007	-173.8532	1108.3301	0.1669	292.88	1.0643	254.3639	1.1701	588.4409	0.885	882.0216	0.59206	592789.125	1.0585	1058.9003	0.37265	460.4966	0.3989	413.3455	0.42136	908.4066	0.56093	987.9503	0.39917	152884.8594	0.37382
030	2019-02-11t0253	1549875413.8	adult	57.9931	6.0019	-169.852	757.8088	-0.67604	285.1129	0.82784	262.0008	1.3727	494.1775	-0.26393	644.3221	-0.65615	577068.5	0.82219	987.553	0.19782	513.0477	1.1278	495.0973	1.5867	848.3502	0.36195	945.8367	0.3088	170331.8438	1.0959
030	2019-02-11t0653	1549889809.02	adult	61.9917	10.0006	-165.8534	804.223	-0.57926	281.7661	0.71293	253.9458	1.0977	554.539	0.42718	688.0474	-0.44051	570294.625	0.70733	847.9976	-0.22226	390.0964	-0.30491	321.5093	-0.66789	748.1339	-0.046895	823.0252	-0.10307	129512.0156	-0.32443
030	2019-02-11t1044	1549903689.21	adult	65.8473	13.8562	-161.9978	720.3137	-0.79783	268.2668	0.3127	246.9389	0.8561	519.3266	-0.015773	630.9501	-0.75812	542972.125	0.30721	823.2509	-0.26235	394.3194	-0.17861	356.1474	-0.12981	694.5181	-0.25041	786.4664	-0.195	130914.0547	-0.19965
030	2019-02-11t1444	1549918089.27	adult	69.8474	17.8562	-157.9977	1247.9689	0.48409	315.0691	1.6236	269.0304	1.5303	647.4526	1.4876	984.3354	1.1285	637699.875	1.6179	955.055	0.27614	380.3124	-0.28269	288.3693	-1.0115	835.0609	0.56323	903.8502	0.3601	126263.7188	-0.30322
030	2019-02-11t1844	1549932489.25	adult	73.8474	21.8562	-153.9977	979.6907	-0.18579	313.4659	1.5749	286.3413	2.0683	612.4717	1.0539	784.0582	0.043323	634454.9375	1.5693	964.6336	0.39333	480.0588	1.1709	422.1498	0.9796	849.2777	0.75546	945.5006	0.6349	159379.5312	1.1375
030	2019-02-11t2244	1549946890.83	adult	77.8478	25.8566	-149.9973	769.1133	-0.72261	276.8701	0.57138	251.8159	1.0334	527.2643	0.070481	630.2059	-0.79658	560385.125	0.56593	945.9162	0.43251	436.6459	0.72286	384.425	0.56861	816.9312	0.71866	923.3278	0.66488	144966.4375	0.69436
030	2019-02-12t0244	1549961290.86	adult	81.8478	29.8566	-145.9973	1195.7457	0.35087	306.2083	1.4903	273.9885	1.8324	595.9517	0.93582	856.1215	0.47256	619765.625	1.485	954.9875	0.59522	495.7902	1.7022	498.2992	2.3772	839.2598	1.0046	914.7113	0.76588	164602.3438	1.6682
030	2019-02-12t0644	1549975691.11	adult	85.8479	33.8567	-141.9972	1181.9514	0.31647	292.3184	1.1792	244.0036	0.97928	604.8667	1.1067	960.4726	1.0907	591652.4375	1.1739	777.353	-0.032546	401.0526	0.52727	364.3	0.55197	678.2962	0.19331	731.5409	0.017616	133149.4688	0.50218
030	2019-02-12t1044	1549990090.83	adult	89.8478	37.8566	-137.9973	973.9102	-0.21262	258.3837	0.29007	212.7347	0.071226	540.0337	0.4142	772.3532	0.051289	522968.5625	0.28472	823.081	0.27921	432.1955	1.1133	406.9544	1.3211	703.0662	0.48331	780.9798	0.38705	143488.9062	1.0857
030	2019-02-12t1444	1550004475	adult	93.8434	41.8522	-134.0017	1487.6969	1.0748	295.2249	1.4591	254.3036	1.572	566.3528	0.80067	919.5586	0.90888	597535.25	1.4535	815.0508	0.35343	389.4616	0.63091	319.411	0.12317	723.2148	0.74552	774.0254	0.4737	129301.25	0.60652
030	2019-02-12t1844	1550018875.07	adult	97.8434	45.8522	-130.0017	770.3129	-0.73634	250.6519	0.23958	221.4293	0.57278	505.2814	0.15409	687.8644	-0.39791	507319.5	0.23427	553.6146	-0.77823	301.0769	-0.54239	294.3172	-0.16509	465.5724	-0.81224	504.7086	-0.85812	99957.5469	-0.56023
030	2019-02-12t2244	1550033272.45	adult	101.8427	49.8515	-126.0024	963.8783	-0.26805	259.5851	0.58232	220.9654	0.65217	524.7164	0.46045	714.4038	-0.23503	525400.1875	0.57689	743.3113	0.19829	317.4075	-0.21748	248.3337	-0.79993	641.0616	0.43738	703.9996	0.30236	105379.3047	-0.23655
030	2019-02-13t0244	1550047672.71	adult	105.8428	53.8516	-122.0023	779.6013	-0.73268	243.5525	0.17314	203.9938	0.12705	510.1426	0.36164	690.9363	-0.35679	492950.2812	0.1679	606.9468	-0.39565	310.087	-0.24927	292.4584	-0.045682	482.5856	-0.54295	556.4891	-0.43689	102948.8906	-0.2678
030	2019-02-13t0644	1550062073.53	adult	109.843	57.8518	-118.0021	1766.3091	1.6603	276.0744	1.2297	233.1632	1.2626	579.4681	1.2745	946.0185	1.1101	558774.5625	1.2239	514.5082	-0.80058	291.5745	-0.45753	281.6053	-0.15547	448.0818	-0.70992	486.5022	-0.77016	96802.7344	-0.47467
030	2019-02-13t1044	1550076476.59	adult	113.8438	61.8527	-114.0013	969.4634	-0.28503	243.72	0.30416	205.5466	0.30426	510.6956	0.51833	767.4797	0.1137	493289.1875	0.29883	575.8093	-0.44553	318.655	0.010359	308.8262	0.33939	500.3803	-0.28585	546.4411	-0.37559	105793.4688	-0.008945
030	2019-02-13t1450	1550091217.76	adult	117.9386	65.9474	-109.9065	670.0831	-1.014	219.968	-0.37799	186.0345	-0.38899	465.1265	0.037633	578.4857	-0.93397	445215.3438	-0.38277	613.3738	-0.20774	310.7469	-0.05062	262.9798	-0.35445	531.4646	-0.0075342	584.5746	-0.10407	103167.9766	-0.069427
030	2019-02-13t1850	1550105624.64	adult	121.9405	69.9493	-105.9046	945.7154	-0.35432	236.44	0.1964	209.49	0.56997	415.4834	-0.49913	665.7411	-0.41791	478554.5	0.19109	567.2634	-0.40018	318.9212	0.13015	294.3839	0.21323	484.2954	-0.28098	533.1244	-0.35348	105881.8281	0.11029
030	2019-02-13t2250	1550120022.78	adult	125.94	73.9488	-101.9051	1025.9186	-0.16946	212.6352	-0.51517	180.3619	-0.54107	420.7964	-0.36873	755.5794	0.10646	430373.7188	-0.51969	652.4683	0.078313	315.8822	0.13698	287.4701	0.14744	520.0439	0.024802	575.1108	-0.063788	104872.8906	0.11718
030	2019-02-14t0250	1550134425.77	adult	129.9408	77.9497	-97.9043	1132.683	0.078029	239.794	0.41607	207.0256	0.57456	433.5335	-0.15083	658.5084	-0.41581	485343.0625	0.41048	738.5289	0.56454	343.4148	0.62783	296.288	0.35054	620.353	0.79343	687.3954	0.64192	114013.7031	0.60507
030	2019-02-14t0650	1550148821.66	adult	133.9397	81.9485	-93.9054	851.8452	-0.60825	216.6495	-0.3001	183.0036	-0.37837	454.3468	0.1666	612.0924	-0.6541	438498.5	-0.30484	458.7689	-0.85666	260.9742	-0.6363	251.4896	-0.37884	390.8736	-0.80157	421.7602	-0.88947	86643.4531	-0.65116
030	2019-02-14t1050	1550163227.24	adult	137.9412	85.9501	-89.9039	1017.6454	-0.20784	249.2418	0.84276	216.6995	1.0739	480.0592	0.54568	615.1872	-0.61576	504465.375	0.83673	567.7755	-0.24952	343.2564	0.75641	322.9232	0.94779	515.6669	0.15336	557.6294	-0.035238	113961.1406	0.73373
030	2019-02-14t1450	1550177639.02	adult	141.9445	89.9533	-85.9006	1302.4803	0.50911	253.2995	1.0337	214.605	1.0251	521.2109	1.1202	911.794	1.0935	512678.125	1.0276	773.3391	0.90301	351.8345	0.9689	314.9818	0.87243	640.6926	1.1417	699.3483	0.88676	116809.0547	0.9455
030	2019-02-14t1850	1550192038.71	adult	145.9444	93.9532	-81.9007	1044.4896	-0.1256	220.3117	-0.064085	184.9359	-0.23673	450.4254	0.28507	734.2748	0.11703	445910.875	-0.06925	751.226	0.84672	341.6591	0.87091	305.7216	0.76632	609.0948	0.98153	676.683	0.81569	113430.8281	0.84841
030	2019-02-14t2250	1550206430.62	adult	149.9422	97.951	-77.9029	1082.826	-0.010223	228.4742	0.25677	194.0895	0.18223	453.4486	0.37534	749.6086	0.24334	462431.6875	0.25133	793.9428	1.159	332.9252	0.7919	297.3094	0.66681	610.7768	1.0755	733.5921	1.2574	110531.1797	0.77006
030	2019-02-15t0250	1550220829.52	adult	153.9419	101.9507	-73.9032	1609.053	1.3871	231.511	0.39771	199.1231	0.42075	408.4788	-0.15803	872.8826	1.0115	468578.1875	0.39222	928.7254	2.0197	319.9717	0.63323	265.4923	0.11048	604.0463	1.1086	774.78	1.6199	106230.6172	0.6122
030	2019-02-15t0650	1550235228.24	adult	157.9415	105.9503	-69.9036	671.8644	-1.0389	188.2352	-1.1534	161.7491	-1.2702	379.0158	-0.51226	563.8387	-0.78349	380987.9375	-1.1582	801.5333	1.3791	328.975	0.85028	290.9173	0.64115	630.1021	1.3995	776.8037	1.7313	109219.7031	0.82865
030	2019-02-15t1044	1550249279.53	adult	161.8447	109.8535	-66.0005	751.6254	-0.81224	182.4331	-1.3685	156.0293	-1.552	367.0521	-0.64265	527.5619	-0.97867	369244.5312	-1.3731	472.5051	-0.50827	259.7626	-0.33248	234.0461	-0.4322	404.983	-0.35641	435.2595	-0.50956	86241.1719	-0.35115
030	2019-02-15t1444	1550263679.75	adult	165.8447	113.8535	-62.0004	1159.5613	0.31218	206.6154	-0.47019	180.3749	-0.44315	404.1451	-0.12073	619.4185	-0.39313	418189.625	-0.47442	614.4708	0.39806	275.5874	-0.0053768	246.838	-0.1505	464.7519	0.186	562.9619	0.42069	91495.0078	-0.025133
030	2019-02-15t1844	1550278079.96	adult	169.8448	117.8536	-58.0003	1108.7069	0.20606	199.5751	-0.73545	179.5582	-0.49676	312.3537	-1.3465	531.9764	-0.91334	403939.9375	-0.73943	665.0814	0.76773	278.0757	0.08317	233.8406	-0.37952	492.4417	0.47201	630.6861	0.95434	92321.1406	0.062874
030	2019-02-15t2244	1550292478.45	adult	173.8444	121.8532	-54.0007	1388.9838	1.0167	200.514	-0.69778	180.2922	-0.47471	338.9439	-0.96863	566.9395	-0.67211	405840.3125	-0.70175	548.9155	0.10318	257.3479	-0.25763	223.2946	-0.56427	445.8193	0.13027	525.6165	0.2694	85439.5	-0.27764
030	2019-02-16t0244	1550306879.39	adult	177.8446	125.8534	-50.0005	707.7199	-0.87357	210.7055	-0.30345	197.8531	0.36061	314.6221	-1.2946	494.874	-1.1086	426467.8438	-0.30752	513.7577	-0.064349	225.6566	-0.80636	203.1639	-0.94745	382.3598	-0.35913	445.3171	-0.24981	74917.9844	-0.82537
030	2019-02-16t0644	1550321279.06	adult	181.8445	129.8533	-46.0006	615.3508	-1.1275	173.8892	-1.7359	157.275	-1.62	303.9465	-1.4374	453.8338	-1.3536	351951.8125	-1.7398	430.8532	-0.5497	221.3498	-0.85637	211.1846	-0.76153	324.8109	-0.81703	371.9875	-0.74134	73488.125	-0.87548
030	2019-02-16t1044	1550335679.66	adult	185.8447	133.8535	-42.0004	964.3506	-0.10462	191.9898	-1.0303	173.7266	-0.83164	313.7587	-1.2899	525.6624	-0.8739	388587.4375	-1.0345	541.0911	0.20811	219.2849	-0.86582	194.6471	-1.0856	381.438	-0.28346	461.6747	-0.040316	72802.5938	-0.88529
030	2019-02-16t1444	1550350079.08	adult	189.8445	137.8533	-38.0006	1030.1044	0.10804	193.0762	-0.98942	170.6764	-0.99378	331.2467	-1.0283	650.2741	-0.048314	390786.1562	-0.99381	522.4561	0.13066	231.8996	-0.60055	211.4827	-0.71803	387.832	-0.18959	445.969	-0.11765	76990.6641	-0.6214
030	2019-02-16t1844	1550364479.73	adult	193.8447	141.8535	-34.0004	880.8176	-0.31859	187.8168	-1.2083	170.4258	-1.0233	303.1245	-1.4399	565.8519	-0.58283	380141.125	-1.2127	342.2519	-1.0443	215.6678	-0.89667	211.5061	-0.7059	290.2299	-1.0415	325.5569	-1.0037	71601.6953	-0.91714
030	2019-02-16t2244	1550378880.03	adult	197.8448	145.8536	-30.0003	771.873	-0.63935	193.062	-1.0102	176.0341	-0.76532	333.1945	-0.98941	526.5806	-0.8312	390757.4375	-1.015	393.7994	-0.67173	193.3095	-1.3296	189.0995	-1.1916	232.4662	-1.5589	312.9687	-1.0835	64178.7422	-1.3496
030	2019-02-17t0244	1550393280.34	adult	201.8449	149.8537	-26.0002	666.6084	-0.96244	182.0977	-1.4835	169.0258	-1.1457	286.8633	-1.706	482.0115	-1.1231	368565.8125	-1.4881	362.5409	-0.8657	212.3393	-0.94049	206.2414	-0.80993	295.1055	-0.9608	343.14	-0.82682	70496.6562	-0.96271
030	2019-02-17t0644	1550407679.64	adult	205.8447	153.8535	-22.0004
030	2019-02-17t1044	1550422081.02	adult	209.8451	157.8539	-18
030	2019-02-17t1444	1550436480.87	adult	213.845	161.8538	-14.0001
030	2019-02-17t1844	1550450881.37	adult	217.8452	165.854	-9.9999
030	2019-02-17t2244	1550465281.92	adult	221.8453	169.8541	-5.9998
030	2019-02-18t0244	1550479681.36	adult	225.8452	173.854	-1.9999
030	2019-02-18t0644	1550494080.94	dead	229.845	177.8539	1.9999
031	2019-02-08t1454	1549659484.64	egg	-1.9885	-53.9797	-305.8001
031	2019-02-08t1852	1549673801.93	larva	1.9885	-50.0027	-301.8231
031	2019-02-08t2252	1549688202.32	larva	5.9886	-46.0026	-297.8229
031	2019-02-09t0252	1549702604.33	larva	9.9892	-42.002	-293.8224
031	2019-02-09t0652	1549717004.42	larva	13.9892	-38.002	-289.8224
031	2019-02-09t1052	1549731403.59	larva	17.989	-34.0022	-285.8226
031	2019-02-09t1452	1549745806.36	larva	21.9897	-30.0015	-281.8218
031	2019-02-09t1852	1549760204.1	larva	25.9891	-26.0021	-277.8224
031	2019-02-09t2253	1549774613.57	larva	29.9917	-21.9995	-273.8198
031	2019-02-10t0253	1549789013.95	larva	33.9919	-17.9994	-269.8197
031	2019-02-10t0653	1549803412.57	larva	37.9915	-13.9997	-265.8201
031	2019-02-10t1052	1549817810.52	larva	41.9909	-10.0003	-261.8207
031	2019-02-10t1453	1549832211.29	larva	45.9911	-6.0001	-257.8205	1071.329	0.092242	251.3578	0.020502	210.8799	-0.055163	524.4653	0.19624	826.5316	0.32085	508748.1875	0.015416	666.1055	-0.94098	366.9555	-0.81012	335.3222	-0.69692	596.2119	-0.93371	619.6469	-0.99554	121829.2266	-0.82374
031	2019-02-10t1852	1549846608.99	larva	49.9905	-2.0007	-253.8211	900.0798	-0.31421	284.4663	0.86538	259.1819	1.3553	542.2326	0.36917	754.6801	-0.057259	575759.875	0.85966	873.1087	-0.27037	425.4293	-0.08744	391.3228	0.068156	734.5946	-0.29001	788.8583	-0.37363	141242.5156	-0.10782
031	2019-02-10t2253	1549861014.24	adult	53.9919	2.0007	-249.8196	768.6851	-0.63549	248.5477	-0.14225	211.0798	-0.15209	519.4673	0.06602	694.3779	-0.38094	503060.5	-0.14737	1049.2238	0.34128	455.5525	0.34005	382.0892	0.012452	938.1546	0.69746	1008.105	0.47324	151243.4375	0.31549
031	2019-02-11t0253	1549875418.56	adult	57.9931	6.0019	-245.8184	675.6782	-0.87218	243.9486	-0.30553	224.4676	0.21792	475.4355	-0.48668	580.0337	-0.9927	493752	-0.31067	627.4216	-1.0056	281.4981	-1.7017	237.9676	-1.8389	572.0672	-0.94882	610.193	-0.96505	93457.375	-1.7084
031	2019-02-11t0653	1549889813.48	adult	61.9917	10.0005	-241.8198	891.3959	-0.3689	286.3853	0.84162	242.5454	0.74416	622.5568	1.2363	797.6623	0.13882	579643.9375	0.83597	805.5363	-0.36878	434.1867	0.24873	416.9498	0.62781	717.4889	-0.19748	772.2477	-0.30245	144149.9844	0.22427
031	2019-02-11t1044	1549903693.75	adult	65.8474	13.8561	-237.9642	953.2735	-0.23017	281.5872	0.68805	239.7902	0.63256	599.0383	0.93324	833.2098	0.3207	569932.5	0.68246	1050.8206	0.54904	501.2117	1.201	438.3779	1.0077	926.7643	0.93285	1003.6028	0.68798	166402.2812	1.1676
031	2019-02-11t1444	1549918093.87	adult	69.8474	17.8562	-233.9642	607.1049	-1.0938	253.1502	-0.14078	234.3866	0.43811	440.091	-0.98285	515.2592	-1.398	512376.0625	-0.14622	700.4239	-0.66479	399.5886	-0.026486	393.5927	0.47334	605.7905	-0.65269	655.7407	-0.68868	132663.4219	-0.049277
031	2019-02-11t1844	1549932493.72	adult	73.8473	21.8561	-229.9642	750.7706	-0.75666	255.3609	-0.094239	225.9868	0.15642	486.4819	-0.44606	620.0075	-0.84999	516850.5312	-0.099714	1169.5781	1.1794	459.0559	0.88403	343.6564	-0.14787	960.2087	1.3687	1126.8707	1.4331	152406.5625	0.85315
031	2019-02-11t2244	1549946895.42	adult	77.8478	25.8566	-225.9637	1114.407	0.14616	262.8742	0.16843	233.9034	0.46338	518.1831	-0.037241	736.3643	-0.21126	532057.3125	0.16298	1006.4633	0.67324	437.4752	0.73433	381.6694	0.5286	832.5419	0.80779	934.7691	0.71705	145241.7656	0.70575
031	2019-02-12t0244	1549961295.63	adult	81.8479	29.8567	-221.9637	1419.3073	0.91662	296.6275	1.214	239.5139	0.72805	627.6562	1.3108	1035.4669	1.4741	600374.125	1.2086	865.4659	0.22542	446.9553	1.0199	424.3799	1.2943	731.8089	0.37218	806.2911	0.25366	148389.1562	0.99057
031	2019-02-12t0644	1549975695.79	adult	85.8479	33.8567	-217.9636	829.9182	-0.57607	284.5732	0.95512	254.5865	1.322	548.5907	0.44187	729.5397	-0.21343	575976.25	0.94977	895.1793	0.47382	422.509	0.83001	401.0693	1.0958	748.3459	0.6179	846.4925	0.58055	140273	0.8031
031	2019-02-12t1044	1549990095.4	adult	89.8478	37.8566	-213.9638	678.2642	-0.96077	258.2911	0.28738	226.1678	0.51322	487.4823	-0.20638	599.5989	-0.93104	522781.125	0.28203	960.9381	0.89375	349.8894	-0.060042	245.9551	-1.0861	777.4101	0.94661	884.121	0.90978	116163.2734	-0.081212
031	2019-02-12t1444	1550004479.65	adult	93.8434	41.8522	-209.9681	1042.0603	-0.046592	267.6152	0.65175	223.5798	0.54049	568.417	0.82507	813.219	0.30264	541653.1875	0.64633	785.4041	0.21706	352.0948	0.092933	277.5684	-0.50997	697.8829	0.58361	752.853	0.36303	116895.4844	0.07137
031	2019-02-12t1844	1550018879.64	adult	97.8434	45.8522	-205.9681	1410.4174	0.85856	284.8525	1.2477	234.4807	1.0208	570.41	0.92641	982.3705	1.2811	576541.5625	1.2421	882.2271	0.77007	469.8215	1.9093	446.0589	2.1609	776.7505	1.2207	837.6154	0.92622	155980.75	1.879
031	2019-02-12t2244	1550033277	adult	101.8427	49.8515	-201.9689	1497.1958	1.0473	271.032	0.92311	219.4158	0.59772	562.1447	0.90673	985.2877	1.3091	548568.8125	0.91755	856.0318	0.74027	440.1262	1.5813	418.0138	1.8344	751.227	1.1711	791.1678	0.77941	146121.9062	1.5534
031	2019-02-13t0244	1550047677.27	adult	105.8428	53.8516	-197.9688	742.4505	-0.82357	242.5555	0.14311	202.7366	0.081841	490.5563	0.12662	612.663	-0.80257	490932.375	0.13788	630.6495	-0.27947	391.3554	0.95265	381.3615	1.3519	581.1925	0.12451	617.4218	-0.097539	129930	0.92823
031	2019-02-13t0644	1550062078.1	adult	109.843	57.8518	-193.9686	1196.0319	0.27291	264.3365	0.87159	218.404	0.71977	532.0052	0.70137	834.1119	0.47364	535017	0.86595	544.1996	-0.65244	346.5144	0.36293	355.9808	1.0291	473.5793	-0.53511	508.5638	-0.6455	115042.7812	0.34165
031	2019-02-13t1044	1550076481.33	adult	113.8439	61.8527	-189.9677	896.4755	-0.46197	244.8055	0.33773	195.395	-0.077303	550.8826	1.006	795.8541	0.27476	495486.2812	0.33237	908.3199	1.2363	420.1212	1.5423	399.6142	1.806	693.0878	1.0481	771.5047	0.91048	139480.25	1.5145
031	2019-02-13t1450	1550091222.46	adult	117.9387	65.9475	-185.8729	1559.2136	1.1339	277.8528	1.4367	226.6905	1.173	577.5002	1.406	913.9217	0.96158	562374.125	1.4303	837.2294	0.9336	397.1928	1.2704	327.8099	0.70955	721.5463	1.3183	788.2926	1.0695	131868.0156	1.2436
031	2019-02-13t1850	1550105629.41	adult	121.9406	69.9494	-181.871	1279.5397	0.44963	265.9543	1.1349	221.3171	1.0341	528.6612	0.8828	811.5431	0.4011	538291.4375	1.1286	1045.9078	2.0503	456.0919	2.2524	396.243	1.913	801.2692	1.9441	933.7026	1.9681	151422.5312	2.2189
031	2019-02-13t2250	1550120027.4	adult	125.94	73.9488	-177.8715	1060.3575	-0.08667	230.2974	0.054602	192.8359	-0.041826	442.5728	-0.10214	805.2401	0.38407	466121.9375	0.049437	879.7684	1.2476	416.536	1.7134	398.8927	2.0373	718.7268	1.4297	807.8816	1.2945	138289.9688	1.6833
031	2019-02-14t0250	1550134430.48	adult	129.9409	77.9497	-173.8707	1200.3954	0.24109	258.162	1.018	217.7552	1.0125	523.1562	0.95063	779.0637	0.25688	522519.7812	1.0117	976.9608	1.8004	434.1513	2.0675	387.7878	1.9293	826.7752	2.2662	941.0777	2.1359	144138.2188	2.0356
031	2019-02-14t0650	1550148826.31	adult	133.9397	81.9485	-169.8718	1950.0298	2.0543	254.6722	0.96601	202.479	0.43172	548.3674	1.3289	947.9973	1.2236	515456.5	0.95978	839.0113	1.1356	403.8781	1.6646	370.4729	1.7123	733.8023	1.6728	824.2681	1.5096	134087.5312	1.6361
031	2019-02-14t1050	1550163231.98	adult	137.9413	85.9501	-165.8703	883.2563	-0.53836	231.501	0.24227	192.0295	0.027997	495.0342	0.73228	693.7289	-0.17367	468558.0938	0.2369	802.4913	0.99844	387.987	1.4888	355.7605	1.5367	683.7421	1.3836	754.4597	1.156	128811.6797	1.4621
031	2019-02-14t1450	1550177643.72	adult	141.9446	89.9534	-161.867	833.7672	-0.66337	234.1393	0.3748	196.7897	0.2563	468.859	0.46229	622.481	-0.5522	473897.9062	0.36929	976.6909	2.0024	430.3242	2.2762	359.9695	1.6948	810.6564	2.4056	890.3198	2.0625	142867.625	2.2461
031	2019-02-14t1850	1550192043.53	adult	145.9445	93.9533	-157.8671	810.5006	-0.72009	222.7119	0.019619	181.3882	-0.39199	485.3876	0.72841	736.6365	0.13062	450768.8125	0.01439	817.7112	1.2125	377.421	1.4768	290.5259	0.48353	718.8669	1.8118	795.1137	1.5586	125303.7656	1.4515
031	2019-02-14t2250	1550206435.43	adult	149.9423	97.9511	-153.8693	1380.8002	0.75777	231.8513	0.37606	190.214	0.010751	492.2712	0.87268	810.6487	0.59893	469267	0.37056	872.7086	1.6011	368.6407	1.4065	336.5471	1.4084	633.075	1.2473	723.9767	1.1958	122388.7109	1.3822
031	2019-02-15t0250	1550220834.23	adult	153.9419	101.9507	-149.8696	1235.2003	0.41034	245.9258	0.91371	203.3753	0.61095	511.4723	1.1763	810.7719	0.64491	497753.7812	0.90804	988.1172	2.3608	379.1901	1.6671	345.8968	1.6508	683.8145	1.7358	827.2045	1.9636	125891.1016	1.6425
031	2019-02-15t0650	1550235232.91	adult	157.9416	105.9504	-145.87	1261.2592	0.51743	252.4412	1.1802	219.5979	1.3515	454.5365	0.47854	642.6449	-0.31167	510940.9375	1.1751	900.8644	1.9628	300.1679	0.34117	215.4699	-0.81976	650.8866	1.5661	818.0525	2.0076	99655.7422	0.321
031	2019-02-15t1044	1550249284.25	adult	161.8447	109.8535	-141.9669	1682.2772	1.678	245.0441	0.94362	193.9811	0.19402	535.1193	1.5903	1054.7646	2.2223	495969.3125	0.93903	1006.5113	2.677	397.7827	2.1335	333.3011	1.5095	793.6705	2.8049	914.3471	2.7501	132063.875	2.1088
031	2019-02-15t1444	1550263684.48	adult	165.8448	113.8536	-137.9668
031	2019-02-15t1844	1550278084.68	adult	169.8448	117.8536	-133.9667
031	2019-02-15t2244	1550292483.19	adult	173.8444	121.8532	-129.9671	1166.7054	0.39538	216.6588	-0.079334	177.8976	-0.58932	442.2723	0.4559	701.6848	0.17725	438517.5	-0.083343	760.9008	1.4164	362.8107	1.6827	320.8155	1.4025	637.9362	1.7497	713.6232	1.5972	120453.1406	1.6579
031	2019-02-16t0244	1550306884.12	adult	177.8447	125.8535	-125.9669	1095.1543	0.22275	233.28	0.57067	207.721	0.83806	395.3971	-0.16639	596.7771	-0.46001	472158.6875	0.56648	680.3436	0.9832	355.9627	1.6139	338.2323	1.805	580.3833	1.3312	639.2325	1.1389	118179.6172	1.5884
031	2019-02-16t0644	1550321283.78	adult	181.8446	129.8534	-121.967	1905.989	2.5652	245.5878	1.0659	204.5517	0.68457	459.5672	0.76698	927.1747	1.6747	497069.75	1.0611	623.8704	0.68494	314.7753	0.89727	286.392	0.7898	505.3651	0.74655	555.5614	0.59466	104505.4141	0.87268
031	2019-02-16t1044	1550335684.38	adult	185.8447	133.8535	-117.9668	1136.6044	0.39449	219.317	0.047741	182.1505	-0.41817	432.8359	0.42196	769.2909	0.69809	443897.5625	0.043018	661.3845	0.99131	272.0572	0.13667	239.1264	-0.15641	496.6599	0.72988	570.1653	0.7628	90323	0.11384
031	2019-02-16t1444	1550350083.79	adult	189.8446	137.8534	-113.967
031	2019-02-16t1844	1550364484.47	adult	193.8448	141.8536	-109.9668	1600.0835	1.835	225.1745	0.29587	186.0778	-0.24584	445.5838	0.6791	860.7348	1.3524	455753.0938	0.2902	867.9508	2.5051	336.0378	1.4592	287.2754	0.93093	624.7373	1.9988	769.6944	2.3987	111564.5312	1.4307
031	2019-02-16t2244	1550378884.71	adult	197.8448	145.8536	-105.9667	947.0824	-0.10536	227.672	0.40124	194.5921	0.16405	452.1529	0.81372	680.8506	0.19208	460808.1875	0.39499	664.9901	1.1935	313.7096	1.0677	297.8176	1.201	526.642	1.1643	596.7484	1.1299	104151.5781	1.0398
031	2019-02-17t0244	1550393285.12	adult	201.845	149.8538	-101.9666	1240.7366	0.81945	231.9919	0.5818	196.6718	0.25196	419.5791	0.34665	824.9399	1.1781	469551.5312	0.57476	801.582	2.2139	333.8339	1.5237	300.5736	1.307	618.2548	2.0902	723.7879	2.2003	110832.8438	1.4934
031	2019-02-17t0644	1550407684.4	adult	205.8448	153.8536	-97.9668	940.6033	-0.099525	226.1775	0.34183	193.7153	0.084124	431.4983	0.56254	723.0125	0.51624	457783.1875	0.33444	834.3337	2.537	331.4446	1.5342	309.3077	1.556	594.39	1.9458	687.4222	1.9919	110039.6094	1.5027
031	2019-02-17t1044	1550422085.76	adult	209.8451	157.8539	-93.9664	1502.4185	1.7224	241.16	0.9826	199.3527	0.35427	469.2165	1.203	831.7673	1.2838	488107.875	0.97345	741.5636	1.9575	269.3183	0.27971	217.8338	-0.53764	512.4715	1.2231	681.1981	2.0295	89413.6641	0.25092
031	2019-02-17t1444	1550436485.63	adult	213.8451	161.8539	-89.9665	835.3408	-0.42831	230.0617	0.50995	201.8628	0.46896	411.7283	0.30001	607.0351	-0.25052	465644.8438	0.50078	681.305	1.5961	294.7473	0.87142	263.3813	0.57053	513.7634	1.3117	617.1438	1.5773	97856.0859	0.8394
031	2019-02-17t1844	1550450886.17	adult	217.8452	165.854	-85.9663	1259.5278	1.0016	235.45	0.75512	197.566	0.22729	464.3321	1.2186	847.7224	1.4557	476550.6875	0.74461	766.8008	2.3516	301.4655	1.0782	266.0582	0.67724	552.6717	1.8024	622.9905	1.7183	100086.5312	1.0441
031	2019-02-17t2244	1550465286.75	adult	221.8454	169.8542	-81.9662	996.6697	0.12815	233.4925	0.6768	204.6084	0.58959	412.0574	0.36207	726.2148	0.62023	472588.8125	0.66557	746.233	2.3052	303.416	1.1886	268.6596	0.78969	560.961	1.9945	669.7496	2.2426	100734.1094	1.1527
031	2019-02-18t0244	1550479686.15	adult	225.8452	173.854	-77.9663	936.6851	-0.071212	225.455	0.31184	198.3462	0.23776	404.6044	0.26028	607.5316	-0.21783	456321.0312	0.30071	749.0678	2.4533	305.818	1.3178	285.9171	1.2973	562.5329	2.1264	691.2251	2.5663	101531.5625	1.28
031	2019-02-18t0644	1550494085.73	adult	229.8451	177.8539	-73.9664	1163.4678	0.76161	230.7352	0.56625	199.586	0.29044	425.7695	0.67967	790.4883	1.1367	467007.9375	0.55344	726.2289	2.3941	275.2434	0.64589	236.0179	0.0064016	507.8028	1.6172	656.0916	2.3639	91380.8125	0.60888
031	2019-02-18t1044	1550508453.9	adult	233.8363	181.8451	-69.9753	931.3588	-0.075328	232.3369	0.65314	206.3322	0.65215	403.3693	0.29824	592.0386	-0.31376	470249.875	0.63899	657.6849	1.9232	271.0635	0.59925	243.0593	0.23392	473.3286	1.3147	597.7574	1.914	89993.0938	0.56071
031	2019-02-18t1444	1550522855.84	adult	237.8368	185.8456	-65.9747	1007.1134	0.22466	221.2913	0.10895	194.4103	-0.034432	388.448	0.038255	687.3701	0.41703	447893.6562	0.095887	598.9667	1.5075	256.6345	0.27809	240.4097	0.19369	431.1812	0.89276	519.7657	1.2224	85202.6562	0.23888
031	2019-02-18t1844	1550537252.56	adult	241.8359	189.8447	-61.9757	902.5551	-0.175	214.7634	-0.2325	190.5945	-0.27521	377.3958	-0.16219	641.9426	0.086809	434681.0625	-0.24497	627.304	1.9113	242.7489	-0.055257	212.5709	-0.62543	406.0188	0.65714	505.4509	1.1738	80592.625	-0.09534
031	2019-02-18t2244	1550551652.74	adult	245.836	193.8448	-57.9756	1085.8895	0.58638	221.6706	0.12009	197.6404	0.10967	388.7685	0.096079	645.6503	0.13044	448661.375	0.10494	561.1251	1.3836	243.1937	-0.005485	229.4539	-0.081544	407.6891	0.77123	484.3902	1.045	80740.3125	-0.048201
031	2019-02-19t0244	1550566051.87	adult	249.8357	197.8445	-53.9758	1401.8926	1.9758	220.9298	0.074075	190.8036	-0.31669	430.1451	1.0404	775.214	1.182	447162	0.058028	485.7593	0.6965	252.514	0.31983	238.205	0.24243	401.305	0.78284	459.4338	0.85687	83834.6484	0.27304
031	2019-02-19t0644	1550580452.44	adult	253.8359	201.8447	-49.9757	1019.4609	0.35845	220.9601	0.068102	199.0743	0.15189	375.5336	-0.15168	573.9567	-0.42303	447223.3125	0.050847	473.9102	0.66726	219.4238	-0.68974	203.5966	-0.96239	355.0152	0.17136	406.3938	0.27848	72848.7109	-0.7363
031	2019-02-19t1044	1550594853.2	adult	257.8361	205.8449	-45.9755	1317.3955	1.7797	219.9749	0.00094304	198.8721	0.1169	372.7065	-0.20341	605.5422	-0.15592	445229.25	-0.017197	483.8626	0.91639	239.6182	0.0078904	222.5236	-0.26426	384.1118	0.74916	451.8363	1.0124	79553.2344	-0.045338
031	2019-02-19t1444	1550609255.03	adult	261.8366	209.8454	-41.975	968.7682	0.16614	208.4538	-0.72346	186.8725	-0.6551	348.9343	-0.80656	599.295	-0.19959	421910.5	-0.73708	497.5802	1.2756	211.8903	-0.98518	200.4547	-1.1781	316.9215	-0.36059	384.3844	0.132	70347.5781	-1.0404
031	2019-02-19t1844	1550623653.11	adult	265.8361	213.8449	-37.9755	744.7091	-0.97848	212.2647	-0.52527	194.5836	-0.20474	348.0662	-0.85898	508.0671	-0.98625	429623.8125	-0.54156	342.4711	-0.9468	199.298	-1.5534	191.7912	-1.6605	281.9491	-1.0595	313.549	-1.0049	66166.9219	-1.6141
031	2019-02-19t2244	1550638053.28	adult	269.8361	217.8449	-33.9755	859.3433	-0.39629	210.0955	-0.71666	192.0919	-0.39803	347.5047	-0.91594	503.3073	-1.0403	425233.25	-0.73199	389.97	-0.12837	206.6157	-1.3508	199.3531	-1.4353	292.9192	-0.87022	358.2295	-0.16787	68596.4062	-1.4222
031	2019-02-20t0244	1550652453.37	adult	273.8361	221.8449	-29.9754
031	2019-02-20t0644	1550666852.8	adult	277.836	225.8448	-25.9756
031	2019-02-20t1044	1550681253.43	adult	281.8362	229.8449	-21.9754
031	2019-02-20t1444	1550695566.6	adult	285.812	233.8208	-17.9995
031	2019-02-20t1844	1550709964.76	adult	289.8115	237.8203	-14
031	2019-02-20t2244	1550724364.99	adult	293.8116	241.8204	-10
031	2019-02-21t0244	1550738764.42	adult	297.8114	245.8202	-6.0001
031	2019-02-21t0644	1550753164.91	adult	301.8116	249.8204	-2
031	2019-02-21t1044	1550767564.92	dead	305.8116	253.8204	2
032	2019-02-08t1454	1549659489.1	egg	-1.9885	-49.9793	-229.8338
032	2019-02-08t1852	1549673806.41	larva	1.9885	-46.0023	-225.8567
032	2019-02-08t2252	1549688206.99	larva	5.9887	-42.0021	-221.8566
032	2019-02-09t0252	1549702608.88	larva	9.9892	-38.0016	-217.8561
032	2019-02-09t0652	1549717008.86	larva	13.9892	-34.0016	-213.8561
032	2019-02-09t1052	1549731408.08	larva	17.989	-30.0018	-209.8563
032	2019-02-09t1452	1549745810.89	larva	21.9898	-26.001	-205.8555
032	2019-02-09t1852	1549760208.6	larva	25.9891	-22.0017	-201.8561
032	2019-02-09t2253	1549774618.16	larva	29.9918	-17.999	-197.8535
032	2019-02-10t0253	1549789018.37	larva	33.9918	-13.9989	-193.8534
032	2019-02-10t0653	1549803417.09	larva	37.9915	-9.9993	-189.8538
032	2019-02-10t1052	1549817814.95	larva	41.9909	-5.9999	-185.8544
032	2019-02-10t1453	1549832215.65	larva	45.9911	-1.9997	-181.8542	898.6678	-0.30671	286.6691	0.95968	243.7797	0.93667	599.4616	1.0841	789.971	0.13469	580218.1875	0.95386	1294.4661	0.98551	580.6954	1.6078	490.6871	1.2641	1132.6865	1.3796	1186.5449	0.96751	192790.8594	1.5728
032	2019-02-10t1852	1549846613.44	adult	49.9905	1.9997	-177.8548	1711.0199	1.5803	276.0944	0.64011	229.0156	0.43995	598.109	1.0318	1022.4638	1.3184	558815	0.63454	1615.7241	2.0691	533.775	1.1698	380.5562	-0.070204	1243.2062	1.9713	1498.8998	2.1578	177213.2812	1.1383
032	2019-02-10t2253	1549861018.79	adult	53.992	6.0012	-173.8533	495.5176	-1.2808	251.9675	-0.049175	242.3568	0.8033	396.7662	-1.3909	443.0532	-1.6841	509982.125	-0.054352	850.0912	-0.30428	435.9411	0.10658	407.7146	0.3477	785.0391	-0.0052487	820.3896	-0.2167	144732.4375	0.084108
032	2019-02-11t0253	1549875422.96	adult	57.9931	10.0023	-169.8521	546.768	-1.18	263.7015	0.23832	256.6902	1.2093	429.7998	-1.0291	485.897	-1.4855	533731.875	0.23294	616.1691	-1.0432	380.9488	-0.48643	386.2845	0.13706	547.7533	-1.0642	584.0874	-1.0641	126475	-0.50395
032	2019-02-11t0653	1549889818.03	adult	61.9917	14.001	-165.8535	1104.149	0.14451	329.8311	2.052	281.0846	1.9394	675.233	1.8629	923.9024	0.80602	667578.25	2.0459	764.188	-0.51145	456.7805	0.53244	458.1961	1.1878	662.8854	-0.4658	705.4575	-0.5647	151651.1094	0.50544
032	2019-02-11t1044	1549903698.11	adult	65.8473	17.8565	-161.9979	1378.9319	0.80704	280.9235	0.66935	274.5604	1.7198	528.7707	0.096665	849.1158	0.40554	568589.125	0.66376	936.7161	0.14221	422.0739	0.17959	375.4764	0.13758	791.624	0.24433	869.5467	0.14285	140128.5312	0.15536
032	2019-02-11t1444	1549918098.33	adult	69.8474	21.8566	-157.9979	2129.9795	2.6557	295.8745	1.0767	276.1596	1.7551	554.316	0.37802	850.9253	0.40991	598850	1.071	976.2277	0.35438	415.4603	0.18447	339.8724	-0.28471	835.9496	0.56795	908.5774	0.38008	137932.8125	0.15981
032	2019-02-11t1844	1549932498.15	adult	73.8473	25.8566	-153.9979	416.0744	-1.5913	228.9773	-0.85214	214.4719	-0.20835	352.6687	-2.0391	389.0393	-2.1077	463450.0625	-0.85755	514.0989	-1.3347	369.498	-0.33899	377.071	0.33209	464.9647	-1.3689	493.2688	-1.3554	122673.3359	-0.35932
032	2019-02-11t2244	1549946900.07	adult	77.8479	29.8571	-149.9974	1716.4508	1.6609	282.1812	0.72428	242.9061	0.74988	589.0851	0.80381	962.0979	1.0333	571134.625	0.71883	1108.985	1.0808	433.6303	0.68113	352.3597	0.10305	887.002	1.1188	1057.4804	1.2766	143965.2656	0.65296
032	2019-02-12t0244	1549961300.14	adult	81.8479	33.8571	-145.9974	613.1686	-1.1234	274.1151	0.56464	243.8386	0.86659	499.1383	-0.20926	557.7822	-1.1935	554808.875	0.55926	534.9272	-1.14	325.9478	-0.67079	303.114	-0.4822	477.1501	-1.1267	505.0495	-1.1696	108214.6797	-0.68864
032	2019-02-12t0644	1549975700.22	adult	85.8479	37.8571	-141.9974	1223.1938	0.42103	289.9232	1.1099	257.2068	1.4069	518.2446	0.083373	745.1964	-0.12502	586804.5625	1.1046	822.0871	0.1597	433.1976	0.98082	389.2257	0.92065	735.1034	0.53764	784.7173	0.27803	143821.5938	0.95301
032	2019-02-12t1044	1549990099.82	adult	89.8478	41.857	-137.9975	1526.0431	1.1846	274.451	0.75711	234.6909	0.79367	571.5109	0.78592	922.3298	0.9041	555488.8125	0.75172	1027.3876	1.19	429.4091	1.0736	324.5359	0.088824	880.2421	1.5874	968.932	1.3396	142563.8125	1.0461
032	2019-02-12t1444	1550004484.21	adult	93.8435	45.8527	-134.0018	527.3955	-1.3417	237.5253	-0.22817	209.2096	0.05805	425.6925	-0.86195	475.6107	-1.622	480751.2188	-0.23339	583.6331	-0.7111	379.946	0.49391	368.1917	0.8613	543.3432	-0.40414	575.2493	-0.56534	126142.0625	0.47024
032	2019-02-12t1844	1550018884.22	adult	97.8435	49.8527	-130.0018	779.9956	-0.71221	269.2518	0.78786	231.0662	0.9036	538.449	0.54741	675.8272	-0.46654	544965.625	0.78237	532.1151	-0.87953	346.6324	0.1195	334.8578	0.45634	502.9627	-0.56797	521.3609	-0.76886	115081.9531	0.098273
032	2019-02-12t2244	1550033281.47	adult	101.8427	53.8519	-126.0026	924.5438	-0.36506	248.7956	0.2611	210.1124	0.27084	525.0882	0.46488	774.6794	0.10856	503562.3125	0.2558	592.3348	-0.52763	346.7164	0.21213	323.2303	0.36286	521.1176	-0.3615	572.6211	-0.41665	115109.8438	0.19093
032	2019-02-13t0244	1550047681.74	adult	105.8428	57.852	-122.0025	1055.7267	-0.057133	276.3688	1.1616	232.3972	1.1485	552.3629	0.86825	895.5648	0.80861	559370.5	1.1558	919.6075	1.1369	345.14	0.26915	263.7504	-0.49696	699.4238	0.92481	796.8894	0.90196	114586.5	0.24808
032	2019-02-13t0644	1550062082.7	adult	109.843	61.8523	-118.0022	2046.5751	2.3422	272.7024	1.1268	221.4533	0.83192	566.0753	1.1127	944.6049	1.102	551949.6875	1.121	928.4721	1.2648	418.5965	1.4394	373.8661	1.3139	738.2346	1.2793	859.8454	1.3394	138974.0312	1.4127
032	2019-02-13t1044	1550076485.97	adult	113.8439	65.8532	-114.0013	1271.6235	0.44748	269.8121	1.1109	219.009	0.81027	598.9215	1.589	946.3316	1.1289	546099.625	1.105	736.061	0.36504	362.3295	0.66974	339.188	0.82986	595.8941	0.37534	663.073	0.29088	120293.3906	0.64681
032	2019-02-13t1450	1550091226.98	adult	117.9387	69.9479	-109.9066	1029.3732	-0.14609	261.619	0.92776	216.3242	0.77471	550.4165	1.0762	855.1975	0.62973	529516.875	0.92184	846.1221	0.97894	400.652	1.3233	362.6614	1.2815	681.7198	1.0405	783.5751	1.0423	133016.4688	1.2962
032	2019-02-13t1850	1550105633.99	adult	121.9406	73.9498	-105.9046	2246.9792	2.7795	272.7883	1.3522	217.8441	0.89779	601.1122	1.7674	848.823	0.61052	552123.5	1.3457	883.3015	1.2178	431.926	1.8785	400.5269	1.9845	714.1052	1.3322	787.1035	1.1185	143399.4375	1.8474
032	2019-02-13t2250	1550120031.98	adult	125.9401	77.9493	-101.9052	1260.6241	0.39474	267.1493	1.2434	230.4398	1.4632	506.0285	0.67469	757.8606	0.11922	540710.25	1.2369	985.9081	1.7936	408.0353	1.5803	369.9332	1.5461	699.9932	1.2972	819.3733	1.3615	135467.7188	1.551
032	2019-02-14t0250	1550134435.17	adult	129.9409	81.9502	-97.9043	1834.4623	1.768	258.3963	1.0257	217.0966	0.98562	510.5972	0.79629	821.1957	0.49198	522994.0938	1.0194	1183.4797	2.8708	448.2603	2.2914	392.2625	2.0065	828.7426	2.2802	1023.7905	2.6231	148822.4219	2.258
032	2019-02-14t0650	1550148830.95	adult	133.9398	85.949	-93.9055	868.7172	-0.56734	272.2915	1.5527	225.8274	1.4029	577.0943	1.6841	747.893	0.10504	551117.9375	1.5458	793.4984	0.89713	359.8783	0.95615	311.9674	0.68405	633.1354	0.94644	693.0755	0.72766	119479.5938	0.93183
032	2019-02-14t1050	1550163236.62	adult	137.9414	89.9506	-89.9039	1074.6245	-0.067706	276.8357	1.7768	233.3369	1.7793	560.7242	1.5508	758.8173	0.1927	560315.375	1.7697	916.7424	1.6059	388.869	1.5033	331.7854	1.1067	711.0859	1.5838	797.2927	1.4153	129104.5	1.4765
032	2019-02-14t1450	1550177648.43	adult	141.9446	93.9539	-85.9006	1102.2438	0.0082228	238.8802	0.53783	200.562	0.41908	479.3697	0.59438	704.4058	-0.086176	483493.4375	0.53217	1138.4675	2.877	401.8044	1.8012	341.4321	1.3559	764.6929	2.0638	952.9738	2.4482	133399.0469	1.7735
032	2019-02-14t1850	1550192048.28	adult	145.9446	97.9538	-81.9007	1652.3125	1.4187	255.6948	1.1699	210.3027	0.87339	567.5519	1.7703	918.4651	1.1766	517526.25	1.1637	853.5328	1.4095	423.7748	2.2621	404.5657	2.6058	724.5841	1.8551	812.1204	1.6653	140693.2344	2.2332
032	2019-02-14t2250	1550206440.05	adult	149.9423	101.9515	-77.903	1568.4122	1.2413	252.7389	1.1139	213.3968	1.0365	509.4365	1.0926	770.6118	0.36569	511543.5625	1.108	920.0588	1.8668	385.4804	1.6963	355.0377	1.7579	672.9978	1.555	794.3643	1.6468	127979.5	1.6709
032	2019-02-15t0250	1550220838.88	adult	153.942	105.9512	-73.9033	1016.9839	-0.15979	246.9712	0.95113	215.6006	1.1578	436.1073	0.1999	660.2408	-0.24351	499869.75	0.94545	764.8047	1.0783	406.6101	2.1458	385.0254	2.4004	657.5143	1.529	708.5648	1.1857	134994.5625	2.1195
032	2019-02-15t0650	1550235237.54	adult	157.9416	109.9508	-69.9037	730.2421	-0.88474	244.1387	0.87846	210.0277	0.91783	457.8665	0.52223	647.4626	-0.28282	494136.6562	0.87338	930.5734	2.1373	388.624	1.9045	327.6706	1.3528	703.2765	1.986	827.5435	2.0712	129023.1719	1.8798
032	2019-02-15t1044	1550249288.85	adult	161.8447	113.854	-66.0005	1104.7992	0.13279	237.1907	0.6536	194.9698	0.23951	513.6948	1.3056	798.503	0.66636	480074	0.64902	854.0918	1.7679	366.3505	1.5719	283.4127	0.53353	720.6498	2.211	806.4841	2.0162	121628.3516	1.5486
032	2019-02-15t1444	1550263689.16	adult	165.8448	117.8541	-62.0004	562.3015	-1.3109	233.0237	0.52044	205.361	0.72449	424.8532	0.15812	489.1089	-1.1965	471639.9375	0.51629	512.4366	-0.21985	290.6823	0.26736	265.568	0.21988	457.5043	0.12621	491.0521	-0.075901	96506.5312	0.24703
032	2019-02-15t1844	1550278089.31	adult	169.8449	121.8541	-58.0004	1420.9399	1.0683	261.5964	1.6221	219.2263	1.3832	515.5916	1.4256	886.0612	1.3017	529471.125	1.6183	855.6592	1.9376	370.7864	1.7759	308.4134	1.1107	656.9498	1.8462	802.3374	2.1552	123101.1016	1.7522
032	2019-02-15t2244	1550292487.79	adult	173.8445	125.8537	-54.0008	1016.2818	-0.025108	257.6151	1.4895	212.7878	1.0805	559.9443	2.0782	866.9798	1.2192	521413.0312	1.4854	675.0491	0.88458	381.8909	2.0337	374.1415	2.4779	599.6748	1.4271	637.5744	1.0601	126787.7734	2.0081
032	2019-02-16t0244	1550306888.79	adult	177.8447	129.854	-50.0005	949.0717	-0.19062	241.7518	0.89871	201.8477	0.55388	508.6265	1.4151	735.1974	0.42105	489305.75	0.89447	835.1565	1.9567	380.1769	2.0636	359.0204	2.2287	619.6572	1.6665	768.9098	2.0676	126218.7422	2.0369
032	2019-02-16t0644	1550321288.37	adult	181.8446	133.8538	-46.0006	636.0579	-1.0683	253.1413	1.3611	225.0524	1.6839	445.3846	0.56608	544.4021	-0.77421	512358	1.3561	789.5781	1.7449	347.0623	1.5033	293.3661	0.93366	615.0232	1.6962	720.9587	1.7984	115224.6875	1.4768
032	2019-02-16t1044	1550335689.03	adult	185.8448	137.854	-42.0005	1129.4467	0.37375	236.8182	0.73817	199.8254	0.44938	465.8909	0.89718	746.6342	0.5519	479319.9688	0.73313	845.7726	2.1918	382.7918	2.2402	328.6039	1.7128	668.1509	2.2381	764.528	2.2016	127086.8906	2.2104
032	2019-02-16t1444	1550350088.5	adult	189.8447	141.8539	-38.0006	1156.2916	0.47945	244.0578	1.041	208.0918	0.85257	464.5892	0.92067	681.8313	0.15685	493972.9688	1.0353	786.6623	1.8832	333.9616	1.3666	274.0836	0.61127	643.4009	2.0952	748.1956	2.159	110875.2578	1.3389
032	2019-02-16t1844	1550364489.27	adult	193.8449	145.8541	-34.0004	1247.7672	0.78013	257.061	1.5797	225.8864	1.7315	461.7308	0.91928	704.8222	0.32919	520291.5625	1.573	777.6414	1.8954	343.8717	1.6126	293.6838	1.0694	634.593	2.0884	710.8057	1.9475	114165.3906	1.5835
032	2019-02-16t2244	1550378889.37	adult	197.8449	149.8541	-30.0004	1042.9811	0.18691	288.0775	2.8647	250.5583	2.9668	544.9555	2.2204	804.6301	1.0131	583068.875	2.8559	688.819	1.3574	298.7838	0.77052	237.6331	-0.12347	569.401	1.5601	644.8661	1.5052	99196.2109	0.7436
032	2019-02-17t0244	1550393289.89	adult	201.845	153.8543	-26.0002	1056.5837	0.24791	237.0303	0.79037	207.9345	0.82137	429.9218	0.50661	680.1932	0.20679	479749.2812	0.78307	517.7019	0.22265	216.0276	-0.86568	202.7037	-0.88933	315.8694	-0.76476	452.4075	0.042147	71721.1719	-0.88815
032	2019-02-17t0644	1550407689.05	adult	205.8448	157.854	-22.0005	1070.0603	0.30981	237.4594	0.81635	212.9834	1.0683	396.5573	0.010792	634.943	-0.081483	480617.875	0.8083	475.6037	-0.037179	298.5711	0.85257	291.959	1.1577	431.4246	0.37099	464.8662	0.18153	99125.6094	0.82324
032	2019-02-17t1044	1550422090.46	adult	209.8452	161.8544	-18.0001	961.9285	-0.021209	220.8618	0.11263	202.4625	0.51501	345.3163	-0.79791	567.0523	-0.53514	447024.25	0.10489	486.2996	0.078953	292.461	0.77139	279.2636	0.90785	432.2347	0.42769	467.8687	0.25011	97097.0625	0.74102
032	2019-02-17t1444	1550436490.25	adult	213.8451	165.8544	-14.0001	906.8214	-0.19275	221.4924	0.1352	204.2537	0.59412	343.8122	-0.82284	551.1892	-0.63912	448300.625	0.12674	436.4234	-0.25611	263.3607	0.18707	243.6688	0.094326	398.0285	0.13234	423.2975	-0.084078	87435.7656	0.15728
032	2019-02-17t1844	1550450890.98	adult	217.8453	169.8546	-9.9999	881.6968	-0.27189	221.344	0.12515	204.04	0.57063	334.8067	-0.97631	515.8214	-0.88381	448000.25	0.11602	408.9442	-0.43609	260.2966	0.15557	252.6854	0.34507	352.2389	-0.30085	377.9073	-0.4442	86418.4844	0.12459
032	2019-02-17t2244	1550465291.44	adult	221.8455	173.8547	-5.9998	888.0947	-0.24665	221.0463	0.10878	204.4722	0.58227	334.0295	-0.995	495.6254	-1.0271	447397.625	0.09897	360.3729	-0.79725	232.8806	-0.43879	226.7668	-0.28212	307.1665	-0.7532	340.1488	-0.75733	77316.3594	-0.46907
032	2019-02-18t0244	1550479690.92	adult	225.8453	177.8545	-1.9999	781.474	-0.62079	219.4532	0.03171	203.7713	0.53305	334.5187	-0.9927	499.7507	-0.99858	444173.2812	0.021379	343.7605	-0.91804	236.4504	-0.33281	234.1177	-0.070438	304.1808	-0.76539	330.6615	-0.82608	78501.5469	-0.3648
032	2019-02-18t0644	1550494090.45	dead	229.8452	181.8544	1.9999	660.7137	-1.0673	217.1758	-0.081589	203.1544	0.48724	321.9373	-1.2319	480.1588	-1.1441	439563.875	-0.092309	354.1317	-0.81635	225.2615	-0.58341	222.1575	-0.37214	289.3565	-0.917	326.0963	-0.85303	74786.8203	-0.61596
033	2019-02-08t1454	1549659493.48	egg	-1.9885	-53.9798	-265.8252
033	2019-02-08t1852	1549673810.95	larva	1.9885	-50.0027	-261.8481
033	2019-02-08t2252	1549688211.4	larva	5.9887	-46.0026	-257.848
033	2019-02-09t0252	1549702613.35	larva	9.9892	-42.002	-253.8474
033	2019-02-09t0652	1549717013.27	larva	13.9892	-38.0021	-249.8475
033	2019-02-09t1052	1549731412.53	larva	17.989	-34.0023	-245.8477
033	2019-02-09t1452	1549745815.32	larva	21.9898	-30.0015	-241.8469
033	2019-02-09t1852	1549760213.07	larva	25.9891	-26.0021	-237.8475
033	2019-02-09t2253	1549774622.56	larva	29.9918	-21.9995	-233.8449
033	2019-02-10t0253	1549789022.82	larva	33.9918	-17.9994	-229.8448
033	2019-02-10t0653	1549803421.69	larva	37.9915	-13.9997	-225.8451
033	2019-02-10t1052	1549817819.51	larva	41.9909	-10.0003	-221.8457
033	2019-02-10t1453	1549832220.14	larva	45.9911	-6.0001	-217.8455	1511.8267	1.1101	219.5876	-0.8245	174.9199	-1.1393	468.7643	-0.46322	880.6956	0.59666	444445.25	-0.82892	918.0428	-0.16857	405.515	-0.37391	371.8028	-0.23645	742.212	-0.30415	814.5484	-0.32063	134631	-0.39139
033	2019-02-10t1852	1549846618.14	larva	49.9905	-2.0007	-213.8461	814.5453	-0.51403	240.3228	-0.32242	192.1315	-0.67927	551.1064	0.47441	728.7777	-0.19033	486413.25	-0.32734	1083.484	0.39238	459.3976	0.30674	406.5917	0.26438	868.1154	0.30364	1023.1825	0.46179	152519.9844	0.28284
033	2019-02-10t2253	1549861023.22	adult	53.9919	2.0007	-209.8447	1167.424	0.30651	257.4383	0.099723	205.9446	-0.30895	528.6346	0.17487	911.3391	0.74408	521055.125	0.094463	1096.3246	0.49397	443.7443	0.19947	361.3817	-0.25846	931.211	0.66559	1021.7259	0.52331	147323.0938	0.17617
033	2019-02-11t0253	1549875427.67	adult	57.9932	6.0019	-205.8435	723.5339	-0.75789	262.8741	0.21554	232.902	0.47742	523.5815	0.085547	625.6651	-0.75382	532057.1875	0.21017	710.1758	-0.72907	419.648	-0.013525	411.7038	0.47572	612.5536	-0.75674	653.1882	-0.80187	139323.1406	-0.035273
033	2019-02-11t0653	1549889822.58	adult	61.9918	10.0005	-201.8449	696.9825	-0.83805	256.6441	0.013048	229.3174	0.33392	499.9449	-0.22226	613.9392	-0.83218	519447.6562	0.0077024	931.9918	0.067562	478.7834	0.80873	454.155	1.1329	779.6284	0.10787	840.9588	-0.032651	158956.0938	0.77926
033	2019-02-11t1044	1549903702.8	adult	65.8474	13.8561	-197.9893	411.4849	-1.5504	230.7046	-0.74577	219.3459	-0.0067449	364.8022	-1.8555	390.1176	-2.0427	466946.0938	-0.75097	449.0179	-1.5967	288.541	-1.5438	295.6571	-0.96661	410.6462	-1.6967	437.9313	-1.6123	95795.5938	-1.5527
033	2019-02-11t1444	1549918102.99	adult	69.8474	17.8562	-193.9892	562.1647	-1.2044	266.7383	0.24643	237.8304	0.54668	467.5339	-0.6559	508.6326	-1.4337	539878.375	0.24092	588.4743	-1.0785	388.9241	-0.16823	389.596	0.41694	492.7348	-1.2523	524.3844	-1.2439	129122.8125	-0.18977
033	2019-02-11t1844	1549932502.78	adult	73.8474	21.8561	-189.9893	641.1424	-1.03	259.6845	0.029962	239.2506	0.57658	471.1441	-0.62867	561.2452	-1.17	525601.5	0.024476	689.7859	-0.66088	400.1009	0.078934	392.8552	0.55882	596.4842	-0.6419	641.5082	-0.70296	132833.4844	0.054996
033	2019-02-11t2244	1549946904.65	adult	77.8479	25.8567	-185.9887	1263.2493	0.52065	264.7427	0.22223	217.901	-0.045881	515.2257	-0.072322	913.8507	0.76733	535839.3125	0.21678	832.818	-0.017139	437.8664	0.73975	447.7444	1.488	734.2687	0.24667	790.5349	0.059399	145371.6562	0.71113
033	2019-02-12t0244	1549961304.69	adult	81.8479	29.8567	-181.9887	697.3301	-0.91044	290.9841	1.0512	262.7658	1.4729	509.9092	-0.081865	621.4786	-0.83779	588951.875	1.0458	473.3884	-1.3942	317.4156	-0.79	307.1522	-0.42304	427.7574	-1.4174	462.4399	-1.3709	105382	-0.80704
033	2019-02-12t0644	1549975704.83	adult	85.8479	33.8567	-177.9887	1531.3066	1.2022	278.8798	0.79036	244.7745	1.0042	590.4536	0.93642	1008.89	1.3641	564452.625	0.78501	1134.5493	1.5025	456.9556	1.316	436.5793	1.621	810.6888	0.99578	974.5137	1.2075	151709.25	1.2862
033	2019-02-12t1044	1549990104.49	adult	89.8479	37.8566	-173.9888	976.4805	-0.20612	298.5356	1.4572	252.6046	1.3831	627.7607	1.4502	838.7524	0.42885	604235.9375	1.4517	1674.2303	4.0734	501.7152	2.1044	432.2766	1.6998	989.4783	2.2682	1326.7883	3.1533	166569.4375	2.0712
033	2019-02-12t1444	1550004488.91	adult	93.8435	41.8523	-169.9931	981.9905	-0.19775	296.8506	1.5067	255.2111	1.6024	608.0102	1.2931	853.6435	0.5331	600825.5625	1.5011	754.2156	0.07359	400.8975	0.79556	393.4685	1.2438	671.6776	0.41612	713.4051	0.15683	133097.9531	0.7703
033	2019-02-12t1844	1550018888.91	adult	97.8435	45.8523	-165.9931	1081.0765	0.037966	304.1924	1.8178	259.4881	1.8793	651.2364	1.8849	912.8801	0.8849	615685.375	1.812	1255.2727	2.5277	460.4677	1.7734	416.3803	1.7059	868.5189	1.8202	1004.2432	1.8193	152875.2812	1.7438
033	2019-02-12t2244	1550033286.12	adult	101.8428	49.8515	-161.9939	1514.4008	1.0897	304.7562	1.9271	252.8709	1.7732	606.5784	1.4366	1070.5224	1.795	616826.625	1.9212	1107.2612	1.9482	356.048	0.34891	248.8664	-0.79166	818.5374	1.6194	1001.6623	1.9314	118207.9375	0.32704
033	2019-02-13t0244	1550047686.53	adult	105.8429	53.8516	-157.9938	2067.4719	2.4181	260.716	0.69011	208.9866	0.3066	550.9943	0.85183	1032.6936	1.5896	527689.1875	0.68462	802.1627	0.56122	397.2699	1.0401	395.1829	1.5691	666.4537	0.70164	763.6353	0.71676	131893.6094	1.0153
033	2019-02-13t0644	1550062087.46	adult	109.8431	57.8519	-153.9935	957.8956	-0.30645	265.5006	0.90711	220.7621	0.8065	528.8519	0.66329	782.9829	0.18286	537373.25	0.90145	537.3615	-0.68656	341.77	0.29208	340.9318	0.78941	480.6012	-0.48697	512.5534	-0.62296	113467.6484	0.27115
033	2019-02-13t1044	1550076490.84	adult	113.8441	61.8528	-149.9926	1590.4146	1.2203	263.7509	0.92352	210.0515	0.47359	604.2788	1.654	932.6879	1.0515	533831.75	0.91775	1117.6921	2.2954	445.1209	1.9197	391.3553	1.6726	798.3735	1.777	942.6724	1.8886	147780.1562	1.8899
033	2019-02-13t1450	1550091231.72	adult	117.9388	65.9475	-145.8979	1253.6013	0.3956	279.5449	1.4897	226.6622	1.1719	597.3743	1.648	944.9057	1.1367	565798.875	1.4833	1279.6017	3.1891	467.8134	2.3496	394.3177	1.8011	848.6918	2.2051	1137.1804	3.0793	155314.0312	2.3163
033	2019-02-13t1850	1550105638.9	adult	121.9407	69.9495	-141.8959	1631.1462	1.2964	264.2221	1.0798	209.4582	0.56873	575.2959	1.4522	980.3811	1.3495	534785.5	1.0736	886.8726	1.2361	394.8595	1.3051	385.5262	1.7342	700.3285	1.2355	847.4193	1.468	131093.3594	1.2776
033	2019-02-13t2250	1550120036.81	adult	125.9402	73.9489	-137.8965	1068.6597	-0.066713	263.736	1.1333	218.5959	0.98915	550.2557	1.2161	890.3146	0.85964	533801.625	1.1269	1224.7535	3.0223	442.8158	2.125	403.0809	2.1084	821.8825	2.1591	1063.701	2.7872	147014.8438	2.0922
033	2019-02-14t0250	1550134440.03	adult	129.9411	77.9498	-133.8956	1170.9924	0.17028	285.4354	1.9117	236.3705	1.7723	580.6311	1.657	953.4159	1.2298	577721.25	1.9044	965.7789	1.7424	400.3638	1.5314	374.4751	1.6996	733.2987	1.5993	875.1524	1.7477	132920.7812	1.5029
033	2019-02-14t0650	1550148835.76	adult	133.9399	81.9486	-129.8968	753.2443	-0.8473	234.4089	0.29127	199.4169	0.30435	482.9953	0.52076	637.2071	-0.51371	474443.5938	0.28583	750.5082	0.67188	397.8021	1.5668	375.5962	1.8023	655.9586	1.1111	728.9917	0.94173	132070.2812	1.5388
033	2019-02-14t1050	1550163241.5	adult	137.9415	85.9502	-125.8952	1655.0979	1.3599	271.6989	1.6029	228.8628	1.5896	503.6011	0.83903	921.3587	1.1076	549918.625	1.596	814.1221	1.0603	354.3403	0.9379	336.8213	1.197	626.5468	0.96497	778.7618	1.3031	117640.9844	0.91422
033	2019-02-14t1450	1550177653.4	adult	141.9448	89.9535	-121.8919	854.6971	-0.61101	226.1332	0.09948	186.7867	-0.17535	488.3852	0.70768	763.114	0.24778	457693.625	0.094234	807.9963	1.0904	393.1739	1.6574	367.24	1.8277	663.1238	1.3085	766.4194	1.2997	130533.7344	1.6305
033	2019-02-14t1850	1550192053.31	adult	145.9447	93.9535	-117.8919	1792.2611	1.7743	269.1773	1.64	228.1426	1.6541	518.1169	1.1434	841.4967	0.73386	544814.875	1.6336	904.1231	1.6879	389.2679	1.6775	367.5205	1.9164	649.0113	1.2835	822.6591	1.7315	129236.9453	1.6513
033	2019-02-14t2250	1550206444.94	adult	149.9424	97.9512	-113.8942	907.4088	-0.46234	260.0107	1.3707	228.9775	1.726	464.0333	0.51094	767.4503	0.34728	526261.625	1.3647	614.2178	0.15044	347.9466	1.0504	333.0032	1.3414	545.9065	0.57562	575.2511	0.24299	115518.2656	1.0275
033	2019-02-15t0250	1550220843.71	adult	153.9421	101.9508	-109.8946	1654.7882	1.5066	258.4747	1.3629	223.1899	1.4973	469.3738	0.63088	848.7155	0.86886	523152.8125	1.3571	785.9039	1.1994	334.5691	0.88808	289.6039	0.57239	612.0914	1.1718	710.831	1.2006	111076.9375	0.86617
033	2019-02-15t0650	1550235242.51	adult	157.9417	105.9505	-105.8949	1263.3339	0.52291	231.2448	0.40983	188.6451	-0.05123	496.1447	1.0244	881.912	1.1208	468039.375	0.40481	720.5865	0.90347	316.97	0.63812	286.1002	0.54788	566.4674	0.8895	632.5128	0.76448	105234.0547	0.6171
033	2019-02-15t1044	1550249293.86	adult	161.8449	109.8537	-101.9917	620.8676	-1.1621	228.6605	0.3386	193.8988	0.19024	454.9763	0.52552	538.6306	-0.91146	462808.9375	0.33402	590.1778	0.19365	326.6009	0.8617	305.4816	0.96526	520.8722	0.58617	570.7352	0.4122	108431.4844	0.84011
033	2019-02-15t1444	1550263694.1	adult	165.845	113.8537	-97.9917	1393.179	0.94707	227.3801	0.30874	187.6781	-0.10186	469.1298	0.75435	783.543	0.61877	460217.3125	0.30457	780.611	1.4042	349.0369	1.3217	314.2812	1.1832	617.1929	1.4438	715.278	1.4726	115880.2578	1.2992
033	2019-02-15t1844	1550278094.32	adult	169.845	117.8538	-93.9916	1336.3502	0.8347	225.8599	0.26367	189.2453	-0.037677	434.4394	0.31873	820.4493	0.89125	457140.4062	0.25977	705.1744	1.0138	297.3677	0.43542	253.7827	0.018994	546.9373	0.92725	619.822	0.87834	98726.0781	0.41441
033	2019-02-15t2244	1550292492.74	adult	173.8446	121.8533	-89.992	1350.2704	0.90851	219.5799	0.032562	185.7519	-0.21341	427.9643	0.25864	723.6886	0.31595	444429.8125	0.028547	489.6322	-0.26408	272.1049	0.013873	260.5863	0.18781	413.9801	-0.1381	449.5787	-0.26762	90338.8438	-0.0068006
033	2019-02-16t0244	1550306893.84	adult	177.8449	125.8537	-85.9917	1062.5651	0.13054	227.8632	0.36092	197.7747	0.35682	426.1614	0.2633	723.4525	0.34629	461195.125	0.35676	504.8675	-0.12025	286.9797	0.33263	266.469	0.34262	427.7413	0.028256	478.8614	-0.0095804	95277.25	0.31055
033	2019-02-16t0644	1550321293.47	adult	181.8448	129.8536	-81.9918	999.8403	-0.027455	210.901	-0.28956	183.3326	-0.34979	378.8285	-0.37671	703.8532	0.24593	426863.5312	-0.29395	445.5809	-0.45549	262.8354	-0.077666	261.6668	0.27979	367.029	-0.45143	399.3584	-0.54214	87261.3438	-0.099208
033	2019-02-16t1044	1550335694.05	adult	185.845	133.8537	-77.9917	641.7358	-1.0394	199.9452	-0.71649	167.6944	-1.1277	437.6497	0.49117	553.1193	-0.69673	404689.0625	-0.72085	396.1196	-0.73577	226.0636	-0.73704	213.4758	-0.69226	324.9474	-0.78027	354.147	-0.8363	75053.125	-0.75695
033	2019-02-16t1444	1550350093.47	adult	189.8448	137.8536	-73.9918	549.0471	-1.3079	193.4857	-0.97311	172.269	-0.91519	351.1424	-0.73746	451.6355	-1.3397	391615.0312	-0.97752	416.9851	-0.56896	221.8445	-0.79435	201.2152	-0.93605	341.8354	-0.60078	371.665	-0.67737	73652.3594	-0.81453
033	2019-02-16t1844	1550364494.27	adult	193.845	141.8538	-69.9916	882.3899	-0.31388	195.8932	-0.88308	166.9152	-1.1977	371.9014	-0.41688	718.2257	0.41716	396487.75	-0.88775	378.5574	-0.79918	242.0582	-0.38015	239.6067	-0.098846	336.4639	-0.62127	365.2107	-0.69988	80363.3281	-0.40239
033	2019-02-16t2244	1550378894.46	adult	197.8451	145.8538	-65.9916	864.5231	-0.35698	199.6601	-0.74113	175.0955	-0.81233	388.7126	-0.14788	611.1741	-0.27009	404112.0625	-0.74623	370.3119	-0.83328	221.4147	-0.77003	219.8963	-0.5138	295.5849	-0.97457	330.1271	-0.94967	73509.6875	-0.79181
033	2019-02-17t0244	1550393294.96	adult	201.8452	149.854	-61.9914	890.1929	-0.26851	198.7107	-0.79585	174.4213	-0.87296	378.1579	-0.29398	590.7218	-0.39359	402190.5	-0.80127	329.7848	-1.0955	208.121	-1.026	204.6028	-0.84671	277.2541	-1.1293	302.8067	-1.1476	69096.1562	-1.048
033	2019-02-17t0644	1550407694.16	adult	205.845	153.8537	-57.9917
033	2019-02-17t1044	1550422095.55	adult	209.8454	157.8541	-53.9913	770.0231	-0.64031	189.6385	-1.2256	168.169	-1.2576	350.2615	-0.71805	610.1463	-0.23902	383828.4375	-1.2312	322.3298	-1.1277	200.7798	-1.1764	198.2001	-0.99963	269.1089	-1.1895	299.5586	-1.1537	66658.8906	-1.2005
033	2019-02-17t1444	1550436495.32	adult	213.8453	161.8541	-49.9913	861.1672	-0.3432	190.0227	-1.241	167.5717	-1.3262	352.813	-0.67403	661.7404	0.13014	384606.0312	-1.2469	323.8542	-1.1075	199.0291	-1.2156	197.1759	-1.0288	272.1161	-1.1508	304.7397	-1.1002	66077.6719	-1.2408
033	2019-02-17t1844	1550450896.11	adult	217.8455	165.8543	-45.9911	675.6101	-0.9665	186.3794	-1.4363	165.1932	-1.4895	340.5694	-0.87866	553.1062	-0.62099	377232	-1.4421	302.4621	-1.2656	202.6152	-1.1371	200.9292	-0.94052	265.3692	-1.2124	284.4088	-1.2692	67268.2578	-1.1638
033	2019-02-17t2244	1550465296.58	adult	221.8457	169.8544	-41.991	613.183	-1.1957	186.4586	-1.4697	166.9326	-1.4346	343.0015	-0.83896	515.228	-0.88703	377392.125	-1.4756	316.37	-1.151	193.4423	-1.3487	193.7415	-1.1271	253.6498	-1.3326	285.5578	-1.2542	64222.8359	-1.3758
033	2019-02-18t0244	1550479696.09	adult	225.8455	173.8543	-37.9911	756.8399	-0.70801	195.8813	-1.0685	179.4377	-0.79145	321.8543	-1.2191	575.5951	-0.44917	396463.8125	-1.0757	316.142	-1.1478	183.8998	-1.5833	179.1492	-1.5218	256.8892	-1.2947	278.9344	-1.3127	61054.7305	-1.6108
033	2019-02-18t0644	1550494095.75	adult	229.8454	177.8542	-33.9912
033	2019-02-18t1044	1550508463.8	adult	233.8366	181.8453	-30.0001
033	2019-02-18t1444	1550522865.79	adult	237.8371	185.8459	-25.9995
033	2019-02-18t1844	1550537262.37	adult	241.8362	189.8449	-22.0005
033	2019-02-18t2244	1550551662.59	adult	245.8362	193.845	-18.0004
033	2019-02-19t0244	1550566061.67	adult	249.836	197.8447	-14.0007
033	2019-02-19t0644	1550580462.35	adult	253.8361	201.8449	-10.0005
033	2019-02-19t1044	1550594863.12	adult	257.8364	205.8451	-6.0003
033	2019-02-19t1444	1550609265.09	adult	261.8369	209.8457	-1.9997
033	2019-02-19t1844	1550623663.14	dead	265.8364	213.8451	1.9997
034	2019-02-08t1454	1549659497.91	larva	0	-45.9796	-245.8249
034	2019-02-08t1852	1549673815.39	larva	3.9771	-42.0025	-241.8478
034	2019-02-08t2252	1549688215.97	larva	7.9772	-38.0023	-237.8476
034	2019-02-09t0252	1549702617.78	larva	11.9777	-34.0018	-233.8471
034	2019-02-09t0652	1549717017.75	larva	15.9777	-30.0018	-229.8471
034	2019-02-09t1052	1549731417.01	larva	19.9775	-26.002	-225.8473
034	2019-02-09t1452	1549745819.84	larva	23.9783	-22.0013	-221.8465
034	2019-02-09t1852	1549760217.56	larva	27.9777	-18.0019	-217.8472
034	2019-02-09t2253	1549774627.17	larva	31.9803	-13.9992	-213.8445
034	2019-02-10t0253	1549789027.29	larva	35.9804	-9.9992	-209.8445
034	2019-02-10t0653	1549803426.21	larva	39.9801	-5.9995	-205.8448
034	2019-02-10t1052	1549817824.07	larva	43.9795	-2.0001	-201.8454
034	2019-02-10t1453	1549832224.68	adult	47.9797	2.0001	-197.8452	742.3693	-0.6752	228.9022	-0.60388	201.0944	-0.37957	463.378	-0.54707	645.3938	-0.61019	463297.9688	-0.60854	1237.6024	0.84344	562.5875	1.4522	490.0238	1.295	1059.6876	1.1087	1211.9677	1.0939	186779.0469	1.4183
034	2019-02-10t1852	1549846622.63	adult	51.9791	5.9995	-193.8458	1098.4504	0.14644	279.248	0.70857	242.4195	0.82518	536.174	0.28042	820.183	0.2752	565197.9375	0.70296	1672.8417	2.3043	474.0386	0.51715	324.0364	-0.77268	1157.8062	1.6469	1494.7459	2.2007	157380.8125	0.49119
034	2019-02-10t2253	1549861027.87	adult	55.9805	10.001	-189.8443	753.6494	-0.67841	263.0734	0.23667	241.7655	0.76707	510.0038	-0.061409	655.9986	-0.5875	532460.5625	0.23131	860.8615	-0.24809	469.0387	0.54415	467.875	1.1784	743.1424	-0.16824	813.563	-0.21823	155720.8438	0.51759
034	2019-02-11t0253	1549875432.1	adult	59.9817	14.0021	-185.8431	1062.7091	0.048429	258.9968	0.093456	221.1241	0.097068	551.1064	0.39932	820.1981	0.26127	524209.4375	0.088112	1063.3239	0.48497	440.2379	0.28041	336.8681	-0.49095	914.5976	0.72239	1006.2532	0.57618	146159	0.25585
034	2019-02-11t0653	1549889827.35	adult	63.9804	18.0008	-181.8445	1940.1267	2.1685	310.6891	1.513	259.3974	1.2555	578.3518	0.69815	1151.9321	2.0161	628834.8125	1.5072	1343.4712	1.5405	538.7823	1.6249	460.4321	1.2664	1047.8411	1.4883	1233.2134	1.5651	178875.7188	1.588
034	2019-02-11t1044	1549903707.3	adult	67.8359	21.8564	-177.9889	1108.9863	0.14555	297.0533	1.1168	239.7127	0.61771	609.5853	1.0474	868.4436	0.50638	601235.875	1.1111	726.1696	-0.58975	384.9724	-0.26118	363.2242	0.0055051	651.6512	-0.44016	689.1414	-0.56991	127810.8438	-0.28169
034	2019-02-11t1444	1549918107.62	adult	71.836	25.8565	-173.9888	937.7772	-0.28523	262.2093	0.10739	228.4296	0.23933	524.5149	0.013116	747.9352	-0.14971	530711.5625	0.10189	869.9376	-0.006679	323.1218	-1.0116	258.9745	-1.399	721.4483	0.0015839	794.9151	-0.066901	107276.4219	-1.0259
034	2019-02-11t1844	1549932507.27	adult	75.8359	29.8564	-169.9889	1877.8712	2.0603	315.4541	1.654	278.7829	1.8564	586.7774	0.75936	1079.5738	1.6652	638479.1875	1.6485	945.5844	0.37314	373.1245	-0.22557	286.5285	-0.91349	790.1516	0.49452	873.0503	0.3732	123877.3438	-0.24682
034	2019-02-11t2244	1549946909.51	adult	79.8366	33.857	-165.9883	759.1422	-0.75156	303.4829	1.3718	274.012	1.7827	569.1277	0.59032	663.541	-0.60895	614249.5	1.3664	656.1541	-0.68037	271.5381	-1.4974	230.6629	-1.6046	499.1759	-1.0477	566.7512	-0.92062	90150.6562	-1.5092
034	2019-02-12t0244	1549961309.19	adult	83.8365	37.8569	-161.9884	681.9663	-0.95079	242.2654	-0.31309	200.7216	-0.47002	505.8248	-0.098235	619.0576	-0.8451	490345.0625	-0.31847	774.2673	-0.099491	372.5398	0.052564	341.3065	0.1447	643.75	-0.081872	683.4089	-0.27341	123683.2031	0.030065
034	2019-02-12t0644	1549975709.55	adult	87.8366	41.857	-157.9883	755.9821	-0.7637	250.3408	0.0098698	218.631	0.21041	513.9942	0.069268	650.175	-0.65256	506689.75	0.0045299	884.4042	0.49006	417.98	0.83934	416.4474	1.3939	699.1567	0.38951	800.1708	0.41892	138769.3594	0.81282
034	2019-02-12t1044	1549990109.06	adult	91.8364	45.8569	-153.9884	997.1916	-0.15589	255.5954	0.25499	213.2473	0.14107	504.0436	0.026488	858.0045	0.54898	517325.1562	0.24966	822.1417	0.33111	387.4168	0.53988	367.08	0.78621	712.2239	0.6086	773.2378	0.40927	128622.375	0.51568
034	2019-02-12t1444	1550004493.53	adult	95.8321	49.8525	-149.9927	682.1934	-0.9536	250.6467	0.19837	222.182	0.54722	463.9925	-0.37238	590.5533	-0.95949	507308.9375	0.19306	961.6111	1.0879	439.1869	1.4076	383.6857	1.152	808.1937	1.3592	872.0936	1.0506	145810.0625	1.3794
034	2019-02-12t1844	1550018893.67	adult	99.8322	53.8526	-145.9927	623.1578	-1.1053	227.0985	-0.41886	187.0722	-0.57142	465.8197	-0.27782	555.2192	-1.1481	459647.2812	-0.42392	756.8584	0.2224	397.7356	0.91243	367.4173	1.0034	683.5543	0.66738	724.5706	0.3688	132048.2188	0.88746
034	2019-02-12t2244	1550033290.7	adult	103.8313	57.8518	-141.9935	1018.0756	-0.14222	234.7716	-0.12355	195.6272	-0.20517	487.2249	0.049639	708.0596	-0.26568	475177.625	-0.12867	662.8328	-0.15475	294.8595	-0.51049	248.4713	-0.76681	538.7832	-0.20268	620.0148	-0.11967	97893.3594	-0.52793
034	2019-02-13t0244	1550047691.18	adult	107.8315	61.8519	-137.9934	847.4681	-0.57125	237.9589	0.036043	200.072	0.016638	498.9842	0.26503	690.8928	-0.34953	481628.8125	0.030878	561.4607	-0.59201	289.4826	-0.52069	261.469	-0.50389	469.8043	-0.59476	515.7897	-0.63361	96108.2344	-0.53771
034	2019-02-13t0644	1550062092.11	adult	111.8317	65.8521	-133.9931	2233.5256	2.7874	248.974	0.43474	204.8007	0.24819	489.6586	0.2265	1092.8471	1.9528	503923.4688	0.42933	726.8688	0.28959	247.3013	-1.0921	192.7006	-1.5531	465.4216	-0.55902	610.4421	-0.039214	82104.0312	-1.1057
034	2019-02-13t1044	1550076495.74	adult	115.8327	69.8532	-129.9921	1528.7052	1.0671	226.2797	-0.20976	185.2853	-0.43985	452.6813	-0.15153	833.1891	0.49678	457990.125	-0.21472	908.0579	1.2586	333.9412	0.27008	272.6863	-0.22169	628.8197	0.6333	775.3382	0.95913	110868.4844	0.24934
034	2019-02-13t1450	1550091236.39	adult	119.9274	73.9478	-125.8975	1374.0408	0.68447	248.0699	0.53403	218.7983	0.89955	435.8347	-0.28441	667.8655	-0.41492	502093.5625	0.52844	743.035	0.4748	329.4924	0.26426	289.0113	0.097717	591.2425	0.4383	691.2386	0.53563	109391.4688	0.24355
034	2019-02-13t1850	1550105643.68	adult	123.9294	77.9498	-121.8955	1363.6294	0.65095	245.8838	0.52797	212.2309	0.70545	447.5331	-0.073681	898.394	0.90079	497668.8125	0.52231	642.2059	0.0044288	288.9718	-0.30858	232.7689	-0.79735	532.8909	0.087922	607.2501	0.10035	95938.625	-0.32559
034	2019-02-13t2250	1550120041.5	adult	127.9288	81.9492	-117.8961	788.9427	-0.74297	201.9597	-0.83956	164.6976	-1.1574	451.3503	0.037356	658.6796	-0.4228	408766.375	-0.84371	593.2133	-0.20775	305.0344	-0.0062914	290.8093	0.23035	502.3694	-0.074025	561.0051	-0.12403	101271.4219	-0.025088
034	2019-02-14t0250	1550134444.74	adult	131.9297	85.9501	-113.8952	1426.2782	0.78776	221.5069	-0.16028	183.8221	-0.35756	450.7686	0.091321	780.2063	0.27572	448330.0312	-0.16519	710.8723	0.44313	308.746	0.10565	275.6667	0.02048	547.7354	0.30326	679.8279	0.62389	102503.6719	0.086322
034	2019-02-14t0650	1550148840.47	adult	135.9285	89.9489	-109.8964	1105.5068	0.0072614	207.9657	-0.57186	173.1571	-0.77985	416.7379	-0.27128	736.1847	0.05211	420922.5	-0.57632	619.7946	0.0065951	289.6339	-0.14841	245.7491	-0.45804	531.362	0.23983	593.8098	0.15946	96158.4453	-0.16611
034	2019-02-14t1050	1550163246.31	adult	139.9301	93.9505	-105.8947	1260.2498	0.39444	209.3695	-0.48919	172.5633	-0.79015	424.6007	-0.11758	782.0545	0.33883	423763.8125	-0.4938	735.2427	0.66677	340.1986	0.74073	328.6272	1.0869	591.3158	0.73947	655.9114	0.58775	112945.9531	0.71833
034	2019-02-14t1450	1550177658.23	adult	143.9334	97.9538	-101.8914	1108.8015	0.029693	243.4228	0.72377	209.6941	0.83718	445.5808	0.20073	818.4027	0.58056	492687.7188	0.71797	615.9036	0.074115	279.2707	-0.21228	241.815	-0.44255	475.2431	-0.060972	556.2132	0.030473	92717.875	-0.22975
034	2019-02-14t1850	1550192058.2	adult	147.9334	101.9538	-97.8914	961.0085	-0.33185	242.6832	0.73813	216.0488	1.1406	433.5343	0.096016	753.4841	0.24615	491190.7188	0.73239	784.1351	1.0642	321.5321	0.5629	269.7486	0.12177	561.4428	0.65735	701.8469	1.0124	106748.6719	0.5419
034	2019-02-14t2250	1550206449.7	adult	151.9311	105.9515	-93.8938	786.5864	-0.76463	200.6835	-0.71899	169.1563	-0.92371	420.6212	-0.026085	614.879	-0.52644	406183.3125	-0.72399	800.7967	1.2434	333.9729	0.84181	315.9659	1.0446	579.9869	0.87853	725.2889	1.2506	110879.0156	0.81985
034	2019-02-15t0250	1550220848.56	adult	155.9307	109.9512	-89.8941	969.7329	-0.26806	201.7944	-0.66275	170.3197	-0.87379	405.5715	-0.1796	739.8591	0.24824	408431.875	-0.66781	564.1522	-0.044407	286.7092	0.07731	283.6237	0.47764	457.5768	-0.013342	544.236	0.14099	95187.4531	0.058025
034	2019-02-15t0650	1550235247.29	adult	159.9304	113.9508	-85.8945	1264.2037	0.53953	196.0261	-0.86529	165.3624	-1.1114	382.7649	-0.44533	765.2631	0.44296	396756.75	-0.87014	456.6483	-0.62537	285.2097	0.10158	289.9146	0.64357	399.4961	-0.4235	445.0749	-0.46647	94689.6328	0.082005
034	2019-02-15t1044	1550249298.6	adult	163.8335	117.854	-81.9913	1500.6322	1.215	208.1888	-0.41379	174.082	-0.72876	394.37	-0.26562	853.7159	1.0266	421374.0625	-0.41819	469.129	-0.50588	267.7363	-0.16628	250.5012	-0.091679	405.1053	-0.32911	458.8937	-0.3226	88888.4453	-0.18551
034	2019-02-15t1444	1550263698.93	adult	167.8336	121.854	-77.9912	1052.9823	0.037722	213.6876	-0.202	188.9332	-0.047558	366.2805	-0.62112	647.7629	-0.20394	432503.625	-0.20607	576.6552	0.19431	272.8546	-0.035357	235.733	-0.35729	448.512	0.076037	526.7894	0.19653	90587.7188	-0.055245
034	2019-02-15t1844	1550278099.11	adult	171.8337	125.8541	-73.9912	770.5868	-0.71912	192.6484	-0.99891	165.6913	-1.1639	371.3415	-0.53193	619.9176	-0.35029	389920.4375	-1.0029	485.5134	-0.31182	252.8118	-0.35982	233.7979	-0.36679	392.9628	-0.33711	438.5223	-0.36764	83933.5	-0.37939
034	2019-02-15t2244	1550292497.52	adult	175.8332	129.8537	-69.9916	879.3943	-0.39792	200.6075	-0.69442	177.3326	-0.62448	360.3978	-0.66405	575.891	-0.60448	406029.6562	-0.69841	558.5881	0.19014	299.4388	0.54032	288.7505	0.77618	450.4265	0.19537	542.7367	0.41887	99413.6797	0.51804
034	2019-02-16t0244	1550306898.66	adult	179.8335	133.854	-65.9913	1014.2814	0.0035509	194.54	-0.92922	174.1126	-0.7939	322.8238	-1.1749	615.7119	-0.32871	393749	-0.93332	625.9637	0.66925	266.1906	-0.034098	234.7197	-0.2901	465.5853	0.37641	572.7032	0.69044	88375.2812	-0.055484
034	2019-02-16t0644	1550321298.27	adult	183.8334	137.8539	-61.9914	1292.9209	0.82904	220.107	0.074466	196.8887	0.30811	368.247	-0.51675	695.0721	0.20446	445496.5625	0.069843	358.9157	-0.99389	212.2146	-1.0138	207.0653	-0.83613	291.8029	-1.0872	332.9637	-1.0091	70455.2344	-1.0326
034	2019-02-16t1044	1550335698.91	adult	187.8336	141.854	-57.9912	1030.3245	0.097728	214.3363	-0.14539	195.6465	0.24163	358.405	-0.63944	558.8347	-0.65096	433816.625	-0.15019	344.6485	-1.0598	223.3026	-0.77738	217.7089	-0.59433	314.0789	-0.86214	334.2491	-0.97124	74136.4609	-0.79737
034	2019-02-16t1444	1550350098.32	adult	191.8334	145.8539	-53.9914	953.021	-0.11041	193.6674	-0.96853	174.7535	-0.79975	332.6995	-1.003	568.7843	-0.57054	391982.8125	-0.97302	349.5967	-1.0052	221.4946	-0.79137	218.9402	-0.55203	308.8432	-0.88371	330.316	-0.97775	73536.2188	-0.81185
034	2019-02-16t1844	1550364499.1	adult	195.8337	149.8541	-49.9912	729.002	-0.77138	184.7974	-1.3376	168.7197	-1.119	314.453	-1.2719	477.3362	-1.1605	374030	-1.342	334.7241	-1.0863	212.2021	-0.95844	210.5494	-0.72254	284.9457	-1.0809	314.2241	-1.0818	70451.1094	-0.97911
034	2019-02-16t2244	1550378899.34	adult	199.8337	153.8542	-45.9911	651.4221	-1.0077	182.9877	-1.4329	168.1124	-1.1762	311.0963	-1.3274	394.9528	-1.7054	370367.125	-1.4375	337.0779	-1.0541	208.9774	-1.0143	204.3478	-0.85514	286.3345	-1.0529	311.7645	-1.0856	69380.5078	-1.0358
034	2019-02-17t0244	1550393299.94	adult	203.8339	157.8543	-41.991	564.076	-1.2839	178.6747	-1.638	165.3592	-1.3457	293.8475	-1.6029	363.835	-1.9171	361637.6562	-1.6425	377.7672	-0.74907	205.3957	-1.0802	197.2282	-1.0145	298.1916	-0.92408	363.2228	-0.65631	68191.3594	-1.1026
034	2019-02-17t0644	1550407699.02	adult	207.8336	161.8541	-37.9912	726.8954	-0.77706	201.1456	-0.72144	190.4057	-0.096491	300.2819	-1.5171	428.1735	-1.487	407118.75	-0.72759	368.1485	-0.79945	202.9313	-1.1307	196.6951	-1.0322	291.2233	-0.9771	345.991	-0.77608	67373.1797	-1.1542
034	2019-02-17t1044	1550422100.46	adult	211.834	165.8545	-33.9908	515.1783	-1.4725	175.5781	-1.8501	165.2743	-1.4267	277.1928	-1.9108	387.6377	-1.7724	355370.125	-1.8548	283.1766	-1.4154	197.0822	-1.2565	199.1187	-0.98	256.1633	-1.3156	275.6067	-1.3516	65431.2734	-1.281
034	2019-02-17t1444	1550436500.17	adult	215.834	169.8544	-29.9909
034	2019-02-17t1844	1550450901.13	adult	219.8342	173.8547	-25.9906
034	2019-02-17t2244	1550465301.46	adult	223.8343	177.8547	-21.9905
034	2019-02-18t0244	1550479701.01	adult	227.8342	181.8546	-17.9907
034	2019-02-18t0644	1550494100.63	adult	231.8341	185.8545	-13.9908
034	2019-02-18t1044	1550508468.75	adult	235.8252	189.8457	-9.9996
034	2019-02-18t1444	1550522870.77	adult	239.8258	193.8462	-5.9991
034	2019-02-18t1844	1550537267.29	adult	243.8248	197.8453	-2
034	2019-02-18t2244	1550551667.47	dead	247.8249	201.8453	2
035	2019-02-08t1454	1549659502.22	egg	-1.9885	-53.9799	-309.7965
035	2019-02-08t1852	1549673819.77	larva	1.9885	-50.0028	-305.8194
035	2019-02-08t2252	1549688220.46	larva	5.9887	-46.0026	-301.8192
035	2019-02-09t0252	1549702622.17	larva	9.9892	-42.0021	-297.8187
035	2019-02-09t0652	1549717022.2	larva	13.9892	-38.0021	-293.8187
035	2019-02-09t1052	1549731421.46	larva	17.989	-34.0023	-289.8189
035	2019-02-09t1452	1549745824.32	larva	21.9898	-30.0015	-285.8181
035	2019-02-09t1852	1549760222.06	larva	25.9892	-26.0021	-281.8188
035	2019-02-09t2253	1549774631.66	larva	29.9919	-21.9995	-277.8161
035	2019-02-10t0253	1549789031.72	larva	33.9919	-17.9995	-273.8161
035	2019-02-10t0653	1549803430.74	larva	37.9916	-13.9997	-269.8163
035	2019-02-10t1052	1549817828.55	larva	41.991	-10.0003	-265.817
035	2019-02-10t1453	1549832229.18	larva	45.9912	-6.0002	-261.8168	1031.9529	0.0012584	237.7213	-0.34219	180.0273	-0.98528	563.0303	0.65282	857.3337	0.4777	481147.875	-0.34699	854.6558	-0.3629	492.9292	0.61498	486.2119	1.2077	790.7855	-0.094693	827.5412	-0.27564	163652.4844	0.58873
035	2019-02-10t1852	1549846627.16	larva	49.9906	-2.0007	-257.8173	840.7808	-0.45274	257.2772	0.13378	231.9158	0.52795	534.3412	0.27558	722.0844	-0.22471	520729.0312	0.12855	928.6127	-0.095514	506.0253	0.84783	490.3497	1.3407	819.7305	0.088512	870.2578	-0.083418	168000.4062	0.81911
035	2019-02-10t2253	1549861032.41	adult	53.9921	2.0007	-253.8159	1699.4515	1.5634	314.1832	1.6441	272.7544	1.7318	623.9997	1.3072	863.4873	0.49596	635906.75	1.638	1005.6151	0.19991	482.5906	0.66193	458.0126	1.0057	864.9164	0.36134	923.15	0.161	160220.0938	0.6345
035	2019-02-11t0253	1549875436.82	adult	57.9933	6.002	-249.8147	782.5185	-0.61702	264.8383	0.26962	231.2222	0.42573	532.1392	0.18726	674.4094	-0.49864	536032.75	0.26422	1286.7239	1.1975	414.6688	-0.074369	264.3825	-1.487	1078.2259	1.4526	1214.1069	1.327	137670.0312	-0.095573
035	2019-02-11t0653	1549889831.88	adult	61.9919	10.0006	-245.816	1245.2545	0.48502	305.0102	1.3605	224.9205	0.19755	672.9682	1.836	978.6527	1.0954	617340.5625	1.3547	1267.7831	1.2262	540.9135	1.5889	475.4121	1.4215	1046.467	1.4191	1229.2826	1.4921	179583.2812	1.5525
035	2019-02-11t1044	1549903712.09	adult	65.8475	13.8562	-241.9604	1181.5934	0.32618	305.457	1.3607	257.6259	1.1903	616.8941	1.1458	940.2156	0.89145	618245	1.3549	997.5204	0.35901	489.8396	1.0542	437.3456	0.99347	869.9054	0.64317	930.5038	0.39073	162626.75	1.0222
035	2019-02-11t1444	1549918112.14	adult	69.8475	17.8562	-237.9604	897.4246	-0.37897	294.1194	1.0267	268.6568	1.5185	590.9797	0.81483	758.5082	-0.087861	595297.5625	1.021	887.1814	0.02533	442.4929	0.54378	439.2511	1.1176	779.3196	0.26762	848.5362	0.12629	146907.6406	0.51594
035	2019-02-11t1844	1549932511.8	adult	73.8474	21.8561	-233.9605	862.8828	-0.47708	268.3565	0.27908	228.802	0.24559	579.1027	0.65661	765.535	-0.057543	543153.625	0.27357	726.7975	-0.51891	402.1268	0.1066	390.5658	0.52594	602.4323	-0.60902	669.0092	-0.58193	133506.1094	0.082426
035	2019-02-11t2244	1549946914.06	adult	77.8481	25.8567	-229.9599	1085.1433	0.072528	280.8864	0.68701	241.7529	0.71319	556.9121	0.42217	816.9204	0.23289	568514	0.68156	1120.8541	1.128	482.666	1.3597	448.3699	1.4971	863.9966	0.9874	1044.0472	1.2153	160245.125	1.3262
035	2019-02-12t0244	1549961313.95	adult	81.848	29.8567	-225.9599	1201.1426	0.36453	261.8091	0.20969	201.5498	-0.48807	631.7054	1.3587	931.5958	0.89404	529901.5	0.20431	822.3366	0.047264	405.9752	0.44733	399.2437	0.9261	676.5082	0.046698	769.439	0.079553	134783.7656	0.42189
035	2019-02-12t0644	1549975714.13	adult	85.8481	33.8568	-221.9598	743.1012	-0.79618	240.9532	-0.30713	218.9906	0.16924	446.7487	-0.76124	570.115	-1.1137	487689.1875	-0.31249	773.6462	-0.04847	371.0572	0.10406	340.6098	0.20158	664.7035	0.11093	739.2659	0.055452	123190.9844	0.081501
035	2019-02-12t1044	1549990113.62	adult	89.848	37.8566	-217.96	1365.6202	0.77863	272.07	0.68791	212.6969	0.069987	607.4049	1.2098	989.6277	1.2868	550669.75	0.68252	1009.8555	1.1118	376.6967	0.32212	322.3975	0.056854	712.2973	0.54084	874.1705	0.85936	125063.3125	0.29884
035	2019-02-12t1444	1550004498.13	adult	93.8436	41.8523	-213.9643	1016.2216	-0.11161	249.8807	0.13314	203.2231	-0.14292	547.6969	0.58016	810.9232	0.28956	505758.5625	0.12784	824.591	0.39732	418.5863	1.0502	397.0027	1.2973	674.4051	0.43356	776.4016	0.48613	138970.6406	1.0236
035	2019-02-12t1844	1550018898.26	adult	97.8437	45.8524	-209.9643	1237.7639	0.42837	260.3304	0.52488	216.1505	0.39157	559.8584	0.80129	872.1588	0.65275	526908.625	0.51948	678.3584	-0.19048	365.1107	0.38798	344.2694	0.6006	564.8828	-0.16344	620.4693	-0.23765	121216.7734	0.36538
035	2019-02-12t2244	1550033295.31	adult	101.8429	49.8515	-205.9651	763.0718	-0.76329	239.0874	-0.027925	200.5248	-0.06602	492.9438	0.081601	677.109	-0.44763	483913	-0.033108	758.6746	0.27216	390.3641	0.85192	385.0183	1.3221	592.8091	0.116	680.9928	0.17645	129600.8828	0.82755
035	2019-02-13t0244	1550047695.78	adult	105.843	53.8517	-201.9649	823.1196	-0.62621	237.4368	-0.01106	198.8739	-0.057065	505.6567	0.30781	717.2842	-0.20673	480572	-0.016215	643.1335	-0.21828	367.4312	0.59883	362.7366	1.0591	567.7517	0.033536	628.5219	-0.035715	121987.1719	0.57614
035	2019-02-13t0644	1550062096.77	adult	109.8433	57.8519	-197.9647	854.7767	-0.55733	241.673	0.18013	205.487	0.24468	506.0583	0.38807	703.1843	-0.27096	489146.0625	0.17489	757.0699	0.40964	400.1803	1.1644	394.8857	1.6487	624.2638	0.49794	681.3754	0.33096	132859.8438	1.139
035	2019-02-13t1044	1550076500.56	adult	113.8443	61.853	-193.9636	1187.4686	0.24347	269.3261	1.0959	224.3523	1.0111	532.8992	0.78779	855.305	0.61222	545116	1.09	747.4186	0.42249	379.6082	0.93061	368.1518	1.2978	609.3086	0.4682	680.4522	0.39019	126029.9141	0.90626
035	2019-02-13t1450	1550091240.97	adult	117.9389	65.9476	-189.8691	1063.7557	-0.063026	255.4726	0.73507	216.6071	0.78558	492.9181	0.37606	807.8481	0.36216	517076.4688	0.72932	1003.3007	1.7803	444.6257	1.9953	405.0796	1.9777	822.4283	2.0219	964.6385	2.0854	147615.7188	1.9641
035	2019-02-13t1850	1550105648.48	adult	121.941	69.9496	-185.867	1629.7114	1.293	283.6553	1.6977	230.4157	1.3911	576.6625	1.4689	1091.5758	1.9741	574118.25	1.6909	584.7902	-0.31044	298.1572	-0.1911	247.6838	-0.56606	521.2502	-0.021565	559.3474	-0.2015	98988.1797	-0.20889
035	2019-02-13t2250	1550120046.15	adult	125.9403	73.949	-181.8676	1278.3999	0.43747	260.7649	1.0375	223.3263	1.1785	482.6846	0.38892	793.5991	0.319	527788.0625	1.0312	740.3777	0.53054	362.007	0.85939	331.6397	0.89662	631.9218	0.81588	675.7045	0.52319	120186.3125	0.83485
035	2019-02-14t0250	1550134449.5	adult	129.9413	77.9499	-177.8667	914.7996	-0.44665	236.0751	0.2942	198.0698	0.20902	471.3501	0.31394	674.0057	-0.32933	477815.9375	0.28876	869.7878	1.2449	385.9686	1.303	345.9804	1.2079	703.4757	1.3865	799.8086	1.304	128141.5781	1.276
035	2019-02-14t0650	1550148845.17	adult	133.94	81.9487	-173.8679	756.9073	-0.83842	222.6417	-0.10056	190.1427	-0.081413	457.1337	0.20105	618.5786	-0.61784	450626.8125	-0.10554	965.2347	1.7969	392.3496	1.479	346.8113	1.2964	747.6336	1.7726	897.6129	1.9468	130260.0781	1.4515
035	2019-02-14t1050	1550163251.06	adult	137.9417	85.9504	-169.8663	1539.0277	1.0745	251.6967	0.92586	211.0804	0.83571	488.5652	0.65167	834.4505	0.61842	509434.0938	0.91974	798.2502	0.9759	385.0206	1.4403	351.7825	1.4653	664.3935	1.242	777.0692	1.2929	127826.8516	1.4138
035	2019-02-14t1450	1550177663.03	adult	141.945	89.9537	-165.8629	940.1776	-0.39718	224.4206	0.040588	186.8783	-0.1714	456.5846	0.30804	761.9944	0.24142	454227.2812	0.035397	706.3727	0.54097	373.0199	1.3218	372.1042	1.9166	607.912	0.89798	663.416	0.66555	123842.5938	1.2966
035	2019-02-14t1850	1550192063.07	adult	145.945	93.9537	-161.8629	1347.3959	0.644	224.3441	0.076545	186.8544	-0.15277	440.9088	0.1644	783.7687	0.40176	454072.375	0.071274	858.7085	1.438	344.8914	0.92569	256.2817	-0.15374	707.2072	1.7237	781.2976	1.472	114503.9531	0.90293
035	2019-02-14t2250	1550206454.5	adult	149.9426	97.9513	-157.8653	1364.0083	0.7145	271.3326	1.7706	231.9601	1.8579	527.4386	1.3232	845.1831	0.80012	549177.0625	1.7644	752.5432	0.92672	342.6753	0.9597	317.8175	1.0544	616.5368	1.1199	703.875	1.067	113768.2109	0.93719
035	2019-02-15t0250	1550220853.29	adult	153.9423	101.951	-153.8656	792.4144	-0.74653	225.3852	0.17843	189.7485	0.0014224	464.8801	0.57267	670.2752	-0.18429	456179.5625	0.17302	720.5361	0.82403	346.113	1.0896	320.6415	1.167	602.7289	1.0982	663.7013	0.89159	114909.5234	1.067
035	2019-02-15t0650	1550235251.96	adult	157.9419	105.9506	-149.866	1132.0535	0.17626	252.9033	1.197	214.904	1.1388	471.7073	0.70382	655.4865	-0.23478	511876.1875	1.1919	820.9087	1.493	364.2964	1.4745	309.5263	1.0015	693.5675	1.9082	775.7579	1.7243	120946.4219	1.4511
035	2019-02-15t1044	1550249303.28	adult	161.8451	109.8537	-145.9629	909.1803	-0.39065	234.5258	0.5552	198.46	0.40008	468.1901	0.70108	696.6206	0.047782	474680.2812	0.55061	869.762	1.8613	368.1944	1.6048	340.187	1.6442	689.2521	1.9557	819.5799	2.1053	122240.5312	1.5814
035	2019-02-15t1444	1550263703.65	adult	165.8452	113.8539	-141.9628	1047.7654	0.0083712	251.7168	1.2217	219.9477	1.4062	455.8589	0.57565	733.6772	0.31133	509474.8438	1.2176	757.892	1.2666	378.6132	1.8561	343.4377	1.7597	646.3026	1.6839	730.98	1.581	125699.5703	1.8324
035	2019-02-15t1844	1550278103.82	adult	169.8452	117.8539	-137.9627	912.0997	-0.33686	238.2731	0.73551	200.2593	0.48429	481.0934	0.95509	779.3786	0.63433	482264.8125	0.73166	701.7567	0.99286	361.2732	1.6022	325.897	1.4601	617.253	1.5146	689.7158	1.3673	119942.7109	1.5789
035	2019-02-15t2244	1550292502.22	adult	173.8448	121.8535	-133.9632	1223.3203	0.55364	256.9859	1.4654	222.6425	1.5522	472.4285	0.87165	742.8394	0.43666	520139.5	1.4613	721.9639	1.1752	361.9555	1.6669	325.5791	1.4985	616.0019	1.5648	683.582	1.385	120169.2422	1.6422
035	2019-02-16t0244	1550306903.44	adult	177.8451	125.8538	-129.9628	1171.2358	0.43804	271.2696	2.0417	235.2938	2.1722	490.9961	1.1688	799.8411	0.83251	549049.625	2.0373	624.6713	0.63312	333.8589	1.2033	333.5426	1.7095	541.4919	0.99924	601.1553	0.86623	110841.1719	1.1789
035	2019-02-16t0644	1550321303	adult	181.845	129.8537	-125.9629	1230.7111	0.63311	244.887	1.0385	206.7995	0.79415	505.9004	1.4233	737.3085	0.45998	495651.3125	1.0337	824.811	1.9703	357.7978	1.7048	325.6045	1.5987	648.9695	1.9901	787.9937	2.2863	118788.8594	1.6777
035	2019-02-16t1044	1550335703.75	adult	185.8452	133.8539	-121.9627	730.9134	-0.78101	222.1048	0.15772	194.5377	0.18984	410.6294	0.10272	622.8195	-0.247	449540.1875	0.15295	713.9283	1.3334	349.6805	1.6113	305.0626	1.221	599.0885	1.6307	659.5089	1.4242	116093.9062	1.5835
035	2019-02-16t1444	1550350103.02	adult	189.845	137.8537	-117.9629	1368.7438	1.1048	262.1063	1.7598	223.1354	1.5949	480.0139	1.1461	838.7435	1.177	530503.1875	1.7536	767.6377	1.7571	339.5304	1.4739	305.4985	1.2784	628.8468	1.965	719.316	1.9415	112724.0781	1.4458
035	2019-02-16t1844	1550364503.83	adult	193.8452	141.8539	-113.9627	1116.4224	0.38686	262.1532	1.7847	222.5898	1.5678	501.002	1.5034	877.4131	1.4619	530598.125	1.7778	657.0739	1.0813	336.5346	1.469	316.4274	1.5607	565.2274	1.458	634.2961	1.3615	111729.5	1.4404
035	2019-02-16t2244	1550378904.15	adult	197.8453	145.854	-109.9626	1314.4993	1.0144	273.9435	2.2883	229.6752	1.921	531.4244	2.0153	869.2149	1.4415	554461.625	2.2801	711.6514	1.5145	311.7409	1.0285	271.6572	0.62532	544.1364	1.3263	650.65	1.5503	103497.9688	1.0007
035	2019-02-17t0244	1550393304.76	adult	201.8455	149.8542	-105.9624	1049.9587	0.22735	239.9244	0.91017	203.6297	0.60373	466.1389	1.0668	793.1516	0.96478	485607.0625	0.90273	632.885	1.0306	294.6013	0.72799	257.3649	0.33735	490.9309	0.8881	574.3103	1.0116	97807.6484	0.70027
035	2019-02-17t0644	1550407703.87	adult	205.8452	153.8539	-101.9627	1212.0961	0.75893	231.152	0.55106	194.1368	0.10565	456.0837	0.95077	861.3528	1.4552	467851.5938	0.54337	584.4711	0.74405	299.2729	0.86712	277.2453	0.81989	473.6284	0.77883	559.121	0.94825	99358.5859	0.83775
035	2019-02-17t1044	1550422105.26	adult	209.8456	157.8543	-97.9623	1015.9972	0.15322	219.6038	0.058716	180.4808	-0.62118	458.474	1.0295	699.8756	0.37755	444478.0625	0.05106	490.3047	0.10843	295.1778	0.82911	286.4601	1.0772	425.7682	0.36359	456.9918	0.15939	97999.0312	0.79856
035	2019-02-17t1444	1550436504.94	adult	213.8455	161.8542	-93.9624	1042.7749	0.25526	224.1765	0.25258	192.3742	-0.027767	426.3527	0.5418	654.4703	0.079556	453733.2188	0.2439	692.6795	1.6821	324.8995	1.5289	277.6024	0.91407	567.042	1.8547	680.7846	2.1228	107866.6406	1.4947
035	2019-02-17t1844	1550450905.98	adult	217.8458	165.8545	-89.9621	963.1845	0.0027567	221.9704	0.15313	193.6407	0.019116	400.381	0.13489	678.6634	0.26405	449268.0625	0.14393	610.3942	1.1332	299.9071	1.0433	276.529	0.93734	476.6245	1.0044	523.2724	0.83846	99569.1641	1.0093
035	2019-02-17t2244	1550465306.27	adult	221.8459	169.8546	-85.962	1124.4803	0.56935	247.7934	1.3295	215.3159	1.1649	438.602	0.82374	792.1808	1.0915	501533.75	1.3166	623.4338	1.3179	279.1988	0.62984	245.5914	0.19951	466.2144	0.96875	565.0705	1.2899	92694	0.5959
035	2019-02-18t0244	1550479705.84	adult	225.8458	173.8545	-81.9621	826.725	-0.46056	241.409	1.0565	212.4813	1.0071	429.7156	0.70922	601.9828	-0.25802	488611.8125	1.0432	557.9147	0.86333	275.9653	0.60747	265.2399	0.75131	443.3833	0.79277	501.0837	0.77734	91620.4688	0.57215
035	2019-02-18t0644	1550494105.49	adult	229.8457	177.8544	-77.9622	965.0652	0.039873	216.9864	-0.09064	194.8746	0.030606	370.3166	-0.34121	528.5449	-0.78851	439180.4688	-0.10133	611.272	1.4022	312.5693	1.5639	286.3431	1.3809	500.3883	1.5312	556.3684	1.3918	103773.0156	1.5236
035	2019-02-18t1044	1550508473.64	adult	233.8368	181.8455	-73.9711	863.5045	-0.32935	202.9054	-0.788	174.5755	-1.1228	396.031	0.15885	611.0125	-0.17217	410680.625	-0.79691	397.8573	-0.40898	255.7138	0.20807	252.0041	0.48727	354.3166	-0.12021	391.7694	-0.17237	84896.9688	0.17098
035	2019-02-18t1444	1550522875.67	adult	237.8374	185.8461	-69.9705	892.6323	-0.21728	227.8593	0.43906	203.7258	0.49343	398.304	0.23189	630.3496	-0.015308	461187.1562	0.42465	423.3271	-0.13873	249.8127	0.097392	246.3043	0.36739	363.5402	0.042038	393.8227	-0.10758	82937.8125	0.058852
035	2019-02-18t1844	1550537272.1	adult	241.8364	189.8451	-65.9715	775.2231	-0.68297	213.5795	-0.29368	188.1344	-0.41661	393.8439	0.17293	590.6429	-0.30875	432284.9062	-0.30588	402.0714	-0.3029	242.1093	-0.072927	230.4516	-0.075233	349.7568	-0.08419	386.8968	-0.13687	80380.2969	-0.11294
035	2019-02-18t2244	1550551672.3	adult	245.8365	193.8451	-61.9715	826.6844	-0.48477	198.6648	-1.105	171.3519	-1.4237	379.4267	-0.10194	578.2749	-0.39838	402097.5	-1.1139	411.7831	-0.16477	236.0035	-0.21375	223.4842	-0.27423	336.0341	-0.2233	357.1179	-0.4358	78353.1719	-0.25569
035	2019-02-19t0244	1550566071.4	adult	249.8362	197.8449	-57.9717	954.0859	0.053486	209.5165	-0.5537	187.1745	-0.53167	359.0291	-0.53367	661.7803	0.27486	424061.4688	-0.56614	382.6534	-0.43872	236.2434	-0.17691	224.5744	-0.22167	324.0642	-0.35411	355.5413	-0.42336	78432.7969	-0.22186
035	2019-02-19t0644	1550580472.06	adult	253.8364	201.8451	-53.9715	793.8675	-0.65076	208.5923	-0.63657	191.612	-0.29735	338.7139	-1.0064	558.3665	-0.55019	422190.7812	-0.64927	390.8633	-0.31241	232.603	-0.26267	221.5954	-0.31144	326.603	-0.27604	374.4528	-0.14183	77224.2109	-0.31076
035	2019-02-19t1044	1550594872.85	adult	257.8366	205.8453	-49.9713	682.057	-1.1937	197.7545	-1.3149	176.9608	-1.2247	355.5165	-0.62415	507.3555	-0.97365	400255.1875	-1.3234	406.5869	-0.071886	237.7449	-0.057119	230.1216	0.030239	325.6626	-0.24687	357.8149	-0.32321	78931.3047	-0.11012
035	2019-02-19t1444	1550609274.91	adult	261.8372	209.8459	-45.9707
035	2019-02-19t1844	1550623672.93	adult	265.8366	213.8453	-41.9713
035	2019-02-19t2244	1550638072.93	adult	269.8366	217.8453	-37.9713
035	2019-02-20t0244	1550652473.16	adult	273.8367	221.8454	-33.9712
035	2019-02-20t0644	1550666872.58	adult	277.8366	225.8452	-29.9714
035	2019-02-20t1044	1550681273.17	adult	281.8367	229.8454	-25.9712
035	2019-02-20t1444	1550695571.51	adult	285.8085	233.8171	-21.9995
035	2019-02-20t1844	1550709969.56	adult	289.8079	237.8166	-18
035	2019-02-20t2244	1550724369.83	adult	293.808	241.8167	-13.9999
035	2019-02-21t0244	1550738769.24	adult	297.8078	245.8165	-10.0001
035	2019-02-21t0644	1550753169.71	adult	301.808	249.8166	-6
035	2019-02-21t1044	1550767569.78	adult	305.808	253.8167	-1.9999
035	2019-02-21t1444	1550781969.37	dead	309.8079	257.8166	1.9999
036	2019-02-08t1454	1549659506.5	egg	-1.9886	-65.9083	-269.8254
036	2019-02-08t1852	1549673824.16	larva	1.9886	-61.9312	-265.8482
036	2019-02-08t2252	1549688225.04	larva	5.9888	-57.931	-261.848
036	2019-02-09t0252	1549702626.65	larva	9.9893	-53.9305	-257.8475
036	2019-02-09t0652	1549717026.64	larva	13.9893	-49.9305	-253.8475
036	2019-02-09t1052	1549731425.9	larva	17.989	-45.9307	-249.8478
036	2019-02-09t1452	1549745829.03	larva	21.9899	-41.9299	-245.8469
036	2019-02-09t1852	1549760226.61	larva	25.9892	-37.9305	-241.8476
036	2019-02-09t2253	1549774636.26	larva	29.9919	-33.9278	-237.8449
036	2019-02-10t0253	1549789036.23	larva	33.9919	-29.9279	-233.8449
036	2019-02-10t0653	1549803435.31	larva	37.9917	-25.9281	-229.8451
036	2019-02-10t1052	1549817832.99	larva	41.991	-21.9288	-225.8458
036	2019-02-10t1453	1549832233.65	larva	45.9912	-17.9286	-221.8456	788.6342	-0.56096	176.1277	-1.9804	140.2476	-2.1845	430.4765	-0.91652	632.625	-0.66651	356482.4688	-1.9839	447.7629	-1.6104	242.2361	-2.221	236.288	-1.947	389.854	-1.8235	425.5652	-1.6676	80422.375	-2.2221
036	2019-02-10t1852	1549846631.71	larva	49.9907	-13.9291	-217.8461	672.6888	-0.84544	182.1645	-1.8873	153.9292	-1.8385	376.3436	-1.5982	550.4439	-1.1065	368700.9375	-1.8912	877.3744	-0.25693	292.6123	-1.6287	210.8517	-2.2511	649.4302	-0.66866	774.0809	-0.42631	97147.2812	-1.6353
036	2019-02-10t2253	1549861036.98	larva	53.9921	-9.9276	-213.8447	697.2786	-0.80418	179.9878	-2.0082	149.6469	-2.0286	401.7469	-1.3318	559.7274	-1.0791	366095.0938	-1.9881	550.3391	-1.276	265.6842	-1.9203	240.6546	-1.8379	457.8104	-1.507	523.362	-1.3084	91395.375	-1.8113
036	2019-02-11t0253	1549875441.4	larva	57.9934	-5.9264	-209.8434	1523.14	1.1517	210.728	-1.2202	175.3159	-1.2943	388.0392	-1.5254	861.3386	0.47994	426513.4062	-1.2249	599.8464	-1.0977	279.0884	-1.7312	247.5315	-1.7115	504.8202	-1.2679	554.0124	-1.1783	92657.3438	-1.7376
036	2019-02-11t0653	1549889836.4	larva	61.992	-1.9278	-205.8448	1174.5709	0.31445	203.1238	-1.478	164.007	-1.6916	416.7931	-1.2114	758.2906	-0.069261	411122.5625	-1.4828	535.7662	-1.2996	276.9286	-1.7259	253.5062	-1.5911	457.6686	-1.4742	509.4406	-1.3344	91940.2891	-1.7328
036	2019-02-11t1044	1549903716.59	adult	65.8476	1.9278	-201.9892	1297.0647	0.60756	236.5178	-0.58196	190.0724	-0.92215	503.5514	-0.20359	909.2662	0.72637	478712.0312	-0.5872	580.1445	-1.1291	291.024	-1.5118	268.0677	-1.3483	490.6385	-1.2891	523.438	-1.2646	96619.9531	-1.5209
036	2019-02-11t1444	1549918116.65	adult	69.8476	5.9278	-197.9892	700.5667	-0.86365	213.6706	-1.2658	182.6214	-1.1939	459.9377	-0.7464	616.7194	-0.85155	432469.3125	-1.271	606.0264	-1.0136	293.0874	-1.442	287.3825	-1.0254	508.3735	-1.1693	552.7143	-1.1242	97305.0234	-1.4523
036	2019-02-11t1844	1549932516.42	adult	73.8475	9.9278	-193.9893	990.2117	-0.15956	241.6807	-0.48722	201.5946	-0.61626	503.5041	-0.24341	825.3004	0.2679	489161.75	-0.49266	657.8494	-0.78337	345.3534	-0.6687	322.3731	-0.45358	577.1827	-0.74859	626.9498	-0.76703	114657.3203	-0.68619
036	2019-02-11t2244	1549946918.63	adult	77.8481	13.9284	-189.9887	1470.0022	1.0408	243.4112	-0.39191	198.5234	-0.66255	511.7979	-0.11298	863.2423	0.4883	492664.3125	-0.39735	930.1798	0.36996	369.8707	-0.20113	302.153	-0.62591	760.4807	0.39634	897.5323	0.54727	122797.0625	-0.22246
036	2019-02-12t0244	1549961318.5	adult	81.8481	17.9283	-185.9887	942.6417	-0.28964	230.4083	-0.69603	195.8205	-0.6716	487.539	-0.34645	751.8382	-0.1098	466346.3438	-0.70144	553.5281	-1.0631	298.3483	-1.0564	288.8478	-0.69119	492.5581	-1.036	530.2295	-1.0506	99051.6484	-1.0716
036	2019-02-12t0644	1549975718.73	adult	85.8482	21.9284	-181.9886	1165.8502	0.27565	274.006	0.64933	224.611	0.35126	592.2698	0.95788	959.3808	1.0845	554588.0625	0.64398	652.4846	-0.56917	308.2543	-0.78206	289.6843	-0.55165	543.907	-0.62125	628.7718	-0.48565	102340.4219	-0.7993
036	2019-02-12t1044	1549990118.18	adult	89.848	25.9282	-177.9888	611.8747	-1.1288	206.2056	-1.2266	172.033	-1.268	410.6619	-1.1136	511.0784	-1.4344	417360.0625	-1.2318	650.1852	-0.49152	261.1472	-1.3251	215.0303	-1.5485	488.5032	-0.8538	625.543	-0.40071	86700.8516	-1.3393
036	2019-02-12t1444	1550004502.98	adult	93.8438	29.924	-173.993	784.9426	-0.69359	208.7362	-1.07	175.3421	-1.079	446.9471	-0.61071	617.7361	-0.81179	422482	-1.0751	603.0739	-0.62167	240.7321	-1.5104	183.7283	-1.9299	509.9858	-0.61734	585.0661	-0.51402	79923.0547	-1.5235
036	2019-02-12t1844	1550018902.92	adult	97.8438	33.924	-169.993	868.0296	-0.49287	246.4843	0.11674	217.6817	0.44414	438.2336	-0.64098	584.6629	-0.98626	498884.3125	0.11147	454.9806	-1.243	249.5406	-1.2912	231.6729	-1.1253	377.8725	-1.3852	427.611	-1.2713	82847.4844	-1.3052
036	2019-02-12t2244	1550033299.93	adult	101.8429	37.9232	-165.9939	800.4588	-0.67108	207.2481	-0.97584	173.1992	-1.0261	434.192	-0.61894	685.1889	-0.40157	419470.0625	-0.98064	425.7348	-1.3287	236.1741	-1.4082	224.6485	-1.1676	359.945	-1.435	388.4208	-1.4247	78409.8125	-1.4214
036	2019-02-13t0244	1550047700.36	adult	105.8431	41.9233	-161.9937	1154.3333	0.18411	223.7142	-0.42438	188.4902	-0.43047	460.4413	-0.23474	783.4822	0.17028	452797.5	-0.42934	538.3559	-0.73185	257.91	-1.0209	237.7584	-0.90555	435.4476	-0.86202	495.2752	-0.77779	85626.125	-1.0357
036	2019-02-13t0644	1550062101.41	adult	109.8434	45.9236	-157.9934	822.1129	-0.6368	204.4917	-0.95427	173.6603	-0.9259	434.4505	-0.47655	660.5034	-0.51369	413891.25	-0.95885	609.6414	-0.32593	240.2326	-1.2242	208.2668	-1.3235	422.5474	-0.88497	541.9294	-0.45697	79757.2344	-1.2375
036	2019-02-13t1044	1550076505.27	adult	113.8444	49.9247	-153.9924	557.2698	-1.2843	176.4642	-1.7754	152.9537	-1.6725	353.8914	-1.3845	478.3791	-1.5273	357163.5625	-1.7792	658.5508	-0.027007	248.7138	-1.0456	211.481	-1.2331	491.1271	-0.34989	592.9234	-0.10997	82572.9766	-1.0591
036	2019-02-13t1450	1550091245.5	adult	117.9389	54.0192	-149.8979	591.1713	-1.2047	217.3591	-0.45978	201.809	0.21705	358.0937	-1.2657	516.0956	-1.2865	439934.7812	-0.46449	515.859	-0.70492	259.2676	-0.8373	235.7704	-0.80101	421.7376	-0.77287	477.9908	-0.71806	86076.8438	-0.85135
036	2019-02-13t1850	1550105653.25	adult	121.9411	58.0213	-145.8957	1516.512	1.0203	239.3659	0.28945	206.3453	0.44658	418.9479	-0.45682	966.0512	1.269	484476.5312	0.28404	535.2029	-0.56431	259.4312	-0.79027	239.3781	-0.70466	431.4593	-0.65187	494.4363	-0.57768	86131.1719	-0.80418
036	2019-02-13t2250	1550120050.8	adult	125.9404	62.0206	-141.8964	1226.639	0.31304	225.3702	-0.10434	193.259	-0.024892	441.5517	-0.11463	851.2217	0.64111	456149.375	-0.10933	699.0252	0.31782	263.0306	-0.69078	233.9493	-0.76035	432.8491	-0.59173	581.1395	-0.028605	87326.1562	-0.70514
036	2019-02-14t0250	1550134454.2	adult	129.9414	66.0216	-137.8954	487.7043	-1.4751	200.9671	-0.85627	186.639	-0.25755	321.9147	-1.5226	391.3546	-1.9065	406757.375	-0.86036	405.5826	-1.1612	223.3102	-1.2778	215.5643	-1.0422	307.1681	-1.4411	334.1387	-1.4385	74138.9688	-1.2885
036	2019-02-14t0650	1550148849.77	adult	133.9401	70.0204	-133.8967	566.6233	-1.2998	174.5964	-1.7004	154.119	-1.5798	339.677	-1.251	484.0614	-1.3698	353383.0312	-1.7035	383.7526	-1.2497	211.3583	-1.4352	202.6202	-1.2377	298.7307	-1.4664	331.7513	-1.426	70170.9531	-1.4453
036	2019-02-14t1050	1550163255.76	adult	137.9418	74.022	-129.895	1030.5175	-0.17618	195.0994	-0.98984	168.5004	-0.96957	390.7547	-0.5671	683.901	-0.22898	394881.2188	-0.99387	640.7571	0.13852	234.0071	-1.0324	210.8877	-1.0613	404.1419	-0.66297	579.8203	0.099075	77690.3438	-1.0453
036	2019-02-14t1450	1550177667.81	adult	141.9451	78.0254	-125.8917	1380.9	0.70528	225.7541	0.086448	199.3995	0.36892	384.5478	-0.59727	777.8174	0.33142	456926.3125	0.081213	610.2924	0.021537	260.1462	-0.55817	232.9222	-0.62757	420.3777	-0.49656	521.6577	-0.2072	86368.5547	-0.57382
036	2019-02-14t1850	1550192067.84	adult	145.9451	82.0254	-121.8917	1193.682	0.25346	216.568	-0.19463	192.8104	0.10789	368.9126	-0.74855	661.2931	-0.30281	438333.6562	-0.1997	423.6999	-0.95508	237.3046	-0.89702	221.7916	-0.79559	350.0573	-0.97779	414.4103	-0.82963	78785.1406	-0.91146
036	2019-02-14t2250	1550206459.18	adult	149.9427	86.023	-117.8941	593.5912	-1.2712	170.8442	-1.7789	149.3663	-1.7967	335.3817	-1.1372	519.6597	-1.0963	345788.75	-1.7832	346.504	-1.352	192.2815	-1.6285	182.2593	-1.5077	270.7052	-1.5451	297.5935	-1.5359	63837.4648	-1.6406
036	2019-02-15t0250	1550220857.97	adult	153.9424	90.0226	-113.8944
036	2019-02-15t0650	1550235256.72	adult	157.9421	94.0223	-109.8947
036	2019-02-15t1044	1550249308	adult	161.8452	97.9254	-105.9916
036	2019-02-15t1444	1550263708.32	adult	165.8453	101.9255	-101.9915
036	2019-02-15t1844	1550278108.53	adult	169.8453	105.9256	-97.9915
036	2019-02-15t2244	1550292506.93	adult	173.8449	109.9251	-93.9919
036	2019-02-16t0244	1550306908.1	adult	177.8452	113.9254	-89.9916
036	2019-02-16t0644	1550321307.72	adult	181.8451	117.9253	-85.9917
036	2019-02-16t1044	1550335708.51	adult	185.8453	121.9256	-81.9915
036	2019-02-16t1444	1550350107.75	adult	189.8451	125.9253	-77.9917
036	2019-02-16t1844	1550364508.49	adult	193.8453	129.9256	-73.9915
036	2019-02-16t2244	1550378908.84	adult	197.8454	133.9257	-69.9914
036	2019-02-17t0244	1550393309.49	adult	201.8456	137.9258	-65.9912
036	2019-02-17t0644	1550407708.61	adult	205.8454	141.9256	-61.9914
036	2019-02-17t1044	1550422110.04	adult	209.8458	145.926	-57.991
036	2019-02-17t1444	1550436509.64	adult	213.8456	149.9259	-53.9912
036	2019-02-17t1844	1550450910.9	adult	217.846	153.9262	-49.9908
036	2019-02-17t2244	1550465311.05	adult	221.846	157.9263	-45.9908
036	2019-02-18t0244	1550479710.62	adult	225.8459	161.9261	-41.9909
036	2019-02-18t0644	1550494110.25	adult	229.8458	165.926	-37.991
036	2019-02-18t1044	1550508478.48	adult	233.837	169.9172	-33.9998
036	2019-02-18t1444	1550522880.52	adult	237.8376	173.9178	-29.9992
036	2019-02-18t1844	1550537276.86	adult	241.8365	177.9168	-26.0003
036	2019-02-18t2244	1550551677.07	adult	245.8366	181.9168	-22.0002
036	2019-02-19t0244	1550566076.16	adult	249.8363	185.9166	-18.0005
036	2019-02-19t0644	1550580476.86	adult	253.8365	189.9168	-14.0003
036	2019-02-19t1044	1550594877.72	adult	257.8368	193.917	-10
036	2019-02-19t1444	1550609279.75	adult	261.8373	197.9176	-5.9995
036	2019-02-19t1844	1550623677.78	adult	265.8368	201.917	-2
036	2019-02-19t2244	1550638077.83	dead	269.8368	205.917	2
038	2019-02-08t1454	1549659515.15	egg	-1.9886	-49.9796	-233.8296
038	2019-02-08t1852	1549673832.96	larva	1.9886	-46.0024	-229.8524
038	2019-02-08t2252	1549688234.17	larva	5.9889	-42.0021	-225.8521
038	2019-02-09t0252	1549702635.62	larva	9.9893	-38.0017	-221.8517
038	2019-02-09t0652	1549717035.56	larva	13.9893	-34.0017	-217.8517
038	2019-02-09t1052	1549731435.17	larva	17.9892	-30.0018	-213.8518
038	2019-02-09t1452	1549745838.26	larva	21.9901	-26.001	-209.8509
038	2019-02-09t1852	1549760235.59	larva	25.9893	-22.0017	-205.8517
038	2019-02-09t2253	1549774645.39	larva	29.992	-17.999	-201.849
038	2019-02-10t0253	1549789045.32	larva	33.992	-13.999	-197.849
038	2019-02-10t0653	1549803444.55	larva	37.9918	-9.9992	-193.8492
038	2019-02-10t1052	1549817842.14	larva	41.9911	-5.9999	-189.8499
038	2019-02-10t1453	1549832242.64	larva	45.9913	-1.9997	-185.8497	1507.4789	1.1	268.1577	0.46733	232.6522	0.60121	523.4097	0.18374	818.3046	0.27896	542751.125	0.46189	1300.1886	1.0031	471.4615	0.37212	398.8641	0.10513	997.3835	0.79617	1143.5293	0.81856	156525.2188	0.34803
[truncated: 3,290 more rows]
