# Supplementary material for: Global, cell non-autonomous gene regulation drives individual lifespan among isogenic C. elegans
Source: eLife. 2021 Feb 1;10:e65026. doi: 10.7554/eLife.65026 (PMC7864635; doi:10.7554/eLife.65026)
Supplement: Source data 1. [file elife-65026-data1.zip › figure_data/Figure 6 - dual reporters/mir-47_mir-793_r=13,33/20190611_mir-47_mir-793-spans.tsv]

name	larvaspan	adultspan	lifespan
002	49.9682	222.0485	272.0168
003	45.9708	206.0471	252.0179
004	49.9683	210.0498	260.018
005	53.9677	182.0501	236.0178
006	49.9683	198.05	248.0183
007	53.9678	214.0506	268.0184
008	53.9678	210.0507	264.0185
010	53.9679	258.0513	312.0192
012	57.9683	230.0509	288.0191
013	53.968	230.0512	284.0192
014	61.9688	238.0507	300.0195
015	49.9687	194.0507	244.0194
018	53.9682	242.0519	296.0201
019	57.9686	230.0516	288.0202
020	51.9613	254.0516	306.0128
022	57.9686	162.0512	220.0198
024	49.9759	194.0521	244.0281
025	53.9684	198.0522	252.0206
026	61.9693	134.0535	196.0228
027	53.9685	246.0531	300.0215
029	49.9692	214.052	264.0212
032	53.9686	214.0531	268.0217
033	49.9761	98.0543	148.0303
034	53.9687	234.0536	288.0223
035	61.9696	182.0522	244.0217
036	53.9687	194.0533	248.022
037	53.9688	230.0539	284.0227
038	49.9695	230.0533	280.0228
039	53.9688	262.0563	316.0251
040	61.98	226.0504	288.0304
042	57.9692	230.0541	288.0233
043	49.9761	258.0561	308.0322
045	53.9688	154.0558	208.0245
046	61.9697	166.0526	228.0224
047	53.9688	274.0562	328.025
048	53.9689	238.0553	292.0242
049	53.9689	214.0548	268.0238
050	57.9694	214.0547	272.024
051	61.97	214.0542	276.0242
052	53.969	238.0558	292.0249
053	49.9699	230.0547	280.0246
054	51.9626	250.0555	302.0181
055	53.9692	210.0552	264.0244
058	53.9693	190.0551	244.0244
059	53.9693	254.0572	308.0265
060	53.9769	230.0562	284.0331
063	53.9695	226.0567	280.0262
065	53.9695	194.0559	248.0254
066	49.9704	214.0555	264.0259
067	51.9632	186.0542	238.0174
068	53.9696	278.0594	332.029
069	65.972	222.0553	288.0272
070	49.9768	242.0582	292.035
071	53.9696	230.0577	284.0273
072	57.9701	238.0581	296.0282
073	49.9707	198.0557	248.0263
074	53.9697	218.0576	272.0274
075	53.9698	222.0578	276.0276
076	53.9698	250.0593	304.0291
077	53.9775	174.0559	228.0333
078	53.9699	210.0576	264.0275
079	53.97	226.0586	280.0285
081	53.97	86.0581	140.0281
083	49.9711	266.0628	316.0339
085	49.9712	246.0593	296.0305
086	53.9701	158.061	212.0311
087	57.9706	238.0601	296.0308
089	57.9707	174.057	232.0278
090	45.9743	234.0561	280.0303
091	51.9642	250.0603	302.0245
093	53.9703	230.0606	284.0309
094	49.9714	166.0597	216.0311
095	49.9715	258.0614	308.0329
097	53.9704	230.0611	284.0316
099	49.9716	186.0571	236.0286
100	61.9718	230.0608	292.0326
102	49.9717	238.061	288.0327
103	49.9718	194.0586	244.0304
104	51.9648	178.0578	230.0226
105	53.9708	166.0587	220.0295
106	53.9708	194.0603	248.0312
107	57.9714	278.0665	336.0379
108	53.9709	226.0627	280.0336
109	53.9784	98.0579	152.0363
110	61.9723	202.0603	264.0327
111	49.9722	270.067	320.0392
112	51.9651	242.0629	294.028
113	53.971	214.0624	268.0334
114	49.9723	222.0617	272.034
115	57.9717	174.0599	232.0315
116	49.9723	214.0613	264.0336
117	49.9724	238.0633	288.0357
118	45.9755	254.0615	300.037
119	49.9725	226.0627	276.0352
