# Supplementary material for: Global, cell non-autonomous gene regulation drives individual lifespan among isogenic C. elegans
Source: eLife. 2021 Feb 1;10:e65026. doi: 10.7554/eLife.65026 (PMC7864635; doi:10.7554/eLife.65026)
Supplement: Source data 1. [file elife-65026-data1.zip › figure_data/Figure 6 - dual reporters/mir-47_mir-793_r=13,33/20190208_mir-47_mir-793-spans.tsv]

name	larvaspan	adultspan	lifespan
000	49.9781	203.857	253.8351
001	59.9911	139.8561	199.8472
002	55.9911	179.8553	235.8463
003	55.9911	203.8554	259.8465
004	51.9901	175.8574	227.8474
005	49.9782	215.8564	265.8346
006	51.9901	191.8563	243.8464
007	51.9902	171.8576	223.8478
011	51.9904	215.8526	267.843
013	55.9916	115.8527	171.8444
014	57.9799	163.8531	221.833
015	51.9905	143.8541	195.8447
016	47.9905	199.8505	247.841
018	55.9918	155.8533	211.8451
020	53.9791	143.853	197.8321
021	51.9908	167.8535	219.8443
022	51.9908	219.8457	271.8365
023	47.9906	251.8267	299.8172
024	59.9921	223.8359	283.8279
025	53.9794	211.846	265.8254
026	57.9807	195.8443	253.825
027	51.991	155.8536	207.8446
028	55.9923	155.8525	211.8448
029	51.9911	207.845	259.8361
030	51.9912	175.8539	227.8451
031	51.9912	251.8204	303.8116
032	47.9908	179.8545	227.8453
033	51.9912	211.8454	263.8366
034	45.9796	199.8453	245.8249
035	51.9913	255.8166	307.8079
036	63.9198	203.917	267.8368
038	47.991	183.85	231.841
039	65.9085	115.9255	181.8341
040	47.9911	215.8438	263.8349
041	47.9911	263.8108	311.8019
042	47.9911	251.811	299.8021
044	47.9911	191.8429	239.834
045	51.9917	147.8533	199.845
046	51.9917	211.8425	263.8342
048	53.9805	211.8413	265.8218
050	51.9918	171.8516	223.8434
051	55.9933	151.8496	207.8429
053	47.9912	199.8403	247.8316
054	51.9919	151.8512	203.8431
055	47.9912	195.8406	243.8318
056	47.9913	163.8522	211.8435
058	51.9921	203.8389	255.8309
059	63.9206	127.9212	191.8418
060	59.9935	175.8385	235.832
064	49.9803	163.8488	213.8291
065	51.9921	199.8364	251.8285
066	51.9922	115.8476	167.8398
067	51.9922	231.8099	283.8021
069	49.9805	223.8382	273.8186
070	51.9923	263.7795	315.7718
071	43.9918	223.8379	267.8297
072	51.9924	179.8433	231.8357
073	51.9924	259.7771	311.7695
074	55.994	155.8471	211.8411
076	59.9941	175.8368	235.831
079	51.9926	187.8355	239.8281
081	48.003	223.8342	271.8372
082	51.9927	243.7673	295.7599
083	51.9926	223.8344	275.827
084	63.9214	147.9165	211.8378
086	43.9921	211.8335	255.8256
087	59.9944	211.8317	271.8261
088	47.9917	199.8335	247.8253
090	51.9928	151.844	203.8368
091	47.9918	223.8346	271.8264
092	55.9944	199.8318	255.8262
093	49.9812	143.8445	193.8258
094	59.9946	219.8323	279.8269
096	51.993	131.8422	183.8353
100	51.9932	123.8385	175.8317
101	59.9947	99.8855	159.8802
103	48.0032	215.829	263.8323
105	47.9922	259.7437	307.7359
106	52.0049	207.8268	259.8317
107	47.9923	163.8399	211.8322
109	55.9951	175.8313	231.8264
110	55.9951	155.8361	211.8312
111	47.9924	187.8293	235.8217
112	55.9952	167.8373	223.8326
