# Supplementary material for: Global, cell non-autonomous gene regulation drives individual lifespan among isogenic C. elegans
Source: eLife. 2021 Feb 1;10:e65026. doi: 10.7554/eLife.65026 (PMC7864635; doi:10.7554/eLife.65026)
Supplement: Source data 1. [file elife-65026-data1.zip › figure_data/Figure 6 - dual reporters/mir-47_mir-793_r=13,33/20190611_mir-47_mir-793.tsv]

name	timepoint	timestamp	stage	age	adult_age	ghost_age	pharynx_maximum	pharynx_maximum_z	pharynx_mean	pharynx_mean_z	pharynx_median	pharynx_median_z	pharynx_percentile_95	pharynx_percentile_95_z	pharynx_percentile_99	pharynx_percentile_99_z	pharynx_sum	pharynx_sum_z	vulva_maximum	vulva_maximum_z	vulva_mean	vulva_mean_z	vulva_median	vulva_median_z	vulva_percentile_95	vulva_percentile_95_z	vulva_percentile_99	vulva_percentile_99_z	vulva_sum	vulva_sum_z
002	2019-06-11t1158	1560272435.6	egg	-1.9922	-51.9605	-274.009
002	2019-06-11t1557	1560286779.74	larva	1.9922	-47.976	-270.0245
002	2019-06-11t1957	1560301179.63	larva	5.9922	-43.976	-266.0245
002	2019-06-11t2357	1560315580.32	larva	9.9924	-39.9758	-262.0244
002	2019-06-12t0357	1560329980.32	larva	13.9924	-35.9758	-258.0244
002	2019-06-12t0757	1560344380.67	larva	17.9925	-31.9757	-254.0243
002	2019-06-12t1157	1560358779.97	larva	21.9923	-27.9759	-250.0245
002	2019-06-12t1557	1560373180.25	larva	25.9924	-23.9758	-246.0244
002	2019-06-12t1957	1560387580.03	larva	29.9923	-19.9759	-242.0244
002	2019-06-13t0920	1560435749.62	larva	43.3728	-6.5955	-228.644
002	2019-06-13t0956	1560437910.03	larva	43.9729	-5.9953	-228.0439
002	2019-06-13t1356	1560452294.68	larva	47.9686	-1.9996	-224.0481	1033.9237	-0.33171	317.7755	0.44557	273.1376	0.33432	628.2317	0.75551	878.2878	0.090053	648897.5	0.47239	1549.8114	1.395	620.1628	1.7202	472.3633	0.92294	1333.4216	1.969	1468.1108	1.6465	212095.6875	1.6729
002	2019-06-13t1756	1560466691.82	adult	51.9678	1.9996	-220.0489	1279.2877	0.22452	359.997	1.4993	304.3359	1.129	718.2651	1.9056	1073.9816	1.112	733673.875	1.5071	1680.144	1.8927	656.4745	2.2347	578.907	2.2564	1330.1492	2.0807	1420.7091	1.5748	225827.25	2.227
002	2019-06-13t2156	1560481090.62	adult	55.9675	5.9993	-216.0493	1764.3151	1.3411	423.7249	3.1827	373.4235	3.0241	804.9095	3.0518	1276.3831	2.1946	863975	3.1877	1904.8993	2.7293	611.6356	1.8244	492.717	1.2606	1168.1447	1.4424	1616.1707	2.4251	210402.625	1.8171
002	2019-06-14t0156	1560495493.7	adult	59.9683	10.0001	-212.0484	982.1062	-0.44066	308.962	0.09814	266.9138	0.00072674	570.5869	-0.033862	827.6531	-0.12737	631209.3125	0.13129	1122.7273	0.26098	565.4375	1.3682	543.1519	1.9585	960.5901	0.52763	1071.1902	0.41776	195641.375	1.4019
002	2019-06-14t0556	1560509893.83	adult	63.9684	14.0002	-208.0484
002	2019-06-14t0956	1560524297.6	adult	67.9694	18.0012	-204.0473	1452.5038	0.67683	381.6521	2.1117	341.1552	2.1289	636.4976	0.84298	1002.631	0.8499	778570.25	2.1194	1141.3198	0.4588	585.0837	1.8453	510.2215	1.6697	1007.7297	0.96892	1104.7389	0.71434	203024.0625	1.9061
002	2019-06-14t1356	1560538707.94	adult	71.9723	22.0041	-200.0445	2677.5808	3.6326	363.9958	1.6089	315.0597	1.3248	656.3055	1.1235	1097.4529	1.3999	742915.375	1.6237	1469.9991	1.7709	574.4205	1.8341	533.3351	2.0634	1169.4241	2.0174	1283.1929	1.605	197600.6406	1.8265
002	2019-06-14t1756	1560553097.22	adult	75.9693	26.0011	-196.0474	819.3456	-0.82675	327.4275	0.49865	304.7571	0.9821	490.9233	-1.2248	643.2707	-1.0881	666969.75	0.50293	742.6475	-0.93743	431.6724	-0.11722	413.9963	0.44761	640.3992	-0.98696	695.0491	-0.99246	147200.2812	-0.17721
002	2019-06-14t1959	1560560479.05	adult	78.0198	28.0516	-193.9969
002	2019-06-14t2359	1560574881.5	adult	82.0205	32.0523	-189.9963	987.7782	-0.40868	274.7391	-1.184	249.0396	-0.87006	490.8569	-1.2329	705.163	-0.71829	560742.5	-1.1406	627.6067	-1.3628	363.7904	-1.0704	329.5889	-0.73082	571.2105	-1.3609	617.5117	-1.3149	125871.4688	-1.0391
002	2019-06-15t0359	1560589281.11	adult	86.0204	36.0522	-185.9964	1520.9175	0.90681	322.3602	0.40792	279.1913	0.19861	555.3413	-0.22386	904.2502	0.45532	658581.8125	0.44137	1195.2146	1.2038	445.9608	0.34857	318.8526	-0.84115	905.8439	1.0225	1016.3497	0.85275	152518.5781	0.30158
002	2019-06-15t0759	1560603681.03	adult	90.0204	40.0522	-181.9964	1471.2643	0.77948	318.9391	0.37816	279.5552	0.29286	555.6683	-0.13785	794.6322	-0.14022	650316.75	0.39071	621.6879	-1.2951	389.9286	-0.45358	387.2195	0.28617	542.4696	-1.3977	585.0834	-1.3645	134525.375	-0.43788
002	2019-06-15t1159	1560618081.59	adult	94.0205	44.0523	-177.9962	720.8969	-1.0515	266.5465	-1.2851	231.4833	-1.3141	484.6208	-1.1197	618.8582	-1.1448	542688.75	-1.2567	930.2512	0.24847	462.5332	0.88637	426.6266	1.0006	826.092	0.79203	871.2413	0.3406	159573.9688	0.90206
002	2019-06-15t1559	1560632481.27	adult	98.0204	48.0522	-173.9963	1755.931	1.456	304.1545	0.062959	258.4234	-0.27736	561.2206	0.1341	1040.6522	1.4151	621083.5	0.094363	584.7077	-1.3772	354.6265	-0.83685	345.9176	-0.2043	512.1831	-1.4518	543.8556	-1.4803	123764.6562	-0.75109
002	2019-06-15t1959	1560646881.71	adult	102.0206	52.0524	-169.9962	1449.3199	0.71232	310.8932	0.38673	278.4405	0.53974	489.9031	-0.86803	799.3401	0.0035047	634222.0625	0.40162	970.7944	0.6898	403.5632	0.1201	359.3812	0.095271	679.8101	-0.044045	782.2743	0.052439	139632.875	0.15534
002	2019-06-15t2359	1560661281.6	adult	106.0205	56.0523	-165.9962	824.3564	-0.80184	232.051	-2.2448	210.17	-1.8831	395.6067	-2.2666	652.1982	-0.87442	474080.25	-2.1752	478.1951	-1.8681	311.5766	-1.4028	301.7105	-0.78962	417.6126	-2.055	441.7436	-2.0229	108117.0859	-1.3569
002	2019-06-16t0359	1560675681.71	adult	110.0206	60.0524	-161.9962	898.8375	-0.6218	266.7687	-0.96555	230.4122	-1.0627	529.1788	-0.056031	736.2317	-0.31361	544474.875	-0.92616	450.0787	-2.007	290.1484	-1.7097	284.0721	-1.0291	400.7303	-2.1373	434.2689	-2.0414	96909.5781	-1.8633
002	2019-06-16t0759	1560690081.59	adult	114.0205	64.0523	-157.9962
002	2019-06-16t1159	1560704481.39	adult	118.0205	68.0523	-153.9963	950.9504	-0.49225	240.7507	-1.7514	211.2908	-1.6588	432.9579	-1.4456	671.5321	-0.67184	490650.0312	-1.7148	425.2465	-2.1081	279.1632	-1.7838	271.2052	-1.1588	383.5436	-2.1708	411.2679	-2.1277	96869.625	-1.7416
002	2019-06-16t1559	1560718881.13	adult	122.0204	72.0522	-149.9964	970.1315	-0.44277	232.7463	-1.9876	199.6677	-2.0619	450.2651	-1.079	748.4234	-0.12567	475500.6562	-1.9287	644.2262	-0.72564	303.0299	-1.2802	279.98	-0.96709	461.1634	-1.4202	552.5715	-1.0684	104848.3594	-1.2515
002	2019-06-16t1959	1560733281.16	adult	126.0204	76.0522	-145.9963	877.2709	-0.67291	280.1961	-0.20739	258.9369	0.28081	430.8157	-1.3402	632.7038	-0.88558	571039.625	-0.1957	682.4684	-0.43029	312.8053	-1.0404	270.3621	-1.1076	515.1965	-0.86823	610.8515	-0.58492	108543.4453	-0.9938
002	2019-06-16t2359	1560747681.38	adult	130.0205	80.0523	-141.9963	847.3195	-0.74887	282.4109	-0.082472	257.4175	0.25784	465.4483	-0.6893	644.3257	-0.78815	576965.5	-0.047734	467.9072	-1.7382	302.7445	-1.1873	291.3486	-0.69969	410.6946	-1.7556	434.8313	-1.8252	105052.3438	-1.1423
002	2019-06-17t0359	1560762081.8	adult	134.0206	84.0524	-137.9962	1147.3495	0.007011	279.7869	-0.15209	250.2281	-0.0074218	475.5862	-0.46456	684.7854	-0.49017	568806.6875	-0.16854	653.3786	-0.51963	334.6236	-0.53576	294.6192	-0.61954	548.6689	-0.4488	622.7999	-0.39084	114775.8906	-0.56136
002	2019-06-17t0759	1560776481.25	adult	138.0204	88.0522	-133.9963	1336.6727	0.49728	302.642	0.72425	270.8506	0.82156	518.9483	0.34251	851.6299	0.70794	616784.375	0.72705	649.5717	-0.50899	341.9776	-0.36579	302.2758	-0.46643	562.0112	-0.28203	618.7826	-0.38027	117298.3203	-0.39252
002	2019-06-17t1159	1560790883.63	adult	142.0211	92.0529	-129.9957	1423.1107	0.73783	278.6065	-0.17839	242.8574	-0.30606	470.0091	-0.49069	1006.9963	1.8425	568635.875	-0.15653	719.1231	-0.017583	348.0769	-0.22764	303.5253	-0.44018	578.7814	-0.088187	679.3504	0.11739	118694.2344	-0.29509
002	2019-06-17t1559	1560805281.76	adult	146.0206	96.0524	-125.9962	861.7318	-0.71238	308.9102	0.97955	279.6143	1.1609	545.1662	0.88966	712.3972	-0.24724	630176.75	0.99582	657.4246	-0.39546	355.0948	-0.073375	327.8763	0.022311	531.2682	-0.49877	602.7504	-0.43592	122862.7891	-0.041223
002	2019-06-17t1959	1560819681.28	adult	150.0204	100.0522	-121.9963	779.5222	-0.92303	287.738	0.16026	263.7887	0.50261	460.5	-0.61328	663.0842	-0.58624	586410	0.16547	578.1136	-0.90627	337.8806	-0.40132	315.7766	-0.20943	496.4699	-0.79758	550.0405	-0.81678	117244.5859	-0.351
002	2019-06-17t2359	1560834081.48	adult	154.0205	104.0523	-117.9963	1887.8209	2.0618	345.2211	2.3713	301.1041	1.9881	581.8493	1.6097	1004.8966	1.9013	701489.3125	2.3367	665.9596	-0.26794	350.8945	-0.12483	321.5121	-0.098232	554.103	-0.21118	599.5305	-0.39234	121760.4062	-0.072954
002	2019-06-18t0359	1560848481.77	adult	158.0206	108.0524	-113.9962	702.7744	-1.1061	317.687	1.2968	300.2285	1.9282	445.9274	-0.8359	591.4275	-1.0657	648081.375	1.3132	507.984	-1.3431	280.5717	-1.5309	257.4511	-1.3528	412.6372	-1.5449	456.4906	-1.5047	97358.3828	-1.4876
002	2019-06-18t0759	1560862881.48	adult	162.0205	112.0523	-109.9963	1101.7986	-0.00381	297.5087	0.51027	266.2581	0.53419	520.5301	0.54564	858.0085	0.88439	606620.1875	0.52039	610.2504	-0.57509	370.7227	0.33022	359.9278	0.68249	522.1769	-0.42974	564.1815	-0.58846	126787.1484	0.27492
002	2019-06-18t1159	1560877281.36	adult	166.0205	116.0523	-105.9963	1426.924	0.91846	339.2085	2.1373	301.9215	1.9719	568.6266	1.4491	808.6569	0.55216	690628.5	2.1255	781.3588	0.715	384.2925	0.64655	330.1607	0.11444	641.1859	0.79721	744.6202	0.94615	132580.9062	0.65719
002	2019-06-18t1559	1560891681.56	adult	170.0205	120.0523	-101.9962	1833.7783	2.092	357.2876	2.8482	325.6744	2.93	574.3382	1.5803	920.4234	1.3819	727437.5	2.8329	869.2753	1.4271	441.0218	1.8458	391.5999	1.3765	752.2786	1.955	834.3414	1.7564	152593.5469	1.8836
002	2019-06-18t1959	1560906081.38	adult	174.0205	124.0523	-97.9963	1324.8392	0.70422	353.1041	2.6894	319.8675	2.6828	584.2116	1.7906	899.4069	1.256	719626.125	2.686	667.7168	0.028644	381.8419	0.68436	347.0325	0.50907	571.3411	0.24803	619.353	0.057791	131735.4688	0.69576
002	2019-06-18t2359	1560920481.36	adult	178.0205	128.0523	-93.9963
002	2019-06-19t0359	1560934881.72	adult	182.0206	132.0524	-89.9962	2303.9868	3.6538	379.0868	3.7126	334.4019	3.2569	665.448	3.3275	996.631	2.0222	771062.625	3.6705	682.0942	0.30316	375.4881	0.67215	346.5605	0.58429	571.9924	0.421	673.8509	0.68122	129543.4062	0.68485
002	2019-06-19t0759	1560949281.55	adult	186.0205	136.0523	-85.9962	1501.2471	1.35	337.7225	2.085	303.142	1.9563	550.2113	1.2805	805.3538	0.67274	688278.375	2.0776	767.5106	1.0355	406.2174	1.3703	371.0607	1.1511	625.7237	1.0411	677.8076	0.80852	141363.6562	1.4575
002	2019-06-19t1159	1560963681.49	adult	190.0205	140.0523	-81.9963	1291.4301	0.76807	304.7249	0.80018	260.6698	0.20117	575.3784	1.7695	886.0782	1.3006	618591.625	0.7527	562.9526	-0.39784	303.3026	-0.66135	285.5174	-0.59188	460.0305	-0.48749	513.7943	-0.46159	104942.6797	-0.63313
002	2019-06-19t1559	1560978081.36	adult	194.0205	144.0523	-77.9963	1201.2816	0.53792	322.9507	1.5122	293.9416	1.5522	495.2196	0.39216	798.4092	0.70799	657850.625	1.5007	841.1392	1.7854	411.3851	1.627	379.6392	1.4713	652.5462	1.4947	751.273	1.6192	141516.4688	1.6182
002	2019-06-19t1959	1560992481.29	adult	198.0205	148.0522	-73.9963
002	2019-06-19t2359	1561006881.31	adult	202.0205	152.0522	-69.9963
002	2019-06-20t0359	1561021282.15	adult	206.0207	156.0525	-65.9961	2067.5747	3.5468	354.4861	2.74	314.553	2.3606	610.699	2.5466	915.5153	1.74	722088.1875	2.7263	608.4413	0.3501	361.4894	0.86602	353.3142	1.1381	539.9298	0.71494	597.3797	0.65808	125436.8281	0.9228
002	2019-06-20t0759	1561035681.2	adult	210.0204	160.0522	-61.9963
002	2019-06-20t1159	1561050082.41	adult	214.0208	164.0525	-57.996	1162.2133	0.71416	341.9348	2.2991	310.9268	2.2029	565.8079	1.9057	795.3919	0.98856	696521.1875	2.2929	600.2363	0.50649	355.6106	0.94225	336.6427	0.9368	491.2815	0.4597	541.3831	0.40687	123396.8906	0.99974
002	2019-06-20t1559	1561064467.67	adult	218.0167	168.0485	-54.0001	787.4956	-0.53182	313.6565	1.2722	292.7546	1.4783	465.8624	0.29761	662.6831	0.063047	639232	1.2769	659.5318	1.095	355.2131	1.0427	328.1637	0.83175	533.0816	1.0129	600.5841	1.0525	122193.3047	1.0346
002	2019-06-20t1959	1561078867.88	adult	222.0167	172.0485	-50	827.685	-0.34326	321.7783	1.604	300.4145	1.789	494.5026	0.85546	668.6369	0.17531	656427.625	1.6218	712.915	1.6589	358.4504	1.2266	322.32	0.78529	563.9952	1.475	630.8337	1.4626	122948.5	1.1956
002	2019-06-20t2359	1561093267.85	adult	226.0167	176.0485	-46	1251.8059	1.28	314.2744	1.3577	286.1096	1.2277	478.0408	0.65625	731.176	0.72352	641119.75	1.377	672.2274	1.4609	353.1683	1.2268	326.3332	0.97936	531.1219	1.2647	618.7262	1.4959	122196.2266	1.2649
002	2019-06-21t0359	1561107668.51	adult	230.0169	180.0487	-41.9999	684.4553	-0.78868	291.0421	0.54053	274.4525	0.77666	414.8152	-0.31677	582.0755	-0.3563	593434.8125	0.55452	416.5532	-0.58478	278.7449	-0.35598	278.7143	-0.11782	375.7714	-0.32476	392.6535	-0.52626	97003.2109	-0.28896
002	2019-06-21t0759	1561122067.83	adult	234.0167	184.0485	-38
002	2019-06-21t1159	1561136466.34	adult	238.0163	188.0481	-34.0005
002	2019-06-21t1559	1561150868.49	adult	242.0169	192.0487	-29.9999
002	2019-06-21t1959	1561165268.4	adult	246.0169	196.0487	-25.9999	1036.0919	0.91726	288.3583	0.59465	267.0783	0.5392	460.7309	0.75439	638.8697	0.37701	586232.375	0.58205	364.5601	-0.67389	257.5007	-0.50574	255.0184	-0.45065	325.875	-0.48649	356.9503	-0.47793	88837.7344	-0.49345
002	2019-06-21t2359	1561179668.01	adult	250.0168	200.0485	-22	1105.1573	1.3414	286.7658	0.57785	265.8822	0.50881	447.9424	0.62436	636.4607	0.43587	584428.6875	0.59146	417.0205	-0.057844	273.1198	-0.0054762	273.6946	0.17384	327.7484	-0.34925	352.884	-0.41282	93680.0703	-0.032802
002	2019-06-22t0359	1561194067.91	adult	254.0167	204.0485	-18
002	2019-06-22t0759	1561208467.93	adult	258.0167	208.0485	-14
002	2019-06-22t1159	1561222867.91	adult	262.0167	212.0485	-10
002	2019-06-22t1559	1561237267.85	adult	266.0167	216.0485	-6
002	2019-06-22t1959	1561251668.22	adult	270.0168	220.0486	-1.9999
002	2019-06-22t2359	1561266067.79	dead	274.0167	224.0485	1.9999
003	2019-06-11t1158	1560272439.99	egg	-1.9922	-47.963	-254.0101
003	2019-06-11t1557	1560286784.17	larva	1.9922	-43.9785	-250.0257
003	2019-06-11t1957	1560301184.16	larva	5.9922	-39.9786	-246.0257
003	2019-06-11t2357	1560315584.81	larva	9.9924	-35.9784	-242.0255
003	2019-06-12t0357	1560329984.84	larva	13.9924	-31.9784	-238.0255
003	2019-06-12t0757	1560344385.13	larva	17.9925	-27.9783	-234.0254
003	2019-06-12t1157	1560358784.51	larva	21.9923	-23.9785	-230.0256
003	2019-06-12t1557	1560373184.75	larva	25.9924	-19.9784	-226.0255
003	2019-06-12t1957	1560387584.62	larva	29.9924	-15.9784	-222.0255
003	2019-06-13t0920	1560435754.17	larva	43.3728	-2.598	-208.6451
003	2019-06-13t0956	1560437914.67	larva	43.9729	-1.9979	-208.045	1922.4316	1.6113	329.018	0.76196	280.2032	0.57368	582.7182	0.2007	1113.5952	1.2573	671854.75	0.78862	1358.2329	0.74747	567.3138	1.0639	520.5226	1.4435	1110.4003	0.89208	1284.8511	0.9176	196857.875	1.1099
003	2019-06-13t1356	1560452299.23	adult	47.9687	1.9979	-204.0492	821.8272	-0.80292	266.0487	-0.85774	216.3662	-1.1722	595.0735	0.33499	745.011	-0.58713	542739.3125	-0.83738	825.3098	-0.80429	435.6672	-0.32425	438.8119	0.52551	762.9616	-0.57391	813.2105	-0.69084	152047.8438	-0.25972
003	2019-06-13t1756	1560466696.37	adult	51.9679	5.9971	-200.05	837.3469	-0.77035	291.7258	-0.26492	273.8545	0.30046	560.4901	-0.12731	715.1027	-0.73344	592786.8125	-0.2738	1074.9442	-0.00087354	519.9866	0.66993	480.3048	1.0597	889.3563	0.045235	961.1833	-0.11771	180955.3281	0.73292
003	2019-06-13t2156	1560481095.25	adult	55.9675	9.9967	-196.0504	1029.7644	-0.33377	298.7575	-0.13161	251.7924	-0.36535	645.244	0.96113	877.5694	0.1185	609764.0625	-0.10667	1444.7656	1.243	503.687	0.54208	341.1522	-0.62531	1148.2822	1.3472	1295.7503	1.2051	173772.0312	0.55346
003	2019-06-14t0156	1560495498.29	adult	59.9684	13.9976	-192.0495	1103.9285	-0.15936	322.9596	0.47949	274.1757	0.20836	612.2766	0.52107	900.7677	0.2581	658191.6875	0.49005	1318.4879	0.91503	478.2984	0.2936	355.553	-0.43657	1068.7513	1.067	1285.8366	1.2643	165012.9375	0.30511
003	2019-06-14t0556	1560509898.53	adult	63.9685	17.9977	-188.0494	920.3538	-0.58336	289.9444	-0.47574	252.1773	-0.4879	591.6155	0.2347	786.5347	-0.33239	592066.5	-0.44325	1518.2548	1.6935	548.142	1.2479	441.0491	0.69483	1105.054	1.3668	1359.2356	1.6706	189108.9688	1.2616
003	2019-06-14t0956	1560524302.24	adult	67.9695	21.9987	-184.0484	822.9675	-0.81395	268.1412	-1.1622	234.5647	-1.0889	490.0337	-1.1746	671.7049	-0.94159	546739.875	-1.1352	681.4584	-1.1965	322.348	-1.6729	279.8669	-1.4348	571.4416	-1.4075	619.4897	-1.3545	109920.6562	-1.7134
003	2019-06-14t1356	1560538712.58	adult	71.9724	26.0016	-180.0455	1595.8999	1.0377	308.1591	-0.051049	259.016	-0.4162	573.3414	-0.039766	974.9746	0.72774	627411.9375	-0.045157	613.4121	-1.4437	341.5133	-1.4308	312.976	-0.99294	552.8269	-1.5134	591.0972	-1.4775	117822.0938	-1.4198
003	2019-06-14t1756	1560553101.88	adult	75.9694	29.9986	-176.0485	994.762	-0.40042	293.9892	-0.52673	254.675	-0.61969	543.1909	-0.47909	765.3409	-0.40885	599444	-0.50179	937.8289	-0.17094	470.8767	0.45976	414.3751	0.45303	821.5704	0.10843	901.633	-0.027818	162452.4531	0.47424
003	2019-06-14t1959	1560560483.72	adult	78.0199	32.0491	-173.998	858.8705	-0.7301	285.4613	-0.81667	254.7278	-0.64977	539.3881	-0.53851	724.1253	-0.63105	582055.625	-0.7877	884.8788	-0.35011	445.9795	0.1301	424.5246	0.62389	747.9827	-0.29899	844.6212	-0.26022	154308.9062	0.16418
003	2019-06-14t2359	1560574886.1	adult	82.0206	36.0498	-169.9973	729.9648	-1.0446	258.1028	-1.7162	235.0289	-1.3372	489.3411	-1.255	613.591	-1.2383	525497.1875	-1.6864	956.9921	0.033642	442.6541	0.1742	407.4733	0.43423	769.9557	-0.05117	837.9774	-0.20238	152715.6562	0.18978
003	2019-06-15t0359	1560589285.74	adult	86.0205	40.0497	-165.9974	667.5934	-1.1921	234.047	-2.4673	206.6577	-2.2701	436.0415	-1.9839	590.2648	-1.3524	476753.75	-2.419	754.99	-0.75189	377.5937	-0.7602	347.6599	-0.40054	629.7041	-0.8786	736.1444	-0.62704	130269.8281	-0.74474
003	2019-06-15t0759	1560603685.68	adult	90.0204	44.0496	-161.9975	749.4557	-0.98551	242.4455	-2.1498	209.3743	-2.1433	454.4417	-1.6477	612.6515	-1.2022	494104	-2.0992	667.6884	-1.0816	376.7122	-0.67291	351.4627	-0.27209	588.2979	-1.0696	631.2739	-1.1099	129965.6953	-0.65725
003	2019-06-15t1159	1560618086.21	adult	94.0206	48.0498	-157.9973	730.7654	-1.0275	240.0379	-2.1721	200.4147	-2.412	477.9001	-1.2211	616.8117	-1.1569	489437.3125	-2.1149	641.2841	-1.1489	370.0016	-0.67949	349.4336	-0.22737	566.8911	-1.1292	606.3892	-1.1783	127280.5391	-0.6822
003	2019-06-15t1559	1560632485.88	adult	98.0205	52.0497	-153.9974	1604.7982	1.0901	313.5453	0.3807	270.5732	0.15893	556.2347	0.057906	995.0031	1.1403	639318.8125	0.39141	1058.7454	1.0087	434.6518	0.54049	363.9139	0.086912	852.6731	1.1554	932.9311	0.83858	150824.1875	0.59915
003	2019-06-15t1959	1560646886.41	adult	102.0206	56.0499	-149.9973	1183.3422	0.068523	313.7805	0.48551	276.7926	0.4797	550.8871	0.078303	830.8523	0.19676	640426.0625	0.50384	975.8955	0.71651	454.0688	1.003	408.9546	0.91037	779.3574	0.74218	903.6108	0.80331	156199.6562	0.99501
003	2019-06-15t2359	1560661286.27	adult	106.0206	60.0498	-145.9973	765.4474	-0.94486	266.9438	-1.0374	235.9687	-0.93084	468.9933	-1.1083	606.5208	-1.1602	543497.625	-1.0173	898.1044	0.42037	449.9779	1.0538	412.3129	1.056	753.3408	0.67739	835.9682	0.5097	153442.4688	0.97595
003	2019-06-16t0359	1560675686.39	adult	110.0206	64.0498	-141.9973	865.1419	-0.70404	304.1836	0.34469	273.5414	0.54812	527.4051	-0.084521	742.7581	-0.27191	618101.125	0.31772	1109.3313	1.7305	432.7818	0.86121	363.9771	0.32328	834.9837	1.4994	1000.0281	1.7273	150175.2812	0.92107
003	2019-06-16t0759	1560690086.28	adult	114.0206	68.0498	-137.9973	832.4868	-0.78482	270.6716	-0.75135	237.3159	-0.73167	502.7645	-0.38348	686.1695	-0.6044	551628.8125	-0.73002	578.5504	-1.2329	347.7305	-0.58772	333.8232	-0.12422	521.1747	-1.0455	553.0693	-1.1902	119619.2891	-0.59254
003	2019-06-16t1159	1560704486.03	adult	118.0205	72.0497	-133.9974	741.2496	-1.0105	260.0609	-1.0584	235.4152	-0.73725	471.1256	-0.81202	605.0761	-1.1131	531304.4375	-1.0101	1028.5955	1.5344	463.3555	1.6394	414.6277	1.3462	794.2522	1.431	912.56	1.4075	157540.875	1.5305
003	2019-06-16t1559	1560718885.75	adult	122.0205	76.0497	-129.9974	877.4259	-0.67288	261.3721	-0.94863	222.3239	-1.1866	504.2318	-0.17037	724.6901	-0.28581	533721.75	-0.90713	520.0266	-1.4908	342.6067	-0.53454	336.1208	0.030254	462.312	-1.41	499.3927	-1.4504	119227.125	-0.46509
003	2019-06-16t1959	1560733285.87	adult	126.0205	80.0497	-125.9974	1402.2386	0.63541	301.6776	0.58012	256.3542	0.17999	551.9594	0.72538	951.2963	1.2949	615422.25	0.59204	935.8997	1.1549	387.6882	0.38631	320.1281	-0.20909	714.5173	0.92619	866.3161	1.2755	134140.125	0.4222
003	2019-06-16t2359	1560747686.09	adult	130.0206	84.0498	-121.9973	806.1777	-0.852	261.9598	-0.8394	231.0569	-0.78088	492.0443	-0.23009	646.8822	-0.77042	533612.1875	-0.82626	611.066	-0.83053	341.4119	-0.44392	328.1389	-0.025701	515.2617	-0.80606	557.7435	-0.91947	116421.4453	-0.50758
003	2019-06-17t0359	1560762086.49	adult	134.0207	88.0499	-117.9972	605.5686	-1.3624	228.8374	-2.0553	199.6885	-2.0147	413.4495	-1.5508	528.7236	-1.5856	467057.0938	-2.0178	486.9725	-1.5889	306.0606	-1.0888	296.8747	-0.57772	422.5857	-1.6024	457.4432	-1.6228	105896.9844	-1.0605
003	2019-06-17t0759	1560776485.94	adult	138.0205	92.0497	-113.9974	797.354	-0.88099	242.4125	-1.547	211.8754	-1.5366	446.2881	-0.94252	645.8293	-0.75125	494279.0312	-1.5274	518.5027	-1.3634	335.1122	-0.49954	330.4828	0.061642	457.2376	-1.2483	492.5587	-1.3317	115613.7031	-0.4878
003	2019-06-17t1159	1560790888.46	adult	142.0212	96.0504	-109.9967	649.534	-1.2655	275.7867	-0.28571	257.2605	0.27296	415.988	-1.4558	541.2251	-1.4866	562604.875	-0.26885	495.3071	-1.5004	329.8689	-0.585	325.1647	-0.031424	425.8929	-1.5122	465.2036	-1.5185	114134.625	-0.55482
003	2019-06-17t1559	1560805286.48	adult	146.0207	100.0499	-105.9972	652.3726	-1.2623	227.0558	-2.159	202.8372	-1.9368	397.6527	-1.7672	507.1369	-1.7233	462739.625	-2.1523	481.4152	-1.5819	288.5055	-1.392	280.6256	-0.87872	395.0838	-1.7818	429.51	-1.7786	99534.3984	-1.3816
003	2019-06-17t1959	1560819686.01	adult	150.0205	104.0497	-101.9974	716.5313	-1.0905	237.233	-1.7862	208.5216	-1.7314	443.05	-0.92921	603.8351	-1.0138	482532	-1.799	788.2455	0.53384	315.6828	-0.84486	277.4038	-0.94841	525.6423	-0.51963	651.4684	-0.01979	109857.6094	-0.77913
003	2019-06-17t2359	1560834086.19	adult	154.0206	108.0498	-97.9973	661.284	-1.23	230.9493	-2.0467	208.2645	-1.7677	415.4862	-1.4093	570.7632	-1.2352	470443.6875	-2.045	443.0159	-1.8195	269.3563	-1.7674	250.2603	-1.4842	398.0862	-1.7133	432.2342	-1.7239	93736	-1.7098
003	2019-06-18t0359	1560848486.5	adult	158.0207	112.0499	-93.9972	599.9418	-1.384	272.5961	-0.45063	256.6542	0.16409	406.8038	-1.5462	522.0057	-1.5671	555005.6875	-0.45514	445.9912	-1.7807	319.9625	-0.73222	317.1971	-0.17915	401.1057	-1.657	422.9276	-1.775	110387.0703	-0.72182
003	2019-06-18t0759	1560862886.22	adult	162.0206	116.0498	-89.9973	776.4127	-0.89149	224.7547	-2.3191	194.1241	-2.3947	434.2799	-1.0213	607.5905	-0.92497	459173.75	-2.2896	442.9853	-1.7696	293.6869	-1.2379	285.0027	-0.80344	398.765	-1.6358	435.3459	-1.635	101028.2891	-1.2451
003	2019-06-18t1159	1560877286.09	adult	166.0206	120.0498	-85.9973	552.8544	-1.4945	218.5094	-2.5776	195.8256	-2.3537	388.5846	-1.8243	487.4339	-1.7683	446196.2812	-2.5522	361.1489	-2.3166	246.7882	-2.158	240.8502	-1.6722	319.366	-2.357	347.2991	-2.3033	85882.2812	-2.1049
003	2019-06-18t1559	1560891686.29	adult	170.0206	124.0498	-81.9973	675.8146	-1.1457	221.9305	-2.4606	201.8596	-2.1364	380.4913	-1.9461	562.2449	-1.2045	451406.6875	-2.4684	360.8123	-2.2805	246.3569	-2.1309	239.4836	-1.6927	333.7315	-2.1598	352.911	-2.2095	85239.4844	-2.1073
003	2019-06-18t1959	1560906086.11	adult	174.0206	128.0498	-77.9973	488.8555	-1.6686	216.1438	-2.6984	204.518	-2.052	332.2876	-2.7931	418.9051	-2.2158	440717.3125	-2.6832	443.7728	-1.6194	289.2893	-1.208	284.3795	-0.76594	374.9527	-1.686	432.9179	-1.487	100094.1016	-1.1814
003	2019-06-18t2359	1560920486.09	adult	178.0206	132.0498	-73.9973	512.9765	-1.6003	260.9707	-0.93484	253.0454	-0.075611	354.6295	-2.3478	434.3406	-2.079	532119.1875	-0.92296	333.6212	-2.3686	193.5082	-3.1142	185.0456	-2.778	262.4074	-2.7164	290.7644	-2.5961	66566.8281	-3.119
003	2019-06-19t0359	1560934886.52	adult	182.0207	136.0499	-69.9972	572.6211	-1.4247	223.4117	-2.4046	206.7011	-1.9955	370.6554	-2.0077	479.1157	-1.7267	455536.5	-2.3864	355.6049	-2.1305	260.6359	-1.6793	260.1785	-1.2059	312.5846	-2.1336	336.7499	-2.1312	89658.7344	-1.6864
003	2019-06-19t0759	1560949286.33	adult	186.0206	140.0498	-65.9973	738.6253	-0.92381	235.8431	-1.8995	220.1674	-1.4513	360.3454	-2.1332	570.6885	-1.03	481355.8438	-1.873	352.4757	-2.0676	264.9176	-1.5223	262.2784	-1.1258	319.0836	-1.9719	341.5649	-1.9982	91396.5781	-1.5139
003	2019-06-19t1159	1560963686.25	adult	190.0206	144.0498	-61.9973	453.8855	-1.7701	268.0448	-0.62576	261.9918	0.25534	343.9833	-2.3551	394.1837	-2.2767	547347.4375	-0.59866	371.8922	-1.8283	273.0682	-1.2798	269.5191	-0.93015	321.9369	-1.8401	343.7612	-1.8798	94208.5156	-1.2711
003	2019-06-19t1559	1560978086.14	adult	194.0206	148.0498	-57.9973	488.205	-1.6598	273.2696	-0.40741	265.8849	0.40461	353.9445	-2.1008	427.0179	-2.001	557469.875	-0.39135	501.7245	-0.7578	271.46	-1.2334	269.0912	-0.89052	315.9405	-1.7925	333.0851	-1.8658	92567.8594	-1.2892
003	2019-06-19t1959	1560992486.05	adult	198.0205	152.0497	-53.9974	489.5818	-1.6475	265.7044	-0.68118	259.7292	0.14397	348.726	-2.1122	401.6723	-2.1474	541239.875	-0.67857	341.1996	-1.8629	266.2677	-1.2588	266.1234	-0.90273	307.1159	-1.7731	319.9062	-1.873	92927.4141	-1.187
003	2019-06-19t2359	1561006886.08	adult	202.0206	156.0498	-49.9973	595.8717	-1.2966	262.1958	-0.78842	252.9112	-0.13854	379.4692	-1.4907	496.4712	-1.4046	534092.8125	-0.78481	355.3838	-1.6685	265.8382	-1.1899	261.9835	-0.93961	320.8465	-1.5456	343.024	-1.5897	91980.0156	-1.1654
003	2019-06-20t0359	1561021286.91	adult	206.0208	160.05	-45.9971	503.1894	-1.5822	269.577	-0.48127	264.2668	0.32016	349.711	-1.9211	419.3788	-1.926	548589.25	-0.4889	309.1866	-1.9299	238.2359	-1.6817	237.3219	-1.4334	279.2016	-1.859	298.1475	-1.875	80761.9688	-1.7602
003	2019-06-20t0759	1561035686	adult	210.0205	164.0497	-41.9974	523.0047	-1.5038	279.1059	-0.093534	274.0468	0.71388	355.0972	-1.7454	416.0381	-1.9026	569934.25	-0.066712	331.604	-1.6731	240.9704	-1.5514	237.8611	-1.3757	298.0866	-1.5801	310.8586	-1.679	83134.7969	-1.5439
003	2019-06-20t1159	1561050087.28	adult	214.0209	168.0501	-37.997	479.1707	-1.6341	278.0929	-0.091692	273.8031	0.71121	345.9327	-1.8083	411.8742	-1.8792	566753.375	-0.084889	337.4415	-1.5562	232.7594	-1.661	230.8603	-1.4925	284.4376	-1.6434	307.9931	-1.6326	79370.9609	-1.7112
003	2019-06-20t1559	1561064476.21	adult	218.0178	172.047	-34.0001	461.3736	-1.6806	280.6493	0.044087	275.557	0.79093	349.2314	-1.6635	399.3378	-1.9218	572524.5	0.06126	348.795	-1.394	247.0123	-1.2924	244.8323	-1.1239	295.9294	-1.4521	323.422	-1.4243	85466.25	-1.2687
003	2019-06-20t1959	1561078876.39	adult	222.0179	176.0471	-30	502.4851	-1.5182	280.8265	0.090012	275.0745	0.78132	349.6363	-1.5696	427.7472	-1.6559	572886	0.10754	342.5297	-1.3707	235.1626	-1.4851	233.8459	-1.3388	285.7787	-1.4839	307.0283	-1.4991	81131.1094	-1.4771
003	2019-06-20t2359	1561093276.42	adult	226.0179	180.0471	-26	481.1	-1.5803	278.8257	0.055353	273.8019	0.74075	343.4384	-1.5869	405.4118	-1.7753	568525.5	0.068177	327.6964	-1.4194	235.7892	-1.4065	233.8348	-1.2949	281.0185	-1.4603	292.8983	-1.5579	81347.2578	-1.398
003	2019-06-21t0359	1561107677.04	adult	230.018	184.0472	-21.9999	435.8639	-1.7379	277.5913	0.049477	273.042	0.72113	341.6403	-1.5307	394.0769	-1.8121	565731.0625	0.05769	298.7328	-1.5927	220.9827	-1.6792	220.0582	-1.5968	263.7829	-1.5769	286.0447	-1.5518	76018.0469	-1.6858
003	2019-06-21t0759	1561122076.42	adult	234.0179	188.0471	-18	474.3588	-1.5765	281.3937	0.22707	277.924	0.9233	341.5471	-1.4463	391.5225	-1.7808	574324.5	0.25115	325.9704	-1.2837	242.2174	-1.1212	242.1166	-0.98802	289.593	-1.2074	317.4138	-1.1695	83807.2109	-1.0949
003	2019-06-21t1159	1561136474.87	adult	238.0174	192.0466	-14.0005	472.2136	-1.5707	279.5675	0.20042	276.2355	0.86808	340.5484	-1.377	390.66	-1.7352	571156.5	0.23478	304.5634	-1.3983	234.6568	-1.2288	234.7725	-1.129	277.0145	-1.2729	294.5918	-1.3189	81425.9219	-1.1862
003	2019-06-21t1559	1561150877.1	adult	242.0181	196.0473	-9.9998	464.3924	-1.5894	277.7085	0.17391	273.7293	0.78269	341.5212	-1.2756	387.8203	-1.7042	565414.5	0.17414	309.4615	-1.2782	233.3097	-1.1904	232.3389	-1.145	273.524	-1.234	295.186	-1.2341	80491.8516	-1.1802
003	2019-06-21t1959	1561165276.93	adult	246.018	200.0472	-5.9999	494.3916	-1.4457	276.7127	0.17947	272.8046	0.76036	338.6258	-1.2381	403.6289	-1.5219	563663.75	0.18523	320.9006	-1.0909	239.8052	-0.95342	238.8796	-0.90889	286.074	-0.99177	298.3174	-1.1186	83212.3906	-0.90698
003	2019-06-21t2359	1561179676.58	adult	250.0179	204.0471	-2	447.4904	-1.6407	280.9276	0.3708	277.5154	0.95618	346.6566	-1.023	400.7126	-1.4885	573092.375	0.39298	330.99	-0.90725	241.2796	-0.83512	242.6641	-0.7388	284.0207	-0.92646	300.8157	-1.0045	83000.1719	-0.84155
003	2019-06-22t0359	1561194076.47	dead	254.0179	208.0471	2
004	2019-06-11t1158	1560272444.33	egg	-1.9923	-51.9605	-262.0103
004	2019-06-11t1557	1560286788.59	larva	1.9923	-47.976	-258.0258
004	2019-06-11t1957	1560301188.54	larva	5.9922	-43.976	-254.0258
004	2019-06-11t2357	1560315589.22	larva	9.9924	-39.9758	-250.0256
004	2019-06-12t0357	1560329989.24	larva	13.9924	-35.9758	-246.0256
004	2019-06-12t0757	1560344389.76	larva	17.9926	-31.9757	-242.0254
004	2019-06-12t1157	1560358788.95	larva	21.9924	-27.9759	-238.0257
004	2019-06-12t1557	1560373189.17	larva	25.9924	-23.9759	-234.0256
004	2019-06-12t1957	1560387589.15	larva	29.9924	-19.9759	-230.0256
004	2019-06-13t0920	1560435758.86	larva	43.3729	-6.5954	-216.6451
004	2019-06-13t0956	1560437919.21	larva	43.973	-5.9953	-216.045	925.7889	-0.57289	268.9262	-0.71515	230.5832	-0.7127	569.4504	0.035053	820.4323	-0.21501	547533.75	-0.70926	848.0507	-0.75736	510.9915	0.45985	501.425	1.2226	761.4265	-0.61217	805.6818	-0.74208	176803.0625	0.48524
004	2019-06-13t1356	1560452303.69	larva	47.9687	-1.9996	-212.0494	854.3159	-0.73074	299.3545	-0.018563	272.5556	0.31888	574.5522	0.074731	697.6561	-0.82775	611281.875	0.0082919	651.9105	-1.3307	403.6304	-0.67926	406.9913	0.14859	586.5592	-1.3603	622.3324	-1.3721	137637.9688	-0.72351
004	2019-06-13t1756	1560466700.79	adult	51.9679	1.9996	-208.0502	1108.3621	-0.16026	304.1986	0.057399	258.8045	-0.10865	683.0439	1.4518	927.8374	0.36049	620565.25	0.077339	1163.6578	0.2767	501.6376	0.45957	434.5173	0.50403	951.3889	0.33169	1090.1478	0.35729	171560.0625	0.42009
004	2019-06-13t2156	1560481099.7	adult	55.9676	5.9993	-204.0505	1850.5939	1.5378	324.6993	0.5564	264.0156	-0.024732	666.3935	1.2381	1184.7085	1.7174	662386.625	0.57527	958.4595	-0.32784	454.2371	-0.045326	414.4106	0.28625	825.8343	-0.19828	886.6212	-0.35269	158074.5	0.011942
004	2019-06-14t0156	1560495502.82	adult	59.9684	10.0002	-200.0496	758.4174	-0.95716	289.4367	-0.4338	277.443	0.30178	531.7926	-0.55026	626.8419	-1.1861	590161.5	-0.4145	678.2555	-1.224	384.9435	-0.85765	384.2844	-0.069765	616.548	-1.1879	660.9753	-1.2001	131650.6562	-0.88959
004	2019-06-14t0556	1560509903.05	adult	63.9685	14.0002	-196.0495	786.1737	-0.8971	280.6762	-0.73539	253.6162	-0.44565	556.5065	-0.2406	665.8737	-0.97689	570334.125	-0.74001	930.9447	-0.34054	533.2821	1.0572	518.0579	1.7044	853.242	0.056735	901.4635	-0.20394	185048.8906	1.1104
004	2019-06-14t0956	1560524306.75	adult	67.9695	18.0013	-192.0485	1175.7853	0.021541	313.0611	0.13341	267.6661	-0.089654	685.598	1.5193	998.1606	0.8257	639270.8125	0.16383	1019.1495	0.019052	466.2603	0.25417	431.9891	0.61537	839.5114	0.052646	972.5342	0.15068	161326.0625	0.28502
004	2019-06-14t1356	1560538717.12	adult	71.9724	22.0041	-188.0456	777.3292	-0.92594	324.174	0.42505	300.7368	0.87982	502.5435	-1.0324	658.1277	-1.0112	660342.5	0.43064	1008.1106	0.037562	428.5717	-0.2104	369.1002	-0.21452	788.5043	-0.16381	937.6778	0.066145	146142.9531	-0.26741
004	2019-06-14t1756	1560553106.41	adult	75.9694	26.0012	-184.0486	1167.9061	0.020377	304.2148	-0.21317	250.754	-0.74509	607.6292	0.4403	974.3072	0.7539	621206.5	-0.17799	685.5614	-1.1616	340.4582	-1.4596	312.2982	-1.0057	565.9334	-1.4372	632.7611	-1.2833	115755.7969	-1.5203
004	2019-06-14t1959	1560560488.29	adult	78.02	28.0517	-181.9981	1805.7349	1.5858	381.4109	2.1721	329.4474	1.7758	705.5478	1.8523	1253.3908	2.3345	778078.25	2.1724	985.2526	0.05399	414.0189	-0.35238	390.3275	0.12743	754.056	-0.26118	898.2021	-0.0035107	142836.5312	-0.33837
004	2019-06-14t2359	1560574890.61	adult	82.0206	32.0523	-177.9974	1239.2734	0.21167	323.6297	0.38	271.7958	-0.11139	645.6925	1.0257	1000.8072	0.96061	659233.6875	0.38453	805.3317	-0.60931	442.8515	0.17732	437.032	0.87639	657.219	-0.79408	730.6838	-0.7438	153669.4844	0.23345
004	2019-06-15t0359	1560589290.32	adult	86.0205	36.0522	-173.9975	1249.5618	0.23935	287.8157	-0.71673	250.1761	-0.78892	571.9692	0.02146	829.1052	0.022699	586568.3125	-0.69149	1173.5739	1.1077	465.865	0.67137	415.5993	0.63859	841.6583	0.58059	1019.276	0.86821	162586.875	0.77508
004	2019-06-15t0759	1560603690.24	adult	90.0205	40.0522	-169.9975	1385.7852	0.57046	304.9386	-0.084519	258.2741	-0.44587	629.2158	0.95914	905.0798	0.50435	621160	-0.074026	1015.6819	0.53334	427.4082	0.16841	384.7181	0.24712	725.9209	-0.084524	879.2941	0.2568	146601.0156	0.14312
004	2019-06-15t1159	1560618090.78	adult	94.0206	44.0524	-165.9974	1640.9756	1.1848	333.5186	0.95588	289.346	0.73053	612.8536	0.81476	1045.1301	1.3795	681044.875	0.97328	909.5955	0.14859	409.6254	-0.008955	349.7811	-0.22184	751.0473	0.2358	875.8078	0.36679	139682.2656	-0.07379
004	2019-06-15t1559	1560632490.43	adult	98.0205	48.0523	-161.9975	842.2624	-0.7563	273.983	-0.95789	230.7793	-1.27	539.0683	-0.20444	737.1141	-0.41217	558925.25	-0.91818	512.8858	-1.7387	282.5696	-2.077	257.3151	-1.638	450.7108	-1.9226	490.8693	-1.7961	97486.5312	-2.0623
004	2019-06-15t1959	1560646890.97	adult	102.0207	52.0524	-157.9973	976.9297	-0.4311	269.873	-1.0166	225.0262	-1.4063	539.3603	-0.10057	812.8579	0.086405	550810.875	-0.97266	950.9296	0.5858	469.4398	1.2717	449.7075	1.5804	733.6307	0.38103	831.4662	0.35686	162895.625	1.3344
004	2019-06-15t2359	1560661290.85	adult	106.0207	56.0524	-153.9974	959.6948	-0.47327	305.289	0.28956	278.3451	0.63341	504.6474	-0.54555	691.2622	-0.62998	623400.1875	0.31544	892.7894	0.39141	430.0649	0.70036	413.9005	1.0825	683.9312	0.11248	794.5297	0.24349	148802.4688	0.73713
004	2019-06-16t0359	1560675691.1	adult	110.0207	60.0525	-149.9973	999.4619	-0.37621	293.5395	-0.028054	243.0679	-0.59004	606.0046	1.1781	839.4167	0.34558	598233.5625	-0.017929	896.9883	0.52671	462.4622	1.3962	445.5077	1.7032	743.9761	0.73725	826.3827	0.57059	160011.9375	1.4353
004	2019-06-16t0759	1560690090.94	adult	114.0207	64.0524	-145.9973	908.3824	-0.59843	281.3892	-0.37138	247.4459	-0.34907	503.7274	-0.36774	697.3314	-0.53165	573752.625	-0.35138	694.4419	-0.55226	283.5737	-1.7622	255.1197	-1.4765	488.5779	-1.3256	599.3083	-0.87222	98683.6484	-1.7043
004	2019-06-16t1159	1560704490.57	adult	118.0206	68.0523	-141.9974	1243.5327	0.23077	271.6389	-0.64283	231.392	-0.89094	555.555	0.58955	784.273	0.076694	552785.1875	-0.63773	600.9459	-1.0474	329.3452	-0.85115	308.768	-0.50274	460.106	-1.4994	553.1643	-1.127	113953.4219	-0.82025
004	2019-06-16t1559	1560718890.44	adult	122.0206	72.0523	-137.9975	717.6841	-1.0694	257.7548	-1.0799	227.3921	-0.99077	483.1482	-0.52534	622.7142	-0.97388	524015.5	-1.0774	782.141	0.12407	421.0293	0.94296	387.1604	0.93698	687.3642	0.59435	749.0651	0.34318	145676.1406	0.98147
004	2019-06-16t1959	1560733290.47	adult	126.0206	76.0523	-133.9975	966.2167	-0.45124	290.13	0.15679	265.2114	0.52577	476.5103	-0.5611	670.1173	-0.62952	591575	0.16878	782.9614	0.1983	408.7128	0.78689	378.6174	0.84692	654.8135	0.3887	718.8229	0.2014	140188.5	0.75679
004	2019-06-16t2359	1560747690.74	adult	130.0206	80.0524	-129.9974	1164.1382	0.04526	303.2859	0.69015	263.46	0.49594	567.9479	1.0805	797.6425	0.27523	618703.1875	0.70178	820.0468	0.49452	471.0151	2.0478	448.8679	2.186	700.013	0.87157	792.8256	0.81275	162500.2188	2.0648
004	2019-06-17t0359	1560762091.11	adult	134.0207	84.0525	-125.9973	573.3829	-1.4437	278.1646	-0.21269	258.7851	0.33244	434.8434	-1.1768	506.6846	-1.7403	566064.875	-0.21837	656.4146	-0.50012	362.8776	0.01133	340.6426	0.23385	555.4983	-0.38632	594.7226	-0.60002	125555.6562	0.044689
004	2019-06-17t0759	1560776490.58	adult	138.0206	88.0523	-121.9974	769.9489	-0.95102	270.8281	-0.47546	238.8905	-0.45638	478.2712	-0.37688	643.5467	-0.76744	552489.375	-0.45618	819.2386	0.597	433.4041	1.4154	409.1346	1.5341	676.2623	0.77161	727.746	0.44103	147790.7812	1.3321
004	2019-06-17t1159	1560790893.17	adult	142.0213	92.053	-117.9967	1179.9343	0.10809	322.9466	1.5091	285.5009	1.4083	571.0547	1.3146	829.7506	0.57567	658488.125	1.517	611.7159	-0.72919	365.4952	0.11422	337.8956	0.20906	550.1512	-0.35485	590.2033	-0.56363	126095.8359	0.12654
004	2019-06-17t1559	1560805291.08	adult	146.0207	96.0525	-113.9973	483.6296	-1.7055	290.6581	0.27971	280.4072	1.1928	394.1056	-1.8311	433.9068	-2.2499	591198.5	0.26295	599.8051	-0.78386	301.2187	-1.1402	271.2787	-1.057	494.1349	-0.84861	562.5748	-0.74729	103318.0156	-1.1642
004	2019-06-17t1959	1560819690.67	adult	150.0206	100.0523	-109.9974	653.5716	-1.258	267.3797	-0.62435	241.2273	-0.40938	476.4424	-0.32464	575.7305	-1.2167	544652.5	-0.62421	622.2834	-0.60355	381.4935	0.47013	379.6697	1.021	545.9548	-0.32609	572.5121	-0.6402	130089.2812	0.39343
004	2019-06-17t2359	1560834090.89	adult	154.0207	104.0524	-105.9974	731.2082	-1.0423	296.0697	0.47103	277.7447	1.0431	451.2243	-0.76072	591.3885	-1.0862	603982.25	0.48751	619.9935	-0.58784	346.7238	-0.20885	318.0806	-0.16498	561.8085	-0.13699	588.3843	-0.48106	118579.5547	-0.25874
004	2019-06-18t0359	1560848491.18	adult	158.0208	108.0525	-101.9973	793.36	-0.86131	254.8037	-1.1402	222.1808	-1.2316	490.267	-0.030855	697.0029	-0.30327	520563.9688	-1.1095	813.379	0.81279	436.7643	1.636	436.8261	2.1709	658.6164	0.84522	704.3457	0.4913	148936.6406	1.5438
004	2019-06-18t0759	1560862890.85	adult	162.0207	112.0524	-97.9974	851.4106	-0.68689	261.3508	-0.8959	227.3674	-1.0449	529.0603	0.70061	759.5348	0.17288	531326.25	-0.91454	528.2996	-1.1603	303.6552	-1.035	285.6365	-0.79087	425.0369	-1.379	490.1195	-1.1901	104761.0547	-1.0249
004	2019-06-18t1159	1560877290.77	adult	166.0206	116.0524	-93.9974	759.0018	-0.92538	269.1699	-0.59865	246.1159	-0.30334	455.8174	-0.60193	578.8448	-1.1079	549645	-0.5725	696.9945	0.10636	332.6255	-0.40726	324.3385	-0.002039	539.986	-0.19467	589.9639	-0.3187	115421.0625	-0.35775
004	2019-06-18t1559	1560891690.96	adult	170.0207	120.0524	-89.9973	894.5591	-0.53411	283.019	-0.064651	256.974	0.11882	459.7063	-0.50506	667.4587	-0.44476	576509.6875	-0.065781	538.5598	-0.98443	338.8293	-0.24182	328.0102	0.093491	467.3635	-0.84604	519.2578	-0.83917	116557.2734	-0.25164
004	2019-06-18t1959	1560906090.79	adult	174.0206	124.0524	-85.9974	1237.882	0.45741	283.7211	-0.040022	250.4679	-0.16586	501.5817	0.28715	831.3783	0.76445	578507.375	-0.030639	562.1246	-0.74843	350.6788	0.047189	345.3679	0.4752	490.7132	-0.54597	538.3171	-0.61369	120984.1953	0.057943
004	2019-06-18t2359	1560920490.72	adult	178.0206	128.0524	-81.9974	1186.8248	0.34377	328.7821	1.7351	300.5007	1.876	508.9594	0.45619	703.4031	-0.13269	670386.625	1.7389	641.0181	-0.089447	373.125	0.56112	352.1968	0.6537	565.651	0.27174	602.0388	-0.0056483	129101.2344	0.59517
004	2019-06-19t0359	1560934891.19	adult	182.0208	132.0525	-77.9973	810.0715	-0.72817	302.9872	0.72227	282.2314	1.1111	480.3457	-0.022503	688.2655	-0.21161	617791	0.72827	702.6073	0.45607	321.9484	-0.42402	270.5493	-0.99094	557.4943	0.27823	637.7316	0.37988	111072.2031	-0.41333
004	2019-06-19t0759	1560949290.98	adult	186.0207	136.0524	-73.9973	808.9208	-0.71422	281.89	-0.098636	258.5867	0.1265	444.5421	-0.61941	666.8348	-0.33237	573928.0625	-0.10563	637.7379	0.065193	393.423	1.1084	373.3196	1.1984	560.0852	0.39615	619.1473	0.31888	136124.375	1.146
004	2019-06-19t1159	1560963691.08	adult	190.0207	140.0525	-69.9973	870.334	-0.50808	325.2778	1.5992	298.3611	1.7457	503.2739	0.48427	658.1815	-0.35674	663566.75	1.6058	696.8067	0.60434	395.4528	1.2236	386.4461	1.5422	577.8291	0.66633	675.9256	0.89073	134453.9375	1.1208
004	2019-06-19t1559	1560978090.85	adult	194.0207	144.0524	-65.9974	789.518	-0.73116	316.0326	1.2449	291.987	1.4723	476.218	0.056856	617.5149	-0.61146	645338.5	1.2649	633.3698	0.22862	354.6154	0.46649	337.2703	0.56611	517.716	0.17797	584.7098	0.23118	123051.5547	0.52143
004	2019-06-19t1959	1560992490.73	adult	198.0206	148.0524	-61.9974	607.4241	-1.2778	306.2874	0.87803	289.4755	1.3589	457.0453	-0.22087	547.5963	-1.0793	622988.625	0.85372	519.8297	-0.52252	355.9708	0.57498	352.8411	0.96964	469.2937	-0.19188	500.0692	-0.37127	123165.9062	0.60907
004	2019-06-19t2359	1561006890.75	adult	202.0206	152.0524	-57.9974	845.3878	-0.49574	298.6485	0.60238	273.9902	0.71933	499.3336	0.57956	717.4597	0.22104	609541.5625	0.62058	429.6163	-1.1072	312.4694	-0.23069	312.9372	0.1754	390.509	-0.86141	414.6353	-0.98774	106552.0703	-0.29453
004	2019-06-20t0359	1561021291.57	adult	206.0209	156.0526	-53.9972	935.4758	-0.16489	317.9506	1.3539	290.9947	1.4047	499.5373	0.64368	695.0222	0.11073	648619.125	1.3648	496.7974	-0.50051	337.1993	0.36393	336.1951	0.75858	427.896	-0.39106	448.3195	-0.60377	117008.1562	0.4166
004	2019-06-20t0759	1561035690.65	adult	210.0206	160.0523	-49.9974
004	2019-06-20t1159	1561050092.11	adult	214.021	164.0527	-45.997	785.8853	-0.57961	289.6003	0.33924	268.2684	0.48881	453.9083	0.015552	594.0724	-0.51682	589626.125	0.33422	441.2242	-0.74162	291.7883	-0.41014	285.1762	-0.24511	385.4088	-0.61677	416.8937	-0.68098	100375.1875	-0.41782
004	2019-06-20t1559	1561064480.95	adult	218.0179	168.0496	-42.0001	1008.6216	0.24712	302.4507	0.85525	275.2157	0.77729	482.4729	0.57695	724.1434	0.52631	614579.75	0.82767	405.7537	-0.93775	294.1986	-0.27403	291.8178	-0.021217	359.0663	-0.79583	385.4578	-0.86995	100910.1094	-0.30013
004	2019-06-20t1959	1561078881.11	adult	222.018	172.0497	-38.0001	584.4099	-1.2222	297.8225	0.71838	287.7581	1.2857	408.8537	-0.57831	481.0084	-1.251	608153.625	0.74681	368.0672	-1.1618	270.3084	-0.71204	270.1619	-0.46688	313.6068	-1.188	332.1784	-1.2691	93256.4062	-0.70213
004	2019-06-20t2359	1561093281.18	adult	226.018	176.0497	-34.0001	642.936	-0.97965	284.0633	0.24778	269.2078	0.55898	416.8018	-0.36426	570.6977	-0.50746	580625.4375	0.28633	326.701	-1.4277	259.1807	-0.88169	258.5236	-0.68786	306.6244	-1.1813	321.1568	-1.2931	89935.7031	-0.83814
004	2019-06-21t0359	1561107681.76	adult	230.0181	180.0499	-29.9999	611.0314	-1.069	273.2668	-0.1084	260.5467	0.22919	395.6873	-0.63406	518.3372	-0.84985	557191	-0.095466	317.6196	-1.4311	249.7565	-1.02	248.5192	-0.87916	295.2362	-1.2252	310.8069	-1.3136	86166	-1.0103
004	2019-06-21t0759	1561122081.14	adult	234.018	184.0497	-26.0001	886.2351	0.04448	281.6939	0.23797	261.8313	0.29283	432.5452	0.056526	607.1918	-0.094149	573810.5	0.24198	336.9171	-1.1877	263.4909	-0.62284	264.6393	-0.40468	305.6313	-1.023	320.0623	-1.1433	90904.3594	-0.61185
004	2019-06-21t1159	1561136479.6	adult	238.0175	188.0493	-22.0005	709.1008	-0.60792	277.5456	0.12751	261.4037	0.28986	423.6528	-0.010457	597.4703	-0.10116	566193	0.14668	348.8087	-0.99996	244.5096	-0.99237	244.7052	-0.86431	294.4248	-1.0665	312.2977	-1.1384	85089.3438	-0.93082
004	2019-06-21t1559	1561150881.86	adult	242.0182	192.0499	-17.9999	803.47	-0.1632	278.3064	0.19534	260.5883	0.27284	411.9452	-0.12226	653.9316	0.42077	566631.8125	0.19564	309.2923	-1.2798	234.9327	-1.1505	234.7614	-1.0785	275.2901	-1.2124	284.0363	-1.3517	81756.5938	-1.0897
004	2019-06-21t1959	1561165281.69	adult	246.0181	196.0498	-13.9999	879.4743	0.23411	273.1039	0.050813	257.8312	0.18206	397.5939	-0.27583	595.7468	0.028935	556858.9375	0.065584	317.6562	-1.1219	245.4169	-0.81144	245.855	-0.71082	290.644	-0.93375	305.1854	-1.0436	84914.2656	-0.78186
004	2019-06-21t2359	1561179681.39	adult	250.018	200.0498	-10	968.3287	0.72103	274.2724	0.13475	256.15	0.13455	392.3191	-0.2803	636.1613	0.43345	558967.125	0.14565	308.3584	-1.1307	235.8715	-0.97603	236.1249	-0.93113	278.6323	-0.99759	297.9417	-1.0372	81139.7969	-0.98243
004	2019-06-22t0359	1561194081.24	adult	254.018	204.0497	-6
004	2019-06-22t0759	1561208481.3	adult	258.018	208.0497	-2
004	2019-06-22t1159	1561222881.45	dead	262.0181	212.0498	2
005	2019-06-11t1158	1560272448.79	egg	-1.9923	-55.96	-238.0101
005	2019-06-11t1557	1560286793.08	larva	1.9923	-51.9755	-234.0256
005	2019-06-11t1957	1560301193.06	larva	5.9923	-47.9755	-230.0256
005	2019-06-11t2357	1560315593.67	larva	9.9924	-43.9753	-226.0254
005	2019-06-12t0357	1560329993.68	larva	13.9924	-39.9753	-222.0254
005	2019-06-12t0757	1560344394.17	larva	17.9926	-35.9752	-218.0253
005	2019-06-12t1157	1560358793.43	larva	21.9924	-31.9754	-214.0255
005	2019-06-12t1557	1560373193.64	larva	25.9924	-27.9753	-210.0254
005	2019-06-12t1957	1560387593.66	larva	29.9924	-23.9753	-206.0254
005	2019-06-13t0920	1560435763.31	larva	43.3729	-10.5949	-192.645
005	2019-06-13t0956	1560437923.74	larva	43.973	-9.9947	-192.0448	636.4247	-1.207	246.5975	-1.264	219.7238	-0.99422	472.4567	-1.1759	581.6471	-1.4142	502812.3125	-1.2481	805.2324	-0.88366	360.6383	-1.1526	302.8973	-1.0741	688.2675	-0.92752	761.2472	-0.89599	123338.2969	-1.1802
005	2019-06-13t1356	1560452308.23	larva	47.9687	-5.999	-188.0491	1592.1179	0.90843	310.2666	0.25638	268.1326	0.20151	582.3231	0.17328	1075.8053	1.0937	629530.9375	0.23345	1124.2064	0.10304	470.2673	0.059164	395.5899	0.013534	932.1025	0.18007	1044.683	0.13527	162242.2188	0.068392
005	2019-06-13t1756	1560466705.33	larva	51.9679	-1.9998	-184.05	1947.741	1.7293	328.9327	0.69656	264.8971	0.056968	672.7287	1.3189	1137.2904	1.4375	669049.125	0.69021	828.6608	-0.77145	421.4409	-0.45984	389.6112	-0.040968	714.3606	-0.76285	768.5837	-0.82709	145397.1094	-0.45103
005	2019-06-13t2156	1560481104.24	adult	55.9676	1.9998	-180.0503	1968.3141	1.8062	320.0237	0.4324	276.3949	0.32024	584.7875	0.16952	1019.0691	0.85512	652208.375	0.44337	1053.9358	-0.019439	471.316	0.15755	414.7417	0.29037	878.7865	0.055514	1010.4257	0.1187	158362.1875	0.021866
005	2019-06-14t0156	1560495507.26	adult	59.9684	6.0007	-176.0494	1462.9072	0.66953	329.4391	0.65601	285.6884	0.53754	680.0842	1.4237	1132.9841	1.4824	673044.1875	0.68753	826.1613	-0.72986	325.7065	-1.5882	262.0182	-1.6307	688.6372	-0.82842	773.6575	-0.75571	111065.9219	-1.6267
005	2019-06-14t0556	1560509907.55	adult	63.9685	10.0008	-172.0493	759.5985	-0.95924	330.4129	0.65797	314.3811	1.3387	581.7771	0.10151	685.4035	-0.87257	673711.875	0.67164	702.4164	-1.132	392.5576	-0.74865	384.7063	-0.043841	612.3477	-1.1965	649.6876	-1.2349	135039.8125	-0.75294
005	2019-06-14t0956	1560524311.3	adult	67.9695	14.0018	-168.0483	1462.1451	0.69966	326.7542	0.52834	296.4693	0.77988	620.2395	0.61902	1035.4445	1.0275	666251.75	0.54261	1252.2355	0.85804	454.0831	0.09111	362.0927	-0.32661	925.5847	0.52149	1126.183	0.80577	155750.5	0.068259
005	2019-06-14t1356	1560538721.73	adult	71.9724	18.0047	-164.0454	2240.335	2.5837	319.9802	0.30037	291.0388	0.57856	588.356	0.17076	950.2646	0.59213	652119.5625	0.31183	816.2888	-0.68231	403.3987	-0.56328	350.3116	-0.47511	699.4722	-0.67364	780.104	-0.63566	137558.9375	-0.6167
005	2019-06-14t1756	1560553110.98	adult	75.9695	22.0017	-160.0484	1145.9641	-0.03295	313.2223	0.063049	292.82	0.60031	557.0892	-0.2808	800.2041	-0.21486	639286.625	0.091027	1158.3029	0.69487	416.5815	-0.33932	347.4715	-0.50308	802.766	-0.0052642	959.6403	0.24305	144970.3438	-0.27246
005	2019-06-14t1959	1560560492.89	adult	78.02	24.0523	-157.9979	1427.3154	0.66027	349.0615	1.1645	308.666	1.1012	658.5366	1.1759	1131.5251	1.6517	713132.625	1.1917	1030.4111	0.2358	485.9192	0.73303	461.8957	1.1664	810.8956	0.092717	937.9404	0.18687	168613.9688	0.79083
005	2019-06-14t2359	1560574895.15	adult	82.0206	28.0529	-153.9972	1769.6606	1.52	357.7157	1.4704	314.6491	1.3173	667.6141	1.3454	1220.5061	2.2082	730813.125	1.4929	622.2856	-1.3853	369.7805	-0.97583	353.384	-0.37487	539.8893	-1.5673	585.6844	-1.4755	128313.8281	-0.92728
005	2019-06-15t0359	1560589294.9	adult	86.0205	32.0528	-149.9973	1394.1493	0.595	307.7321	-0.068318	284.2641	0.37127	597.1945	0.39362	873.3216	0.27726	627773.4375	-0.043281	604.7819	-1.4192	369.9368	-0.88438	358.6569	-0.23234	521.6311	-1.6226	569.2656	-1.5083	124298.7578	-1.0255
005	2019-06-15t0759	1560603694.8	adult	90.0205	36.0528	-145.9973	1669.7711	1.2649	352.4276	1.4849	301.1807	1.0436	677.7201	1.6826	1183.4881	2.1291	716837.8125	1.451	1038.8423	0.64082	520.1262	1.7071	485.833	1.8258	869.0234	0.9398	963.2716	0.71956	179443.5312	1.7233
005	2019-06-15t1159	1560618095.35	adult	94.0207	40.0529	-141.9972	1511.7627	0.87075	302.0579	-0.09683	270.7339	0.072847	557.7263	-0.016858	905.2762	0.55131	615292	-0.086486	543.6727	-1.6209	304.0053	-1.7963	295.7593	-1.0812	449.4851	-1.9994	509.5265	-1.7337	103665.8203	-1.8407
005	2019-06-15t1559	1560632494.96	adult	98.0206	44.0528	-137.9973	661.1401	-1.1949	300.1474	-0.072619	284.5951	0.66244	488.3287	-0.97986	594.3448	-1.2716	612300.75	-0.048705	751.5052	-0.53767	423.1451	0.34244	407.0996	0.78573	581.6287	-0.92007	664.9752	-0.7584	144715.6406	0.29434
005	2019-06-15t1959	1560646895.56	adult	102.0207	48.053	-133.9971	945.5927	-0.50695	310.321	0.36716	285.7125	0.80469	508.2394	-0.58349	702.6734	-0.58931	633365.25	0.38751	755.7556	-0.43607	427.459	0.53783	427.2934	1.2119	639.429	-0.36297	727.4792	-0.28665	147900.7969	0.57439
005	2019-06-15t2359	1560661295.42	adult	106.0207	52.053	-129.9972	633.8331	-1.2644	316.1063	0.6639	303.6345	1.5669	430.1281	-1.7217	534.6705	-1.6098	644540.75	0.66806	763.0071	-0.31588	396.7786	0.10952	380.1999	0.5201	582.2046	-0.71546	687.5874	-0.44354	136888.6094	0.12393
005	2019-06-16t0359	1560675695.75	adult	110.0208	56.053	-125.9971	1170.8223	0.042025	337.3532	1.5063	302.1684	1.6173	574.3035	0.66885	872.0518	0.55406	686851.0625	1.4792	934.1382	0.73732	420.6485	0.64252	400.2021	0.93641	647.7376	-0.06871	835.5652	0.63176	145123.7344	0.65702
005	2019-06-16t0759	1560690095.6	adult	114.0207	60.053	-121.9971	975.9104	-0.43258	318.0623	0.92881	291.8196	1.3268	485.1912	-0.67062	703.8039	-0.48946	646620.75	0.89574	961.164	1.0142	375.4136	-0.080952	329.989	-0.1901	630.7204	-0.10445	771.8423	0.31446	130643.9297	-0.0070864
005	2019-06-16t1159	1560704495.17	adult	118.0206	64.0529	-117.9972	1386.6896	0.58454	352.221	2.2494	306.0431	1.9609	612.5957	1.5365	974.3563	1.3387	715713.125	2.1866	831.3759	0.34373	415.9444	0.75826	392.4006	0.95801	677.0525	0.40318	744.1508	0.21983	143916.7656	0.79575
005	2019-06-16t1559	1560718895.07	adult	122.0206	68.0529	-113.9972	1085.0691	-0.15749	318.3413	1.1191	272.6081	0.75612	614.9501	1.6937	904.3786	0.92662	649734.625	1.1284	494.987	-1.6451	279.5843	-1.7219	258.0289	-1.3571	405.8917	-1.9125	446.9961	-1.8268	97574.9062	-1.6493
005	2019-06-16t1959	1560733295.08	adult	126.0206	72.0529	-109.9972	1187.0889	0.09922	309.6614	0.8728	266.4486	0.57407	566.8572	0.9794	894.1101	0.90352	632018.9375	0.88662	681.3707	-0.43715	383.3665	0.30397	359.7569	0.5064	561.6633	-0.4499	668.5621	-0.16463	132261.4531	0.31827
005	2019-06-16t2359	1560747695.38	adult	130.0207	76.0529	-105.9972	942.7497	-0.50967	275.8893	-0.32385	233.464	-0.68603	558.6949	0.92071	810.3913	0.36366	563090	-0.2969	710.7042	-0.19877	333.6264	-0.5936	313.6596	-0.29096	526.4335	-0.70461	651.6753	-0.22733	115101.125	-0.58128
005	2019-06-17t0359	1560762095.71	adult	134.0208	80.053	-101.9971	1174.5023	0.075642	270.706	-0.49131	227.6206	-0.90533	525.3438	0.40525	768.151	0.095014	550345.25	-0.50406	709.3117	-0.16021	345.5777	-0.32365	313.2619	-0.27386	554.495	-0.39549	636.6532	-0.28763	117841.9844	-0.38898
005	2019-06-17t0759	1560776495.17	adult	138.0206	84.0529	-97.9972	566.3734	-1.4713	309.2886	0.9749	301.1117	2.0316	408.146	-1.6171	504.9439	-1.7502	630639.375	0.98202	458.6257	-1.7537	328.0709	-0.63672	327.9859	0.014898	414.1057	-1.646	434.6281	-1.7683	111872.1719	-0.69941
005	2019-06-17t1159	1560790898.02	adult	142.0214	88.0537	-93.9964	1179.1744	0.10612	294.5103	0.42686	261.1273	0.42841	477.9059	-0.3496	764.569	0.10977	600801.125	0.44255	461.7995	-1.7224	305.5791	-1.0617	294.0101	-0.61992	403.5297	-1.7205	432.7923	-1.7661	106035.9531	-1.0162
005	2019-06-17t1559	1560805295.72	adult	146.0208	92.053	-89.9971	1343.8199	0.55386	331.2668	1.8368	291.6941	1.6482	596.9033	1.8215	823.9174	0.55471	675784.25	1.8533	472.4251	-1.6425	308.745	-0.99119	297.2403	-0.56189	408.4514	-1.6559	431.9908	-1.7593	105282.0547	-1.0514
005	2019-06-17t1959	1560819695.33	adult	150.0207	96.0529	-85.9972	1580.0466	1.2059	317.0884	1.2914	276.1846	1.0037	561.6717	1.2184	958.2342	1.5439	644957.875	1.2727	484.1564	-1.5502	291.3238	-1.3316	275.454	-0.98595	401.8396	-1.6992	425.2728	-1.7972	100798.0391	-1.3042
005	2019-06-17t2359	1560834095.52	adult	154.0207	100.053	-81.9971	1149.3676	0.079926	287.2475	0.12994	248.292	-0.14836	523.3143	0.54748	923.9618	1.3166	584835.9375	0.12441	427.9986	-1.9241	318.0361	-0.78675	311.699	-0.28911	391.1659	-1.78	413.2584	-1.875	109722.4688	-0.77607
005	2019-06-18t0359	1560848495.84	adult	158.0208	104.0531	-77.997	494.7482	-1.6683	272.1747	-0.46696	264.1859	0.46901	363.7497	-2.3279	431.5038	-2.2207	552514.5625	-0.50247	524.7542	-1.2247	328.1398	-0.56642	315.2726	-0.21696	427.7309	-1.3982	473.8286	-1.3651	111895.6719	-0.63316
005	2019-06-18t0759	1560862895.48	adult	162.0207	108.053	-73.9971	979.0314	-0.33873	293.3322	0.34785	266.7157	0.55277	484.8298	-0.10294	682.5393	-0.38344	597517.625	0.34691	449.299	-1.7245	322.0988	-0.65956	319.8882	-0.11158	404.3858	-1.5809	426.7906	-1.7045	109835.7031	-0.72541
005	2019-06-18t1159	1560877295.48	adult	166.0207	112.053	-69.9971	943.317	-0.41657	303.0451	0.72465	269.8141	0.66286	528.3111	0.71608	736.1472	0.028371	618818.1875	0.75129	362.7009	-2.3054	273.8548	-1.606	271.5679	-1.0577	331.5579	-2.2375	350.2968	-2.2788	94479.9062	-1.5964
005	2019-06-18t1559	1560891695.6	adult	170.0207	116.053	-65.9971	669.5871	-1.1631	261.1516	-0.92231	238.3595	-0.64286	419.1633	-1.2426	562.1815	-1.205	532488.125	-0.91124	276.8469	-2.8928	218.5496	-2.6989	217.5512	-2.1352	260.5789	-2.879	270.108	-2.8916	74525.4062	-2.7422
005	2019-06-18t1959	1560906095.46	adult	174.0207	120.053	-61.9971	1021.56	-0.15659	286.3713	0.064233	259.7711	0.21602	467.8413	-0.32673	687.836	-0.2727	585056.5625	0.095437	453.6148	-1.547	292.6854	-1.1386	286.5713	-0.72133	371.0797	-1.7241	401.714	-1.7456	100683.7656	-1.1464
005	2019-06-18t2359	1560920495.46	adult	178.0207	124.053	-57.9971	2014.1865	2.7307	283.5173	-0.047097	250.5591	-0.17786	455.2797	-0.5191	775.4654	0.38859	577808.25	-0.043389	458.5485	-1.4424	290.9103	-1.1211	281.4613	-0.79853	395.3493	-1.4064	431.1861	-1.4275	100364.0703	-1.1116
005	2019-06-19t0359	1560934895.86	adult	182.0208	128.0531	-53.997	1308.2405	0.73305	307.9206	0.91612	284.0646	1.1865	462.9962	-0.33649	761.3467	0.31779	626926.25	0.90363	443.6593	-1.4742	310.9532	-0.64914	306.9982	-0.23558	391.7542	-1.3539	412.7833	-1.4968	104480.2578	-0.80524
005	2019-06-19t0759	1560949295.62	adult	186.0207	132.053	-49.9971	1452.2299	1.2038	295.2195	0.42268	262.2476	0.27684	462.9318	-0.28877	961.0499	1.8025	600771.75	0.40688	450.7474	-1.3329	290.492	-0.99876	288.046	-0.58642	360.8839	-1.5612	387.7869	-1.6123	101091.2031	-0.9374
005	2019-06-19t1159	1560963695.78	adult	190.0208	136.0531	-45.9971	637.1528	-1.2147	235.1821	-1.9033	207.805	-1.9652	440.2558	-0.63902	525.666	-1.3205	480477	-1.8671	355.7227	-1.9494	263.0858	-1.484	262.496	-1.0786	315.9804	-1.8984	340.4338	-1.9075	91290.7656	-1.4445
005	2019-06-19t1559	1560978095.56	adult	194.0207	140.053	-41.9971	540.9172	-1.4974	242.8047	-1.5845	224.6139	-1.2835	389.4493	-1.4743	482.4239	-1.5968	494593.25	-1.5765	366.3422	-1.7722	254.6448	-1.5771	255.4108	-1.1828	305.5836	-1.8937	330.0159	-1.8913	86833.875	-1.6298
005	2019-06-19t1959	1560992495.47	adult	198.0207	144.053	-37.9971	651.6058	-1.1392	234.5938	-1.8765	207.6415	-1.9834	439.9055	-0.52015	560.3945	-0.98566	478336.75	-1.8576	315.4324	-2.0562	227.066	-2.0602	226.9438	-1.7487	273.3854	-2.1019	294.8031	-2.0823	78564.8281	-2.0401
005	2019-06-19t2359	1561006895.45	adult	202.0207	148.053	-33.9971	466.7856	-1.7109	226.1694	-2.163	213.6576	-1.7361	328.9004	-2.3641	405.9252	-2.0707	461385.5625	-2.1391	327.7372	-1.8776	246.7888	-1.5818	246.7908	-1.2721	293.015	-1.8189	317.4553	-1.8046	85635.7266	-1.5445
005	2019-06-20t0359	1561021296.33	adult	206.0209	152.0532	-29.9969	536.1467	-1.4741	236.5993	-1.7324	223.7609	-1.3235	363.7614	-1.6806	471.3452	-1.542	481716.1562	-1.7281	335.8534	-1.7267	258.4955	-1.263	259.2236	-0.94786	306.7151	-1.5874	328.2635	-1.6201	89697.9531	-1.2235
005	2019-06-20t0759	1561035695.35	adult	210.0207	156.0529	-25.9972	509.7018	-1.5484	235.2671	-1.7469	224.2674	-1.2983	341.0105	-1.9846	446.7103	-1.6749	479709.6562	-1.7299	325.2458	-1.7221	247.9698	-1.4056	246.6315	-1.1784	293.1432	-1.6293	305.9489	-1.721	84557.7031	-1.4578
005	2019-06-20t1159	1561050096.96	adult	214.0211	160.0534	-21.9967	524.5983	-1.4779	233.9451	-1.745	222.3508	-1.3563	348.7058	-1.7615	447.7906	-1.6106	476780.125	-1.7335	313.7765	-1.742	246.1762	-1.3767	244.4213	-1.181	287.9388	-1.6078	303.6183	-1.6709	85423.1406	-1.3385
005	2019-06-20t1559	1561064485.67	adult	218.018	164.0502	-17.9999	540.1113	-1.4032	231.2571	-1.7936	220.9078	-1.3933	341.7347	-1.7896	449.5766	-1.5432	471764.4375	-1.775	294.0427	-1.8326	235.9459	-1.5312	237.3627	-1.2992	275.1418	-1.6681	289.7741	-1.725	81401.3438	-1.5236
005	2019-06-20t1959	1561078885.9	adult	222.018	168.0503	-13.9998	549.3637	-1.3489	233.31	-1.6667	219.5617	-1.4261	356.1774	-1.4601	478.3815	-1.271	475952.5	-1.6495	317.508	-1.5754	246.9849	-1.225	247.2041	-1.0181	294.2464	-1.3939	306.6705	-1.5024	84221.8594	-1.2796
005	2019-06-20t2359	1561093285.93	adult	226.0181	172.0503	-9.9998	506.8723	-1.4846	231.5384	-1.6819	222.2938	-1.2972	332.069	-1.7763	412.775	-1.7189	471180.5625	-1.6869	344.8792	-1.2757	240.3805	-1.3035	238.8515	-1.1715	277.4409	-1.4993	295.4116	-1.5344	82931.2656	-1.2948
005	2019-06-21t0359	1561107686.53	adult	230.0182	176.0505	-5.9996	464.287	-1.6293	234.181	-1.5354	224.5443	-1.1882	329.3366	-1.7348	406.7278	-1.7141	477260.9062	-1.5289	312.4989	-1.4749	245.4509	-1.1187	245.0885	-0.96567	285.3122	-1.3362	297.6268	-1.4404	84680.5547	-1.1092
005	2019-06-21t0759	1561122085.93	adult	234.0181	180.0503	-1.9998	478.3489	-1.5608	245.369	-1.08	236.4195	-0.70273	340.259	-1.4676	415.4384	-1.5937	498835.125	-1.0956	312.6313	-1.4006	234.5597	-1.3005	232.8751	-1.2274	279.3937	-1.3246	298.1069	-1.3605	81392.2266	-1.2593
005	2019-06-21t1159	1561136484.39	dead	238.0176	184.0499	1.9998	565.4122	-1.1919	243.6169	-1.096	227.3151	-1.0391	390.6559	-0.55306	496.0119	-0.90278	496734.9375	-1.0862	307.5577	-1.3714	243.335	-1.0206	242.4891	-0.92337	284.3357	-1.1861	297.1106	-1.2933	84437.2422	-0.97627
006	2019-06-11t1158	1560272453.18	egg	-1.9923	-51.9606	-250.0105
006	2019-06-11t1557	1560286797.5	larva	1.9923	-47.976	-246.026
006	2019-06-11t1957	1560301197.47	larva	5.9923	-43.976	-242.026
006	2019-06-11t2357	1560315598.09	larva	9.9924	-39.9759	-238.0258
006	2019-06-12t0357	1560329998.11	larva	13.9924	-35.9759	-234.0258
006	2019-06-12t0757	1560344398.57	larva	17.9926	-31.9757	-230.0257
006	2019-06-12t1157	1560358797.88	larva	21.9924	-27.9759	-226.0259
006	2019-06-12t1557	1560373198.02	larva	25.9924	-23.9759	-222.0259
006	2019-06-12t1957	1560387598.17	larva	29.9925	-19.9759	-218.0258
006	2019-06-13t0920	1560435767.96	larva	43.373	-6.5954	-204.6453
006	2019-06-13t0956	1560437928.16	larva	43.973	-5.9953	-204.0453	1878.0082	1.5139	314.6226	0.40811	258.7558	0.017662	573.7432	0.088648	1111.6941	1.2477	641515.4375	0.42308	1026.8998	-0.22983	537.2437	0.74138	481.1113	0.98759	904.6202	0.0050669	992.4734	-0.095099	186423.5469	0.78492
006	2019-06-13t1356	1560452312.78	larva	47.9687	-1.9996	-200.0495	1660.5542	1.0605	368.2026	1.7161	286.4395	0.68732	743.1235	2.2126	1304.9826	2.2581	750397	1.7247	1222.0614	0.40009	584.6879	1.3271	540.1054	1.7254	1030.6554	0.61939	1134.4032	0.45548	201717.3438	1.3389
006	2019-06-13t1756	1560466709.7	adult	51.9679	1.9996	-196.0504	1383.2222	0.4585	370.5481	1.772	322.1412	1.613	646.2369	0.97754	1002.1911	0.74283	756288.75	1.793	1040.3051	-0.10925	527.5319	0.75643	508.9619	1.4075	902.0187	0.10371	994.8104	0.0061446	182526.0312	0.78522
006	2019-06-13t2156	1560481108.78	adult	55.9676	5.9993	-192.0506	916.4512	-0.59214	305.9211	0.058374	250.7372	-0.39476	646.9296	0.9832	818.5008	-0.189	624996.75	0.09073	1032.4038	-0.08899	552.3022	1.1196	535.2554	1.7899	905.8768	0.18535	976.1148	-0.011943	190544.2812	1.1321
006	2019-06-14t0156	1560495511.74	adult	59.9684	10.0001	-188.0498	966.3217	-0.4771	330.1604	0.67566	308.0053	1.1756	609.6407	0.48599	806.019	-0.24143	673857.375	0.69835	1275.8362	0.77253	540.4224	1.0597	493.1983	1.3207	1044.5609	0.94635	1156.5104	0.75426	186986.1406	1.092
006	2019-06-14t0556	1560509911.96	adult	63.9685	14.0002	-184.0498	1094.0709	-0.17717	292.8771	-0.39358	248.0646	-0.60868	613.6719	0.5333	897.3001	0.25925	596005	-0.38947	923.5612	-0.36611	470.9108	0.2568	436.2388	0.63177	818.8776	-0.12205	880.6026	-0.28936	162464.2188	0.26887
006	2019-06-14t0956	1560524315.83	adult	67.9696	18.0013	-180.0487	1367.746	0.47612	384.1667	2.1842	347.4821	2.3199	684.3351	1.5019	1073.8174	1.2353	784084.25	2.1968	1049.6517	0.12885	414.037	-0.44514	308.6255	-1.0472	886.1	0.30641	984.6746	0.20244	142842.7812	-0.43355
006	2019-06-14t1356	1560538726.35	adult	71.9725	22.0042	-176.0458	1345.1945	0.43632	362.4921	1.5642	319.9683	1.4772	635.9512	0.83809	1049.0965	1.1345	739121.4375	1.5689	766.1987	-0.87029	455.8632	0.17218	444.692	0.83391	696.804	-0.68891	724.7685	-0.88211	157272.7969	0.18548
006	2019-06-14t1756	1560553115.51	adult	75.9695	26.0012	-172.0488	814.9526	-0.83742	263.7643	-1.4536	243.2049	-0.98654	529.2611	-0.67785	660.8368	-0.99034	537815.4375	-1.4188	750.4298	-0.90687	436.2551	-0.049772	426.6156	0.62795	677.169	-0.76464	706.7311	-0.93791	146581.7188	-0.20363
006	2019-06-14t1959	1560560497.47	adult	78.02	28.0517	-169.9982	775.7319	-0.93344	289.3052	-0.69693	254.3228	-0.66292	539.3162	-0.53955	697.0147	-0.78296	590182.5625	-0.66498	606.6685	-1.4702	368.0099	-1.0469	369.2495	-0.17857	521.0481	-1.7119	558.8961	-1.6291	127699.4531	-1.0015
006	2019-06-14t2359	1560574899.69	adult	82.0207	32.0523	-165.9976	711.2917	-1.0907	260.5244	-1.6387	234.3359	-1.3603	474.7363	-1.4681	586.5333	-1.392	530688.125	-1.606	702.0061	-1.0473	416.4567	-0.23922	410.3936	0.47792	628.336	-0.98441	675.1466	-1.024	144094.0312	-0.2049
006	2019-06-15t0359	1560589299.37	adult	86.0206	36.0523	-161.9977	1178.5975	0.064802	298.2411	-0.37731	256.3021	-0.58042	577.9932	0.11033	921.9799	0.5574	607815.3125	-0.35725	667.5869	-1.1402	412.0789	-0.20092	420.3103	0.71064	603.1151	-1.0616	638.8062	-1.1411	142167.2188	-0.18522
006	2019-06-15t0759	1560603699.4	adult	90.0206	40.0523	-157.9977	1459.4	0.75047	352.878	1.4998	312.5932	1.4397	646.9904	1.2243	1024.2924	1.2001	719165.4375	1.4881	777.3506	-0.57272	380.3193	-0.61304	308.471	-0.94331	677.3808	-0.43197	732.1105	-0.55426	130829.8281	-0.61567
006	2019-06-15t1159	1560618099.81	adult	94.0207	44.0524	-153.9976
006	2019-06-15t1559	1560632499.49	adult	98.0206	48.0523	-149.9977	869.5063	-0.69033	276.1695	-0.88391	245.4864	-0.74191	477.8779	-1.1396	658.4563	-0.88568	562833.5	-0.85452	788.0735	-0.35361	379.9436	-0.40111	336.4045	-0.35823	646.3558	-0.42443	713.8413	-0.46716	132220.375	-0.32915
006	2019-06-15t1959	1560646900.06	adult	102.0208	52.0524	-145.9975	758.1345	-0.96069	254.4259	-1.545	225.2729	-1.3973	432.9076	-1.7525	650.3782	-0.91001	518520.0625	-1.5047	999.616	0.84071	423.4586	0.4679	391.2488	0.61925	692.6124	0.057073	853.3191	0.49209	144399.375	0.39693
006	2019-06-15t2359	1560661300.01	adult	106.0207	56.0524	-141.9975	770.7744	-0.93193	256.3048	-1.4055	223.0261	-1.4086	490.1024	-0.77512	692.7043	-0.62095	522605.4688	-1.3658	725.5659	-0.51993	362.4672	-0.49952	357.4135	0.13988	572.1686	-0.79714	630.9791	-0.80721	124688.7266	-0.50399
006	2019-06-16t0359	1560675700.29	adult	110.0208	60.0525	-137.9974	1357.0756	0.49661	309.9937	0.54816	271.6411	0.47715	537.9804	0.085363	850.6706	0.41747	632387.125	0.55908	670.7688	-0.75579	346.1478	-0.70033	305.2146	-0.6713	562.5298	-0.78229	625.6513	-0.76654	120459.4453	-0.63226
006	2019-06-16t0759	1560690100.2	adult	114.0208	64.0525	-133.9975	660.7908	-1.2065	286.3611	-0.1951	268.2818	0.43786	442.6251	-1.3661	550.0385	-1.4917	583890.375	-0.17787	545.4259	-1.4274	335.2902	-0.81545	327.6645	-0.23004	480.3303	-1.3964	515.7674	-1.4468	116010.3984	-0.78419
006	2019-06-16t1159	1560704499.73	adult	118.0207	68.0524	-129.9976	921.3749	-0.56534	306.8042	0.61931	275.8033	0.80565	514.1694	-0.097466	675.4781	-0.64564	625573.6875	0.62405	478.2795	-1.7879	302.9641	-1.3414	302.4449	-0.61318	415.8877	-1.8872	449.9497	-1.8549	102401.8672	-1.4432
006	2019-06-16t1559	1560718899.62	adult	122.0206	72.0523	-125.9976	670.6765	-1.1861	239.7545	-1.7332	216.0485	-1.429	428.5653	-1.4443	524.6355	-1.6357	488859.5	-1.6943	519.139	-1.4963	295.303	-1.4258	274.088	-1.0718	450.9657	-1.511	503.4764	-1.4211	103060.7656	-1.3493
006	2019-06-16t1959	1560733299.72	adult	126.0207	76.0524	-121.9976	939.1492	-0.51869	298.2216	0.45343	268.4294	0.65141	494.5749	-0.25308	820.509	0.39978	608372.125	0.46692	442.6393	-1.9304	278.1894	-1.6999	264.6295	-1.2111	380.6897	-2.0791	414.1952	-2.0171	95975.3281	-1.6891
006	2019-06-16t2359	1560747699.94	adult	130.0207	80.0524	-117.9975	877.0302	-0.6744	294.4529	0.36323	267.9198	0.67167	479.689	-0.44341	637.1588	-0.83786	600683.875	0.3782	539.7082	-1.283	294.4513	-1.3468	264.4649	-1.1922	467.4789	-1.2399	506.2902	-1.2986	101291.2422	-1.3522
006	2019-06-17t0359	1560762100.25	adult	134.0208	84.0525	-113.9975	1151.8357	0.01835	290.9503	0.26492	257.8216	0.29418	507.6985	0.096792	832.2258	0.54479	592956.6875	0.27037	483.9837	-1.6081	283.6658	-1.5225	268.6554	-1.101	422.9691	-1.5989	467.9536	-1.5444	97864.6875	-1.5121
006	2019-06-17t0759	1560776499.74	adult	138.0207	88.0524	-109.9976
006	2019-06-17t1159	1560790902.78	adult	142.0215	92.0532	-105.9968	1045.7004	-0.23953	309.9929	1.0161	276.9202	1.0633	531.3331	0.60493	790.6132	0.29593	630215.625	0.9904	516.1334	-1.3625	323.0853	-0.71813	312.9207	-0.26271	463.004	-1.1666	504.6062	-1.2175	110818.2656	-0.74374
006	2019-06-17t1559	1560805300.31	adult	146.0208	96.0525	-101.9974	1143.6141	0.028005	321.0261	1.4441	289.5599	1.5621	532.9799	0.67018	808.3185	0.44254	655535.25	1.4726	621.3121	-0.63888	325.4892	-0.65963	301.8414	-0.47415	531.4622	-0.49694	576.5791	-0.63875	111968.2734	-0.6672
006	2019-06-17t1959	1560819699.89	adult	150.0207	100.0524	-97.9976	680.7834	-1.1856	272.5353	-0.42565	252.1332	0.031463	435.7909	-1.0606	589.3328	-1.1185	555699.4375	-0.4153	582.7467	-0.87451	334.4011	-0.47084	325.4361	-0.023408	465.4051	-1.0936	510.5025	-1.1275	116037.1875	-0.42098
006	2019-06-17t2359	1560834100.22	adult	154.0208	104.0525	-93.9975	872.3101	-0.66363	291.9141	0.31036	263.5177	0.46758	486.0313	-0.12908	687.4066	-0.39248	593753.25	0.29352	565.7404	-0.96542	302.7218	-1.0952	271.2242	-1.0764	491.7127	-0.81188	548.7061	-0.79687	104439.0156	-1.0847
006	2019-06-18t0359	1560848500.47	adult	158.0209	108.0526	-89.9974	1941.6262	2.2419	316.4926	1.2505	280.1526	1.1154	531.9737	0.72638	791.1159	0.37642	644695.5	1.2489	569.9553	-0.90563	322.4602	-0.68158	297.2517	-0.57097	484.6101	-0.84556	528.9833	-0.92092	110926.3203	-0.69013
006	2019-06-18t0759	1560862900.06	adult	162.0208	112.0524	-85.9975	774.7186	-0.89611	304.1165	0.76725	277.2506	0.98053	495.2585	0.086522	610.9667	-0.90057	619485.25	0.76556	570.1284	-0.86162	324.2924	-0.61491	316.8811	-0.17122	478.6875	-0.85473	524.4904	-0.91089	112205.1875	-0.58558
006	2019-06-18t1159	1560877300.09	adult	166.0208	116.0525	-81.9975	1050.1018	-0.12178	263.4506	-0.82207	227.3058	-1.0702	498.9634	0.18251	823.5896	0.66003	535858.4375	-0.83634	526.7306	-1.122	319.2928	-0.6792	311.9262	-0.25035	467.0393	-0.90964	508.1851	-0.98752	110475.3125	-0.65028
006	2019-06-18t1559	1560891700.2	adult	170.0208	120.0525	-77.9975	844.3485	-0.6745	298.4983	0.54246	263.0765	0.36853	540.5145	0.96498	737.6225	0.061896	607742.5625	0.53406	635.1946	-0.27978	336.2562	-0.29439	314.1988	-0.18517	513.4801	-0.39265	571.4156	-0.4095	116680.9062	-0.24431
006	2019-06-18t1959	1560906100.09	adult	174.0208	124.0525	-73.9975	1322.75	0.6983	318.6622	1.3345	284.4158	1.2276	518.259	0.59059	908.5618	1.3221	648796.3125	1.3225	484.213	-1.3218	258.4837	-1.8379	233.8686	-1.7938	412.5388	-1.3158	454.0493	-1.3119	88918.3828	-1.8444
006	2019-06-18t2359	1560920500.04	adult	178.0207	128.0524	-69.9975	1087.3103	0.05667	317.9319	1.3079	284.74	1.2278	541.9727	1.056	831.3971	0.79319	647945.125	1.3068	640.0916	-0.096315	359.472	0.28176	324.6537	0.088229	556.9417	0.18592	603.9108	0.0099337	124736.7812	0.33595
006	2019-06-19t0359	1560934900.51	adult	182.0209	132.0526	-65.9974	971.3271	-0.25518	294.1605	0.37542	261.3897	0.25388	494.2252	0.22869	728.6558	0.080976	599204.9375	0.37149	425.6595	-1.6083	265.6024	-1.5777	255.6317	-1.3001	365.4692	-1.6128	397.4916	-1.6244	91101.6094	-1.6007
006	2019-06-19t0759	1560949300.27	adult	186.0208	136.0525	-61.9975	995.1837	-0.15887	315.0154	1.1969	287.716	1.3228	522.8957	0.78935	673.5518	-0.28363	643576.5	1.2241	558.2358	-0.52922	295.8707	-0.88865	265.9663	-1.0486	473.2311	-0.45728	527.4846	-0.44625	102371.25	-0.86127
006	2019-06-19t1159	1560963700.45	adult	190.0209	140.0526	-57.9974	1364.7474	0.99027	303.1458	0.7388	269.1537	0.54883	522.4132	0.82543	829.3021	0.88774	617811.1875	0.7379	572.6678	-0.32509	336.6695	0.021198	313.213	-0.0062714	498.4657	-0.11102	524.1524	-0.37518	115477.6484	-0.0069984
006	2019-06-19t1559	1560978100.26	adult	194.0208	144.0525	-53.9975	557.2703	-1.447	243.2357	-1.5679	226.3609	-1.212	387.902	-1.5016	477.0731	-1.6358	497173.7188	-1.5279	408.9435	-1.453	271.8259	-1.2259	266.0315	-0.95588	373.1102	-1.2342	388.8545	-1.401	93779.9297	-1.2172
006	2019-06-19t1959	1560992500.14	adult	198.0208	148.0525	-49.9975	536.3027	-1.5009	247.9769	-1.3623	229.8896	-1.0747	395.3857	-1.2975	478.2982	-1.5866	503641.0625	-1.3833	606.0984	0.12481	314.7052	-0.26859	304.2148	-0.080271	442.2056	-0.45598	505.3408	-0.32732	108887.9844	-0.23899
006	2019-06-19t2359	1561006900.26	adult	202.0208	152.0525	-45.9975	583.9567	-1.3349	241.9847	-1.5595	221.1209	-1.4323	412.69	-0.9169	502.229	-1.3623	493890.75	-1.5336	424.3686	-1.1469	289.0959	-0.71149	287.5924	-0.37921	376.6584	-0.99743	406.5509	-1.0557	100027.1953	-0.68446
006	2019-06-20t0359	1561021301.01	adult	206.021	156.0527	-41.9972
006	2019-06-20t0759	1561035700.02	adult	210.0207	160.0524	-37.9975
006	2019-06-20t1159	1561050101.81	adult	214.0212	164.0529	-33.997	860.0813	-0.32453	273.9008	-0.24868	254.4051	-0.068248	401.8702	-0.86344	549.1851	-0.85246	558209.875	-0.24143	475.9436	-0.46909	286.6115	-0.51984	272.8938	-0.52717	409.8086	-0.36868	441.6325	-0.4648	98594.375	-0.52747
006	2019-06-20t1559	1561064490.39	adult	218.0181	168.0498	-30.0002	1339.0464	1.4111	298.6429	0.71357	273.3764	0.70378	486.0755	0.63753	745.0682	0.68403	607439.625	0.69755	397.1563	-1.0066	275.6641	-0.67404	269.4398	-0.5464	351.6266	-0.87315	382.4137	-0.89715	94277.1094	-0.71612
006	2019-06-20t1959	1561078890.64	adult	222.0181	172.0498	-26.0001	1301.1595	1.3675	295.8437	0.64522	273.4107	0.71516	472.8135	0.4924	652.8998	0.055699	600858.5625	0.61458	419.0969	-0.74438	282.0058	-0.45476	277.8908	-0.28133	359.2849	-0.70217	386.5101	-0.77211	97573.9922	-0.42616
006	2019-06-20t2359	1561093290.65	adult	226.0181	176.0498	-22.0001	812.2926	-0.35112	260.7666	-0.6081	240.2167	-0.58808	426.8631	-0.19659	609.9921	-0.20604	531442.25	-0.60041	454.1646	-0.36208	293.1256	-0.12015	284.6478	-0.045534	375.9477	-0.42599	417.277	-0.39218	99955.8438	-0.18492
006	2019-06-21t0359	1561107691.3	adult	230.0183	180.05	-17.9999	708.65	-0.69628	256.6828	-0.71386	237.3138	-0.68551	412.5628	-0.35411	567.9194	-0.4659	524402.875	-0.68348	423.8188	-0.52259	272.8138	-0.49181	262.8563	-0.51765	358.9888	-0.51237	399.538	-0.46	93847.9375	-0.49896
006	2019-06-21t0759	1561122090.72	adult	234.0182	184.0499	-14.0001	570.903	-1.1965	266.9879	-0.2956	254.5036	0.0057561	389.347	-0.6569	501.8578	-0.9179	544121.375	-0.28768	441.1106	-0.2741	283.1488	-0.16235	275.9075	-0.11283	364.9015	-0.34148	398.3023	-0.36919	97686.3438	-0.15024
006	2019-06-21t1159	1561136489.21	adult	238.0177	188.0494	-10.0005	652.187	-0.83923	286.7883	0.46082	268.5599	0.56885	423.5201	-0.012636	507.4937	-0.81206	585908.4375	0.49662	363.8855	-0.86421	266.6329	-0.46157	264.3839	-0.33982	319.603	-0.76809	338.7287	-0.86877	91988.3438	-0.44988
006	2019-06-21t1559	1561150891.49	adult	242.0184	192.0501	-5.9999	633.1393	-0.87963	272.1904	-0.023915	254.9003	0.052155	409.9469	-0.15499	542.3839	-0.46995	554724.125	-0.014685	384.4308	-0.58366	264.8061	-0.41511	259.9405	-0.38651	324.8996	-0.60465	365.181	-0.49621	91358.1172	-0.40297
006	2019-06-21t1959	1561165291.24	adult	246.0183	196.05	-2	686.7864	-0.60641	279.514	0.27935	265.1567	0.46499	397.8531	-0.2716	548.5301	-0.35221	568251.9375	0.26591	394.4774	-0.38806	274.3285	-0.079952	269.6828	-0.034231	340.8954	-0.29575	370.9115	-0.32532	94917.6719	-0.04643
006	2019-06-21t2359	1561179690.97	dead	250.0182	200.0499	2	660.639	-0.67418	275.0143	0.16107	259.887	0.27826	393.0594	-0.26825	546.2148	-0.30077	558279.0625	0.1336	404.2088	-0.1843	273.6431	0.0082014	268.3148	0.015645	341.867	-0.16282	366.2161	-0.26126	93312.3047	-0.060613
007	2019-06-11t1158	1560272457.55	egg	-1.9923	-55.9601	-270.0107
007	2019-06-11t1557	1560286801.86	larva	1.9923	-51.9755	-266.0261
007	2019-06-11t1957	1560301201.94	larva	5.9923	-47.9755	-262.0261
007	2019-06-11t2357	1560315602.59	larva	9.9925	-43.9753	-258.0259
007	2019-06-12t0357	1560330002.58	larva	13.9925	-39.9753	-254.0259
007	2019-06-12t0757	1560344402.98	larva	17.9926	-35.9752	-250.0258
007	2019-06-12t1157	1560358802.31	larva	21.9924	-31.9754	-246.026
007	2019-06-12t1557	1560373202.44	larva	25.9924	-27.9754	-242.026
007	2019-06-12t1957	1560387602.67	larva	29.9925	-23.9753	-238.0259
007	2019-06-13t0920	1560435772.46	larva	43.373	-10.5948	-224.6454
007	2019-06-13t0956	1560437932.73	larva	43.9731	-9.9947	-224.0453	681.5847	-1.1081	213.24	-2.084	178.4973	-2.063	439.8456	-1.5831	569.6655	-1.4744	433730.125	-2.0804	617.8199	-1.4364	316.5886	-1.625	284.5251	-1.2866	561.0218	-1.476	592.864	-1.4792	110172.8281	-1.5903
007	2019-06-13t1356	1560452317.38	larva	47.9688	-5.999	-220.0496	758.5491	-0.94351	267.2157	-0.82834	231.5744	-0.76864	543.6822	-0.31677	662.051	-1.0087	544585.5	-0.8146	841.5115	-0.75511	404.5822	-0.66871	365.0758	-0.34792	713.1665	-0.79588	794.7115	-0.75686	139985.4375	-0.64795
007	2019-06-13t1756	1560466714.21	larva	51.9679	-1.9999	-216.0505	741.4113	-0.98632	289.4877	-0.32275	265.9758	0.086291	564.464	-0.076103	672.1699	-0.95421	590265.4375	-0.30567	1328.1525	0.79137	434.2513	-0.31297	317.8767	-0.91157	1020.618	0.65137	1217.3701	0.82587	149816.6875	-0.30387
007	2019-06-13t2156	1560481113.33	adult	55.9677	1.9999	-212.0507	738.226	-0.99852	277.5818	-0.69323	253.2562	-0.32456	495.7352	-0.99653	649.1025	-1.0709	567099.5625	-0.65957	941.9957	-0.38102	474.9044	0.20018	441.2217	0.61986	798.5753	-0.32893	899.2488	-0.30461	164316.9375	0.22729
007	2019-06-14t0156	1560495516.26	adult	59.9685	6.0007	-208.0499	946.0351	-0.52394	310.7179	0.14598	266.164	-0.020714	629.7044	0.75305	837.8812	-0.073449	631068	0.12941	998.1898	-0.1551	481.6563	0.33501	428.9911	0.501	866.8715	0.060322	939.7819	-0.10051	166653.0938	0.36385
007	2019-06-14t0556	1560509916.57	adult	63.9686	10.0008	-204.0498	1874.0667	1.6466	381.6487	2.0933	329.0395	1.7692	725.4685	2.0468	1211.1671	1.9357	774746.9375	2.0513	970.2614	-0.20437	500.6832	0.63885	459.3666	0.93498	870.0481	0.14417	949.057	-0.0090421	170732.9688	0.57696
007	2019-06-14t0956	1560524320.39	adult	67.9696	14.0018	-200.0488	926.9027	-0.56783	305.3374	-0.089357	291.8112	0.63926	566.4519	-0.12191	787.0722	-0.31704	622888.25	-0.066166	1026.759	0.046444	422.8744	-0.3268	341.9282	-0.59837	823.9676	-0.032019	950.9293	0.058567	144200.1562	-0.38078
007	2019-06-14t1356	1560538730.94	adult	71.9726	18.0048	-196.0458	1380.3809	0.52072	340.8273	0.92013	283.3839	0.34077	655.0684	1.1061	1027.9317	1.0184	695287.6875	0.93555	1447.3361	1.6859	502.2814	0.82288	412.0816	0.38162	1099.0625	1.6145	1347.9163	1.8933	173287.0781	0.83712
007	2019-06-14t1756	1560553120.04	adult	75.9695	22.0017	-192.0489	1000.2341	-0.38712	320.2085	0.27728	302.9536	0.92441	540.6266	-0.51568	739.8547	-0.55066	653225.3125	0.29842	909.0158	-0.28409	410.3946	-0.43037	325.2747	-0.82029	797.6523	-0.036181	874.9049	-0.15262	141996.5312	-0.39947
007	2019-06-14t1959	1560560502.1	adult	78.0201	24.0523	-189.9983	1305.8792	0.36325	343.3694	0.98715	315.2178	1.3138	642.5283	0.94552	913.8157	0.43182	699786.875	0.99015	819.4576	-0.61349	394.8264	-0.6421	316.9302	-0.93813	728.6464	-0.41938	794.7838	-0.49898	136215.125	-0.62842
007	2019-06-14t2359	1560574904.24	adult	82.0207	28.0529	-185.9977	1137.3816	-0.03966	334.5084	0.728	281.8671	0.22438	703.4004	1.8674	1037.406	1.1684	680390.125	0.71214	874.7532	-0.315	428.0745	-0.055878	398.1563	0.29486	743.849	-0.2232	818.7349	-0.29948	145973.4062	-0.11886
007	2019-06-15t0359	1560589303.95	adult	86.0206	32.0528	-181.9978	1251.8127	0.24489	340.024	0.983	294.2334	0.71058	674.5873	1.5354	989.6823	0.94717	692629	0.97698	833.8781	-0.40143	441.348	0.27376	436.868	0.96389	713.8048	-0.29961	758.057	-0.51131	148734.2656	0.12362
007	2019-06-15t0759	1560603703.96	adult	90.0206	36.0528	-177.9978	957.5117	-0.47676	338.5341	1.0257	310.1886	1.3563	512.316	-0.78447	726.0123	-0.54068	689593.9375	1.0168	864.2642	-0.16937	353.4142	-1.0595	301.4667	-1.0527	714.9308	-0.16319	841.6338	0.049277	121574.5	-1.061
007	2019-06-15t1159	1560618104.42	adult	94.0208	40.053	-173.9976	724.2894	-1.0432	311.6989	0.22577	295.9389	0.96351	483.0783	-1.143	609.7775	-1.1986	635242.25	0.23506	853.2926	-0.12367	314.9217	-1.6116	243.8028	-1.9077	703.8897	-0.11373	799.6576	-0.069908	109592.75	-1.5499
007	2019-06-15t1559	1560632504.08	adult	98.0207	44.0529	-169.9977	750.7939	-0.97777	300.7144	-0.053432	272.4975	0.22803	552.7579	0.0047756	671.7374	-0.80573	611653.125	-0.059252	680.5534	-0.89477	438.4194	0.60534	424.1383	1.0614	630.5636	-0.54535	663.5521	-0.76688	151254.6875	0.62063
007	2019-06-15t1959	1560646904.68	adult	102.0208	48.053	-165.9976	761.9939	-0.95134	305.4356	0.20003	268.0522	0.16127	537.7896	-0.12494	662.6175	-0.83495	622783.125	0.21316	1210.0269	1.9424	500.4717	1.8142	430.3268	1.2618	923.2409	1.8786	1121.2346	2.15	172662.7344	1.8294
007	2019-06-15t2359	1560661304.59	adult	106.0208	52.053	-161.9976	1467.9209	0.76062	338.6002	1.4423	303.1167	1.5478	557.2497	0.28469	907.7964	0.72496	690405.75	1.4331	790.4144	-0.16651	407.3687	0.2975	376.1425	0.4524	686.5351	0.13368	750.47	-0.03956	138912.7188	0.22812
007	2019-06-16t0359	1560675704.94	adult	110.0209	56.0531	-157.9975	1590.4237	1.0661	351.1852	1.9906	309.1184	1.8769	658.0808	2.0146	1028.3239	1.5524	714310.8125	1.9431	1016.8896	1.2065	464.4123	1.4313	367.8158	0.38826	870.4624	1.7965	970.7246	1.5321	160686.6562	1.4705
007	2019-06-16t0759	1560690104.85	adult	114.0209	60.0531	-153.9975	2453.2605	3.1957	348.8131	2.019	304.4285	1.8031	575.859	0.81088	986.9267	1.356	711578.8125	2.0075	828.2332	0.23349	417.1379	0.68286	379.8391	0.66645	686.5409	0.37509	743.7045	0.12094	144329.7031	0.71969
007	2019-06-16t1159	1560704504.33	adult	118.0207	64.0529	-149.9977	2416.9817	3.1306	338.7864	1.7672	283.6953	1.1071	641.9935	2.0245	1047.003	1.8211	691124.3125	1.7604	660.7764	-0.68619	280.4977	-1.759	243.0085	-1.6513	518.3672	-0.98844	612.9357	-0.70551	97613.2031	-1.7015
007	2019-06-16t1559	1560718904.23	adult	122.0207	68.0529	-145.9977	1773.2491	1.5506	335.2245	1.7319	286.5855	1.2961	573.1382	0.98978	992.987	1.5245	684193.25	1.733	685.4911	-0.4714	371.635	0.012362	357.4207	0.40865	576.5771	-0.39233	621.3401	-0.57436	128585.7031	0.046758
007	2019-06-16t1959	1560733304.31	adult	126.0207	72.0529	-141.9977	1568.5385	1.0499	320.9637	1.2871	276.3794	0.96177	592.1653	1.4109	925.6344	1.1193	653803	1.2733	764.41	0.082263	377.8743	0.19934	349.9777	0.32984	606.5477	-0.045817	635.2691	-0.40709	130744.5156	0.23436
007	2019-06-16t2359	1560747704.59	adult	130.0208	76.053	-137.9976	1369.3695	0.55969	298.1265	0.49919	253.9559	0.12144	571.926	1.1492	845.4295	0.60668	606985.5	0.49136	813.1128	0.45055	410.2748	0.88002	334.7675	0.095736	713.1933	0.99126	760.9464	0.57784	140724.2656	0.84914
007	2019-06-17t0359	1560762104.9	adult	134.0209	80.0531	-133.9975	1048.1359	-0.24376	280.8032	-0.11413	243.6349	-0.26928	530.5029	0.49543	755.8831	0.0089004	571715.25	-0.11568	582.5662	-0.97466	346.195	-0.3117	326.3045	-0.032013	502.232	-0.87367	558.0497	-0.87323	120475.8516	-0.2409
007	2019-06-17t0759	1560776504.4	adult	138.0207	84.053	-129.9977	852.7842	-0.73933	281.2485	-0.082506	248.1655	-0.085514	505.0147	0.096092	697.8117	-0.38268	573465.6875	-0.070146	522.7309	-1.3358	286.8564	-1.4397	269.0488	-1.0885	426.165	-1.5348	483.37	-1.4009	99252.3281	-1.4132
007	2019-06-17t1159	1560790907.52	adult	142.0216	88.0538	-125.9968	743.3651	-1.0225	276.951	-0.24139	249.4269	-0.041958	458.1613	-0.70236	612.2872	-0.97868	565534.0625	-0.2143	637.7253	-0.55687	307.5102	-1.0238	255.7159	-1.3433	565.0903	-0.2157	608.7581	-0.42188	106398.5156	-0.99551
007	2019-06-17t1559	1560805304.93	adult	146.0209	92.0531	-121.9975	1108.6777	-0.063758	295.6673	0.47178	266.9953	0.65173	483.908	-0.21365	658.6398	-0.63381	602865.5625	0.48231	523.1297	-1.3007	296.0203	-1.2432	270.01	-1.0811	462.6438	-1.1453	492.1113	-1.2934	102423.0078	-1.2157
007	2019-06-17t1959	1560819704.62	adult	150.0208	96.053	-117.9976	773.0608	-0.94021	244.0834	-1.5222	210.0559	-1.6694	473.7802	-0.37284	681.9914	-0.44978	498418.3125	-1.4986	450.5476	-1.7805	303.6189	-1.0859	291.5966	-0.67508	391.8406	-1.7945	419.1146	-1.8456	105355.7656	-1.04
007	2019-06-17t2359	1560834104.9	adult	154.0209	100.0531	-113.9975	724.1567	-1.0612	227.3073	-2.1875	204.6246	-1.9149	366.3832	-2.3003	514.4048	-1.6424	463479.625	-2.1771	457.2081	-1.7208	308.8885	-0.97102	308.137	-0.3584	402.3138	-1.6726	434.3651	-1.707	103477.6562	-1.1408
007	2019-06-18t0359	1560848505.16	adult	158.021	104.0532	-109.9974	954.2161	-0.42659	270.1836	-0.54412	236.9718	-0.63277	542.5469	0.91835	780.737	0.30146	551444.625	-0.5228	749.8743	0.36449	340.4191	-0.31745	296.0019	-0.59553	558.7609	-0.12506	637.6859	-0.045518	117444.5859	-0.30704
007	2019-06-18t0759	1560862904.69	adult	162.0208	108.053	-105.9976	1772.2947	1.8254	296.3497	0.4652	256.4668	0.13662	563.6341	1.3287	835.0645	0.71861	603368	0.45841	511.4925	-1.2804	325.7684	-0.58486	312.2159	-0.26374	452.543	-1.1102	490.1385	-1.1899	112715.875	-0.55544
007	2019-06-18t1159	1560877304.81	adult	166.0209	112.0531	-101.9975	1306.1934	0.58518	303.6874	0.74974	264.8776	0.46159	587.2538	1.7877	902.6012	1.2308	619522.375	0.76476	486.0626	-1.4154	326.8493	-0.52507	327.0193	0.051593	426.5844	-1.3061	450.9833	-1.4553	112436.1719	-0.5343
007	2019-06-18t1559	1560891704.86	adult	170.0209	116.0531	-97.9975	746.3188	-0.9486	277.1229	-0.2959	256.7257	0.10866	408.7	-1.4329	602.2963	-0.91529	564776.375	-0.29112	490.1394	-1.3375	313.6491	-0.75621	290.5657	-0.66201	445.8145	-1.0579	486.1844	-1.1116	108208.9297	-0.7463
007	2019-06-18t1959	1560906104.76	adult	174.0208	120.0531	-93.9976	674.3183	-1.1422	268.7236	-0.63001	247.3372	-0.29436	424.7517	-1.1107	572.782	-1.104	548196.0625	-0.61415	442.7473	-1.6269	307.1025	-0.84379	305.3162	-0.33987	407.4949	-1.3655	431.8964	-1.4955	105950.3594	-0.83394
007	2019-06-18t2359	1560920504.75	adult	178.0208	124.0531	-89.9976	1341.0748	0.78878	298.9769	0.5616	263.2376	0.34353	500.5176	0.30282	847.5989	0.91039	609314.875	0.56316	674.6685	0.16006	324.7755	-0.4282	287.2762	-0.67914	523.5051	-0.14357	609.0904	0.053041	112372.3281	-0.39841
007	2019-06-19t0359	1560934905.26	adult	182.021	128.0532	-85.9974	955.8347	-0.30062	290.3925	0.22736	257.8027	0.10635	490.5331	0.16187	702.9569	-0.10518	588335.3125	0.16283	510.1487	-0.97854	320.9638	-0.44418	300.4879	-0.3705	446.9846	-0.81005	470.7751	-1.013	111374.4375	-0.39535
007	2019-06-19t0759	1560949304.96	adult	186.0209	132.0531	-81.9975	786.3788	-0.78143	304.1486	0.7719	281.5271	1.0686	468.3443	-0.19145	640.9414	-0.52025	620463.125	0.78283	736.7943	0.80581	322.4	-0.34554	281.9211	-0.71462	595.2616	0.7418	679.4971	0.82263	111550.3906	-0.31541
007	2019-06-19t1159	1560963705.18	adult	190.021	136.0532	-77.9974	851.2632	-0.56587	247.9255	-1.4079	215.2701	-1.6593	457.6507	-0.32895	694.4681	-0.092842	505520	-1.392	661.9462	0.34334	377.5932	0.85832	339.0423	0.53987	592.9977	0.81491	647.6804	0.65514	130269.6484	0.87214
007	2019-06-19t1559	1560978104.95	adult	194.0209	140.0531	-73.9975	656.1757	-1.1421	281.0805	-0.1056	260.416	0.18092	441.6119	-0.5538	564.1255	-1.0009	572842.125	-0.1016	685.5114	0.61933	388.4608	1.1583	357.0549	0.98881	558.3889	0.57518	637.1152	0.66791	133630.5156	1.1498
007	2019-06-19t1959	1560992504.86	adult	198.0209	144.0531	-69.9975	744.8712	-0.84664	245.2129	-1.4685	215.3662	-1.6679	459.7862	-0.17301	592.6299	-0.74972	499989.1875	-1.4518	606.0521	0.12446	357.6133	0.60856	338.7827	0.6661	504.58	0.15217	571.2229	0.22185	123376.5703	0.62159
007	2019-06-19t2359	1561006904.99	adult	202.0209	148.0531	-65.9975	1622.4045	1.9982	295.9355	0.49887	268.3715	0.49066	480.1896	0.24892	702.3102	0.1096	603116.4375	0.5009	558.5953	-0.13188	371.1231	0.97585	370.2695	1.43	498.1031	0.19528	547.6873	0.13073	128037.4844	0.98945
007	2019-06-20t0359	1561021305.77	adult	206.0211	152.0533	-61.9973
007	2019-06-20t0759	1561035704.73	adult	210.0208	156.053	-57.9976	529.1808	-1.4831	287.6591	0.22905	278.4304	0.89108	370.8162	-1.4784	450.6188	-1.6458	586536.875	0.23934	484.3821	-0.49677	330.5225	0.31404	325.6954	0.60062	432.142	-0.24479	468.5688	-0.32964	112708.1719	0.24606
007	2019-06-20t1159	1561050106.69	adult	214.0214	160.0536	-53.997	898.5371	-0.19232	301.2888	0.77696	278.9909	0.91967	486.4687	0.56555	683.883	0.15476	614629.125	0.79237	492.6251	-0.33815	295.0395	-0.34124	277.874	-0.4128	405.3572	-0.41393	451.4399	-0.37909	102378.7188	-0.29444
007	2019-06-20t1559	1561064495.17	adult	218.0182	164.0504	-50.0002	1021.4157	0.29219	310.9972	1.1732	282.6237	1.0734	481.6406	0.56296	695.1083	0.30747	632879.375	1.1612	455.1955	-0.5417	302.3828	-0.0974	294.2083	0.034889	394.6356	-0.42611	420.1895	-0.55956	105229.2031	-0.029249
007	2019-06-20t1959	1561078895.44	adult	222.0183	168.0505	-46.0001	546.2664	-1.36	284.3619	0.22072	271.8511	0.65314	401.0882	-0.7083	487.039	-1.2052	579813.875	0.23312	452.3384	-0.47248	292.9309	-0.21446	284.6236	-0.11968	392.5306	-0.34859	429.0218	-0.38326	100182.3594	-0.25944
007	2019-06-20t2359	1561093295.37	adult	226.0182	172.0504	-42.0002	1033.22	0.46879	291.1406	0.50779	276.4427	0.84524	404.5483	-0.56846	577.5889	-0.45459	593926.875	0.52615	397.826	-0.83307	259.5361	-0.87371	250.8006	-0.87774	342.9554	-0.78547	374.0237	-0.79758	89280.4062	-0.88086
007	2019-06-21t0359	1561107696.06	adult	230.0184	176.0506	-38	773.1866	-0.44986	279.8632	0.13242	262.7936	0.31765	413.0167	-0.34657	539.2273	-0.68808	570081.25	0.13571	421.6432	-0.5412	268.449	-0.5918	261.3975	-0.55444	351.0888	-0.6007	376.2405	-0.68411	93151.7891	-0.5453
007	2019-06-21t0759	1561122095.45	adult	234.0183	180.0505	-34.0001	747.8181	-0.50026	282.132	0.25387	265.6707	0.44325	424.3468	-0.078867	620.605	0.010753	574420.6875	0.25287	372.5657	-0.8751	260.0763	-0.70282	253.8534	-0.68403	326.4604	-0.78347	354.4746	-0.8028	87385.625	-0.85134
007	2019-06-21t1159	1561136494	adult	238.0179	184.0501	-30.0005	680.0601	-0.72595	275.7592	0.063089	260.4757	0.25369	406.9923	-0.28442	567.6737	-0.33657	562273.0625	0.077111	365.5455	-0.84926	261.2025	-0.59186	257.8756	-0.51328	320.2748	-0.76012	340.0737	-0.85505	90376.0781	-0.56227
007	2019-06-21t1559	1561150896.29	adult	242.0185	188.0507	-25.9999	631.3555	-0.88713	276.7495	0.13953	267.6417	0.5465	364.5879	-0.89786	469.9775	-1.0481	563461.875	0.13965	360.3883	-0.8064	255.9216	-0.63381	254.5413	-0.53488	315.3804	-0.72126	344.8255	-0.71081	87269.2734	-0.69541
007	2019-06-21t1959	1561165296	adult	246.0184	192.0506	-22	658.1688	-0.73124	280.6357	0.31934	268.8727	0.60851	393.2505	-0.3467	481.5382	-0.89298	572216.0625	0.33561	335.998	-0.9467	234.5302	-1.0869	230.4676	-1.1477	294.4805	-0.88503	325.6909	-0.81949	81381.9688	-1.0415
007	2019-06-21t2359	1561179695.73	adult	250.0183	196.0505	-18.0001	583.8052	-1.0226	281.4639	0.38982	271.5322	0.72609	374.253	-0.57412	460.517	-1.0003	573904.875	0.40721	349.8326	-0.7212	251.0898	-0.57948	247.1124	-0.60796	307.2232	-0.62016	327.522	-0.701	87128.1562	-0.52893
007	2019-06-22t0359	1561194095.62	adult	254.0183	200.0505	-14.0001
007	2019-06-22t0759	1561208495.77	adult	258.0184	204.0506	-10.0001
007	2019-06-22t1159	1561222895.93	adult	262.0184	208.0506	-6
007	2019-06-22t1559	1561237295.78	adult	266.0184	212.0506	-2
007	2019-06-22t1959	1561251696.13	dead	270.0185	216.0507	2
008	2019-06-11t1158	1560272461.95	egg	-1.9923	-55.9601	-266.0108
008	2019-06-11t1557	1560286806.32	larva	1.9923	-51.9756	-262.0262
008	2019-06-11t1957	1560301206.36	larva	5.9923	-47.9755	-258.0262
008	2019-06-11t2357	1560315607.11	larva	9.9925	-43.9753	-254.026
008	2019-06-12t0357	1560330007.1	larva	13.9925	-39.9753	-250.026
008	2019-06-12t0757	1560344407.55	larva	17.9926	-35.9752	-246.0259
008	2019-06-12t1157	1560358806.82	larva	21.9924	-31.9754	-242.0261
008	2019-06-12t1557	1560373206.95	larva	25.9924	-27.9754	-238.026
008	2019-06-12t1957	1560387607.21	larva	29.9925	-23.9753	-234.026
008	2019-06-13t0920	1560435777.28	larva	43.3731	-10.5947	-220.6454
008	2019-06-13t0956	1560437937.26	larva	43.9731	-9.9947	-220.0454	1187.3027	0.00023161	267.9267	-0.73972	212.3464	-1.1855	571.8969	0.065595	903.0322	0.19982	543891.125	-0.75315	886.729	-0.64328	447.4565	-0.22152	424.8505	0.33674	779.9314	-0.5324	827.6216	-0.66609	150345.3906	-0.33893
008	2019-06-13t1356	1560452321.98	larva	47.9688	-5.999	-216.0496	1067.0437	-0.25813	290.0943	-0.25189	246.0724	-0.38391	625.04	0.71503	874.4581	0.070595	591502.25	-0.23575	862.5563	-0.69122	368.0785	-1.0732	279.126	-1.366	748.4967	-0.63839	836.895	-0.60631	125514.7656	-1.1137
008	2019-06-13t1756	1560466718.73	larva	51.9679	-1.9999	-212.0505	1755.2412	1.296	380.8576	2.0384	335.2177	1.9685	673.5633	1.3296	1159.4138	1.5513	775426.125	2.0349	1123.3857	0.15069	498.0578	0.41853	463.2439	0.85268	998.027	0.54705	1066.6287	0.27066	173324.1094	0.47883
008	2019-06-13t2156	1560481117.93	adult	55.9677	1.9999	-208.0508	2030.6168	1.9483	353.4727	1.3195	287.2344	0.62229	684.854	1.4798	1142.9207	1.4999	720023.875	1.3222	1324.3441	0.85403	537.3688	0.94219	404.5282	0.16328	1149.0169	1.3507	1272.9579	1.1183	184854.875	0.93579
008	2019-06-14t0156	1560495520.82	adult	59.9685	6.0007	-204.05
008	2019-06-14t0556	1560509921.12	adult	63.9686	10.0008	-200.0499	894.3524	-0.64415	309.4956	0.071979	284.3728	0.45753	600.0737	0.34921	768.4943	-0.42875	629204.5625	0.063877	1264.1959	0.81362	525.326	0.95508	400.3879	0.16175	1057.7115	1.1205	1175.493	0.9182	182813.4688	1.0271
008	2019-06-14t0956	1560524324.97	adult	67.9697	14.0018	-196.0488
008	2019-06-14t1356	1560538735.58	adult	71.9726	18.0048	-192.0459
008	2019-06-14t1756	1560553124.64	adult	75.9696	22.0018	-188.0489	2364.0603	2.9275	367.0961	1.7151	317.8184	1.3998	676.5564	1.4238	1308.6541	2.6143	747407.6875	1.6998	1184.1698	0.79646	546.6646	1.5752	455.9007	1.0465	1034.469	1.3957	1127.5151	1.0269	186959.2969	1.521
008	2019-06-14t1959	1560560506.77	adult	78.0202	24.0523	-185.9983	2026.0427	2.1247	340.382	0.89409	297.1519	0.72738	637.8658	0.87843	1141.4966	1.7076	693358.125	0.89307	1029.9614	0.23399	447.9759	0.16024	350.5263	-0.45039	841.8145	0.28523	989.269	0.43279	155447.625	0.21407
008	2019-06-14t2359	1560574908.89	adult	82.0208	28.0529	-181.9977	1108.601	-0.11065	331.5846	0.63447	299.1245	0.79973	599.5103	0.352	847.3961	0.089421	677427.25	0.66626	782.3316	-0.70681	416.8418	-0.23314	408.1576	0.44447	642.9572	-0.88806	716.3151	-0.8163	142559.9062	-0.27512
008	2019-06-15t0359	1560589308.57	adult	86.0207	32.0528	-177.9978
008	2019-06-15t0759	1560603708.56	adult	90.0207	36.0528	-173.9978	1201.4553	0.11973	332.4846	0.82581	295.5975	0.84975	675.2931	1.6464	935.1391	0.67977	676606.125	0.80976	745.6249	-0.71995	416.3374	-0.015307	384.033	0.23642	654.4244	-0.59629	719.2928	-0.62489	143636.4062	0.00048908
008	2019-06-15t1159	1560618109.05	adult	94.0208	40.053	-169.9977	811.8065	-0.83052	298.8315	-0.20479	264.6622	-0.1417	567.5427	0.13123	727.9524	-0.49876	607823.3125	-0.20686	562.4148	-1.5303	363.3417	-0.79218	356.6734	-0.1122	497.4479	-1.6439	535.0487	-1.5874	126079.5859	-0.74111
008	2019-06-15t1559	1560632508.68	adult	98.0207	44.0529	-165.9978	1539.9332	0.93301	329.5112	0.92091	288.3537	0.79741	579.0687	0.40687	969.1165	0.98446	671543.875	0.91636	915.0298	0.28537	388.5434	-0.25309	305.9607	-0.85086	727.5349	0.1972	768.362	-0.14222	133658.9375	-0.25737
008	2019-06-15t1959	1560646909.31	adult	102.0209	48.053	-161.9976	783.4389	-0.89944	258.9001	-1.392	225.7181	-1.3811	496.6695	-0.76303	663.8505	-0.82739	526861.8125	-1.3672	635.0732	-1.0679	365.9822	-0.53684	355.722	0.035113	547.1654	-1.0917	602.2427	-1.0616	126629.8516	-0.5037
008	2019-06-15t2359	1560661309.21	adult	106.0209	52.053	-157.9976
008	2019-06-16t0359	1560675709.62	adult	110.021	56.0531	-153.9975	869.3834	-0.69369	259.8345	-1.2084	220.401	-1.4366	543.3239	0.1712	758.6771	-0.17022	530322.25	-1.1653	557.4454	-1.3983	357.6979	-0.49214	357.3344	0.21086	498.264	-1.3205	521.9058	-1.4576	123763.4844	-0.45955
008	2019-06-16t0759	1560690109.48	adult	114.0209	60.0531	-149.9976	1536.2456	0.94356	328.8038	1.3096	286.6115	1.1301	599.6233	1.1992	956.5781	1.1582	670759.6875	1.3089	619.1352	-0.99452	358.0767	-0.39832	339.6017	-0.024928	510.2016	-1.1398	599.2278	-0.87277	123536.4688	-0.38452
008	2019-06-16t1159	1560704508.96	adult	118.0208	64.053	-145.9977	624.0573	-1.3001	284.8139	-0.16995	265.2967	0.40429	449.6893	-1.1679	541.839	-1.5329	581305.25	-0.14333	505.0294	-1.6264	321.8011	-0.99135	312.7741	-0.43277	457.8364	-1.5193	484.3535	-1.6123	110699.5781	-0.99573
008	2019-06-16t1559	1560718908.87	adult	122.0208	68.0529	-141.9977	631.3337	-1.2837	266.3522	-0.76787	244.6384	-0.32447	439.5563	-1.2593	536.0507	-1.5586	543092.125	-0.74272	505.383	-1.5811	299.9999	-1.3373	277.3898	-1.0131	446.1073	-1.5543	480.874	-1.5834	103499.9531	-1.3252
008	2019-06-16t1959	1560733308.96	adult	126.0208	72.053	-137.9977	938.2757	-0.52087	261.998	-0.87452	219.3316	-1.2654	560.1978	0.86586	773.8893	0.080715	534213.875	-0.8493	603.8478	-0.92205	370.7738	0.064055	356.0863	0.44013	527.6489	-0.75612	575.247	-0.84421	128658.5156	0.11896
008	2019-06-16t2359	1560747709.26	adult	130.0209	76.053	-133.9976	1529.4189	0.96087	317.1194	1.2022	281.4976	1.2067	558.7571	0.92179	842.4377	0.58593	645338	1.1801	648.5955	-0.59257	373.5483	0.17393	360.0246	0.55844	556.0187	-0.43596	611.3543	-0.52443	126259.3203	0.041634
008	2019-06-17t0359	1560762109.58	adult	134.021	80.0531	-129.9975	661.9772	-1.2198	239.8286	-1.6448	207.147	-1.7185	463.9224	-0.66845	564.9628	-1.3313	488530.8125	-1.6275	579.1628	-0.99653	319.7222	-0.82429	309.0072	-0.35275	483.4547	-1.0455	526.7795	-1.1062	109344.9844	-0.86668
008	2019-06-17t0759	1560776509.03	adult	138.0208	84.053	-125.9977	1261.5702	0.30535	315.9351	1.2255	278.5085	1.1278	557.97	1.0326	865.8834	0.80901	643875.6875	1.2256	620.7585	-0.69681	370.1984	0.18402	353.5754	0.49396	543.5486	-0.45229	585.4374	-0.6316	125867.4688	0.092143
008	2019-06-17t1159	1560790912.35	adult	142.0217	88.0539	-121.9968	1555.1992	1.0799	308.4596	0.95772	263.2753	0.51477	585.861	1.5791	890.85	1.0124	628640.625	0.96106	541.8653	-1.192	318.2179	-0.81366	304.6838	-0.4183	480.249	-1.0059	524.4503	-1.0659	109466.9688	-0.82071
008	2019-06-17t1559	1560805309.63	adult	146.021	92.0531	-117.9975	1388.928	0.67235	308.285	0.95558	266.5044	0.63192	568.9241	1.3176	872.1991	0.90191	628284.75	0.96024	612.308	-0.69958	369.9728	0.22124	360.1432	0.63761	516.8639	-0.63447	578.4221	-0.62447	126530.6875	0.16953
008	2019-06-17t1959	1560819709.29	adult	150.0209	96.053	-113.9976
008	2019-06-17t2359	1560834109.63	adult	154.021	100.0531	-109.9975	724.5342	-1.0602	259.0778	-0.95916	220.9825	-1.2532	485.1126	-0.14576	587.9956	-1.1107	528000.5	-0.95346	644.5761	-0.41676	336.5216	-0.41436	297.3687	-0.56785	551.3981	-0.23722	592.7165	-0.44657	116099.9531	-0.40357
008	2019-06-18t0359	1560848509.88	adult	158.021	104.0532	-105.9974	767.642	-0.93081	303.06	0.72997	278.7847	1.06	459.1901	-0.59509	639.9591	-0.71524	618242.375	0.74632	531.9893	-1.1736	316.8142	-0.79605	287.6855	-0.7589	472.2843	-0.96533	524.3111	-0.95855	109300.9062	-0.78566
008	2019-06-18t0759	1560862909.47	adult	162.0209	108.0531	-101.9976	712.4798	-1.0659	251.7453	-1.2695	219.5888	-1.3608	492.6439	0.039022	604.3386	-0.94846	512805.1875	-1.2675	893.7341	1.4494	404.459	1.017	349.3978	0.47366	693.4627	1.2442	775.7839	1.1305	139538.3438	1.0274
008	2019-06-18t1159	1560877309.55	adult	166.0209	112.0531	-97.9975
008	2019-06-18t1559	1560891709.53	adult	170.0209	116.0531	-93.9975	1165.0314	0.22215	305.0497	0.79941	271.594	0.71706	524.7568	0.67832	746.2579	0.12425	621996.25	0.80781	657.9404	-0.11392	386.2139	0.72617	361.8609	0.77649	602.3514	0.48107	626.66	0.045602	133243.7812	0.73709
008	2019-06-18t1959	1560906109.49	adult	174.0209	120.0531	-89.9976	1459.4436	1.0863	324.9937	1.5836	285.931	1.2898	585.432	1.8128	881.7798	1.1286	662662.125	1.5894	815.4239	1.1157	414.9317	1.3609	360.9537	0.79238	687.5389	1.3923	773.9611	1.3389	142736.5	1.3484
008	2019-06-18t2359	1560920509.46	adult	178.0209	124.0531	-85.9976	1688.1451	1.7901	328.4208	1.7209	299.9962	1.8552	512.4815	0.52019	804.8974	0.6015	668993.125	1.712	527.859	-0.92846	263.0323	-1.6916	231.649	-1.8212	439.8927	-0.96748	487.1329	-0.96191	89430.9922	-1.761
008	2019-06-19t0359	1560934910	adult	182.0211	128.0532	-81.9974	1643.4822	1.7164	320.146	1.3965	285.3078	1.2376	543.7816	1.1256	944.3219	1.6432	652137.4375	1.3876	528.5648	-0.84126	323.2179	-0.39803	305.9761	-0.25676	467.3412	-0.60958	497.0895	-0.79348	111510.1797	-0.38728
008	2019-06-19t0759	1560949309.74	adult	186.021	132.0532	-77.9975	771.9522	-0.82445	298.746	0.5606	276.4521	0.86018	477.3828	-0.028945	642.2885	-0.51047	609143.125	0.56671	733.5504	0.78156	407.0095	1.3866	368.3148	1.0937	657.2394	1.3508	710.9055	1.0848	140825.2969	1.4255
008	2019-06-19t1159	1560963709.9	adult	190.021	136.0532	-73.9974	866.293	-0.52032	299.7132	0.60535	263.905	0.33374	561.1637	1.5162	703.7254	-0.025517	611115.1875	0.61089	670.5127	0.40748	322.2491	-0.27378	300.0837	-0.28388	520.5862	0.10565	625.9287	0.47372	111498.1875	-0.24351
008	2019-06-19t1559	1560978109.68	adult	194.021	140.0532	-69.9975	1228.7444	0.62257	321.7201	1.4646	290.5601	1.4139	528.6679	0.9824	860.3482	1.1598	654056.9375	1.4292	713.4882	0.82896	383.6107	1.0592	325.1836	0.30789	638.4618	1.3572	687.0548	1.0841	133880.1406	1.1646
008	2019-06-19t1959	1560992509.61	adult	198.021	144.0531	-65.9975	1042.2391	0.086168	304.4753	0.80841	271.3101	0.61695	538.0447	1.1934	827.0887	0.96638	620825.125	0.81317	600.0119	0.07914	357.5963	0.60821	346.3059	0.82854	484.0238	-0.048251	516.8286	-0.23156	123728.3203	0.64248
008	2019-06-19t2359	1561006909.7	adult	202.021	148.0532	-61.9975	656.8748	-1.1008	306.1438	0.88836	288.2299	1.2988	449.2619	-0.28524	557.5756	-0.95512	624839.5	0.90553	695.0217	0.89974	389.7815	1.3597	373.296	1.4962	576.5416	0.96562	610.0141	0.65466	132915.4844	1.281
008	2019-06-20t0359	1561021310.54	adult	206.0212	152.0534	-57.9973
008	2019-06-20t0759	1561035709.52	adult	210.0209	156.0531	-53.9975	1116.715	0.48855	311.752	1.1377	278.3859	0.88928	545.549	1.4892	827.7314	1.1539	635662.25	1.1449	691.6013	1.0987	379.9924	1.3446	330.5764	0.71044	615.8706	1.5852	673.321	1.4222	132237.3438	1.4281
008	2019-06-20t1159	1561050111.6	adult	214.0215	160.0537	-49.997	577.8526	-1.2948	263.9696	-0.62058	241.8766	-0.57167	428.1168	-0.42009	512.7618	-1.1248	538233.9375	-0.60746	550.0901	0.11291	321.2668	0.21452	303.846	0.18365	443.217	-0.028983	491.1933	-0.031697	108266.8984	0.068128
008	2019-06-20t1559	1561064499.93	adult	218.0183	164.0504	-46.0002	1406.8602	1.6499	338.1158	2.1822	297.8883	1.6835	575.8995	2.1479	1032.6864	2.8519	689080	2.1854	698.4519	1.4068	354.9236	1.0365	321.9112	0.68504	564.183	1.3362	622.316	1.2467	123158.4844	1.0952
008	2019-06-20t1959	1561078900.21	adult	222.0184	168.0505	-42.0001	1204.9121	1.0197	334.6143	2.0786	291.6185	1.4392	629.5003	3.1154	950.0562	2.3147	682278.6875	2.0904	558.4892	0.39581	339.4393	0.80849	314.0148	0.58594	499.7446	0.79168	532.599	0.56412	117106.5703	0.82229
008	2019-06-20t2359	1561093300.18	adult	226.0183	172.0505	-38.0001	921.5276	0.054276	295.6453	0.67328	258.2823	0.1267	545.3025	1.7772	818.9017	1.3965	602229.375	0.67584	595.0541	0.81577	330.9896	0.72931	297.6041	0.27303	521.855	1.1638	569.9183	1.0385	114191.4141	0.74312
008	2019-06-21t0359	1561107700.83	adult	230.0185	176.0507	-34	1243.7218	1.3468	320.3515	1.6106	286.6972	1.2587	536.9119	1.7088	904.0084	2.1367	653837.375	1.6378	580.0824	0.81423	330.5521	0.83088	304.2569	0.52626	473.5905	0.76902	522.6564	0.72438	114371.0312	0.86716
008	2019-06-21t0759	1561122100.23	adult	234.0184	180.0505	-30.0001	948.3958	0.28912	321.0925	1.6675	286.5742	1.2622	558.4774	2.1363	782.5986	1.2776	653102.1875	1.6566	459.0006	-0.11724	320.7538	0.71855	314.7076	0.89208	419.1643	0.28243	446.8416	0.11103	109056.2812	0.62363
008	2019-06-21t1159	1561136498.74	adult	238.0179	184.0501	-26.0005	727.122	-0.53466	324.3679	1.816	296.4793	1.6573	561.1759	2.251	658.4666	0.38079	496282.9375	-1.0942	524.7789	0.58445	334.4915	1.1666	326.1209	1.3056	442.3887	0.68724	478.9262	0.56119	114730.5938	1.1355
008	2019-06-21t1559	1561150901.12	adult	242.0186	188.0508	-21.9999
008	2019-06-21t1959	1561165300.78	adult	246.0185	192.0507	-18	1702.2263	3.823	324.2979	1.876	286.871	1.3036	580.8315	2.7142	964.808	3.0081	660270.4375	1.8839	401.439	-0.32155	282.786	0.13404	278.0621	0.2037	352.4517	-0.14903	383.3551	-0.18933	97843.9688	0.16871
008	2019-06-21t2359	1561179700.56	adult	250.0185	196.0506	-14	1164.4285	1.6103	317.9147	1.6826	289.7204	1.4255	518.2996	1.7687	776.1022	1.5758	647592.25	1.6975	456.6332	0.33333	306.7629	0.87123	301.4786	0.99107	379.451	0.33333	427.9182	0.43997	106446.7266	0.93405
008	2019-06-22t0359	1561194100.45	adult	254.0184	200.0506	-10.0001
008	2019-06-22t0759	1561208500.67	adult	258.0185	204.0507	-6
008	2019-06-22t1159	1561222900.81	adult	262.0185	208.0507	-2
008	2019-06-22t1559	1561237300.59	dead	266.0185	212.0506	2
010	2019-06-11t1158	1560272470.8	egg	-1.9923	-55.9601	-314.0115
010	2019-06-11t1557	1560286815.21	larva	1.9923	-51.9756	-310.0269
010	2019-06-11t1957	1560301215.31	larva	5.9923	-47.9756	-306.0269
010	2019-06-11t2357	1560315616.02	larva	9.9925	-43.9754	-302.0267
010	2019-06-12t0357	1560330016.03	larva	13.9925	-39.9754	-298.0267
010	2019-06-12t0757	1560344416.72	larva	17.9927	-35.9752	-294.0265
010	2019-06-12t1157	1560358815.71	larva	21.9924	-31.9754	-290.0268
010	2019-06-12t1557	1560373215.82	larva	25.9924	-27.9754	-286.0267
010	2019-06-12t1957	1560387616.19	larva	29.9926	-23.9753	-282.0266
010	2019-06-13t0920	1560435786.36	larva	43.3732	-10.5947	-268.646
010	2019-06-13t0956	1560437946.3	larva	43.9731	-9.9947	-268.046	606.1235	-1.2734	223.5709	-1.83	203.3507	-1.4187	409.5281	-1.9616	503.6084	-1.8061	456084.625	-1.8111	705.8729	-1.1767	379.7708	-0.94741	380.5823	-0.17537	590.0683	-1.3508	644.5389	-1.3002	130641.1719	-0.95272
010	2019-06-13t1356	1560452330.99	larva	47.9689	-5.999	-264.0503	866.6516	-0.70334	244.5001	-1.4007	213.5284	-1.2475	485.578	-1.0537	679.9462	-0.91773	498535.6875	-1.3828	1017.4846	-0.22092	459.5057	-0.060086	388.0631	-0.075623	905.9562	0.063519	979.7689	-0.096398	159908	-0.0067338
010	2019-06-13t1756	1560466727.63	larva	51.968	-1.9999	-260.0512	1334.5483	0.34892	273.3237	-0.74045	236.8507	-0.70542	523.4142	-0.60503	858.6826	0.0048824	555667.125	-0.74302	1209.1896	0.41916	457.2566	-0.049232	371.8436	-0.25661	912.2373	0.1509	1140.7036	0.5435	158210.7812	-0.024383
010	2019-06-13t2156	1560481126.97	adult	55.9678	1.9999	-256.0514	1144.4144	-0.072358	284.6848	-0.50485	263.5896	-0.036606	518.5713	-0.69751	829.2845	-0.13286	579049	-0.50472	1042.1053	-0.057651	468.2522	0.12116	401.2664	0.12269	924.7214	0.27568	994.6982	0.058816	162483.5	0.16404
010	2019-06-14t0156	1560495529.85	adult	59.9686	6.0007	-252.0506	761.6205	-0.94976	317.1476	0.32115	295.5995	0.82092	526.4952	-0.62077	641.1332	-1.1107	646346.875	0.33256	786.8759	-0.86112	361.9408	-1.1413	308.3185	-1.0396	675.2627	-0.89511	738.7896	-0.89323	124869.5625	-1.1324
010	2019-06-14t0556	1560509930.16	adult	63.9687	10.0008	-248.0505	996.9993	-0.40414	336.8927	0.8395	307.6937	1.1424	612.2471	0.51401	855.0588	0.033627	686587.25	0.84745	1141.929	0.39017	522.0747	0.91335	449.9174	0.8111	996.0737	0.79983	1090.2015	0.56894	180115.7656	0.92656
010	2019-06-14t0956	1560524334.04	adult	67.9697	14.0019	-244.0495	685.0748	-1.1405	295.4245	-0.37526	291.3153	0.62429	520.1204	-0.76014	627.9354	-1.1785	601188.875	-0.3708	1392.1549	1.3617	519.6737	0.96943	448.2424	0.83442	1060.8884	1.2585	1297.4565	1.536	179287.4375	0.9833
010	2019-06-14t1356	1560538744.82	adult	71.9727	18.0049	-240.0465	1022.1378	-0.33867	310.9773	0.032727	278.796	0.19824	616.1906	0.56103	857.9674	0.085586	632216.75	0.024261	1292.4849	1.1048	464.815	0.29767	382.1663	-0.033295	926.4514	0.62612	1133.167	0.93683	159896.375	0.29224
010	2019-06-14t1756	1560553133.72	adult	75.9696	22.0018	-236.0495
010	2019-06-14t1959	1560560516	adult	78.0203	24.0524	-233.9989	1055.9558	-0.24804	267.7805	-1.3674	247.5368	-0.88321	502.0383	-1.0759	752.0273	-0.47471	546807.75	-1.32	931.7527	-0.16139	330.247	-1.617	281.4987	-1.4525	640.9069	-0.96566	797.645	-0.48527	112283.9688	-1.6767
010	2019-06-14t2359	1560574917.94	adult	82.0208	28.053	-229.9984	705.8042	-1.1042	260.2989	-1.6459	239.1984	-1.1982	485.6687	-1.3086	609.9468	-1.259	531270.0625	-1.597	989.6287	0.17201	474.0508	0.66968	451.4543	1.0921	813.7535	0.23746	911.6319	0.1693	165443.7188	0.77245
010	2019-06-15t0359	1560589317.71	adult	86.0208	32.0529	-225.9984	1807.9441	1.6128	317.2966	0.24307	273.7626	0.013854	592.6156	0.32607	1023.7825	1.1435	647285	0.26366	1101.9341	0.78943	483.8548	0.96314	391.859	0.27549	903.5911	1.007	1006.5656	0.80109	166929.8906	0.97934
010	2019-06-15t0759	1560603717.78	adult	90.0208	36.0529	-221.9984	992.4329	-0.39137	290.136	-0.57371	260.6226	-0.36434	558.7454	-0.091949	762.1713	-0.32966	589556.25	-0.57777	1146.8802	1.1422	489.4733	1.1984	409.6862	0.63694	931.6543	1.3881	1058.3438	1.2435	168378.8125	1.1909
010	2019-06-15t1159	1560618118.19	adult	94.0209	40.053	-217.9983	876.6152	-0.673	292.3275	-0.42242	249.2996	-0.68456	590.4892	0.47739	725.2502	-0.51476	594886.375	-0.41537	606.575	-1.3167	316.5155	-1.5846	286.8427	-1.223	524.4915	-1.4434	565.8025	-1.411	110147.3984	-1.5227
010	2019-06-15t1559	1560632517.95	adult	98.0208	44.053	-213.9984	1381.3208	0.54895	310.5579	0.27962	255.8703	-0.36903	571.6939	0.29417	965.6189	0.96341	633848.625	0.30231	797.115	-0.3081	458.3172	0.94781	448.6173	1.4576	684.7319	-0.13056	757.2175	-0.20864	158577.7656	0.98605
010	2019-06-15t1959	1560646918.39	adult	102.0209	48.0531	-209.9982	1281.1281	0.30521	274.601	-0.85482	235.8293	-1.0127	522.8352	-0.35699	929.1345	0.79948	558813.0625	-0.84081	1047.3845	1.0908	431.8986	0.61545	366.3084	0.20918	768.1068	0.65333	900.8135	0.78601	149005	0.63036
010	2019-06-15t2359	1560661318.39	adult	106.0209	52.0531	-205.9982	667.5582	-1.1825	287.2299	-0.33537	261.3879	0.0074729	489.1886	-0.78954	574.1827	-1.3626	583938.4375	-0.34277	883.5828	0.34124	416.1179	0.4528	340.5051	-0.14226	765.2632	0.77444	843.0273	0.55507	142312.3281	0.4031
010	2019-06-16t0359	1560675718.83	adult	110.0211	56.0532	-201.9981	1091.5438	-0.15147	304.6463	0.3609	263.9402	0.18953	548.3538	0.25201	902.3733	0.74777	621173.75	0.36964	753.6663	-0.28582	367.7557	-0.31085	301.4992	-0.73418	662.431	0.054352	727.9577	-0.085041	126875.7266	-0.29686
010	2019-06-16t0759	1560690118.69	adult	114.021	60.0532	-197.9982	817.2809	-0.82217	296.3191	0.15795	267.8169	0.42031	546.3051	0.32798	708.4907	-0.4589	604491	0.17471	766.0861	-0.13149	414.2445	0.62989	373.3267	0.55455	684.6852	0.35916	756.1008	0.2062	139186.1562	0.44655
010	2019-06-16t1159	1560704518.09	adult	118.0209	64.053	-193.9983	1702.1715	1.3642	306.4323	0.60597	270.9569	0.62052	526.5115	0.10742	985.1485	1.4104	626041.1875	0.63216	862.0875	0.52915	414.3105	0.7279	357.5894	0.34999	698.2669	0.58924	747.7802	0.24543	142937.1406	0.74293
010	2019-06-16t1559	1560718918.03	adult	122.0208	68.053	-189.9983	733.1285	-1.031	263.9789	-0.85401	236.6504	-0.63308	474.1554	-0.67674	650.3785	-0.78722	535877.125	-0.86931	670.5726	-0.56331	380.9106	0.18712	358.5047	0.42791	604.1171	-0.14705	652.5579	-0.3501	132556.9062	0.26396
010	2019-06-16t1959	1560733318.11	adult	126.0209	72.053	-185.9983
010	2019-06-16t2359	1560747718.53	adult	130.021	76.0531	-181.9982	1232.8257	0.21743	307.7378	0.85493	267.1241	0.64032	568.7971	1.0951	820.7465	0.43548	627169.5625	0.85382	845.9957	0.65905	452.1783	1.6857	418.4183	1.6282	758.3781	1.4016	826.3403	1.0597	156001.5	1.702
010	2019-06-17t0359	1560762118.76	adult	134.021	80.0532	-177.9981	918.2224	-0.57213	264.208	-0.73405	223.5416	-1.0673	519.6281	0.30534	732.6499	-0.15418	538984.375	-0.71053	694.3469	-0.25637	388.3386	0.50434	383.9506	1.0369	598.1233	0.0036881	621.471	-0.40073	134365.1562	0.53997
010	2019-06-17t0759	1560776518.29	adult	138.0209	84.0531	-173.9983	1159.6577	0.044906	308.8125	0.95694	276.7624	1.058	533.9745	0.60827	788.6261	0.26123	629977.4375	0.96984	767.0404	0.25675	349.365	-0.22186	305.7017	-0.40229	650.3224	0.5324	745.0927	0.57178	121229.6562	-0.17016
010	2019-06-17t1159	1560790921.81	adult	142.0219	88.054	-169.9973	1584.674	1.1562	316.5863	1.267	283.2126	1.3163	521.0553	0.42132	850.1786	0.72168	645519.5	1.2754	919.1877	1.3079	330.3062	-0.57641	276.1543	-0.95721	698.3531	1.0255	796.4723	1.0121	113295.0391	-0.60265
010	2019-06-17t1559	1560805318.92	adult	146.0211	92.0532	-165.9981	1434.4791	0.79199	288.7357	0.206	250.552	-0.011694	506.1458	0.18688	908.8176	1.1652	589020.875	0.222	753.0494	0.24913	414.0088	1.0932	401.1112	1.4188	645.3449	0.576	718.447	0.46074	142833.0312	1.1062
010	2019-06-17t1959	1560819718.62	adult	150.021	96.0531	-161.9982	1353.0176	0.60212	316.3008	1.2611	277.3593	1.0512	551.122	1.0274	890.3789	1.0542	644937.25	1.2723	665.9311	-0.30442	361.6057	0.072742	321.7102	-0.095161	621.2	0.39084	647.8267	-0.048401	124753.9688	0.084218
010	2019-06-17t2359	1560834118.97	adult	154.0211	100.0532	-157.9981	1242.168	0.32898	286.1672	0.088174	248.7781	-0.1287	494.0448	0.016335	903.7726	1.1707	583494.875	0.098974	661.189	-0.30114	325.6382	-0.63361	285.2613	-0.80336	548.4972	-0.26515	609.506	-0.31294	112019.5469	-0.6419
010	2019-06-18t0359	1560848519.2	adult	158.0212	104.0533	-153.998	906.5887	-0.5553	314.1935	1.1614	281.4479	1.1679	542.9977	0.92654	705.9255	-0.23883	640012.1875	1.1599	698.1543	-0.00062289	421.7328	1.3312	402.0322	1.4874	639.4965	0.65944	673.6752	0.24431	146763	1.4161
010	2019-06-18t0759	1560862918.8	adult	162.0211	108.0532	-149.9981	569.1863	-1.4568	269.296	-0.58691	247.421	-0.23068	442.6151	-0.86987	528.4868	-1.4965	550710.25	-0.54512	628.2488	-0.44655	386.0571	0.64237	385.9556	1.1987	546.9274	-0.18785	588.7893	-0.38855	133575.7656	0.67553
010	2019-06-18t1159	1560877318.95	adult	166.0211	112.0532	-145.9981	958.4807	-0.3747	305.6315	0.82569	275.5954	0.89856	513.7629	0.45158	794.7808	0.45193	624099.5625	0.85236	774.4924	0.66548	420.6984	1.3891	408.4279	1.6802	635.2899	0.73943	730.9874	0.83467	145140.9375	1.4001
010	2019-06-18t1559	1560891718.86	adult	170.0211	116.0532	-141.9981	954.1388	-0.36752	292.6553	0.31329	262.0976	0.32848	508.7697	0.38749	728.3188	-0.0052836	594382.875	0.27748	637.6597	-0.2618	391.6657	0.83754	369.7712	0.93609	581.5077	0.27615	617.2409	-0.031988	135908.0156	0.89496
010	2019-06-18t1959	1560906118.8	adult	174.0211	120.0532	-137.9981	1165.8912	0.25308	260.7693	-0.94292	226.5835	-1.1462	488.7192	0.053131	774.3788	0.35261	531447.75	-0.93656	733.8914	0.51565	392.3454	0.89913	395.4166	1.4937	600.079	0.53105	644.7005	0.26784	135359.1719	0.91074
010	2019-06-18t2359	1560920518.77	adult	178.021	124.0532	-133.9981	1004.1169	-0.18334	249.3084	-1.394	223.7066	-1.2822	461.3901	-0.40808	666.5834	-0.39903	509087.7812	-1.3663	722.5635	0.51518	338.9466	-0.13823	288.5857	-0.65226	566.4862	0.27997	656.947	0.45132	117614.4688	-0.087061
010	2019-06-19t0359	1560934919.39	adult	182.0212	128.0534	-129.998
010	2019-06-19t0759	1560949319.11	adult	186.0211	132.0533	-125.998	1005.5099	-0.12808	277.5236	-0.2694	253.0645	-0.10028	452.3985	-0.47815	809.6656	0.70403	565315.625	-0.27005	468.5648	-1.1997	293.0089	-0.94723	281.3693	-0.72616	403.813	-1.1394	438.8834	-1.1858	100209.0469	-0.98985
010	2019-06-19t1159	1560963719.27	adult	190.0212	136.0533	-121.998	710.9763	-0.99102	271.4087	-0.49498	255.8377	0.0031508	401.0862	-1.3372	585.399	-0.88605	553402.375	-0.48381	545.106	-0.53144	307.9393	-0.56649	288.432	-0.53024	472.4115	-0.36621	511.0126	-0.48477	105931.125	-0.57437
010	2019-06-19t1559	1560978119.08	adult	194.0211	140.0533	-117.9981	483.0428	-1.6757	242.7144	-1.588	228.8998	-1.1082	364.8063	-1.9091	427.4379	-1.9979	494651.9375	-1.5754	443.1403	-1.1968	303.4848	-0.5787	296.7295	-0.30003	400.8085	-0.96372	438.6627	-0.9859	105309.2188	-0.53239
010	2019-06-19t1959	1560992519.29	adult	198.0212	144.0533	-113.998	1441.4607	1.3385	288.3795	0.19001	266.0351	0.40151	431.1529	-0.67297	723.9925	0.21178	589736.0625	0.23044	568.2241	-0.15938	308.3051	-0.39942	289.0877	-0.40688	456.8305	-0.31338	482.6672	-0.51631	106981.8594	-0.3522
010	2019-06-19t2359	1561006919.14	adult	202.0211	148.0533	-109.998	649.2209	-1.1254	236.8811	-1.7543	217.84	-1.5659	394.6526	-1.2284	502.15	-1.3628	483000.5	-1.7365	580.4082	0.033066	319.9366	-0.077076	294.9814	-0.21751	502.2087	0.23561	552.0956	0.16779	110378.1406	-0.065876
010	2019-06-20t0359	1561021319.95	adult	206.0214	152.0535	-105.9978	1033.8392	0.15761	259.512	-0.86311	235.8762	-0.83185	400.1749	-1.0573	678.7196	-0.0097196	529404.5	-0.84441	647.0782	0.64449	321.4449	0.038282	300.6122	-0.030277	491.0989	0.2329	560.9957	0.3501	110898.5	0.04969
010	2019-06-20t0759	1561035718.99	adult	210.0211	156.0532	-101.9981	961.4105	-0.032609	246.9892	-1.3048	221.7658	-1.3994	418.3369	-0.67131	736.0481	0.47325	502870.0625	-1.303	656.7472	0.83039	334.8999	0.40523	305.2524	0.14064	503.9802	0.47076	568.3526	0.5241	116210.2656	0.45803
010	2019-06-20t1159	1561050121.27	adult	214.0217	160.0539	-97.9974	711.142	-0.83657	280.5896	0.0018129	258.7192	0.1051	457.6311	0.07845	587.0163	-0.56957	571841.625	0.0083546	621.3213	0.67202	318.2337	0.15025	277.618	-0.41868	512.8795	0.67933	566.6167	0.62741	108517.6875	0.083575
010	2019-06-20t1559	1561064509.32	adult	218.0184	164.0506	-94.0008	1030.6954	0.32489	283.9447	0.16671	255.5794	-0.007537	459.6025	0.19239	849.592	1.4719	578963.25	0.17861	528.5435	0.045838	300.5823	-0.13625	278.6833	-0.32946	462.3048	0.27726	489.1876	0.057043	104001.4922	-0.10624
010	2019-06-20t1959	1561078909.62	adult	222.0185	168.0506	-90.0007	901.2063	-0.077597	287.7794	0.34707	263.4488	0.31903	477.2958	0.56745	729.6144	0.63889	587933.25	0.3803	474.145	-0.2941	323.7532	0.46348	318.6892	0.69817	431.4382	0.065219	442.8156	-0.25709	112666.1172	0.53848
010	2019-06-20t2359	1561093309.65	adult	226.0185	172.0507	-86.0007	856.3878	-0.18747	277.7674	0.016482	251.2009	-0.15348	462.698	0.4006	734.1343	0.74624	566090	0.024273	540.6366	0.36084	295.8516	-0.05899	265.9295	-0.50576	440.9805	0.28261	491.5227	0.30372	101772.9531	-0.066449
010	2019-06-21t0359	1561107710.28	adult	230.0187	176.0508	-82.0005	870.1329	-0.079693	286.999	0.39294	260.8294	0.24032	482.5114	0.8063	689.4204	0.47498	584904	0.40154	673.8167	1.6161	300.9352	0.15241	266.6528	-0.42192	511.0065	1.1874	588.9896	1.3625	104123.5703	0.18504
010	2019-06-21t0759	1561122109.72	adult	234.0185	180.0507	-78.0007	662.7168	-0.83518	260.8117	-0.51969	238.8117	-0.60901	433.7553	0.076522	577.4103	-0.32704	530751.75	-0.5262	526.9447	0.4785	336.3638	1.0842	331.4774	1.3264	450.5538	0.64334	499.1177	0.62823	117390.9766	1.1909
010	2019-06-21t1159	1561136508.3	adult	238.0181	184.0503	-74.001	974.103	0.46918	292.8098	0.67797	266.5581	0.49081	473.4411	0.80828	778.7433	1.3311	598503.1875	0.72018	589.6982	1.169	316.2793	0.72959	299.1432	0.5866	483.2094	1.1711	560.2317	1.3905	107851.2266	0.65594
010	2019-06-21t1559	1561150910.61	adult	242.0188	188.0509	-70.0004	709.41	-0.55882	264.9169	-0.28467	242.7625	-0.41877	439.0175	0.32113	594.2759	-0.055578	539900.625	-0.27651	656.1785	1.934	334.5115	1.3008	296.8186	0.62694	541.7227	2.0515	611.6561	2.1023	114402.9375	1.2453
010	2019-06-21t1959	1561165310.4	adult	246.0187	192.0509	-66.0005	781.4843	-0.19332	280.217	0.30441	256.651	0.13648	430.3407	0.25853	667.1535	0.60536	571362.5	0.32061	586.9314	1.4504	315.0384	0.95005	299.0227	0.79889	472.1395	1.3705	547.4182	1.6035	107428.0938	0.87332
010	2019-06-21t2359	1561179710.13	adult	250.0186	196.0508	-62.0005	644.3756	-0.74792	273.3565	0.10228	256.244	0.13817	411.5154	0.031931	519.5029	-0.51881	553546.9375	0.05075	579.5126	1.5466	309.9775	0.955	294.6148	0.78919	476.2674	1.6114	514.2783	1.4214	104152.4375	0.76031
010	2019-06-22t0359	1561194109.99	adult	254.0186	200.0507	-58.0006
010	2019-06-22t0759	1561208510.25	adult	258.0187	204.0508	-54.0005
010	2019-06-22t1159	1561222910.32	adult	262.0187	208.0508	-50.0005
010	2019-06-22t1559	1561237310.22	adult	266.0187	212.0508	-46.0005
010	2019-06-22t1959	1561251710.6	adult	270.0188	216.0509	-42.0004
010	2019-06-22t2359	1561266110.29	adult	274.0187	220.0508	-38.0005
010	2019-06-23t0359	1561280510.75	adult	278.0188	224.051	-34.0004
010	2019-06-23t0759	1561294910.65	adult	282.0188	228.0509	-30.0004
010	2019-06-23t1159	1561309310.3	adult	286.0187	232.0508	-26.0005
010	2019-06-23t1559	1561323710.84	adult	290.0188	236.051	-22.0003
010	2019-06-23t1959	1561338110.45	adult	294.0187	240.0509	-18.0005
010	2019-06-23t2359	1561352510.79	adult	298.0188	244.051	-14.0004
010	2019-06-24t0359	1561366910.84	adult	302.0188	248.051	-10.0003
010	2019-06-24t0759	1561381310.67	adult	306.0188	252.0509	-6.0004
010	2019-06-24t1159	1561395711.04	adult	310.0189	256.051	-2.0003
010	2019-06-24t1559	1561410113.11	dead	314.0195	260.0516	2.0003
012	2019-06-11t1158	1560272479.52	egg	-1.9923	-59.9606	-290.0114
012	2019-06-11t1557	1560286824.04	larva	1.9923	-55.976	-286.0269
012	2019-06-11t1957	1560301224.18	larva	5.9923	-51.976	-282.0268
012	2019-06-11t2357	1560315624.98	larva	9.9926	-47.9757	-278.0266
012	2019-06-12t0357	1560330025.01	larva	13.9926	-43.9757	-274.0266
012	2019-06-12t0757	1560344425.69	larva	17.9928	-39.9755	-270.0264
012	2019-06-12t1157	1560358824.71	larva	21.9925	-35.9758	-266.0267
012	2019-06-12t1557	1560373224.91	larva	25.9925	-31.9758	-262.0266
012	2019-06-12t1957	1560387625.39	larva	29.9927	-27.9756	-258.0265
012	2019-06-13t0920	1560435795.54	larva	43.3733	-14.595	-244.6459
012	2019-06-13t0956	1560437955.53	larva	43.9733	-13.995	-244.0459	2395.7859	2.6487	289.325	-0.21373	241.9682	-0.41755	504.0875	-0.78101	1053.628	0.95612	588487	-0.21584	1076.1846	-0.084457	417.6313	-0.54138	334.9099	-0.70373	836.2479	-0.28965	946.4392	-0.25454	144918.0781	-0.50799
012	2019-06-13t1356	1560452340.4	larva	47.9691	-9.9992	-240.0501	969.3391	-0.4752	251.5606	-1.2228	204.9301	-1.4757	560.3094	-0.1059	802.8032	-0.29349	512932.0625	-1.2051	878.4298	-0.64304	290.0003	-1.9384	194.6521	-2.3666	743.9082	-0.65884	826.6958	-0.64271	100340.1172	-1.924
012	2019-06-13t1756	1560466736.82	larva	51.9681	-6.0002	-236.0511	1207.2388	0.062332	284.8699	-0.44208	238.7674	-0.65332	602.8937	0.41906	962.3833	0.53813	579710.1875	-0.4391	966.8614	-0.33904	492.125	0.35051	449.711	0.68843	839.5401	-0.1848	910.8002	-0.30328	170767.375	0.3937
012	2019-06-13t2156	1560481136.16	larva	55.9679	-2.0004	-232.0513	1085.9531	-0.20566	321.5447	0.47274	277.2645	0.34447	637.9752	0.86596	915.9391	0.31825	655308.0625	0.48354	1096.6295	0.11847	500.8006	0.5078	470.3451	0.98225	911.9573	0.2145	1020.7103	0.15786	171273.8125	0.46729
012	2019-06-14t0156	1560495539.09	adult	59.9687	2.0004	-228.0504	1764.6532	1.3663	386.9337	2.2224	354.2597	2.4982	639.5659	0.88432	1099.2178	1.3044	788570.8125	2.2236	1559.0551	1.7188	559.7517	1.2981	456.9639	0.85813	1136.8797	1.4067	1355.9865	1.541	193114.3438	1.3114
012	2019-06-14t0556	1560509939.42	adult	63.9688	6.0005	-224.0504	846.9319	-0.75503	321.5836	0.41062	287.9249	0.56184	570.8478	-0.046451	715.802	-0.7102	655387.5	0.42141	635.3897	-1.3641	411.4813	-0.50582	405.8863	0.23384	535.3235	-1.5972	574.59	-1.5425	142372.5156	-0.47973
012	2019-06-14t0956	1560524343.35	adult	67.9699	10.0016	-220.0493	783.6413	-0.90708	293.5027	-0.4307	277.6099	0.21053	518.5832	-0.78132	669.0233	-0.9561	598452	-0.40923	712.3883	-1.0851	281.2845	-2.2228	231.3154	-2.0891	523.7482	-1.6673	653.3559	-1.2102	96761.8594	-2.225
012	2019-06-14t1356	1560538754.21	adult	71.9729	14.0046	-216.0462	1237.7949	0.17868	312.9669	0.091873	268.0103	-0.13681	669.5799	1.3096	983.8959	0.77671	635322.75	0.069137	675.0911	-1.2122	437.9404	-0.079062	438.08	0.74221	604.9456	-1.2149	636.7648	-1.2741	149337.6719	-0.13741
012	2019-06-14t1756	1560553142.97	adult	75.9698	18.0015	-212.0494	1755.2793	1.4479	394.8189	2.5652	352.5052	2.5092	719.085	2.0305	1187.3954	1.9396	805430.625	2.5631	1403.5684	1.6581	534.4036	1.3947	426.7185	0.62943	1133.9928	1.9974	1382.117	2.2158	184369.25	1.4104
012	2019-06-14t1959	1560560525.48	adult	78.0205	20.0522	-209.9987	761.9935	-0.96705	328.2197	0.51524	308.9389	1.11	505.3902	-1.0277	662.8974	-0.97412	668911.8125	0.5239	776.9299	-0.78471	416.8664	-0.30938	387.9201	0.092486	685.8153	-0.68605	767.3587	-0.63037	142151.4375	-0.36837
012	2019-06-14t2359	1560574927.29	adult	82.021	24.0527	-205.9982	899.8253	-0.62563	312.7047	0.03052	289.5272	0.47976	637.7616	0.90998	795.6709	-0.20431	635728.75	0.020563	1081.7849	0.5627	526.3533	1.4951	475.7945	1.4562	964.6065	1.2316	1042.8158	0.83128	182644.5938	1.5599
012	2019-06-15t0359	1560589327.11	adult	86.0209	28.0526	-201.9982	1750.8679	1.4724	366.8932	1.8578	316.6191	1.4725	704.3211	1.9741	1203.9127	2.1805	747361.5	1.838	985.584	0.27255	498.6234	1.2027	485.5334	1.7082	810.0506	0.36301	909.0941	0.28634	172523.7031	1.2424
012	2019-06-15t0759	1560603727.23	adult	90.021	32.0527	-197.9982	920.6683	-0.56685	330.5234	0.76101	299.0706	0.97032	641.1946	1.1378	799.2638	-0.11319	675259.375	0.7883	889.7388	-0.051133	463.9304	0.77453	445.7011	1.1992	752.2023	0.10361	805.9552	-0.14732	160519.9062	0.81281
012	2019-06-15t1159	1560618127.66	adult	94.0211	36.0528	-193.9981	1340.6971	0.45497	377.715	2.4347	355.9612	3.0845	665.5557	1.6098	926.513	0.67707	770916.25	2.4218	734.3184	-0.69899	397.6971	-0.2108	378.9838	0.24271	640.5341	-0.58332	668.7017	-0.8209	137205.5156	-0.19528
012	2019-06-15t1559	1560632527.33	adult	98.021	40.0527	-189.9982	908.7635	-0.59527	312.8748	0.35802	275.8588	0.34874	606.9527	0.83301	768.4834	-0.22333	637013.125	0.35387	803.9943	-0.27347	471.5594	1.1757	463.5578	1.6993	707.203	0.041515	778.146	-0.083904	162688	1.1912
012	2019-06-15t1959	1560646927.77	adult	102.0211	44.0528	-185.998	1803.9536	1.5707	387.5154	3.008	353.1339	3.2611	690.4322	2.2437	1108.3656	1.8986	790144	2.9706	1332.1403	2.5817	492.5718	1.6761	398.7724	0.74296	909.7456	1.772	1134.0897	2.2296	171415	1.7662
012	2019-06-15t2359	1560661327.76	adult	106.0211	48.0528	-181.998	1250.0492	0.23166	349.968	1.8357	324.2535	2.3281	575.9426	0.57973	772.8811	-0.11925	712534.8125	1.8022	665.1779	-0.84903	374.2604	-0.29017	345.1984	-0.063943	577.9824	-0.74981	648.8935	-0.69212	129494.1016	-0.25665
012	2019-06-16t0359	1560675728.22	adult	110.0212	52.0529	-177.9979	1529.5437	0.91755	353.6078	2.0755	316.5912	2.156	602.3486	1.1194	909.5095	0.79336	720652.625	2.0503	836.4198	0.18334	326.4825	-1.0548	268.3437	-1.2953	645.4441	-0.087903	778.0851	0.24888	112309.9609	-1.0583
012	2019-06-16t0759	1560690128.08	adult	114.0212	56.0529	-173.998	849.6234	-0.74274	288.2999	-0.12636	256.9104	0.0083934	506.4357	-0.32347	645.6653	-0.86841	586113.75	-0.13981	699.1431	-0.52464	344.3042	-0.65043	287.6929	-0.91685	599.8211	-0.36989	656.2772	-0.48038	116719.125	-0.74654
012	2019-06-16t1159	1560704527.5	adult	118.021	60.0527	-169.9981	664.1238	-1.201	270.272	-0.69188	250.1056	-0.17604	468.3234	-0.85852	558.2768	-1.4238	551084.6875	-0.6672	639.741	-0.81318	390.4599	0.28465	384.9765	0.82835	577.5496	-0.46942	610.8046	-0.72054	135880.0312	0.36232
012	2019-06-16t1559	1560718927.39	adult	122.021	64.0527	-165.9981	1040.4945	-0.26813	327.3384	1.4456	289.0798	1.3925	581.5991	1.1322	854.5083	0.59013	666788.375	1.4277	825.8056	0.3931	417.4559	0.87565	386.0782	0.91776	681.5192	0.54231	762.8135	0.44195	143604.8438	0.8682
012	2019-06-16t1959	1560733327.57	adult	126.0211	68.0528	-161.9981	1407.3788	0.64822	328.558	1.5656	283.4672	1.2385	614.4192	1.7904	893.7704	0.9012	670258.375	1.5653	579.5648	-1.0739	339.2427	-0.53669	310.911	-0.3755	511.6302	-0.90032	548.4561	-1.0393	114324.7969	-0.67397
012	2019-06-16t2359	1560747728.14	adult	130.0212	72.0529	-157.9979	1615.3761	1.1763	308.2435	0.87365	263.0758	0.4808	560.8508	0.95794	999.6411	1.6763	628508.5	0.87787	609.9635	-0.83752	320.456	-0.84681	280.7733	-0.89342	492.1222	-1.0162	516.0649	-1.2266	110877.7656	-0.81704
012	2019-06-17t0359	1560762128.25	adult	134.0212	76.053	-153.9979	724.9307	-1.0607	294.5196	0.39826	280.0797	1.1782	421.0038	-1.4187	556.1776	-1.3929	599052.875	0.38117	930.9987	1.2643	376.9571	0.28396	305.3019	-0.42145	690.3144	0.8472	797.4085	0.91001	129296.2969	0.255
012	2019-06-17t0759	1560776527.89	adult	138.0211	80.0529	-149.998	624.076	-1.3238	262.5651	-0.78706	236.5909	-0.54833	432.2481	-1.1908	531.6635	-1.5607	535370.25	-0.77122	814.4647	0.56589	394.9153	0.66557	315.7925	-0.21337	703.8269	1.0258	770.8718	0.76609	136245.7656	0.67913
012	2019-06-17t1159	1560790931.53	adult	142.0222	84.0539	-145.997	1390.3574	0.65301	324.2451	1.5585	287.4823	1.4879	562.7688	1.1666	865.1593	0.82876	660487.25	1.5542	620.4105	-0.67158	347.1887	-0.24506	312.584	-0.26906	539.0998	-0.45778	581.7099	-0.6285	118391.3281	-0.31234
012	2019-06-17t1559	1560805328.41	adult	146.0213	88.053	-141.9979	1186.4259	0.14046	329.4058	1.7654	293.1857	1.7084	574.0991	1.4108	862.7238	0.83377	670999.6875	1.7634	889.8378	1.1712	393.1956	0.6811	339.1547	0.23738	646.5422	0.58728	761.2954	0.79283	135652.4688	0.69365
012	2019-06-17t1959	1560819728.19	adult	150.0212	92.0529	-137.9979	885.542	-0.64108	272.1741	-0.43957	233.6388	-0.71614	520.9533	0.48123	689.6125	-0.39478	554963	-0.42923	811.366	0.6923	347.6101	-0.20691	289.7293	-0.71104	584.2367	0.038659	728.9448	0.589	119925.5	-0.19563
012	2019-06-17t2359	1560834128.46	adult	154.0213	96.053	-133.9978	2267.2896	3.0802	339.3684	2.1451	279.8369	1.1278	670.8153	3.2242	1151.2647	2.9588	691632.875	2.1498	694.7845	-0.067323	365.3484	0.16634	321.0631	-0.10697	595.0735	0.18329	645.9768	-0.022649	124218.4531	0.070618
012	2019-06-18t0359	1560848528.73	adult	158.0214	100.0531	-129.9978	974.1478	-0.37272	318.6254	1.3332	279.7335	1.0985	566.2781	1.3492	715.3671	-0.17064	650951.75	1.3678	738.9373	0.28728	432.3333	1.5462	413.9297	1.7211	664.7377	0.90471	699.9046	0.45554	150451.9688	1.6329
012	2019-06-18t0759	1560862928.66	adult	162.0214	104.0531	-125.9978	654.1897	-1.2249	329.5031	1.7545	311.7166	2.38	468.8824	-0.39266	576.4915	-1.1497	670538.875	1.7385	1058.576	2.6267	481.334	2.5818	415.2796	1.7803	835.0075	2.6274	961.3916	2.6383	164134.8906	2.4789
012	2019-06-18t1159	1560877328.6	adult	166.0213	108.053	-121.9978	1423.2141	0.90823	341.5221	2.2277	297.024	1.7722	631.5031	2.5922	985.2292	1.8277	697046.625	2.2484	738.7252	0.40744	373.6971	0.43045	330.792	0.12707	618.6529	0.57637	691.3301	0.51034	128925.4922	0.441
012	2019-06-18t1559	1560891728.47	adult	170.0213	112.053	-117.9978	581.8746	-1.4084	333.4077	1.9116	321.8093	2.7718	441.2884	-0.84011	507.1483	-1.6024	681485.375	1.9503	809.4282	0.99071	423.6828	1.4916	417.3763	1.8966	677.4172	1.2191	744.6749	1.0178	146170.5625	1.5031
012	2019-06-18t1959	1560906128.36	adult	174.0213	116.053	-113.9979	1058.3253	-0.052235	290.6824	0.23383	254.1367	-0.015261	531.4021	0.82973	819.2772	0.67702	592701.4375	0.2426	644.7914	-0.14005	410.67	1.2738	398.0865	1.548	574.1754	0.27596	610.6552	-0.014262	140859.7969	1.2371
012	2019-06-18t2359	1560920528.32	adult	178.0213	120.053	-109.9979	925.003	-0.41158	330.5538	1.8049	301.2511	1.9068	565.0779	1.4758	762.3082	0.29342	675321.5	1.8339	827.3223	1.2919	377.2215	0.64496	341.088	0.42564	621.0412	0.81756	769.7476	1.3901	130895.8438	0.70177
012	2019-06-19t0359	1560934928.98	adult	182.0214	124.0532	-105.9977
012	2019-06-19t0759	1560949328.79	adult	186.0214	128.0531	-101.9978
012	2019-06-19t1159	1560963728.9	adult	190.0214	132.0531	-97.9977	794.9784	-0.73644	311.5225	1.0644	285.8906	1.2347	492.1883	0.28668	659.5806	-0.34656	634882.875	1.0617	782.2418	1.244	376.1479	0.82876	316.1577	0.055999	638.7899	1.2634	740.8422	1.4322	131275.625	0.93194
012	2019-06-19t1559	1560978128.79	adult	194.0214	136.0531	-93.9978
012	2019-06-19t1959	1560992528.98	adult	198.0214	140.0532	-89.9977
012	2019-06-19t2359	1561006928.76	adult	202.0214	144.0531	-85.9978	825.5023	-0.55956	300.711	0.68108	267.9798	0.47472	511.8408	0.79559	707.3425	0.14663	612849	0.68219	640.8217	0.48991	398.1923	1.5327	394.8128	1.9671	585.5335	1.0539	621.0885	0.74776	136978.1562	1.5238
012	2019-06-20t0359	1561021329.66	adult	206.0216	148.0533	-81.9975	676.9952	-1.0123	305.5771	0.88452	286.1631	1.2087	456.3747	-0.095189	601.0557	-0.58358	621543.9375	0.86305	623.2613	0.46304	332.8209	0.27344	300.4932	-0.032911	507.8327	0.3981	542.9069	0.19697	113824.75	0.22544
012	2019-06-20t0759	1561035728.66	adult	210.0214	152.0531	-77.9978	626.5194	-1.1564	310.6171	1.0949	292.7087	1.4682	455.7356	-0.036131	551.4728	-0.89707	630242.125	1.045	664.8165	0.89252	345.5375	0.62683	324.3528	0.57042	522.9298	0.65951	572.7661	0.56186	118864.8906	0.61871
012	2019-06-20t1159	1561050131.27	adult	214.0221	156.0538	-73.9971	703.5726	-0.86259	324.0856	1.6307	304.776	1.9558	486.0121	0.55785	622.7386	-0.30244	661134.5625	1.6445	540.6013	0.038441	332.4094	0.45065	309.9096	0.32291	474.2009	0.28607	517.1603	0.19523	115013.6562	0.48358
012	2019-06-20t1559	1561064519.08	adult	218.0187	160.0504	-70.0005	595.7114	-1.2074	314.1539	1.2907	298.3931	1.7036	442.0158	-0.10333	521.8922	-0.9981	638360.75	1.2611	563.9883	0.32977	337.1775	0.65354	304.0404	0.26565	500.394	0.67317	546.6079	0.57019	117000.5781	0.70901
012	2019-06-20t1959	1561078919.42	adult	222.0188	164.0505	-66.0004	680.0842	-0.87654	266.2105	-0.45035	241.8161	-0.54118	452.4677	0.15182	553.083	-0.70309	542803.3125	-0.43774	692.5451	1.4924	371.932	1.5232	361.574	1.7278	530.6814	1.1207	646.2298	1.6035	127944.6172	1.515
012	2019-06-20t2359	1561093319.58	adult	226.0188	168.0505	-62.0003	928.0989	0.078671	315.9135	1.4179	289.0016	1.3421	508.3069	1.1607	654.2613	0.13356	645411.3125	1.4544	494.0595	-0.028539	326.1063	0.61976	320.596	0.83835	436.7087	0.23607	481.118	0.2062	112832.7812	0.65456
012	2019-06-21t0359	1561107720.15	adult	230.019	172.0507	-58.0002	794.5463	-0.3683	319.6606	1.5854	299.8958	1.7784	467.0683	0.55012	601.4733	-0.20606	651788	1.601	464.5527	-0.1741	324.8851	0.70107	329.2024	1.1553	410.7868	0.066812	428.8857	-0.17766	112735.1406	0.75828
012	2019-06-21t0759	1561122119.6	adult	234.0188	176.0505	-54.0003	644.0895	-0.90849	311.9347	1.3352	297.8549	1.7041	439.6612	0.17406	552.8851	-0.51884	627612.625	1.2018	476.1505	0.033146	330.7411	0.95252	326.3992	1.1949	428.0515	0.38463	457.8005	0.21947	112782.7266	0.87728
012	2019-06-21t1159	1561136518.2	adult	238.0185	180.0502	-50.0007	1117.3762	1.0515	304.6356	1.1044	273.0442	0.74367	527.5121	1.6974	792.7322	1.4416	621151.9375	1.1222	441.7938	-0.16272	301.416	0.37299	298.2935	0.56396	387.1039	0.031991	415.9272	-0.081359	103988.5156	0.38667
012	2019-06-21t1559	1561150920.49	adult	242.0191	184.0508	-46.0001	647.6007	-0.81879	283.114	0.36771	268.4346	0.57727	408.4171	-0.18003	525.566	-0.60423	577269.5	0.38354	418.8181	-0.26506	286.1963	0.11146	283.3906	0.25793	365.8437	-0.10306	390.6731	-0.22743	98737.7344	0.12486
012	2019-06-21t1959	1561165320.4	adult	246.0191	188.0508	-42.0001	613.4394	-0.92635	295.2321	0.83974	280.9248	1.074	420.3168	0.094967	526.1106	-0.53317	601978.3125	0.85893	391.8542	-0.4131	287.7901	0.26066	292.135	0.60332	363.3553	-0.010579	383.4408	-0.18838	98712.0156	0.23254
012	2019-06-21t2359	1561179720.03	adult	250.019	192.0507	-38.0002	796.6292	-0.05752	299.539	1.0309	279.3703	1.0275	456.3993	0.76194	621.0792	0.31035	609861.4375	1.0368	397.4677	-0.25084	275.5549	0.058037	269.52	0.051109	350.9691	-0.042642	380.4623	-0.099336	95066.4297	0.072245
012	2019-06-22t0359	1561194119.94	adult	254.0189	196.0506	-34.0002
012	2019-06-22t0759	1561208520.17	adult	258.019	200.0507	-30.0001
012	2019-06-22t1159	1561222920.26	adult	262.019	204.0507	-26.0001
012	2019-06-22t1559	1561237320.2	adult	266.019	208.0507	-22.0001
012	2019-06-22t1959	1561251720.62	adult	270.0191	212.0508	-18
012	2019-06-22t2359	1561266120.34	adult	274.019	216.0508	-14.0001
012	2019-06-23t0359	1561280520.71	adult	278.0191	220.0509	-10
012	2019-06-23t0759	1561294920.65	adult	282.0191	224.0508	-6
012	2019-06-23t1159	1561309320.49	adult	286.0191	228.0508	-2.0001
012	2019-06-23t1559	1561323720.92	dead	290.0192	232.0509	2.0001
013	2019-06-11t1158	1560272483.95	egg	-1.9923	-55.9603	-286.0115
013	2019-06-11t1557	1560286828.49	larva	1.9923	-51.9757	-282.0269
013	2019-06-11t1957	1560301228.74	larva	5.9924	-47.9757	-278.0269
013	2019-06-11t2357	1560315629.52	larva	9.9926	-43.9754	-274.0267
013	2019-06-12t0357	1560330029.63	larva	13.9926	-39.9754	-270.0266
013	2019-06-12t0757	1560344430.24	larva	17.9928	-35.9752	-266.0265
013	2019-06-12t1157	1560358829.29	larva	21.9925	-31.9755	-262.0267
013	2019-06-12t1557	1560373229.58	larva	25.9926	-27.9754	-258.0266
013	2019-06-12t1957	1560387630.01	larva	29.9927	-23.9753	-254.0265
013	2019-06-13t0920	1560435800.07	larva	43.3733	-10.5947	-240.6459
013	2019-06-13t0956	1560437960.15	larva	43.9733	-9.9947	-240.0459	1964.3411	1.7031	306.0421	0.19719	259.5634	0.038593	544.3161	-0.27875	1115.4622	1.2667	624019.875	0.21228	1103.4044	-0.0041683	508.1665	0.42955	407.0455	0.13077	969.7814	0.28595	1060.5787	0.1408	176333.7812	0.47062
013	2019-06-13t1356	1560452345.01	larva	47.9691	-5.9989	-236.0501	904.4973	-0.61926	260.9173	-0.98704	244.3018	-0.4309	468.1034	-1.2753	715.5688	-0.73673	530705.875	-0.98585	1798.3575	2.1495	681.5322	2.4003	561.6756	1.9809	1347.7829	2.033	1527.0087	1.8567	235128.6094	2.4143
013	2019-06-13t1756	1560466741.44	larva	51.9681	-1.9999	-232.0511	1265.0193	0.1924	342.8421	1.056	278.7887	0.43458	714.5166	1.8573	1035.0409	0.91176	699055	1.0695	987.5404	-0.27434	462.9947	0.016553	402.6806	0.11765	838.3492	-0.1903	876.5152	-0.42955	160196.1562	0.041724
013	2019-06-13t2156	1560481140.76	adult	55.9679	1.9999	-228.0513	1191.9225	0.035967	296.6037	-0.18874	257.3244	-0.2112	597.203	0.33209	935.6141	0.42067	604774.875	-0.17133	1146.0936	0.27825	503.2523	0.53693	432.3334	0.50927	1023.4869	0.74905	1077.7605	0.37508	175131.8125	0.60038
013	2019-06-14t0156	1560495543.72	adult	59.9688	6.0007	-224.0505	1520.2773	0.802	335.1158	0.81067	268.0883	0.034304	685.7881	1.4996	1233.7458	2.0136	682631	0.815	919.3762	-0.41842	464.1395	0.119	423.7611	0.43423	838.5969	-0.080661	880.986	-0.3324	160128.125	0.13019
013	2019-06-14t0556	1560509944.03	adult	63.9688	10.0008	-220.0504	1767.1344	1.3966	381.8693	2.0995	337.4003	2.0147	721.734	1.9962	1173.3629	1.7338	778249.5625	2.0991	1589.47	1.9402	504.1304	0.68309	356.7004	-0.41101	1149.5622	1.5984	1408.325	1.8716	174429.1094	0.71468
013	2019-06-14t0956	1560524348.02	adult	67.9699	14.0019	-216.0493	669.6942	-1.1769	292.2972	-0.46547	289.6144	0.57294	491.4156	-1.1556	571.1881	-1.4857	596286.25	-0.43963	1116.7784	0.37047	578.3578	1.7553	545.4298	2.1442	1015.1454	1.0093	1084.0679	0.62622	199533.4375	1.7704
013	2019-06-14t1356	1560538758.85	adult	71.973	18.0049	-212.0463	886.4423	-0.66419	310.7512	0.026005	275.8367	0.10631	635.05	0.82546	781.7076	-0.33294	633311	0.04007	877.4702	-0.4527	462.8222	0.26974	435.0191	0.69976	799.12	-0.10302	849.5293	-0.32645	159673.6562	0.28318
013	2019-06-14t1756	1560553147.6	adult	75.9698	22.0018	-208.0494	1026.1379	-0.32417	308.1275	-0.093185	268.948	-0.1632	642.0815	0.93187	859.2017	0.11342	627039.5	-0.091202	1480.2987	1.9594	560.2668	1.7754	449.0834	0.94904	1053.6998	1.5119	1237.842	1.5421	193852.3125	1.8154
013	2019-06-14t1959	1560560530.12	adult	78.0205	24.0525	-205.9987	964.4453	-0.47187	293.6522	-0.56153	265.2733	-0.30745	569.9887	-0.098215	797.3121	-0.22097	597288.5625	-0.55768	709.8179	-1.0549	403.2935	-0.51428	362.8712	-0.27117	635.8045	-0.99743	677.7985	-1.0595	139136.25	-0.50045
013	2019-06-14t2359	1560574931.88	adult	82.021	28.053	-201.9982	1952.6079	1.9712	346.694	1.1178	291.9082	0.55914	674.1052	1.4401	1109.5481	1.5781	707255.6875	1.1282	1150.4445	0.85378	528.4894	1.5288	453.3316	1.1202	937.2374	1.0512	1068.2558	0.95965	181800.375	1.5212
013	2019-06-15t0359	1560589331.78	adult	86.021	32.053	-197.9983	892.1555	-0.63976	304.575	-0.1711	273.4277	0.0024604	572.5415	0.029911	766.6318	-0.33697	620114.6875	-0.16376	653.8871	-1.201	328.5903	-1.5549	287.3438	-1.3231	557.4858	-1.3758	640.4051	-1.1326	114349.4219	-1.4934
013	2019-06-15t0759	1560603731.98	adult	90.021	36.053	-193.9982	2220.7839	2.6122	349.8056	1.3982	298.8822	0.96378	673.0589	1.6131	986.045	0.97686	712903.875	1.3883	833.6152	-0.31159	424.2615	0.11621	383.2024	0.22346	760.7612	0.16488	801.699	-0.17077	146794.4688	0.15244
013	2019-06-15t1159	1560618132.32	adult	94.0211	40.0531	-189.9981	2129.9053	2.3732	367.576	2.0955	320.3644	1.8266	667.119	1.6334	1109.1975	1.7589	748384.75	2.0586	837.7961	-0.1986	432.9371	0.38555	426.5672	0.99964	691.1474	-0.20817	742.5924	-0.39715	148064.4844	0.33745
013	2019-06-15t1559	1560632532	adult	98.021	44.053	-185.9982	1081.4135	-0.17723	311.0532	0.29639	271.3447	0.18664	595.5042	0.65805	866.9074	0.36918	633615.3125	0.29852	948.3168	0.45292	490.6186	1.5038	462.6393	1.6845	816.3461	0.87727	930.4093	0.82357	170244.6562	1.5682
013	2019-06-15t1959	1560646932.44	adult	102.0212	48.0532	-181.9981	876.0546	-0.67526	271.5762	-0.9583	246.0803	-0.63924	457.3753	-1.3728	616.1534	-1.1199	552929.125	-0.93775	879.592	0.21231	463.3872	1.1659	440.8188	1.4343	761.5595	0.60163	813.6493	0.24662	161722.1406	1.2749
013	2019-06-15t2359	1560661332.44	adult	106.0212	52.0532	-177.9981	919.6952	-0.57038	278.5046	-0.6373	236.0526	-0.92773	532.8073	-0.10108	777.4528	-0.090647	567592.3125	-0.61541	870.8741	0.27199	462.4315	1.2749	449.6302	1.6787	722.5763	0.42702	815.1201	0.37579	154452.125	1.0279
013	2019-06-16t0359	1560675732.9	adult	110.0213	56.0533	-173.9979	554.875	-1.4613	294.8827	0.018997	279.9741	0.78839	426.7972	-1.7006	490.0762	-1.8861	601265.875	0.033314	645.8056	-0.89731	405.2212	0.36446	402.8445	0.98114	582.3698	-0.61613	617.2314	-0.82262	141422.2031	0.46354
013	2019-06-16t0759	1560690132.79	adult	114.0213	60.0532	-169.998	2788.6301	4.0193	312.4872	0.73117	262.7843	0.23024	613.4953	1.4259	1086.4688	2.0048	636848.8125	0.72851	533.3616	-1.4983	337.0156	-0.78386	302.7905	-0.65743	512.5786	-1.1194	526.1066	-1.3757	116607.3828	-0.75247
013	2019-06-16t1159	1560704532.23	adult	118.0211	64.0531	-165.9981	672.199	-1.1811	253.2274	-1.3036	221.1485	-1.2822	466.9684	-0.88102	572.1278	-1.3318	517343.6875	-1.2521	670.6125	-0.6268	351.7398	-0.43494	329.5006	-0.14061	559.2784	-0.62965	606.5204	-0.75075	121701.9688	-0.40234
013	2019-06-16t1559	1560718932.03	adult	122.0211	68.053	-161.9982	729.7228	-1.0395	273.8489	-0.49577	249.5039	-0.13649	456.3091	-0.97721	600.7192	-1.1223	558104	-0.47931	519.1396	-1.4963	303.5056	-1.2712	277.0183	-1.0197	465.7421	-1.3794	496.5158	-1.4711	104102.4375	-1.2923
013	2019-06-16t1959	1560733332.26	adult	126.0211	72.0531	-157.9981	911.2944	-0.58811	259.6897	-0.95913	224.4549	-1.0654	493.5117	-0.2712	634.8752	-0.87071	528728.25	-0.94666	553.6769	-1.2359	310.7414	-1.0797	297.5584	-0.61657	465.0823	-1.3194	493.8044	-1.4373	107516.5078	-1.0506
013	2019-06-16t2359	1560747732.85	adult	130.0213	76.0533	-153.998	749.4204	-0.99427	272.6499	-0.44373	242.1629	-0.34325	511.9301	0.11328	658.5582	-0.68943	555933.125	-0.42541	562.4191	-1.139	362.2478	-0.043326	363.1673	0.61602	492.0172	-1.0171	527.3406	-1.1435	124975.4844	-0.030029
013	2019-06-17t0359	1560762132.96	adult	134.0213	80.0533	-149.9979	616.4082	-1.335	288.164	0.16085	271.8779	0.85246	431.0529	-1.243	499.4094	-1.7914	586701.875	0.1567	734.4633	0.0014224	408.8895	0.90227	382.4905	1.0098	639.8017	0.38503	688.1954	0.096368	137386.875	0.70986
013	2019-06-17t0759	1560776532.58	adult	138.0212	84.0532	-145.998	601.8599	-1.3806	289.1507	0.21549	271.0518	0.82961	451.4416	-0.85137	526.182	-1.5996	590734.9375	0.24766	605.6282	-0.79544	390.8756	0.58687	379.0909	0.97165	555.5147	-0.34193	594.2923	-0.56485	134852.0938	0.6003
013	2019-06-17t1159	1560790936.4	adult	142.0223	88.0543	-141.997	1198.7375	0.15678	309.3412	0.99128	274.5304	0.96724	546.6881	0.87928	774.2105	0.17869	630128	0.98877	819.7402	0.64906	414.5091	1.0762	380.1056	1.0064	670.2936	0.7642	742.1198	0.59692	143420.1406	1.1134
013	2019-06-17t1559	1560805333.2	adult	146.0214	92.0534	-137.9979	918.8859	-0.56226	310.4875	1.04	276.6111	1.0397	559.4258	1.1465	755.9155	0.065705	631221	1.0155	578.4818	-0.92759	331.6376	-0.53787	309.5518	-0.32712	505.3957	-0.74252	536.6337	-0.94833	115078.2344	-0.48851
013	2019-06-17t1959	1560819732.91	adult	150.0213	96.0533	-133.9979	545.1353	-1.5464	261.5549	-0.84884	245.1818	-0.24953	408.3159	-1.5581	456.809	-2.0749	532525.6875	-0.85355	879.6606	1.1604	470.4691	2.248	443.6699	2.2535	750.3482	1.6214	866.7649	1.672	161841.3906	2.2337
013	2019-06-17t2359	1560834133.18	adult	154.0214	100.0534	-129.9979	722.7703	-1.065	294.7345	0.41941	261.7122	0.39454	529.8753	0.66654	639.9371	-0.73543	601258.375	0.43585	884.7097	1.2545	458.198	2.0367	453.9179	2.4773	715.7212	1.3449	781.277	1.0543	157620.125	2.0215
013	2019-06-18t0359	1560848533.49	adult	158.0215	104.0534	-125.9978	708.8145	-1.0898	300.5266	0.63179	281.3498	1.1639	449.217	-0.77617	602.5952	-0.98508	612473.125	0.63671	797.6458	0.70173	392.3641	0.73577	324.5283	-0.035136	695.927	1.2078	740.7496	0.78448	136150.3438	0.79235
013	2019-06-18t0759	1560862933.39	adult	162.0214	108.0534	-121.9978	1043.3066	-0.16338	320.6849	1.4116	282.4486	1.1916	543.5792	0.96439	818.3834	0.59809	652273.125	1.3904	752.543	0.44112	367.5854	0.26636	325.5131	-2.6276e-05	587.0345	0.2041	677.1155	0.32897	126816.9609	0.27669
013	2019-06-18t1159	1560877333.35	adult	166.0214	112.0534	-117.9978	1453.1746	0.99094	334.2412	1.9433	290.2466	1.4959	614.0346	2.2746	939.3814	1.4965	681517.8125	1.9512	838.8308	1.1297	403.2307	1.0328	331.9518	0.15028	741.1044	1.7766	801.4003	1.4105	139114.5781	1.0437
013	2019-06-18t1559	1560891733.23	adult	170.0214	116.0534	-113.9978	848.3411	-0.66334	317.2939	1.2796	293.6185	1.6183	504.2716	0.30567	641.8852	-0.62942	647596.9375	1.2995	770.6279	0.70779	440.9524	1.8444	422.7366	2.0048	672.0884	1.1667	724.9447	0.85527	151246.6562	1.8038
013	2019-06-18t1959	1560906133.11	adult	174.0214	120.0533	-109.9979	1096.4935	0.056102	306.9985	0.87569	266.3494	0.48604	549.9733	1.1676	801.4527	0.54823	625970	0.88304	727.9814	0.47216	415.8984	1.3807	405.4901	1.6987	623.7992	0.76465	677.3941	0.53875	144316.75	1.4422
013	2019-06-18t2359	1560920533.04	adult	178.0213	124.0533	-105.9979	1319.6484	0.72697	335.1475	1.9858	307.4387	2.1613	529.5581	0.83045	896.5272	1.2643	683030.625	1.9823	747.605	0.70086	396.2813	1.035	359.7369	0.80851	657.9228	1.181	714.8047	0.93283	135131.9375	0.95337
013	2019-06-19t0359	1560934933.8	adult	182.0215	128.0535	-101.9977	825.5273	-0.68284	288.0649	0.1359	258.2526	0.12485	500.6996	0.34587	650.5416	-0.48487	586788.25	0.13314	551.751	-0.66841	340.0263	-0.053881	312.3133	-0.12543	506.2281	-0.22661	538.8472	-0.44508	117309.0625	-0.042508
013	2019-06-19t0759	1560949333.57	adult	186.0215	132.0535	-97.9978	592.2025	-1.3604	303.114	0.73144	286.3995	1.2687	445.8984	-0.59501	515.8702	-1.4278	618049.4375	0.73675	590.9302	-0.28475	392.8323	1.0963	388.1099	1.508	544.8254	0.24623	567.2581	-0.11423	135919.9688	1.1338
013	2019-06-19t1159	1560963733.65	adult	190.0215	136.0535	-93.9977	1599.7504	1.7025	306.4107	0.86572	266.0235	0.42055	550.8786	1.3328	992.5571	2.075	624464.9375	0.86411	763.4017	1.103	408.3948	1.4884	385.4254	1.5206	652.4985	1.3977	718.391	1.2449	141304.6094	1.528
013	2019-06-19t1559	1560978133.6	adult	194.0215	140.0535	-89.9977	938.1644	-0.27302	291.8882	0.31198	259.3304	0.13651	529.3065	0.99367	720.8915	0.14258	594576.3125	0.30806	825.5591	1.6687	412.0637	1.6408	393.5229	1.7679	635.165	1.325	688.5771	1.0968	142986.1094	1.7055
013	2019-06-19t1959	1560992533.79	adult	198.0215	144.0535	-85.9977	676.7343	-1.0604	311.1531	1.065	283.0213	1.0953	503.6895	0.59358	592.628	-0.74972	634441.25	1.0684	708.3434	0.89203	332.9837	0.10508	285.0267	-0.49456	624.3576	1.32	678.4968	1.1161	114879.3828	0.1169
013	2019-06-19t2359	1561006933.54	adult	202.0215	148.0535	-81.9978	1129.1453	0.41504	297.0464	0.54126	259.3888	0.12508	524.5345	1.0148	795.9749	0.79864	605677.5	0.54861	436.5818	-1.0545	258.4413	-1.3421	253.9002	-1.1165	334.2159	-1.4142	384.0032	-1.2452	88645.375	-1.3646
013	2019-06-20t0359	1561021334.55	adult	206.0218	152.0537	-77.9975	980.5553	-0.017079	310.1159	1.0567	278.9539	0.91613	502.7565	0.6988	708.4612	0.21005	632326.25	1.0629	681.7526	0.90869	384.6463	1.3447	366.3371	1.4268	612.5984	1.4324	666.9701	1.2472	132702.9844	1.3592
013	2019-06-20t0759	1561035733.45	adult	210.0215	156.0534	-73.9978	1153.2655	0.61121	316.6462	1.3223	281.9129	1.0318	508.6015	0.86173	756.7644	0.62706	645641.625	1.3289	771.1334	1.7111	403.6676	1.8377	392.4352	2.1023	594.3575	1.371	647.7982	1.2038	138054.3125	1.7802
013	2019-06-20t1159	1561050136.23	adult	214.0222	160.0542	-69.997	988.3318	0.1164	320.9208	1.5122	287.9703	1.2805	542.8749	1.5183	767.6274	0.78098	654678.5	1.5262	646.8136	0.87213	373.6138	1.3238	373.7825	1.7898	541.5534	0.97089	601.7667	0.93458	130017.6172	1.4075
013	2019-06-20t1559	1561064523.87	adult	218.0188	164.0508	-66.0004	904.0185	-0.12134	289.1875	0.36178	257.6227	0.074132	528.758	1.3553	726.1043	0.54111	590231.625	0.38396	679.5916	1.2558	386.4216	1.7163	366.4004	1.7292	567.5217	1.3709	646.2464	1.4606	133315.4375	1.7322
013	2019-06-20t1959	1561078924.28	adult	222.0189	168.0509	-62.0003	1103.8328	0.65453	311.0879	1.2088	280.9124	1.0135	508.4741	1.0894	742.5573	0.73728	634308.25	1.2209	564.005	0.44094	338.1346	0.7798	322.6089	0.79228	485.4376	0.63954	527.6343	0.51873	116994.5625	0.81515
013	2019-06-20t2359	1561093324.41	adult	226.0189	172.0509	-58.0003	1104.8308	0.73457	308.7678	1.1554	279.5685	0.96891	526.3437	1.4613	795.1177	1.214	628960.0625	1.1578	511.077	0.11373	332.1183	0.75464	332.6538	1.1348	419.3502	0.046938	447.8658	-0.10546	113584.4766	0.70357
013	2019-06-21t0359	1561107725	adult	230.0191	176.0511	-54.0001	1015.2833	0.47454	303.3273	0.98907	278.5521	0.93807	471.9885	0.63174	691.3682	0.49007	618787.75	1.0092	468.1656	-0.14319	321.2306	0.61735	320.5713	0.93764	409.3251	0.050471	439.284	-0.07763	111145.7891	0.65249
013	2019-06-21t0759	1561122124.41	adult	234.0189	180.0509	-50.0003	819.3629	-0.21868	282.0656	0.25147	256.0237	0.065312	477.1237	0.79277	620.4987	0.009934	575696	0.27563	420.8375	-0.45184	300.9719	0.25518	302.8752	0.58564	374.3295	-0.23306	400.5787	-0.34665	103534.3281	0.24781
013	2019-06-21t1159	1561136523.05	adult	238.0186	184.0505	-46.0007	1034.0525	0.71285	284.5945	0.38171	258.8647	0.19088	468.8677	0.73308	710.0013	0.78798	580003.6875	0.39183	420.2173	-0.35699	291.6032	0.13756	286.1115	0.23929	368.9305	-0.18341	404.9221	-0.1936	99436.7031	0.069367
013	2019-06-21t1559	1561150925.32	adult	242.0192	188.0512	-42	1045.5557	0.85508	293.3467	0.73455	269.6442	0.6242	465.1566	0.74924	719.5517	0.94477	598427.375	0.75726	456.7126	0.086017	330.3102	1.1974	327.0869	1.4587	417.0459	0.52418	446.1122	0.35705	113626.6875	1.1898
013	2019-06-21t1959	1561165325.23	adult	246.0192	192.0511	-38.0001	931.9012	0.46282	277.9953	0.22521	260.6901	0.29248	414.7232	0.0036956	602.6341	0.084551	566832.375	0.24096	401.3057	-0.32281	275.5519	-0.048977	268.0999	-0.079157	348.9439	-0.19354	377.1717	-0.25689	93412.0938	-0.15709
013	2019-06-21t2359	1561179724.93	adult	250.0191	196.0511	-34.0002	547.6863	-1.1864	289.0173	0.65772	279.1762	1.0201	394.4179	-0.24614	479.1489	-0.84821	587861.125	0.65159	412.9999	-0.097474	285.5453	0.31837	278.1893	0.3061	366.0144	0.15598	383.9705	-0.059461	95943.2188	0.13865
013	2019-06-22t0359	1561194124.78	adult	254.019	200.051	-30.0002
013	2019-06-22t0759	1561208525.03	adult	258.0191	204.0511	-26.0001
013	2019-06-22t1159	1561222925.11	adult	262.0191	208.0511	-22.0001
013	2019-06-22t1559	1561237325.08	adult	266.0191	212.0511	-18.0001
013	2019-06-22t1959	1561251725.5	adult	270.0192	216.0512	-14
013	2019-06-22t2359	1561266125.19	adult	274.0192	220.0511	-10.0001
013	2019-06-23t0359	1561280525.6	adult	278.0193	224.0512	-6
013	2019-06-23t0759	1561294925.53	adult	282.0193	228.0512	-2
013	2019-06-23t1159	1561309325.44	dead	286.0192	232.0512	2
014	2019-06-11t1158	1560272488.26	egg	-1.9923	-63.9612	-302.0119
014	2019-06-11t1557	1560286832.89	larva	1.9923	-59.9765	-298.0272
014	2019-06-11t1957	1560301233.21	larva	5.9924	-55.9764	-294.0272
014	2019-06-11t2357	1560315634	larva	9.9926	-51.9762	-290.0269
014	2019-06-12t0357	1560330034.05	larva	13.9926	-47.9762	-286.0269
014	2019-06-12t0757	1560344434.71	larva	17.9928	-43.976	-282.0267
014	2019-06-12t1157	1560358833.78	larva	21.9926	-39.9763	-278.027
014	2019-06-12t1557	1560373234.07	larva	25.9926	-35.9762	-274.0269
014	2019-06-12t1957	1560387634.5	larva	29.9928	-31.9761	-270.0268
014	2019-06-13t0920	1560435804.79	larva	43.3734	-18.5955	-256.6462
014	2019-06-13t0956	1560437964.68	larva	43.9734	-17.9955	-256.0462	654.061	-1.1684	210.5734	-2.1495	180.3365	-2.0153	428.3377	-1.7267	565.3444	-1.4961	428095.6562	-2.1483	613.6987	-1.4486	318.6317	-1.6031	289.8619	-1.2249	549.4198	-1.526	590.2039	-1.4884	108653.3984	-1.6376
014	2019-06-13t1356	1560452349.47	larva	47.9691	-13.9997	-252.0504
014	2019-06-13t1756	1560466745.88	larva	51.9681	-10.0007	-248.0514	807.2845	-0.83803	269.1916	-0.84723	229.6857	-0.90019	551.406	-0.24436	735.6754	-0.62765	549150.8125	-0.8254	816.2493	-0.81028	432.7215	-0.33051	422.7632	0.36138	719.3978	-0.73959	759.9321	-0.85895	150154.375	-0.29263
014	2019-06-13t2156	1560481145.29	larva	55.968	-6.0009	-244.0516	800.5042	-0.85652	278.7764	-0.66155	253.0654	-0.32988	507.4518	-0.84311	659.4562	-1.017	568982.6875	-0.63517	804.8206	-0.82412	462.6664	0.05481	457.2285	0.81904	722.0098	-0.69589	782.048	-0.75086	160082.5938	0.08122
014	2019-06-14t0156	1560495548.26	larva	59.9688	-2	-240.0507	1452.8488	0.64631	309.1079	0.10211	265.3279	-0.044624	553.757	-0.25789	916.5234	0.34117	629034.625	0.10237	1141.6304	0.32415	544.8033	1.1137	476.5788	1.1085	944.885	0.44933	1049.3198	0.33151	185233.1094	1.0292
014	2019-06-14t0556	1560509948.58	adult	63.9689	2	-236.0507	1464.9109	0.68993	325.2327	0.51285	271.7162	0.08586	649.2359	1.0148	971.7755	0.65706	662499	0.51852	1007.4929	-0.075423	436.6973	-0.18223	351.6744	-0.4769	869.4734	0.14119	948.9842	-0.0093357	150660.5781	-0.17092
014	2019-06-14t0956	1560524352.57	adult	67.97	6.0012	-232.0496	1707.7654	1.2813	356.5233	1.3869	304.8787	1.0337	684.91	1.5099	1147.3786	1.6335	727664	1.4048	1401.2122	1.3943	536.1636	1.1903	449.4155	0.85023	1070.9783	1.3135	1229.6435	1.2469	185512.5938	1.2253
014	2019-06-14t1356	1560538763.54	adult	71.973	10.0042	-228.0465	647.3568	-1.2377	274.6483	-1.0473	248.1603	-0.75344	500.1564	-1.0659	596.0542	-1.3519	559458.625	-1.027	1098.7627	0.37777	459.7492	0.22666	341.2935	-0.60019	965.1729	0.84786	1073.3397	0.67037	159073.2188	0.25875
014	2019-06-14t1756	1560553152.17	adult	75.9699	14.001	-224.0497	1012.1441	-0.35818	296.0722	-0.46286	254.6922	-0.61914	590.3745	0.19411	847.8968	0.050519	603395.125	-0.44301	1144.775	0.64176	440.7976	0.017087	328.8502	-0.76919	917.06	0.68579	1083.7121	0.82242	149430.375	-0.081953
014	2019-06-14t1959	1560560534.71	adult	78.0206	16.0517	-221.999	608.1373	-1.3434	278.335	-1.0387	261.2862	-0.43688	466.7589	-1.5835	533.9286	-1.6968	566968.375	-1.0155	1106.9518	0.54396	385.5047	-0.78282	304.8933	-1.1129	822.8615	0.16723	1056.9035	0.75684	132999.125	-0.76929
014	2019-06-14t2359	1560574936.43	adult	82.0211	20.0522	-217.9985
014	2019-06-15t0359	1560589336.39	adult	86.0211	24.0522	-213.9985	1382.6427	0.56669	291.237	-0.60534	241.7535	-1.0756	594.9427	0.3604	905.6774	0.46355	594414.625	-0.56805	1025.1169	0.44818	454.8237	0.49233	353.8335	-0.30611	891.546	0.92406	948.8768	0.49644	157369	0.52971
014	2019-06-15t0759	1560603736.52	adult	90.0211	28.0523	-209.9985
014	2019-06-15t1159	1560618136.89	adult	94.0212	32.0524	-205.9984	715.3522	-1.065	269.8532	-1.1744	231.3735	-1.318	542.7576	-0.24266	631.93	-1.0674	548881.5	-1.1568	862.8183	-0.077596	405.0219	-0.086841	301.3941	-0.99154	806.8457	0.64941	849.5762	0.21638	138112.4688	-0.15079
014	2019-06-15t1559	1560632536.61	adult	98.0211	36.0523	-201.9984	972.2106	-0.44165	268.873	-1.1308	226.8225	-1.4121	540.2797	-0.18591	851.8594	0.27859	549038.75	-1.0792	985.1547	0.63834	480.0251	1.3214	464.3551	1.7122	804.9776	0.79022	871.8861	0.47478	163688.5625	1.2411
014	2019-06-15t1959	1560646937.04	adult	102.0212	40.0524	-197.9983
014	2019-06-15t2359	1560661337.07	adult	106.0212	44.0524	-193.9983	1618.6921	1.1267	318.4614	0.74541	268.9845	0.28789	605.744	1.0501	1009.6153	1.3621	648387.3125	0.73223	696.0847	-0.68059	382.3884	-0.1459	352.8813	0.064261	620.841	-0.40098	679.0425	-0.49842	131541.5938	-0.15126
014	2019-06-16t0359	1560675737.55	adult	110.0214	48.0525	-189.9982	700.644	-1.1055	282.0471	-0.4305	258.1191	-0.027871	459.9899	-1.1674	586.2723	-1.2716	575376	-0.40408	561.5284	-1.3751	351.2639	-0.6081	334.7594	-0.17123	517.6075	-1.1585	543.9466	-1.3108	121186.0469	-0.59427
014	2019-06-16t0759	1560690137.53	adult	114.0214	52.0525	-185.9982	1097.2788	-0.13451	295.8997	0.14309	256.6143	-0.0027843	544.7446	0.30249	804.7091	0.16827	602451.875	0.13982	705.0008	-0.49023	382.305	0.045218	371.3147	0.51999	602.6261	-0.34578	664.2685	-0.42541	130365.9922	-0.02183
014	2019-06-16t1159	1560704536.76	adult	118.0212	56.0523	-181.9984	1280.543	0.32224	260.6393	-1.0376	217.9728	-1.4036	516.0327	-0.066521	955.0181	1.2103	530401	-1.0257	678.4697	-0.57936	308.8793	-1.2315	268.9659	-1.1979	556.0275	-0.65816	624.1271	-0.62658	106563.3594	-1.2188
014	2019-06-16t1559	1560718936.64	adult	122.0211	60.0523	-177.9984	1100.2266	-0.11987	283.1193	-0.15929	246.7165	-0.24418	503.9432	-0.17521	790.4383	0.15783	577280.25	-0.14285	496.0632	-1.6385	268.4723	-1.9312	259.7059	-1.3273	389.253	-2.0607	429.2336	-1.9544	92891.4219	-1.9054
014	2019-06-16t1959	1560733336.86	adult	126.0212	64.0523	-173.9984
014	2019-06-16t2359	1560747737.56	adult	130.0214	68.0525	-169.9982	1087.936	-0.14575	263.9337	-0.76633	225.014	-1.019	518.49	0.22654	937.9554	1.2484	538952.6875	-0.73034	574.7589	-1.0607	309.539	-1.0567	276.2865	-0.97562	493.2754	-1.0057	544.4662	-1.0173	107410.0312	-1.0106
014	2019-06-17t0359	1560762137.64	adult	134.0214	72.0526	-165.9981	988.2255	-0.39519	272.4922	-0.42458	238.6033	-0.46912	492.8971	-0.16194	727.7655	-0.18847	547709.4375	-0.55196	419.0256	-2.0256	292.5705	-1.35	288.8504	-0.7265	375.5323	-2.0329	398.7573	-2.06	99766.5312	-1.4052
014	2019-06-17t0759	1560776537.28	adult	138.0213	76.0525	-161.9982	1044.2021	-0.25015	298.4178	0.56496	276.4526	1.0456	467.3853	-0.5694	775.4992	0.16816	607578.625	0.55764	680.7424	-0.3058	365.2118	0.086876	342.5017	0.28666	560.2608	-0.29816	631.4551	-0.28474	125998.0781	0.099535
014	2019-06-17t1159	1560790941.15	adult	142.0224	80.0535	-157.9972	1794.662	1.7	300.4796	0.65404	255.8599	0.21666	550.6516	0.95009	1014.518	1.8963	612978.5	0.66936	868.7358	0.97367	307.5297	-1.0234	272.2974	-1.0301	574.739	-0.12583	697.8771	0.25894	107327.8516	-0.94256
014	2019-06-17t1559	1560805337.89	adult	146.0215	84.0526	-153.9981	1007.7247	-0.32892	268.9969	-0.55084	229.7248	-0.85199	510.6749	0.26845	805.8193	0.42457	549560.625	-0.51993	708.0979	-0.053877	367.9201	0.1806	317.1078	-0.18303	597.8662	0.12869	656.1576	-0.022002	125092.8281	0.086914
014	2019-06-17t1959	1560819737.55	adult	150.0214	88.0525	-149.9982	856.5561	-0.71817	271.8038	-0.45384	236.1458	-0.6148	522.2593	0.50488	707.8388	-0.26324	552577.125	-0.47435	801.7301	0.62627	380.2022	0.44433	346.8686	0.38934	590.3464	0.096874	731.1923	0.60667	130409.3438	0.41199
014	2019-06-17t2359	1560834137.86	adult	154.0215	92.0526	-145.9981	1243.7957	0.33335	305.9117	0.85154	274.3061	0.90402	523.5426	0.55163	890.5079	1.0749	624059.875	0.86828	617.4802	-0.60533	353.4388	-0.073576	324.7863	-0.034545	524.2537	-0.49856	579.989	-0.54787	121936.375	-0.062674
014	2019-06-18t0359	1560848538.15	adult	158.0215	96.0527	-141.998	631.1629	-1.2997	254.9358	-1.135	229.052	-0.95341	457.724	-0.62171	561.6383	-1.2809	519814.125	-1.1238	570.2479	-0.90356	345.0817	-0.22291	329.652	0.065519	510.9148	-0.58996	549.3345	-0.75702	117672.8594	-0.29362
014	2019-06-18t0759	1560862938.06	adult	162.0215	100.0527	-137.998	902.1374	-0.5485	281.5014	-0.11225	253.2276	0.0050938	469.5534	-0.38047	662.6688	-0.527	573981.375	-0.10163	539.728	-1.0787	346.5834	-0.16115	340.9026	0.30518	474.5969	-0.8947	523.2724	-0.92077	120611.0234	-0.089531
014	2019-06-18t1159	1560877338.03	adult	166.0215	104.0527	-133.998	1180.7621	0.23892	300.9872	0.64426	270.7289	0.70015	490.447	0.02768	708.1019	-0.17421	614916.9375	0.67663	710.818	0.20611	386.588	0.69338	374.7076	1.0056	581.515	0.21238	643.7097	0.12088	131439.9062	0.58972
014	2019-06-18t1559	1560891737.88	adult	170.0215	108.0526	-129.9981	674.3903	-1.1497	290.3745	0.22384	267.5826	0.55291	487.2315	-0.0043189	627.8159	-0.73101	590912.1875	0.21083	631.9404	-0.3035	365.8047	0.30925	349.6492	0.5301	548.9869	-0.043561	594.0837	-0.22275	124739.3984	0.23319
014	2019-06-18t1959	1560906138.03	adult	174.0215	112.0527	-125.998	725.5612	-0.99674	270.6095	-0.55582	240.4062	-0.57886	496.2632	0.1904	632.7606	-0.67063	552584.625	-0.52966	498.6533	-1.2155	333.3112	-0.3079	333.5205	0.23411	447.4949	-0.97155	477.9357	-1.114	115325.6719	-0.27774
014	2019-06-18t2359	1560920537.91	adult	178.0215	116.0526	-121.9981	976.2273	-0.2638	296.4617	0.46257	264.0406	0.37656	496.7771	0.23486	770.9936	0.35625	603299.625	0.44735	599.8228	-0.39487	312.6256	-0.6768	288.9558	-0.64465	527.7118	-0.1021	584.4921	-0.15166	108168.4531	-0.64808
014	2019-06-19t0359	1560934938.51	adult	182.0216	120.0528	-117.9979	1369.6951	0.91332	313.6421	1.1409	282.7604	1.1329	520.8289	0.71017	828.5676	0.80474	638888.875	1.1333	708.208	0.49784	361.622	0.38827	324.1395	0.11966	565.8422	0.36046	628.7478	0.30495	126206.0859	0.48646
014	2019-06-19t0759	1560949338.26	adult	186.0216	124.0527	-113.998	696.1938	-1.0503	299.7764	0.6009	279.1613	0.97144	444.3459	-0.62292	563.7106	-1.0806	610644.5625	0.59537	616.9385	-0.090297	349.123	0.20154	345.7436	0.62124	526.0191	0.061436	571.3629	-0.079968	120447.4375	0.21369
014	2019-06-19t1159	1560963738.32	adult	190.0216	128.0527	-109.998	998.59	-0.11938	289.6448	0.21395	256.0789	0.013035	524.1138	0.85575	767.4269	0.43776	590875.4375	0.22698	580.3394	-0.26764	351.1277	0.31696	337.5761	0.50888	505.9172	-0.038014	563.3019	-0.048626	121490.2031	0.35036
014	2019-06-19t1559	1560978138.39	adult	194.0216	132.0528	-105.9979	1087.0708	0.18593	303.7643	0.77085	276.3377	0.83216	477.0239	0.071089	722.6751	0.15559	618767.75	0.76404	588.437	-0.10804	347.3824	0.31865	331.0855	0.43399	503.6438	0.040568	542.1461	-0.1235	119846.9297	0.33111
014	2019-06-19t1959	1560992538.48	adult	198.0216	136.0528	-101.9979
014	2019-06-19t2359	1561006938.24	adult	202.0216	140.0527	-97.998
014	2019-06-20t0359	1561021339.28	adult	206.0219	144.053	-93.9977	1361.9324	1.2333	301.8685	0.74382	273.9999	0.71511	486.221	0.41574	793.1025	0.83547	616717.375	0.77361	550.1273	-0.094164	321.3593	0.036522	294.6864	-0.16164	492.1302	0.24309	532.2608	0.10686	111190.2969	0.067225
014	2019-06-20t0759	1561035738.16	adult	210.0216	148.0527	-89.998	941.1354	-0.10064	306.112	0.92499	277.6962	0.8614	506.254	0.82186	745.5199	0.54358	622937.875	0.91037	679.3558	1.0045	357.9677	0.88577	302.5107	0.078961	593.1996	1.3594	632.2206	1.0706	122066.9844	0.81253
014	2019-06-20t1159	1561050141.08	adult	214.0224	152.0535	-85.9972	889.0073	-0.22507	294.8487	0.5358	265.6184	0.38233	489.6938	0.62004	713.1437	0.37357	600606.75	0.53544	550.5415	0.11647	347.3324	0.76688	347.1637	1.1785	493.8282	0.48564	518.6246	0.20804	119829.6875	0.78013
014	2019-06-20t1559	1561064528.61	adult	218.0189	156.0501	-82.0007	958.5947	0.070914	267.0207	-0.46298	237.5172	-0.72944	465.4164	0.29016	740.506	0.64966	544455.1875	-0.45026	727.1957	1.6371	403.3246	2.0811	370.392	1.8228	602.217	1.7315	662.6336	1.6071	139550.3281	2.1232
014	2019-06-20t1959	1561078929.02	adult	222.019	160.0502	-78.0005
014	2019-06-20t2359	1561093329.16	adult	226.0191	164.0502	-74.0005	1569.2566	2.4582	292.654	0.56339	260.0897	0.19822	482.2065	0.72572	883.8752	1.8949	597306.75	0.5871	581.6682	0.70388	348.9888	1.1331	323.4254	0.90792	500.0472	0.92621	544.9912	0.80488	119703.1719	1.1025
014	2019-06-21t0359	1561107729.79	adult	230.0192	168.0504	-70.0003	857.2328	-0.12894	289.7686	0.49406	265.5866	0.42761	473.939	0.6641	705.5961	0.60025	590838.125	0.50797	507.2234	0.19095	318.7264	0.55999	301.506	0.45691	440.5884	0.40004	476.0145	0.27571	109960.6172	0.5736
014	2019-06-21t0759	1561122129.17	adult	234.0191	172.0502	-66.0005	1138.2665	1.0364	302.1506	0.9802	270.5083	0.63278	516.9726	1.4509	850.7171	1.8103	616991.5	1.0124	556.5853	0.73841	331.338	0.96651	308.9106	0.74196	488.237	1.0766	519.1811	0.82674	111992.2344	0.82348
014	2019-06-21t1159	1561136527.81	adult	238.0187	176.0498	-62.0009	1140.5465	1.1457	313.3206	1.4176	286.0794	1.2518	515.6185	1.5019	781.6374	1.354	638860.75	1.4365	576.9928	1.0546	344.8865	1.416	313.7543	0.97604	514.1241	1.5375	552.0797	1.3073	118640.9688	1.4081
014	2019-06-21t1559	1561150930.13	adult	242.0193	180.0505	-58.0002	1106.7587	1.1125	329.6315	2.0354	304.7653	1.9868	506.4409	1.4254	720.1219	0.94932	672448.25	2.0647	542.2903	0.87886	325.9397	1.0898	303.0226	0.79744	464.6438	1.1073	503.224	0.95917	112449.1953	1.1056
014	2019-06-21t1959	1561165330.19	adult	246.0193	184.0505	-54.0002	1177.391	1.5337	311.2259	1.4099	281.9952	1.1153	531.5491	1.91	843.3026	2.0273	633344.6875	1.4105	584.8154	1.4302	332.2052	1.3844	316.2277	1.2874	477.5462	1.4392	533.6343	1.4529	114610.7812	1.4014
014	2019-06-21t2359	1561179729.77	adult	250.0192	188.0504	-50.0003	946.8835	0.62382	292.2227	0.77141	268.5285	0.61059	471.2495	1.0035	708.5216	1.0241	594965.375	0.77598	641.6121	2.1598	356.2711	2.1613	331.3255	1.869	532.3445	2.3517	596.5273	2.3562	123269.8125	2.2081
014	2019-06-22t0359	1561194129.62	adult	254.0192	192.0503	-46.0004	1091.109	1.4098	303.2127	1.199	276.3462	0.92641	480.2581	1.2274	801.3738	1.878	617341	1.2074	475.5954	0.66373	305.8949	0.98753	297.0721	0.98954	411.7037	0.92912	446.9497	0.82041	104616.0625	0.93328
014	2019-06-22t0759	1561208529.92	adult	258.0193	196.0504	-42.0003	1079.1177	1.4962	302.3806	1.2084	276.5114	0.94896	487.322	1.4195	762.1913	1.6493	615344.625	1.2133	484.4061	0.91226	297.4401	0.90179	298.0464	1.1609	378.0459	0.63047	419.5056	0.65997	102914.2812	0.94415
014	2019-06-22t1159	1561222929.95	adult	262.0193	200.0504	-38.0003	761.7891	0.0093615	298.4875	1.1117	279.6028	1.0836	461.5857	1.082	623.7119	0.5754	607123.5	1.1123	449.2952	0.69534	294.1468	0.96024	288.1013	0.98632	385.739	0.93185	408.8876	0.70477	101186.4844	0.95519
014	2019-06-22t1559	1561237329.98	adult	266.0193	204.0504	-34.0003
014	2019-06-22t1959	1561251730.38	adult	270.0194	208.0505	-30.0002
014	2019-06-22t2359	1561266130.11	adult	274.0193	212.0505	-26.0002
014	2019-06-23t0359	1561280530.51	adult	278.0194	216.0506	-22.0001
014	2019-06-23t0759	1561294930.44	adult	282.0194	220.0506	-18.0001
014	2019-06-23t1159	1561309330.39	adult	286.0194	224.0505	-14.0002
014	2019-06-23t1559	1561323730.74	adult	290.0195	228.0506	-10.0001
014	2019-06-23t1959	1561338130.54	adult	294.0194	232.0506	-6.0001
014	2019-06-23t2359	1561352531.04	adult	298.0196	236.0507	-2
014	2019-06-24t0359	1561366930.87	dead	302.0195	240.0507	2
015	2019-06-11t1158	1560272492.72	egg	-1.9923	-51.961	-246.0117
015	2019-06-11t1557	1560286837.41	larva	1.9923	-47.9763	-242.0271
015	2019-06-11t1957	1560301237.69	larva	5.9924	-43.9763	-238.027
015	2019-06-11t2357	1560315638.47	larva	9.9926	-39.976	-234.0268
015	2019-06-12t0357	1560330038.52	larva	13.9926	-35.976	-230.0268
015	2019-06-12t0757	1560344439.15	larva	17.9928	-31.9759	-226.0266
015	2019-06-12t1157	1560358838.29	larva	21.9926	-27.9761	-222.0268
015	2019-06-12t1557	1560373238.5	larva	25.9926	-23.976	-218.0268
015	2019-06-12t1957	1560387639	larva	29.9928	-19.9759	-214.0266
015	2019-06-13t0920	1560435809.31	larva	43.3734	-6.5953	-200.646
015	2019-06-13t0956	1560437969.29	larva	43.9734	-5.9953	-200.046	2215.6997	2.254	226.0589	-1.7689	186.9446	-1.844	388.351	-2.226	953.0658	0.45109	461612.1875	-1.7445	823.8947	-0.82861	317.848	-1.6115	265.1529	-1.5107	629.4453	-1.1811	717.5661	-1.0473	108386.1797	-1.646
015	2019-06-13t1356	1560452354.07	larva	47.9692	-1.9995	-196.0502	1948.6665	1.7006	295.9745	-0.10373	244.9131	-0.41468	532.9522	-0.45286	932.8417	0.36725	603492	-0.087825	1184.3748	0.28569	355.7769	-1.2095	239.5788	-1.8345	881.737	-0.044439	1011.2497	0.015959	120252.6016	-1.2831
015	2019-06-13t1756	1560466750.42	adult	51.9682	1.9995	-192.0512	1764.7042	1.3173	329.0533	0.69967	277.4928	0.39935	591.9322	0.27782	1002.7954	0.74594	672255.8125	0.73074	1987.8881	2.8556	453.2467	-0.095201	288.5755	-1.2672	1147.8837	1.2391	1667.1917	2.4826	157276.5938	-0.055486
015	2019-06-13t2156	1560481149.88	adult	55.968	5.9993	-188.0514	2011.924	1.9057	359.9533	1.4914	302.5148	1.0481	633.629	0.80905	1010.4541	0.81028	733944.875	1.5026	1452.8937	1.2693	455.9315	-0.025194	287.4826	-1.2931	1133.3898	1.2758	1304.4014	1.238	157752.2812	0.00083078
015	2019-06-14t0156	1560495552.76	adult	59.9688	10.0001	-184.0506	1551.1849	0.87337	294.8683	-0.28583	251.6094	-0.43687	576.5725	0.04581	972.1766	0.63458	601531.4375	-0.26333	824.9327	-0.73396	352.7339	-1.2549	294.1834	-1.2201	726.4522	-0.63986	804.7848	-0.63294	119224.0625	-1.3346
015	2019-06-14t0556	1560509953.11	adult	63.9689	14.0002	-180.0505	752.1234	-0.97671	283.2133	-0.66432	248.5088	-0.59564	540.811	-0.45309	684.431	-0.87776	577188.75	-0.64642	960.7228	-0.2374	439.5396	-0.14576	372.2168	-0.20758	823.6373	-0.097278	886.1911	-0.26647	152080.6875	-0.11801
015	2019-06-14t0956	1560524357.13	adult	67.97	18.0014	-176.0494	1099.3408	-0.15948	276.8123	-0.91208	242.7941	-0.84052	550.7933	-0.33762	753.0915	-0.50099	564697.125	-0.88311	1240.1613	0.81459	373.6325	-0.9862	296.4092	-1.2118	750.9204	-0.4299	1084.7441	0.6291	129276.8359	-0.96094
015	2019-06-14t1356	1560538768.1	adult	71.9731	22.0044	-172.0463	815.1845	-0.83513	279.6754	-0.89784	245.8048	-0.82661	515.5104	-0.85063	675.7196	-0.91463	571376.875	-0.85479	926.1893	-0.26987	422.2047	-0.29965	358.6487	-0.35947	790.5528	-0.15207	917.6016	-0.02326	146082.8125	-0.26985
015	2019-06-14t1756	1560553156.69	adult	75.9699	26.0012	-168.0495
015	2019-06-14t1959	1560560539.27	adult	78.0206	28.052	-165.9988	890.8917	-0.65177	260.0956	-1.6068	223.5081	-1.6632	493.2734	-1.202	687.6907	-0.8352	529294.625	-1.5845	691.2305	-1.1297	355.873	-1.2301	325.3682	-0.81562	598.2221	-1.2314	647.6525	-1.2039	123487.9375	-1.1859
015	2019-06-14t2359	1560574941.07	adult	82.0211	32.0525	-161.9983	1539.1785	0.95144	236.4133	-2.41	204.0792	-2.369	409.8856	-2.4141	860.426	0.16342	482755.875	-2.3482	678.1121	-1.1486	297.3907	-2.1182	251.6735	-1.8963	569.7475	-1.3705	658.4367	-1.1084	101707.6406	-2.1453
015	2019-06-15t0359	1560589340.99	adult	86.0211	36.0524	-157.9983	499.5187	-1.6055	223.188	-2.8208	205.3845	-2.3134	356.9261	-3.1511	399.8159	-2.4488	454857.0938	-2.7635	500.5973	-1.882	295.9268	-2.0847	264.3102	-1.6754	454.4564	-2.0851	482.7303	-1.9653	102094.7578	-2.0698
015	2019-06-15t0759	1560603741.03	adult	90.0211	40.0524	-153.9983	1026.2504	-0.30868	291.0375	-0.54391	265.3884	-0.1989	447.9938	-1.7439	712.8378	-0.61756	594880.625	-0.49289	1096.6958	0.90933	385.1369	-0.53308	304.3039	-1.0084	740.7133	0.021381	965.7737	0.73338	129406	-0.68416
015	2019-06-15t1159	1560618141.45	adult	94.0212	44.0526	-149.9982	754.9976	-0.96859	250.7909	-1.8123	228.1301	-1.4326	399.9983	-2.3962	633.156	-1.0601	507851.5938	-1.8181	515.4816	-1.7572	288.7709	-2.0541	272.0088	-1.459	446.9189	-2.0184	482.6216	-1.888	99048.4219	-2.0672
015	2019-06-15t1559	1560632541.17	adult	98.0211	48.0525	-145.9983	451.3371	-1.7029	217.8569	-2.8569	201.5455	-2.3198	334.7991	-3.3262	379.1539	-2.5671	444210.3125	-2.7869	359.812	-2.5091	247.0029	-2.6892	241.9933	-1.886	327.1078	-2.869	347.7425	-2.6491	85710	-2.6499
015	2019-06-15t1959	1560646941.66	adult	102.0213	52.0526	-141.9981	959.7117	-0.47277	239.9902	-2.0389	219.1457	-1.6206	395.7254	-2.3294	580.1792	-1.3405	489100	-1.9894	785.3677	-0.28102	337.7691	-1.03	292.1891	-1.0095	598.4157	-0.68687	686.5175	-0.54012	116530.3281	-1.0156
015	2019-06-15t2359	1560661341.62	adult	106.0213	56.0526	-137.9981	727.5345	-1.0369	219.6013	-2.6757	196.7534	-2.3784	398.5601	-2.22	615.6982	-1.1028	447767.0625	-2.6141	684.1064	-0.74587	281.5985	-1.9349	247.548	-1.6934	486.4937	-1.4944	586.9465	-1.0901	96869.8906	-1.9358
015	2019-06-16t0359	1560675742.14	adult	110.0214	60.0527	-133.998	1324.0948	0.41611	295.2282	0.031098	271.8062	0.48333	465.2306	-1.0833	655.2264	-0.83109	602560.75	0.055192	880.4557	0.433	325.0617	-1.0804	283.1696	-1.0444	601.4297	-0.4565	780.8477	0.26729	112146.2969	-1.0668
015	2019-06-16t0759	1560690142.15	adult	114.0214	64.0528	-129.998	1173.8508	0.053544	252.831	-1.3838	228.4187	-1.0677	398.0426	-2.0946	756.5921	-0.14537	516028.0938	-1.3393	635.6859	-0.89731	284.7934	-1.7398	248.9705	-1.5822	505.9901	-1.176	588.1778	-0.94876	98253.7266	-1.7271
015	2019-06-16t1159	1560704541.38	adult	118.0212	68.0525	-125.9982	1159.6046	0.023374	221.4043	-2.4458	199.339	-2.1154	349.4241	-2.8323	688.0208	-0.56236	452107.625	-2.3829	865.6907	0.55091	238.902	-2.532	202.2662	-2.3629	488.2622	-1.2524	626.6736	-0.60862	82182.2891	-2.5337
015	2019-06-16t1559	1560718941.2	adult	122.0211	72.0525	-121.9983	1500.6538	0.87403	280.1607	-0.26667	259.9689	0.26783	425.4702	-1.4964	679.1371	-0.59317	571247.75	-0.24869	439.4278	-1.9874	287.2291	-1.5779	280.4652	-0.95846	368.9238	-2.2417	415.7839	-2.051	97945.1094	-1.629
015	2019-06-16t1959	1560733341.45	adult	126.0212	76.0526	-117.9982	1049.5061	-0.24366	242.5349	-1.588	222.0655	-1.1586	382.0523	-2.1717	665.4261	-0.66162	493558.4375	-1.5709	667.1324	-0.5262	238.6903	-2.4525	218.5604	-2.0429	396.4712	-1.9371	503.1702	-1.3691	82109.4531	-2.4561
015	2019-06-16t2359	1560747742.17	adult	130.0214	80.0528	-113.998
015	2019-06-17t0359	1560762142.27	adult	134.0214	84.0528	-109.998	718.4178	-1.0771	283.6693	-0.0070517	268.8728	0.73311	414.7144	-1.5286	607.1381	-1.0352	577550.75	-0.0096146	511.3661	-1.4322	254.843	-2.0806	234.2795	-1.7384	381.1539	-1.9815	433.8959	-1.7982	87920.8516	-2.0712
015	2019-06-17t0759	1560776541.94	adult	138.0214	88.0527	-105.998	1065.7915	-0.19498	239.0819	-1.6726	218.9047	-1.2555	360.3346	-2.4627	628.7135	-0.8726	487487.9062	-1.6524	647.6051	-0.5218	291.4387	-1.3504	267.7492	-1.1128	450.2484	-1.3127	518.5088	-1.1361	101712.0938	-1.274
015	2019-06-17t1159	1560790945.88	adult	142.0224	92.0538	-101.997	1098.7062	-0.10226	238.7688	-1.6945	220.6053	-1.2006	357.6997	-2.4972	644.285	-0.74997	486610.8125	-1.6842	540.0101	-1.2043	290.2097	-1.3634	268.6579	-1.0988	431.5939	-1.4591	503.6446	-1.2249	100122.3359	-1.353
015	2019-06-17t1559	1560805342.54	adult	146.0215	96.0529	-97.9979	827.4542	-0.80242	225.2681	-2.2275	208.5708	-1.7055	339.7458	-2.8101	583.3192	-1.1754	458871.0625	-2.2251	313.5553	-2.7134	237.2477	-2.407	237.116	-1.7084	269.6454	-2.9636	288.8002	-2.8691	82087.7109	-2.3841
015	2019-06-17t1959	1560819742.15	adult	150.0214	100.0528	-93.998	820.827	-0.81318	226.9456	-2.1827	212.3829	-1.5754	323.6368	-3.0912	559.1624	-1.3362	463196	-2.1647	293.4466	-2.8572	233.375	-2.4895	234.139	-1.7816	270.2155	-2.9533	284.0648	-2.9067	80747.75	-2.4662
015	2019-06-17t2359	1560834142.52	adult	154.0215	104.0529	-89.9979	1378.3873	0.69457	232.0615	-2.0037	216.7931	-1.4226	328.3545	-2.9904	658.2911	-0.60283	472709.25	-2.0021	662.9715	-0.28873	266.2716	-1.8295	240.0871	-1.6821	456.8795	-1.1473	572.403	-0.60825	91597.4375	-1.8347
015	2019-06-18t0359	1560848542.83	adult	158.0216	108.0529	-85.9978	1069.0356	-0.11628	288.1346	0.15154	273.2608	0.83641	385.9443	-1.925	649.8038	-0.64414	587506.375	0.16235	556.0228	-1.004	316.8658	-0.79501	298.7287	-0.54196	459.4193	-1.0903	526.4473	-0.94134	109001.8516	-0.80324
015	2019-06-18t0759	1560862942.71	adult	162.0216	112.0529	-81.9978	877.4545	-0.61583	290.3606	0.23229	277.8169	1.0035	389.0897	-1.8423	594.2023	-1.0217	592045.3125	0.24262	578.6404	-0.80082	299.9659	-1.1101	283.5545	-0.83216	453.4974	-1.1009	529.4328	-0.87073	103488.25	-1.1
015	2019-06-18t1159	1560877342.75	adult	166.0216	116.0529	-77.9978	832.1857	-0.72335	290.144	0.22068	278.8904	1.0329	381.3572	-1.9557	583.2352	-1.0762	591603.625	0.23047	629.6167	-0.37972	315.3345	-0.75993	294.1636	-0.60569	493.8237	-0.6471	536.475	-0.75614	108790.3906	-0.74993
015	2019-06-18t1559	1560891742.5	adult	170.0215	120.0528	-73.9979	938.2487	-0.41195	291.2361	0.25763	279.2451	1.0301	386.0422	-1.8451	563.7502	-1.1936	594995.4375	0.28925	574.553	-0.72196	313.0876	-0.76767	290.8856	-0.65555	477.7875	-0.74354	550.864	-0.57878	108328.3125	-0.73922
015	2019-06-18t1959	1560906142.69	adult	174.0216	124.0529	-69.9978	656.3951	-1.1931	288.4429	0.14573	278.096	0.9682	375.8125	-2.0011	500.4356	-1.6267	586981.25	0.13249	685.2896	0.15799	319.5724	-0.58881	291.7265	-0.61641	504.3147	-0.412	581.9188	-0.25237	110572.0312	-0.55974
015	2019-06-18t2359	1560920542.56	adult	178.0215	128.0529	-65.9979	602.5767	-1.3418	289.2792	0.17977	278.3316	0.96426	388.5727	-1.7311	502.4324	-1.5865	590129.5	0.19381	633.2059	-0.14735	316.6197	-0.59507	291.2099	-0.59838	478.8524	-0.58356	568.8017	-0.28223	108600.5547	-0.62242
015	2019-06-19t0359	1560934943.2	adult	182.0217	132.053	-61.9977	659.2993	-1.1704	293.2427	0.33936	282.1996	1.1098	387.1355	-1.7094	503.9601	-1.5467	596749	0.32435	405.3748	-1.7595	279.2061	-1.2991	279.0388	-0.815	324.2775	-2.0184	351.9434	-2.0044	96884.5156	-1.2568
015	2019-06-19t0759	1560949342.94	adult	186.0216	136.053	-57.9978	646.1682	-1.1995	293.6378	0.36082	284.1613	1.1768	390.4105	-1.5926	517.8239	-1.4136	598433.875	0.36224	606.1914	-0.17065	324.126	-0.3102	300.7759	-0.31996	496.5193	-0.22843	576.1308	-0.040169	111499.3438	-0.31843
015	2019-06-19t1159	1560963743.04	adult	190.0217	140.053	-53.9977	643.5	-1.1955	291.7531	0.29591	282.5211	1.0966	388.8431	-1.5554	490.3878	-1.577	594301.125	0.29196	586.9183	-0.21838	301.9376	-0.68925	285.4167	-0.59399	440.9077	-0.67477	556.4501	-0.10577	102960.7188	-0.7509
015	2019-06-19t1559	1560978143.11	adult	194.0217	144.053	-49.9977	644.9739	-1.1766	296.8975	0.50553	287.5017	1.2888	390.8079	-1.4503	495.6097	-1.5006	605374	0.51159	564.3277	-0.28868	317.8303	-0.28545	300.49	-0.21967	446.7906	-0.51465	520.5782	-0.30324	108697.9453	-0.3311
015	2019-06-19t1959	1560992543.22	adult	198.0217	148.053	-45.9977	883.0601	-0.41315	305.8438	0.86099	293.7451	1.5332	405.1737	-1.1266	571.8898	-0.90151	621780.375	0.83108	557.1761	-0.24226	318.4719	-0.19157	302.7328	-0.11226	456.6833	-0.3148	508.1517	-0.30387	109872.8125	-0.18048
015	2019-06-19t2359	1561006942.91	adult	202.0216	152.053	-41.9978	993.321	-0.020914	293.7258	0.41457	280.5833	0.98765	381.3015	-1.459	642.9063	-0.32738	599200.6875	0.42796	527.2914	-0.36858	291.5753	-0.66047	281.9285	-0.50314	383.5099	-0.93012	475.1493	-0.47902	97969.2969	-0.80742
015	2019-06-20t0359	1561021343.97	adult	206.0219	156.0533	-37.9975	657.3912	-1.0766	297.9425	0.59487	289.9687	1.3631	376.8252	-1.457	546.1509	-0.98927	608100.625	0.61394	400.2327	-1.2362	288.3976	-0.64483	284.8284	-0.38019	350.946	-1.1507	372.2556	-1.2477	99497.1562	-0.63502
015	2019-06-20t0759	1561035742.84	adult	210.0216	160.0529	-33.9978	620.8832	-1.1753	298.89	0.65262	290.5623	1.3815	377.6263	-1.3627	527.8123	-1.0727	610034.375	0.67251	393.403	-1.1973	296.1889	-0.40115	292.9816	-0.13545	357.1075	-0.99215	385.0941	-1.0438	102481.375	-0.37292
015	2019-06-20t1159	1561050145.98	adult	214.0225	164.0538	-29.9969	646.8745	-1.0575	302.3911	0.81825	293.2521	1.4927	385.0755	-1.1471	534.9324	-0.95902	617180.3125	0.83913	438.8465	-0.76025	297.9564	-0.27941	293.3796	-0.056696	357.7653	-0.89781	380.7596	-0.99672	103092.9141	-0.25044
015	2019-06-20t1559	1561064533.36	adult	218.019	168.0503	-26.0004	718.9023	-0.77342	303.4239	0.89147	295.2353	1.5774	382.7531	-1.0998	526.7234	-0.96168	619288.125	0.91349	413.8654	-0.87275	303.3365	-0.076801	300.2817	0.17744	363.4084	-0.75067	376.4778	-0.95018	103437.7344	-0.14158
015	2019-06-20t1959	1561078933.75	adult	222.0191	172.0504	-22.0003	614.6381	-1.113	303.892	0.94278	295.8131	1.606	382.3912	-1.0213	508.3671	-1.043	620243.5625	0.96597	392.5765	-0.96129	293.5775	-0.20022	292.7731	0.075986	345.168	-0.85229	378.0767	-0.84922	101284.2188	-0.189
015	2019-06-20t2359	1561093333.87	adult	226.0191	176.0505	-18.0003	795.5387	-0.41329	305.0166	1.0176	295.1718	1.5863	399.878	-0.64627	576.7359	-0.46112	623453.875	1.0585	419.4358	-0.65239	299.154	0.015111	298.05	0.28401	355.259	-0.65139	382.6622	-0.71659	103507.2656	0.046627
015	2019-06-21t0359	1561107734.6	adult	230.0193	180.0507	-14.0001	853.2452	-0.14417	308.215	1.1675	299.2998	1.7549	391.131	-0.70963	561.9853	-0.51184	628142.1875	1.177	395.1129	-0.76814	291.9156	-0.054202	291.3405	0.20059	338.3512	-0.7431	370.8118	-0.73632	101002.7812	-0.022676
015	2019-06-21t0759	1561122133.89	adult	234.0191	184.0505	-10.0003	762.6009	-0.44207	306.9126	1.153	298.3715	1.7244	390.2592	-0.64181	548.3051	-0.55465	626408.625	1.1804	365.1451	-0.94015	289.9168	-0.0037852	290.8906	0.27525	330.4344	-0.73776	345.139	-0.89514	100311.2031	0.028435
015	2019-06-21t1159	1561136532.58	adult	238.0188	188.0501	-6.0006	650.218	-0.84723	305.4029	1.1321	297.0706	1.6803	394.5129	-0.48961	517.2576	-0.7349	623327.375	1.1608	370.9727	-0.80037	292.9964	0.17099	291.5228	0.38352	336.5133	-0.56763	352.3587	-0.72972	99911.7812	0.10249
015	2019-06-21t1559	1561150934.86	adult	242.0194	192.0507	-2	622.3361	-0.92506	301.9596	1.0433	294.2616	1.5793	381.1912	-0.62592	518.714	-0.65894	614789.75	1.0463	421.1697	-0.24327	298.756	0.42064	295.4616	0.58966	354.0088	-0.24803	387.8783	-0.25689	103369.5547	0.45615
015	2019-06-21t1959	1561165334.97	dead	246.0194	196.0508	2	681.7525	-0.62835	300.7177	1.0353	293.4844	1.5591	372.3119	-0.68835	510.4425	-0.65964	611659.6875	1.0292	387.0769	-0.45872	292.3201	0.37528	293.9041	0.65356	330.8111	-0.42375	355.1796	-0.49721	100265.7812	0.34678
018	2019-06-11t1158	1560272505.84	egg	-1.9924	-55.9605	-298.0125
018	2019-06-11t1557	1560286850.84	larva	1.9924	-51.9758	-294.0277
018	2019-06-11t1957	1560301251.17	larva	5.9925	-47.9757	-290.0276
018	2019-06-11t2357	1560315651.95	larva	9.9927	-43.9755	-286.0274
018	2019-06-12t0357	1560330052.07	larva	13.9927	-39.9755	-282.0274
018	2019-06-12t0757	1560344453.14	larva	17.993	-35.9752	-278.0271
018	2019-06-12t1157	1560358851.93	larva	21.9927	-31.9755	-274.0274
018	2019-06-12t1557	1560373252.13	larva	25.9927	-27.9755	-270.0274
018	2019-06-12t1957	1560387652.66	larva	29.9929	-23.9753	-266.0272
018	2019-06-13t0920	1560435823.08	larva	43.3735	-10.5946	-252.6466
018	2019-06-13t0956	1560437982.94	larva	43.9735	-9.9947	-252.0466	1197.8429	0.023332	285.3968	-0.31029	248.6965	-0.24313	528.3903	-0.47759	847.5646	-0.078747	581638.75	-0.29836	556.8144	-1.6164	335.6533	-1.4205	332.6329	-0.73007	499.6621	-1.7405	532.2076	-1.6893	115464.7188	-1.4255
018	2019-06-13t1356	1560452367.83	larva	47.9693	-5.9989	-248.0508	823.8997	-0.79832	263.1791	-0.93005	231.4687	-0.77146	518.2592	-0.6392	700.1556	-0.81505	536885.375	-0.90962	1485.3164	1.1992	582.4509	1.3023	487.7069	1.1047	1111.3336	0.97903	1273.2439	0.95101	201528.0156	1.3328
018	2019-06-13t1756	1560466764.06	larva	51.9683	-1.9999	-244.0518	877.7978	-0.67929	293.0994	-0.22943	268.709	0.16058	567.9485	-0.031208	754.1679	-0.53255	596750.375	-0.2237	1098.0422	0.071401	483.2311	0.24855	430.1101	0.45055	990.7606	0.5135	1049.4553	0.20742	166231.5	0.24268
018	2019-06-13t2156	1560481163.46	adult	55.9681	1.9999	-240.052	733.5891	-1.0091	286.8347	-0.44784	264.971	0.0018849	544.7901	-0.35421	645.7755	-1.0882	582848.0625	-0.45549	1331.2969	0.87649	536.6297	0.93341	460.0297	0.8539	1004.504	0.65807	1212.3383	0.8875	181380.8438	0.81596
018	2019-06-14t0156	1560495566.48	adult	59.9689	6.0008	-236.0512
018	2019-06-14t0556	1560509966.8	adult	63.969	10.0008	-232.0511	846.7041	-0.75557	292.6838	-0.39901	257.6382	-0.32755	589.0311	0.19971	718.6375	-0.69505	596197	-0.38685	953.689	-0.26176	436.6574	-0.18275	376.481	-0.15167	802.4749	-0.20737	884.1607	-0.27478	151956.7812	-0.12262
018	2019-06-14t0956	1560524370.99	adult	67.9702	14.002	-228.0499	1053.6774	-0.26762	300.6037	-0.22589	256.9425	-0.4134	608.8701	0.4624	914.0689	0.37047	611427.9375	-0.22706	1555.6859	1.9503	575.0925	1.7116	471.0513	1.1418	1258.7133	2.3361	1463.5704	2.2443	196106.5312	1.6372
018	2019-06-14t1356	1560538782.08	adult	71.9733	18.0051	-224.0468	1356.9598	0.46454	361.5412	1.5359	331.3957	1.8322	639.9529	0.8942	928.7666	0.47415	737544.125	1.5461	941.6882	-0.2117	502.2677	0.82271	475.2774	1.2581	852.2287	0.20111	915.3117	-0.033456	173282.3438	0.83695
018	2019-06-14t1756	1560553170.45	adult	75.97	22.0019	-220.0501	1602.4188	1.0764	354.8409	1.3393	314.2841	1.2868	687.128	1.5746	1150.1546	1.7324	724939.9375	1.3655	1349.6439	1.4463	567.6032	1.8833	454.069	1.0203	1139.6955	2.0319	1299.0873	1.8281	191282.2812	1.7056
018	2019-06-14t1959	1560560553.1	adult	78.0208	24.0526	-217.9993	1208.7283	0.12563	345.6765	1.059	301.5617	0.87053	676.7091	1.4373	966.0824	0.72469	704488.75	1.0611	1497.2543	2.1153	552.6009	1.7397	483.2455	1.4764	1059.7739	1.6423	1233.6483	1.6036	191752.5	1.8044
018	2019-06-14t2359	1560574954.93	adult	82.0213	28.0531	-213.9988	908.4283	-0.60441	288.3911	-0.74726	245.321	-0.99404	578.3564	0.043432	783.4484	-0.27372	587741	-0.72252	1190.8198	1.025	495.4401	1.0072	420.1771	0.62428	893.9341	0.76585	1082.3735	1.0309	167458.7656	0.86472
018	2019-06-15t0359	1560589354.94	adult	86.0213	32.0531	-209.9988	1907.7305	1.8583	370.4058	1.9721	340.0725	2.2707	652.4902	1.2094	1005.6563	1.0391	754516.5625	1.9506	1671.8505	3.3214	511.7493	1.4156	373.5146	-0.0050819	1116.0509	2.4697	1325.2309	2.484	177577	1.4801
018	2019-06-15t0759	1560603754.94	adult	90.0213	36.0531	-205.9988	1237.8679	0.20877	342.2755	1.1494	318.578	1.6475	622.9379	0.86552	832.5921	0.08132	698584.25	1.1601	1161.9154	1.212	470.6787	0.88653	368.962	0.0011354	933.7774	1.4033	1060.8105	1.2571	161913.4844	0.87987
018	2019-06-15t1159	1560618155.24	adult	94.0214	40.0532	-201.9987	1560.9043	0.99019	340.5182	1.1901	300.3479	1.1193	631.0934	1.0899	899.7323	0.51849	694657.125	1.1927	789.5195	-0.43205	431.038	0.35342	423.6997	0.95403	648.5843	-0.52364	700.1524	-0.64053	149139.1562	0.39017
018	2019-06-15t1559	1560632555.31	adult	98.0214	44.0532	-197.9987	1628.7114	1.148	312.7336	0.35325	264.7204	-0.051222	622.9224	1.0771	1093.1241	1.731	637663.75	0.36447	871.7877	0.067751	427.3033	0.41404	407.5007	0.79224	709.833	0.061668	793.4929	0.0075749	147419.6562	0.42929
018	2019-06-15t1959	1560646955.63	adult	102.0215	48.0533	-193.9986	867.603	-0.69572	268.0174	-1.08	226.9313	-1.3369	551.3208	0.085053	741.439	-0.35157	546219.5	-1.0483	730.4906	-0.56834	344.6671	-0.90943	282.0597	-1.176	614.6093	-0.55897	685.8478	-0.54426	115808.1562	-1.0522
018	2019-06-15t2359	1560661355.4	adult	106.0214	52.0532	-189.9987	937.8126	-0.52639	301.1651	0.14687	259.9335	-0.046202	598.6473	0.9381	797.6487	0.03573	611365.125	0.11471	817.9774	-0.016285	396.5724	0.10588	348.3226	-0.011805	733.7222	0.51775	787.7319	0.19984	138007.2031	0.18153
018	2019-06-16t0359	1560675756.02	adult	110.0216	56.0534	-185.9985	869.6834	-0.69296	303.6898	0.32742	263.2409	0.16343	535.2432	0.041414	700.3157	-0.54304	619830.875	0.34697	1118.3665	1.7818	411.6921	0.4811	319.0224	-0.43758	842.3882	1.5615	926.4937	1.2375	140387.0156	0.40944
018	2019-06-16t0759	1560690156.1	adult	114.0216	60.0534	-181.9985	1408.1678	0.62901	346.8804	1.9505	306.7125	1.8893	636.1259	1.7957	937.2397	1.0321	707289.1875	1.9341	599.8111	-1.108	421.2321	0.75783	418.881	1.3373	550.2068	-0.7961	591.1918	-0.92802	145325.0938	0.77257
018	2019-06-16t1159	1560704555.26	adult	118.0214	64.0532	-177.9987	891.5817	-0.63896	300.2979	0.38581	277.3405	0.8644	458.3244	-1.0245	653.1565	-0.79383	612607.6875	0.3993	617.0942	-0.94989	345.9394	-0.54274	296.1822	-0.72256	571.3929	-0.52341	610.6988	-0.72128	119003.1562	-0.54788
018	2019-06-16t1559	1560718955.09	adult	122.0213	68.0531	-173.9988	1294.4812	0.36229	317.3315	1.0825	287.1414	1.3176	510.7562	-0.060499	680.3212	-0.58518	647673.625	1.0923	1040.7871	1.7176	463.8478	1.7497	406.7676	1.2853	814.2111	1.7241	911.479	1.5099	161882.875	1.8679
018	2019-06-16t1959	1560733355.38	adult	126.0214	72.0532	-169.9987	1658.5599	1.2742	319.5572	1.2356	275.8833	0.94242	559.4761	0.85357	1030.6942	1.8383	651896.75	1.2394	845.2582	0.58798	408.8053	0.78867	393.3431	1.1128	613.8262	0.019725	758.617	0.49122	141446.6406	0.82641
018	2019-06-16t2359	1560747756.18	adult	130.0216	76.0535	-165.9985	1032.2271	-0.28539	276.7316	-0.29265	244.3997	-0.2551	502.3999	-0.051266	797.5612	0.27468	563979.0625	-0.28092	1069.2743	2.0748	402.0792	0.72247	340.4214	0.19933	714.5369	1.0035	900.74	1.6079	137109	0.64734
018	2019-06-17t0359	1560762156.36	adult	134.0217	80.0535	-161.9984	991.6518	-0.38653	264.4754	-0.72405	228.0715	-0.88742	496.4938	-0.09906	734.5407	-0.14091	539529.75	-0.70061	600.8538	-0.85714	343.2094	-0.3695	312.3399	-0.29094	532.9742	-0.59239	581.5993	-0.69777	118407.2344	-0.35719
018	2019-06-17t0759	1560776555.95	adult	138.0216	84.0534	-157.9985	974.3231	-0.42873	265.2043	-0.68754	231.6328	-0.74658	482.4317	-0.30329	738.1715	-0.096507	539160.25	-0.70147	561.0319	-1.0861	367.5604	0.13264	357.4458	0.56643	515.5929	-0.71009	548.9512	-0.9066	126808.3438	0.14537
018	2019-06-17t1159	1560790960.33	adult	142.0228	88.0546	-153.9973	1623.3182	1.2563	302.1379	0.71715	266.5696	0.6472	507.6576	0.18196	861.2662	0.80094	617569.8125	0.75488	771.8232	0.33159	423.5266	1.2532	390.6555	1.2057	675.6722	0.8143	757.6065	0.71524	144422.5625	1.1705
018	2019-06-17t1559	1560805356.69	adult	146.0218	92.0536	-149.9983	643.522	-1.2855	278.3559	-0.19199	264.2126	0.53945	402.2974	-1.6835	568.9248	-1.279	567567.75	-0.18136	695.3478	-0.13982	326.7518	-0.63462	287.8595	-0.74077	526.5866	-0.54286	603.2376	-0.43214	112075.8594	-0.66102
018	2019-06-17t1959	1560819756.2	adult	150.0216	96.0535	-145.9985	1228.124	0.26998	321.6478	1.4672	288.8784	1.5168	523.7983	0.53274	872.6546	0.92625	654231.625	1.4481	657.4863	-0.36229	387.4981	0.59011	383.4341	1.0935	578.4906	-0.016086	624.7221	-0.22994	133299.3594	0.57948
018	2019-06-17t2359	1560834156.69	adult	154.0218	100.0536	-141.9983	1354.0834	0.62934	298.4413	0.56272	267.1054	0.61271	490.6135	-0.045929	862.3177	0.87124	607626.375	0.55662	746.0754	0.28965	390.6043	0.67511	375.837	0.95847	615.5496	0.38044	676.9997	0.22428	135539.6875	0.73187
018	2019-06-18t0359	1560848557.06	adult	158.0219	104.0537	-137.9982	1013.2806	-0.26696	285.126	0.034951	253.7528	0.046613	519.089	0.49245	779.6192	0.29339	581657.125	0.051218	600.3286	-0.69121	401.816	0.92742	404.8217	1.5422	546.5503	-0.2437	567.8212	-0.60814	138626.5312	0.93788
018	2019-06-18t0759	1560862956.85	adult	162.0218	108.0536	-133.9983	1212.4722	0.29813	270.8859	-0.52508	242.1656	-0.44407	447.8992	-0.77387	691.3769	-0.31958	552607.25	-0.50897	875.4635	1.319	441.6552	1.7741	384.9167	1.1781	748.2116	1.7792	852.3618	1.7526	151929.375	1.7586
018	2019-06-18t1159	1560877357.02	adult	166.0219	112.0537	-129.9982
018	2019-06-18t1559	1560891756.68	adult	170.0218	116.0536	-125.9983
018	2019-06-18t1959	1560906156.85	adult	174.0218	120.0536	-121.9983	1104.053	0.077561	286.9831	0.088301	261.0042	0.26663	461.0374	-0.45052	752.8169	0.19682	585158.5	0.0974	740.6041	0.56507	387.8019	0.80624	364.7377	0.8694	599.9387	0.52969	664.9433	0.43559	134179.4688	0.84077
018	2019-06-18t2359	1560920557.07	adult	178.0219	124.0537	-117.9982	824.2104	-0.70236	259.5407	-0.99114	241.2756	-0.55964	396.6447	-1.5844	594.6691	-0.91924	528943.875	-0.98409	534.9619	-0.87578	345.8838	0.003736	326.3336	0.12273	489.3265	-0.48034	516.9377	-0.71385	118638.1406	-0.026249
018	2019-06-19t0359	1560934957.54	adult	182.022	128.0538	-113.9981	1359.1892	0.88251	302.7477	0.71285	274.9401	0.8112	483.7169	0.038521	869.0382	1.0979	617302.5625	0.7189	496.646	-1.0792	278.2348	-1.319	253.0717	-1.3531	434.1121	-0.93679	485.3848	-0.89111	96269.25	-1.2934
018	2019-06-19t0759	1560949357.16	adult	186.0219	132.0537	-109.9982	1104.5425	0.1672	276.8744	-0.29479	257.7637	0.092697	411.6032	-1.2116	631.2436	-0.59061	563439.4375	-0.30587	568.9707	-0.44893	356.1066	0.34451	340.7594	0.51693	507.2279	-0.1232	541.1041	-0.33254	121076.25	0.25109
018	2019-06-19t1159	1560963757.24	adult	190.0219	136.0537	-105.9982	947.3081	-0.27479	284.796	0.025447	263.1721	0.30371	444.9735	-0.55491	644.7717	-0.45425	580983.75	0.039358	498.7025	-0.87885	324.4518	-0.2287	314.6978	0.025137	445.2477	-0.63225	468.1441	-0.84231	111935.8906	-0.21748
018	2019-06-19t1559	1560978157.43	adult	194.022	140.0538	-101.9981	1033.2386	0.020014	288.7119	0.18926	270.1588	0.57942	430.4799	-0.75022	727.1329	0.18811	589261.0625	0.20788	561.6747	-0.30856	343.8865	0.24719	322.0676	0.24133	487.4489	-0.11758	533.5006	-0.19554	118640.8359	0.25948
018	2019-06-19t1959	1560992557.5	adult	198.022	144.0538	-97.9981	925.3373	-0.28053	281.9205	-0.058145	258.2855	0.085005	459.9174	-0.17071	684.6304	-0.076318	573708.1875	-0.069981	507.0544	-0.61835	323.4321	-0.090168	306.014	-0.041404	428.5388	-0.58919	482.7288	-0.51578	112877.7969	-0.0019832
018	2019-06-19t2359	1561006957.24	adult	202.0219	148.0537	-93.9982	621.6184	-1.214	271.5986	-0.42966	262.3608	0.24604	359.8598	-1.8293	496.2235	-1.4064	554061.125	-0.41285	551.8432	-0.18292	338.7072	0.30906	330.7216	0.5646	468.6557	-0.093898	510.0953	-0.18525	116853.9688	0.32114
018	2019-06-20t0359	1561021358.3	adult	206.0222	152.054	-89.9979	558.5517	-1.4007	266.4449	-0.60008	254.3397	-0.082652	379.5952	-1.4095	486.7478	-1.4282	542481.9375	-0.60206	530.972	-0.2401	306.5216	-0.27018	288.4611	-0.29965	460.8512	-0.065687	513.8068	-0.049355	104523.875	-0.33313
018	2019-06-20t0759	1561035757.25	adult	210.0219	156.0537	-85.9982	974.3946	0.010974	293.7825	0.45999	275.1017	0.75653	451.7183	-0.10435	625.8262	-0.34504	599316.25	0.47493	465.3949	-0.64294	322.654	0.15015	319.4297	0.45966	431.3613	-0.25254	453.7044	-0.45679	111638.2656	0.18133
018	2019-06-20t1159	1561050161.06	adult	214.023	160.0548	-81.9971	813.5742	-0.4844	262.3681	-0.68054	245.0226	-0.44525	399.8869	-0.8969	592.3506	-0.52966	535493.25	-0.65767	473.5821	-0.48759	312.8514	0.036229	297.8641	0.046299	422.1236	-0.24342	456.8493	-0.33178	107620.875	0.028382
018	2019-06-20t1559	1561064547.86	adult	218.0193	164.0511	-78.0008	585.8499	-1.2421	275.0573	-0.16396	260.5299	0.19033	415.3088	-0.5524	514.8076	-1.0515	561391.875	-0.1416	521.6619	-0.009262	331.5004	0.53103	317.5141	0.58187	446.1634	0.1095	507.217	0.21819	114367.625	0.5439
018	2019-06-20t1959	1561078948.19	adult	222.0194	168.0512	-74.0007	749.7686	-0.62475	285.5094	0.26316	272.6589	0.68527	405.4499	-0.63526	545.942	-0.75737	581582.625	0.26519	522.5087	0.10153	310.0504	0.16211	294.359	0.11407	440.6005	0.16269	478.2276	0.066835	105417.1328	0.075171
018	2019-06-20t2359	1561093348.35	adult	226.0194	172.0513	-70.0006	968.7245	0.22945	272.8912	-0.16265	255.2003	0.0047636	411.343	-0.4552	686.3131	0.37943	556425.1875	-0.14997	422.6823	-0.62524	297.644	-0.018757	294.7742	0.20347	368.5122	-0.50697	396.2173	-0.58953	101496.5938	-0.084444
018	2019-06-21t0359	1561107749.16	adult	230.0197	176.0515	-66.0004	421.7714	-1.7917	272.9689	-0.11926	269.3989	0.57771	335.6906	-1.6293	371.0395	-1.9905	556856.5625	-0.10145	378.6164	-0.90926	263.5543	-0.70391	260.2387	-0.58363	329.427	-0.84288	370.0545	-0.74359	91453.3438	-0.65833
018	2019-06-21t0759	1561122148.38	adult	234.0195	180.0513	-62.0006	550.9387	-1.2751	252.6981	-0.81406	241.8242	-0.49098	366.0328	-1.0419	453.2617	-1.2979	515251.5	-0.80272	419.9509	-0.4596	283.5327	-0.15333	275.2273	-0.13043	368.2581	-0.30286	383.3236	-0.51735	98385.8359	-0.1026
018	2019-06-21t1159	1561136547.19	adult	238.0191	184.051	-58.001	590.0693	-1.0917	239.721	-1.2365	228.4458	-0.99499	353.9912	-1.1559	488.7659	-0.96001	488791.125	-1.2271	435.4483	-0.21984	287.283	0.033916	281.6682	0.12088	377.3759	-0.083291	415.7903	-0.082736	99687.1875	0.086843
018	2019-06-21t1559	1561150949.49	adult	242.0198	188.0516	-54.0003	966.1653	0.52116	263.8714	-0.32214	248.3152	-0.20333	380.2657	-0.64107	689.021	0.70099	538033.75	-0.30947	379.9038	-0.62557	273.9106	-0.19096	270.0405	-0.10893	337.3377	-0.45224	361.4038	-0.53599	94499.1484	-0.17828
018	2019-06-21t1959	1561165349.65	adult	246.0198	192.0516	-50.0003	616.1066	-0.91471	253.4747	-0.64899	244.0124	-0.35164	347.8939	-1.0868	500.2153	-0.74219	517088.4688	-0.63369	387.0352	-0.45911	255.4552	-0.55743	252.4202	-0.52438	327.2187	-0.46935	365.8464	-0.38063	88132.0469	-0.54526
018	2019-06-21t2359	1561179749.26	adult	250.0197	196.0515	-46.0004	812.989	0.016678	262.2465	-0.29175	247.4279	-0.20086	379.7629	-0.48448	587.7935	0.038659	532884.875	-0.31103	380.0413	-0.42289	274.5748	0.032518	273.4634	0.16711	335.2889	-0.24962	357.883	-0.35592	95002.875	0.067452
018	2019-06-22t0359	1561194149.02	adult	254.0196	200.0515	-42.0005	780.7831	-0.056955	261.7787	-0.26336	249.0068	-0.12067	379.8947	-0.40028	587.742	0.11395	534028.625	-0.24572	370.9504	-0.40724	260.6027	-0.23086	262.0914	-0.079277	319.1154	-0.34677	340.3024	-0.44502	88083.7031	-0.35952
018	2019-06-22t0759	1561208549.38	adult	258.0197	204.0516	-38.0004
018	2019-06-22t1159	1561222949.37	adult	262.0197	208.0516	-34.0004
018	2019-06-22t1559	1561237349.45	adult	266.0198	212.0516	-30.0003
018	2019-06-22t1959	1561251750.06	adult	270.0199	216.0517	-26.0002
018	2019-06-22t2359	1561266149.72	adult	274.0198	220.0517	-22.0003
018	2019-06-23t0359	1561280550.29	adult	278.02	224.0518	-18.0001
018	2019-06-23t0759	1561294950.12	adult	282.0199	228.0518	-14.0002
018	2019-06-23t1159	1561309350.16	adult	286.02	232.0518	-10.0001
018	2019-06-23t1559	1561323750.54	adult	290.0201	236.0519	-6
018	2019-06-23t1959	1561338150.36	adult	294.02	240.0518	-2.0001
018	2019-06-23t2359	1561352550.99	dead	298.0202	244.052	2.0001
019	2019-06-11t1158	1560272510.11	egg	-1.9924	-59.9609	-290.0126
019	2019-06-11t1557	1560286855.31	larva	1.9924	-55.9762	-286.0278
019	2019-06-11t1957	1560301255.67	larva	5.9925	-51.9761	-282.0277
019	2019-06-11t2357	1560315656.44	larva	9.9927	-47.9759	-278.0275
019	2019-06-12t0357	1560330056.6	larva	13.9927	-43.9758	-274.0274
019	2019-06-12t0757	1560344457.69	larva	17.9931	-39.9755	-270.0271
019	2019-06-12t1157	1560358856.45	larva	21.9927	-35.9759	-266.0275
019	2019-06-12t1557	1560373256.59	larva	25.9927	-31.9758	-262.0274
019	2019-06-12t1957	1560387657.2	larva	29.9929	-27.9756	-258.0273
019	2019-06-13t0920	1560435827.58	larva	43.3736	-14.595	-244.6466
019	2019-06-13t0956	1560437987.55	larva	43.9736	-13.995	-244.0466	1534.3523	0.76081	295.3145	-0.066507	253.3564	-0.12232	519.7632	-0.5853	999.1781	0.68267	601555.75	-0.058386	880.6594	-0.66118	396.3075	-0.77006	342.6881	-0.61375	734.0421	-0.7302	810.7654	-0.72447	135140.8438	-0.81255
019	2019-06-13t1356	1560452372.38	larva	47.9694	-9.9992	-240.0508	991.5607	-0.42583	275.8267	-0.61138	231.7141	-0.76494	555.2856	-0.16962	774.0419	-0.43962	561859	-0.60149	1753.7897	2.0142	541.3978	0.84739	419.7363	0.29956	1109.7173	0.97183	1429.8816	1.51	187323.625	0.87566
019	2019-06-13t1756	1560466768.61	larva	51.9683	-6.0003	-236.0519	1376.3672	0.44307	356.04	1.397	303.0904	1.0952	676.4054	1.3663	1073.8744	1.1114	726321.5625	1.4142	1369.5314	0.92085	577.0756	1.3244	463.8079	0.85952	1123.4712	1.1263	1280.7082	1.0592	196782.7969	1.2599
019	2019-06-13t2156	1560481168.03	larva	55.9681	-2.0004	-232.052	814.0259	-0.82569	293.8051	-0.26297	262.9561	-0.054263	567.2165	-0.060558	695.0925	-0.83144	597893.5	-0.26051	976.9705	-0.26804	462.1065	0.048161	394.681	0.040754	840.3507	-0.1287	905.9115	-0.27924	160350.9688	0.09048
019	2019-06-14t0156	1560495571.01	adult	59.969	2.0004	-228.0512	760.8851	-0.95146	290.3441	-0.40909	268.9462	0.058828	510.438	-0.83452	612.5645	-1.2614	592011.5	-0.38991	1050.7659	0.020565	495.9606	0.51142	423.8275	0.43508	891.2101	0.18169	990.3014	0.098744	170114.5	0.48781
019	2019-06-14t0556	1560509971.4	adult	63.9691	6.0005	-224.0511	791.8179	-0.8839	309.9185	0.083822	265.9028	-0.084858	591.3334	0.23088	669.4014	-0.95804	632233.75	0.10524	1122.1393	0.32164	514.7561	0.81945	439.0198	0.66823	980.5603	0.71913	1090.8704	0.57169	177590.8594	0.83249
019	2019-06-14t0956	1560524375.6	adult	67.9702	10.0017	-220.0499	844.8328	-0.76218	321.4521	0.37542	281.3985	0.3249	597.7508	0.30923	727.4251	-0.63994	654476.4375	0.37729	866.737	-0.52955	485.0548	0.50586	454.9873	0.92532	782.9148	-0.25562	855.1869	-0.34963	168799.0781	0.57555
019	2019-06-14t1356	1560538786.78	adult	71.9734	14.0048	-216.0468	891.7411	-0.65148	312.6203	0.081565	272.8143	0.012418	607.5731	0.4402	759.2977	-0.45593	563029.125	-0.97541	1165.839	0.62951	466.9389	0.32746	404.1745	0.27196	894.1307	0.44105	1114.9103	0.85553	161560.875	0.35998
019	2019-06-14t1756	1560553175.08	adult	75.9701	18.0015	-212.0501	573.7311	-1.4237	286.6878	-0.75064	259.9728	-0.45025	478.135	-1.4073	520.8977	-1.769	584269.75	-0.72758	788.8234	-0.75609	453.6981	0.20695	432.8431	0.71696	709.9473	-0.56645	746.0481	-0.75432	156979.5312	0.24049
019	2019-06-14t1959	1560560557.72	adult	78.0208	20.0523	-209.9993	786.7464	-0.9065	318.7326	0.21972	276.558	0.058866	597.1133	0.29207	696.8709	-0.78376	648302.1875	0.21268	1021.7834	0.20108	465.7679	0.42885	419.9625	0.55767	831.8065	0.22294	953.2993	0.26048	160689.9375	0.44373
019	2019-06-14t2359	1560574959.52	adult	82.0213	24.0528	-205.9988	1046.7919	-0.26311	322.3493	0.33905	311.5841	1.2151	502.9879	-1.056	634.1065	-1.1218	657270.25	0.35414	873.3564	-0.32091	431.3516	-0.0041441	387.738	0.13903	720.1253	-0.37952	758.3601	-0.60412	150541.7188	0.090285
019	2019-06-15t0359	1560589359.54	adult	86.0213	28.0528	-201.9988	1746.0232	1.4605	364.5783	1.7824	334.8754	2.0938	622.4152	0.76572	826.3004	0.0065589	743375.25	1.7753	813.6466	-0.49129	426.7656	0.03729	402.6762	0.44095	701.748	-0.38259	762.285	-0.48897	147660.9062	0.073163
019	2019-06-15t0759	1560603759.58	adult	90.0214	32.0528	-197.9988	859.7597	-0.71579	309.5416	0.067613	267.8503	-0.11344	603.0978	0.5696	723.8012	-0.55358	631464.8125	0.090243	769.9247	-0.60717	450.0489	0.54417	424.9146	0.87472	722.6902	-0.10762	761.18	-0.39405	153466.6562	0.47347
019	2019-06-15t1159	1560618159.85	adult	94.0214	36.0529	-193.9988	720.7991	-1.0517	295.4861	-0.31672	257.7678	-0.38532	546.1054	-0.19215	645.4795	-0.98714	601018.625	-0.31652	656.567	-1.075	376.3161	-0.57261	361.3917	-0.037131	588.8633	-0.9663	640.2294	-0.98417	130205.3828	-0.53869
019	2019-06-15t1559	1560632559.97	adult	98.0215	40.0529	-189.9987	881.5954	-0.66106	303.8423	0.052419	287.6676	0.77279	534.77	-0.2701	680.1866	-0.75486	620749.9375	0.08895	928.5791	0.35359	467.1899	1.1005	431.471	1.1801	794.7233	0.71171	863.7054	0.42604	163049.2656	1.2092
019	2019-06-15t1959	1560646960.3	adult	102.0216	44.053	-185.9986	932.2139	-0.53933	303.7141	0.14115	258.6148	-0.18255	613.9801	1.0574	800.5632	0.011016	619273	0.15534	859.8788	0.10911	378.7612	-0.31343	307.391	-0.75954	689.2655	0.030668	794.5468	0.12842	131051.375	-0.27958
019	2019-06-15t2359	1560661360.07	adult	106.0215	48.0529	-181.9987	1522.5713	0.8933	347.3406	1.7448	307.063	1.6935	620.7012	1.2862	943.0625	0.94564	706838.125	1.7072	752.6609	-0.37225	367.8354	-0.40421	358.3492	0.15551	636.4946	-0.27358	701.5009	-0.35414	125431.8594	-0.46572
019	2019-06-16t0359	1560675760.74	adult	110.0217	52.0531	-177.9985	1116.2657	-0.09113	327.4578	1.1598	291.8771	1.233	580.8923	0.77471	760.3507	-0.15952	666376.5625	1.1333	1060.9927	1.4565	443.431	1.0532	380.4516	0.60214	814.3036	1.3263	1001.5898	1.7377	151209.9688	0.97519
019	2019-06-16t0759	1560690160.72	adult	114.0217	56.0531	-173.9985	741.3152	-1.0087	290.9297	-0.033111	244.3367	-0.46648	543.4843	0.28191	650.6011	-0.83623	587968.8125	-0.10805	671.1554	-0.689	402.1412	0.40835	394.7263	0.92226	599.8954	-0.36924	642.502	-0.57511	135119.4375	0.23061
019	2019-06-16t1159	1560704559.86	adult	118.0214	60.0529	-169.9988	2048.9294	2.2211	356.8703	2.4163	303.4288	1.861	670.7765	2.5023	943.3367	1.1328	727658.625	2.3937	901.8519	0.76922	462.7452	1.6281	406.0027	1.1956	744.2457	0.99248	852.5522	0.98432	160572.5781	1.6941
019	2019-06-16t1559	1560718959.75	adult	122.0214	64.0528	-165.9988	1781.469	1.571	368.8759	2.9533	321.8979	2.6604	706.2784	3.2314	1088.457	2.1687	752138.0625	2.9252	688.5853	-0.45232	381.7984	0.20386	380.4157	0.81718	621.3364	0.0063215	660.0658	-0.29615	132484.0312	0.25998
019	2019-06-16t1959	1560733360.01	adult	126.0215	68.0529	-161.9987	870.7548	-0.68915	291.2671	0.19849	253.6516	0.074493	502.1194	-0.12442	698.9251	-0.43234	594767.4375	0.22546	592.0046	-0.99612	327.7784	-0.75511	305.9504	-0.46505	508.4506	-0.92894	545.0975	-1.0638	113083.5547	-0.74263
019	2019-06-16t2359	1560747760.84	adult	130.0217	72.0531	-157.9985	745.8035	-1.0033	278.4349	-0.22961	242.8647	-0.31559	486.8184	-0.32029	630.9267	-0.88108	566615.125	-0.23358	601.2473	-0.89277	360.8745	-0.06972	353.4349	0.43774	513.1352	-0.82534	557.8703	-0.91852	124140.8359	-0.076616
019	2019-06-17t0359	1560762161.02	adult	134.0218	76.0532	-153.9984	915.3812	-0.57931	278.3028	-0.20752	244.2341	-0.24548	471.2226	-0.54082	688.4588	-0.46438	566067.8125	-0.2183	663.8088	-0.45259	381.3517	0.36906	356.1885	0.52212	547.7014	-0.45764	602.2275	-0.54409	131947.6719	0.40407
019	2019-06-17t0759	1560776560.67	adult	138.0217	80.0531	-149.9985	1921.7476	1.9925	300.2251	0.63312	254.3638	0.16233	561.713	1.0989	883.2217	0.93195	611558.5625	0.63089	746.3636	0.12197	393.1601	0.63138	364.3189	0.6951	661.5652	0.63609	706.5778	0.28149	135640.2188	0.64488
019	2019-06-17t1159	1560790965.19	adult	142.0229	84.0544	-145.9973	1221.6398	0.21609	312.8562	1.1251	268.445	0.7226	615.7385	2.113	908.8019	1.1407	637913.75	1.1338	529.596	-1.2733	286.386	-1.4384	253.7557	-1.3803	447.7659	-1.3085	511.7183	-1.1632	98803.1875	-1.4282
019	2019-06-17t1559	1560805361.41	adult	146.0219	88.0533	-141.9983	752.959	-0.99809	268.6686	-0.56343	241.7286	-0.36769	473.7026	-0.39745	616.0304	-0.94022	541098.625	-0.67903	542.8682	-1.1677	315.0692	-0.86596	281.1754	-0.86823	488.4112	-0.90253	535.169	-0.95968	107438.5938	-0.92746
019	2019-06-17t1959	1560819760.95	adult	150.0217	92.0532	-137.9984	1309.8992	0.48746	285.2727	0.06525	240.1815	-0.45166	546.5128	0.94399	794.7354	0.3639	581671.125	0.075853	571.7067	-0.95017	332.5826	-0.50718	323.6858	-0.057115	507.5047	-0.69243	566.6402	-0.68634	113743.2656	-0.55393
019	2019-06-17t2359	1560834161.41	adult	154.0219	96.0533	-133.9983	1101.0059	-0.049861	279.0507	-0.18697	233.3973	-0.75093	580.1311	1.5785	856.663	0.83038	569821.5	-0.16034	602.2209	-0.71153	370.6591	0.27332	369.4178	0.8336	540.339	-0.34369	587.6824	-0.48664	127506.7188	0.26268
019	2019-06-18t0359	1560848561.77	adult	158.022	100.0534	-129.9982	1064.3469	-0.12895	322.5606	1.4857	290.9328	1.5519	534.4623	0.77157	699.8371	-0.2828	658346.1875	1.5083	594.0302	-0.73567	381.5432	0.51638	352.265	0.50974	543.0638	-0.27757	580.816	-0.50349	131632.4219	0.52682
019	2019-06-18t0759	1560862961.54	adult	162.0219	104.0533	-125.9983	580.7434	-1.4253	281.0105	-0.13134	261.1162	0.3254	449.3422	-0.74765	505.8575	-1.66	572418.4375	-0.13142	745.0262	0.38744	406.2641	1.0537	364.8779	0.78067	653.9373	0.85792	702.0117	0.53122	139754.8438	1.0402
019	2019-06-18t1159	1560877361.76	adult	166.022	108.0534	-121.9982	1483.1642	1.0737	303.0915	0.72646	265.6919	0.49479	541.0934	0.94848	830.0933	0.70702	619215.875	0.7589	660.8307	-0.15452	381.0088	0.57959	381.7679	1.1469	572.8864	0.12782	637.2847	0.068338	131448.0312	0.59021
019	2019-06-18t1559	1560891761.38	adult	170.0219	112.0533	-117.9983	604.4724	-1.3452	299.5139	0.58229	281.1237	1.107	436.5993	-0.9254	520.1425	-1.5085	610109.75	0.57953	623.5842	-0.36442	396.2518	0.93124	384.3897	1.2311	551.1659	-0.022131	593.3887	-0.22846	136706.875	0.94231
019	2019-06-18t1959	1560906161.62	adult	174.0219	116.0534	-113.9983	857.0425	-0.62355	306.5533	0.85817	281.0892	1.0911	498.2634	0.22679	677.4794	-0.34752	625368.75	0.87147	587.67	-0.56041	357.8492	0.19382	328.6567	0.13513	526.0159	-0.19829	564.8278	-0.39398	124173.6562	0.24718
019	2019-06-18t2359	1560920561.79	adult	178.022	120.0534	-109.9982	743.4271	-0.93542	267.6388	-0.67229	245.8008	-0.37355	431.8433	-0.9449	560.6812	-1.1651	546250.8125	-0.65091	798.6947	1.0797	340.8317	-0.099639	288.5945	-0.65207	664.4256	1.2451	770.6805	1.3978	118609.4219	-0.027953
019	2019-06-19t0359	1560934962.27	adult	182.0221	124.0535	-105.9981	1192.1212	0.39246	270.805	-0.54232	229.4414	-1.0602	533.2778	0.93547	898.2228	1.3093	550546.5	-0.56256	899.6967	1.9252	357.4511	0.30289	310.0368	-0.1726	654.8174	1.2367	836.1487	2.0353	124035.5312	0.35742
019	2019-06-19t0759	1560949361.87	adult	186.022	128.0534	-101.9982	674.3368	-1.1155	311.3815	1.0548	293.4246	1.5572	455.1624	-0.42844	554.3632	-1.1485	634906.875	1.0586	710.7684	0.61125	370.8795	0.64694	312.0091	-0.084838	635.6086	1.1383	690.62	0.9155	127953.4453	0.66007
019	2019-06-19t1159	1560963761.96	adult	190.022	132.0535	-97.9982	1677.5894	1.9384	308.148	0.93326	265.4797	0.39827	559.7329	1.4907	1056.4138	2.5394	628313.875	0.93712	619.6432	0.026644	364.193	0.58423	327.8164	0.30252	534.1118	0.23816	575.5812	0.053805	123461.4297	0.46753
019	2019-06-19t1559	1560978162.17	adult	194.0221	136.0535	-93.9981	1171.5657	0.44635	297.9685	0.54691	267.6305	0.47601	490.4863	0.30865	742.5193	0.30034	607557.75	0.55275	545.3865	-0.4306	364.7393	0.67346	359.0649	1.0318	474.0937	-0.248	505.8889	-0.42564	125105.6016	0.64346
019	2019-06-19t1959	1560992562.24	adult	198.0221	140.0535	-89.9981	710.7792	-0.95358	270.108	-0.51198	244.4688	-0.47929	472.5164	0.049282	555.5232	-1.0213	551830.625	-0.48005	881.8115	2.1937	410.0289	1.6801	362.606	1.1805	696.693	2.0253	789.8064	2.0439	141459.9688	1.6957
019	2019-06-19t2359	1561006962.03	adult	202.022	144.0535	-85.9981
019	2019-06-20t0359	1561021363.06	adult	206.0223	148.0538	-81.9979	629.8447	-1.1669	254.9312	-1.0369	235.6037	-0.84291	417.2403	-0.7651	516.2697	-1.2101	519039.9688	-1.0365	482.0323	-0.61297	316.4141	-0.065689	301.3455	-0.014003	424.4815	-0.42473	467.8307	-0.43856	109162.875	-0.054525
019	2019-06-20t0759	1561035762.02	adult	210.022	152.0535	-77.9982	814.8739	-0.52434	262.1529	-0.73289	235.6217	-0.83934	464.613	0.11466	661.6298	-0.079228	533743.375	-0.73384	501.3133	-0.36638	313.8929	-0.032349	306.0985	0.1597	428.0977	-0.28505	481.0412	-0.2229	107037.4844	-0.097142
019	2019-06-20t1159	1561050165.99	adult	214.0231	156.0546	-73.997	917.5502	-0.12693	264.244	-0.61029	238.7402	-0.69769	462.6524	0.16329	672.485	0.069556	538265.125	-0.60687	426.8583	-0.85433	300.371	-0.22823	298.8757	0.069532	385.764	-0.61311	414.3482	-0.70318	103628	-0.21748
019	2019-06-20t1559	1561064552.66	adult	218.0194	160.0509	-70.0007	608.2704	-1.1631	301.655	0.82566	288.8416	1.3219	424.4546	-0.39861	517.8512	-1.0285	614772.9375	0.83121	370.3313	-1.2215	253.569	-1.1509	247.943	-1.0509	324.6126	-1.1539	358.1385	-1.1141	87481.2969	-1.1423
019	2019-06-20t1959	1561078953.04	adult	222.0195	164.051	-66.0006	506.6324	-1.5032	289.5595	0.4129	278.2396	0.90718	400.2707	-0.72196	459.1183	-1.4174	590411.875	0.42523	338.2522	-1.4056	265.338	-0.82134	263.7556	-0.62066	305.6965	-1.2721	330.7961	-1.2817	91276.2812	-0.82866
019	2019-06-20t2359	1561093353.19	adult	226.0196	168.051	-62.0006	732.0314	-0.64898	295.3137	0.66111	274.6748	0.77529	454.6351	0.26626	584.3924	-0.40238	601849.25	0.669	361.0761	-1.1403	284.4136	-0.31557	283.8301	-0.065612	328.5661	-0.94222	346.0001	-1.0602	98407.1016	-0.28585
019	2019-06-21t0359	1561107754	adult	230.0198	172.0512	-58.0004	602.4546	-1.1018	278.2315	0.072866	265.9686	0.44265	394.6571	-0.65112	496.1986	-1.0213	567314	0.086096	386.1251	-0.84502	254.6746	-0.90733	250.4956	-0.82931	313.0584	-1.0259	362.8977	-0.81244	85570.6641	-1.0499
019	2019-06-21t0759	1561122153.24	adult	234.0196	176.051	-54.0006	615.4411	-1.0212	311.1088	1.3052	299.8375	1.7818	429.3507	0.0038002	511.6478	-0.84132	634662	1.3276	440.0747	-0.28315	317.2532	0.63659	311.5018	0.80909	387.0646	-0.086615	417.4355	-0.17986	109135.1094	0.62903
019	2019-06-21t1159	1561136552.09	adult	238.0193	180.0507	-50.0009	553.0269	-1.2423	310.9081	1.3306	303.3391	1.9247	395.9945	-0.46524	471.3888	-1.0973	633941.6875	1.3492	438.5126	-0.19224	267.9924	-0.42892	257.2525	-0.52986	363.6439	-0.24605	407.1409	-0.17095	91921.3984	-0.45451
019	2019-06-21t1559	1561150954.38	adult	242.0199	184.0514	-46.0003	470.6945	-1.5629	271.9083	-0.034012	264.7827	0.43558	353.0826	-1.0863	408.785	-1.5367	552517.6875	-0.053641	365.3544	-0.76036	270.4934	-0.27507	272.0934	-0.052507	324.1082	-0.61431	348.6811	-0.67012	93590.7188	-0.24325
019	2019-06-21t1959	1561165354.49	adult	246.0199	188.0514	-42.0002
019	2019-06-21t2359	1561179754.16	adult	250.0198	192.0513	-38.0003	599.5551	-0.95115	278.6094	0.28859	268.4261	0.60665	392.4491	-0.27814	478.516	-0.85336	567248.75	0.29068	486.2133	0.62545	288.7897	0.40293	279.5986	0.34757	400.339	0.60913	425.8219	0.4162	99632.4531	0.41805
019	2019-06-22t0359	1561194153.9	adult	254.0198	196.0512	-34.0004
019	2019-06-22t0759	1561208554.26	adult	258.0199	200.0513	-30.0003
019	2019-06-22t1159	1561222954.25	adult	262.0199	204.0513	-26.0003
019	2019-06-22t1559	1561237354.4	adult	266.0199	208.0514	-22.0003
019	2019-06-22t1959	1561251754.98	adult	270.0201	212.0515	-18.0001
019	2019-06-22t2359	1561266154.66	adult	274.02	216.0514	-14.0002
019	2019-06-23t0359	1561280555.3	adult	278.0202	220.0516	-10
019	2019-06-23t0759	1561294955.15	adult	282.0201	224.0516	-6.0001
019	2019-06-23t1159	1561309355.18	adult	286.0201	228.0516	-2
019	2019-06-23t1559	1561323755.54	dead	290.0202	232.0517	2
020	2019-06-11t1158	1560272514.57	larva	0	-51.9613	-306.0128
020	2019-06-11t1557	1560286859.74	larva	3.9848	-47.9765	-302.028
020	2019-06-11t1957	1560301260.14	larva	7.9849	-43.9764	-298.0279
020	2019-06-11t2357	1560315660.92	larva	11.9851	-39.9762	-294.0277
020	2019-06-12t0357	1560330061.08	larva	15.9851	-35.9761	-290.0277
020	2019-06-12t0757	1560344462.26	larva	19.9855	-31.9758	-286.0273
020	2019-06-12t1157	1560358860.99	larva	23.9851	-27.9761	-282.0277
020	2019-06-12t1557	1560373261.04	larva	27.9851	-23.9761	-278.0277
020	2019-06-12t1957	1560387661.69	larva	31.9853	-19.9759	-274.0275
020	2019-06-13t0920	1560435832.31	larva	45.366	-6.5952	-260.6468
020	2019-06-13t0956	1560437992.12	larva	45.966	-5.9953	-260.0468
020	2019-06-13t1356	1560452376.95	larva	49.9618	-1.9995	-256.051
020	2019-06-13t1756	1560466773.24	adult	53.9607	1.9995	-252.0521
020	2019-06-13t2156	1560481172.54	adult	57.9605	5.9993	-248.0523
020	2019-06-14t0156	1560495575.51	adult	61.9614	10.0001	-244.0514
020	2019-06-14t0556	1560509975.89	adult	65.9615	14.0002	-240.0513
020	2019-06-14t0956	1560524380.15	adult	69.9627	18.0014	-236.0501
020	2019-06-14t1356	1560538791.31	adult	73.9658	22.0045	-232.047
020	2019-06-14t1756	1560553179.74	adult	77.9625	26.0013	-228.0503
020	2019-06-14t1959	1560560562.32	adult	80.0133	28.052	-225.9995
020	2019-06-14t2359	1560574964.12	adult	84.0138	32.0525	-221.999
020	2019-06-15t0359	1560589364.26	adult	88.0138	36.0525	-217.999
020	2019-06-15t0759	1560603764.17	adult	92.0138	40.0525	-213.999
020	2019-06-15t1159	1560618164.42	adult	96.0138	44.0526	-209.999
020	2019-06-15t1559	1560632564.59	adult	100.0139	48.0526	-205.9989
020	2019-06-15t1959	1560646964.96	adult	104.014	52.0527	-201.9988
020	2019-06-15t2359	1560661364.7	adult	108.0139	56.0527	-197.9989
020	2019-06-16t0359	1560675765.41	adult	112.0141	60.0529	-193.9987
020	2019-06-16t0759	1560690165.36	adult	116.0141	64.0529	-189.9987
020	2019-06-16t1159	1560704564.5	adult	120.0139	68.0526	-185.9989
020	2019-06-16t1559	1560718964.36	adult	124.0138	72.0526	-181.999	1354.5038	0.51407	254.4738	-1.1845	228.3903	-0.94194	400.6142	-1.8911	733.9607	-0.21082	518363.125	-1.1638	615.0901	-0.8839	342.0475	-0.52314	314.7417	-0.33584	544.0015	-0.65363	605.1476	-0.665	118006.3906	-0.51017
020	2019-06-16t1959	1560733364.59	adult	128.0139	76.0526	-177.9989	1314.8622	0.42117	279.7062	-0.2157	250.6399	-0.038098	476.7507	-0.53466	757.0811	-0.023555	570320.875	-0.19931	549.9188	-1.2451	341.8489	-0.47137	342.7754	0.21077	467.3154	-1.2784	513.1775	-1.2789	115203.0938	-0.6104
020	2019-06-16t2359	1560747765.56	adult	132.0142	80.0529	-173.9986	1123.2084	-0.054252	230.4039	-2.0142	204.3859	-1.8403	397.0539	-1.8614	706.7907	-0.34789	469102.3125	-1.994	498.9218	-1.5336	269.9661	-1.8114	246.7067	-1.5198	436.7378	-1.5043	477.9373	-1.4962	92868.3516	-1.8162
020	2019-06-17t0359	1560762165.7	adult	136.0142	84.0529	-169.9986	1309.3776	0.42357	264.2879	-0.7372	236.9611	-0.54391	439.3873	-1.0891	714.2223	-0.27739	538883.125	-0.71943	523.2164	-1.3498	328.6876	-0.64568	318.7219	-0.17308	453.1625	-1.3114	490.6677	-1.3669	113397.2266	-0.63392
020	2019-06-17t0759	1560776565.37	adult	140.0141	88.0529	-165.9987	1399.3602	0.6685	295.3774	0.44635	266.4397	0.63503	485.2381	-0.244	800.9024	0.35515	602569.9375	0.46161	648.5184	-0.50359	339.5877	-0.40839	321.2903	-0.11246	515.0874	-0.70237	576.1847	-0.68975	117836.9453	-0.35803
020	2019-06-17t1159	1560790969.99	adult	144.0154	92.0541	-161.9974	711.8724	-1.1035	266.1263	-0.66222	247.6566	-0.12607	408.5703	-1.5833	575.9123	-1.2328	541034.6875	-0.67984	630.1234	-0.5947	364.9973	0.11179	358.4638	0.59978	538.6488	-0.44738	575.0089	-0.66706	126289.0781	0.1448
020	2019-06-17t1559	1560805366.08	adult	148.0143	96.0531	-157.9985	487.2211	-1.6962	260.9765	-0.8658	249.8973	-0.050607	358.9301	-2.4583	425.4896	-2.303	531087.25	-0.87461	577.4565	-0.92238	325.6419	-0.65039	325.6667	-0.018546	487.93	-0.89307	542.367	-0.89049	110066.9531	-0.77089
020	2019-06-17t1959	1560819765.67	adult	152.0142	100.0529	-153.9986	1248.8153	0.33734	288.6408	0.19	263.5093	0.47959	460.36	-0.60468	724.8749	-0.12941	587672.625	0.18419	581.8387	-0.86502	322.1216	-0.70688	281.4879	-0.87003	499.1358	-0.75418	554.9174	-0.76091	111131.9375	-0.69606
020	2019-06-17t2359	1560834166.11	adult	156.0143	104.0531	-149.9985	571.7657	-1.4646	256.4021	-1.0664	236.4303	-0.63865	421.322	-1.2903	531.4665	-1.5075	522803.8125	-1.0555	747.6639	0.32725	391.9062	0.71837	371.3315	0.88245	599.7121	0.25374	700.9866	0.44253	135991.4375	0.77531
020	2019-06-18t0359	1560848566.77	adult	160.0145	108.0532	-145.9983	833.7328	-0.74315	275.323	-0.34646	248.6712	-0.1676	460.8695	-0.54969	678.813	-0.42119	562209.625	-0.31991	757.6255	0.44933	330.4477	-0.50228	285.8361	-0.7889	561.3375	-0.071809	657.1229	0.14022	114334.9062	-0.47247
020	2019-06-18t0759	1560862966.3	adult	164.0144	112.0531	-141.9984	1224.4991	0.34416	284.3272	-0.0074374	253.4578	0.0026451	481.0933	-0.15921	726.994	-0.051416	578605.875	-0.018789	900.3326	1.5323	399.5441	0.93348	349.2807	0.48039	649.8953	0.8471	732.0296	0.80563	134246.8281	0.7313
020	2019-06-18t1159	1560877366.5	adult	168.0144	116.0532	-137.9984	1122.4844	0.089738	268.8126	-0.62293	242.6215	-0.46179	438.3188	-0.91249	718.3374	-0.09113	547033.6875	-0.63283	672.6368	-0.046125	378.8709	0.54875	366.3589	0.84638	561.3651	0.038337	648.7695	0.18728	128816.125	0.44695
020	2019-06-18t1559	1560891766.14	adult	172.0143	120.0531	-133.9985	689.8309	-1.1023	264.6077	-0.79463	243.0805	-0.46315	438.9513	-0.87344	596.0397	-0.94979	539005.8125	-0.79399	758.3572	0.65001	360.359	0.21416	337.0993	0.28584	585.1185	0.33997	690.7435	0.60438	123963.5	0.20339
020	2019-06-18t1959	1560906166.34	adult	176.0144	124.0531	-129.9984	982.1968	-0.25719	286.1363	0.052959	261.9197	0.29544	455.8917	-0.53141	642.7092	-0.58683	583431.8125	0.061782	598.3185	-0.45308	340.3575	-0.14386	329.3069	0.16046	491.388	-0.50892	539.7343	-0.57237	116742.6094	-0.17362
020	2019-06-18t2359	1560920566.62	adult	180.0145	128.0532	-125.9984	1294.2849	0.6737	280.6198	-0.16021	255.7181	0.027687	447.3235	-0.64693	686.6382	-0.24058	572464.375	-0.14553	548.3557	-0.74325	306.9909	-0.76828	287.9026	-0.65405	456.6389	-0.76715	519.5916	-0.65684	105911.875	-0.75822
020	2019-06-19t0359	1560934967.04	adult	184.0146	132.0533	-121.9982	722.5528	-0.97922	247.928	-1.4357	223.7399	-1.2992	424.2401	-1.0157	558.4501	-1.1376	505525.25	-1.4209	554.6685	-0.60668	328.5246	-0.25924	313.7627	-0.075427	468.3748	-0.55787	508.0032	-0.66133	113340.9922	-0.24808
020	2019-06-19t0759	1560949366.56	adult	188.0144	136.0532	-117.9984	836.9696	-0.61967	267.4054	-0.65833	248.9569	-0.27546	401.8789	-1.3521	614.313	-0.69376	545774.5	-0.63626	538.0885	-0.63007	338.3763	0.02057	326.6205	0.2504	468.5114	-0.45176	513.0055	-0.51566	117078.2031	0.052358
020	2019-06-19t1159	1560963766.7	adult	192.0145	140.0532	-113.9983	1379.2501	1.0619	288.8228	0.18682	263.0807	0.29322	452.3934	-0.39172	723.9872	0.14447	588043.25	0.17821	611.3315	0.014291	344.9685	0.23146	303.5529	-0.18142	542.714	0.37383	571.8365	0.074023	117979.2188	0.18211
020	2019-06-19t1559	1560978166.97	adult	196.0146	144.0533	-109.9983	1254.0966	0.72834	289.3215	0.21939	264.7201	0.35137	471.3238	0.0011692	695.1776	-0.020474	590215.8125	0.23263	534.0699	-0.46611	326.6048	-0.064695	315.3454	0.12978	458.6242	-0.34743	488.878	-0.51657	112025.4531	-0.092135
020	2019-06-19t1959	1560992567.07	adult	200.0146	148.0533	-105.9982	1364.9773	1.134	293.144	0.38153	267.3875	0.45275	474.5382	0.11692	680.6841	-0.078451	597720.5	0.38901	549.9307	-0.24726	328.3428	0.052518	314.545	0.17614	459.7744	-0.23314	507.5531	-0.25797	112949.9297	0.044546
020	2019-06-19t2359	1561006966.79	adult	204.0145	152.0532	-101.9983	1036.6157	0.13805	291.4514	0.33473	264.1161	0.31366	464.9128	0.013234	717.818	0.24661	593686.5625	0.33236	481.1554	-0.66673	329.2816	0.15526	324.5218	0.46168	442.3644	-0.29976	466.4377	-0.49986	113602.1328	0.16701
020	2019-06-20t0359	1561021367.85	adult	208.0148	156.0535	-97.998	932.2147	-0.15728	278.1263	-0.14891	257.8242	0.054675	427.3507	-0.56067	602.6223	-0.5495	567933.875	-0.12224	532.3292	-0.17789	317.6896	0.0016328	304.1457	0.079527	437.1356	-0.24673	509.2395	-0.034805	110238.2969	0.051141
020	2019-06-20t0759	1561035766.78	adult	212.0145	160.0532	-93.9983	1368.8549	1.3795	285.8939	0.18104	256.6057	0.013998	466.4889	0.18713	872.0938	1.5225	584367.125	0.2182	504.1469	-0.29639	327.4794	0.29788	324.5907	0.61725	441.3865	-0.10057	473.7593	-0.23499	113307.8594	0.32988
020	2019-06-20t1159	1561050170.99	adult	216.0157	164.0544	-89.9971
020	2019-06-20t1559	1561064557.63	adult	220.012	168.0507	-86.0008	962.9661	0.11549	256.5239	-0.83098	227.3383	-1.1266	450.1742	0.073687	737.2472	0.66076	522026.1562	-0.83667	625.311	0.88095	329.8787	0.5465	287.016	-0.09856	528.0264	1.0255	598.2952	1.0976	113148.4062	0.51775
020	2019-06-20t1959	1561078957.95	adult	224.0121	172.0508	-82.0008	1160.2531	0.8985	290.2748	0.45763	261.8115	0.2601	478.3944	0.62398	823.6757	1.3931	591580	0.46509	515.6882	0.098306	316.0897	0.34431	304.9527	0.41036	437.8422	0.19003	475.6641	0.098412	109683.1094	0.39785
020	2019-06-20t2359	1561093357.98	adult	228.0121	176.0508	-78.0007	812.9909	-0.32368	290.4395	0.50022	271.5962	0.65878	432.179	-0.068427	659.0474	0.20467	591915.625	0.50851	534.0948	0.36264	321.9426	0.5792	310.0252	0.62425	481.8648	0.79364	527.3815	0.7037	111070.1875	0.59274
020	2019-06-21t0359	1561107758.79	adult	232.0123	180.051	-74.0005	1502.6973	2.4015	288.3223	0.45976	262.2253	0.30168	470.2265	0.64055	657.0506	0.25965	589042.5	0.49463	540.7428	0.5376	382.6101	2.0942	380.2009	2.5132	501.8319	1.1574	527.88	0.8424	130852.6719	2.0344
020	2019-06-21t0759	1561122158.05	adult	236.0121	184.0508	-70.0007	665.7047	-0.80422	275.4368	0.031086	262.0121	0.30664	385.857	-0.67337	538.018	-0.60334	561891.125	0.049703	471.5515	0.048117	305.983	0.42665	295.4322	0.43937	405.0511	0.18128	451.1985	0.21511	104952.1562	0.39817
020	2019-06-21t1159	1561136556.88	adult	240.0118	188.0505	-66.0011	1095.3552	1.0121	281.9598	0.30637	259.5848	0.2263	447.9085	0.42744	729.529	0.98291	573788.25	0.30163	546.7928	0.85038	323.5499	0.9664	306.2096	0.82887	460.1753	0.97368	507.3359	0.92515	111301.1719	0.95882
020	2019-06-21t1559	1561150959.21	adult	244.0124	192.0511	-62.0004
020	2019-06-21t1959	1561165359.31	adult	248.0124	196.0512	-58.0004	1149.5178	1.4757	269.9314	-0.040874	247.3411	-0.21378	423.7862	0.19141	675.1216	0.71019	550660.0625	-0.021739	511.8717	0.80462	284.6699	0.23763	261.8246	-0.21707	424.5793	0.84597	475.7903	0.90045	98495.7812	0.27326
020	2019-06-21t2359	1561179759.01	adult	252.0123	200.0511	-54.0005	879.3278	0.362	273.4882	0.12829	253.1314	0.02774	397.6511	-0.15306	649.5715	0.58331	556275.0625	0.12027	418.6059	0.017981	288.7826	0.46372	283.9157	0.52968	367.1933	0.24189	383.9819	0.0054182	98474.875	0.39048
020	2019-06-22t0359	1561194158.75	adult	256.0123	204.051	-50.0005	723.5009	-0.29532	273.9785	0.18878	256.1018	0.16054	421.423	0.31317	580.3201	0.090707	558916.25	0.21033	413.1251	0.087558	295.9945	0.78978	294.4442	0.97583	353.4329	0.19843	383.5695	0.13857	101822.1016	0.78364
020	2019-06-22t0759	1561208559.14	adult	260.0124	208.0511	-46.0004	578.0594	-0.96222	265.7548	-0.055893	253.8185	0.093261	384.0246	-0.21096	475.5193	-0.71268	542937	-0.022471	450.6868	0.63001	323.5424	1.7171	321.9225	2.0145	406.0087	1.1343	436.2321	0.96277	108710.2344	1.4985
020	2019-06-22t1159	1561222959.14	adult	264.0124	212.0511	-42.0004
020	2019-06-22t1559	1561237359.32	adult	268.0124	216.0512	-38.0004
020	2019-06-22t1959	1561251759.92	adult	272.0126	220.0513	-34.0002
020	2019-06-22t2359	1561266159.56	adult	276.0125	224.0512	-30.0003
020	2019-06-23t0359	1561280560.35	adult	280.0127	228.0515	-26.0001
020	2019-06-23t0759	1561294960.07	adult	284.0126	232.0514	-22.0002
020	2019-06-23t1159	1561309360.11	adult	288.0126	236.0514	-18.0002
020	2019-06-23t1559	1561323760.5	adult	292.0128	240.0515	-14
020	2019-06-23t1959	1561338160.32	adult	296.0127	244.0515	-10.0001
020	2019-06-23t2359	1561352561.02	adult	300.0129	248.0516	-5.9999
020	2019-06-24t0359	1561366960.54	adult	304.0128	252.0515	-2
020	2019-06-24t0759	1561381360.82	dead	308.0128	256.0516	2
022	2019-06-11t1158	1560272523.31	egg	-1.9924	-59.961	-222.0122
022	2019-06-11t1557	1560286868.57	larva	1.9924	-55.9762	-218.0275
022	2019-06-11t1957	1560301268.97	larva	5.9925	-51.9761	-214.0273
022	2019-06-11t2357	1560315669.76	larva	9.9927	-47.9759	-210.0271
022	2019-06-12t0357	1560330069.97	larva	13.9928	-43.9759	-206.0271
022	2019-06-12t0757	1560344471.28	larva	17.9932	-39.9755	-202.0267
022	2019-06-12t1157	1560358869.88	larva	21.9928	-35.9759	-198.0271
022	2019-06-12t1557	1560373269.93	larva	25.9928	-31.9759	-194.0271
022	2019-06-12t1957	1560387670.61	larva	29.993	-27.9757	-190.0269
022	2019-06-13t0920	1560435841.2	larva	43.3737	-14.595	-176.6462
022	2019-06-13t0956	1560438001.26	larva	43.9737	-13.9949	-176.0461
022	2019-06-13t1356	1560452386.08	larva	47.9695	-9.9992	-172.0504
022	2019-06-13t1756	1560466782.18	larva	51.9684	-6.0002	-168.0514
022	2019-06-13t2156	1560481181.47	larva	55.9682	-2.0004	-164.0516
022	2019-06-14t0156	1560495584.66	adult	59.9691	2.0004	-160.0508
022	2019-06-14t0556	1560509984.97	adult	63.9692	6.0005	-156.0507
022	2019-06-14t0956	1560524389.3	adult	67.9704	10.0017	-152.0495
022	2019-06-14t1356	1560538800.38	adult	71.9735	14.0048	-148.0464
022	2019-06-14t1756	1560553188.81	adult	75.9702	18.0016	-144.0496
022	2019-06-14t1959	1560560571.4	adult	78.021	20.0523	-141.9989
022	2019-06-14t2359	1560574973.21	adult	82.0215	24.0528	-137.9984
022	2019-06-15t0359	1560589373.49	adult	86.0215	28.0529	-133.9983
022	2019-06-15t0759	1560603773.31	adult	90.0215	32.0528	-129.9984
022	2019-06-15t1159	1560618173.54	adult	94.0216	36.0529	-125.9983
022	2019-06-15t1559	1560632573.93	adult	98.0217	40.053	-121.9982
022	2019-06-15t1959	1560646974.2	adult	102.0217	44.0531	-117.9981
022	2019-06-15t2359	1560661373.96	adult	106.0217	48.053	-113.9982
022	2019-06-16t0359	1560675774.65	adult	110.0219	52.0532	-109.998
022	2019-06-16t0759	1560690174.61	adult	114.0219	56.0532	-105.998
022	2019-06-16t1159	1560704573.77	adult	118.0216	60.053	-101.9982
022	2019-06-16t1559	1560718973.69	adult	122.0216	64.053	-97.9982
022	2019-06-16t1959	1560733373.71	adult	126.0216	68.053	-93.9982
022	2019-06-16t2359	1560747774.88	adult	130.0219	72.0533	-89.9979
022	2019-06-17t0359	1560762174.97	adult	134.022	76.0533	-85.9979
022	2019-06-17t0759	1560776574.69	adult	138.0219	80.0532	-81.998
022	2019-06-17t1159	1560790979.55	adult	142.0232	84.0546	-77.9966	765.8263	-0.96431	256.1344	-1.0336	224.3915	-1.0484	474.3439	-0.41322	619.2155	-0.92915	520977.4062	-1.0442	632.0405	-0.59452	348.0461	-0.22823	339.1102	0.23201	526.1642	-0.57826	574.9623	-0.68004	120075.8906	-0.21637
022	2019-06-17t1559	1560805375.41	adult	146.0221	88.0534	-73.9978	674.682	-1.2037	254.6504	-1.1009	224.0634	-1.0804	475.9624	-0.35675	588.7026	-1.1367	518468.25	-1.1045	773.3894	0.38625	410.1822	1.0175	381.8486	1.0515	665.1036	0.76216	717.0158	0.44966	141512.8438	1.0304
022	2019-06-17t1959	1560819775.04	adult	150.022	92.0533	-69.9979	779.3807	-0.92341	266.8917	-0.64316	234.9743	-0.66215	469.7958	-0.44497	652.4169	-0.66322	543391.5	-0.64807	888.6586	1.222	434.8798	1.5369	411.3465	1.631	685.7791	1.0062	796.0047	1.1159	150903.2812	1.5998
022	2019-06-17t2359	1560834175.48	adult	154.0221	96.0534	-65.9978	704.7194	-1.1134	254.7184	-1.1277	226.8391	-1.0162	447.7145	-0.82441	579.0391	-1.1754	519116.1875	-1.122	942.7361	1.6583	409.9931	1.0657	358.9915	0.6308	664.5305	0.85204	850.9678	1.609	139807.6562	0.98116
022	2019-06-18t0359	1560848576.21	adult	158.0223	100.0537	-61.9975	1195.823	0.22637	314.3888	1.169	281.6025	1.1741	533.4349	0.75292	793.1998	0.39147	639466.875	1.1496	738.3097	0.28286	401.7014	0.9251	359.8333	0.65842	646.6381	0.72884	725.2817	0.65992	139390.3906	0.98278
022	2019-06-18t0759	1560862975.74	adult	162.0222	104.0535	-57.9977	558.8152	-1.4851	250.8249	-1.3053	227.8191	-1.0266	401.8869	-1.6098	477.8216	-1.8626	511431.9062	-1.2937	924.9132	1.6721	399.6651	0.91938	345.4756	0.39588	643.3338	0.7543	836.3761	1.6227	138284.125	0.95339
022	2019-06-18t1159	1560877375.97	adult	166.0222	108.0536	-53.9976	485.4401	-1.6806	300.5652	0.62778	290.4884	1.5058	395.427	-1.6999	450.18	-2.0374	613153	0.64287	687.2596	0.036157	373.3329	0.42304	359.9197	0.70979	573.1669	0.13057	622.9341	-0.049023	126186.5234	0.27901
022	2019-06-18t1559	1560891775.53	adult	170.0221	112.0535	-49.9977	992.587	-0.26001	266.7567	-0.70247	239.6755	-0.58902	474.0243	-0.24458	757.7409	0.20718	543917	-0.69174	659.7015	-0.10106	361.7837	0.22712	334.7724	0.22994	544.0163	-0.092415	610.069	-0.091048	124091.8203	0.19483
022	2019-06-18t1959	1560906175.73	adult	174.0222	116.0535	-45.9977	827.4498	-0.70754	242.8228	-1.6489	216.334	-1.567	444.4189	-0.75288	691.6351	-0.24524	495115.7188	-1.636	549.8619	-0.83864	358.7099	0.21142	357.0777	0.71351	481.9695	-0.63204	515.159	-0.80554	122320.0781	0.13722
022	2019-06-18t2359	1560920576.12	adult	178.0223	120.0536	-41.9976	575.7496	-1.4192	291.6258	0.27216	277.0875	0.9131	416.3417	-1.2265	501.4449	-1.5936	594333.375	0.27474	592.0661	-0.45237	346.9995	0.026571	318.6477	-0.035059	519.6603	-0.18142	563.2717	-0.32824	117632.8125	-0.085952
022	2019-06-19t0359	1560934976.48	adult	182.0224	124.0537	-37.9975	582.4876	-1.3957	249.7945	-1.3679	229.0072	-1.078	432.533	-0.88779	530.4251	-1.355	509830.6562	-1.3442	739.2085	0.72894	371.9699	0.60015	346.6582	0.58634	552.4757	0.22884	593.4749	0.010691	129073.5469	0.65695
022	2019-06-19t0759	1560949376.04	adult	186.0223	128.0536	-33.9976	554.8979	-1.4716	291.7182	0.28575	282.6964	1.1166	392.4985	-1.5551	468.9636	-1.7681	594521.75	0.28756	486.7817	-1.0634	328.3441	-0.22383	326.1443	0.21103	419.2857	-0.98732	454.2641	-1.0574	113278.7266	-0.2126
022	2019-06-19t1159	1560963776.24	adult	190.0223	132.0537	-29.9975	692.6635	-1.0465	291.193	0.27413	281.8223	1.068	376.1908	-1.7809	470.2351	-1.7236	593160.1875	0.27032	492.2074	-0.92747	315.8756	-0.40413	309.2544	-0.089954	403.0259	-1.0458	428.8152	-1.1703	108661.1953	-0.41209
022	2019-06-19t1559	1560978176.53	adult	194.0224	136.0537	-25.9975	845.7488	-0.55784	282.2746	-0.059464	268.3915	0.50714	402.6085	-1.242	556.7054	-1.055	575840.125	-0.045086	420.9742	-1.3628	282.2707	-1.0123	275.2777	-0.75832	361.0589	-1.3519	396.9785	-1.3332	97101.125	-1.0199
022	2019-06-19t1959	1560992576.68	adult	198.0224	140.0538	-21.9974	744.5284	-0.84771	231.3391	-2.0015	216.6059	-1.6173	368.7563	-1.7624	535.6419	-1.1668	472163.1875	-1.9733	427.5205	-1.2151	303.0005	-0.50783	298.8699	-0.19565	375.1404	-1.1098	401.0441	-1.1967	104535.1562	-0.4975
022	2019-06-19t2359	1561006976.27	adult	202.0223	144.0537	-17.9975	754.6019	-0.78712	233.8152	-1.8712	219.9525	-1.4799	362.4829	-1.784	528.5095	-1.1689	475580.125	-1.8747	418.2391	-1.1932	295.9683	-0.57009	290.6222	-0.31289	374.1206	-1.0223	404.2899	-1.0747	100925.1797	-0.63077
022	2019-06-20t0359	1561021377.41	adult	206.0226	148.054	-13.9972	658.4895	-1.073	232.4359	-1.8903	219.6674	-1.4896	346.8749	-1.9696	481.4406	-1.4674	473704.3125	-1.8766	403.2583	-1.2131	292.8608	-0.55256	290.7686	-0.24849	360.1722	-1.0596	385.2458	-1.1377	101622.6875	-0.50736
022	2019-06-20t0759	1561035776.39	adult	210.0223	152.0537	-9.9975	680.2372	-0.97614	229.2608	-1.9734	216.4682	-1.6136	343.2353	-1.9468	490.3679	-1.3507	465857.9375	-1.9852	417.1856	-1.0141	291.5794	-0.49716	287.3826	-0.26142	365.5217	-0.90833	394.1712	-0.96614	100594.9062	-0.48708
022	2019-06-20t1159	1561050180.76	adult	214.0236	156.0549	-5.9963	573.0063	-1.3115	233.0924	-1.7769	221.8468	-1.3765	331.0585	-2.0595	457.5801	-1.5374	475042.3125	-1.7653	482.1096	-0.42064	299.6422	-0.24367	294.9147	-0.021425	370.5531	-0.76776	392.4383	-0.89464	103676.1875	-0.2145
022	2019-06-20t1559	1561064567.18	adult	218.0198	160.0511	-2.0001	578.2516	-1.2689	228.7337	-1.8875	218.0349	-1.5081	314.7512	-2.2433	464.7464	-1.4288	465473.0938	-1.8896	363.8145	-1.2737	277.8864	-0.62604	278.6432	-0.33038	322.086	-1.1802	334.4135	-1.3261	95315.0469	-0.65099
022	2019-06-20t1959	1561078967.6	dead	222.0199	164.0513	2.0001	568.8094	-1.2786	228.4907	-1.8449	219.2663	-1.4379	320.6128	-2.0555	457.8284	-1.4272	465664	-1.836	431.2554	-0.64489	297.3458	-0.11732	293.6535	0.097137	367.976	-0.6097	393.678	-0.7065	102881.6562	-0.086876
024	2019-06-11t1557	1560286877.43	egg	-2.0001	-51.976	-246.0281
024	2019-06-11t1957	1560301277.91	larva	2.0001	-47.9759	-242.028
024	2019-06-11t2357	1560315678.85	larva	6.0003	-43.9756	-238.0277
024	2019-06-12t0357	1560330079.11	larva	10.0004	-39.9755	-234.0277
024	2019-06-12t0757	1560344480.38	larva	14.0008	-35.9752	-230.0273
024	2019-06-12t1157	1560358878.91	larva	18.0003	-31.9756	-226.0277
024	2019-06-12t1557	1560373279.01	larva	22.0004	-27.9756	-222.0277
024	2019-06-12t1957	1560387679.73	larva	26.0006	-23.9754	-218.0275
024	2019-06-13t0920	1560435850.46	larva	39.3813	-10.5946	-204.6467
024	2019-06-13t0956	1560438010.5	larva	39.9813	-9.9946	-204.0467	960.7072	-0.49848	235.3841	-1.4479	192.8949	-1.5835	508.2688	-0.68842	792.6553	-0.36281	480183.5625	-1.4311	734.6849	-1.102	399.0124	-0.7484	371.571	-0.28562	642.237	-1.1369	705.354	-1.1008	137659.2812	-0.74207
024	2019-06-13t1356	1560452395.39	larva	43.9771	-5.9988	-200.0509	974.5165	-0.4661	255.8778	-1.036	210.85	-1.2244	543.9676	-0.28313	828.2649	-0.17566	520455.4375	-1.0356	1722.2731	1.8213	659.4337	2.0519	542.6388	1.6994	1268.9803	1.5757	1584.0952	1.9542	227504.625	2.0647
024	2019-06-13t1756	1560466791.33	larva	47.976	-1.9999	-196.052	927.5942	-0.56794	286.5412	-0.34151	255.8195	-0.12537	548.625	-0.25414	769.559	-0.46239	582824.875	-0.34291	1166.5055	0.23154	554.549	0.99324	496.5082	1.209	1054.9827	0.72797	1137.8559	0.46792	189101.1875	0.93298
024	2019-06-13t2156	1560481190.68	adult	51.9758	1.9999	-192.0522	932.3174	-0.55656	311.4578	0.24491	292.4805	0.80669	594.0186	0.30467	779.2597	-0.40351	636308.25	0.27626	1993.2401	2.8726	674.4781	2.4413	521.5879	1.5609	1417.2415	2.4832	1658.4345	2.4506	235392.875	2.5457
024	2019-06-14t0156	1560495593.8	adult	55.9767	6.0008	-188.0514	1078.7115	-0.22216	302.1779	-0.041006	257.5471	-0.20513	624.021	0.68322	909.5514	0.28504	617047.25	-0.012391	1237.7347	0.57442	472.7291	0.17445	366.7471	-0.3068	1044.9801	0.85227	1188.908	0.79846	164982.4688	0.25037
024	2019-06-14t0556	1560509994.2	adult	59.9768	10.0009	-184.0512	1133.4305	-0.09123	323.6917	0.49937	275.0913	0.23444	600.4379	0.36346	922.742	0.37399	660331.125	0.51844	1158.2678	0.37986	497.9213	0.53572	400.3102	0.13489	1027.7664	0.86281	1116.6734	0.59731	171782.8438	0.54768
024	2019-06-14t0956	1560524398.64	adult	63.978	14.0021	-180.05	791.793	-0.88397	323.3387	0.45972	294.3159	0.74943	520.2782	-0.73112	687.2447	-0.86272	658964.375	0.47018	663.7184	-1.266	421.6684	-0.37502	414.5951	0.34809	596.5201	-1.2788	633.1363	-1.3027	140837.25	-0.53688
024	2019-06-14t1356	1560538809.73	adult	67.9811	18.0052	-176.0469	1787.9152	1.4712	361.4494	1.529	311.7701	1.2417	650.1586	1.0312	1153.4688	1.6666	736995.25	1.5358	1153.1365	0.50156	570.0057	1.6438	504.5247	1.5931	1006.866	0.96455	1130.3292	0.82372	197221.9844	1.6809
024	2019-06-14t1756	1560553198.06	adult	71.9779	22.002	-172.0502	1107.713	-0.13337	350.6078	1.2109	316.9016	1.382	674.0071	1.3717	869.7114	0.15007	713837.4375	1.2036	801.9207	-0.73619	349.7971	-1.3147	300.6936	-1.1633	664.1456	-0.87589	726.7068	-0.87345	121729.4062	-1.2608
024	2019-06-14t1959	1560560580.68	adult	74.0286	24.0527	-169.9994	599.2814	-1.3576	288.7018	-0.66052	284.2047	0.34436	440.3412	-1.927	518.8559	-1.7784	589240.25	-0.62648	1019.798	0.11561	439.4442	-0.031032	324.7468	-0.82913	871.1635	0.35802	977.7456	0.28544	152047.6875	0.0007264
024	2019-06-14t2359	1560574982.48	adult	78.0291	28.0532	-165.9989	668.1359	-1.1966	286.4572	-0.78576	265.7534	-0.29197	497.4058	-1.1426	566.3693	-1.515	584086.125	-0.75715	1047.3535	0.30422	483.4319	0.69573	443.6017	0.90099	833.9383	0.23644	977.8572	0.37835	167750.875	0.75327
024	2019-06-15t0359	1560589382.89	adult	82.0292	32.0533	-161.9988	1548.162	0.97362	377.6761	2.1091	332.7715	1.9216	666.9601	1.336	1159.1073	1.8597	768948.5	2.0836	1165.7554	0.91902	432.5609	0.015157	306.2884	-1.0793	980.4925	1.3367	1088.293	1.0611	149233.5	0.030616
024	2019-06-15t0759	1560603782.58	adult	86.0291	36.0532	-157.9989	1362.4076	0.51692	303.3655	-0.21036	250.2708	-0.78561	646.8333	1.1261	917.8267	0.53358	617348.875	-0.20716	1563.1725	2.8391	544.3503	1.9446	433.994	0.92013	1071.0592	2.1604	1276.384	2.2265	185623.4688	1.8588
024	2019-06-15t1159	1560618182.86	adult	90.0292	40.0533	-153.9988	1239.4756	0.21269	288.1458	-0.63934	245.1432	-0.90157	544.7563	-0.30045	963.3652	0.8446	588105.625	-0.60076	986.0974	0.39633	479.6854	1.0363	417.8721	0.76495	841.2076	0.74108	944.42	0.61602	163572.7344	0.95999
024	2019-06-15t1559	1560632583.35	adult	94.0294	44.0534	-149.9987
024	2019-06-15t1959	1560646983.6	adult	98.0294	48.0535	-145.9986	1535.0757	0.92122	337.6253	1.1957	301.0038	1.2519	587.659	0.53837	830.0032	0.1471	688080.375	1.1859	678.2094	-0.90643	391.8433	-0.19604	357.962	-0.0092135	598.7264	-0.7889	626.5601	-0.98718	135185.9375	-0.18092
024	2019-06-15t2359	1560661383.26	adult	102.0293	52.0534	-141.9987	870.4873	-0.68874	290.6261	-0.30642	245.5072	-0.65995	568.856	0.35737	735.5422	-0.38767	495808.125	-1.8787	726.3116	-0.59006	339.9001	-0.99257	287.7589	-1.0822	615.3589	-0.55282	691.1848	-0.51104	117605.4219	-0.96088
024	2019-06-16t0359	1560675784.09	adult	106.0296	56.0536	-137.9985	1508.7076	0.85964	316.0462	0.66203	275.9709	0.54598	542.8381	0.057453	917.7685	0.78748	644734.25	0.6715	766.377	-0.29731	455.4447	1.1511	445.6074	1.6118	700.5656	0.24818	748.2156	-0.053787	157583.875	1.1894
024	2019-06-16t0759	1560690183.98	adult	110.0295	60.0536	-133.9985	860.6302	-0.71505	299.8754	0.19403	267.6585	0.32861	509.0214	-0.37961	757.4213	-0.17815	609646.75	0.17509	852.6361	0.27553	404.0708	0.34396	372.0451	0.46001	662.2815	0.053379	749.634	0.059605	140616.625	0.42166
024	2019-06-16t1159	1560704583.12	adult	114.0293	64.0534	-129.9988	905.3174	-0.60595	324.308	1.1505	311.5529	2.0724	433.6474	-1.5126	601.6577	-1.1552	661912.5625	1.1577	916.5524	0.75247	468.7166	1.6273	427.0877	1.4785	795.5973	1.3123	867.7465	0.9744	162175.9375	1.6677
024	2019-06-16t1559	1560718983.04	adult	118.0293	68.0533	-125.9988	1397.375	0.61096	353.9008	2.3099	312.3351	2.2014	604.2934	1.3989	1005.5988	1.5463	720895.8125	2.2767	1221.438	2.6989	407.1974	0.59589	301.1563	-0.63559	803.5211	1.5125	1032.4188	2.253	139261.5156	0.54488
024	2019-06-16t1959	1560733383.04	adult	122.0293	72.0533	-121.9988	2213.1064	2.6424	345.0406	2.0883	290.7319	1.4565	616.4937	1.72	1184.617	2.8177	702157.625	2.0484	894.5783	0.81699	437.7462	1.2581	399.3268	1.1533	734.7215	1.0163	855.3433	1.1069	151460.1719	1.298
024	2019-06-16t2359	1560747784.34	adult	126.0296	76.0537	-117.9984	1295.0105	0.36819	314.2197	1.04	284.7912	1.2903	483.3658	-0.44405	703.3777	-0.40182	639437.0625	1.0184	893.538	0.89012	381.0358	0.25971	300.0005	-0.57241	754.4869	1.2862	831.4429	1.0218	131076.3281	0.25285
024	2019-06-17t0359	1560762184.4	adult	130.0296	80.0537	-113.9984	518.6904	-1.5726	262.4923	-0.81963	255.7085	0.19055	384.2182	-2.0917	435.0665	-2.2395	534434.3125	-0.81144	654.7602	-0.55339	369.4316	0.094886	325.0697	-0.081857	574.3989	-0.26893	631.2537	-0.37769	127823.3281	0.12905
024	2019-06-17t0759	1560776584.2	adult	134.0296	84.0537	-109.9985	1100.3583	-0.11175	292.2707	0.3143	255.0263	0.18318	514.1807	0.21022	779.1903	0.17256	594770.875	0.30339	669.028	-0.41898	387.8747	0.49544	360.921	0.60992	606.2973	0.078586	652.694	-0.16802	133816.7812	0.50922
024	2019-06-17t1159	1560790989.38	adult	138.031	88.0551	-105.997	1162.7166	0.052746	299.1923	0.59419	265.0555	0.58984	507.7081	0.14383	816.1442	0.4564	610651.375	0.61422	649.2559	-0.51097	312.6565	-0.93699	270.8877	-1.0541	533.2721	-0.54697	585.818	-0.62865	108179.1406	-0.90824
024	2019-06-17t1559	1560805384.81	adult	142.0298	92.0538	-101.9983	843.0701	-0.76427	309.2964	0.98959	280.5057	1.2074	511.5443	0.25146	689.1894	-0.42898	628181	0.95252	755.3627	0.22261	415.9424	1.1044	391.0606	1.2134	687.1156	0.92097	730.7854	0.51042	143500.125	1.118
024	2019-06-17t1959	1560819784.58	adult	146.0297	96.0538	-97.9984	857.5833	-0.72327	318.477	1.3464	298.2416	1.9124	467.7239	-0.50508	602.5009	-1.0375	649374.5	1.3568	967.5589	1.6952	417.203	1.1566	329.4601	0.052516	783.0971	1.8739	857.9115	1.5417	144352.2344	1.1936
024	2019-06-17t2359	1560834184.88	adult	150.0298	100.0539	-93.9983	1072.022	-0.14512	321.4523	1.4596	289.44	1.5395	555.5371	1.1074	755.1984	0.0786	655762.625	1.477	1014.681	2.0859	401.9012	0.87795	309.6937	-0.32658	778.5048	1.8898	941.2331	2.2573	138254	0.86669
024	2019-06-18t0359	1560848585.75	adult	154.03	104.0541	-89.998	878.7357	-0.64636	295.4984	0.44891	268.2009	0.65698	494.9294	0.032435	637.2442	-0.75485	602225.75	0.45417	635.3768	-0.4807	384.9419	0.56109	361.3919	0.67751	556.7684	-0.18543	600.6223	-0.38356	132804.9688	0.57219
024	2019-06-18t0759	1560862985.35	adult	158.0299	108.054	-85.9982	735.8994	-1.0166	313.7022	1.1424	298.61	1.8626	435.049	-1.0334	527.4777	-1.5275	639638.75	1.1528	1083.2258	2.7179	454.0535	1.9866	376.773	0.99123	793.7348	2.1583	1031.3318	3.1248	154832.2344	1.8904
024	2019-06-18t1159	1560877385.61	adult	162.03	112.0541	-81.9981	1090.5543	-0.034438	291.0721	0.25991	265.7453	0.51329	485.4394	-0.09183	730.5376	-0.036595	592622.75	0.25359	648.6616	-0.30068	378.3163	0.48484	352.5991	0.53717	565.3419	-0.0078043	623.3006	-0.10811	130519.1406	0.4952
024	2019-06-18t1559	1560891785.11	adult	166.0298	116.0539	-77.9982	945.4954	-0.41051	304.5731	0.78433	274.549	0.85586	496.7354	0.14206	644.0055	-0.63718	621024.5	0.7935	566.2698	-0.83663	350.887	-0.034712	327.3896	0.059046	503.2696	-0.5544	534.1907	-0.77471	120354.2266	-0.065889
024	2019-06-18t1959	1560906185.24	adult	170.0299	120.054	-73.9982	1273.3655	0.52513	302.869	0.71388	267.5975	0.55349	513.6226	0.47584	746.289	0.12453	618155.6875	0.73405	606.4271	-0.48941	348.9844	-0.034269	338.6741	0.30872	508.8762	-0.43776	544.6203	-0.63008	120748.5938	-0.0031863
024	2019-06-18t2359	1560920585.62	adult	174.03	124.0541	-69.9981	998.617	-0.22166	310.7474	1.0232	289.8987	1.4526	448.9892	-0.66966	563.1982	-1.1732	632992.375	1.0182	638.8429	-0.18367	367.8848	0.39911	357.4364	0.72088	529.104	-0.16773	572.8661	-0.32723	126552.3828	0.38839
024	2019-06-19t0359	1560934985.92	adult	178.0301	128.0541	-65.998	1117.5184	0.14389	307.7907	0.90864	270.0421	0.62334	560.4164	1.3912	834.085	0.8127	626969.625	0.90304	688.9608	0.26623	328.5375	-0.35108	284.8235	-0.72942	509.3773	-0.28258	609.9506	0.060399	114659.5859	-0.26242
024	2019-06-19t0759	1560949385.63	adult	182.03	132.0541	-61.9981	945.4055	-0.33116	264.0006	-0.80968	230.7979	-1.0044	462.1715	-0.35131	636.5	-0.58652	539089.1875	-0.78248	576.7129	-0.48215	351.7834	0.18698	326.401	0.16663	510.6287	-0.18308	554.4885	-0.31439	121365.2656	0.19879
024	2019-06-19t1159	1560963785.87	adult	186.0301	136.0541	-57.998	1362.1648	0.93542	314.3855	1.1723	278.2883	0.93556	535.2526	1.0116	835.2855	0.89002	640717.625	1.1695	666.8187	0.28285	363.7164	0.50044	346.1516	0.62991	508.8208	-0.10735	619.6701	0.32347	125482.1484	0.51325
024	2019-06-19t1559	1560978186.17	adult	190.0301	140.0542	-53.9979	838.6027	-0.60419	316.1077	1.2427	293.6531	1.5528	489.1995	0.23352	626.5952	-0.58636	644543.5	1.245	521.3627	-0.70899	342.4488	0.1396	330.4816	0.359	464.6978	-0.44153	486.076	-0.69253	117802.3906	0.13135
024	2019-06-19t1959	1560992586.27	adult	194.0302	144.0542	-49.9979	1499.6481	1.4577	319.1349	1.3647	279.6128	0.96609	540.7534	1.1958	917.1378	1.5741	651035.125	1.3722	463.6316	-1.043	300.3981	-0.64162	285.7227	-0.53506	407.4092	-0.89902	446.2822	-0.92217	104538.5547	-0.57798
024	2019-06-19t2359	1561006985.81	adult	198.03	148.0541	-45.998	1963.9508	2.9777	275.8878	-0.28989	231.0417	-1.0277	505.8883	0.63208	1041.8728	2.5386	562259.3125	-0.28454	509.8318	-0.5973	312.8087	-0.30717	291.5611	-0.35335	435.0757	-0.52525	471.254	-0.61122	107918.9844	-0.29636
024	2019-06-20t0359	1561021386.99	adult	202.0304	152.0544	-41.9977	986.2864	-0.0434	332.3982	1.8901	302.3822	1.8748	531.4842	1.135	752.4137	0.47831	677095.0625	1.8789	504.9007	-0.53768	339.2333	0.32006	332.0307	0.59339	434.42	-0.42991	469.0112	-0.5304	117035.5	0.33217
024	2019-06-20t0759	1561035786.01	adult	206.0301	156.0542	-37.998	841.3162	-0.47351	289.9146	0.29037	267.9585	0.46996	475.087	0.22529	644.8362	-0.25995	591135.8125	0.29961	491.293	-0.54222	305.5253	-0.29061	298.1267	-0.085235	397.923	-0.68672	457.5566	-0.52534	106017.2812	-0.24327
024	2019-06-20t1159	1561050190.66	adult	210.0314	160.0555	-33.9967	1512.9857	1.8186	304.1953	0.85278	276.4669	0.81172	488.4429	0.51955	806.9049	0.9995	620254.3125	0.86098	421.2784	-0.98242	288.9523	-0.5517	280.5613	-0.41476	367.4023	-0.88939	398.3316	-0.93034	99688.5469	-0.54176
024	2019-06-20t1559	1561064576.84	adult	214.0275	164.0516	-30.0005	1366.9913	1.4183	295.3509	0.55465	262.9864	0.27659	492.6643	0.67032	926.674	1.9704	601334.4375	0.54883	342.9543	-1.5128	250.1631	-1.2921	247.9187	-1.1006	293.2538	-1.5536	316.9411	-1.5543	86806.5859	-1.2532
024	2019-06-20t1959	1561078977.29	adult	218.0277	168.0517	-26.0004	1027.2012	0.31272	290.8533	0.42384	267.5138	0.46948	470.8173	0.38115	744.8453	0.68252	591886.5625	0.41421	358.4368	-1.3166	278.4049	-0.61469	276.9752	-0.3694	321.6486	-1.1845	351.1205	-1.1766	96328.1094	-0.5873
024	2019-06-20t2359	1561093377.28	adult	222.0277	172.0517	-22.0004	947.0187	0.088064	289.0077	0.39257	269.135	0.54517	431.4296	-0.20019	634.3417	-0.085221	589575.625	0.41015	382.032	-1.0474	251.1139	-1.1341	243.67	-1.1028	314.3536	-1.1798	347.7171	-1.1267	86885.3984	-1.1092
024	2019-06-21t0359	1561107778.26	adult	226.0279	176.052	-18.0001	1557.9271	2.4164	285.0436	0.28389	264.6214	0.37755	412.8562	-0.42981	666.6153	0.22848	578068.5	0.24033	329.112	-1.4073	258.9787	-0.88603	256.399	-0.73995	310.5185	-1.1387	325.6867	-1.2504	88311.75	-0.94382
024	2019-06-21t0759	1561122177.44	adult	230.0277	180.0518	-14.0003	1233.0167	1.3061	290.2265	0.51086	266.0934	0.44759	454.0808	0.33483	786.0583	1.2235	591771.75	0.52479	352.9771	-1.1284	266.9695	-0.6255	264.9968	-0.46353	319.8626	-0.94964	339.1057	-1.0411	89167.8281	-0.81031
024	2019-06-21t1159	1561136576.32	adult	234.0274	184.0515	-10.0007	1864.2916	3.8941	289.087	0.5063	264.4537	0.3956	438.8775	0.16129	723.6123	0.81649	588870.3125	0.51075	312.4709	-1.4018	247.7247	-0.99198	248.9626	-0.81057	281.5995	-1.2991	292.4587	-1.4162	85712.7344	-0.96503
024	2019-06-21t1559	1561150978.7	adult	238.0281	188.0521	-6	1519.1909	2.685	293.0474	0.68663	271.1357	0.6693	423.2131	-0.017477	739.8373	1.0239	596351.5	0.68208	334.6996	-1.1268	255.606	-0.72592	256.5246	-0.54912	293.7702	-1.074	308.4618	-1.1773	88184.0625	-0.71486
024	2019-06-21t1959	1561165378.78	adult	242.0281	192.0522	-2	1195.6338	1.4866	282.8918	0.35983	261.7608	0.31837	426.5683	0.11743	734.5058	1.0644	577099.375	0.38063	329.6397	-1.0911	254.8491	-0.66	252.318	-0.59582	295.3942	-0.96587	316.2896	-1.0114	86393.8594	-0.75782
024	2019-06-21t2359	1561179778.62	dead	246.028	196.0521	2	1037.6571	0.92438	276.3968	0.16831	259.1293	0.23224	404.7047	-0.1596	674.2783	0.66306	563573	0.18374	430.7792	-0.040992	286.6392	0.23179	281.5441	0.30281	362.2447	-0.024395	404.4587	0.041589	98890.5156	0.24592
025	2019-06-11t1158	1560272536.4	egg	-1.9924	-55.9609	-254.013
025	2019-06-11t1557	1560286881.85	larva	1.9924	-51.976	-250.0282
025	2019-06-11t1957	1560301282.3	larva	5.9925	-47.9759	-246.0281
025	2019-06-11t2357	1560315683.37	larva	9.9928	-43.9756	-242.0278
025	2019-06-12t0357	1560330083.62	larva	13.9929	-39.9755	-238.0277
025	2019-06-12t0757	1560344484.85	larva	17.9933	-35.9752	-234.0273
025	2019-06-12t1157	1560358883.34	larva	21.9928	-31.9756	-230.0278
025	2019-06-12t1557	1560373283.5	larva	25.9929	-27.9756	-226.0277
025	2019-06-12t1957	1560387684.25	larva	29.9931	-23.9753	-222.0275
025	2019-06-13t0920	1560435854.91	larva	43.3738	-10.5946	-208.6468
025	2019-06-13t0956	1560438015.07	larva	43.9739	-9.9946	-208.0467	1966.512	1.7079	319.3039	0.52317	275.287	0.44621	564.493	-0.026846	989.687	0.63501	650741.375	0.53423	1174.5538	0.2057	468.3218	0.0022495	383.7545	-0.13867	843.4938	-0.25841	973.6148	-0.16041	162507.6562	0.039939
025	2019-06-13t1356	1560452399.91	larva	47.9697	-5.9988	-204.0509	1981.1891	1.7728	298.8801	-0.030529	248.2645	-0.32575	579.9563	0.14326	1001.738	0.71732	610313.125	-0.0036726	1314.5247	0.68078	549.7231	0.93965	466.9201	0.85847	1062.4178	0.76099	1210.6355	0.72757	187455.5781	0.87991
025	2019-06-13t1756	1560466795.8	larva	51.9685	-1.9999	-200.0521	1464.1017	0.64057	417.3745	2.982	389.9032	3.455	743.233	2.2273	1152.1643	1.514	848105.0625	2.9536	1444.8372	1.1565	621.0421	1.8285	538.9538	1.7715	1199.0874	1.4755	1336.2695	1.2638	208670.1562	1.6557
025	2019-06-13t2156	1560481195.19	adult	55.9684	1.9999	-196.0523	1572.6921	0.90417	341.2794	0.99613	275.0592	0.28301	679.7942	1.4135	1107.7774	1.3169	694844.875	0.9959	1384.1394	1.0472	535.7376	0.92282	428.1922	0.45774	1162.3108	1.4144	1304.6197	1.2389	185365.2188	0.95341
025	2019-06-14t0156	1560495598.29	adult	59.9692	6.0008	-192.0514	989.3413	-0.42395	310.075	0.12845	268.8655	0.056518	606.995	0.45077	861.7357	0.052319	632863.125	0.15327	1547.2058	1.6792	582.2283	1.5753	488.0859	1.2555	1095.3351	1.1995	1247.7664	1.1142	201451	1.61
025	2019-06-14t0556	1560509998.75	adult	63.9693	10.0009	-188.0513	813.439	-0.83335	343.4319	1.0227	305.3583	1.0738	655.1181	1.0944	763.384	-0.45604	701287.875	1.0482	997.4185	-0.11031	556.5264	1.3555	515.7616	1.6743	916.2992	0.38481	961.7054	0.042764	192001.5938	1.3694
025	2019-06-14t0956	1560524403.29	adult	67.9706	14.0022	-184.05	1693.3329	1.2471	382.1282	2.1254	344.0044	2.2149	674.86	1.3714	1015.1692	0.91778	778012.9375	2.1116	1218.3899	0.73624	555.7592	1.4527	506.5343	1.62	1047.1349	1.1836	1196.1351	1.104	191736.9375	1.4673
025	2019-06-14t1356	1560538814.37	adult	71.9737	18.0052	-180.0469	1026.5347	-0.32812	393.1708	2.4762	371.694	3.0841	616.6658	0.56769	802.5958	-0.2183	801282.125	2.467	941.3953	-0.21279	555.5382	1.5695	529.1501	2.0053	834.8027	0.10133	917.1017	-0.025477	191660.6719	1.5848
025	2019-06-14t1756	1560553202.67	adult	75.9704	22.002	-176.0502	1351.7651	0.46722	309.6035	-0.047928	284.7957	0.34366	572.6653	-0.058559	886.9301	0.26771	630352.8125	-0.041908	888.311	-0.36539	405.4764	-0.50274	340.8221	-0.5981	731.3209	-0.43722	829.9825	-0.36238	138267.4688	-0.55874
025	2019-06-14t1959	1560560585.34	adult	78.0212	24.0527	-173.9994	762.9059	-0.96482	342.3612	0.95574	320.7435	1.4932	566.0032	-0.15556	686.4656	-0.84206	698416.8125	0.96946	870.5806	-0.40766	453.6126	0.24536	435.1212	0.77775	744.9375	-0.31793	824.8725	-0.35481	156496.3438	0.26003
025	2019-06-14t2359	1560574987.04	adult	82.0216	28.0532	-169.999	1460.6763	0.7578	315.1559	0.10894	260.23	-0.49698	663.0357	1.2787	1109.0613	1.5754	642917.9375	0.13189	907.0368	-0.17811	464.5225	0.51934	415.5072	0.55443	779.3881	0.011026	853.6794	-0.12312	158402.1562	0.45013
025	2019-06-15t0359	1560589387.47	adult	86.0218	32.0533	-165.9988	1509.7189	0.87926	286.2434	-0.7679	260.5573	-0.43558	531.003	-0.58291	814.594	-0.060833	583650.375	-0.73738	1396.984	2.1003	465.9909	0.67346	407.7369	0.51836	860.6768	0.71158	1137.5769	1.493	161232.8438	0.71145
025	2019-06-15t0759	1560603787.16	adult	90.0217	36.0532	-161.9989	1490.1436	0.82564	326.1745	0.6173	294.1506	0.79954	570.7348	0.086896	855.0407	0.21233	665396	0.6311	1070.2584	0.78666	479.376	1.0309	399.4312	0.47686	870.3446	0.94931	982.0639	0.82317	166343.4688	1.093
025	2019-06-15t1159	1560618187.42	adult	94.0217	40.0533	-157.9989	1024.6473	-0.3132	293.8108	-0.37277	266.5533	-0.074858	554.3264	-0.068124	712.2288	-0.59187	599080.125	-0.34776	702.2742	-0.85394	383.483	-0.45132	355.7402	-0.12703	616.5439	-0.76112	693.6251	-0.67795	130384.2344	-0.52991
025	2019-06-15t1559	1560632588.06	adult	98.0219	44.0535	-153.9987	1035.3494	-0.28877	296.5559	-0.19411	261.6228	-0.16244	526.3825	-0.39827	668.5545	-0.82489	604380.875	-0.17769	749.6849	-0.5468	350.0235	-0.91604	296.1068	-1.0103	627.1887	-0.57116	678.849	-0.67568	119358.0156	-0.97093
025	2019-06-15t1959	1560646988.27	adult	102.022	48.0535	-149.9986	2711.3589	3.7671	351.9826	1.7924	300.1314	1.3301	601.19	0.85893	1112.4042	1.9234	717340.5	1.7711	751.0721	-0.46057	421.0297	0.42548	381.1585	0.45337	682.3893	-0.023626	732.9498	-0.25276	146097.3125	0.48302
025	2019-06-15t2359	1560661387.88	adult	106.0219	52.0534	-145.9987	695.2009	-1.1154	289.326	-0.26281	275.1062	0.51388	409.9689	-2.0399	501.5456	-1.8171	590225	-0.23789	863.264	0.23054	441.4608	0.90268	402.9459	0.89968	688.8811	0.15281	768.7058	0.077626	152303.9688	0.91739
025	2019-06-16t0359	1560675788.7	adult	110.0221	56.0537	-141.9985	775.1715	-0.92363	338.5915	1.5497	307.8686	1.8302	546.6496	0.22466	672.3539	-0.72167	690726.625	1.5447	826.1361	0.12507	383.571	-0.025757	313.0612	-0.53847	683.6045	0.23171	775.9048	0.23438	132332	-0.011612
025	2019-06-16t0759	1560690188.62	adult	114.0221	60.0536	-137.9985	876.0369	-0.67787	344.6825	1.8726	304.8402	1.8186	605.0417	1.2878	766.0574	-0.083664	704531.0625	1.8869	804.1314	0.091978	351.7319	-0.51444	282.8112	-1.0007	628.4209	-0.12416	728.463	0.01614	121347.5	-0.50073
025	2019-06-16t1159	1560704587.79	adult	118.0219	64.0534	-133.9988	1108.0178	-0.10411	313.466	0.85844	294.7265	1.5286	453.4204	-1.1059	611.7104	-1.069	638530.3125	0.84868	664.565	-0.6633	379.5344	0.081627	355.2993	0.31001	548.4329	-0.72475	611.4582	-0.71591	130559.8438	0.075412
025	2019-06-16t1559	1560718987.65	adult	122.0218	68.0534	-129.9988	840.4651	-0.76462	344.9535	2.085	298.2946	1.7485	623.7455	1.8419	760.6224	-0.043348	703360.25	2.0694	794.7994	0.20209	405.2857	0.64638	384.0456	0.88167	619.6362	-0.0088104	739.7192	0.27607	141444.7031	0.75008
025	2019-06-16t1959	1560733387.77	adult	126.0218	72.0534	-125.9988	1216.1954	0.17176	327.9306	1.5426	290.3427	1.5069	561.0581	0.88056	852.1247	0.61618	669634.3125	1.5543	777.6715	0.16524	456.8227	1.7035	440.9301	1.972	673.8264	0.5599	751.9826	0.44292	157603.8281	1.7202
025	2019-06-16t2359	1560747789.03	adult	130.0222	76.0538	-121.9984	1380.2664	0.58701	299.2444	0.54059	264.411	0.53343	542.6489	0.64369	875.6209	0.8161	609261.5	0.53226	795.1158	0.33647	429.2111	1.2441	424.0039	1.7306	612.7784	0.079476	724.9086	0.31233	148507.0312	1.2837
025	2019-06-17t0359	1560762189.05	adult	134.0222	80.0538	-117.9984	1354.9611	0.53177	309.9306	0.97396	276.3679	1.0308	523.6632	0.3759	785.5571	0.21721	632258.375	0.98466	964.0717	1.4769	374.586	0.23806	297.3261	-0.56933	681.2532	0.76431	869.9059	1.4501	129981.3438	0.29353
025	2019-06-17t0759	1560776588.91	adult	138.0222	84.0537	-113.9984	1087.0073	-0.14076	297.4801	0.52961	264.8432	0.58136	513.374	0.24395	716.805	-0.248	604479.625	0.50062	697.7604	-0.19485	403.8351	0.83936	415.7037	1.6571	604.3482	0.10843	678.0977	0.06683	136900.0938	0.71615
025	2019-06-17t1159	1560790994.19	adult	142.0236	88.0552	-109.997	1475.9614	0.8747	314.1028	1.1725	275.4976	1.0061	528.1941	0.54888	949.5117	1.4317	640769.625	1.187	713.8929	-0.052209	417.3456	1.1319	404.5118	1.4674	589.0897	0.007855	642.6269	-0.16312	145653.625	1.2407
025	2019-06-17t1559	1560805389.5	adult	146.0223	92.0539	-105.9983	1302.7197	0.44592	332.6361	1.8893	303.5089	2.1249	516.0197	0.36472	717.8589	-0.20796	677579.75	1.8871	691.3743	-0.1666	310.336	-0.95969	280.2462	-0.88595	541.5726	-0.40167	627.4847	-0.24421	107686.5859	-0.91321
025	2019-06-17t1959	1560819789.32	adult	150.0223	96.0538	-101.9983	1273.2684	0.39004	325.6546	1.6216	289.7376	1.5515	546.4152	0.94222	902.5039	1.1417	664009.75	1.633	786.8141	0.52405	395.6073	0.75215	379.0286	1.0087	592.4043	0.11649	699.6754	0.35902	136484.5312	0.76409
025	2019-06-17t2359	1560834189.61	adult	154.0224	100.0539	-97.9982	993.9625	-0.33714	301.752	0.69072	268.8521	0.68337	513.7327	0.37361	781.7021	0.2888	614065.375	0.67873	946.4335	1.6841	453.6794	1.9457	412.1401	1.6646	783.5065	1.9976	887.4008	1.899	156973.0625	1.9838
025	2019-06-18t0359	1560848590.44	adult	158.0226	104.0542	-93.998	754.8199	-0.96546	337.0544	2.0474	313.1659	2.452	514.0759	0.40143	636.8423	-0.73775	687590.9375	2.0639	775.6218	0.54627	358.0996	0.041041	307.9133	-0.36153	587.1695	0.151	668.6736	0.20405	123902.4688	0.072514
025	2019-06-18t0759	1560862990.04	adult	162.0225	108.054	-89.9981	980.82	-0.33384	285.1656	0.030249	255.0784	0.080236	492.4165	0.0349	792.6106	0.41187	581737.75	0.046182	576.3571	-0.81712	371.3351	0.3427	372.4426	0.9307	509.6816	-0.55182	548.8848	-0.7127	128853.2734	0.39686
025	2019-06-18t1159	1560877390.32	adult	166.0226	112.0541	-85.998	641.5488	-1.2496	268.3063	-0.63239	245.7227	-0.31938	432.9121	-1.0183	555.7743	-1.2746	544125.125	-0.67814	677.9646	-0.030897	395.4058	0.87325	382.2743	1.157	547.6447	-0.11957	594.975	-0.27768	136415	0.88399
025	2019-06-18t1559	1560891789.83	adult	170.0224	116.054	-81.9982	2633.7542	4.3288	317.484	1.2871	276.6957	0.92581	594.8913	1.9542	949.758	1.5937	647984.8125	1.3069	554.5941	-0.86748	296.5132	-1.1062	266.1107	-1.1554	462.2614	-0.89617	496.0164	-1.0306	102297.0547	-1.0966
025	2019-06-18t1959	1560906189.96	adult	174.0225	120.054	-77.9981	822.9261	-0.72038	329.7262	1.7698	307.514	2.1757	488.2258	0.044167	652.6077	-0.52723	671982	1.7688	750.3849	0.63706	328.9634	-0.39679	280.5438	-0.84398	582.9409	0.36231	655.8434	0.3602	110860.6562	-0.54261
025	2019-06-18t2359	1560920590.3	adult	178.0225	124.0541	-73.9981	1121.4882	0.15529	328.5943	1.7277	297.5249	1.7536	525.7456	0.7612	753.0538	0.22649	667703.625	1.6872	836.6251	1.3609	416.6786	1.4523	394.7015	1.5264	638.5455	0.99008	779.1408	1.4683	144587.4844	1.515
025	2019-06-19t0359	1560934990.63	adult	182.0226	128.0542	-69.998	741.9322	-0.92803	335.1233	1.985	306.8088	2.122	552.3119	1.28	649.2325	-0.49434	683316.375	1.9861	572.1585	-0.51627	365.0834	0.45916	355.7358	0.77447	470.2948	-0.58045	503.5303	-0.7397	125953.7891	0.47147
025	2019-06-19t0759	1560949390.41	adult	186.0226	132.0541	-65.998	1360.1974	0.92947	321.8444	1.464	282.6552	1.1149	572.664	1.6842	843.8255	0.95191	655597	1.4536	613.5507	-0.1156	400.3627	1.2505	393.47	1.6202	551.8479	0.31525	592.3559	0.095288	138525.5	1.2888
025	2019-06-19t1159	1560963790.58	adult	190.0226	136.0542	-61.998	720.8472	-0.9611	313.3337	1.1349	293.0613	1.5285	468.6389	-0.13307	590.0666	-0.85209	639200.6875	1.1436	565.9059	-0.37568	321.2488	-0.29421	296.3769	-0.36224	466.3155	-0.42588	505.6572	-0.5294	111473.3281	-0.24495
025	2019-06-19t1559	1560978190.93	adult	194.0227	140.0543	-57.9979	945.1842	-0.25137	262.3355	-0.82987	233.0673	-0.93773	430.3879	-0.75184	656.1496	-0.32964	533328	-0.84638	522.8752	-0.59926	330.625	-0.02388	322.6089	0.25291	425.233	-0.72515	463.7553	-0.77675	114065.6094	-0.012259
025	2019-06-19t1959	1560992591.04	adult	198.0228	144.0543	-53.9978	1284.0803	0.84481	311.1458	1.0647	277.9914	0.88982	516.5171	0.81757	790.4	0.69786	633492.875	1.0506	570.9487	-0.13889	308.5989	-0.39338	283.4831	-0.52787	457.7948	-0.30393	550.6106	0.050083	105849.4375	-0.41943
025	2019-06-19t2359	1561006990.59	adult	202.0226	148.0542	-49.998	1350.0649	1.1241	318.3202	1.3529	283.0809	1.0893	528.0757	1.076	890.6207	1.4949	647781.625	1.3329	617.304	0.3121	367.605	0.90352	355.7195	1.1116	477.4407	-0.0076016	574.2887	0.35439	126823.7344	0.91695
025	2019-06-20t0359	1561021391.78	adult	206.023	152.0545	-45.9976	1385.9808	1.3122	300.5972	0.6956	268.4655	0.49053	515.1281	0.91061	745.0851	0.48068	612316.5625	0.69207	678.4382	0.88347	348.311	0.59367	337.1189	0.7791	479.5386	0.11882	584.8906	0.55242	120167.3047	0.60638
025	2019-06-20t0759	1561035790.8	adult	210.0227	156.0543	-41.9979	1023.1839	0.17471	310.248	1.081	286.5769	1.2204	474.1284	0.27627	663.3366	-0.066545	632905.9375	1.0941	506.3723	-0.32741	319.3369	0.081071	307.9222	0.20074	426.0758	-0.30517	479.8085	-0.23343	108893.8828	0.015235
025	2019-06-20t1159	1561050195.57	adult	214.024	160.0556	-37.9966	1663.8674	2.4389	311.0682	1.1432	278.2495	0.88988	524.9412	1.2154	793.9396	0.97776	633957.0625	1.1466	477.372	-0.45782	295.4074	-0.33339	286.9647	-0.20399	391.9877	-0.54981	440.8193	-0.47184	102801.7734	-0.26834
025	2019-06-20t1559	1561064581.59	adult	218.0201	164.0517	-34.0005	952.7893	0.050481	291.236	0.43801	257.9052	0.085429	526.9284	1.3245	743.6196	0.67315	594412.75	0.46017	451.1541	-0.57403	305.2162	-0.036206	300.358	0.17925	374.672	-0.63357	445.5336	-0.33303	105910.0312	0.013494
025	2019-06-20t1959	1561078982.07	adult	222.0203	168.0518	-30.0003	809.2823	-0.40971	267.8799	-0.38861	239.1653	-0.64658	478.5962	0.58925	689.8146	0.33636	546475.0625	-0.37117	461.9265	-0.394	283.3394	-0.42538	275.544	-0.33763	366.0262	-0.63043	420.5586	-0.46062	97752.0938	-0.41473
025	2019-06-20t2359	1561093382.06	adult	226.0203	172.0518	-26.0003	1314.4224	1.5125	322.8988	1.6745	292.9425	1.4981	516.9634	1.305	894.2179	1.9743	657744.875	1.6768	423.5407	-0.61805	285.812	-0.28418	283.5337	-0.072887	335.0621	-0.87143	388.3593	-0.66316	98605.125	-0.27292
025	2019-06-21t0359	1561107783.1	adult	230.0205	176.0521	-22.0001	969.5789	0.30005	295.5907	0.70663	272.3549	0.69409	475.0069	0.68184	633.6608	0.043221	602709.5	0.72088	419.7582	-0.55728	259.8488	-0.78878	250.0239	-0.84119	349.1305	-0.62255	383.2018	-0.6171	89907.7031	-0.7612
025	2019-06-21t0759	1561122182.25	adult	234.0203	180.0519	-18.0003	880.942	0.023687	278.1323	0.10877	250.8829	-0.13608	481.4873	0.86486	701.4625	0.64313	566833.625	0.11754	380.9433	-0.8016	281.7374	-0.19536	279.9009	-0.0093622	336.4514	-0.66855	360.2532	-0.74558	97481.1328	-0.16416
025	2019-06-21t1159	1561136581.1	adult	238.02	184.0516	-14.0006	486.7303	-1.5117	300.8967	0.96961	294.259	1.5707	381.3213	-0.70651	430.0053	-1.4243	612926.625	0.9762	386.9091	-0.65686	282.2832	-0.086022	279.1282	0.053198	342.7602	-0.49356	368.5559	-0.56449	96540.8438	-0.13247
025	2019-06-21t1559	1561150983.53	adult	242.0207	188.0522	-9.9999	778.2969	-0.26904	292.6464	0.70946	282.5294	1.1241	383.3233	-0.59097	552.9309	-0.38569	593779.5	0.67517	460.1929	0.1183	293.4618	0.29035	278.2227	0.11595	387.647	0.16408	425.8452	0.14343	100070.4688	0.22023
025	2019-06-21t1959	1561165383.53	adult	246.0207	192.0522	-5.9999	599.5228	-0.98704	288.8738	0.61307	281.1838	1.084	367.4333	-0.76793	484.8133	-0.86651	587569.375	0.6056	417.2424	-0.17052	307.6707	0.7637	309.4133	1.094	376.3667	0.15467	403.5768	0.031717	106454.0469	0.80178
025	2019-06-21t2359	1561179783.45	adult	250.0206	196.0522	-2	1073.3257	1.1972	304.3287	1.2008	288.9741	1.3968	401.7119	-0.12748	726.9924	1.1749	619917.625	1.2129	410.6876	-0.12026	296.4235	0.60188	295.0436	0.80187	366.1701	0.15809	395.228	0.06853	102858.9375	0.66242
025	2019-06-22t0359	1561194183.14	dead	254.0206	200.0521	2
026	2019-06-11t1158	1560272540.84	egg	-1.9924	-63.9617	-198.0152
026	2019-06-11t1557	1560286886.27	larva	1.9924	-59.9769	-194.0304
026	2019-06-11t1957	1560301286.69	larva	5.9925	-55.9767	-190.0303
026	2019-06-11t2357	1560315687.82	larva	9.9929	-51.9764	-186.0299
026	2019-06-12t0357	1560330088.08	larva	13.9929	-47.9763	-182.0299
026	2019-06-12t0757	1560344489.45	larva	17.9933	-43.976	-178.0295
026	2019-06-12t1157	1560358887.74	larva	21.9928	-39.9764	-174.03
026	2019-06-12t1557	1560373287.89	larva	25.9929	-35.9764	-170.0299
026	2019-06-12t1957	1560387688.66	larva	29.9931	-31.9762	-166.0297
026	2019-06-13t0920	1560435859.47	larva	43.3739	-18.5954	-152.6489
026	2019-06-13t0956	1560438019.57	larva	43.9739	-17.9954	-152.0489	766.2706	-0.92248	217.1378	-1.9882	185.5415	-1.8804	415.3583	-1.8888	634.7493	-1.1475	443178.25	-1.9666	642.5175	-1.3636	357.4966	-1.1863	339.5601	-0.64994	576.4425	-1.4095	634.284	-1.3357	120118.8594	-1.2805
026	2019-06-13t1356	1560452404.33	larva	47.9697	-13.9996	-148.0531	1669.0867	1.0794	286.1254	-0.3519	253.397	-0.18955	456.7686	-1.4191	732.1444	-0.65251	583409.625	-0.33561	656.2836	-1.3174	343.7411	-1.3429	312.3735	-0.97219	576.8308	-1.4036	619.2457	-1.3831	118246.9453	-1.3476
026	2019-06-13t1756	1560466800.23	larva	51.9685	-10.0008	-144.0543	584.3159	-1.34	233.6067	-1.7668	209.2728	-1.4551	401.1596	-2.1803	504.2804	-1.8175	476791.25	-1.7401	922.5536	-0.47767	378.4025	-0.95324	286.2333	-1.2956	784.8074	-0.43754	868.6412	-0.45855	129035.25	-0.99581
026	2019-06-13t2156	1560481199.52	larva	55.9683	-6.0009	-140.0545	1240.6083	0.14698	305.6667	0.051621	266.3882	0.041375	551.3752	-0.26799	873.3355	0.096464	622948.8125	0.064183	1352.0294	0.94347	524.206	0.78584	457.0174	0.81642	1049.3869	0.87319	1285.1226	1.1646	180851.0625	0.79768
026	2019-06-14t0156	1560495602.76	larva	59.9692	-2	-136.0536	912.7962	-0.60069	277.6	-0.75629	240.8164	-0.74548	539.525	-0.44734	728.0096	-0.65271	566303.9375	-0.73173	936.7402	-0.3604	429.1158	-0.31291	369.8546	-0.25399	837.3671	-0.086786	916.4181	-0.19265	145899.375	-0.37934
026	2019-06-14t0556	1560510003.11	adult	63.9693	2	-132.0535	1591.6188	0.98621	344.2227	1.0449	299.5956	0.90455	626.0439	0.70079	978.2841	0.69183	700149	1.0326	1167.4482	0.47856	510.8183	0.76892	484.8929	1.2696	956.1163	0.59196	1087.0627	0.5561	176232.3281	0.78187
026	2019-06-14t0956	1560524407.73	adult	67.9706	6.0013	-128.0522	1572.9515	0.96206	339.6869	0.90135	288.4115	0.53662	618.5726	0.59605	1102.4509	1.3903	692621.625	0.91281	1268.2747	0.9158	573.8021	1.6943	528.0759	1.9103	1019.9565	1.0356	1163.9134	0.96666	197961.7344	1.7093
026	2019-06-14t1356	1560538818.91	adult	71.9737	10.0044	-124.0491	857.3895	-0.73388	298.0665	-0.3511	245.2779	-0.843	638.2648	0.87053	774.3064	-0.37356	607459.5625	-0.33346	894.9424	-0.38712	444.5657	0.013824	396.6717	0.1679	810.5841	-0.037355	857.8307	-0.28946	153375.1562	0.026896
026	2019-06-14t1756	1560553207.12	adult	75.9704	14.0012	-120.0524	1306.0663	0.35616	316.4638	0.16244	269.4471	-0.14724	594.2819	0.24987	941.5342	0.57155	644320.25	0.16592	1017.3543	0.14138	428.352	-0.16607	327.829	-0.78378	872.4154	0.41587	972.7867	0.30446	148638.125	-0.11578
026	2019-06-14t1959	1560560589.85	adult	78.0212	16.0519	-118.0016	734.2854	-1.0348	265.4304	-1.4406	236.6551	-1.2365	484.3945	-1.3298	634.0846	-1.1356	541743.375	-1.3965	960.2765	-0.04654	471.3525	0.51316	441.7528	0.87402	802.5242	0.040625	872.9014	-0.1247	162145.25	0.50749
026	2019-06-14t2359	1560574991.51	adult	82.0217	20.0524	-114.0011	1536.3641	0.9445	335.0117	0.74411	291.3355	0.54005	569.6955	-0.0829	967.487	0.7714	683759	0.76432	1449.8156	2.123	526.6511	1.4998	427.3965	0.73228	977.804	1.3186	1255.8903	1.9065	180641.3125	1.4682
026	2019-06-15t0359	1560589392.01	adult	86.0218	24.0525	-110.001	1495.8063	0.84504	320.4347	0.34526	275.1425	0.060836	554.0427	-0.243	1051.2725	1.3018	651764.25	0.33414	712.8148	-0.93924	414.979	-0.15385	381.4702	0.11661	630.3072	-0.87441	680.8587	-0.91898	143582.7344	-0.11861
026	2019-06-15t0759	1560603791.61	adult	90.0217	28.0524	-106.0011	1302.818	0.36759	318.7695	0.37258	278.0904	0.24204	531.1255	-0.5039	807.1891	-0.066927	650608.5	0.39539	1095.7297	0.90487	473.6657	0.93612	386.7914	0.27951	901.1673	1.1699	1008.732	0.97013	163888.3281	0.9749
026	2019-06-15t1159	1560618191.9	adult	94.0218	32.0525	-102.001	831.637	-0.78232	288.5591	-0.54849	246.2115	-0.79367	560.2312	0.020954	751.5246	-0.35916	587217.875	-0.53895	904.9971	0.12639	501.574	1.5471	489.112	1.9946	808.9515	0.66504	864.9414	0.30451	171036.75	1.4645
026	2019-06-15t1559	1560632592.51	adult	98.0219	36.0527	-98.0009	995.4168	-0.38546	317.6061	0.51813	279.1151	0.46569	566.5071	0.21493	782.0607	-0.14159	647916.375	0.5315	891.6878	0.16793	457.6147	0.93576	453.9329	1.5436	753.6443	0.39717	835.5981	0.25854	158792.2812	0.99679
026	2019-06-15t1959	1560646992.83	adult	102.022	40.0527	-94.0008	960.6374	-0.47053	288.755	-0.37059	243.5581	-0.73111	567.5829	0.33742	762.651	-0.22148	587905.25	-0.36146	1152.0481	1.6389	431.6885	0.61181	366.1581	0.20673	790.3836	0.82932	975.6474	1.2492	149364.2188	0.6486
026	2019-06-15t2359	1560661392.39	adult	106.0219	44.0526	-90.0009	772.7806	-0.92706	267.4389	-1.0202	229.4568	-1.1712	531.8329	-0.11645	672.4043	-0.74797	544773.125	-0.99601	835.1287	0.077202	452.7049	1.1023	410.115	1.0193	745.7137	0.61536	808.4633	0.33305	156183.1875	1.1171
026	2019-06-16t0359	1560675793.22	adult	110.0221	48.0529	-86.0007	803.5518	-0.85436	313.5217	0.67174	288.2068	1.0959	501.0861	-0.50726	640.8498	-0.92293	638957.25	0.67011	716.9417	-0.494	401.6835	0.30072	372.517	0.46785	635.8108	-0.16855	679.556	-0.40743	136974.0625	0.23104
026	2019-06-16t0759	1560690193.17	adult	114.0221	52.0528	-82.0007	1507.2006	0.87223	331.8434	1.4174	291.0565	1.2981	546.7664	0.33555	719.8916	-0.38458	675965	1.398	637.2369	-0.88819	393.4517	0.24929	384.4449	0.74561	556.2351	-0.7443	591.0066	-0.92929	135740.8438	0.26362
026	2019-06-16t1159	1560704592.3	adult	118.0219	56.0526	-78.0009	1136.9235	-0.032674	310.477	0.75116	271.8426	0.65438	563.9889	0.7296	856.2167	0.55437	632131.1875	0.73775	679.5184	-0.57302	392.426	0.32121	397.0882	1.0399	591.2662	-0.34911	620.3771	-0.65301	133424.8281	0.22993
026	2019-06-16t1559	1560718992.18	adult	122.0218	60.0526	-74.001	652.837	-1.2303	288.6615	0.041878	268.6557	0.60345	461.1084	-0.89638	567.5005	-1.3464	587426.125	0.035187	972.0076	1.2939	399.7875	0.54279	364.6019	0.53625	708.2904	0.78076	823.0877	0.87497	137127.125	0.51394
026	2019-06-16t1959	1560733392.31	adult	126.0219	64.0526	-70.0009	765.5603	-0.95131	260.453	-0.93114	230.1171	-0.84429	471.2168	-0.65133	638.3279	-0.84708	531584.5	-0.89595	833.4522	0.51415	414.4794	0.89679	359.8046	0.50728	704.8241	0.83896	760.4146	0.50433	141337.4844	0.82039
026	2019-06-16t2359	1560747793.56	adult	130.0222	68.053	-66.0006	978.5616	-0.41991	268.8465	-0.58449	232.3918	-0.72826	502.0431	-0.057414	734.331	-0.16387	548984.625	-0.55018	707.7595	-0.21742	388.1459	0.4546	386.5917	1.0452	572.2059	-0.28894	639.4676	-0.31725	135462.9062	0.55545
026	2019-06-17t0359	1560762193.6	adult	134.0222	72.053	-62.0006	1044.2366	-0.25362	264.8297	-0.71081	232.2039	-0.72329	471.0418	-0.54397	673.4709	-0.56958	539458	-0.70191	611.2169	-0.79054	367.1452	0.093986	363.2178	0.65247	518.8391	-0.72171	568.8282	-0.79291	126665.1094	0.10708
026	2019-06-17t0759	1560776593.38	adult	138.0222	76.0529	-58.0006	1289.5386	0.37683	299.3181	0.59892	266.481	0.64685	490.2634	-0.16477	696.8954	-0.38917	608513.625	0.57486	592.8889	-0.87847	339.7682	-0.40882	326.4867	-0.013159	512.5533	-0.73811	565.9911	-0.77816	117559.8125	-0.37771
026	2019-06-17t1159	1560790998.9	adult	142.0237	80.0544	-53.9991	1835.3173	1.8053	311.1909	1.0617	269.5695	0.76781	571.6791	1.3258	1111.3014	2.5881	635140.6875	1.0821	574.0355	-0.97882	372.9272	0.26011	375.8092	0.92524	529.376	-0.54834	564.9836	-0.75627	126049.3984	0.12391
026	2019-06-17t1559	1560805394.03	adult	146.0224	84.0531	-50.0004	1071.4966	-0.16141	275.7356	-0.29246	240.6977	-0.40928	501.7928	0.10849	696.366	-0.36252	561673.4375	-0.29218	648.3873	-0.45637	323.4212	-0.70057	279.1217	-0.9074	540.333	-0.41335	612.8393	-0.35772	111580.3047	-0.68949
026	2019-06-17t1959	1560819793.89	adult	150.0223	88.053	-46.0005	1474.6743	0.92566	312.4521	1.1127	278.2083	1.0855	528.1401	0.61135	811.8107	0.48714	637402.1875	1.1298	626.5682	-0.57418	344.3309	-0.27243	322.6057	-0.077917	521.7224	-0.55696	580.9001	-0.57428	117416.8281	-0.34102
026	2019-06-17t2359	1560834194.15	adult	154.0224	92.0531	-42.0004	1013.0626	-0.28588	275.1245	-0.33877	246.8283	-0.20759	463.8234	-0.53208	686.4368	-0.39948	560703.625	-0.33326	553.4783	-1.0508	314.318	-0.86165	282.4211	-0.85861	477.6275	-0.94748	519.3392	-1.0306	109696.9766	-0.77755
026	2019-06-18t0359	1560848595.06	adult	158.0226	96.0534	-38.0002	1201.6334	0.24208	299.4197	0.58888	270.8039	0.73693	506.7632	0.26866	734.704	-0.030986	609319.125	0.57678	561.9472	-0.96215	303.0544	-1.075	261.3311	-1.2766	504.6724	-0.65061	546.9874	-0.77592	103341.5547	-1.1359
026	2019-06-18t0759	1560862994.57	adult	162.0225	100.0532	-34.0003	1444.686	0.93163	292.4137	0.31213	264.1281	0.44769	503.5202	0.23663	684.5206	-0.36911	596524	0.32797	608.2923	-0.58905	372.1026	0.35832	365.3372	0.78978	522.563	-0.42594	566.5572	-0.56914	127631.1875	0.32475
026	2019-06-18t1159	1560877394.92	adult	166.0226	104.0533	-30.0002	994.1403	-0.27626	281.9159	-0.10074	260.2243	0.27187	444.1479	-0.81407	601.3575	-0.9453	573698.875	-0.11218	484.3138	-1.428	289.2264	-1.2924	272.8025	-1.033	412.6068	-1.4431	458.0756	-1.3973	100072.3516	-1.2656
026	2019-06-18t1559	1560891794.4	adult	170.0225	108.0532	-26.0003	530.1644	-1.553	234.3439	-1.9737	223.4683	-1.2522	331.972	-2.8287	405.2769	-2.338	478764.5625	-1.943	474.6076	-1.4507	290.2866	-1.2334	279.5994	-0.88326	410.8043	-1.4021	462.3216	-1.3082	100729.4531	-1.1895
026	2019-06-18t1959	1560906194.62	adult	174.0225	112.0532	-22.0003	471.8891	-1.7168	224.8146	-2.3573	217.5286	-1.5179	307.5194	-3.2437	370.1825	-2.5679	457048.1562	-2.3688	444.6945	-1.6126	295.457	-1.0819	289.0094	-0.6717	391.4019	-1.5239	415.9055	-1.628	99273.5469	-1.23
026	2019-06-18t2359	1560920594.85	adult	178.0226	116.0533	-18.0002	408.639	-1.9013	220.162	-2.5416	215.047	-1.6383	287.8236	-3.5616	327.6851	-2.8505	448690.1875	-2.5291	438.266	-1.5927	271.5596	-1.5171	269.5291	-1.0435	349.268	-1.8605	381.1806	-1.8436	93416.5	-1.5242
026	2019-06-19t0359	1560934995.18	adult	182.0227	120.0534	-14.0001	393.5373	-1.95	220.3199	-2.5261	215.5143	-1.633	287.3376	-3.5155	330.6373	-2.8022	449011.9375	-2.5116	361.3399	-2.0877	261.6783	-1.658	261.4371	-1.1798	315.9473	-2.1004	345.1491	-2.0611	90279.0156	-1.6495
026	2019-06-19t0759	1560949395.04	adult	186.0226	124.0534	-10.0002	440.4393	-1.8129	220.7216	-2.4909	214.99	-1.6639	287.2408	-3.4476	328.0807	-2.7904	450492.75	-2.4623	374.6684	-1.9017	247.6514	-1.8757	249.5751	-1.3916	301.4351	-2.1453	329.8687	-2.0957	85439.7188	-1.8681
026	2019-06-19t1159	1560963795.19	adult	190.0227	128.0534	-6.0001	389.3894	-1.9656	220.7666	-2.4637	216.3239	-1.6161	289.8051	-3.3207	330.273	-2.7414	451026.1562	-2.4257	332.9609	-2.1198	254.8613	-1.6522	253.1495	-1.2763	301.1773	-2.0434	324.9994	-2.0362	86652.8438	-1.7201
026	2019-06-19t1559	1560978195.59	adult	194.0228	132.0535	-2	450.1873	-1.777	224.249	-2.3014	216.8315	-1.6018	313.2032	-2.8197	373.5811	-2.3907	456795.1875	-2.2889	342.7719	-1.9488	238.2956	-1.9112	236.2751	-1.5916	299.2812	-1.9552	314.376	-2.0216	81973.6875	-1.9184
026	2019-06-19t1959	1560992595.64	dead	198.0228	136.0535	2	417.5945	-1.8733	224.2335	-2.2745	219.1871	-1.5118	300.2081	-2.9593	347.9852	-2.5403	457660.625	-2.2452	343.7499	-1.8437	264.3504	-1.2979	264.1695	-0.94488	304.1594	-1.8018	319.593	-1.8756	91200.875	-1.2895
027	2019-06-11t1158	1560272545.19	egg	-1.9924	-55.9609	-302.014
027	2019-06-11t1557	1560286890.72	larva	1.9924	-51.976	-298.0291
027	2019-06-11t1957	1560301291.16	larva	5.9926	-47.9759	-294.029
027	2019-06-11t2357	1560315692.41	larva	9.9929	-43.9756	-290.0286
027	2019-06-12t0357	1560330092.66	larva	13.993	-39.9755	-286.0286
027	2019-06-12t0757	1560344493.96	larva	17.9933	-35.9751	-282.0282
027	2019-06-12t1157	1560358892.29	larva	21.9929	-31.9756	-278.0287
027	2019-06-12t1557	1560373292.41	larva	25.9929	-27.9756	-274.0286
027	2019-06-12t1957	1560387693.25	larva	29.9931	-23.9753	-270.0284
027	2019-06-13t0920	1560435863.98	larva	43.3739	-10.5946	-256.6476	893.1873	-0.64434	266.8436	-0.75548	225.4716	-0.83224	531.2332	-0.43691	756.5876	-0.53665	544627.75	-0.73364	834.0682	-0.80151	292.2417	-1.8819	218.4414	-2.046	635.9961	-1.1545	797.7552	-0.77279	99362.1875	-1.9227
027	2019-06-13t0956	1560438024.21	larva	43.974	-9.9945	-256.0476	909.7231	-0.6081	264.9313	-0.81336	214.6178	-1.1266	565.2851	-0.016958	784.1986	-0.39698	539665.125	-0.80409	1038.402	-0.19589	526.6363	0.62764	494.5429	1.143	906.7091	0.014083	1013.5798	-0.021983	181162.875	0.62106
027	2019-06-13t1356	1560452408.93	larva	47.9697	-5.9988	-252.0518	985.9774	-0.43823	299.9999	-0.0023145	247.9633	-0.33374	636.0069	0.85412	823.1262	-0.19022	611999.75	0.017136	1061.3481	-0.087761	520.1525	0.61197	488.5281	1.1144	937.6461	0.20479	1018.98	0.043555	179452.625	0.62233
027	2019-06-13t1756	1560466804.78	larva	51.9686	-1.9999	-248.053	676.3718	-1.1327	321.0843	0.49374	326.3521	1.7275	498.9599	-0.92012	603.7288	-1.3061	655333	0.51682	2145.801	3.3497	696.0765	2.6887	512.0745	1.4453	1534.8302	3.0259	1936.1924	3.4734	241538.5625	2.7501
027	2019-06-13t2156	1560481204.1	adult	55.9684	1.9999	-244.0532	1067.6819	-0.24732	351.2905	1.2616	313.9869	1.3678	675.0451	1.3513	964.1139	0.56904	716281.375	1.2737	854.5712	-0.66341	486.3314	0.33593	453.3764	0.77111	768.3623	-0.47373	821.4352	-0.60089	167784.3438	0.34692
027	2019-06-14t0156	1560495607.32	adult	59.9693	6.0008	-240.0523	1494.7717	0.74311	386.8033	2.2188	339.9137	2.088	705.8695	1.7669	1092.7309	1.2702	789852.3125	2.2407	1282.1074	0.7935	614.5697	1.9741	571.8992	2.3255	1143.5654	1.44	1207.6309	0.9559	212641.125	2.0107
027	2019-06-14t0556	1560510007.71	adult	63.9694	10.0009	-236.0522	2773.2378	3.7491	394.1013	2.4422	350.8592	2.4099	670.6611	1.3048	1161.2657	1.6692	804754.9375	2.4611	1363.3831	1.1572	524.7762	0.94804	418.6745	0.4015	1133.9279	1.517	1282.1438	1.355	181572.5781	0.98085
027	2019-06-14t0956	1560524412.27	adult	67.9706	14.0022	-232.0509	664.4524	-1.1893	306.9857	-0.041826	282.1576	0.34782	514.26	-0.84088	595.3889	-1.3547	626864.875	-0.010349	1052.7316	0.13995	545.1664	1.3108	533.6758	1.9858	929.425	0.54243	986.5983	0.21066	188627.5625	1.3464
027	2019-06-14t1356	1560538823.58	adult	71.9738	18.0053	-228.0478	1858.884	1.6686	398.326	2.6295	359.5327	2.7063	717.8225	1.986	1127.2195	1.5633	812585.125	2.6303	1340.094	1.2835	599.0321	2.1792	530.7107	2.027	1078.0539	1.4943	1274.5955	1.5668	207864.1406	2.2442
027	2019-06-14t1756	1560553211.79	adult	75.9705	22.002	-224.051	822.6957	-0.81861	288.7822	-0.68642	252.3381	-0.69445	526.5601	-0.71639	717.4704	-0.67521	589115.625	-0.65549	1172.9481	0.75241	508.1912	1.009	445.7953	0.90206	897.6961	0.56873	1054.3098	0.68514	175834.1562	1.0458
027	2019-06-14t1959	1560560594.47	adult	78.0213	24.0528	-222.0003	922.6927	-0.57399	305.4236	-0.19486	277.696	0.095802	584.7234	0.1138	779.0582	-0.32324	623980.5	-0.15461	830.0654	-0.57077	361.8849	-1.1394	305.9855	-1.097	652.2964	-0.89474	755.5372	-0.687	124850.3125	-1.1263
027	2019-06-14t2359	1560574996.18	adult	82.0217	28.0533	-217.9998	1664.9121	1.2616	316.458	0.15059	266.4088	-0.29098	606.8971	0.45976	1019.7028	1.0679	645257.875	0.16813	957.3748	0.035297	428.4804	-0.049444	351.3558	-0.4052	805.0697	0.18027	876.5961	-0.0074712	148254.2344	-0.014421
027	2019-06-15t0359	1560589396.72	adult	86.0219	32.0534	-213.9997	1560.4855	1.0041	380.8584	2.3125	318.0178	1.5201	752.4507	2.6842	1264.4012	2.5288	776189.4375	2.2915	1492.153	2.5231	566.4362	2.3025	471.8762	1.4994	1118.1174	2.4839	1303.3836	2.3687	195986.9062	2.3459
027	2019-06-15t0759	1560603796.22	adult	90.0217	36.0533	-209.9998	916.9246	-0.57601	323.8661	0.54102	289.24	0.62908	541.9403	-0.34259	729.3817	-0.52101	659067.5625	0.53022	751.4913	-0.69271	426.5398	0.15404	404.4963	0.55594	637.4575	-0.7177	702.6429	-0.71661	148009.3125	0.21092
027	2019-06-15t1159	1560618196.52	adult	94.0218	40.0534	-205.9997	1112.4039	-0.099905	381.623	2.5655	347.5387	2.7869	644.7649	1.2962	859.5646	0.28063	777747.625	2.5319	858.2689	-0.09958	466.5421	0.95425	450.4885	1.3802	701.3916	-0.13221	760.4987	-0.29444	160957.0312	0.96996
027	2019-06-15t1559	1560632597.18	adult	98.022	44.0535	-201.9995	948.6948	-0.49859	330.3043	0.94778	288.7156	0.81044	594.1587	0.63751	792.218	-0.080439	674481.375	0.96424	1297.7301	2.2116	541.9618	2.3875	485.478	2.0541	999.3691	2.2788	1199.8626	2.4295	188060.7344	2.4573
027	2019-06-15t1959	1560646997.5	adult	102.0221	48.0536	-197.9994	692.6855	-1.1191	310.6029	0.37683	290.8321	0.99125	451.4639	-1.4645	565.1591	-1.4326	633319.25	0.38678	1025.1538	0.97447	458.8873	1.0873	431.2238	1.2766	790.1964	0.82784	929.9042	0.96608	156480.5625	1.0093
027	2019-06-15t2359	1560661397.05	adult	106.022	52.0535	-193.9996	632.7833	-1.2669	292.3387	-0.15855	269.8008	0.31804	457.0695	-1.2965	545.4995	-1.5421	596078.6875	-0.14025	991.3858	0.92879	453.5156	1.1167	419.0623	1.1686	785.7926	0.94157	878.4366	0.78259	156462.8906	1.1315
027	2019-06-16t0359	1560675797.86	adult	110.0222	56.0537	-189.9993	2064.1814	2.2224	331.8636	1.3141	288.6867	1.1138	619.6618	1.3975	885.6962	0.64125	675674.375	1.2904	636.2382	-0.95154	382.5656	-0.043876	351.2061	0.10715	559.7235	-0.80576	603.7705	-0.91227	132750.2656	0.010254
027	2019-06-16t0759	1560690197.82	adult	114.0222	60.0537	-185.9994	743.3406	-1.0038	261.9042	-1.0622	235.3977	-0.80408	448.6036	-1.2684	621.4776	-1.0261	533237	-1.0448	716.1329	-0.42484	382.6804	0.052112	358.6867	0.30302	590.5542	-0.44947	648.1958	-0.53594	129345.9688	-0.075976
027	2019-06-16t1159	1560704596.91	adult	118.0219	64.0535	-181.9996	603.4376	-1.351	310.673	0.7582	296.4553	1.5946	433.2742	-1.4403	533.8264	-1.5861	633772.875	0.76621	1051.6968	1.6739	489.4248	2.1239	422.5154	1.484	865.4515	2.0554	954.2728	1.7017	168851.5469	2.1406
027	2019-06-16t1559	1560718996.88	adult	122.0219	68.0535	-177.9996	1458.2081	0.76868	324.4962	1.3425	283.5553	1.1791	575.6821	1.0326	975.3254	1.4053	661972.125	1.3432	983.0961	1.3622	452.3153	1.5324	391.4597	1.0134	838.1932	1.9377	948.0995	1.773	156048.7812	1.5488
027	2019-06-16t1959	1560733397.05	adult	126.022	72.0535	-173.9996	1175.631	0.070665	321.5293	1.3079	284.672	1.2855	599.5557	1.537	845.4402	0.57043	655276.75	1.2994	710.4562	-0.25519	402.9573	0.67726	392.149	1.0913	591.2512	-0.1835	654.3199	-0.26833	137408.4531	0.60303
027	2019-06-16t2359	1560747798.25	adult	130.0223	76.0538	-169.9992	1363.9166	0.54603	316.4881	1.1788	278.2361	1.0782	537.4468	0.55388	892.3882	0.9324	645952.25	1.1911	735.7845	-0.039723	375.7186	0.21568	348.7902	0.35265	634.6525	0.27811	709.0163	0.19522	128871.4844	0.18749
027	2019-06-17t0359	1560762198.32	adult	134.0223	80.0539	-165.9992	942.697	-0.51027	311.6608	1.0386	286.5209	1.4341	506.0349	0.067739	627.9109	-0.88939	635164.75	1.0375	926.7204	1.2369	455.273	1.8004	441.868	2.1108	773.4983	1.6083	851.3392	1.3118	157524.4531	1.842
027	2019-06-17t0759	1560776598.07	adult	138.0223	84.0538	-161.9993	1609.0096	1.1933	309.5775	0.98581	266.9148	0.6642	623.8527	2.1978	874.857	0.87265	631228.625	0.99288	1090.1028	2.3627	462.4005	1.9804	407.1585	1.4971	830.421	2.1933	971.6608	2.2795	159528.1562	1.996
027	2019-06-17t1159	1560791003.78	adult	142.0238	88.0554	-157.9977	1346.811	0.54025	335.9109	2.0025	300.3592	2.0056	534.9423	0.66945	904.1773	1.1077	684922.25	2.0093	1311.2385	3.9055	520.5799	3.158	430.3464	1.9554	951.9976	3.3881	1090.8751	3.2612	179600.0625	3.1744
027	2019-06-17t1559	1560805398.73	adult	146.0224	92.054	-153.9991	1252.3135	0.31352	344.3943	2.3401	308.0428	2.3078	587.281	1.6482	854.5748	0.77518	702908.875	2.3633	865.3123	1.0059	468.1002	2.1644	440.5755	2.1714	760.2789	1.6589	827.9115	1.3091	161026.4688	2.1516
027	2019-06-17t1959	1560819798.63	adult	150.0224	96.0539	-149.9991	752.3816	-0.99521	314.1917	1.1798	294.87	1.759	466.8389	-0.4985	629.0627	-0.83176	640322.75	1.185	693.6904	-0.11416	420.1108	1.2418	416.0914	1.7224	618.91	0.36904	682.5153	0.22419	145358.3438	1.2784
027	2019-06-17t2359	1560834198.84	adult	154.0225	100.054	-145.9991	1181.6182	0.16649	332.8046	1.8913	304.5296	2.1267	579.3229	1.5639	779.8987	0.27577	679254.125	1.915	1082.7524	2.6328	489.739	2.6721	443.8447	2.2813	896.3108	3.0837	972.796	2.5787	169449.6875	2.7125
027	2019-06-18t0359	1560848599.84	adult	158.0227	104.0543	-141.9988	1349.2161	0.64093	284.9733	0.029028	238.2032	-0.58293	571.3842	1.4419	991.2128	1.8215	579635.75	0.012808	931.8821	1.6494	470.8898	2.3279	422.1071	1.8818	796.8396	2.1883	882.6445	1.9272	162456.9688	2.3385
027	2019-06-18t0759	1560862999.25	adult	162.0226	108.0541	-137.999	1551.4103	1.2228	323.6772	1.528	298.633	1.8487	484.558	-0.10787	783.3635	0.34506	660301.375	1.5434	670.6344	-0.14383	350.0766	-0.090038	291.36	-0.67736	616.6962	0.49399	649.7947	0.10704	116575.5078	-0.32767
027	2019-06-18t1159	1560877399.69	adult	166.0227	112.0542	-133.9988	1980.3955	2.4464	355.3934	2.7696	311.5558	2.3647	590.547	1.8476	1185.0231	3.2709	724647.125	2.7766	831.0616	1.0736	435.7488	1.6961	406.9908	1.6515	706.5775	1.4382	789.0451	1.3095	149897.5938	1.6814
027	2019-06-18t1559	1560891799.15	adult	170.0226	116.0541	-129.999	864.2107	-0.61896	319.8338	1.3793	291.0528	1.5133	551.3712	1.1625	678.8329	-0.36261	652141.0625	1.3868	732.6284	0.43073	389.3011	0.78926	364.7331	0.83445	623.306	0.68712	698.3155	0.63592	135087.5	0.84636
027	2019-06-18t1959	1560906199.44	adult	174.0226	120.0542	-125.9989	692.1224	-1.0917	277.2959	-0.29278	249.2698	-0.21504	483.3464	-0.044609	592.9005	-0.95863	565683.625	-0.2775	886.3956	1.638	353.6228	0.10741	306.088	-0.32414	626.2287	0.7886	781.8937	1.4047	121292.625	0.076269
027	2019-06-18t2359	1560920599.61	adult	178.0227	124.0542	-121.9989	1112.3456	0.12891	325.2333	1.5954	295.8215	1.6835	531.5889	0.86736	748.2453	0.1917	659573.1875	1.5307	794.0045	1.0449	388.2302	0.87024	368.6373	0.99125	603.8126	0.64782	739.924	1.1419	132386.5	0.79033
027	2019-06-19t0359	1560934999.96	adult	182.0228	128.0543	-117.9988	1071.9554	0.039996	327.3411	1.6792	296.8495	1.7123	532.8712	0.92812	706.4921	-0.07956	667775.75	1.6878	859.8177	1.628	413.0918	1.4421	373.2895	1.1382	688.6047	1.5694	791.9452	1.6665	142103.5781	1.4316
027	2019-06-19t0759	1560949399.79	adult	186.0227	132.0543	-113.9988	864.4286	-0.54871	304.0328	0.76737	281.7781	1.0789	462.8275	-0.29062	701.0445	-0.084119	619922.9375	0.77252	757.8492	0.96328	413.0977	1.5112	392.8188	1.6066	631.8027	1.1009	700.3418	0.99667	142518.7188	1.5262
027	2019-06-19t1159	1560963799.9	adult	190.0228	136.0543	-109.9988	745.8824	-0.88522	273.0167	-0.43247	242.9054	-0.52681	484.3843	0.14759	620.0879	-0.63376	555588.9375	-0.44233	641.5783	0.19089	366.0799	0.62284	346.3862	0.69518	554.5068	0.43794	616.426	0.3945	127029.7188	0.67962
027	2019-06-19t1559	1560978200.42	adult	194.0229	140.0544	-105.9986	704.9427	-0.99181	277.3422	-0.25004	250.5815	-0.22134	470.8287	-0.038214	584.9044	-0.8493	564946	-0.25042	796.2806	1.4494	391.8656	1.228	364.8602	1.1556	610.2543	1.0817	712.7992	1.2987	135977.3594	1.2892
027	2019-06-19t1959	1560992600.39	adult	198.0229	144.0544	-101.9986	1511.9916	1.5598	333.1265	1.9092	299.4112	1.7646	547.3213	1.3554	845.2115	1.099	677246.25	1.8707	577.0255	-0.093291	354.0495	0.53574	354.0702	0.99622	497.2461	0.080713	534.4209	-0.084865	122855.1875	0.59066
027	2019-06-19t2359	1561007000.02	adult	202.0228	148.0543	-97.9987	1094.2698	0.30312	353.3054	2.6877	319.895	2.5875	594.2916	2.2197	844.1435	1.153	721096.375	2.6985	708.4135	1.0011	373.5538	1.0259	339.6528	0.76006	596.6581	1.1632	662.2103	1.0935	127008.2812	0.92799
027	2019-06-20t0359	1561021401.17	adult	206.0231	152.0546	-93.9984
027	2019-06-20t0759	1561035800.3	adult	210.0229	156.0544	-89.9987	1308.9369	1.1336	342.6146	2.3017	317.3125	2.4628	499.8107	0.71246	747.5122	0.5584	699276.375	2.3176	672.7468	0.95363	423.1628	2.2439	412.2245	2.5476	605.0504	1.4775	642.1562	1.1556	145144.8438	2.2094
027	2019-06-20t1159	1561050205.29	adult	214.0243	160.0558	-85.9973	1144.3452	0.6528	334.228	2.0105	305.4379	1.9824	541.3435	1.4925	679.8823	0.12489	681825.125	2.0237	610.3357	0.58587	371.8862	1.2872	363.8871	1.5626	518.175	0.73325	576.854	0.71694	127185.0938	1.2331
027	2019-06-20t1559	1561064591.02	adult	218.0203	164.0518	-82.0012	953.0771	0.051497	340.6964	2.2783	314.2115	2.3359	540.2627	1.5487	704.3432	0.37711	694339.1875	2.2812	542.5807	0.15833	337.7127	0.66513	329.6036	0.86562	442.9994	0.076645	519.7378	0.33011	116848.5938	0.69952
027	2019-06-20t1959	1561078991.53	adult	222.0204	168.052	-78.0011	713.0002	-0.75759	276.1314	-0.083543	248.9431	-0.25777	472.2158	0.48244	589.9797	-0.42258	563860.375	-0.056036	623.3968	0.9268	323.0959	0.44907	301.1051	0.27605	494.2501	0.73331	537.5966	0.6099	112437.3906	0.52391
027	2019-06-20t2359	1561093391.63	adult	226.0205	172.052	-74.0011	1470.7856	2.0928	334.6075	2.1047	297.3712	1.6733	580.0634	2.3565	923.9317	2.2022	683268.5	2.1369	619.3618	1.019	353.9834	1.2452	330.5057	1.082	516.0304	1.1004	566.2258	1.004	122478.25	1.2834
027	2019-06-21t0359	1561107792.56	adult	230.0207	176.0523	-70.0008	835.3569	-0.21245	317.5485	1.5083	296.2304	1.6341	462.0122	0.46627	683.7743	0.43129	646846.1875	1.5124	618.0186	1.1388	370.5219	1.7466	360.6126	1.9473	502.9374	1.0972	568.9175	1.1695	128200.5859	1.7878
027	2019-06-21t0759	1561122191.69	adult	234.0205	180.052	-66.0011	942.939	0.26769	327.5078	1.9002	303.2113	1.914	500.4734	1.1784	716.2477	0.75876	668116	1.9245	549.546	0.67673	336.9471	1.0979	331.7205	1.3328	457.4109	0.72225	490.547	0.5435	116246.7422	1.1131
027	2019-06-21t1159	1561136590.64	adult	238.0202	184.0517	-62.0013
027	2019-06-21t1559	1561150993.06	adult	242.0209	188.0524	-58.0007
027	2019-06-21t1959	1561165393.08	adult	246.0209	192.0524	-54.0007
027	2019-06-21t2359	1561179793	adult	250.0208	196.0524	-50.0007	610.7431	-0.90041	307.2083	1.3029	293.2405	1.5609	444.3913	0.56668	544.5156	-0.31459	626397.75	1.3264	468.0019	0.44567	333.1139	1.558	335.6819	1.9972	423.053	0.90903	443.8707	0.62136	114924.2812	1.5761
027	2019-06-22t0359	1561194192.72	adult	254.0208	200.0523	-46.0008
027	2019-06-22t0759	1561208593.18	adult	258.0209	204.0524	-42.0006
027	2019-06-22t1159	1561222993.35	adult	262.0209	208.0525	-38.0006
027	2019-06-22t1559	1561237393.42	adult	266.021	212.0525	-34.0006
027	2019-06-22t1959	1561251794.39	adult	270.0212	216.0528	-30.0003
027	2019-06-22t2359	1561266193.7	adult	274.021	220.0526	-26.0005
027	2019-06-23t0359	1561280594.67	adult	278.0213	224.0528	-22.0002
027	2019-06-23t0759	1561294994.39	adult	282.0212	228.0528	-18.0003
027	2019-06-23t1159	1561309394.58	adult	286.0213	232.0528	-14.0003
027	2019-06-23t1559	1561323794.97	adult	290.0214	236.0529	-10.0001
027	2019-06-23t1959	1561338194.96	adult	294.0214	240.0529	-6.0001
027	2019-06-23t2359	1561352595.75	adult	298.0216	244.0531	-1.9999
027	2019-06-24t0359	1561366995.25	dead	302.0215	248.053	1.9999
029	2019-06-11t1158	1560272553.84	egg	-1.9925	-51.9617	-266.0137
029	2019-06-11t1557	1560286899.59	larva	1.9925	-47.9768	-262.0288
029	2019-06-11t1957	1560301300.15	larva	5.9926	-43.9766	-258.0286
029	2019-06-11t2357	1560315701.49	larva	9.993	-39.9762	-254.0282
029	2019-06-12t0357	1560330101.75	larva	13.9931	-35.9762	-250.0282
029	2019-06-12t0757	1560344503.03	larva	17.9934	-31.9758	-246.0278
029	2019-06-12t1157	1560358901.36	larva	21.993	-27.9763	-242.0283
029	2019-06-12t1557	1560373301.44	larva	25.993	-23.9763	-238.0283
029	2019-06-12t1957	1560387702.44	larva	29.9933	-19.976	-234.028
029	2019-06-13t0920	1560435873.16	larva	43.374	-6.5952	-220.6472	1373.4701	0.40602	291.9095	-0.14159	242.8376	-0.38359	575.4319	0.11361	1048.8812	0.92874	595495.5	-0.12292	1030.6661	-0.22405	491.8799	0.24879	432.2953	0.41935	950.3076	0.19367	1002.0854	-0.068142	170682.3125	0.28823
029	2019-06-13t0956	1560438033.35	larva	43.9741	-5.9952	-220.0472	1727.8645	1.1849	311.9854	0.34327	261.9693	0.10095	624.019	0.71634	1060.8736	0.99252	635826.1875	0.35452	1330.252	0.66495	593.5479	1.3452	462.5619	0.77301	1220.9232	1.3685	1303.6309	0.98266	205961.1094	1.3935
029	2019-06-13t1356	1560452418.03	larva	47.9698	-1.9994	-216.0514	2037.2834	1.8975	354.2159	1.3637	296.0164	0.94145	648.6233	1.0141	1210.9648	1.7804	722246.25	1.3774	1088.1355	-0.0064442	510.5872	0.50597	454.663	0.71328	957.1382	0.29169	1043.2612	0.13021	174110.2188	0.45038
029	2019-06-13t1756	1560466813.89	adult	51.9687	1.9994	-212.0526	896.0445	-0.63821	330.888	0.74708	302.7326	1.0854	639.6275	0.89237	788.9419	-0.35374	674680.625	0.76139	1024.1304	-0.15985	545.4736	0.96213	528.4136	1.6436	873.621	-0.027415	940.7025	-0.19314	189824.7969	1.0283
029	2019-06-13t2156	1560481213.18	adult	55.9685	5.9992	-208.0528	1703.2668	1.2019	363.4718	1.5847	306.5313	1.16	709.8768	1.8074	1210.8737	1.8536	738574.6875	1.5626	1201.0901	0.45591	576.6096	1.4083	527.4915	1.6933	1032.1282	0.79048	1110.3836	0.49931	196623.875	1.3418
029	2019-06-14t0156	1560495616.6	adult	59.9694	10.0002	-204.0518	691.5935	-1.1115	322.6259	0.47039	306.2843	1.1264	489.7685	-1.1097	594.6547	-1.3558	655575.75	0.45526	799.3165	-0.81955	425.1948	-0.36126	402.787	0.16646	713.094	-0.70646	766.4022	-0.78432	146692.2188	-0.35094
029	2019-06-14t0556	1560510016.87	adult	63.9695	14.0003	-200.0517	989.7922	-0.42099	318.8011	0.33266	265.9864	-0.082407	665.6749	1.2373	881.7842	0.17638	650991.8125	0.36138	883.8114	-0.50377	402.7298	-0.61812	365.2353	-0.29911	735.4663	-0.55599	807.3645	-0.58926	140149.9688	-0.56254
029	2019-06-14t0956	1560524421.57	adult	67.9708	18.0016	-196.0504	923.1458	-0.57673	309.9918	0.044874	268.3705	-0.068406	631.0445	0.76786	768.3991	-0.41812	632693.3125	0.071475	880.3171	-0.48066	431.8594	-0.20647	366.5681	-0.26629	810.6768	-0.1044	862.0646	-0.3203	149855.2188	-0.16092
029	2019-06-14t1356	1560538832.87	adult	71.9739	22.0047	-192.0473	818.2197	-0.82785	301.7642	-0.24118	280.5156	0.25165	558.957	-0.24146	705.6623	-0.7503	614090.1875	-0.23766	711.3322	-1.0762	317.6975	-1.7647	276.3715	-1.5006	554.9042	-1.5015	671.8457	-1.1178	108970.2578	-1.78
029	2019-06-14t1756	1560553221.01	adult	75.9706	26.0014	-188.0506	1136.1107	-0.056894	320.0125	0.27126	273.571	-0.015346	570.5757	-0.088373	879.8444	0.22829	652505.5	0.2877	818.2911	-0.64036	445.4434	0.085473	419.9559	0.53279	704.7953	-0.5976	771.6825	-0.63461	153677.9688	0.099483
029	2019-06-14t1959	1560560603.74	adult	78.0214	28.0522	-185.9998	1450.0135	0.71579	338.2936	0.82904	291.4404	0.54197	617.2748	0.58216	1020.9013	1.0319	690457.3125	0.84926	810.2625	-0.6505	413.4517	-0.36092	399.173	0.25586	690.3085	-0.65806	756.3006	-0.68334	142640.8438	-0.34692
029	2019-06-14t2359	1560575005.37	adult	82.0218	32.0526	-181.9994	684.1398	-1.1577	291.0649	-0.66172	259.0089	-0.53769	481.703	-1.3665	588.6844	-1.3797	593772.375	-0.62913	665.5641	-1.2018	388.6614	-0.67784	372.4423	-0.089768	613.0334	-1.0852	643.1138	-1.1857	134088.1875	-0.66292
029	2019-06-15t0359	1560589406.04	adult	86.022	36.0528	-177.9992	2040.3315	2.1844	327.0238	0.55978	279.8916	0.22248	594.862	0.35923	1080.5075	1.4701	667455.5	0.58099	938.5618	0.06368	476.797	0.84872	441.3596	1.0326	799.7418	0.29208	857.1886	0.012256	164494.9688	0.86487
029	2019-06-15t0759	1560603805.54	adult	90.0219	40.0527	-173.9993	888.6395	-0.64517	293.2561	-0.47058	259.3975	-0.40685	542.6186	-0.33247	729.4567	-0.52057	599122.1875	-0.42527	742.8058	-0.73301	429.9755	0.21106	418.5988	0.77612	660.581	-0.55218	719.1606	-0.62559	149201.5	0.26828
029	2019-06-15t1159	1560618205.8	adult	94.022	44.0527	-169.9993	1240.5697	0.21161	312.8068	0.26287	269.4273	0.026703	544.4394	-0.21727	759.8297	-0.30998	635623.375	0.24123	765.4344	-0.54851	434.2888	0.40845	416.1656	0.8342	648.5046	-0.52422	696.9454	-0.65891	150263.9219	0.44537
029	2019-06-15t1559	1560632606.5	adult	98.0222	48.0529	-165.9991	940.7276	-0.51788	276.8198	-0.86188	239.4506	-0.95862	548.3745	-0.062177	775.2161	-0.18279	564435.625	-0.82839	902.304	0.22137	459.5408	0.96892	426.9861	1.1076	788.7799	0.66623	872.9291	0.48104	158082.0469	0.96136
029	2019-06-15t1959	1560647006.82	adult	102.0223	52.053	-161.999	798.7629	-0.86234	248.376	-1.752	232.6005	-1.1303	380.5721	-2.5646	529.3391	-1.6523	506687.125	-1.6996	983.2347	0.75499	463.3043	1.1645	402.9822	0.8122	820.5323	1.0674	897.2371	0.76393	159376.6719	1.1561
029	2019-06-15t2359	1560661406.38	adult	106.0221	56.0529	-157.9991	1387.4888	0.56534	266.9945	-1.0356	226.2369	-1.29	482.8201	-0.89003	817.0509	0.15715	544401.875	-1.0022	617.5802	-1.1084	335.7961	-0.9729	323.1421	-0.43197	497.9146	-1.4014	539.8423	-1.3927	116185.4531	-0.94161
029	2019-06-16t0359	1560675807.26	adult	110.0224	60.0531	-153.9989	1231.6903	0.19059	281.3513	-0.45484	241.7927	-0.63763	521.9618	-0.17191	948.0942	1.0399	573956.625	-0.42804	644.3514	-0.90554	361.0749	-0.43124	353.4112	0.14448	561.9022	-0.78751	592.5279	-0.98716	123126.5234	-0.49281
029	2019-06-16t0759	1560690207.13	adult	114.0223	64.0531	-149.9989	565.3653	-1.4409	250.0361	-1.4829	231.8281	-0.9389	408.5039	-1.9236	489.8866	-1.8838	344549.7188	-4.2741	664.0004	-0.73101	361.7738	-0.3306	347.2208	0.10601	558.4533	-0.72524	614.5109	-0.76762	124811.9609	-0.31675
029	2019-06-16t1159	1560704606.26	adult	118.0221	68.0529	-145.9991	878.3422	-0.67168	279.4199	-0.36352	248.0295	-0.25532	515.1406	-0.081304	744.7935	-0.18541	570295.9375	-0.33415	817.8035	0.26183	396.0051	0.38773	360.3984	0.39908	694.2879	0.55438	769.284	0.39712	137017.75	0.42371
029	2019-06-16t1559	1560719006.28	adult	122.0221	72.0529	-141.9991	1338.1372	0.47065	299.5811	0.43821	264.0481	0.42545	515.6263	0.021518	740.581	-0.17857	610546.25	0.44086	682.7922	-0.488	348.5864	-0.42185	311.3336	-0.41007	545.3173	-0.6707	615.5715	-0.61577	118867.9531	-0.4847
029	2019-06-16t1959	1560733406.33	adult	126.0221	76.0529	-137.9991	807.2054	-0.84752	249.7289	-1.3243	217.0736	-1.3535	458.1532	-0.87408	661.7796	-0.68657	509446.9688	-1.2889	548.2301	-1.2699	308.6475	-1.1196	281.2111	-0.91171	485.0731	-1.1394	521.7293	-1.2339	106792.0234	-1.0907
029	2019-06-16t2359	1560747807.63	adult	130.0225	80.0532	-133.9988	720.3441	-1.0672	238.6222	-1.7031	213.9398	-1.4553	395.8493	-1.891	556.8817	-1.3946	487028	-1.6628	641.1341	-0.63986	382.8013	0.35186	359.4601	0.54813	586.6593	-0.15769	632.1609	-0.37109	131683.6562	0.34448
029	2019-06-17t0359	1560762207.7	adult	134.0225	84.0533	-129.9987	938.7089	-0.52035	273.4048	-0.39048	244.3581	-0.24055	467.3694	-0.60817	669.8862	-0.59475	558019.125	-0.36458	610.7367	-0.79362	324.5204	-0.73136	295.6458	-0.60049	511.2378	-0.79125	576.7577	-0.73383	112933.1172	-0.66494
029	2019-06-17t0759	1560776607.47	adult	138.0224	88.0532	-125.9988	1106.072	-0.092035	272.9478	-0.39552	236.9181	-0.53524	491.3306	-0.14589	785.2933	0.23761	555721.75	-0.39668	734.3663	0.043773	324.9486	-0.69754	272.5999	-1.022	594.1589	0.014469	672.3204	0.023289	112107.2812	-0.6861
029	2019-06-17t1159	1560791013.53	adult	142.0241	92.0549	-121.9971	999.8223	-0.35834	285.7375	0.093004	255.478	0.20131	502.4043	0.088122	767.6872	0.13208	582333.0625	0.098596	670.1464	-0.34204	279.6618	-1.5704	244.5624	-1.554	512.7164	-0.70351	637.3631	-0.20333	96483.3125	-1.5603
029	2019-06-17t1559	1560805408.19	adult	146.0226	96.0534	-117.9986	958.6722	-0.45776	278.1673	-0.19922	249.6853	-0.046666	465.3492	-0.54789	674.0592	-0.52292	567183.125	-0.18859	619.0298	-0.65426	317.1203	-0.82534	268.7312	-1.1055	530.5391	-0.50562	583.1415	-0.58788	109723.625	-0.79617
029	2019-06-17t1959	1560819808.05	adult	150.0226	100.0534	-113.9986
029	2019-06-17t2359	1560834208.3	adult	154.0227	104.0534	-109.9986	803.7985	-0.8475	293.9533	0.3892	265.8886	0.56348	467.2124	-0.47058	645.8179	-0.69294	599076.8125	0.39448	721.0923	0.11578	388.3977	0.63066	375.0138	0.94245	639.6015	0.61203	692.5464	0.34803	133997.2031	0.64178
029	2019-06-18t0359	1560848609.35	adult	158.023	108.0537	-105.9983	1111.9764	-0.00022366	294.244	0.3883	256.7113	0.16638	505.563	0.24687	813.6174	0.53893	601140.5	0.42139	789.6247	0.64512	399.0857	0.87206	380.3947	1.0623	659.8137	0.85688	749.0511	0.85135	137285.4688	0.85907
029	2019-06-18t0759	1560863008.72	adult	162.0228	112.0535	-101.9985	1495.5133	1.0703	313.0148	1.1133	269.2277	0.65475	547.4605	1.0349	1025.1631	2.0921	636672.1875	1.0931	836.3624	1.0397	344.1895	-0.20987	277.5923	-0.95041	662.5508	0.94211	785.1144	1.2063	120122.1562	-0.11837
029	2019-06-18t1159	1560877409.25	adult	166.0229	116.0537	-97.9983	742.2733	-0.97156	282.8576	-0.063954	256.7101	0.12859	461.4395	-0.49969	601.883	-0.9415	575898	-0.070091	659.9594	-0.16079	375.7751	0.47286	365.1116	0.81366	584.0652	0.2374	629.5251	0.0048943	129642.3906	0.48342
029	2019-06-18t1559	1560891808.65	adult	170.0228	120.0535	-93.9985	1044.9778	-0.11352	291.6805	0.27506	258.6238	0.18633	488.8583	0.025287	778.6483	0.35816	594736.5625	0.28428	512.7881	-1.1723	350.0689	-0.012189	352.4795	0.58722	478.9914	-0.73168	499.6177	-1.0009	121123.8281	0.018973
029	2019-06-18t1959	1560906208.93	adult	174.0228	124.0536	-89.9984	1191.1074	0.32466	293.696	0.35238	254.5288	0.00082588	524.3763	0.70191	835.4187	0.79365	598846.125	0.36089	594.2891	-0.51168	347.6001	-0.015728	347.84	0.52553	473.4501	-0.71593	520.8653	-0.75825	120617.2422	0.036205
029	2019-06-18t2359	1560920609.16	adult	178.0229	128.0537	-85.9983	1209.8708	0.41027	289.2	0.17665	256.9512	0.085005	493.8307	0.18135	841.0925	0.86334	589678.8125	0.18514	592.1641	-0.45163	333.1695	-0.25641	305.0515	-0.31419	522.7464	-0.151	567.8169	-0.2904	114943.4688	-0.24567
029	2019-06-19t0359	1560935009.61	adult	182.023	132.0538	-81.9982	1058.2678	-0.00015086	284.3828	-0.0087866	253.3033	-0.078721	492.3381	0.19456	760.1922	0.30944	579287.75	-0.010841	519.8116	-0.90646	315.392	-0.55822	297.2405	-0.43778	460.5778	-0.67613	502.3753	-0.74933	106917.875	-0.66028
029	2019-06-19t0759	1560949409.31	adult	186.0229	136.0537	-77.9983	673.2039	-1.1189	258.8926	-0.99806	237.5325	-0.73814	411.5076	-1.2133	543.1442	-1.2299	526587.625	-1.0094	496.5904	-0.99007	300.7517	-0.78868	296.8213	-0.40272	418.1921	-0.99805	467.0554	-0.95061	104661.6094	-0.72503
029	2019-06-19t1159	1560963809.45	adult	190.023	140.0537	-73.9983	1158.8837	0.36641	292.4883	0.32449	261.2283	0.22405	480.7662	0.083105	792.3162	0.61878	596676.125	0.33701	451.2741	-1.2339	287.4332	-0.98592	282.2348	-0.66126	376.7931	-1.3027	410.2327	-1.3253	99164.4375	-0.9765
029	2019-06-19t1559	1560978210.03	adult	194.0231	144.0539	-69.9981	714.8497	-0.96128	289.5481	0.22157	265.7411	0.39873	459.9242	-0.23063	613.5058	-0.64068	589519.9375	0.21276	460.7173	-1.065	325.894	-0.12058	325.9462	0.32421	409.9011	-0.87487	443.1426	-0.94852	112107.5156	-0.12855
029	2019-06-19t1959	1560992610	adult	198.0231	148.0539	-65.9981	844.9051	-0.53283	282.5659	-0.033344	255.1255	-0.044056	469.6081	-0.0014857	697.1296	0.015181	576717	-0.01358	441.7737	-1.1082	296.8032	-0.6345	293.8206	-0.30466	385.7046	-1.0068	414.5116	-1.0844	102693.8984	-0.60685
029	2019-06-19t2359	1561007009.59	adult	202.023	152.0538	-61.9982	963.1583	-0.11771	282.5576	-0.011526	256.4971	0.0073999	470.2486	0.077263	747.3236	0.44077	575569.8125	-0.012198	414.473	-1.2217	279.3517	-0.91189	269.8555	-0.76731	357.2628	-1.1879	385.0718	-1.2362	96655.7031	-0.8859
029	2019-06-20t0359	1561021410.74	adult	206.0233	156.0541	-57.9979	657.853	-1.0751	264.2519	-0.68327	239.1823	-0.6977	454.0836	-0.13438	582.7531	-0.71879	538545.375	-0.675	387.4285	-1.3337	287.351	-0.66643	289.6151	-0.27405	356.6902	-1.0939	379.4867	-1.1864	99136.1094	-0.65668
029	2019-06-20t0759	1561035810.08	adult	210.0232	160.0539	-53.9981	1036.2218	0.21847	293.726	0.45788	265.2788	0.35946	489.194	0.53215	801.3451	0.95807	598907.375	0.4674	406.522	-1.0962	297.5711	-0.37233	301.9134	0.06555	356.9574	-0.99361	379.5348	-1.0913	99983.8906	-0.52405
029	2019-06-20t1159	1561050215.11	adult	214.0246	164.0553	-49.9967	733.9462	-0.75814	276.1984	-0.1626	255.5202	-0.023431	437.4543	-0.2623	585.0019	-0.58459	562063.75	-0.17078	455.5476	-0.62911	315.7405	0.097488	315.4321	0.44978	378.5291	-0.68664	407.4269	-0.76363	107983.2656	0.050733
029	2019-06-20t1559	1561064600.62	adult	218.0205	168.0513	-46.0007	792.1588	-0.51535	304.2976	0.92399	281.1809	1.0157	483.835	0.5999	609.8423	-0.33517	620462.75	0.93491	450.8871	-0.57616	304.3682	-0.054499	312.2448	0.45823	394.8779	-0.42353	423.7735	-0.52748	105311.3906	-0.024041
029	2019-06-20t1959	1561079001.11	adult	222.0207	172.0514	-42.0006
029	2019-06-20t2359	1561093401.22	adult	226.0207	176.0515	-38.0005
029	2019-06-21t0359	1561107802.22	adult	230.021	180.0517	-34.0003
029	2019-06-21t0759	1561122201.36	adult	234.0207	184.0515	-30.0005
029	2019-06-21t1159	1561136600.35	adult	238.0205	188.0512	-26.0008
029	2019-06-21t1559	1561151002.79	adult	242.0211	192.0519	-22.0001
029	2019-06-21t1959	1561165402.78	adult	246.0211	196.0519	-18.0001
029	2019-06-21t2359	1561179802.74	adult	250.0211	200.0519	-14.0001
029	2019-06-22t0359	1561194202.46	adult	254.021	204.0518	-10.0002
029	2019-06-22t0759	1561208602.97	adult	258.0212	208.0519	-6.0001
029	2019-06-22t1159	1561223003.14	adult	262.0212	212.052	-2
029	2019-06-22t1559	1561237403.17	dead	266.0212	216.052	2
032	2019-06-11t1158	1560272567.13	egg	-1.9925	-55.9611	-270.0142
032	2019-06-11t1557	1560286913.01	larva	1.9925	-51.9761	-266.0292
032	2019-06-11t1957	1560301313.5	larva	5.9926	-47.976	-262.0291
032	2019-06-11t2357	1560315714.91	larva	9.993	-43.9756	-258.0287
032	2019-06-12t0357	1560330115.31	larva	13.9931	-39.9755	-254.0286
032	2019-06-12t0757	1560344516.45	larva	17.9934	-35.9751	-250.0283
032	2019-06-12t1157	1560358914.81	larva	21.993	-31.9756	-246.0287
032	2019-06-12t1557	1560373314.93	larva	25.993	-27.9756	-242.0287
032	2019-06-12t1957	1560387715.89	larva	29.9933	-23.9753	-238.0284
032	2019-06-13t0920	1560435886.72	larva	43.3741	-10.5945	-224.6476	2083.4106	1.9586	331.863	0.83689	276.1445	0.47689	632.2488	0.82131	1024.5713	0.80687	677000.5	0.85564	1467.9987	1.0605	546.4547	0.83125	388.0472	-0.090748	1084.9266	0.7711	1270.2589	0.85667	184155.2188	0.7059
032	2019-06-13t0956	1560438047.02	larva	43.9742	-9.9944	-224.0476	1109.2306	-0.17087	262.5192	-0.87266	211.7874	-1.2	564.7045	-0.024208	884.5551	0.10703	534489.125	-0.86645	914.5296	-0.56127	476.9402	0.094679	451.721	0.6476	806.6153	-0.41737	872.3346	-0.51121	165975.1875	0.14796
032	2019-06-13t1356	1560452431.58	larva	47.9699	-5.9987	-220.0518	1654.402	1.0468	326.0768	0.65473	271.1562	0.28173	634.5416	0.83553	1015.5859	0.78768	663240.3125	0.64934	1300.4901	0.63818	574.793	1.2175	503.4515	1.2912	1177.0098	1.2718	1294.083	1.0254	197728.7812	1.2106
032	2019-06-13t1756	1560466827.28	larva	51.9687	-1.9999	-216.053	1030.1259	-0.33638	293.9339	-0.20787	263.6362	0.022682	543.923	-0.34078	802.7528	-0.28272	599919.125	-0.18365	1460.3297	1.2049	553.5164	1.0543	458.8783	0.7997	1119.7454	1.1091	1269.0649	1.0163	189302.5938	1.0109
032	2019-06-13t2156	1560481226.64	adult	55.9685	1.9999	-212.0532	929.019	-0.56349	342.3369	1.0242	327.2309	1.7369	520.2244	-0.67588	756.2776	-0.51292	698367.375	1.0416	931.9888	-0.41334	510.4064	0.62192	477.2751	1.0685	840.2899	-0.12898	907.7848	-0.2721	173027.7812	0.5278
032	2019-06-14t0156	1560495629.97	adult	59.9694	6.0008	-208.0523	656.7507	-1.1919	287.0687	-0.49833	287.6678	0.59412	422.1887	-2.0092	557.2999	-1.5527	585333	-0.47871	821.4783	-0.7455	418.8524	-0.43948	344.7535	-0.57445	712.4163	-0.70984	781.1891	-0.726	144504.0625	-0.4293
032	2019-06-14t0556	1560510030.41	adult	63.9695	10.001	-204.0522	1406.046	0.5523	377.7545	1.9842	327.0079	1.7095	703.0223	1.7429	1190.2613	1.8241	766086.25	1.933	1531.2507	1.7385	530.0057	1.0151	459.8062	0.94075	997.5637	0.8076	1362.2341	1.6829	183381.9844	1.0483
032	2019-06-14t0956	1560524435.35	adult	67.9709	14.0023	-200.0508	902.759	-0.625	330.1752	0.62701	308.3144	1.1375	585.7125	0.1434	727.9383	-0.63716	673887.625	0.6498	799.4744	-0.77165	468.4198	0.28311	456.5126	0.94589	698.5632	-0.71508	765.4843	-0.73208	161604.8281	0.29588
032	2019-06-14t1356	1560538846.75	adult	71.9741	18.0055	-196.0476	1302.2135	0.33321	334.1945	0.72294	309.0478	1.138	548.1263	-0.39332	953.09	0.60765	680754.125	0.72555	911.2533	-0.32591	476.8703	0.46669	447.7232	0.87597	792.8833	-0.13871	877.4205	-0.20221	165474	0.51923
032	2019-06-14t1756	1560553234.53	adult	75.9707	22.0021	-192.051	821.7141	-0.82099	296.5035	-0.44965	243.9597	-0.96242	610.3914	0.47972	705.4847	-0.7419	603384.625	-0.44318	1024.8259	0.17072	455.9172	0.23962	352.5075	-0.43111	895.2973	0.55423	981.6837	0.34601	158203.2812	0.29277
032	2019-06-14t1959	1560560617.42	adult	78.0215	24.0529	-190.0002	984.8521	-0.42195	336.6023	0.77635	322.9276	1.5641	603.1247	0.37857	783.7605	-0.29689	686668.625	0.79205	1057.0183	0.34295	475.0557	0.56907	410.3097	0.41754	897.0829	0.62939	965.5379	0.31913	163894.2188	0.58411
032	2019-06-14t2359	1560575018.88	adult	82.0219	28.0533	-185.9998	1242.861	0.22052	352.5074	1.3038	313.9063	1.2926	604.708	0.42783	944.761	0.64235	718762.625	1.3064	895.3584	-0.22762	456.7506	0.3967	404.9383	0.39633	792.9508	0.10041	862.9516	-0.076319	158492.4688	0.45427
032	2019-06-15t0359	1560589419.78	adult	86.0221	32.0536	-181.9996	1882.358	1.7958	347.5125	1.2268	300.8145	0.9346	597.8464	0.40326	990.2433	0.95042	708577.875	1.2279	1435.5662	2.2717	534.3174	1.7816	445.2037	1.0914	1044.1812	1.9749	1248.4179	2.0784	183270.8594	1.7479
032	2019-06-15t0759	1560603819.11	adult	90.022	36.0534	-177.9998	1287.422	0.32994	379.1859	2.3692	352.1319	2.8123	658.4852	1.3957	929.6859	0.64796	773160	2.3488	925.5242	0.11497	394.0405	-0.3853	303.8442	-1.0155	795.9052	0.41648	866.0726	0.18399	134367.8125	-0.44541
032	2019-06-15t1159	1560618219.42	adult	94.022	40.0535	-173.9997	1470.0916	0.76947	366.3438	2.0543	324.177	1.9614	662.2715	1.5603	999.3467	1.1084	747707.75	2.0478	803.3367	-0.36522	450.3078	0.67954	430.3777	1.0603	724.7493	0.040926	770.7228	-0.23581	155356.1875	0.6952
032	2019-06-15t1559	1560632620.12	adult	98.0222	44.0537	-169.9995	530.2684	-1.5117	318.3513	0.54335	307.8501	1.4976	430.9966	-1.856	485.832	-1.9249	648481.625	0.54071	749.5475	-0.54748	384.0062	-0.33114	327.8834	-0.49609	664.2786	-0.28713	727.6891	-0.38459	132482.125	-0.31605
032	2019-06-15t1959	1560647020.42	adult	102.0223	48.0537	-165.9994	765.4415	-0.943	284.3259	-0.5221	249.7938	-0.50392	517.4907	-0.4399	662.8299	-0.83364	580309.1875	-0.48661	726.0726	-0.59145	388.5088	-0.14301	377.77	0.39766	598.7542	-0.68417	645.062	-0.79663	133647.0156	-0.148
032	2019-06-15t2359	1560661420.12	adult	106.0222	52.0537	-161.9995	727.1931	-1.0377	316.4961	0.67742	287.2876	0.96355	532.0013	-0.11378	635.9175	-0.97628	645968.5625	0.69191	729.267	-0.49973	404.9368	0.25437	390.5309	0.69253	638.7051	-0.25556	685.6779	-0.45577	139703.2031	0.26884
032	2019-06-16t0359	1560675820.87	adult	110.0224	56.0539	-157.9993	1412.4196	0.63169	341.3012	1.6446	298.9667	1.4978	584.34	0.83012	901.4799	0.74208	695230.5	1.6208	587.1009	-1.2301	363.6553	-0.38472	344.2087	-0.011276	526.1764	-1.0867	551.7156	-1.259	125097.4375	-0.38978
032	2019-06-16t0759	1560690220.82	adult	114.0224	60.0538	-153.9993	948.6804	-0.49946	304.4415	0.44595	277.9265	0.80217	495.3664	-0.50431	682.5847	-0.62775	620756.125	0.45312	750.8972	-0.22066	377.3856	-0.04481	335.6529	-0.092752	614.1702	-0.24658	688.0634	-0.26172	130575.3984	-0.010682
032	2019-06-16t1159	1560704620.03	adult	118.0222	64.0536	-149.9995	762.614	-0.95766	310.2864	0.74433	279.7832	0.95773	548.632	0.47468	656.9217	-0.76883	632984.25	0.75255	645.2765	-0.77974	373.7999	-0.024938	350.2451	0.22174	545.5902	-0.74967	587.7379	-0.88318	128960.9766	-0.01081
032	2019-06-16t1559	1560719019.97	adult	122.0222	68.0536	-145.9995	1030.3026	-0.29342	300.8304	0.48356	264.7197	0.45139	508.9077	-0.091598	718.7326	-0.32599	613092.375	0.48553	865.7332	0.63913	396.3475	0.47799	328.0066	-0.11387	718.4386	0.87115	826.6684	0.90071	137136.25	0.51445
032	2019-06-16t1959	1560733420.14	adult	126.0222	72.0537	-141.9995	859.3975	-0.71745	260.6547	-0.92374	229.9939	-0.84909	469.9697	-0.67259	687.9276	-0.50761	531475	-0.89789	663.7167	-0.54755	327.1429	-0.7672	284.7409	-0.84798	549.758	-0.55704	619.6353	-0.52092	113845.7266	-0.70045
032	2019-06-16t2359	1560747821.36	adult	130.0226	76.054	-137.9991	738.5764	-1.0215	290.9621	0.23406	269.5442	0.73571	464.0667	-0.71311	566.6557	-1.3269	593853.625	0.25557	552.4203	-1.2024	286.2067	-1.5053	255.3959	-1.3583	458.3506	-1.3228	528.6196	-1.134	99027.5078	-1.4786
032	2019-06-17t0359	1560762221.56	adult	134.0226	80.0541	-133.9991	754.7557	-0.9853	263.4269	-0.76321	232.0575	-0.7291	463.5522	-0.67489	632.134	-0.85975	536073.6875	-0.76342	615.964	-0.76003	358.0067	-0.082959	352.535	0.45439	546.556	-0.4681	582.3855	-0.6919	123512.3281	-0.070161
032	2019-06-17t0759	1560776621.26	adult	138.0226	84.054	-129.9992	1086.943	-0.14092	316.0001	1.228	284.3766	1.3624	545.3719	0.80986	688.8104	-0.44649	643692.125	1.2223	855.6279	0.83424	382.6887	0.42738	335.084	0.14779	633.9429	0.38137	768.5937	0.74894	132410.2812	0.46221
032	2019-06-17t1159	1560791027.91	adult	142.0244	88.0558	-125.9973	626.8346	-1.3243	278.9022	-0.16713	255.0901	0.18571	451.8001	-0.81598	550.5765	-1.4198	569239.3125	-0.14528	772.4709	0.3359	352.3202	-0.14434	287.2687	-0.74726	627.0657	0.36158	728.8918	0.49589	122255.0938	-0.092225
032	2019-06-17t1559	1560805422.02	adult	146.0228	92.0542	-121.9989	737.2628	-1.0393	267.1245	-0.62264	237.7735	-0.52726	454.3	-0.7469	588.105	-1.141	544399.625	-0.61697	683.9476	-0.21666	356.64	-0.042766	329.5667	0.054545	585.7892	0.014916	639.43	-0.15163	121970.8984	-0.092461
032	2019-06-17t1959	1560819821.98	adult	150.0228	96.0542	-117.999	722.7696	-1.074	297.532	0.53772	277.3465	1.0506	485.2386	-0.16537	595.5345	-1.0737	606667.75	0.54857	959.0076	1.7042	372.5614	0.29166	313.1225	-0.26054	631.4906	0.48891	748.4379	0.74219	125180.6172	0.10895
032	2019-06-17t2359	1560834222.27	adult	154.0228	100.0543	-113.9989	680.317	-1.1789	272.9457	-0.42301	246.4493	-0.22293	446.0676	-0.85429	525.5172	-1.5621	557355.1875	-0.39677	752.1389	0.33186	412.53	1.1168	400.0109	1.4287	620.8179	0.43118	711.1332	0.49598	142322.8594	1.1281
032	2019-06-18t0359	1560848623.56	adult	158.0232	104.0546	-109.9985	1142.2137	0.081495	307.3451	0.89602	263.6333	0.44662	565.0261	1.3265	756.145	0.12386	627291.3125	0.91824	624.0968	-0.52341	373.7596	0.35856	359.449	0.65087	571.4286	-0.0019459	608.2054	-0.28291	129320.8125	0.39097
032	2019-06-18t0759	1560863022.81	adult	162.023	108.0544	-105.9987	1322.4779	0.59824	334.7685	1.9593	292.3808	1.5949	592.5393	1.8539	925.4973	1.372	682258.1875	1.9619	787.4974	0.69077	381.9447	0.55867	360.6832	0.69748	568.6786	0.024735	728.2775	0.7446	132534.8125	0.61412
032	2019-06-18t1159	1560877423.25	adult	166.0231	112.0545	-101.9986	1138.075	0.12109	332.2428	1.8652	300.443	1.9116	546.4596	1.0461	722.3658	-0.071166	679436.5	1.9114	722.6274	0.29133	366.3473	0.28057	323.9884	-0.0090237	609.1226	0.483	675.2057	0.3785	125657.1094	0.24771
032	2019-06-18t1559	1560891822.93	adult	170.023	116.0544	-97.9987
032	2019-06-18t1959	1560906223.11	adult	174.0231	120.0545	-93.9986	1207.3593	0.37079	316.9714	1.268	278.6305	0.99014	541.2279	1.0085	794.1498	0.49547	646304.625	1.2745	590.7617	-0.53763	345.3456	-0.061821	325.1042	0.062849	513.8274	-0.3183	564.978	-0.39272	119489.5938	-0.030689
032	2019-06-18t2359	1560920623.12	adult	178.0231	124.0545	-89.9986	917.2067	-0.43406	311.2126	1.0434	281.4925	1.0943	532.6734	0.88707	719.5055	-0.016191	634562.375	1.0492	547.7766	-0.78074	314.8156	-0.63196	293.7051	-0.54714	475.557	-0.61599	524.2628	-0.65286	109241.0312	-0.58436
032	2019-06-19t0359	1560935023.65	adult	182.0232	128.0546	-85.9985	788.857	-0.79039	293.9547	0.36734	269.9419	0.60562	468.1682	-0.24286	644.2309	-0.53057	599373.625	0.37473	549.8146	-0.68281	348.5251	0.12015	341.1327	0.47184	483.5061	-0.45034	537.0138	-0.46034	120241.1484	0.13184
032	2019-06-19t0759	1560949423.38	adult	186.0231	132.0546	-81.9986	926.3757	-0.36401	290.593	0.24174	261.6783	0.25345	471.1497	-0.14099	614.7438	-0.71032	592809.625	0.25487	563.5711	-0.48927	325.108	-0.29007	310.3512	-0.11952	473.6475	-0.45313	527.4591	-0.4464	111837.1562	-0.29831
032	2019-06-19t1159	1560963823.53	adult	190.0232	136.0546	-77.9985	775.9097	-0.79422	271.7949	-0.47997	241.4752	-0.58542	478.9813	0.051291	598.331	-0.79198	554461.5625	-0.46371	640.5637	0.18331	328.427	-0.14736	311.8753	-0.034524	468.0919	-0.40847	555.3075	-0.11526	112978.8828	-0.15546
032	2019-06-19t1559	1560978224.19	adult	194.0234	140.0548	-73.9983	805.3965	-0.6822	295.4382	0.44915	271.3911	0.62982	465.0861	-0.13954	571.2767	-0.9487	602103	0.44994	567.7513	-0.26299	338.3224	0.13348	329.8718	0.40809	471.2141	-0.27609	500.1786	-0.4732	117059.5625	0.16558
032	2019-06-19t1959	1560992624.14	adult	198.0234	144.0548	-69.9984
032	2019-06-19t2359	1561007023.7	adult	202.0232	148.0547	-65.9985	1029.2168	0.094322	314.7884	1.2182	289.6785	1.3578	483.6958	0.30952	654.8684	-0.23936	639964.75	1.1873	474.4699	-0.76797	310.8054	-0.26487	302.9917	-0.042191	400.5935	-0.7623	448.9108	-0.69955	107849.4609	-0.21695
032	2019-06-20t0359	1561021424.97	adult	206.0236	152.055	-61.9981	1089.5159	0.34019	324.6776	1.6092	295.0767	1.5703	529.3362	1.1538	771.3496	0.67476	661692.9375	1.6071	456.3181	-0.80886	305.2494	-0.29645	299.8029	-0.048181	396.0891	-0.70499	437.5988	-0.69446	104700.5547	-0.32249
032	2019-06-20t0759	1561035824.16	adult	210.0234	156.0548	-57.9984	918.2225	-0.17751	317.9642	1.372	292.3662	1.4544	508.3342	0.85723	706.1225	0.25112	647375.1875	1.3609	425.688	-0.94864	295.6287	-0.41279	293.0208	-0.13454	357.758	-0.98564	409.7493	-0.83283	101400.6484	-0.43829
032	2019-06-20t1159	1561050229.8	adult	214.0249	160.0563	-53.9968
032	2019-06-20t1559	1561064614.8	adult	218.0208	164.0522	-50.001	704.5757	-0.82387	314.5878	1.3069	294.2426	1.5378	458.8206	0.17928	586.9138	-0.50798	641759.125	1.323	408.795	-0.91333	280.394	-0.5719	275.5295	-0.40344	359.8058	-0.78808	384.9031	-0.87485	97016.3125	-0.54427
032	2019-06-20t1959	1561079015.35	adult	222.0209	168.0523	-46.0008	957.4062	0.1255	307.3275	1.0698	281.0655	1.0196	505.3404	1.037	674.2794	0.21827	627562.8125	1.0987	366.7695	-1.1724	274.3216	-0.62371	273.6495	-0.3831	330.6122	-1.0071	345.8745	-1.1437	94366.625	-0.63111
032	2019-06-20t2359	1561093415.39	adult	226.0209	172.0523	-42.0008	989.7576	0.30754	325.2109	1.7595	298.1969	1.706	530.2748	1.5268	750.893	0.87484	661804.25	1.75	348.8372	-1.2426	264.6511	-0.75891	264.2578	-0.54683	312.8964	-1.1129	331.891	-1.1924	91569.2656	-0.73159
032	2019-06-21t0359	1561107816.44	adult	230.0212	176.0526	-38.0005	539.7064	-1.3413	287.3133	0.40444	271.086	0.64413	409.6695	-0.40205	476.9569	-1.1702	586119.0625	0.42336	377.596	-0.91796	262.6324	-0.725	260.0626	-0.58805	316.0768	-0.99212	349.547	-0.94084	90082.9062	-0.74952
032	2019-06-21t0759	1561122215.62	adult	234.021	180.0524	-34.0007	791.951	-0.32654	301.9096	0.97148	282.1473	1.0888	455.1539	0.42997	657.2842	0.29765	614386.0625	0.96589	399.0682	-0.64267	269.8723	-0.47329	265.2991	-0.38754	320.9324	-0.84697	364.5372	-0.70318	93105.9609	-0.46194
032	2019-06-21t1159	1561136614.64	adult	238.0207	184.0521	-30.001	744.1037	-0.46561	295.3859	0.77089	279.2436	0.98536	436.6918	0.20402	595.7748	-0.1145	601701	0.77696	327.6448	-1.1905	267.4966	-0.44078	266.4903	-0.28363	309.0297	-0.89334	323.6309	-1.0227	91751.3125	-0.46634
032	2019-06-21t1559	1561151017.06	adult	242.0214	188.0528	-26.0003	604.3068	-1.0009	283.83	0.3934	271.7513	0.70596	400.2257	-0.31414	501.7242	-0.79457	579013.3125	0.41437	388.2126	-0.54855	289.2521	0.18674	288.9296	0.41021	334.3968	-0.48823	358.9139	-0.5622	100081.2344	0.22102
032	2019-06-21t1959	1561165417.11	adult	246.0214	192.0528	-22.0003	628.9545	-0.85865	279.482	0.27824	267.3043	0.54794	393.8074	-0.33756	492.7919	-0.80209	568466.375	0.26971	361.7912	-0.70023	263.2242	-0.36082	262.0781	-0.2501	312.6003	-0.65491	329.7432	-0.77513	90549.1406	-0.36752
032	2019-06-21t2359	1561179817.16	adult	250.0214	196.0528	-18.0003	569.8817	-1.0857	280.3242	0.34943	270.0242	0.66811	373.2587	-0.59023	504.4101	-0.64196	572422	0.38128	329.7646	-0.91927	257.1158	-0.42238	256.0264	-0.34572	299.4647	-0.7225	319.1801	-0.79573	89219.1875	-0.3705
032	2019-06-22t0359	1561194216.9	adult	254.0213	200.0528	-14.0004	537.1259	-1.2086	277.3738	0.28707	267.8641	0.60156	379.0801	-0.41345	456.4838	-0.96989	563068.75	0.26083	430.239	0.19961	296.0111	0.72172	283.6853	0.58057	394.0877	0.68645	424.302	0.55177	102123.8281	0.73846
032	2019-06-22t0759	1561208617.28	adult	258.0214	204.0529	-10.0003	668.6728	-0.53233	285.3239	0.60922	271.3778	0.75312	406.3998	0.11042	515.5675	-0.41158	580919.5625	0.61502	433.0421	0.36562	311.2393	1.2862	308.9641	1.5087	374.2528	0.57574	397.2784	0.38337	108622.5156	1.4065
032	2019-06-22t1159	1561223017.57	adult	262.0215	208.0529	-6.0002
032	2019-06-22t1559	1561237417.62	adult	266.0215	212.053	-2.0002
032	2019-06-22t1959	1561251818.85	dead	270.0219	216.0533	2.0002
033	2019-06-11t1557	1560286917.45	egg	-2.0001	-51.9761	-150.0304
033	2019-06-11t1957	1560301317.92	larva	2.0001	-47.976	-146.0303
033	2019-06-11t2357	1560315719.44	larva	6.0005	-43.9756	-142.0298
033	2019-06-12t0357	1560330119.83	larva	10.0006	-39.9755	-138.0297
033	2019-06-12t0757	1560344520.94	larva	14.0009	-35.9752	-134.0294
033	2019-06-12t1157	1560358919.31	larva	18.0005	-31.9756	-130.0299
033	2019-06-12t1557	1560373319.41	larva	22.0005	-27.9756	-126.0298
033	2019-06-12t1957	1560387720.41	larva	26.0008	-23.9753	-122.0296
033	2019-06-13t0920	1560435891.17	larva	39.3815	-10.5945	-108.6488	671.494	-1.1224	246.1415	-1.1769	213.9268	-1.0363	438.2259	-1.541	579.9481	-1.4183	502128.625	-1.1601	603.89	-1.4773	339.5376	-1.3643	310.6186	-0.97301	536.3543	-1.5782	589.7509	-1.4898	117480	-1.3492
033	2019-06-13t0956	1560438051.55	larva	39.9816	-9.9944	-108.0487	745.3924	-0.96372	236.3572	-1.4246	208.1804	-1.1961	434.4799	-1.5954	614.5033	-1.2474	481932.3125	-1.4105	632.089	-1.3965	334.9824	-1.4137	310.7062	-0.97369	561.8295	-1.4726	615.195	-1.4043	115903.9062	-1.3986
033	2019-06-13t1356	1560452436.13	larva	43.9773	-5.9987	-104.053	861.3365	-0.71414	280.0099	-0.44277	237.5165	-0.53304	583.8972	0.21539	762.8433	-0.50422	569260.25	-0.44756	1062.0344	-0.12615	472.1609	0.043451	390.5368	-0.060202	940.7223	0.16074	979.0772	-0.14146	162895.5	0.052051
033	2019-06-13t1756	1560466831.83	larva	47.9762	-1.9999	-100.0542	1284.8263	0.22574	348.7185	1.2252	321.5943	1.6202	606.6862	0.48224	908.8158	0.2452	712083.25	1.2519	1659.4371	1.728	472.2625	0.081347	299.5245	-1.1244	1201.5469	1.3814	1489.7532	1.7239	163402.8438	0.10582
033	2019-06-13t2156	1560481231.15	adult	51.976	1.9999	-96.0544	1153.2848	-0.059113	317.3535	0.39727	272.4211	0.26139	637.6273	0.86659	975.3271	0.60474	647083.875	0.41248	1321.0341	0.76924	545.7363	0.96528	457.6006	0.78426	1071.2173	0.8852	1187.1	0.71453	186096.0938	0.90423
033	2019-06-14t0156	1560495634.49	adult	55.9769	6.0008	-92.0534	607.8949	-1.2957	337.2982	0.8905	322.7662	1.6124	467.3894	-1.3678	573.142	-1.4663	687413.625	0.89955	864.9982	-0.62967	477.1515	0.22699	447.8954	0.70299	750.9473	-0.55711	816.4746	-0.6197	164617.25	0.23777
033	2019-06-14t0556	1560510034.96	adult	59.977	10.001	-88.0533	966.097	-0.47762	329.4564	0.65643	301.5475	0.99093	598.0056	0.33109	750.8083	-0.53249	672091.0625	0.67481	957.8858	-0.28967	462.6428	0.10064	392.4856	0.034987	866.5709	0.058961	920.3709	-0.17697	160074.4062	0.12837
033	2019-06-14t0956	1560524439.97	adult	63.9784	14.0024	-84.0519	1259.3663	0.20935	372.9869	1.8507	331.9104	1.8535	670.0875	1.2971	914.6471	0.35196	761639.25	1.8723	886.8349	-0.49322	469.2906	0.23615	424.6326	0.47969	798.7444	-0.22665	853.2773	-0.40115	162374.5312	0.26567
033	2019-06-14t1356	1560538851.5	adult	67.9816	18.0056	-80.0487	735.1266	-1.022	312.498	0.11705	279.7157	0.27397	538.8077	-0.50278	634.5961	-1.1425	636871	0.13002	1185.1281	0.61673	482.5861	0.473	417.4905	0.42008	970.4938	0.76642	1121.8885	0.78774	164561.8438	0.41102
033	2019-06-14t1756	1560553239.13	adult	71.9782	22.0021	-76.0521	1617.8597	1.0904	393.4434	2.4844	347.6627	2.3376	697.1487	1.6962	1077.3122	1.2894	801444.25	2.4694	854.654	-0.53828	452.8322	0.12977	399.0891	0.20146	734.9396	-0.47047	804.7317	-0.52591	156679.9375	0.16144
033	2019-06-14t1959	1560560622.02	adult	74.029	24.0529	-74.0013
033	2019-06-14t2359	1560575023.46	adult	78.0294	28.0533	-70.0009	844.7797	-0.76456	332.0891	0.63576	298.9015	0.78414	545.3	-0.45346	730.3389	-0.5962	676797.625	0.64297	1127.4283	0.62664	457.4817	0.30394	386.4807	0.071672	878.6281	0.51473	1016.0996	0.5616	158746.1406	0.35877
033	2019-06-15t0359	1560589424.41	adult	82.0296	32.0536	-66.0007	636.0114	-1.2764	304.0614	-0.24592	293.2796	0.60494	470.1674	-1.5347	555.9086	-1.5658	619677.125	-0.22795	1076.7675	0.54174	514.8769	1.3143	460.2289	1.2236	905.0699	0.83962	1018.3703	0.70827	177632.5312	1.3308
033	2019-06-15t0759	1560603823.7	adult	86.0294	36.0534	-62.0009	825.3793	-0.804	302.7009	-0.232	277.1678	0.12988	518.4848	-0.76748	676.9253	-0.85337	616601.75	-0.21891	871.0319	-0.23614	485.1344	0.98422	468.9624	1.455	760.0891	0.019363	816.0635	-0.20471	167371.375	1.0004
033	2019-06-15t1159	1560618223.97	adult	90.0295	40.0535	-58.0008	1351.3107	0.48615	382.265	2.4712	341.2735	2.4356	652.9163	1.3129	982.6255	0.95701	779056.0625	2.443	882.811	-0.083051	397.7371	-0.32373	319.3184	-0.77382	766.1366	0.20368	830.4034	-0.012328	137219.2812	-0.308
033	2019-06-15t1559	1560632624.83	adult	94.0298	44.0537	-54.0006	1676.7601	1.2718	398.7239	3.138	347.0695	2.7706	721.6975	2.457	1155.2644	2.0318	812200.625	3.0874	1162.8896	1.3739	420.1643	0.16967	332.1962	-0.5014	864.2929	1.0756	1005.9436	1.1135	145797	0.22648
033	2019-06-15t1959	1560647024.99	adult	98.0298	48.0537	-50.0005	736.9727	-1.0112	316.7797	0.49035	278.5857	0.44687	575.6932	0.35551	656.3906	-0.89806	644329.9375	0.47325	950.1622	0.46249	474.8883	1.2333	436.6125	1.2635	816.8865	0.88179	880.3558	0.52558	163836.4531	1.2488
033	2019-06-15t2359	1560661424.74	adult	102.0297	52.0537	-46.0006	940.6162	-0.51899	315.3772	0.54034	285.7529	0.80639	564.9852	0.29731	757.6617	-0.25201	641161.75	0.51617	955.4503	0.60978	506.1984	1.9146	449.9838	1.5852	864.6994	1.4166	915.9543	0.88006	173626.0625	1.8786
033	2019-06-16t0359	1560675825.49	adult	106.0299	56.0539	-42.0004	1213.1152	0.142	356.0264	2.0456	312.2175	1.884	631.7793	1.4613	902.842	0.69408	725581.875	2.0201	993.4356	0.94028	469.5961	1.4024	383.279	0.57168	836.2105	1.3523	921.6686	1.0607	162480.25	1.4414
033	2019-06-16t0759	1560690225.44	adult	110.0299	60.0539	-38.0004	1004.3898	-0.36418	310.014	0.54909	269.4254	0.39461	582.8138	0.80583	799.9554	0.093587	632738.625	0.56524	598.3881	-1.166	383.0627	-0.034711	369.8403	0.4227	527.6452	-1.0742	570.7712	-1.132	127942.9219	-0.24084
033	2019-06-16t1159	1560704624.7	adult	114.0297	64.0537	-34.0006	809.2113	-0.84198	299.6918	0.27774	278.6448	0.82948	525.7277	-0.0080087	674.571	-0.67993	610172.5	0.27216	579.8917	-1.2249	355.5434	-0.44448	336.9376	-0.07055	499.7207	-1.2296	552.4478	-1.1944	122662.4609	-0.43072
033	2019-06-16t1559	1560719024.65	adult	118.0297	68.0537	-30.0006	1080.5447	-0.17199	284.6685	-0.17501	250.3679	-0.16588	532.2265	0.20252	779.3491	0.044093	581008.375	-0.14832	539.017	-1.4212	334.9873	-0.74614	318.8992	-0.32567	466.4835	-1.4433	509.2128	-1.4369	115905.6094	-0.7148
033	2019-06-16t1959	1560733424.77	adult	122.0297	72.0537	-26.0006	708.7747	-1.0915	276.0379	-0.41619	249.536	-0.13514	477.8516	-0.61434	599.0462	-1.1335	561185.125	-0.42513	455.8352	-1.8862	277.4194	-1.7626	256.1277	-1.3908	417.2723	-1.811	445.4341	-1.8379	95987.1172	-1.736
033	2019-06-16t2359	1560747826.08	adult	126.0301	76.0541	-22.0002	1132.9623	-0.035667	301.0246	0.55632	271.3029	0.7637	485.1561	-0.41351	755.4634	-0.045324	614391.25	0.57388	480.5796	-1.693	274.4597	-1.7709	256.2469	-1.3624	422.7184	-1.7006	462.3893	-1.666	94688.6016	-1.7601
033	2019-06-17t0359	1560762226.2	adult	130.0301	80.0541	-18.0002	1160.7032	0.036659	283.8077	-0.030694	255.3805	0.17763	454.1422	-0.88439	892.0173	0.92989	577548.625	-0.037184	428.5869	-1.9875	267.9705	-1.8558	262.2888	-1.232	355.4476	-2.2571	415.8602	-1.9649	92717.8047	-1.8308
033	2019-06-17t0759	1560776625.91	adult	134.0301	84.054	-14.0003	646.5227	-1.2589	232.9972	-1.8999	211.9996	-1.5258	393.9383	-1.8918	515.8851	-1.6758	473450.375	-1.9016	418.3202	-2.0301	276.9673	-1.6521	272.172	-1.0357	357.233	-2.2003	390.2355	-2.1234	95276.75	-1.6576
033	2019-06-17t1159	1560791033	adult	138.032	88.056	-9.9983	545.7284	-1.5241	222.7424	-2.2888	207.7863	-1.7001	346.7034	-2.7037	462.3266	-2.0523	454171.8125	-2.2656	372.8994	-2.3125	253.6337	-2.0869	250.1177	-1.4429	322.5947	-2.4899	344.0624	-2.4509	87503.625	-2.0776
033	2019-06-17t1559	1560805426.73	adult	142.0303	92.0542	-6	578.9902	-1.4482	218.8612	-2.4522	206.6341	-1.7623	315.156	-3.2573	437.6216	-2.2271	446914.5938	-2.4236	458.9766	-1.7411	277.7603	-1.6077	269.7209	-1.0787	362.164	-2.1058	412.1058	-1.9241	95549.5312	-1.6135
033	2019-06-17t1959	1560819826.68	adult	146.0303	96.0542	-2	473.0727	-1.7333	219.7064	-2.4408	210.3948	-1.6319	308.6859	-3.3695	377.7565	-2.6537	447541.875	-2.4381	465.5187	-1.689	273.7372	-1.6844	262.317	-1.2279	377.1807	-1.9504	420.1853	-1.8508	94439.3438	-1.6744
033	2019-06-17t2359	1560834227.01	dead	150.0304	100.0543	2	442.3476	-1.8197	220.5512	-2.4292	212.5182	-1.5699	305.1158	-3.4265	377.0149	-2.6508	450365.5938	-2.4073	478.56	-1.5885	279.9603	-1.5586	268.5465	-1.119	380.0329	-1.9069	419.7565	-1.8405	96866.2734	-1.5321
034	2019-06-11t1158	1560272575.81	egg	-1.9925	-55.9612	-290.0148
034	2019-06-11t1557	1560286921.9	larva	1.9925	-51.9761	-286.0298
034	2019-06-11t1957	1560301322.35	larva	5.9926	-47.976	-282.0296
034	2019-06-11t2357	1560315724.03	larva	9.9931	-43.9756	-278.0292
034	2019-06-12t0357	1560330124.34	larva	13.9932	-39.9755	-274.0291
034	2019-06-12t0757	1560344525.41	larva	17.9935	-35.9752	-270.0288
034	2019-06-12t1157	1560358923.79	larva	21.993	-31.9756	-266.0292
034	2019-06-12t1557	1560373323.9	larva	25.9931	-27.9756	-262.0292
034	2019-06-12t1957	1560387724.97	larva	29.9934	-23.9753	-258.0289
034	2019-06-13t0920	1560435895.71	larva	43.3741	-10.5945	-244.6482
034	2019-06-13t0956	1560438056.14	larva	43.9742	-9.9944	-244.048	1879.6931	1.5176	281.3306	-0.41026	233.1116	-0.64718	591.5552	0.31102	1051.4663	0.94527	573633	-0.39483	694.2184	-1.2111	328.6239	-1.4959	303.447	-1.0677	600.2306	-1.307	653.5861	-1.2689	112389.3594	-1.5213
034	2019-06-13t1356	1560452440.68	larva	47.97	-5.9987	-240.0523	1295.9012	0.25033	256.5202	-1.0978	210.706	-1.3225	519.9056	-0.61833	978.8058	0.6008	522788.1562	-1.0836	820.5186	-0.81883	412.1161	-0.58522	352.4272	-0.49774	751.0928	-0.6268	811.4805	-0.69701	139707.375	-0.6569
034	2019-06-13t1756	1560466836.35	larva	51.9687	-1.9999	-236.0535	1397.5961	0.49086	269.8634	-0.82988	213.696	-1.3348	636.562	0.85287	989.2968	0.67653	550251.5	-0.81149	979.7028	-0.29886	463.708	0.024738	421.9085	0.35101	865.7163	-0.063916	942.4268	-0.18678	161370.3906	0.080828
034	2019-06-13t2156	1560481235.68	adult	55.9686	1.9999	-232.0537	1170.3495	-0.013221	327.0231	0.61803	280.588	0.43707	654.0849	1.0769	950.3536	0.49741	666146.125	0.62399	1274.7922	0.69398	431.8533	-0.31121	290.7198	-1.2528	1038.2944	0.82003	1192.2036	0.81084	149421.2344	-0.28656
034	2019-06-14t0156	1560495639.05	adult	59.9695	6.0008	-228.0528	1103.5372	-0.16027	312.5724	0.19649	275.5719	0.24827	628.7101	0.73982	898.5393	0.24635	637647.6875	0.21688	1395.532	1.1725	549.0366	1.166	433.7807	0.56216	1161.9651	1.5318	1337.6047	1.4685	187221.4688	1.1004
034	2019-06-14t0556	1560510039.53	adult	63.9696	10.001	-224.0527	1976.438	1.886	365.2307	1.6334	312.2538	1.2763	681.7732	1.4553	1247.6056	2.1304	743244.375	1.6211	1165.1261	0.47053	530.0989	1.0163	437.5781	0.64934	1017.5932	0.91181	1117.6392	0.68131	182354.0312	1.01
034	2019-06-14t0956	1560524444.55	adult	67.971	14.0024	-220.0513	955.3948	-0.50036	337.9426	0.85103	317.5274	1.4156	657.2366	1.1287	825.4562	-0.10924	690416.75	0.88185	988.7104	-0.090493	432.9181	-0.19229	369.5961	-0.22548	826.6815	-0.017213	899.0906	-0.16243	150222.5781	-0.14663
034	2019-06-14t1356	1560538856.2	adult	71.9743	18.0056	-216.048	2179.0789	2.4367	403.8337	2.7932	348.3081	2.3576	765.3771	2.6528	1359.3179	2.8371	823416.9375	2.7869	1415.0903	1.5649	550.7106	1.5018	405.0348	0.2839	1154.2507	1.9306	1332.5594	1.8249	187792.3281	1.4274
034	2019-06-14t1756	1560553243.73	adult	75.9708	22.0021	-212.0515	1613.3909	1.1031	376.8546	2.0143	325.8594	1.657	744.2872	2.3901	1132.5002	1.6341	766899	1.9898	1237.535	1.0061	511.8118	1.0623	407.7698	0.35864	994.9051	1.1565	1147.5424	1.1205	176575.0625	1.0775
034	2019-06-14t1959	1560560626.71	adult	78.0216	24.053	-210.0007	960.762	-0.48088	316.2745	0.14315	282.5066	0.25196	605.0473	0.40623	827.3343	-0.05274	643618.6875	0.14195	1248.9297	1.1156	508.8722	1.0796	455.8767	1.0791	1006.5988	1.3113	1177.928	1.3367	175560.9062	1.0952
034	2019-06-14t2359	1560575028.04	adult	82.022	28.0533	-206.0003	1199.0854	0.11254	359.4953	1.5273	323.3233	1.6065	615.6489	0.58743	809.9537	-0.1232	733370.4375	1.5326	962.4583	0.056856	481.5014	0.7873	448.3546	1.0458	773.626	-0.026934	832.9619	-0.22765	164191.9844	0.71519
034	2019-06-15t0359	1560589429.04	adult	86.0223	32.0536	-202	1394.9941	0.59707	356.7942	1.529	317.6764	1.5085	665.1308	1.3959	961.7177	0.7862	728216.875	1.5369	805.5079	-0.52743	433.2497	0.14248	388.6071	0.22578	689.637	-0.46594	765.0877	-0.47414	149471.1562	0.15833
034	2019-06-15t0759	1560603828.26	adult	90.0221	36.0534	-198.0002	1489.9799	0.82524	381.7375	2.4535	336.6959	2.2765	728.8447	2.4452	1075.4177	1.4984	776454	2.4013	682.8254	-1.0114	399.7842	-0.28997	377.4635	0.13388	603.212	-0.96283	662.0714	-0.94018	137525.7812	-0.29347
034	2019-06-15t1159	1560618228.6	adult	94.0222	40.0535	-194.0001	1627.9462	1.1531	375.5802	2.3633	326.924	2.0585	731.3165	2.6019	1118.8919	1.8163	763930.125	2.3092	1294.2299	2.0087	399.4183	-0.18164	293.5679	-1.116	924.9357	1.5248	1172.1378	2.0662	137399.9062	-0.18571
034	2019-06-15t1559	1560632629.41	adult	98.0224	44.0537	-189.9999	872.0631	-0.68414	307.1935	0.16582	261.1131	-0.18073	606.3682	0.82411	785.6261	-0.12012	626367.4375	0.18048	1216.1039	1.8008	563.8461	2.7642	504.0977	2.3554	988.5936	2.1963	1162.4252	2.2064	195090.7656	2.8081
034	2019-06-15t1959	1560647029.64	adult	102.0224	48.0538	-185.9998	1510.2147	0.85971	338.2664	1.3232	305.7674	1.5354	561.5241	0.24341	927.6934	0.79067	688033.9375	1.2883	857.9355	0.098958	467.7239	1.2418	433.5772	1.3153	775.1985	0.7094	842.5594	0.42557	156219.7969	0.99609
034	2019-06-15t2359	1560661429.59	adult	106.0224	52.0538	-181.9999	1891.2723	1.7884	360.981	2.2168	312.1796	1.8824	686.9199	2.3314	1206.5198	2.5942	732430.375	2.1341	749.6901	-0.38842	417.3798	0.47525	415.3763	1.1071	653.0604	-0.13872	720.0116	-0.23519	143578.6406	0.46832
034	2019-06-16t0359	1560675830.11	adult	110.0226	56.0539	-177.9997	1784.1887	1.5391	345.0515	1.7759	289.2931	1.1365	681.8806	2.397	1290.9095	3.2299	703214.875	1.7557	950.28	0.8289	420.3574	0.63732	394.4761	0.83953	716.9884	0.51131	864.3004	0.82324	145023.3125	0.65182
034	2019-06-16t0759	1560690230.07	adult	114.0226	60.0539	-173.9997	1300.5728	0.36477	310.8026	0.67148	262.4887	0.21911	658.6047	2.163	993.4924	1.3988	633726.5	0.67511	784.6702	-0.022306	324.1049	-1.0202	250.6236	-1.5538	664.1405	0.18271	730.2314	0.028317	111492.0938	-1.0241
034	2019-06-16t1159	1560704629.3	adult	118.0223	64.0537	-169.9999	911.1379	-0.59063	326.872	1.3396	300.1038	1.734	517.1953	-0.047189	691.2652	-0.5408	667145.8125	1.3447	753.8506	-0.12426	392.9325	0.33064	355.0237	0.30521	638.0051	0.060798	680.0939	-0.23187	134775.8438	0.30281
034	2019-06-16t1559	1560719029.27	adult	122.0223	68.0537	-165.9999	1609.7507	1.1448	354.4678	2.4304	307.4804	2.1034	667.7283	2.5824	1099.288	2.2418	723823.3125	2.4284	1112.8119	2.1614	434.1798	1.1908	400.8921	1.181	806.523	1.6557	1012.3727	2.2348	150226.2188	1.2304
034	2019-06-16t1959	1560733429.43	adult	126.0224	72.0537	-161.9999	1343.2213	0.48833	313.2812	1.0055	271.1928	0.75932	565.6569	0.95899	808.3577	0.31664	638153.75	0.99554	774.9244	0.14806	402.4478	0.66757	367.6163	0.64833	657.2047	0.41027	727.4868	0.26454	139246.9531	0.70475
034	2019-06-16t2359	1560747830.74	adult	130.0227	76.0541	-157.9995	1130.4766	-0.039116	275.1446	-0.35138	234.845	-0.63159	541.9707	0.632	889.3993	0.91167	560194.4375	-0.34887	627.4548	-0.72659	335.6762	-0.55416	314.877	-0.26863	529.9489	-0.67265	591.8975	-0.66777	116143.9688	-0.52303
034	2019-06-17t0359	1560762230.84	adult	134.0228	80.0541	-153.9995	1037.1635	-0.27149	313.5169	1.1079	284.15	1.3399	511.2212	0.15841	711.9659	-0.29936	640515.125	1.1347	912.7369	1.147	381.9803	0.38125	339.4028	0.21088	641.2576	0.39838	816.635	1.0533	131783.1875	0.39484
034	2019-06-17t0759	1560776630.57	adult	138.0227	84.054	-149.9996	1233.5337	0.2337	274.3496	-0.34265	240.4299	-0.39482	502.1141	0.044824	713.9871	-0.26798	559673.25	-0.32396	731.6833	0.026287	365.8363	0.099056	341.483	0.26759	597.0177	0.040837	696.2427	0.2036	126213.5156	0.11173
034	2019-06-17t1159	1560791038.07	adult	142.0248	88.0561	-145.9975	1790.9082	1.6903	308.7868	0.97019	264.4263	0.56104	573.1743	1.3525	1062.4405	2.2389	628381.1875	0.95625	739.183	0.11536	293.6404	-1.296	258.2618	-1.2952	543.6598	-0.41528	618.2687	-0.34919	101893.2109	-1.2521
034	2019-06-17t1559	1560805431.48	adult	146.023	92.0543	-141.9993
034	2019-06-17t1959	1560819831.37	adult	150.0229	96.0543	-137.9994	1907.8607	2.0777	315.4939	1.23	268.7196	0.70192	572.8796	1.4214	1107.344	2.62	643292	1.2412	693.4482	-0.11582	376.8388	0.37713	356.0125	0.56543	575.4203	-0.045328	637.3304	-0.13086	131516.75	0.47617
034	2019-06-17t2359	1560834231.7	adult	154.023	100.0544	-133.9993	1563.3385	1.1909	328.638	1.7302	296.0042	1.7818	535.6799	0.77189	755.1273	0.096805	670750.25	1.7537	608.7095	-0.66636	357.3719	0.0056577	341.7675	0.29576	526.129	-0.4805	581.6697	-0.53449	122578.5469	-0.025163
034	2019-06-18t0359	1560848632.93	adult	158.0234	104.0547	-129.9989	1478.308	0.98981	309.5939	0.98317	276.891	0.98336	540.14	0.87466	762.0722	0.16667	630333.125	0.97603	718.1967	0.14089	347.691	-0.17	293.8727	-0.63736	572.6855	0.010268	653.7962	0.084244	116824.1875	-0.34349
034	2019-06-18t0759	1560863032.18	adult	162.0231	108.0545	-125.9991	1505.6785	1.098	321.2986	1.4355	285.1997	1.3033	548.0192	1.0451	919.878	1.3314	656091.625	1.4632	736.5129	0.32666	401.9561	0.96602	382.7501	1.1351	614.7439	0.47491	675.5294	0.3161	138674.8438	0.97645
034	2019-06-18t1159	1560877432.67	adult	166.0233	112.0546	-121.999
034	2019-06-18t1559	1560891832.37	adult	170.0232	116.0545	-117.9991	1509.6428	1.1857	345.8363	2.3991	307.8041	2.1987	587.4728	1.8193	908.1188	1.2931	703776.875	2.3785	802.8882	0.94306	431.2519	1.6462	400.0613	1.5473	683.8217	1.2821	746.1854	1.0303	146625.6562	1.53
034	2019-06-18t1959	1560906232.74	adult	174.0233	120.0546	-113.999	1513.4296	1.2395	339.3412	2.148	300.4878	1.8873	584.4388	1.7947	876.003	1.0869	693274.0625	2.1787	757.428	0.68891	375.6873	0.55856	349.8146	0.56572	590.9824	0.44152	707.8892	0.79148	129612.1094	0.56983
034	2019-06-18t2359	1560920632.56	adult	178.0233	124.0546	-109.999
034	2019-06-19t0359	1560935033.12	adult	182.0234	128.0548	-105.9989	1024.2867	-0.099822	332.882	1.897	303.8524	2.0004	543.313	1.1171	766.9006	0.35804	678080.625	1.8856	698.5188	0.42566	401.4107	1.2029	390.756	1.5002	584.0031	0.53934	672.6985	0.67167	138486.7031	1.2166
034	2019-06-19t0759	1560949432.91	adult	186.0233	132.0547	-101.9989	1952.2439	2.6947	304.1316	0.77124	262.3716	0.28193	577.4811	1.7708	935.2178	1.6151	620732.5	0.78797	726.3715	0.72794	338.7079	-0.011647	286.1053	-0.62701	576.3479	0.55601	654.1247	0.6109	113467.1484	-0.20138
034	2019-06-19t1159	1560963832.97	adult	190.0234	136.0547	-97.9989	1202.9666	0.50001	319.9056	1.3903	287.2882	1.292	526.8944	0.90533	811.879	0.76106	651327.875	1.3737	742.8182	0.9489	382.7523	0.9639	342.5616	0.61432	636.2478	1.2386	697.0911	1.0673	128604.7812	0.77324
034	2019-06-19t1559	1560978233.69	adult	194.0236	140.0549	-93.9987	1814.0573	2.4266	312.0553	1.0912	279.1118	0.94562	544.2131	1.2567	807.866	0.777	635032.5625	1.0706	732.543	0.9718	390.9364	1.209	359.6671	1.0447	604.6888	1.0274	687.4385	1.0874	134873.0625	1.2236
034	2019-06-19t1959	1560992633.67	adult	198.0236	144.0549	-89.9987	1221.0662	0.64715	323.0108	1.5206	290.1927	1.3881	537.3507	1.1813	747.3678	0.3829	657327.0625	1.4974	745.6675	1.1721	384.5764	1.1598	348.0489	0.86622	603.7994	1.1196	680.8131	1.1354	133448.0312	1.2199
034	2019-06-19t2359	1561007033.22	adult	202.0234	148.0548	-85.9988	1424.3522	1.3626	307.8249	0.95251	265.7814	0.38525	575.9475	1.9028	875.6299	1.3846	628578.5	0.97519	760.2825	1.3933	396.8139	1.5044	364.8217	1.3108	642.1841	1.6104	684.4628	1.2806	136900.7812	1.5192
034	2019-06-20t0359	1561021434.49	adult	206.0238	152.0551	-81.9985	719.4777	-0.87304	286.9651	0.17843	261.9374	0.22564	489.0631	0.46443	614.5584	-0.48377	585982.625	0.20408	767.4443	1.5616	366.2838	0.96521	302.6179	0.014231	623.8082	1.5431	711.2174	1.6219	126367.8984	0.97879
034	2019-06-20t0759	1561035833.65	adult	210.0236	156.0549	-77.9987
034	2019-06-20t1159	1561050239.74	adult	214.0252	160.0566	-73.997	1141.3162	0.6424	306.5276	0.97318	274.7585	0.74961	496.7215	0.73881	758.091	0.70972	625316.25	0.98824	688.4208	1.1988	396.8782	1.8169	379.0202	1.9101	619.8687	1.7673	645.9617	1.3209	137319.8594	1.8572
034	2019-06-20t1559	1561064624.35	adult	218.021	164.0523	-70.0013	870.7654	-0.23845	326.701	1.7575	297.3321	1.6612	526.5029	1.3174	723.4232	0.52094	666796.625	1.7793	645.9035	0.986	379.15	1.5594	360.2214	1.5842	550.9554	1.1988	589.1988	0.95087	130806.7344	1.5749
034	2019-06-20t1959	1561079024.9	adult	222.0211	168.0525	-66.0012	1401.3092	1.7294	328.7318	1.8611	294.8647	1.5683	546.189	1.7208	814.7786	1.2864	670612.75	1.879	685.482	1.4347	414.7428	2.4649	398.821	2.6221	596.9616	1.8257	648.1475	1.6211	144330.5	2.5624
034	2019-06-20t2359	1561093425.11	adult	226.0212	172.0525	-62.0011	1332.7246	1.5804	343.3203	2.4248	302.9534	1.8942	596.4617	2.6298	960.7692	2.4848	698656.75	2.4144	817.8061	2.6781	403.8636	2.3643	385.8497	2.4429	600.5522	2.0214	719.5928	2.4415	138121.3438	2.3032
034	2019-06-21t0359	1561107826.03	adult	230.0214	176.0528	-58.0008	1305.3276	1.5821	308.9621	1.1948	275.5691	0.82063	527.7285	1.5565	789.4326	1.2495	629355.875	1.1988	544.6733	0.51139	314.4523	0.46214	289.1509	0.14543	489.6172	0.94832	517.5132	0.675	107228.2344	0.39178
034	2019-06-21t0759	1561122225.15	adult	234.0212	180.0525	-54.0011	1223.4863	1.3718	305.7203	1.1097	273.0162	0.73103	505.0268	1.2536	816.9125	1.546	623669.5	1.1315	626.468	1.3512	373.9057	1.9637	355.0578	1.9372	546.0898	1.7419	591.0614	1.538	128997.4531	1.981
034	2019-06-21t1159	1561136624.22	adult	238.0209	184.0523	-50.0013
034	2019-06-21t1559	1561151026.77	adult	242.0216	188.053	-46.0006
034	2019-06-21t1959	1561165426.72	adult	246.0216	192.053	-42.0007
034	2019-06-21t2359	1561179826.99	adult	250.0217	196.053	-38.0006	1464.1238	2.9694	326.2798	1.9793	291.044	1.4765	569.5195	2.6018	980.2128	3.242	616342.625	1.1503	464.9772	0.41583	324.9355	1.3449	323.9025	1.6507	395.0348	0.53918	432.0389	0.48692	111777.8125	1.3379
034	2019-06-22t0359	1561194226.57	adult	254.0216	200.0529	-34.0007
034	2019-06-22t0759	1561208626.96	adult	258.0217	204.053	-30.0006
034	2019-06-22t1159	1561223027.26	adult	262.0218	208.0531	-26.0005
034	2019-06-22t1559	1561237427.35	adult	266.0218	212.0531	-22.0005
034	2019-06-22t1959	1561251828.62	adult	270.0222	216.0535	-18.0001
034	2019-06-22t2359	1561266227.76	adult	274.0219	220.0533	-14.0004
034	2019-06-23t0359	1561280628.69	adult	278.0222	224.0535	-10.0001
034	2019-06-23t0759	1561295028.63	adult	282.0222	228.0535	-6.0001
034	2019-06-23t1159	1561309428.76	adult	286.0222	232.0535	-2.0001
034	2019-06-23t1559	1561323829.38	dead	290.0224	236.0537	2.0001
035	2019-06-11t1158	1560272580.13	egg	-1.9925	-63.9621	-246.0143
035	2019-06-11t1557	1560286926.37	larva	1.9925	-59.9771	-242.0292
035	2019-06-11t1957	1560301326.8	larva	5.9927	-55.9769	-238.0291
035	2019-06-11t2357	1560315728.5	larva	9.9931	-51.9765	-234.0286
035	2019-06-12t0357	1560330128.81	larva	13.9932	-47.9764	-230.0285
035	2019-06-12t0757	1560344529.85	larva	17.9935	-43.9761	-226.0282
035	2019-06-12t1157	1560358928.24	larva	21.9931	-39.9765	-222.0287
035	2019-06-12t1557	1560373328.32	larva	25.9931	-35.9765	-218.0287
035	2019-06-12t1957	1560387729.44	larva	29.9934	-31.9762	-214.0284
035	2019-06-13t0920	1560435900.17	larva	43.3741	-18.5954	-200.6476
035	2019-06-13t0956	1560438060.62	larva	43.9743	-17.9953	-200.0475	1506.21	0.69914	320.2594	0.54665	272.6968	0.37906	573.3277	0.083451	1040.6605	0.89101	652688.625	0.55768	746.2676	-1.0576	352.9805	-1.2347	287.7206	-1.2496	676.8826	-0.97659	730.7734	-1.0015	120719.3203	-1.2618
035	2019-06-13t1356	1560452445.2	larva	47.97	-13.9996	-196.0518	2026.9584	1.8745	281.1506	-0.47725	233.3853	-0.72061	522.3573	-0.58723	1069.301	1.0606	571860.375	-0.47811	1343.371	0.76836	481.9926	0.18911	322.7706	-0.84904	1111.5921	0.9802	1237.8529	0.82471	165805.4688	0.18309
035	2019-06-13t1756	1560466840.8	larva	51.9688	-10.0008	-192.053	1480.4606	0.6774	392.407	2.3368	348.163	2.3204	679.1398	1.4015	1122.4531	1.3613	799725.4375	2.3421	1635.2418	1.7522	593.7023	1.5151	392.6606	-0.0039554	1295.6772	1.9215	1482.7515	1.8033	205421	1.5476
035	2019-06-13t2156	1560481240.14	larva	55.9686	-6.001	-188.0532	1456.0536	0.63822	338.9076	0.93322	294.7603	0.83201	620.433	0.63626	1100.5189	1.2791	690693.625	0.94211	1473.635	1.3363	481.996	0.28443	367.4765	-0.29775	1074.8678	0.99533	1265.3459	1.0893	168216.5938	0.36183
035	2019-06-14t0156	1560495643.52	larva	59.9695	-2.0001	-184.0522	1296.9456	0.28632	337.5842	0.87791	294.8138	0.79845	565.1923	-0.10568	841.1804	-0.056051	687321.5	0.87736	758.894	-0.9546	382.4359	-0.88857	344.9763	-0.5716	657.6191	-0.98308	714.8468	-0.98765	132322.8125	-0.86552
035	2019-06-14t0556	1560510044.05	adult	63.9697	2.0001	-180.0521	1715.2167	1.2752	291.9404	-0.41984	266.4346	-0.069249	525.501	-0.66036	893.6173	0.23959	595850.3125	-0.3916	1235.4626	0.71413	463.4042	0.16049	313.3209	-0.97973	1042.5966	1.0419	1129.8391	0.73127	160801.25	0.20692
035	2019-06-14t0956	1560524449.06	adult	67.9711	6.0015	-176.0507	2039.2137	2.0662	355.8574	1.3677	290.2772	0.59294	676.0423	1.3877	1347.0386	2.7144	726305	1.3857	898.081	-0.41672	484.7084	0.50124	469.6654	1.1232	791.3557	-0.20963	848.9342	-0.37628	167709.1094	0.53319
035	2019-06-14t1356	1560538860.77	adult	71.9743	10.0047	-172.0474
035	2019-06-14t1756	1560553248.24	adult	75.9708	14.0012	-168.0509	1002.6736	-0.38119	293.4693	-0.54269	260.1265	-0.44535	579.7168	0.042052	759.6186	-0.44068	598383.875	-0.51759	776.6491	-0.8039	411.5322	-0.41361	354.3213	-0.40518	684.8122	-0.71842	730.1321	-0.82863	143213.2031	-0.34749
035	2019-06-14t1959	1560560631.22	adult	78.0217	16.0521	-166.0001	1553.9564	0.97003	296.7522	-0.46498	271.2927	-0.11206	521.9776	-0.78903	796.0944	-0.22778	605671.1875	-0.4311	1040.7188	0.27733	405.747	-0.47723	307.1954	-1.0795	800.8793	0.030395	983.1609	0.40357	141199.9688	-0.41003
035	2019-06-14t2359	1560575032.56	adult	82.022	20.0524	-161.9997	1015.1373	-0.34119	282.0546	-0.94996	247.303	-0.92796	540.5582	-0.50792	787.6521	-0.24984	575673.4375	-0.90939	803.8532	-0.61555	436.9606	0.084392	400.1537	0.32476	676.2702	-0.6685	716.3796	-0.81595	151188.375	0.11991
035	2019-06-15t0359	1560589433.56	adult	86.0223	24.0527	-157.9994	2063.1223	2.2405	366.2734	1.8376	324.535	1.7419	613.619	0.63596	1051.6317	1.3039	747197.75	1.8354	765.2619	-0.70622	388.43	-0.58441	348.7369	-0.38404	591.2067	-1.1436	635.4672	-1.1587	134008.3594	-0.56887
035	2019-06-15t0759	1560603832.82	adult	90.0221	28.0525	-153.9996	858.8882	-0.71792	305.035	-0.081306	290.5186	0.67347	448.5574	-1.7354	624.6052	-1.1325	620136.125	-0.090317	805.9755	-0.43984	457.4393	0.66685	433.4829	1.0085	721.2648	-0.1178	765.3193	-0.37122	155986.8125	0.59475
035	2019-06-15t1159	1560618233.13	adult	94.0222	32.0526	-149.9996	1586.6079	1.0527	298.8645	-0.20366	258.7603	-0.35023	543.6745	-0.2288	790.6042	-0.12774	609085.8125	-0.18648	872.3718	-0.031371	421.2848	0.1884	413.558	0.79272	692.4163	-0.19873	819.7857	0.045566	146607.1094	0.26598
035	2019-06-15t1559	1560632634	adult	98.0224	36.0528	-145.9993	1634.4845	1.1619	340.0272	1.2768	284.091	0.64438	676.9516	1.9028	1086.255	1.6897	693315.5	1.2711	1044.3774	0.93646	497.911	1.6293	461.6396	1.6683	825.3148	0.94601	987.1286	1.1617	170783.4688	1.5952
035	2019-06-15t1959	1560647034.2	adult	102.0225	40.0529	-141.9993	761.5615	-0.95239	310.1151	0.36016	273.3867	0.35566	542.2824	-0.055177	680.4371	-0.72566	631704.5625	0.36019	685.187	-0.80552	454.1946	1.0053	448.2178	1.556	621.2728	-0.50631	647.0534	-0.78431	156697.1562	1.0203
035	2019-06-15t2359	1560661434.09	adult	106.0225	44.0529	-137.9993	682.3248	-1.1467	272.857	-0.83271	246.148	-0.55505	462.0856	-1.2173	559.4884	-1.4545	556355.4375	-0.80281	771.2223	-0.27107	409.7041	0.339	398.3921	0.82371	639.1544	-0.2519	711.0333	-0.29287	141757.625	0.37459
035	2019-06-16t0359	1560675834.81	adult	110.0227	48.0531	-133.9991	1054.9445	-0.24079	297.5142	0.11118	249.6962	-0.34243	607.4767	1.2018	866.8612	0.52093	509046.7188	-1.5247	532.4272	-1.5401	319.3893	-1.1826	305.7663	-0.66193	453.4574	-1.6957	480.9614	-1.7304	108592.3594	-1.2526
035	2019-06-16t0759	1560690234.68	adult	114.0226	52.053	-129.9991	1667.6285	1.2662	280.7816	-0.39288	229.7914	-1.0158	600.2143	1.2089	904.0639	0.8159	572794.375	-0.36773	733.3521	-0.3237	399.7518	0.36463	377.8444	0.63221	636.1377	-0.057854	720.1191	-0.041235	137114.8594	0.3366
035	2019-06-16t1159	1560704633.92	adult	118.0224	56.0528	-125.9993	1255.4259	0.26017	287.6427	-0.068384	246.2842	-0.32199	565.8711	0.76086	845.7151	0.48466	586503.375	-0.053187	712.4821	-0.374	389.7263	0.27105	365.0091	0.47962	608.8505	-0.19488	655.4333	-0.40578	133676.125	0.2435
035	2019-06-16t1559	1560719033.83	adult	122.0224	60.0528	-121.9994	2333.2854	2.9407	319.3528	1.1558	265.4481	0.47954	605.0046	1.5264	1233.3482	3.1463	651479.75	1.1591	622.407	-0.86004	331.0983	-0.75133	315.6676	-0.33307	530.4641	-0.80298	565.8581	-0.9729	114891.1094	-0.7022
035	2019-06-16t1959	1560733434.01	adult	126.0224	64.0528	-117.9993	693.0154	-1.1321	284.2595	-0.058387	260.8981	0.35742	456.0205	-0.91043	550.1339	-1.4507	579605.0625	-0.043631	514.9013	-1.4784	314.5225	-1.0077	309.5349	-0.40032	439.8359	-1.5466	476.8052	-1.5611	109139.2969	-0.9608
035	2019-06-16t2359	1560747835.35	adult	130.0228	68.0532	-113.9989	2107.4551	2.4098	276.9579	-0.28426	235.7613	-0.59548	513.4361	0.13931	972.8691	1.4906	564440.25	-0.27262	580.9474	-1.0215	329.4247	-0.67435	313.2325	-0.29876	468.2676	-1.2327	526.8123	-1.1474	113651.5312	-0.66217
035	2019-06-17t0359	1560762235.46	adult	134.0228	72.0532	-109.9989	1283.0708	0.35006	291.3839	0.28115	265.2046	0.58743	480.3385	-0.38145	736.0071	-0.13061	594714.625	0.30234	583.3589	-0.96955	311.1532	-0.99019	293.4808	-0.64063	447.9025	-1.3707	530.8211	-1.0761	107036.7031	-0.99643
035	2019-06-17t0759	1560776635.18	adult	138.0228	76.0532	-105.999	1512.1285	0.94568	278.6951	-0.17878	244.0068	-0.25179	511.0195	0.20232	936.0499	1.3065	566587.125	-0.19672	571.3791	-1.0187	336.937	-0.46397	323.2083	-0.074532	507.4891	-0.78481	549.1353	-0.9052	114558.5703	-0.54745
035	2019-06-17t1159	1560791042.92	adult	142.0249	80.0553	-101.9968	1024.1876	-0.29524	292.9759	0.36847	267.1918	0.67222	491.4339	-0.10787	717.4427	-0.22705	598256.75	0.39518	543.9497	-1.1781	335.2236	-0.47988	323.0706	-0.070973	489.5099	-0.91965	512.8901	-1.1542	116322.5859	-0.43017
035	2019-06-17t1559	1560805436.16	adult	146.023	84.0534	-97.9987	1461.5001	0.86298	279.287	-0.15629	242.3739	-0.34165	508.4879	0.22908	889.7072	1.0278	567511.1875	-0.18242	538.1282	-1.1996	257.8452	-1.9991	245.9654	-1.5397	396.9788	-1.7639	459.823	-1.5436	89730.125	-1.945
035	2019-06-17t1959	1560819835.98	adult	150.023	88.0534	-93.9988	1153.0278	0.070277	317.4509	1.3054	281.6718	1.2255	554.7111	1.0924	815.3234	0.5125	646012.5	1.2926	531.1328	-1.2282	324.389	-0.6709	320.1593	-0.12503	461.3823	-1.1319	501.8107	-1.1957	112562.9844	-0.62233
035	2019-06-17t2359	1560834236.36	adult	154.0231	92.0535	-89.9987	993.7802	-0.33763	301.4622	0.67951	275.525	0.95331	493.9975	0.015486	637.872	-0.75035	614078.5	0.67898	630.1184	-0.51736	322.9161	-0.68844	301.509	-0.48733	512.5526	-0.61121	611.9559	-0.29342	111406.0547	-0.67773
035	2019-06-18t0359	1560848637.58	adult	158.0234	96.0538	-85.9983	737.0381	-1.0135	284.3911	0.0064613	259.4157	0.27586	456.3513	-0.64663	618.9182	-0.86719	578167.125	-0.015099	635.9194	-0.43995	365.3367	0.18778	358.3906	0.63008	527.8626	-0.42527	584.7455	-0.47184	126041.1484	0.19821
035	2019-06-18t0759	1560863036.84	adult	162.0232	100.0536	-81.9985	1073.3318	-0.081455	310.4805	1.0147	288.9471	1.4554	462.1791	-0.51443	787.4026	0.37425	633069.8125	1.0244	539.4385	-1.0808	343.0533	-0.233	337.9749	0.24712	477.8828	-0.86257	514.4927	-0.99208	118353.4062	-0.22275
035	2019-06-18t1159	1560877437.37	adult	166.0234	104.0538	-77.9984	1010.5046	-0.23108	310.6399	1.0213	284.7394	1.2714	520.644	0.57671	710.5517	-0.15651	633394.8125	1.0302	542.4774	-1.0084	357.8874	0.10802	355.8282	0.62795	474.4986	-0.83648	516.884	-0.91633	124544.8125	0.18192
035	2019-06-18t1559	1560891837.02	adult	170.0233	108.0537	-73.9985	1116.1124	0.085382	282.7382	-0.075663	245.4761	-0.35166	535.094	0.8664	880.3514	1.0926	576503.125	-0.065904	601.9037	-0.52249	357.2805	0.13514	347.8355	0.49352	544.2765	-0.089833	591.5508	-0.24357	123261.7891	0.14566
035	2019-06-18t1959	1560906237.4	adult	174.0234	112.0538	-69.9984	1472.9957	1.1248	318.0273	1.3095	277.956	0.96245	564.3093	1.4285	977.1332	1.8176	649093.625	1.3282	554.9056	-0.8015	353.3656	0.10216	333.1722	0.22704	492.6753	-0.52659	526.5489	-0.71114	121557.7578	0.092009
035	2019-06-18t2359	1560920637.21	adult	178.0233	116.0537	-65.9984	904.5771	-0.4705	301.4456	0.6588	278.1608	0.95724	467.93	-0.28923	669.195	-0.38012	614647.5	0.66582	604.6563	-0.35899	326.337	-0.39621	306.5095	-0.28425	505.2377	-0.32352	542.6825	-0.49956	112912.5938	-0.36628
035	2019-06-19t0359	1560935037.8	adult	182.0235	120.0539	-61.9983	1644.5797	1.7196	283.4343	-0.046057	246.5947	-0.35465	515.5373	0.61442	881.0158	1.1847	576221.875	-0.069694	642.8325	0.010567	328.8461	-0.28275	305.0408	-0.27612	470.1184	-0.58217	557.7139	-0.28763	113780.7656	-0.25224
035	2019-06-19t0759	1560949437.62	adult	186.0234	124.0538	-57.9983	1388.4001	1.0136	286.236	0.071343	249.1357	-0.26163	543.0242	1.1513	920.4054	1.5076	584207.75	0.090642	431.6614	-1.4755	298.3638	-0.83756	288.6867	-0.57298	383.5534	-1.3384	403.7093	-1.4794	102637.1406	-0.84541
035	2019-06-19t1159	1560963837.65	adult	190.0234	128.0539	-53.9983	704.294	-1.0113	247.9886	-1.4054	223.9434	-1.3039	418.2907	-1.0305	558.8129	-1.0794	506144.8438	-1.3802	412.5379	-1.5239	263.633	-1.4728	263.505	-1.0573	319.7242	-1.8617	352.2802	-1.8087	91217.0234	-1.4488
035	2019-06-19t1559	1560978238.41	adult	194.0237	132.0541	-49.9981	856.9807	-0.52321	299.0168	0.58742	270.9437	0.61153	497.1144	0.42563	727.1492	0.18825	609994.375	0.59868	436.9352	-1.2432	315.9105	-0.32465	309.6088	-0.024826	386.3909	-1.1045	410.0552	-1.2242	108357.3125	-0.35129
035	2019-06-19t1959	1560992638.36	adult	198.0236	136.054	-45.9981	1044.5923	0.093573	301.827	0.70667	278.4582	0.90889	461.2454	-0.1475	772.0033	0.56322	614519.75	0.69499	378.1083	-1.5859	275.3618	-1.0728	271.5512	-0.78549	337.4953	-1.4768	362.208	-1.5204	94724.4766	-1.0802
035	2019-06-19t2359	1561007037.93	adult	202.0235	140.0539	-41.9982	736.001	-0.84682	304.3332	0.81929	288.3777	1.3049	442.2095	-0.407	588.5087	-0.72752	620231.125	0.81971	454.9148	-0.91583	295.1521	-0.58686	289.2985	-0.34184	377.7243	-0.98689	417.5799	-0.96291	102417.7656	-0.54154
035	2019-06-20t0359	1561021439.21	adult	206.0239	144.0543	-37.9979	1097.5559	0.36656	292.6164	0.39283	265.9234	0.38739	463.7424	0.030978	805.0476	0.92377	596937.5	0.40708	364.1514	-1.5111	261.8898	-1.1927	262.8708	-0.86696	324.3813	-1.4129	340.5668	-1.5159	90613.8672	-1.1685
035	2019-06-20t0759	1561035838.36	adult	210.0236	148.054	-33.9981	913.6699	-0.19278	278.7251	-0.10786	255.5456	-0.03397	454.7136	-0.05344	652.5846	-0.14635	569156.6875	-0.081016	388.6652	-1.2337	284.7559	-0.63928	282.9088	-0.36206	349.041	-1.0725	376.9983	-1.113	98240.7969	-0.62954
035	2019-06-20t1159	1561050244.59	adult	214.0254	152.0558	-29.9964	780.1434	-0.59931	310.492	1.1216	290.2511	1.3721	467.3972	0.24349	644.6979	-0.13819	632472.25	1.1194	382.6294	-1.2015	264.5953	-0.98629	260.6483	-0.80833	318.6043	-1.2959	354.5801	-1.2254	91814.5781	-0.94486
035	2019-06-20t1559	1561064629.06	adult	218.0211	156.0515	-26.0007	749.425	-0.66588	283.842	0.16291	267.571	0.47175	412.3497	-0.60212	568.7315	-0.64502	579321.5	0.18516	345.1604	-1.4231	259.7973	-1.0164	259.3119	-0.78405	317.8284	-1.2244	332.5163	-1.343	89630.0625	-1.0075
035	2019-06-20t1959	1561079029.68	adult	222.0212	160.0516	-22.0005	505.6961	-1.5066	263.5434	-0.54893	252.1419	-0.13057	366.3074	-1.2905	450.153	-1.4855	536047.25	-0.56017	348.91	-1.3184	250.2376	-1.1534	247.4612	-1.0118	306.1714	-1.267	338.5042	-1.2111	86081.7344	-1.1606
035	2019-06-20t2359	1561093429.84	adult	226.0213	164.0517	-18.0005	773.3472	-0.49562	272.6609	-0.1711	257.4288	0.092943	402.7393	-0.59854	529.0543	-0.82685	555955.5625	-0.15842	350.0038	-1.2328	250.1781	-1.0836	249.3391	-0.91364	301.5446	-1.2366	316.2804	-1.3387	85560.9219	-1.1233
035	2019-06-21t0359	1561107830.76	adult	230.0215	168.0519	-14.0002	819.5577	-0.27277	268.3433	-0.28812	246.2341	-0.33429	455.4318	0.35713	628.3651	0.0022295	546078.5625	-0.29472	357.9652	-1.0859	246.5782	-1.0928	243.5923	-1.0034	303.3037	-1.1349	316.9317	-1.2546	84329.7344	-1.1325
035	2019-06-21t0759	1561122229.89	adult	234.0213	172.0517	-10.0005	787.4378	-0.3443	262.8803	-0.4446	247.3511	-0.27445	374.9488	-0.89462	528.2856	-0.71118	535224.375	-0.44637	322.2855	-1.3159	246.3963	-1.0232	244.9306	-0.91509	287.1513	-1.2354	309.542	-1.2473	85006.7188	-1.0132
035	2019-06-21t1159	1561136628.96	adult	238.021	176.0514	-6.0007	732.53	-0.51265	267.9816	-0.21735	256.1542	0.085224	364.0225	-0.99095	488.2845	-0.96378	546414.4375	-0.20434	313.5583	-1.3173	237.7955	-1.1534	235.3321	-1.1141	288.19	-1.1403	308.6607	-1.1754	82277.2344	-1.1268
035	2019-06-21t1559	1561151031.56	adult	242.0218	180.0522	-2	657.4901	-0.77717	267.2419	-0.20128	254.9836	0.055401	362.7872	-0.92728	462.2189	-1.11	544639	-0.19278	338.4919	-1.0092	248.1082	-0.82608	248.2511	-0.70769	293.5483	-0.98863	309.3448	-1.0848	86589.7656	-0.74394
035	2019-06-21t1959	1561165431.53	dead	246.0217	184.0522	2	604.2576	-0.96638	265.8782	-0.20676	253.9694	0.032927	363.9574	-0.82463	460.2557	-1.0647	542657.375	-0.18408	320.8752	-1.0911	230.9304	-1.1779	228.8416	-1.1939	278.5576	-1.0871	301.6886	-1.0817	79670.9844	-1.1673
036	2019-06-11t1158	1560272584.46	egg	-1.9925	-55.9613	-250.0146
036	2019-06-11t1557	1560286930.78	larva	1.9925	-51.9762	-246.0295
036	2019-06-11t1957	1560301331.3	larva	5.9927	-47.9761	-242.0293
036	2019-06-11t2357	1560315733.01	larva	9.9932	-43.9756	-238.0289
036	2019-06-12t0357	1560330133.33	larva	13.9933	-39.9755	-234.0288
036	2019-06-12t0757	1560344534.64	larva	17.9936	-35.9751	-230.0284
036	2019-06-12t1157	1560358932.87	larva	21.9931	-31.9756	-226.0289
036	2019-06-12t1557	1560373332.97	larva	25.9932	-27.9756	-222.0289
036	2019-06-12t1957	1560387734.08	larva	29.9935	-23.9753	-218.0286
036	2019-06-13t0920	1560435905.01	larva	43.3743	-10.5945	-204.6477	800.7466	-0.8465	234.1152	-1.557	199.1509	-1.5123	468.6947	-1.2159	673.0533	-0.95545	477595	-1.5384	817.8727	-0.84908	398.7077	-0.74562	358.6479	-0.42966	695.1694	-0.90072	746.8925	-0.94819	137554.1562	-0.73877
036	2019-06-13t0956	1560438065.35	larva	43.9744	-9.9944	-204.0477	800.7842	-0.84684	237.5649	-1.4861	204.0669	-1.4002	490.6656	-0.94859	687.6962	-0.88162	483207.0625	-1.4843	1367.3204	0.7743	522.7032	0.58546	443.4983	0.55248	1011.9214	0.46761	1220.398	0.69438	180855.2969	0.61148
036	2019-06-13t1356	1560452449.82	larva	47.9701	-5.9987	-200.052	907.3953	-0.61282	296.8706	-0.081166	265.0347	0.11928	517.283	-0.65159	729.9782	-0.66351	603834.75	-0.083608	1142.5215	0.15865	510.4989	0.505	464.8312	0.83373	972.7302	0.3612	1069.3422	0.2233	177143.1094	0.548
036	2019-06-13t1756	1560466845.42	larva	51.9688	-1.9999	-196.0532	810.564	-0.83064	301.0701	-0.023457	264.5417	0.047294	571.241	0.011214	693.0851	-0.84665	611774.5	-0.033794	867.0291	-0.6514	507.6516	0.52853	479.8246	1.0539	806.4036	-0.33781	858.4146	-0.49622	175139.8125	0.5393
036	2019-06-13t2156	1560481244.74	adult	55.9686	1.9999	-192.0534	1662.6995	1.1094	372.3403	1.8199	316.1143	1.4271	674.1741	1.3399	1274.7646	2.1862	759201.875	1.8299	1850.5811	2.5539	683.5142	2.6783	570.2172	2.225	1415.4618	2.6278	1654.9409	2.5728	235812.4062	2.6937
036	2019-06-14t0156	1560495648.1	adult	59.9696	6.0008	-188.0524	997.351	-0.40545	342.5518	1.0132	322.9746	1.6036	628.2577	0.7338	786.417	-0.34477	699833.375	1.0437	1024.892	-0.065875	324.1581	-1.6073	246.7153	-1.8261	747.5014	-0.53489	907.87	-0.22636	111834.5547	-1.5992
036	2019-06-14t0556	1560510048.72	adult	63.9698	10.001	-184.0523	868.7837	-0.70394	327.0011	0.56239	305.4193	1.0756	567.8282	-0.087334	741.6353	-0.57221	666428.25	0.57217	1060.55	0.10834	537.2394	1.108	518.7656	1.7137	906.7383	0.33508	965.452	0.058112	185347.5938	1.1215
036	2019-06-14t0956	1560524453.8	adult	67.9712	14.0024	-180.0509	1470.2207	0.71879	344.883	1.0512	276.1065	0.16513	712.9406	1.896	1146.3872	1.6281	703906.25	1.0712	1105.4382	0.32967	506.9442	0.799	448.5719	0.83888	947.8144	0.64261	1045.7027	0.46267	174895.75	0.81259
036	2019-06-14t1356	1560538865.6	adult	71.9744	18.0057	-176.0476	629.7418	-1.28	302.0663	-0.2322	298.0597	0.79664	453.597	-1.7187	538.6615	-1.6668	614705	-0.22878	893.3859	-0.39296	486.3571	0.59969	492.8887	1.5024	784.4559	-0.18696	850.3043	-0.32297	168279.5469	0.6334
036	2019-06-14t1756	1560553252.96	adult	75.9709	22.0022	-172.0511	820.9841	-0.82277	302.5517	-0.26418	261.1796	-0.41167	601.8879	0.35839	750.8129	-0.48968	617205.375	-0.23754	1325.3315	1.3509	579.1304	2.053	491.4907	1.5551	1105.5655	1.8256	1257.7426	1.6351	200379.1094	2.0942
036	2019-06-14t1959	1560560636.11	adult	78.0218	24.0531	-170.0002	1445.8469	0.7056	368.1363	1.7586	340.7584	2.1429	614.7623	0.54601	888.4829	0.28989	750998.125	1.7635	832.3815	-0.56144	444.7527	0.11162	436.602	0.79926	747.1279	-0.30428	811.5604	-0.41858	151660.6562	0.048212
036	2019-06-14t2359	1560575037.28	adult	82.0221	28.0534	-165.9999	831.5802	-0.79397	312.2655	0.016477	279.7054	0.15232	610.3367	0.50994	742.0151	-0.50901	636084.75	0.026084	1020.9573	0.30487	471.4963	0.62941	410.091	0.47342	865.5952	0.57914	968.387	0.45574	161251.7344	0.5806
036	2019-06-15t0359	1560589438.33	adult	86.0224	32.0537	-161.9996	1799.3778	1.5917	364.1967	1.77	316.877	1.4813	685.4429	1.6956	1069.0925	1.4044	742961.25	1.7688	1042.1239	0.52378	496.0241	1.1606	431.7609	0.88582	897.129	0.96257	1030.5665	0.92792	171624.3438	1.2002
036	2019-06-15t0759	1560603837.63	adult	90.0222	36.0535	-157.9998	1039.0309	-0.27743	305.0293	-0.081492	269.7571	-0.047229	555.8791	-0.13467	804.1165	-0.084854	621649.625	-0.066191	752.7746	-0.68674	424.6841	0.12326	409.9806	0.64157	689.7492	-0.34338	740.9328	-0.5056	146940.7188	0.15952
036	2019-06-15t1159	1560618237.94	adult	94.0223	40.0536	-153.9997	2074.9858	2.2397	353.593	1.6276	307.8159	1.3832	615.4854	0.8545	993.737	1.0752	722390.5625	1.6397	874.9565	-0.018868	439.155	0.49081	386.5987	0.36387	732.5294	0.098604	796.6218	-0.087271	151508.4688	0.50644
036	2019-06-15t1559	1560632638.79	adult	98.0225	44.0538	-149.9995	1355.5757	0.48661	341.1533	1.3149	309.2163	1.5466	566.3717	0.21287	764.8237	-0.24535	696635	1.3251	822.9787	-0.17788	457.1508	0.92779	446.0689	1.4164	712.1953	0.079799	793.5238	0.0077944	157717.0312	0.94316
036	2019-06-15t1959	1560647038.94	adult	102.0226	48.0539	-145.9994	1133.6279	-0.05181	308.627	0.30925	256.8442	-0.24704	676.8144	2.0325	914.7913	0.71154	627438.625	0.2899	1172.3234	1.745	492.1187	1.6682	442.9678	1.4697	927.6214	1.9133	1058.3356	1.7609	170765.2031	1.7333
036	2019-06-15t2359	1560661438.86	adult	106.0226	52.0538	-141.9995	1071.9095	-0.20083	306.1885	0.32073	271.2989	0.37336	548.8571	0.15227	810.736	0.11763	621868.875	0.28994	723.1031	-0.53331	429.9969	0.69921	412.988	1.0673	640.2985	-0.24258	708.9538	-0.30623	148778.9375	0.73598
036	2019-06-16t0359	1560675839.61	adult	110.0228	56.054	-137.9992	600.5579	-1.3498	274.537	-0.69346	259.0955	0.0086257	430.5181	-1.6408	511.3863	-1.75	558957.25	-0.68144	877.0861	0.41394	421.1329	0.65131	380.9887	0.61125	679.9028	0.20073	774.9147	0.22781	145712	0.68783
036	2019-06-16t0759	1560690239.58	adult	114.0228	60.054	-133.9993	1287.1058	0.33169	289.9207	-0.068857	247.1693	-0.35948	529.9707	0.061128	775.8004	-0.020149	590278.5	-0.068491	728.6618	-0.35124	420.8578	0.75101	406.9632	1.1326	659.6058	0.14376	699.2827	-0.18454	145195.9219	0.76575
036	2019-06-16t1159	1560704638.86	adult	118.0226	64.0538	-129.9995	1275.8489	0.31064	290.3573	0.02905	248.3067	-0.24473	519.5241	-0.0085242	829.4665	0.37678	591457.75	0.032699	741.8414	-0.19675	431.7644	1.0523	418.0741	1.4065	629.1531	-0.016828	706.76	-0.043805	145072.8438	0.85816
036	2019-06-16t1559	1560719038.67	adult	122.0225	68.0538	-125.9995	954.734	-0.48099	271.0553	-0.59713	237.1043	-0.61551	487.1889	-0.45726	700.9427	-0.44603	552410.75	-0.57918	676.2505	-0.5283	353.9437	-0.32091	317.4651	-0.30113	588.4693	-0.28637	655.0229	-0.33235	122818.4766	-0.26863
036	2019-06-16t1959	1560733438.95	adult	126.0226	72.0539	-121.9994	1373.494	0.56378	283.6223	-0.081742	240.3442	-0.44501	528.7944	0.33045	928.1391	1.1364	577455	-0.081789	665.4187	-0.5369	387.2895	0.37876	379.1183	0.856	554.3597	-0.51561	605.793	-0.62172	128580.1172	0.11467
036	2019-06-16t2359	1560747840.29	adult	130.023	76.0542	-117.9991	1388.4479	0.60752	302.3239	0.65458	268.7343	0.7038	493.3047	-0.20828	774.9422	0.11781	615833.75	0.65029	667.3082	-0.47389	401.7197	0.71559	396.479	1.2263	598.6385	-0.048906	660.7661	-0.1603	138593.2812	0.73023
036	2019-06-17t0359	1560762240.38	adult	134.023	80.0543	-113.999	1019.8309	-0.3153	286.7863	0.1094	247.9563	-0.097631	543.403	0.72098	843.8354	0.6263	584757.375	0.12138	618.4922	-0.74378	382.4921	0.39116	379.6074	0.95638	549.7387	-0.43898	586.6402	-0.6602	131959.7812	0.40477
036	2019-06-17t0759	1560776640.12	adult	138.0229	84.0542	-109.9991	1195.0699	0.13541	320.0762	1.3817	281.4137	1.244	560.2993	1.0739	773.1335	0.1514	652315.25	1.381	664.8899	-0.40911	366.901	0.1198	356.5349	0.54939	556.0219	-0.33723	635.5384	-0.25394	126580.8359	0.13251
036	2019-06-17t1159	1560791048.1	adult	142.0251	88.0564	-105.9969	1043.8572	-0.2443	315.4284	1.223	286.2769	1.4395	492.8691	-0.082229	712.7781	-0.26039	643158.5	1.2315	729.671	0.052342	380.167	0.4022	350.5478	0.44806	627.3079	0.36385	682.2593	0.13966	131917.9375	0.45822
036	2019-06-17t1559	1560805441.15	adult	146.0232	92.0545	-101.9988	908.9651	-0.58832	270.8696	-0.47904	239.055	-0.47556	478.6908	-0.3076	739.8481	-0.049828	552303.1875	-0.46836	729.2752	0.088892	407.3689	0.96178	412.747	1.6407	585.0048	0.0075308	655.6019	-0.026292	140542.2812	0.97462
036	2019-06-17t1959	1560819840.89	adult	150.0231	96.0544	-97.9989	1169.1575	0.11317	314.4558	1.19	280.5937	1.1819	527.1291	0.59306	751.0077	0.048325	641489.8125	1.2071	582.5068	-0.87614	346.1998	-0.23508	318.9897	-0.14755	516.8763	-0.60313	570.3165	-0.65744	119092.7344	-0.24389
036	2019-06-17t2359	1560834241.33	adult	154.0233	100.0545	-93.9988	971.5394	-0.39732	305.9015	0.85114	278.5289	1.0748	469.0622	-0.43701	639.9801	-0.73512	622815.5	0.84467	798.5967	0.65519	428.5393	1.4393	415.7836	1.7355	679.0514	0.99186	753.2021	0.83083	147417.5312	1.4256
036	2019-06-18t0359	1560848642.65	adult	158.0236	104.0549	-89.9984	1295.9667	0.49702	305.7536	0.83434	270.2964	0.71637	522.5293	0.55492	797.9501	0.42578	624348.875	0.86233	816.9486	0.83802	356.3948	0.0064767	299.9561	-0.51785	614.4675	0.41626	754.7853	0.89754	121887.0156	-0.045937
036	2019-06-18t0759	1560863041.79	adult	162.0234	108.0546	-85.9986	2307.0757	3.2843	317.523	1.2886	280.321	1.1052	536.2814	0.83182	811.8432	0.55084	647429.5	1.2981	797.5804	0.76278	360.3761	0.11962	314.3488	-0.22144	609.0034	0.41882	689.0419	0.42588	123969.3906	0.10866
036	2019-06-18t1159	1560877442.43	adult	166.0236	112.0548	-81.9985	1151.6029	0.15844	327.9406	1.6972	287.7549	1.3943	560.2114	1.2961	867.3209	0.97595	668671	1.7053	715.1429	0.23734	391.3719	0.79098	371.23	0.93607	592.3281	0.3184	698.8613	0.57197	133457.8281	0.7091
036	2019-06-18t1559	1560891842.04	adult	170.0234	116.0547	-77.9986	992.8688	-0.25922	285.8584	0.046716	244.9156	-0.3746	529.1003	0.75736	836.85	0.77844	582579.4375	0.050795	700.457	0.19615	350.5571	-0.0022053	332.644	0.18701	567.2762	0.13629	607.4524	-0.11258	119189.4141	-0.095637
036	2019-06-18t1959	1560906242.51	adult	174.0236	120.0548	-73.9984	989.0871	-0.24875	326.408	1.6392	295.5547	1.6848	522.6581	0.67066	684.0712	-0.29988	664240.3125	1.6198	816.1784	1.1213	386.3425	0.77643	366.4659	0.90458	593.9691	0.47093	707.6957	0.78988	131742.7812	0.69624
036	2019-06-18t2359	1560920642.24	adult	178.0235	124.0548	-69.9985	620.6804	-1.2895	273.3058	-0.44915	256.8314	0.080074	416.3925	-1.2256	516.3046	-1.4861	557817.25	-0.42824	661.426	0.061932	334.7216	-0.22464	301.6354	-0.38432	527.3118	-0.106	588.9652	-0.11438	114140.0469	-0.29338
036	2019-06-19t0359	1560935042.83	adult	182.0237	128.0549	-65.9984	1717.0857	1.9323	314.7382	1.184	272.6255	0.716	565.7184	1.5226	871.7103	1.1173	641436.5	1.1822	617.6592	-0.17707	365.8817	0.47552	353.5636	0.72946	532.4262	0.031429	566.9645	-0.21045	126960.9375	0.53137
036	2019-06-19t0759	1560949442.62	adult	186.0236	132.0549	-61.9984	563.9457	-1.4446	279.6617	-0.18578	261.4526	0.24419	394.8362	-1.513	473.4091	-1.7359	569391.3125	-0.19223	452.6701	-1.3184	338.3321	-0.019335	338.1528	0.46239	424.5056	-0.93599	447.0358	-1.1177	116386.25	-0.02778
036	2019-06-19t1159	1560963842.75	adult	190.0236	136.0549	-57.9984	943.5092	-0.28629	304.5219	0.79229	274.3776	0.76289	498.7316	0.40334	691.016	-0.11792	621529.125	0.80843	457.0449	-1.1907	306.1276	-0.6035	294.1851	-0.40857	408.4215	-0.99291	436.1001	-1.1095	106226.2812	-0.55678
036	2019-06-19t1559	1560978243.6	adult	194.0239	140.0551	-53.9981	940.1705	-0.26681	314.6936	1.1931	283.4515	1.1231	511.6964	0.68295	737.2158	0.26168	642919.125	1.2193	498.4743	-0.78207	345.8313	0.28699	347.4302	0.78323	437.9821	-0.60062	463.5667	-0.77829	116890.9922	0.15558
036	2019-06-19t1959	1560992643.62	adult	198.0239	144.0551	-49.9981	1243.278	0.71683	325.8429	1.6294	289.2939	1.3514	561.3429	1.6003	901.5977	1.5118	663416.0625	1.6115	527.9976	-0.46115	335.4435	0.15541	332.4575	0.52958	437.083	-0.50584	479.3177	-0.54416	115728.0078	0.16735
036	2019-06-19t2359	1561007043.01	adult	202.0237	148.055	-45.9983	848.6143	-0.48536	326.4559	1.6634	299.5381	1.7591	507.5598	0.72169	627.9681	-0.43724	664990.75	1.6534	425.4987	-1.1383	295.1037	-0.58785	297.4264	-0.16397	366.4362	-1.0978	388.8134	-1.2047	99449.9375	-0.7189
036	2019-06-20t0359	1561021444.24	adult	206.0241	152.0553	-41.998	1116.6868	0.42928	297.0461	0.56088	264.3088	0.32187	500.0006	0.65167	783.7904	0.7667	604785.9375	0.55253	484.882	-0.59122	310.4479	-0.18898	304.6498	0.059282	395.7397	-0.70843	454.2368	-0.5536	107104.5156	-0.17811
036	2019-06-20t0759	1561035843.49	adult	210.0239	156.0551	-37.9982	685.8603	-0.95726	282.4622	0.033079	267.9896	0.46904	386.2859	-1.2156	470.8034	-1.4959	575375.625	0.033625	486.4686	-0.48063	312.0457	-0.070787	305.6806	0.15033	399.4144	-0.5707	453.7738	-0.45615	107343.7344	-0.078565
036	2019-06-20t1159	1561050249.87	adult	214.0256	160.0569	-33.9964	862.4393	-0.31637	312.649	1.2024	287.2746	1.2525	477.5205	0.41449	629.8151	-0.24947	637803.875	1.2171	366.3788	-1.329	233.327	-1.6489	225.2985	-1.6202	298.6788	-1.4985	336.7066	-1.3816	80964.4688	-1.613
036	2019-06-20t1559	1561064634.21	adult	218.0213	164.0525	-30.0007	627.885	-1.094	290.382	0.40624	274.8017	0.76075	429.1147	-0.32021	519.5106	-1.016	591798.5625	0.41254	497.1696	-0.2054	322.4318	0.33537	314.6838	0.51549	410.9699	-0.25625	466.5594	-0.1451	109626.8047	0.24662
036	2019-06-20t1959	1561079034.82	adult	222.0214	168.0527	-26.0006	681.1348	-0.87272	285.4641	0.2615	268.6459	0.5257	418.2521	-0.42091	535.5074	-0.83666	582917.5625	0.28941	492.2368	-0.14604	307.8928	0.1147	302.4373	0.30805	412.8015	-0.13291	452.8792	-0.16497	106838.7969	0.16609
036	2019-06-20t2359	1561093434.98	adult	226.0215	172.0527	-22.0005	572.4391	-1.2413	298.8829	0.79225	287.8081	1.2949	406.2778	-0.53957	483.5455	-1.1759	610020	0.81633	495.3969	-0.017289	307.5286	0.20305	294.33	0.19259	422.9644	0.08639	477.2555	0.17008	106097.3516	0.21554
036	2019-06-21t0359	1561107835.95	adult	230.0218	176.053	-18.0003	597.1838	-1.1219	300.2832	0.87795	290.6912	1.416	393.6348	-0.66804	483.5085	-1.1195	612277.5	0.89248	509.8792	0.21374	270.7869	-0.53817	258.5196	-0.62695	384.2161	-0.23021	435.3768	-0.11514	93421.4844	-0.52727
036	2019-06-21t0759	1561122235.08	adult	234.0215	180.0528	-14.0005	747.6759	-0.50078	307.2248	1.1643	292.9108	1.5104	431.7038	0.0427	609.3601	-0.07713	625509.625	1.1643	391.8254	-0.70616	263.7066	-0.61771	259.544	-0.53659	327.2961	-0.77378	369.2806	-0.65624	90715.0781	-0.62466
036	2019-06-21t1159	1561136634.19	adult	238.0213	184.0525	-10.0008	768.9286	-0.3647	302.655	1.033	290.0308	1.4059	412.8144	-0.18861	559.8918	-0.398	615903	1.029	493.8259	0.30585	274.4857	-0.27308	262.9271	-0.37858	374.6315	-0.11576	410.7522	-0.13406	93599.6406	-0.33748
036	2019-06-21t1559	1561151036.79	adult	242.022	188.0533	-6	699.2033	-0.60171	300.1573	0.97874	288.4575	1.3541	399.565	-0.32494	505.5166	-0.76428	611420.4375	0.98678	450.5655	0.029147	273.3595	-0.20447	262.6002	-0.31335	373.4085	-0.0103	421.5965	0.098674	94309.0234	-0.19182
036	2019-06-21t1959	1561165436.76	adult	246.022	192.0532	-2	631.6232	-0.847	302.7344	1.1072	292.9186	1.5372	401.3106	-0.21511	486.5779	-0.85224	616972.6875	1.1226	443.6764	0.08204	264.3917	-0.33127	254.921	-0.45332	363.8298	-0.0044616	417.285	0.18157	91479.5234	-0.29911
036	2019-06-21t2359	1561179837.05	dead	250.0221	196.0533	2	621.144	-0.85323	290.0958	0.69601	284.3299	1.2183	362.2977	-0.76849	439.5832	-1.1711	590925.125	0.70527	467.2953	0.43873	284.5718	0.29309	276.1686	0.24674	375.9724	0.28754	408.2178	0.21621	99030.9844	0.37257
037	2019-06-11t1158	1560272588.9	egg	-1.9925	-55.9613	-286.0152
037	2019-06-11t1557	1560286935.2	larva	1.9925	-51.9762	-282.0302
037	2019-06-11t1957	1560301335.74	larva	5.9927	-47.9761	-278.03
037	2019-06-11t2357	1560315737.58	larva	9.9932	-43.9756	-274.0295
037	2019-06-12t0357	1560330137.8	larva	13.9933	-39.9755	-270.0294
037	2019-06-12t0757	1560344539.11	larva	17.9936	-35.9751	-266.0291
037	2019-06-12t1157	1560358937.38	larva	21.9931	-31.9756	-262.0296
037	2019-06-12t1557	1560373337.43	larva	25.9932	-27.9756	-258.0295
037	2019-06-12t1957	1560387738.55	larva	29.9935	-23.9753	-254.0292
037	2019-06-13t0920	1560435909.52	larva	43.3743	-10.5945	-240.6484	979.257	-0.45611	233.4556	-1.5732	200.4206	-1.4795	439.4628	-1.58	742.1974	-0.6088	476249.3125	-1.5546	844.1987	-0.77175	392.452	-0.81238	354.4804	-0.47771	691.0304	-0.91847	774.6376	-0.85251	133041.2188	-0.87867
037	2019-06-13t0956	1560438069.88	larva	43.9744	-9.9944	-240.0483	710.4738	-1.0448	239.3639	-1.4418	206.6572	-1.333	443.1868	-1.5414	611.8279	-1.2626	485190.6875	-1.4604	1160.6447	0.16468	422.5429	-0.4887	331.4903	-0.74329	836.4906	-0.28859	1039.0268	0.066162	146199.8438	-0.46805
037	2019-06-13t1356	1560452454.38	larva	47.9701	-5.9987	-236.0526	1747.4229	1.2535	317.0621	0.42759	266.9256	0.16946	612.6756	0.55822	939.5713	0.40145	645538.5	0.43093	985.4782	-0.31807	534.3696	0.76952	492.7729	1.1647	891.7373	0.00015172	939.8272	-0.23894	185426.2344	0.8146
037	2019-06-13t1756	1560466849.97	larva	51.9689	-1.9999	-232.0538	1561.1212	0.85898	346.053	1.139	315.1125	1.422	563.1506	-0.093031	882.6521	0.12814	704910	1.1435	1407.2727	1.0389	541.797	0.91999	415.0742	0.26807	1186.214	1.4161	1325.0878	1.2226	188003.5625	0.96762
037	2019-06-13t2156	1560481249.27	adult	55.9687	1.9999	-228.054	738.3256	-0.99829	291.5128	-0.32377	260.6723	-0.11791	506.2741	-0.85854	627.9803	-1.1808	593520.125	-0.3172	1505.5161	1.4393	558.1805	1.1894	449.0051	0.71672	1261.7103	1.8908	1418.9744	1.6743	193130.4375	1.2213
037	2019-06-14t0156	1560495652.64	adult	59.9696	6.0008	-224.0531	1026.2301	-0.33877	341.1027	0.97377	315.2541	1.3829	616.5371	0.57778	813.3464	-0.2028	695849.4375	0.99076	1506.8088	1.5443	585.7656	1.6189	451.9646	0.79431	1210.4425	1.7735	1402.7328	1.7254	203846.4375	1.6958
037	2019-06-14t0556	1560510053.26	adult	63.9698	10.001	-220.0529	879.8195	-0.67813	300.9313	-0.16796	260.0114	-0.25787	594.8179	0.27805	724.5702	-0.66336	610890.5	-0.18622	1352.5227	1.1196	556.933	1.3607	475.8467	1.1511	1116.2335	1.425	1233.7889	1.157	186015.6094	1.1464
037	2019-06-14t0956	1560524458.37	adult	67.9712	14.0024	-216.0515	1162.3994	-0.010154	304.8314	-0.10397	247.3086	-0.70425	613.7301	0.52935	938.2179	0.5012	621856.125	-0.080674	862.5393	-0.54465	404.3859	-0.57437	347.8744	-0.51823	750.5925	-0.43167	824.976	-0.47843	140726.2969	-0.51582
037	2019-06-14t1356	1560538870.17	adult	71.9745	18.0057	-212.0482	1464.0087	0.72135	315.2251	0.15899	268.3405	-0.12657	552.9238	-0.32605	1088.1842	1.3491	641483.0625	0.15813	1307.059	1.1595	519.0903	1.0586	420.0365	0.49197	1038.5095	1.2679	1207.0691	1.266	177009.7812	0.98865
037	2019-06-14t1756	1560553257.48	adult	75.971	22.0022	-208.0518	990.8092	-0.41003	308.1056	-0.093868	254.9373	-0.61132	649.7772	1.0417	886.4476	0.26503	628843.5625	-0.06437	733.6814	-0.97263	425.3254	-0.21061	412.4808	0.42597	652.3655	-0.9146	702.0014	-0.95999	144610.625	-0.2878
037	2019-06-14t1959	1560560640.66	adult	78.0218	24.0531	-206.0009	753.1226	-0.98875	277.8346	-1.0543	260.8322	-0.45164	469.0706	-1.5503	607.4503	-1.2848	568171.8125	-0.99739	792.9177	-0.72033	400.1861	-0.56118	340.2036	-0.60024	694.7504	-0.6304	741.3985	-0.75473	138064.1875	-0.5474
037	2019-06-14t2359	1560575041.83	adult	82.0222	28.0534	-202.0005	1029.2117	-0.30648	304.8862	-0.21958	262.9763	-0.40542	610.5047	0.51239	844.0522	0.070444	621967.8125	-0.19252	1127.8381	0.75799	445.8849	0.22523	359.6207	-0.28156	869.5049	0.60491	1009.3905	0.66266	152938.5156	0.20003
037	2019-06-15t0359	1560589442.85	adult	86.0224	32.0537	-198.0003	934.3945	-0.53587	306.7697	-0.099623	267.032	-0.2152	589.5746	0.28123	818.5373	-0.038125	625503.4375	-0.078965	614.9806	-1.3739	401.7337	-0.36865	391.7719	0.27419	536.6256	-1.5194	591.6505	-1.3901	139401.5938	-0.31523
037	2019-06-15t0759	1560603842.19	adult	90.0223	36.0535	-194.0004	665.2888	-1.1913	297.7888	-0.32077	281.061	0.34517	470.272	-1.4115	572.1538	-1.4386	606298.0625	-0.31089	879.2023	-0.099996	434.0455	0.27862	354.1368	-0.23031	762.1364	0.17477	828.2644	-0.024345	150179.7344	0.31536
037	2019-06-15t1159	1560618242.53	adult	94.0224	40.0536	-190.0003	790.4333	-0.88246	305.8729	0.030858	276.7852	0.28672	555.4546	-0.051091	659.8789	-0.90187	620310.25	-0.0055709	1097.4125	1.0569	491.5671	1.3778	425.6852	0.98564	907.7387	1.3973	976.5618	0.94466	170082.2344	1.4177
037	2019-06-15t1559	1560632643.35	adult	98.0226	44.0538	-186.0001	1733.4587	1.4016	382.7496	2.7223	332.9879	2.4002	682.5083	1.9877	1067.2475	1.5752	781192	2.7026	1257.859	2.011	551.1757	2.5461	491.0434	2.1441	1057.4587	2.7237	1160.0656	2.1924	189053.25	2.5068
037	2019-06-15t1959	1560647043.57	adult	102.0226	48.0539	-182.0001	971.3359	-0.44463	300.2331	0.022093	259.7981	-0.13942	559.6672	0.2146	739.6715	-0.3624	611875.125	0.033478	821.743	-0.090534	348.7389	-0.83823	262.295	-1.501	747.23	0.48851	786.6501	0.079582	120314.9219	-0.82372
037	2019-06-15t2359	1560661443.39	adult	106.0226	52.0538	-178.0001	1009.5814	-0.35215	287.1613	-0.3377	244.7778	-0.60563	568.52	0.46262	853.4342	0.38482	585234.8125	-0.32111	781.0278	-0.21763	406.265	0.27796	386.7147	0.62885	681.8742	0.095803	755.6335	-0.0063345	140973.9531	0.33426
037	2019-06-16t0359	1560675844.23	adult	110.0228	56.0541	-173.9999	1717.8711	1.3772	337.4163	1.5085	293.193	1.2821	599.3925	1.0719	892.2732	0.68327	687654.3125	1.4928	675.5961	-0.72839	358.9051	-0.47034	339.7462	-0.086799	580.8014	-0.62922	639.7832	-0.67236	124181.1641	-0.43767
037	2019-06-16t0759	1560690244.16	adult	114.0228	60.054	-169.9999	791.3952	-0.88574	279.0008	-0.45601	241.3867	-0.57787	494.9743	-0.51071	678.4397	-0.65477	568603.5625	-0.43945	630.3633	-0.92855	335.3885	-0.8136	282.8654	-0.99977	564.8568	-0.67022	624.1483	-0.70132	115709.0469	-0.80015
037	2019-06-16t1159	1560704643.48	adult	118.0226	64.0539	-166.0001	1205.8373	0.13763	265.2034	-0.87376	224.3097	-1.1615	515.3803	-0.077312	881.9493	0.72524	541015	-0.84172	650.9388	-0.74555	371.4474	-0.06865	351.6132	0.24564	549.742	-0.71325	593.5374	-0.84228	128149.375	-0.054574
037	2019-06-16t1559	1560719043.3	adult	122.0226	68.0538	-162.0001	881.7843	-0.66206	270.6235	-0.6128	239.1469	-0.5366	515.5992	0.021074	727.475	-0.267	550989.375	-0.60412	1031.6752	1.6615	378.8741	0.14879	314.2849	-0.35763	706.4146	0.76408	936.5395	1.69	130711.5781	0.16307
037	2019-06-16t1959	1560733443.59	adult	126.0226	72.0539	-158.0001	667.0784	-1.1967	255.332	-1.1189	226.6449	-0.97983	443.0594	-1.1314	545.448	-1.4828	519855.875	-1.1041	1064.8138	1.9613	428.3584	1.1612	348.2808	0.29923	830.5219	1.9706	944.3959	1.8442	144785.125	1.0111
037	2019-06-16t2359	1560747844.94	adult	130.023	76.0543	-153.9997	1223.5762	0.19425	292.7951	0.30191	256.4866	0.22119	519.8603	0.25024	815.7662	0.40096	594374.125	0.26493	988.3804	1.5619	418.5756	1.0397	335.8783	0.11612	812.8311	1.8961	904.2697	1.634	145664.3125	1.125
037	2019-06-17t0359	1560762245	adult	134.023	80.0543	-149.9997	1364.764	0.55655	289.3739	0.20606	261.4988	0.44025	466.8953	-0.61645	669.5565	-0.59706	590901.4375	0.23304	609.7292	-0.80009	316.3325	-0.8899	280.5926	-0.87961	536.8899	-0.55654	578.1821	-0.72321	107869.3828	-0.94962
037	2019-06-17t0759	1560776644.86	adult	138.023	84.0542	-145.9997	821.5219	-0.81923	266.1441	-0.65209	237.7812	-0.50073	467.472	-0.56784	674.9044	-0.54509	541070.875	-0.6663	519.7186	-1.3554	289.3465	-1.3911	261.2999	-1.2335	462.85	-1.1965	492.3417	-1.3333	100113.8906	-1.3644
037	2019-06-17t1159	1560791052.92	adult	142.0252	88.0565	-141.9975	1330.0243	0.49678	319.3182	1.371	288.4631	1.5274	530.5265	0.59057	776.6819	0.19637	649812.5625	1.3554	587.8065	-0.88758	379.6836	0.39272	358.5974	0.60012	527.7139	-0.56381	566.821	-0.74222	129092.4219	0.29727
037	2019-06-17t1559	1560805445.8	adult	146.0233	92.0545	-137.9994	601.1628	-1.3968	289.1021	0.22005	276.368	1.0299	400.7616	-1.7112	509.2498	-1.7081	590346.375	0.24693	700.6783	-0.10387	358.7797	-0.00039476	332.958	0.11922	577.0912	-0.067026	678.6398	0.15226	124137.7656	0.032046
037	2019-06-17t1959	1560819845.56	adult	150.0232	96.0544	-133.9995	925.2763	-0.53541	266.7901	-0.64708	240.5808	-0.43553	466.1565	-0.51085	682.0772	-0.44915	544785.3125	-0.62171	496.8939	-1.4629	316.7855	-0.82283	312.664	-0.26938	426.5531	-1.4637	453.8736	-1.5724	109290.9922	-0.81197
037	2019-06-17t2359	1560834246.01	adult	154.0233	100.0546	-129.9994	968.0977	-0.40655	262.6332	-0.82172	238.6688	-0.53769	441.256	-0.9416	644.2526	-0.70425	535771.6875	-0.8061	602.5308	-0.70936	286.2999	-1.4261	267.1977	-1.1547	408.4537	-1.6135	485.5708	-1.2994	99059.7656	-1.3989
037	2019-06-18t0359	1560848647.31	adult	158.0237	104.0549	-125.999	926.4088	-0.50173	266.5909	-0.68337	238.8844	-0.55536	468.8717	-0.4193	724.4947	-0.10471	543312.25	-0.67732	710.0648	0.083482	373.2946	0.34913	328.5969	0.044789	600.2482	0.27809	679.9725	0.29505	127293.4531	0.27181
037	2019-06-18t0759	1560863046.41	adult	162.0234	108.0547	-121.9993	905.989	-0.53798	269.9524	-0.56139	237.5594	-0.63111	502.7128	0.22196	697.7132	-0.27379	550702.875	-0.54528	460.6627	-1.6434	291.5701	-1.281	282.674	-0.84963	412.57	-1.5008	449.5352	-1.5198	100883.2578	-1.2537
037	2019-06-18t1159	1560877447.15	adult	166.0236	112.0549	-117.9991	661.3983	-1.1948	255.1862	-1.1449	236.0904	-0.7121	409.619	-1.4418	523.5911	-1.5071	520324.625	-1.1336	479.0395	-1.466	300.2374	-1.0678	297.6948	-0.53504	403.9871	-1.5276	436.9964	-1.5697	103581.9062	-1.058
037	2019-06-18t1559	1560891846.67	adult	170.0235	116.0547	-113.9992	652.6076	-1.2106	257.8535	-1.0517	235.1775	-0.77308	437.1266	-0.91579	566.5932	-1.1731	525505.375	-1.0453	476.5855	-1.4363	287.8762	-1.2827	278.0049	-0.91543	407.7134	-1.4324	459.2839	-1.3332	98165.7656	-1.3414
037	2019-06-18t1959	1560906247.3	adult	174.0237	120.0549	-109.999	1229.4633	0.43354	318.3238	1.3212	290.4943	1.4771	506.5554	0.37768	823.9302	0.71065	649380.5625	1.3337	780.2296	0.85672	348.2688	-0.0020441	299.8974	-0.45012	609.7699	0.62654	717.9054	0.87449	120501.0156	0.029321
037	2019-06-18t2359	1560920646.9	adult	178.0236	124.0548	-105.9991	679.4474	-1.12	247.6904	-1.4577	223.8655	-1.2756	438.7762	-0.81892	561.0089	-1.1627	503554.5	-1.4729	450.9794	-1.4984	291.2365	-1.1144	283.6438	-0.75369	400.9406	-1.3513	435.0596	-1.3952	99020.3984	-1.1914
037	2019-06-19t0359	1560935047.65	adult	182.0238	128.055	-101.9989	800.7285	-0.75557	258.7541	-1.0159	234.7441	-0.84206	444.7792	-0.66615	597.8436	-0.86659	526823.375	-1.018	366.2321	-2.0513	231.9194	-2.2672	224.4005	-1.9473	304.2783	-2.2153	333.2703	-2.1601	79780.2656	-2.2737
037	2019-06-19t0759	1560949447.31	adult	186.0237	132.0549	-97.999	1031.5243	-0.050494	328.5427	1.726	300.2878	1.839	559.3491	1.4448	781.4543	0.49935	670555.625	1.7392	701.5369	0.54227	303.8266	-0.72572	279.7262	-0.76053	536.9195	0.16859	665.8347	0.70866	104212.5156	-0.75172
037	2019-06-19t1159	1560963847.46	adult	190.0237	136.055	-93.999	1303.6686	0.8052	324.4845	1.5683	295.713	1.6372	530.3298	0.96657	834.502	0.92559	660650.375	1.5505	542.0422	-0.55432	329.4595	-0.12623	331.6195	0.38296	458.8397	-0.49908	490.9519	-0.65203	113334.0781	-0.13434
037	2019-06-19t1559	1560978248.35	adult	194.024	140.0552	-89.9987	545.0677	-1.4846	256.1003	-1.0708	244.1831	-0.48306	370.4429	-1.8096	464.5237	-1.7274	521420.25	-1.0708	563.9918	-0.29114	296.65	-0.71836	271.4141	-0.84085	453.5324	-0.44875	496.6279	-0.50277	100860.9844	-0.79654
037	2019-06-19t1959	1560992648.36	adult	198.024	144.0552	-85.9987	1245.2767	0.72311	321.0147	1.4439	293.5198	1.524	524.4219	0.95561	789.9938	0.6949	655191	1.4573	497.5508	-0.68961	306.7335	-0.43149	284.9148	-0.49694	423.0091	-0.64305	457.6551	-0.72473	104596.125	-0.49385
037	2019-06-19t2359	1561007047.7	adult	202.0238	148.055	-81.9989	943.3419	-0.18131	320.266	1.4272	298.0905	1.7001	477.1227	0.196	797.8148	0.81221	653022.375	1.4305	508.3655	-0.51164	317.0921	-0.13553	308.0721	0.068994	408.7399	-0.68228	444.3309	-0.73803	109713.8594	-0.10552
037	2019-06-20t0359	1561021448.93	adult	206.0241	152.0554	-77.9986	1352.4086	1.2021	340.0991	2.1942	308.6714	2.122	548.1465	1.4759	939.437	1.9168	694482.25	2.2147	598.0261	0.27084	345.0706	0.52671	327.9311	0.57543	507.7926	0.39778	556.4178	0.31142	119049.3594	0.53927
037	2019-06-20t0759	1561035848.18	adult	210.0239	156.0552	-73.9988	1172.1985	0.67479	310.8782	1.1048	283.5981	1.1	519.4026	1.0452	744.187	0.53373	634502.375	1.1236	615.0182	0.50917	303.5251	-0.24828	278.8297	-0.45384	458.7633	0.020451	532.034	0.21344	105323.2188	-0.20086
037	2019-06-20t1159	1561050254.71	adult	214.0257	160.057	-69.997	1493.625	1.8537	315.2436	1.2996	284.4268	1.1381	507.055	0.91336	877.0418	1.5992	642151.25	1.2967	679.3757	1.1278	336.0446	0.52777	298.1609	0.053166	526.9593	0.82261	595.0803	0.87626	115599.3281	0.51973
037	2019-06-20t1559	1561064638.92	adult	218.0214	164.0526	-66.0014	692.3992	-0.86676	269.6909	-0.3636	247.7539	-0.32029	438.9423	-0.15496	572.0254	-0.62019	549360.375	-0.36084	886.7306	2.9151	375.9836	1.4911	332.1323	0.92499	620.5768	1.9225	775.8011	2.6185	129714.3281	1.5064
037	2019-06-20t1959	1561079039.59	adult	222.0215	168.0528	-62.0012	1235.4946	1.1303	338.1153	2.2081	312.8197	2.2822	522.0249	1.3163	749.0578	0.78675	689755.1875	2.226	580.3213	0.57448	332.8029	0.6626	318.3625	0.69039	469.7632	0.47291	530.5846	0.54579	113485.7969	0.59095
037	2019-06-20t2359	1561093439.75	adult	226.0216	172.0528	-58.0011
037	2019-06-21t0359	1561107840.69	adult	230.0218	176.0531	-54.0009	1204.4104	1.1967	316.6233	1.4745	294.7162	1.5745	474.6607	0.67613	628.3129	0.0018307	643378.5625	1.4502	622.8843	1.1805	321.7974	0.63041	287.1531	0.095058	516.633	1.2504	585.7908	1.3318	110698.3125	0.62278
037	2019-06-21t0759	1561122239.83	adult	234.0216	180.0528	-50.0011	796.5004	-0.30863	313.1253	1.3784	297.38	1.6855	442.9561	0.22854	628.9586	0.076141	638775.625	1.401	521.7551	0.43309	306.4468	0.3835	297.3634	0.44295	416.1605	0.24799	462.439	0.26544	104804.8125	0.33435
037	2019-06-21t1159	1561136638.92	adult	238.0214	184.0526	-46.0014	593.5505	-1.0775	251.4898	-0.81207	233.4735	-0.79898	379.0249	-0.74424	455.7813	-1.2206	511530.3125	-0.8235	558.4738	0.88794	318.2849	0.77781	306.621	0.78599	417.3022	0.39002	480.219	0.57449	105670.5703	0.50401
037	2019-06-21t1559	1561151041.55	adult	242.0221	188.0533	-42.0006	641.6104	-0.84396	261.0012	-0.42501	243.6906	-0.38275	407.6147	-0.19311	529.5427	-0.57242	531920.5	-0.41743	455.8715	0.078309	313.2634	0.77785	311.5677	1.0324	397.5054	0.2849	435.078	0.24081	107136.0938	0.72563
037	2019-06-21t1959	1561165441.49	adult	246.0221	192.0533	-38.0006	669.8967	-0.68004	255.6375	-0.57186	238.706	-0.55657	373.0352	-0.67649	482.3866	-0.88608	521500.5	-0.55608	459.2077	0.23041	305.2014	0.70127	295.0161	0.68521	400.8649	0.46575	439.1884	0.42094	105599.6875	0.73901
037	2019-06-21t2359	1561179841.81	adult	250.0222	196.0534	-34.0006	671.2363	-0.62608	312.7375	1.499	299.9636	1.8195	440.4768	0.50304	573.3234	-0.079414	637984.5625	1.5293	441.3457	0.1825	299.8589	0.69144	294.6103	0.78917	372.3054	0.23913	419.7446	0.34721	102851.5859	0.66191
037	2019-06-22t0359	1561194241.39	adult	254.022	200.0533	-30.0007	687.0021	-0.50018	257.4349	-0.41665	240.0202	-0.46485	397.9416	-0.10755	591.2534	0.14299	525167.25	-0.40025	349.3166	-0.62859	245.2747	-0.64315	244.1953	-0.62605	300.5565	-0.60246	328.6833	-0.58283	81676.4922	-0.86051
037	2019-06-22t0759	1561208641.83	adult	258.0222	204.0534	-26.0005
037	2019-06-22t1159	1561223042.12	adult	262.0222	208.0535	-22.0005
037	2019-06-22t1559	1561237442.25	adult	266.0223	212.0535	-18.0004
037	2019-06-22t1959	1561251843.6	adult	270.0227	216.0539	-14.0001
037	2019-06-22t2359	1561266242.69	adult	274.0224	220.0536	-10.0003
037	2019-06-23t0359	1561280643.59	adult	278.0226	224.0539	-6.0001
037	2019-06-23t0759	1561295043.76	adult	282.0227	228.0539	-2
037	2019-06-23t1159	1561309443.82	dead	286.0227	232.0539	2
038	2019-06-11t1158	1560272593.32	egg	-1.9926	-51.962	-282.0153
038	2019-06-11t1557	1560286939.69	larva	1.9926	-47.9769	-278.0302
038	2019-06-11t1957	1560301340.22	larva	5.9927	-43.9768	-274.0301
038	2019-06-11t2357	1560315742.02	larva	9.9932	-39.9763	-270.0296
038	2019-06-12t0357	1560330142.26	larva	13.9933	-35.9762	-266.0295
038	2019-06-12t0757	1560344543.71	larva	17.9937	-31.9758	-262.0291
038	2019-06-12t1157	1560358941.82	larva	21.9931	-27.9764	-258.0296
038	2019-06-12t1557	1560373341.85	larva	25.9932	-23.9763	-254.0296
038	2019-06-12t1957	1560387742.99	larva	29.9935	-19.976	-250.0293
038	2019-06-13t0920	1560435913.98	larva	43.3743	-6.5952	-236.6485	2010.1023	1.7983	318.6317	0.51285	263.2291	0.14322	598.7909	0.40457	978.3671	0.57522	649052.6875	0.52009	1661.7272	1.6296	520.2666	0.55176	405.3328	0.10852	1001.9972	0.41539	1348.4672	1.1264	179491.9688	0.56134
038	2019-06-13t0956	1560438074.43	larva	43.9744	-5.9951	-236.0484	934.9802	-0.55274	284.5698	-0.33064	233.5404	-0.63606	580.2548	0.16994	807.2	-0.28146	580807	-0.30839	940.3083	-0.48523	481.1306	0.13962	438.0555	0.48951	852.6275	-0.21903	929.8357	-0.31204	165508.9375	0.13344
038	2019-06-13t1356	1560452458.96	larva	47.9701	-1.9994	-232.0526	1444.4928	0.58046	360.9752	1.534	310.1928	1.3176	639.3391	0.89638	977.1732	0.5925	736389.4375	1.5519	1309.5824	0.66579	559.3999	1.0469	489.1939	1.1223	991.5162	0.44494	1135.4578	0.45927	193552.375	1.0761
038	2019-06-13t1756	1560466854.42	adult	51.9689	1.9994	-228.0539	880.4123	-0.6734	334.7273	0.84629	284.5289	0.59061	599.4206	0.37431	756.6759	-0.51966	680165.875	0.83073	814.2649	-0.81649	490.597	0.33301	478.2203	1.0344	718.2737	-0.74477	772.3885	-0.81307	169255.9531	0.34339
038	2019-06-13t2156	1560481253.81	adult	55.9687	5.9992	-224.0541	1864.9401	1.5705	384.9776	2.1551	332.9563	1.8964	672.6676	1.3202	1018.188	0.85054	785354.375	2.1688	1103.9945	0.14227	507.5719	0.58825	439.9951	0.60461	890.3241	0.11083	999.4849	0.077055	175112.3125	0.59972
038	2019-06-14t0156	1560495657.14	adult	59.9696	10.0001	-220.0532	1085.1664	-0.20268	337.5242	0.87627	314.5094	1.3616	538.5166	-0.46076	863.2685	0.060402	688211.875	0.8892	1182.191	0.45968	576.6409	1.5064	538.446	1.8984	953.6647	0.49313	1111.6095	0.5772	196057.9219	1.4169
038	2019-06-14t0556	1560510057.82	adult	63.9698	14.0003	-216.053	941.6225	-0.53363	360.005	1.487	338.1006	2.0353	602.7207	0.38504	787.1912	-0.32888	733330.25	1.4857	678.9998	-1.2131	411.9802	-0.49941	385.8505	-0.028834	592.1273	-1.3017	649.7046	-1.2349	141309.2031	-0.51934
038	2019-06-14t0956	1560524462.99	adult	67.9712	18.0017	-212.0515	1173.838	0.016933	331.8004	0.67388	272.0149	0.041608	699.2953	1.708	972.6262	0.68748	676872.9375	0.69171	800.4379	-0.76818	424.1641	-0.30952	402.1148	0.21277	677.5879	-0.82933	748.0012	-0.80662	146760.7812	-0.28121
038	2019-06-14t1356	1560538874.79	adult	71.9745	22.005	-208.0483	828.184	-0.80395	340.4241	0.90813	321.4196	1.5223	539.3434	-0.51647	677.6571	-0.90399	695145.9375	0.93349	948.0114	-0.18795	482.905	0.5513	432.564	0.66572	797.4491	-0.11256	914.34	-0.037764	167568.0312	0.60445
038	2019-06-14t1756	1560553262.05	adult	75.971	26.0015	-204.0518	1436.0533	0.67208	369.9225	1.8018	327.1505	1.6983	663.5661	1.2384	1046.9404	1.1581	752052.5	1.7689	828.2102	-0.60141	480.8218	0.60616	472.4449	1.2829	739.6398	-0.38691	796.6434	-0.51805	166364.3438	0.64136
038	2019-06-14t1959	1560560645.21	adult	78.0219	28.0524	-202.0009	1429.995	0.66683	361.1132	1.5399	323.6664	1.5881	663.1656	1.2425	945.3509	0.60854	736671	1.5471	858.9935	-0.4543	462.5642	0.38051	468.0207	1.2554	729.8269	-0.412	796.2829	-0.49177	160047.2188	0.4156
038	2019-06-14t2359	1560575046.35	adult	82.0222	32.0527	-198.0006	1798.9133	1.5921	362.9551	1.638	294.8147	0.65606	736.4815	2.35	1184.0393	2.0012	740428.5	1.6419	952.7624	0.015756	484.563	0.83563	468.897	1.3531	784.2798	0.04328	849.5705	-0.14384	167658.7812	0.8739
038	2019-06-15t0359	1560589447.42	adult	86.0225	36.053	-194.0003	1005.1384	-0.36186	307.0631	-0.090071	268.2298	-0.17443	607.4844	0.54546	824.5203	-0.0036791	627022.875	-0.055062	765.5856	-0.70478	433.1367	0.14065	398.8636	0.38266	680.426	-0.52934	727.4752	-0.67278	150298.4531	0.19724
038	2019-06-15t0759	1560603846.74	adult	90.0223	40.0528	-190.0005	1110.869	-0.10177	293.266	-0.47024	258.5972	-0.43463	504.0452	-0.9078	771.9926	-0.27233	597089.5	-0.45767	688.3856	-0.98556	393.5326	-0.39372	380.9132	0.18775	596.9028	-1.008	634.276	-1.0933	135375.2031	-0.39693
038	2019-06-15t1159	1560618247.17	adult	94.0224	44.0529	-186.0004	871.3937	-0.68569	276.9043	-0.93847	236.8254	-1.1253	537.1884	-0.32664	751.6938	-0.35816	564607.9375	-0.90335	601.3881	-1.3418	316.6576	-1.5822	289.485	-1.181	493.6793	-1.6718	524.8455	-1.6459	108930.2031	-1.5824
038	2019-06-15t1559	1560632647.89	adult	98.0226	48.0531	-182.0002	659.7806	-1.1981	293.5911	-0.29441	270.523	0.15717	479.5649	-1.1137	581.7694	-1.3473	597457.8125	-0.29045	660.834	-0.99399	374.7476	-0.49048	352.1167	-0.10394	587.4898	-0.87514	626.3845	-0.98836	129287.9297	-0.47542
038	2019-06-15t1959	1560647048.15	adult	102.0227	52.0532	-178.0001	742.9469	-0.99745	298.5417	-0.035772	288.4608	0.90487	407.7573	-2.1427	549.0389	-1.5315	607532.25	-0.038074	719.8823	-0.62386	385.4316	-0.19679	365.5198	0.19625	610.9715	-0.58767	688.0425	-0.53064	131046.7422	-0.27978
038	2019-06-15t2359	1560661447.94	adult	106.0226	56.0531	-174.0002	1390.5227	0.57271	304.4715	0.26132	267.6579	0.23896	526.0252	-0.20809	869.2787	0.48396	618686.125	0.23685	543.8224	-1.5104	358.3463	-0.57262	360.4737	0.19098	448.104	-1.8068	476.7965	-1.7977	123271.1094	-0.5769
038	2019-06-16t0359	1560675848.92	adult	110.0229	60.0534	-169.9999	784.7745	-0.90019	256.4015	-1.3286	227.0551	-1.1881	462.8224	-1.1219	681.5595	-0.66286	520751.4688	-1.3269	753.5784	-0.28627	405.2352	0.36476	391.9663	0.79706	653.0434	-0.024207	701.9557	-0.2582	139806.1562	0.37911
038	2019-06-16t0759	1560690248.83	adult	114.0229	64.0534	-165.9999	703.9704	-1.1005	254.0858	-1.3393	232.2029	-0.92473	417.3853	-1.7785	547.1543	-1.5105	518589.1562	-1.2954	557.1151	-1.3587	353.5188	-0.48171	350.7649	0.16692	458.5925	-1.5831	507.7332	-1.502	123024.5312	-0.41166
038	2019-06-16t1159	1560704648.07	adult	118.0227	68.0532	-162.0001	801.618	-0.86128	247.0515	-1.5253	220.8144	-1.295	408.0853	-1.8585	670.6533	-0.67765	503491.0625	-1.4922	502.7572	-1.6401	323.4655	-0.96038	322.2131	-0.26787	433.6228	-1.7316	488.1637	-1.5854	111595.5938	-0.94737
038	2019-06-16t1559	1560719047.9	adult	122.0226	72.0531	-158.0002	780.3304	-0.91388	281.0451	-0.23455	260.8869	0.30332	447.1484	-1.1314	566.2682	-1.3547	572488.8125	-0.22689	558.5148	-1.2537	333.4726	-0.70659	309.9096	-0.43536	470.0404	-1.3411	513.9753	-1.3456	113047.2031	-0.80304
038	2019-06-16t1959	1560733448.18	adult	126.0227	76.0532	-154.0001	1365.3602	0.54351	315.7813	1.0972	285.5146	1.3185	543.1931	0.57596	834.5767	0.49609	644509.6875	1.1084	725.8096	-0.15915	381.982	0.27764	345.7395	0.25335	595.438	-0.14579	685.1456	-0.043817	130637.8281	0.2285
038	2019-06-16t2359	1560747849.67	adult	130.0231	80.0536	-149.9997	701.4109	-1.1146	245.4684	-1.4497	220.175	-1.2096	458.6594	-0.80647	601.5911	-1.0845	501246.5	-1.4074	598.1685	-0.91228	308.8404	-1.0701	293.4818	-0.66058	467.447	-1.2402	528.5598	-1.1345	106858.7812	-1.0414
038	2019-06-17t0359	1560762249.62	adult	134.0231	84.0536	-145.9997	656.4377	-1.2338	245.4386	-1.4352	218.0523	-1.2853	446.7067	-0.96936	552.2224	-1.4207	500694.75	-1.4064	585.0493	-0.95868	305.3184	-1.1032	284.3048	-0.81077	478.4484	-1.0912	531.2925	-1.0725	105640.1562	-1.0749
038	2019-06-17t0759	1560776649.5	adult	138.0231	88.0536	-141.9997	648.7144	-1.2609	242.1956	-1.5552	221.2606	-1.1613	400.3708	-1.7546	589.1378	-1.1532	493110.25	-1.5489	747.7963	0.13133	368.1645	0.14442	348.1364	0.39216	527.6888	-0.59852	678.0251	0.066295	127753.0938	0.19881
038	2019-06-17t1159	1560791057.7	adult	142.0253	92.0558	-137.9974	1041.7778	-0.24968	288.2745	0.18955	266.0437	0.62606	450.9349	-0.83144	704.7329	-0.3179	588368.25	0.211	736.0173	0.094391	364.3875	0.092508	336.9422	0.19106	581.6013	-0.061879	698.4715	0.26351	126806.8438	0.16707
038	2019-06-17t1559	1560805450.51	adult	146.0233	96.0538	-133.9994	518.2405	-1.6146	250.5765	-1.2571	237.2815	-0.54711	371.7803	-2.2332	458.7745	-2.0711	509923.2188	-1.2652	462.7471	-1.7077	326.8399	-0.63287	328.426	0.032793	411.2763	-1.6292	445.5106	-1.6545	112759.7656	-0.62171
038	2019-06-17t1959	1560819850.19	adult	150.0232	100.0537	-129.9995	548.6732	-1.537	235.6187	-1.8484	221.1179	-1.2223	350.912	-2.5973	439.4238	-2.2004	480662.25	-1.8344	423.6873	-1.9646	292.2505	-1.3131	290.1437	-0.70307	375.7032	-1.9482	405.298	-1.9541	100826.4375	-1.3025
038	2019-06-17t2359	1560834250.66	adult	154.0234	104.0539	-125.9994	1155.6691	0.096849	300.1834	0.63007	281.5554	1.1973	454.2314	-0.70614	686.2315	-0.40096	612074	0.64096	708.7017	0.029555	330.4851	-0.53596	283.5845	-0.83599	575.55	-0.0046623	644.9734	-0.030617	114347.8438	-0.5059
038	2019-06-18t0359	1560848651.98	adult	158.0237	108.0542	-121.999	694.3469	-1.1289	288.1018	0.15027	272.8795	0.82095	410.2847	-1.483	507.8601	-1.6693	586287.25	0.13918	587.2331	-0.78364	321.0329	-0.71051	284.2699	-0.82601	516.4423	-0.53624	571.1908	-0.58099	107224.9844	-0.90767
038	2019-06-18t0759	1560863051.19	adult	162.0235	112.054	-117.9993	1082.7316	-0.05581	301.4108	0.66202	280.2525	1.1024	450.8565	-0.72014	618.8186	-0.84383	613973.75	0.66052	793.1531	0.73117	405.8672	1.0456	373.6858	0.95536	644.5142	0.76585	750.9233	0.92857	140835.9375	1.104
038	2019-06-18t1159	1560877451.9	adult	166.0237	116.0542	-113.9991	822.9426	-0.74886	275.9472	-0.3339	255.1517	0.065049	442.2985	-0.84769	614.1997	-0.85252	562656.375	-0.3235	709.7469	0.19842	396.8032	0.90176	366.1708	0.83486	592.9511	0.32451	653.0818	0.19757	136103.5	0.86559
[truncated: 4,570 more rows]
