# Supplementary material for: Global, cell non-autonomous gene regulation drives individual lifespan among isogenic C. elegans
Source: eLife. 2021 Feb 1;10:e65026. doi: 10.7554/eLife.65026 (PMC7864635; doi:10.7554/eLife.65026)
Supplement: Source data 1. [file elife-65026-data1.zip › figure_data/Figure 6 - dual reporters/mir-47_mir-793_r=26,26/20190208_mir-47_mir-793.tsv]

name	timepoint	timestamp	stage	age	adult_age	ghost_age	pharynx_maximum	pharynx_maximum_z	pharynx_mean	pharynx_mean_z	pharynx_median	pharynx_median_z	pharynx_over_99_mean	pharynx_over_99_mean_z	pharynx_percentile_95	pharynx_percentile_95_z	pharynx_percentile_99	pharynx_percentile_99_z	pharynx_sum	pharynx_sum_z	vulva_maximum	vulva_maximum_z	vulva_mean	vulva_mean_z	vulva_median	vulva_median_z	vulva_over_99_mean	vulva_over_99_mean_z	vulva_percentile_95	vulva_percentile_95_z	vulva_percentile_99	vulva_percentile_99_z	vulva_sum	vulva_sum_z
000	2019-02-08t1454	1549659343.21	larva	0	-49.9781	-253.8351
000	2019-02-08t1852	1549673657.25	larva	3.9761	-46.002	-249.859
000	2019-02-08t2252	1549688058.14	larva	7.9764	-42.0017	-245.8587
000	2019-02-09t0252	1549702460.05	larva	11.9769	-38.0012	-241.8582
000	2019-02-09t0652	1549716860.47	larva	15.977	-34.0011	-237.8581
000	2019-02-09t1052	1549731258.76	larva	19.9765	-30.0016	-233.8586
000	2019-02-09t1452	1549745660.22	larva	23.9769	-26.0012	-229.8582
000	2019-02-09t1852	1549760059.37	larva	27.9767	-22.0014	-225.8584
000	2019-02-09t2253	1549774466.39	larva	31.9787	-17.9995	-221.8565
000	2019-02-10t0253	1549788866.4	larva	35.9787	-13.9995	-217.8565
000	2019-02-10t0653	1549803265.66	larva	39.9785	-9.9997	-213.8567
000	2019-02-10t1052	1549817662.92	larva	43.9777	-6.0004	-209.8574
000	2019-02-10t1453	1549832066.52	larva	47.9787	-1.9994	-205.8564	1401.6553	0.8566	353.1666	1.4894	308.3018	1.3116	0.010646	-0.075295	686.3723	0.90458	1060.8791	1.0537	464414.125	1.5484	1164.3828	0.61358	323.8584	1.9082	264.4856	2.8911	0.010614	-0.10626	727.8111	0.5706	978.2596	0.63906	427169.1875	2.0011
000	2019-02-10t1852	1549846462.34	adult	51.9775	1.9994	-201.8576	2515.186	3.4737	396.7625	2.455	367.0327	2.6798	0.01063	-0.090886	774.7429	1.6974	1384.2431	2.4585	522536.2812	2.5364	1101.2549	0.47503	263.8152	0.22414	191.9587	-0.28851	0.010606	-0.11381	754.9694	0.83429	975.5911	0.70388	348236.0938	0.30855
000	2019-02-10t2253	1549860865.81	adult	55.9785	6.0004	-197.8566	2088.894	2.4926	318.8653	0.65442	278.1814	0.56422	0.010614	-0.10643	661.5022	0.62284	1372.1752	2.4243	420583.3125	0.73104	1336.848	1.3133	260.1033	0.15484	177.4074	-0.92134	0.010646	-0.074677	765.6857	1.0049	1097.5725	1.3323	342035.875	0.20987
000	2019-02-11t0253	1549875269.57	adult	59.9795	10.0014	-193.8556	977.8234	-0.15477	355.3343	1.4761	335.4678	1.9359	0.010606	-0.11419	654.5165	0.53654	870.638	0.21915	469041.2812	1.5693	1276.79	1.2039	297.7314	1.3016	223.948	1.1044	0.010622	-0.097912	744.0354	0.95971	983.6339	0.91692	392410.0312	1.3836
000	2019-02-11t0653	1549889666.43	adult	63.9787	14.0006	-189.8564	598.3695	-1.0847	278.3879	-0.33924	272.2839	0.39705	0.010622	-0.098643	404.4593	-1.8054	491.0789	-1.4879	366915.3125	-0.2767	1422.7838	1.8112	310.873	1.745	226.9057	1.2351	0.01059	-0.1288	845.2813	1.8134	1121.0692	1.6762	410974.0625	1.8592
000	2019-02-11t1044	1549903546.59	adult	67.8343	17.8562	-186.0008	1802.8802	1.8445	326.2685	0.7656	283.8427	0.67641	0.010638	-0.083064	632.9609	0.29743	1110.0606	1.2911	429369.375	0.82888	1408.9254	1.8789	299.7446	1.4703	222.1591	1.0334	0.010679	-0.042861	750.0652	1.2352	1028.801	1.3508	392965.1875	1.5064
000	2019-02-11t1444	1549917946.42	adult	71.8342	21.8561	-182.0009	1967.5583	2.2642	343.8541	1.1711	291.1958	0.86175	0.010622	-0.098681	694.4336	0.85079	1213.4311	1.7721	453199.75	1.2514	667.1804	-0.77518	252.9769	0.12196	216.1964	0.78127	0.010606	-0.11304	525.3151	-0.39713	611.0026	-0.675	333929.5	0.2063
000	2019-02-11t1844	1549932346.51	adult	75.8342	25.8561	-178.0009	985.4651	-0.17474	317.4042	0.55888	274.1565	0.47359	0.01059	-0.12978	692.2548	0.83187	832.2333	0.023531	419608.375	0.65622	638.0498	-0.83324	237.597	-0.26769	201.6755	0.17736	0.01059	-0.12851	495.2806	-0.53663	579.1048	-0.76919	314103.1875	-0.17704
000	2019-02-11t2244	1549946746.6	adult	79.8343	29.8562	-174.0008	1631.8005	1.4512	330.2944	0.93201	288.9598	0.94624	0.010646	-0.075401	640.1809	0.37714	988.0568	0.76531	434337.1875	0.99148	835.9957	0.039748	302.5848	1.7846	257.7591	2.6325	0.010598	-0.12086	578.4471	0.27752	721.0188	0.11686	399714.5625	1.8914
000	2019-02-12t0244	1549961146.54	adult	83.8343	33.8561	-170.0009	1080.9312	0.060588	313.9003	0.62369	277.3061	0.76962	0.010622	-0.098832	568.591	-0.24623	878.4398	0.26561	413720.625	0.69755	1159.5676	1.5116	275.2169	1.0639	212.8564	0.74893	0.010598	-0.12103	658.3602	1.093	929.1798	1.4386	363561.5312	1.1614
000	2019-02-12t0644	1549975546.75	adult	87.8343	37.8562	-166.0008	1988.8221	2.3601	350.8195	1.617	285.9232	1.136	0.010614	-0.10664	781.1896	1.7975	1233.3271	1.9833	462730.9062	1.7075	767.9897	-0.029591	261.0333	0.73942	211.4934	0.73905	0.010646	-0.074594	574.6842	0.53633	698.7357	0.25516	343258.75	0.79632
000	2019-02-12t1044	1549989946.42	adult	91.8342	41.8561	-162.0009	852.8964	-0.52009	276.5303	-0.087219	232.127	-0.15471	0.010646	-0.075538	566.4445	-0.16464	760.1238	-0.27303	363637.4062	-0.037591	856.3898	0.47547	245.8469	0.37395	190.4075	-0.13147	0.01063	-0.09052	525.6299	0.25027	719.523	0.51117	323780.3125	0.43906
000	2019-02-12t1444	1550004347.37	adult	95.8345	45.8564	-158.0006	1145.722	0.20752	270.1842	-0.14947	225.2669	-0.2193	0.010654	-0.067809	548.9458	-0.27997	819.7329	0.020091	355022.0938	-0.10564	765.2569	0.16264	248.0535	0.51361	200.0985	0.31033	0.010646	-0.075207	529.8112	0.40553	649.7606	0.20494	326190.375	0.56809
000	2019-02-12t1844	1550018748.88	adult	99.8349	49.8568	-154.0002	1144.6812	0.18734	273.5909	0.021568	241.5669	0.35254	0.010598	-0.12242	483.4347	-0.85395	773.2464	-0.1985	361413.5	0.10315	735.3868	0.1098	259.253	0.90646	220.4522	1.2013	0.010654	-0.067618	540.1731	0.60051	669.2241	0.43314	340658.4688	0.95774
000	2019-02-12t2244	1550033146.51	adult	103.8342	53.8561	-150.0009	818.0576	-0.6334	305.0486	0.8953	264.0594	1.1184	0.010654	-0.067995	560.9227	-0.069616	705.4623	-0.51885	400833.8125	0.94656	687.7004	-0.044772	254.8377	0.81817	224.8391	1.392	0.010614	-0.10682	459.2707	-0.022395	569.8061	-0.11155	336130.875	0.89834
000	2019-02-13t0244	1550047546.4	adult	107.8342	57.8561	-146.0009	880.84	-0.48986	265.0818	-0.037507	220.7312	-0.043428	0.010646	-0.075907	600.141	0.35622	753.7352	-0.28283	348582.5625	0.012385	798.54	0.56892	247.7691	0.64227	208.1819	0.65905	0.010614	-0.107	515.5368	0.5549	651.8824	0.5011	326807.4688	0.7208
000	2019-02-13t0644	1550061946.29	adult	111.8342	61.8561	-142.0009	862.8251	-0.54096	329.8197	1.707	275.4882	1.7075	0.010638	-0.083789	662.3382	1.0057	787.0122	-0.11456	434042.7188	1.7766	807.364	0.68135	254.5366	0.88544	220.8078	1.2124	0.010654	-0.068159	470.7825	0.2283	600.8118	0.23906	334461.125	0.93696
000	2019-02-13t1044	1550076346.8	adult	115.8343	65.8562	-138.0008	1138.5497	0.12257	284.2224	0.60185	237.4333	0.63743	0.010622	-0.099439	563.4929	0.11177	873.7443	0.31032	374605.0938	0.67371	666.4993	0.021836	254.4649	0.92247	226.4231	1.4707	0.010663	-0.060412	455.9938	0.15858	570.5396	0.099278	334112.4375	0.96844
000	2019-02-13t1450	1550091091.14	adult	119.93	69.9519	-133.9051	940.5244	-0.3616	312.999	1.4417	278.8511	2.0528	0.010614	-0.10729	542.2236	-0.035791	754.3636	-0.23918	412845.6875	1.5279	892.3928	1.2209	281.8721	1.8279	244.9369	2.3203	0.010598	-0.12286	525.5466	0.85386	677.3626	0.87536	372353.0938	1.9333
000	2019-02-13t1850	1550105495.75	adult	123.9313	73.9531	-129.9039	1547.6101	1.0942	276.1007	0.53757	222.4425	0.33362	0.010614	-0.1074	575.231	0.33298	1125.4451	1.5199	364176.8438	0.61471	610.2589	-0.17471	264.5486	1.3271	230.2596	1.6681	0.010638	-0.08406	481.9409	0.51914	544.2907	0.04065	348145.9375	1.3951
000	2019-02-13t2250	1550119895.16	adult	127.9311	77.953	-125.904	1521.3834	1.022	323.3901	1.8912	264.5121	1.816	0.010606	-0.1153	645.5096	1.0543	1119.7089	1.5035	426875	1.9889	349.7742	-1.4793	246.4832	0.7878	243.0044	2.285	0.010646	-0.076308	304.5765	-1.0601	326.9454	-1.3845	324125.375	0.84641
000	2019-02-14t0250	1550134296.68	adult	131.9315	81.9534	-121.9036	965.3245	-0.32793	316.766	1.7925	279.8925	2.4473	0.010622	-0.099896	571.8434	0.39792	768.0625	-0.13614	417497.5938	1.8763	580.9318	-0.25316	274.7902	1.7718	249.2167	2.6206	0.010654	-0.068523	447.8805	0.31844	498.0521	-0.17454	361074.3125	1.8306
000	2019-02-14t0650	1550148694.19	adult	135.9308	85.9527	-117.9043	663.7997	-1.0717	255.8651	0.17032	216.2461	0.32481	0.010606	-0.11556	494.5411	-0.29575	597.4566	-0.92909	337741.9375	0.25079	444.3691	-0.93719	220.1142	-0.015771	196.6964	0.12006	0.010598	-0.12306	363.8289	-0.42129	407.3915	-0.75762	290770.8125	0.073809
000	2019-02-14t1050	1550163098.95	adult	139.9322	89.954	-113.903	1059.8583	-0.10187	301.1381	1.5102	260.5665	1.9751	0.010646	-0.076701	567.1371	0.45141	866.5407	0.37039	395996.5625	1.5733	567.0731	-0.25736	243.355	0.82181	220.0164	1.2789	0.010614	-0.10756	428.1222	0.24375	485.5719	-0.16829	320985.25	0.90949
000	2019-02-14t1450	1550177508.97	adult	143.9349	93.9568	-109.9002	632.8693	-1.169	239.4987	-0.19194	208.6941	0.15799	0.010606	-0.11567	441.1989	-0.72284	537.2118	-1.1928	316138.3125	-0.11424	484.1004	-0.6672	234.904	0.57131	215.6173	1.0792	0.010606	-0.1153	377.2373	-0.19581	436.1911	-0.47124	310073.2188	0.66449
000	2019-02-14t1850	1550191907.41	adult	147.9345	97.9564	-105.9006	1039.4171	-0.131	270.9818	0.76223	229.5528	0.96789	0.010679	-0.045318	484.7049	-0.25873	771.8172	-0.028898	355257.1875	0.79705	427.571	-0.94012	232.0863	0.50633	219.4566	1.2806	0.01063	-0.091941	335.4174	-0.56109	377.7148	-0.84811	305657.625	0.58083
000	2019-02-14t2250	1550206301.28	adult	151.9328	101.9547	-101.9023	1157.4087	0.19712	229.5551	-0.41492	183.1921	-0.74204	0.010606	-0.11548	517.736	0.11219	935.0502	0.82109	303012.6875	-0.33868	422.4927	-0.93194	215.6237	-0.061135	200.753	0.32165	0.010663	-0.060576	330.3214	-0.56687	373.216	-0.8371	283113.875	-0.014834
000	2019-02-15t0250	1550220699.69	adult	155.9324	105.9542	-97.9028	1283.5328	0.55638	267.2138	0.74132	226.0824	0.91144	0.010606	-0.11524	503.0799	0.0097242	867.3421	0.52594	352722.25	0.83237	484.2069	-0.53927	213.9402	-0.096127	197.7419	0.16335	0.010638	-0.083912	339.8759	-0.42325	420.885	-0.43113	281545.3125	-0.031416
000	2019-02-15t0650	1550235099.13	adult	159.9322	109.9541	-93.9029	579.7288	-1.2819	232.1701	-0.28408	203.5997	0.067965	0.010638	-0.083776	396.475	-1.0409	489.2285	-1.3784	305535.875	-0.22612	585.5573	0.10319	226.6659	0.40545	209.427	0.77233	0.01063	-0.091532	373.1499	-0.028081	465.274	-0.037205	298519	0.48125
000	2019-02-15t1044	1550249150.33	adult	163.8353	113.8572	-89.9998	834.2059	-0.58163	252.0838	0.34661	214.4734	0.50545	0.010654	-0.06775	489.6489	-0.05442	658.9634	-0.47591	331238.125	0.3998	568.5767	0.056338	224.8098	0.36186	211.1261	0.86391	0.010606	-0.11467	356.8855	-0.15529	448.8198	-0.11345	296748.9688	0.4574
000	2019-02-15t1444	1550263549.8	adult	167.8352	117.857	-86	866.3623	-0.473	208.8623	-0.98207	170.3983	-1.2464	0.010687	-0.035985	459.0177	-0.34554	731.9733	-0.062314	273609.625	-0.95972	439.3708	-0.67195	212.8919	-0.068167	205.8147	0.58693	0.010622	-0.098863	301.1648	-0.71988	347.4251	-0.87107	280591.5	0.010146
000	2019-02-15t1844	1550277950.04	adult	171.8352	121.8571	-81.9999	698.1784	-0.92033	252.2733	0.3953	218.2836	0.68042	0.01063	-0.090501	491.6958	0.026063	592.8409	-0.78317	332243.9688	0.46847	354.636	-1.1457	219.1845	0.19585	215.0169	1.0851	0.010638	-0.083038	283.2231	-0.88224	322.6062	-1.0301	288446.8125	0.26401
000	2019-02-15t2244	1550292349.7	adult	175.8351	125.857	-78	550.1581	-1.3241	249.8562	0.33731	229.8005	1.1607	0.010638	-0.082353	403.2331	-0.89263	474.1312	-1.4089	328810.75	0.404	414.8943	-0.74066	218.5686	0.19718	211.0413	0.87776	0.010646	-0.074909	308.312	-0.57126	343.1818	-0.82747	287417.75	0.25867
000	2019-02-16t0244	1550306749.8	adult	179.8352	129.857	-74	575.6522	-1.244	233.3148	-0.17624	206.6123	0.22115	0.010654	-0.066408	398.9912	-0.92131	486.8206	-1.3238	306575.625	-0.12613	386.0287	-0.88508	214.9429	0.082189	208.925	0.76979	0.010622	-0.09795	296.8527	-0.66426	342.2108	-0.79918	283294.8125	0.1618
000	2019-02-16t0644	1550321149.76	adult	183.8352	133.857	-70	452.1386	-1.5917	216.7327	-0.70135	194.8093	-0.26135	0.010606	-0.11293	365.3443	-1.2724	404.899	-1.7589	286087.0938	-0.62307	390.8863	-0.82267	216.0636	0.15091	207.3303	0.68884	0.010614	-0.10538	303.7852	-0.55126	343.6516	-0.75289	284987.875	0.23762
000	2019-02-16t1044	1550335549.68	adult	187.8351	137.857	-66	897.4047	-0.29031	263.1072	0.83257	229.5272	1.1931	0.010598	-0.12048	500.2002	0.23065	682.3086	-0.20763	347564.625	0.93807	387.9411	-0.81083	209.4654	-0.086365	199.2924	0.24721	0.010606	-0.1128	309.3335	-0.45295	350.0806	-0.66562	276494.375	0.0045475
000	2019-02-16t1444	1550349949.6	adult	191.8351	141.857	-62	995.6995	0.016274	267.467	1.0019	232.056	1.3149	0.010606	-0.11257	480.2794	0.035872	752.9273	0.20679	353056.5	1.1035	439.6671	-0.44213	222.189	0.4359	206.8048	0.65879	0.01059	-0.12778	339.9896	-0.060573	405.72	-0.15737	293733.875	0.54623
000	2019-02-16t1844	1550364349.89	adult	195.8352	145.8571	-57.9999	897.4726	-0.26251	264.526	0.92685	231.1236	1.2902	0.010646	-0.073406	486.6542	0.13219	679.9162	-0.18496	347851.6875	0.99391	441.2828	-0.39994	227.3402	0.65878	211.6956	0.92244	0.010671	-0.049113	344.0315	0.023349	396.9254	-0.19947	298270.3125	0.70216
000	2019-02-16t2244	1550378749.71	adult	199.8351	149.857	-54	919.2513	-0.18408	271.0204	1.1709	235.0227	1.4719	0.010646	-0.073113	479.7134	0.075628	672.845	-0.20982	356391.875	1.2405	430.1378	-0.44639	225.2795	0.58872	210.1723	0.82087	0.010614	-0.10298	343.6042	0.053774	389.5377	-0.23275	297143.625	0.68107
000	2019-02-17t0244	1550393149.79	adult	203.8352	153.857	-50	793.6611	-0.56497	251.5154	0.51559	226.2777	1.1032	0.010606	-0.11172	420.1065	-0.60383	590.5074	-0.67139	332000.3438	0.61366	567.8813	0.55137	256.0879	1.8798	241.2957	2.5817	0.010614	-0.10216	379.7632	0.54406	497.8685	0.78887	337779.9062	1.9838
000	2019-02-17t0644	1550407549.65	adult	207.8351	157.857	-46	1024.7167	0.17395	256.8177	0.71613	225.0837	1.0584	0.010654	-0.064584	467.3704	-0.028671	689.6901	-0.084048	337458.4375	0.77592	434.5058	-0.35835	222.3412	0.48939	210.6001	0.80627	0.01063	-0.085728	324.8661	-0.11089	374.0396	-0.31235	292823.4062	0.56777
000	2019-02-17t1044	1550421949.69	adult	211.8351	161.857	-42	860.4597	-0.3469	255.6158	0.68925	228.9352	1.2425	0.010654	-0.064261	442.1985	-0.31855	619.9312	-0.48589	335879.125	0.74947	413.5215	-0.4851	224.4863	0.59264	217.8628	1.2084	0.010638	-0.077169	312.1793	-0.24328	363.7151	-0.3807	295423.9375	0.66489
000	2019-02-17t1444	1550436350.01	adult	215.8352	165.8571	-37.9999	1163.8197	0.66637	248.027	0.42458	216.4413	0.67953	0.01063	-0.087436	463.6825	-0.037736	670.5878	-0.17522	326651.5312	0.50476	464.1444	-0.072519	233.1681	0.98933	225.0067	1.615	0.010646	-0.068693	311.5896	-0.2179	397.6913	-0.013919	306616.0625	1.0561
000	2019-02-17t1844	1550450749.78	adult	219.8352	169.857	-34	891.1747	-0.23796	239.1529	0.099232	210.1009	0.3865	0.010606	-0.11055	468.6251	0.044002	696.0383	-0.01059	315681.8438	0.19859	404.6936	-0.5017	220.7459	0.45741	215.629	1.0478	0.010614	-0.09928	299.6478	-0.34984	350.9047	-0.44832	291163.8125	0.55295
000	2019-02-17t2244	1550465149.94	adult	223.8352	173.8571	-29.9999	1050.3209	0.32208	238.6558	0.085726	213.7643	0.56339	0.010614	-0.10259	420.2231	-0.56616	571.2674	-0.76853	314787	0.17978	408.7144	-0.44243	231.4778	0.9655	227.2298	1.7337	0.010646	-0.067522	289.3486	-0.46675	356.8143	-0.35548	304393.3125	1.0326
000	2019-02-18t0244	1550479549.55	adult	227.8351	177.857	-26	994.1161	0.13873	230.791	-0.22392	206.518	0.21334	0.01063	-0.086843	418.0368	-0.58811	607.5391	-0.54058	303951.7188	-0.14535	387.8324	-0.59072	227.2211	0.79351	223.2901	1.4874	0.010614	-0.098147	284.0469	-0.51732	330.7968	-0.6057	299704.6875	0.89318
000	2019-02-18t0644	1550493949.84	adult	231.8352	181.8571	-21.9999	924.2824	-0.10517	229.594	-0.27586	205.1135	0.14101	0.010614	-0.10224	414.8137	-0.62591	626.0878	-0.41897	302834.5312	-0.18134	367.0482	-0.75155	219.9912	0.46981	218.9269	1.2083	0.010646	-0.066385	267.7537	-0.7451	306.6822	-0.8547	289288.4062	0.53717
000	2019-02-18t1044	1550508350.37	adult	235.8353	185.8572	-17.9998	889.4734	-0.23076	226.902	-0.39509	204.1583	0.088253	0.010622	-0.094285	401.5319	-0.80789	621.4116	-0.44376	299056.8125	-0.30661	338.0858	-1.0045	220.3604	0.50473	219.2567	1.2152	0.010614	-0.096985	264.9768	-0.77315	299.6352	-0.92422	290655.375	0.60606
000	2019-02-18t1444	1550522751.77	adult	239.8357	189.8576	-13.9994	742.2365	-0.80592	232.243	-0.17045	214.7304	0.63533	0.01059	-0.12515	371.1384	-1.2488	512.9381	-1.1496	307025.1875	-0.046151	326.416	-1.1175	227.0102	0.86081	225.6336	1.6048	0.01059	-0.11964	279.4409	-0.51071	306.1937	-0.8339	300107.5312	0.99075
000	2019-02-18t1844	1550537149.51	adult	243.8351	193.857	-10	689.7406	-1.0369	229.9114	-0.27992	212.7952	0.53853	0.01063	-0.086128	369.3105	-1.2925	490.63	-1.3062	302793.3125	-0.19287	335.9972	-1.0287	222.2923	0.64208	220.4589	1.2615	0.01063	-0.080164	267.9313	-0.69218	291.5711	-1.0141	292759	0.7294
000	2019-02-18t2244	1550551550.18	adult	247.8353	197.8572	-5.9998	718.7671	-0.94324	236.3094	0.012876	220.2775	0.95421	0.010646	-0.070316	364.7422	-1.3835	518.5175	-1.129	310746.8125	0.087979	325.9788	-1.1484	225.4109	0.83381	225.7529	1.5898	0.010614	-0.095085	267.5068	-0.68587	291.2683	-1.0211	297316.9375	0.94056
000	2019-02-19t0244	1550565949.53	adult	251.8351	201.857	-2	833.3301	-0.46931	240.026	0.19713	225.4082	1.26	0.010654	-0.062285	378.6507	-1.1884	519.3213	-1.1334	315394.1562	0.26675	340.1781	-1.0067	228.683	1.0483	227.1239	1.6674	0.010582	-0.12543	279.5981	-0.42539	301.0114	-0.88557	302547.5625	1.1952
000	2019-02-19t0644	1550580349.73	dead	255.8351	205.857	2	765.2547	-0.791	247.6228	0.59755	229.8494	1.5445	0.010622	-0.093306	390.9539	-1.0074	531.2017	-1.0608	326366.8438	0.71012	332.8472	-1.1257	232.9138	1.3367	232.2329	1.9975	0.010606	-0.10152	279.3044	-0.40209	300.6342	-0.89697	307446.25	1.4554
001	2019-02-08t1454	1549659353.05	egg	-1.9881	-61.9792	-201.8353
001	2019-02-08t1852	1549673667.11	larva	1.9881	-58.003	-197.8592
001	2019-02-08t2252	1549688067.91	larva	5.9883	-54.0028	-193.8589
001	2019-02-09t0252	1549702469.95	larva	9.9889	-50.0022	-189.8584
001	2019-02-09t0652	1549716870.31	larva	13.989	-46.0021	-185.8583
001	2019-02-09t1052	1549731268.69	larva	17.9885	-42.0026	-181.8587
001	2019-02-09t1452	1549745670.15	larva	21.9889	-38.0022	-177.8583
001	2019-02-09t1852	1549760069.32	larva	25.9887	-34.0024	-173.8586
001	2019-02-09t2253	1549774476.31	larva	29.9906	-30.0005	-169.8566
001	2019-02-10t0253	1549788876.39	larva	33.9906	-26.0005	-165.8566
001	2019-02-10t0653	1549803275.68	larva	37.9904	-22.0007	-161.8568
001	2019-02-10t1052	1549817672.98	larva	41.9897	-18.0014	-157.8575
001	2019-02-10t1453	1549832076.45	larva	45.9907	-14.0004	-153.8566	592.7971	-1.0126	225.8127	-1.3515	189.299	-1.4371	0.010614	-0.10648	451.503	-1.2607	523.4189	-1.2415	297847	-1.2993	440.6932	-1.6334	214.0463	-1.2406	191.4159	-0.30544	0.010663	-0.059537	364.0047	-1.7793	401.2413	-1.78	281042.75	-1.2032
001	2019-02-10t1852	1549846472.31	larva	49.9895	-10.0016	-149.8577	1440.4877	0.9484	280.8875	-0.16121	240.4053	-0.29127	0.01063	-0.090895	577.2532	-0.12215	962.5519	0.63045	369928.8438	-0.1049	1597.1962	2.0072	282.0688	0.73134	214.0227	0.67736	0.010654	-0.067144	790.8116	1.0239	1190.217	1.5789	370638.4375	0.78323
001	2019-02-10t2253	1549860875.79	larva	53.9905	-6.0006	-145.8568	485.4478	-1.3035	246.8044	-0.97936	229.2022	-0.58973	0.01063	-0.090877	410.1847	-1.6976	450.6584	-1.6039	325041.4375	-0.92995	505.4576	-1.4236	239.4611	-0.463	210.6055	0.5241	0.01059	-0.1292	431.518	-1.3016	470.4363	-1.4738	316567.625	-0.37444
001	2019-02-11t0253	1549875279.65	larva	57.9915	-1.9996	-141.8557	846.2861	-0.46401	271.527	-0.45074	237.2765	-0.42594	0.010654	-0.067427	609.6735	0.13086	727.7146	-0.40821	356786.5	-0.40991	1156.4363	0.75742	236.7201	-0.50825	169.2238	-1.2748	0.01063	-0.090204	667.8554	0.3766	958.2387	0.75433	311760.4062	-0.44646
001	2019-02-11t0653	1549889676.42	adult	61.9907	1.9996	-137.8566	888.1703	-0.376	290.5829	-0.039985	254.2254	-0.037375	0.010622	-0.098643	597.7907	-0.00028052	797.2706	-0.11088	382988.3125	0.025241	860.1417	-0.18486	266.9229	0.41988	209.3824	0.47359	0.010606	-0.11338	611.2329	0.058712	766.7564	-0.051933	352338.2812	0.50677
001	2019-02-11t1044	1549903556.71	adult	65.8463	5.8552	-134.0009	1447.2577	0.97357	253.9827	-0.92724	208.2426	-1.1863	0.01063	-0.090858	534.8659	-0.60401	937.3154	0.51039	334495.2188	-0.87508	1397.0511	1.7755	262.4261	0.33175	194.4485	-0.16918	0.010654	-0.066473	716.8332	0.92497	1017.8007	1.236	344827.9688	0.38216
001	2019-02-11t1444	1549917956.37	adult	69.8462	9.8551	-130.001	630.2875	-1.0356	309.097	0.34984	291.8046	0.87476	0.010622	-0.098663	517.6907	-0.78297	568.6104	-1.1719	407389.8125	0.42099	562.3143	-1.1795	249.8512	0.0031264	216.1048	0.77399	0.01063	-0.089775	450.5584	-1.012	509.8004	-1.2128	329054	0.069051
001	2019-02-11t1844	1549932356.56	adult	73.8462	13.8551	-126.001	593.1556	-1.1486	241.5721	-1.2766	213.1082	-1.1021	0.01063	-0.09092	461.0859	-1.3227	539.0552	-1.3306	318150.4375	-1.2267	761.1346	-0.39356	218.3095	-0.89426	174.9039	-0.99615	0.010638	-0.081868	475.0015	-0.75594	653.302	-0.42052	287295.25	-0.84053
001	2019-02-11t2244	1549946756.67	adult	77.8463	17.8552	-122.001	850.193	-0.51794	284.1386	-0.21044	240.0615	-0.3509	0.010606	-0.11432	619.0555	0.16395	767.9912	-0.27422	375062.9375	-0.13445	617.6121	-0.87881	221.9416	-0.68978	182.3793	-0.63345	0.010614	-0.10529	452.6403	-0.82265	537.6661	-0.94661	292740.9375	-0.62029
001	2019-02-12t0244	1549961156.58	adult	81.8462	21.8552	-118.001	1162.0353	0.26579	255.5748	-0.82372	212.4645	-0.96086	0.010622	-0.098819	586.6541	-0.10036	889.847	0.31092	336847.625	-0.76536	1054.4777	0.99534	215.2748	-0.78472	167.1944	-1.2374	0.010654	-0.066417	547.8737	0.096274	821.8521	0.75018	282871.0625	-0.74235
001	2019-02-12t0644	1549975556.77	adult	85.8463	25.8552	-114.0009	1654.9766	1.5156	287.9576	0.044912	247.4487	0.058766	0.010614	-0.10662	639.62	0.44289	930.3356	0.52263	379816	0.11754	1054.865	1.1482	233.939	-0.12179	189.255	-0.24089	0.010638	-0.08227	551.2079	0.26673	766.9961	0.58491	307863.6875	-0.065373
001	2019-02-12t1044	1549989956.48	adult	89.8462	29.8551	-110.001	552.1739	-1.2796	238.9541	-1.0495	210.59	-0.79022	0.01063	-0.09111	454.7633	-1.2399	522.2954	-1.4193	314702.5312	-0.9989	474.8101	-1.2815	205.5625	-0.87698	182.2621	-0.49966	0.01063	-0.090362	364.7636	-1.191	421.916	-1.3308	270725.8125	-0.8226
001	2019-02-12t1444	1550004357.49	adult	93.8465	33.8554	-106.0007	1156.0978	0.24039	236.7355	-1.0154	185.7315	-1.3534	0.010598	-0.12228	571.2983	-0.093405	920.5645	0.50061	312727.625	-0.94677	804.3222	0.29361	185.68	-1.3923	157.04	-1.5613	0.01059	-0.1295	389.3775	-0.86832	582.8847	-0.26145	245469	-1.3219
001	2019-02-12t1844	1550018759.05	adult	97.8469	37.8558	-102.0003	963.7586	-0.25432	217.4783	-1.4112	173.438	-1.6067	0.01063	-0.09129	562.8146	-0.12406	792.4382	-0.1084	286418.9375	-1.3643	651.41	-0.32765	201.9005	-0.84222	168.9419	-1.0354	0.010606	-0.11428	426.0934	-0.44686	584.4239	-0.1507	266508.5938	-0.77476
001	2019-02-12t2244	1550033156.66	adult	101.8463	41.8552	-98.001	1966.5699	2.2048	271.3129	0.0058941	224.007	-0.090393	0.010614	-0.10695	540.7295	-0.28594	1015.5341	0.95863	357861.6875	0.076855	430.8353	-1.3145	188.6399	-1.1949	170.0428	-0.99066	0.010614	-0.10672	310.0775	-1.377	392.7012	-1.284	248816	-1.136
001	2019-02-13t0244	1550047556.52	adult	105.8462	45.8551	-94.001	1874.9078	1.947	270.5705	0.065012	212.7286	-0.32293	0.010654	-0.068043	639.5593	0.70677	1044.3909	1.0971	355529.6875	0.1104	836.02	0.71577	217.5836	-0.2891	182.7868	-0.44784	0.010663	-0.060083	480.4108	0.2048	688.6983	0.69951	285687.25	-0.25079
001	2019-02-13t0644	1550061956.44	adult	109.8462	49.8551	-90.001	467.4819	-1.4996	241.6781	-0.60222	220.3368	-0.011601	0.010606	-0.11488	384.2367	-1.6848	435.716	-1.7889	319015.0625	-0.5328	554.9753	-0.60981	214.5375	-0.3542	184.3253	-0.39606	0.010574	-0.14579	404.2107	-0.39969	480.3199	-0.58665	284047.6562	-0.26078
001	2019-02-13t1044	1550076357.08	adult	113.8464	53.8553	-86.0008	635.6769	-1.0942	238.1376	-0.63152	206.9767	-0.34078	0.010646	-0.076012	471.7243	-0.79475	579.0291	-1.0945	313151	-0.58585	515.7327	-0.76059	197.685	-0.85137	170.3522	-1.035	0.010606	-0.11499	379.2619	-0.55912	466.9182	-0.61412	260944.2031	-0.78271
001	2019-02-13t1450	1550091101.24	adult	117.942	57.9509	-81.9052	1976.1074	2.141	290.1182	0.79916	235.5224	0.63079	0.010614	-0.10726	611.3988	0.5991	1170.2213	1.7161	382665.8438	0.87875	750.496	0.47758	239.9156	0.48579	211.0836	0.77857	0.010638	-0.083989	437.0303	0.022306	636.2042	0.57166	315728.875	0.54672
001	2019-02-13t1850	1550105505.93	adult	121.9433	61.9522	-77.9039	1470.8885	0.91053	261.1526	0.10354	210.6328	-0.0847	0.01063	-0.091783	562.0844	0.17941	982.597	0.83901	343937.9062	0.16555	496.5231	-0.7746	188.035	-1.1291	164.2399	-1.3608	0.010663	-0.060597	352.4861	-0.68903	428.7314	-0.76052	246889.9062	-1.0933
001	2019-02-13t2250	1550119905.31	adult	125.9431	65.952	-73.9041	1407.8619	0.74879	244.747	-0.27469	206.8632	-0.14319	0.010622	-0.099693	487.8592	-0.47876	800.8893	-0.0028852	322576.5625	-0.21052	559.8062	-0.41312	208.5094	-0.46121	188.8779	-0.24658	0.010614	-0.10747	358.684	-0.58303	490.2327	-0.29779	275023.9375	-0.39049
001	2019-02-14t0250	1550134306.83	adult	129.9435	69.9524	-69.9037	1083.8063	-0.039519	223.4731	-0.80183	180.3521	-0.98397	0.010695	-0.02931	496.0864	-0.35127	795.7942	-0.014214	292526.25	-0.78417	680.5887	0.24523	198.4632	-0.77276	180.7254	-0.63992	0.010638	-0.084133	340.1104	-0.70864	493.2321	-0.23013	261177.5	-0.71879
001	2019-02-14t0650	1550148704.35	adult	133.9429	73.9518	-65.9044	743.8841	-0.86982	211.0939	-1.1001	175.2801	-1.1268	0.010614	-0.10774	449.0425	-0.75375	623.5168	-0.81136	278432.8438	-1.0381	435.9027	-0.99293	191.3749	-0.99659	177.7605	-0.79418	0.010646	-0.076333	300.321	-1.04	360.9148	-1.0963	251657.9375	-0.94811
001	2019-02-14t1050	1550163109.22	adult	137.9442	77.9531	-61.903	488.9212	-1.508	208.8944	-1.1252	191.7846	-0.51562	0.010646	-0.076666	335.6435	-1.8025	397.3819	-1.8749	274696.1875	-1.0809	355.6892	-1.394	186.2015	-1.1649	177.987	-0.79722	0.010614	-0.10755	270.5026	-1.2897	319.6447	-1.3518	245599.8281	-1.097
001	2019-02-14t1450	1550177519.15	adult	141.947	81.9559	-57.9003	404.1415	-1.7379	182.8897	-1.8373	161.2693	-1.5917	0.010598	-0.1234	311.2075	-2.0091	357.1593	-2.0685	241597.25	-1.774	316.2574	-1.5859	184.2035	-1.2306	179.1429	-0.75717	0.010654	-0.068561	249.9469	-1.4582	280.0869	-1.6024	242043.4375	-1.1867
001	2019-02-14t1850	1550191917.76	adult	145.9466	85.9555	-53.9007	567.8331	-1.3365	207.1992	-1.1106	186.2185	-0.65769	0.010614	-0.10788	374.1258	-1.3647	499.0635	-1.3754	273295.7812	-1.0476	317.4561	-1.5593	184.1856	-1.2261	179.3557	-0.7614	0.01059	-0.13078	245.949	-1.469	281.2208	-1.5667	243493.3125	-1.1412
001	2019-02-14t2250	1550206311.57	adult	149.9449	89.9538	-49.9024	584.8483	-1.2935	201.584	-1.247	180.3774	-0.85204	0.010646	-0.076646	370.8285	-1.3668	470.5975	-1.5048	265083	-1.2034	299.1476	-1.6386	175.5986	-1.5292	171.7863	-1.1635	0.010663	-0.060643	233.4851	-1.565	263.9883	-1.6642	230560.9688	-1.491
001	2019-02-15t0250	1550220709.95	adult	153.9444	93.9533	-45.9028	446.5094	-1.6501	197.1501	-1.3579	182.3822	-0.76049	0.01063	-0.092121	330.2817	-1.7456	385.154	-1.923	259646.6562	-1.3062	326.2435	-1.464	174.6459	-1.5571	172.0159	-1.1673	0.010654	-0.068401	221.382	-1.6617	256.0276	-1.6972	229484.7656	-1.514
001	2019-02-15t0650	1550235109.41	adult	157.9443	97.9532	-41.903	453.0375	-1.6166	197.7687	-1.3359	181.0963	-0.81137	0.010654	-0.068235	328.075	-1.7504	404.3573	-1.8166	259868.0781	-1.2973	275.5462	-1.7342	175.9163	-1.502	173.3257	-1.115	0.010687	-0.036775	218.161	-1.6727	247.5156	-1.7362	230450.3281	-1.4787
001	2019-02-15t1044	1550249160.65	adult	161.8474	101.8563	-37.9998	509.6743	-1.4595	193.8948	-1.4497	182.115	-0.77135	0.010622	-0.099138	314.7001	-1.8719	399.8222	-1.8348	255553.3438	-1.3935	275.8899	-1.7032	167.2826	-1.8198	164.8692	-1.5773	0.010646	-0.075785	213.6607	-1.7002	236.9923	-1.7902	219976.5938	-1.7737
001	2019-02-15t1444	1550263560.06	adult	165.8472	105.8561	-34	356.4331	-1.8703	187.3996	-1.6527	179.8914	-0.86374	0.010606	-0.11435	278.3759	-2.2413	320.4472	-2.2529	247367.4531	-1.5894	251.4452	-1.8206	169.7699	-1.7211	169.2806	-1.3634	0.010622	-0.098994	206.3174	-1.759	223.0186	-1.8727	223756.7031	-1.6593
001	2019-02-15t1844	1550277960.26	adult	169.8473	109.8562	-30	418.1939	-1.7007	190.0269	-1.574	178.4964	-0.92727	0.01063	-0.09068	312.9626	-1.873	380.9201	-1.9323	250265.4375	-1.5228	235.4783	-1.8876	169.2576	-1.733	168.3263	-1.4308	0.010646	-0.075372	204.3635	-1.7601	218.8585	-1.877	222573.6875	-1.686
001	2019-02-15t2244	1550292359.94	adult	173.8472	113.8561	-26	435.538	-1.6484	196.4591	-1.3661	188.23	-0.53528	0.010622	-0.098114	297.7246	-2.0232	370.0892	-1.9784	258933.0938	-1.3076	248.064	-1.7809	170.8726	-1.6524	170.5598	-1.3131	0.010638	-0.082874	205.9597	-1.7195	222.3655	-1.8195	224868.2969	-1.5996
001	2019-02-16t0244	1550306760.1	adult	177.8472	117.8561	-22	462.6447	-1.567	194.6715	-1.4223	181.8314	-0.79917	0.010622	-0.097769	311.1498	-1.8733	367.5847	-1.9839	256577.0625	-1.364	245.9967	-1.7693	170.4258	-1.6554	169.8264	-1.3611	0.010614	-0.10592	204.6365	-1.7116	220.6076	-1.807	224791.6094	-1.5873
001	2019-02-16t0644	1550321160.02	adult	181.8472	121.8561	-18	431.0027	-1.655	185.3438	-1.7217	174.8377	-1.0875	0.010638	-0.081937	305.4484	-1.9291	364.363	-1.9874	243912.4688	-1.6756	241.1508	-1.7855	167.7509	-1.7446	166.7574	-1.5336	0.010638	-0.082179	201.8665	-1.7223	213.983	-1.8431	220760.25	-1.6919
001	2019-02-16t1044	1550335559.96	adult	185.8472	125.8561	-14	440.5861	-1.6222	190.4468	-1.5568	179.4723	-0.89881	0.010622	-0.097258	278.9709	-2.2149	368.9449	-1.9511	251008.8594	-1.499	240.4514	-1.7724	171.7946	-1.5756	171.6143	-1.2773	0.010679	-0.042654	206.4351	-1.6511	219.1387	-1.7806	225222.6719	-1.5471
001	2019-02-16t1444	1550349959.87	adult	189.8472	129.8561	-10.0001	398.2716	-1.7517	191.5056	-1.5241	181.2447	-0.82718	0.010598	-0.12041	284.9297	-2.1514	357.9631	-2.005	252978.9375	-1.4506	254.0634	-1.6749	179.3889	-1.2714	178.9516	-0.88584	0.01063	-0.089239	215.454	-1.5323	231.1869	-1.6661	236255.1875	-1.2089
001	2019-02-16t1844	1550364360.14	adult	193.8472	133.8561	-6	434.8065	-1.654	189.8335	-1.5881	182.207	-0.7934	0.010646	-0.073524	278.3656	-2.2331	355.5151	-2.0185	249631.0625	-1.5437	253.5759	-1.6688	178.8849	-1.2925	178.2607	-0.94417	0.010654	-0.065172	214.0196	-1.5387	227.957	-1.6836	235054.75	-1.2459
001	2019-02-16t2244	1550378760.02	adult	197.8472	137.8561	-2	397.7763	-1.7795	197.1371	-1.3553	184.5185	-0.70614	0.010654	-0.065443	293.8331	-2.0697	338.1565	-2.1214	259038.125	-1.3134	234.4538	-1.7928	173.6476	-1.5135	172.4793	-1.2971	0.01063	-0.087832	205.7665	-1.6336	222.4111	-1.727	228693.9375	-1.4514
001	2019-02-17t0244	1550393160.2	dead	201.8473	141.8562	2	405.1203	-1.774	202.195	-1.1989	188.2587	-0.55929	0.010646	-0.072937	312.0668	-1.8722	370.3541	-1.9445	265886.4375	-1.1498	258.8288	-1.6211	176.5819	-1.4066	175.7136	-1.1447	0.01063	-0.087034	212.7185	-1.5465	231.6393	-1.6404	232558.375	-1.3427
002	2019-02-08t1454	1549659357.46	egg	-1.9881	-57.9791	-237.8344
002	2019-02-08t1852	1549673671.59	larva	1.9881	-54.003	-233.8583
002	2019-02-08t2252	1549688072.34	larva	5.9883	-50.0028	-229.8581
002	2019-02-09t0252	1549702474.36	larva	9.9888	-46.0022	-225.8575
002	2019-02-09t0652	1549716874.7	larva	13.9889	-42.0021	-221.8574
002	2019-02-09t1052	1549731273.08	larva	17.9885	-38.0026	-217.8579
002	2019-02-09t1452	1549745674.68	larva	21.9889	-34.0021	-213.8574
002	2019-02-09t1852	1549760073.81	larva	25.9887	-30.0024	-209.8577
002	2019-02-09t2253	1549774481.04	larva	29.9907	-26.0004	-205.8557
002	2019-02-10t0253	1549788880.87	larva	33.9907	-22.0004	-201.8557
002	2019-02-10t0653	1549803280.14	larva	37.9904	-18.0006	-197.8559
002	2019-02-10t1052	1549817677.4	larva	41.9897	-14.0014	-193.8567
002	2019-02-10t1453	1549832080.95	larva	45.9907	-10.0004	-189.8557	382.9543	-1.4973	211.072	-1.6821	196.2455	-1.2759	0.010622	-0.098707	331.1497	-2.3778	362.639	-1.9279	278192.9375	-1.6371	422.2953	-1.6898	218.2898	-1.1198	203.5752	0.22788	0.010663	-0.059537	340.4547	-1.9289	382.6375	-1.8568	286614.5625	-1.0819
002	2019-02-10t1852	1549846476.78	larva	49.9895	-6.0015	-185.8568	607.8085	-0.9961	246.2369	-0.94584	213.8423	-0.91451	0.010622	-0.098684	452.912	-1.276	525.1211	-1.2567	324540.2812	-0.89259	794.7966	-0.51928	291.6849	1.0077	244.8675	2.026	0.01063	-0.090581	623.6163	-0.070895	729.6809	-0.38191	384149.0625	1.0802
002	2019-02-10t2253	1549860880.48	larva	53.9905	-2.0005	-181.8558	1555.8197	1.224	254.3431	-0.80704	210.4856	-1.034	0.010614	-0.10644	558.9967	-0.3168	983.5871	0.72039	335478.5625	-0.74707	1479.7505	1.7324	285.581	0.87411	202.2522	0.16	0.010638	-0.08258	883.7159	1.7513	1183.9919	1.6605	375824.5625	0.93957
002	2019-02-11t0253	1549875284.15	adult	57.9916	2.0005	-177.8548	1871.4163	1.9831	320.2278	0.67327	265.2285	0.24566	0.010638	-0.083063	713.3303	1.0928	1160.742	1.5013	421419.8125	0.73364	1652.9397	2.4148	321.5211	1.9713	230.7426	1.3994	0.010663	-0.058931	1034.8627	2.9335	1305.7677	2.3315	422157.1875	2.0227
002	2019-02-11t0653	1549889680.88	adult	61.9907	5.9996	-173.8557	950.4534	-0.22577	293.2059	0.021153	248.8847	-0.16736	0.010622	-0.098643	627.5675	0.27613	799.1673	-0.10243	386445.375	0.087019	892.965	-0.071744	282.0198	0.86513	216.7148	0.79167	0.010622	-0.097836	661.8951	0.42349	819.7974	0.19726	371702.125	0.94366
002	2019-02-11t1044	1549903561.29	adult	65.8463	9.8553	-170	1036.1182	-0.027778	293.249	-0.0031158	262.3091	0.147	0.010614	-0.10642	661.2984	0.57022	892.0135	0.30635	386795.4688	0.06868	886.8159	-0.041142	265.1821	0.41373	202.0377	0.15957	0.01063	-0.08991	672.3879	0.59401	812.0067	0.23407	349244.8438	0.48267
002	2019-02-11t1444	1549917960.82	adult	69.8462	13.8551	-166.0002	895.6072	-0.38274	316.3909	0.52314	286.875	0.75157	0.010622	-0.098663	608.9929	0.065357	747.1992	-0.35847	417003.2188	0.59615	1024.1091	0.52416	301.4569	1.5513	229.1881	1.3401	0.010622	-0.097564	725.8195	1.1148	907.0238	0.79941	397320.25	1.6361
002	2019-02-11t1844	1549932361.04	adult	73.8463	17.8552	-162.0001	1196.6636	0.35561	325.9954	0.74293	282.1159	0.63959	0.010687	-0.036069	647.3549	0.40732	1016.7459	0.87431	427054	0.77114	1171.7247	1.1783	304.9828	1.7209	223.9771	1.1228	0.01063	-0.089668	782.6095	1.7087	1039.7693	1.6194	401662.3125	1.8002
002	2019-02-11t2244	1549946761.13	adult	77.8463	21.8552	-158.0001	912.108	-0.36224	292.3272	-0.014053	272.3405	0.4706	0.010606	-0.11432	485.1081	-1.0808	635.9191	-0.89234	385871.9062	0.06436	1460.9493	2.4672	252.4255	0.22778	187.7119	-0.40373	0.010646	-0.074109	691.5923	1.1322	923.6959	1.1591	331939.5625	0.28282
002	2019-02-12t0244	1549961161.2	adult	81.8463	25.8552	-154	1005.0594	-0.13132	310.0573	0.48681	267.8124	0.46256	0.010614	-0.1066	649.9216	0.48892	849.5012	0.11974	408965.5625	0.56516	802.007	-0.045331	252.4693	0.33087	205.4478	0.4063	0.010606	-0.11319	564.6358	0.23567	717.3322	0.16222	333259.5	0.41476
002	2019-02-12t0644	1549975561.26	adult	85.8463	29.8553	-150	1502.7048	1.1296	342.8814	1.3725	319.0452	1.9273	0.010606	-0.11439	707.8955	1.0816	1022.4215	0.96286	452603.4375	1.4669	797.5732	0.044685	239.4511	0.043385	186.5594	-0.35678	0.010614	-0.10564	539.8352	0.1707	703.7595	0.21827	315836	0.11758
002	2019-02-12t1044	1549989961.18	adult	89.8463	33.8552	-146.0001	1214.7432	0.39687	299.6894	0.42801	241.1284	0.02188	0.010654	-0.067674	617.371	0.28849	999.4457	0.86989	393791.8125	0.47653	812.9921	0.22376	246.8657	0.36168	202.8684	0.38896	0.010606	-0.11369	549.2838	0.38889	695.5595	0.30228	325862.6875	0.44398
002	2019-02-12t1444	1550004362.27	adult	93.8466	37.8555	-141.9998	591.7758	-1.1795	276.2327	-0.04657	255.5998	0.5467	0.010622	-0.098987	450.0934	-1.2376	498.0926	-1.5252	364074.6875	0.018864	564.1787	-0.81022	218.7353	-0.40047	183.804	-0.40389	0.010622	-0.098466	424.9118	-0.56056	496.2383	-0.79246	288293.0938	-0.33751
002	2019-02-12t1844	1550018763.68	adult	97.847	41.8559	-137.9994	1549.3571	1.2047	306.1869	0.78653	264.3991	0.9283	0.010654	-0.067855	573.5234	-0.022562	891.7799	0.36662	402329.625	0.83715	715.4651	-0.025932	223.1194	-0.20516	190.8535	-0.08543	0.010638	-0.083146	463.1815	-0.12282	586.1912	-0.13962	293625.0938	-0.15103
002	2019-02-12t2244	1550033161.32	adult	101.8463	45.8553	-134	927.4767	-0.35783	248.5872	-0.56352	209.6832	-0.49979	0.010598	-0.12246	547.6091	-0.22045	786.6408	-0.1333	328383.75	-0.48927	626.7689	-0.37252	205.5112	-0.68715	174.6621	-0.78974	0.010606	-0.11449	410.1203	-0.49651	523.0687	-0.45099	271274.75	-0.61817
002	2019-02-13t0244	1550047561.16	adult	105.8463	49.8552	-130.0001	664.9308	-1.0132	249.8045	-0.4616	224.7368	0.029042	0.010654	-0.068043	440.5077	-1.1949	580.5339	-1.1108	328243.0625	-0.41992	653.3961	-0.17894	202.1863	-0.75495	170.1755	-0.99925	0.010614	-0.10692	421.6151	-0.31596	561.8297	-0.12375	266683.75	-0.69129
002	2019-02-13t0644	1550061961.16	adult	109.8463	53.8552	-126.0001	925.345	-0.38565	252.6418	-0.32066	215.8106	-0.14762	0.010646	-0.075943	537.6398	-0.21557	865.5062	0.25288	332223.9375	-0.27287	531.5989	-0.72633	216.3209	-0.29976	190.2211	-0.13614	0.01063	-0.091521	395.6494	-0.476	468.0543	-0.66718	284894.6562	-0.24097
002	2019-02-13t1044	1550076361.75	adult	113.8465	57.8554	-121.9999	1064.4987	-0.054639	248.3457	-0.36606	204.8524	-0.40618	0.01063	-0.091624	536.4902	-0.17372	800.082	-0.046217	327071.3125	-0.30853	446.4035	-1.1108	214.9504	-0.31812	206.6376	0.58181	0.010671	-0.052547	296.8859	-1.2983	372.9301	-1.2365	282014.9375	-0.28431
002	2019-02-13t1450	1550091105.93	adult	117.9421	61.951	-117.9043	588.8524	-1.2102	239.6055	-0.53079	209.9733	-0.17544	0.010646	-0.076081	444.8763	-0.99682	526.2001	-1.327	315081.25	-0.48413	561.3079	-0.48517	213.088	-0.35392	181.8288	-0.54065	0.010646	-0.076177	414.8043	-0.17852	492.4752	-0.38643	280210.75	-0.30449
002	2019-02-13t1850	1550105510.62	adult	121.9434	65.9523	-113.903	543.7628	-1.3223	216.6153	-1.0838	178.9526	-1.1088	0.01063	-0.091783	417.4954	-1.2044	495.0854	-1.4546	285282.375	-1.0318	337.5613	-1.5865	173.3793	-1.5945	163.1307	-1.4115	0.010638	-0.084068	257.1468	-1.5564	286.6608	-1.7132	228167.1719	-1.5483
002	2019-02-13t2250	1550119910.05	adult	125.9432	69.9521	-109.9031	855.0474	-0.58008	236.5755	-0.49528	191.8899	-0.63875	0.010663	-0.060635	516.4412	-0.20562	734.6074	-0.31392	310623.5625	-0.45758	461.2751	-0.91844	202.5145	-0.65464	186.6124	-0.35165	0.010654	-0.068476	328.4332	-0.86046	399.6413	-0.90965	266104.0312	-0.61077
002	2019-02-14t0250	1550134311.59	adult	129.9436	73.9526	-105.9027	1010.687	-0.2156	236.808	-0.43686	194.7874	-0.49449	0.010606	-0.11537	508.7086	-0.23068	782.4699	-0.076788	312586.5625	-0.3638	477.2539	-0.80493	203.8477	-0.59573	186.2664	-0.37838	0.010598	-0.12301	338.9531	-0.71937	389.4523	-0.9374	269282.8125	-0.51484
002	2019-02-14t0650	1550148708.98	adult	133.9429	77.9519	-101.9034	1198.6028	0.23263	233.46	-0.47914	192.3527	-0.53371	0.010574	-0.14644	504.7384	-0.22055	785.0339	-0.049687	309101.0312	-0.38611	501.5723	-0.65023	206.7095	-0.48157	189.4671	-0.23064	0.010654	-0.06851	350.9078	-0.56475	435.0614	-0.58533	271616.2188	-0.4351
002	2019-02-14t1050	1550163113.91	adult	137.9443	81.9532	-97.9021	1254.9618	0.376	196.6906	-1.469	155.6234	-1.8012	0.010614	-0.10784	459.3831	-0.61115	837.7607	0.22026	259434.9375	-1.4102	511.296	-0.57032	184.8526	-1.2112	171.8358	-1.0992	0.010622	-0.099778	301.2121	-0.99642	409.7906	-0.72158	243635.75	-1.1486
002	2019-02-14t1450	1550177523.93	adult	141.9471	85.956	-93.8993	842.1235	-0.64229	227.1381	-0.57291	205.9728	0.03032	0.010614	-0.10788	380.744	-1.3341	525.1875	-1.259	299595.125	-0.5046	370.2466	-1.2955	168.4406	-1.783	155.501	-1.938	0.010638	-0.084196	285.7292	-1.1107	334.288	-1.2173	221667.875	-1.7333
002	2019-02-14t1850	1550191922.63	adult	145.9467	89.9556	-89.8997	1439.6613	0.87858	228.9458	-0.48108	201.6952	-0.086152	0.01063	-0.092315	381.3161	-1.2942	604.6044	-0.86015	301521.6562	-0.42157	433.8559	-0.92243	219.3853	0.032837	209.212	0.75419	0.010638	-0.084162	310.2245	-0.83313	392.9015	-0.75933	288711	0.096894
002	2019-02-14t2250	1550206316.31	adult	149.9449	93.9539	-85.9014	1675.1451	1.5166	231.877	-0.35894	191.6712	-0.42887	0.010638	-0.084458	455.027	-0.5315	986.8968	1.0527	305150.125	-0.30319	462.7616	-0.72593	216.0086	-0.059676	200.8966	0.33163	0.010622	-0.099701	350.69	-0.38376	409.3395	-0.593	284699.375	0.016539
002	2019-02-15t0250	1550220714.76	adult	153.9445	97.9535	-81.9018	1252.4845	0.45567	250.0618	0.21409	206.306	0.14874	0.010622	-0.099909	542.529	0.38622	779.4582	0.0599	329581.4062	0.28674	478.0038	-0.59808	204.4516	-0.45792	184.899	-0.49969	0.01063	-0.091835	368.4572	-0.15165	425.3431	-0.423	269262.6875	-0.39046
002	2019-02-15t0650	1550235114.19	adult	157.9444	101.9533	-77.902	783.3392	-0.7444	222.3949	-0.59309	182.331	-0.76377	0.01072	-0.0052154	492.89	-0.074425	676.5042	-0.42528	290447.75	-0.58984	448.0618	-0.72747	212.4312	-0.13999	192.3191	-0.12232	0.01063	-0.091624	356.5159	-0.22676	401.9938	-0.55072	279771.9375	-0.069327
002	2019-02-15t1044	1550249165.38	adult	161.8475	105.8564	-73.9989	820.3585	-0.6282	243.1908	0.060526	209.4862	0.30129	0.010614	-0.10691	457.6633	-0.40038	603.6704	-0.77579	320768.6875	0.13946	560.3015	-0.020587	225.7735	0.3844	202.6366	0.41582	0.010663	-0.060126	405.1483	0.33321	462.1016	-0.037349	296440.5625	0.4341
002	2019-02-15t1444	1550263564.79	adult	165.8473	109.8562	-69.9991	1139.798	0.25857	198.0402	-1.3218	161.2402	-1.6061	0.010638	-0.083219	421.1681	-0.75253	752.6482	0.031795	260620.9219	-1.273	514.6165	-0.24223	223.2663	0.31568	212.9743	0.96594	0.010622	-0.098994	328.3686	-0.44257	406.8323	-0.42138	294264.9375	0.39781
002	2019-02-15t1844	1550277965.1	adult	169.8474	113.8563	-65.999	862.1232	-0.47481	245.2908	0.16655	206.2789	0.19248	0.010663	-0.059408	518.2512	0.29287	684.7135	-0.3003	322066.875	0.21336	410.083	-0.82794	216.2452	0.070747	204.3378	0.50611	0.010606	-0.11431	322.4453	-0.46879	359.1452	-0.75662	285443.625	0.16343
002	2019-02-15t2244	1550292364.64	adult	173.8473	117.8562	-61.9991	1087.1422	0.17302	251.9168	0.39326	206.7651	0.21765	0.010614	-0.10589	541.9391	0.57323	846.7873	0.60133	332278.3125	0.47873	349.7089	-1.159	190.5335	-0.89501	177.6115	-0.93186	0.010606	-0.114	287.3254	-0.82106	330.7376	-0.94697	251504.2656	-0.81348
002	2019-02-16t0244	1550306764.9	adult	177.8473	121.8563	-57.999	962.983	-0.15122	210.6348	-0.91057	173.0491	-1.1592	0.010679	-0.042999	477.3635	-0.087091	804.1381	0.40176	276142.1562	-0.88251	672.4815	0.87773	238.9886	1.0008	218.7458	1.2996	0.010663	-0.059081	430.5091	0.81285	544.0714	0.8291	313792	1.0539
002	2019-02-16t0644	1550321164.72	adult	181.8473	125.8562	-53.9991	502.4593	-1.4505	220.0174	-0.59925	196.0579	-0.21073	0.010638	-0.081937	369.8274	-1.2301	458.6172	-1.4704	289542.9375	-0.54177	405.0965	-0.75013	208.8793	-0.14137	196.6685	0.10317	0.010622	-0.097768	323.0798	-0.35074	373.5339	-0.52385	275302.9062	-0.06386
002	2019-02-16t1044	1550335564.74	adult	185.8473	129.8562	-49.9991	689.4954	-0.90101	233.4138	-0.15124	207.9044	0.28505	0.010622	-0.097258	414.8688	-0.72161	543.3324	-0.9866	307639.375	-0.077173	569.9309	0.3455	220.1545	0.32385	203.5289	0.48151	0.010638	-0.081835	375.4912	0.28988	472.9976	0.35125	289723.375	0.39243
002	2019-02-16t1444	1550349964.58	adult	189.8472	133.8562	-45.9991	427.9261	-1.6644	209.0703	-0.94294	186.0415	-0.6257	0.010646	-0.073707	338.766	-1.5521	375.91	-1.905	274927.375	-0.89333	481.0525	-0.18703	217.869	0.25524	204.613	0.54002	0.010614	-0.1048	330.9142	-0.18485	392.1563	-0.2913	287369.25	0.34331
002	2019-02-16t1844	1550364364.89	adult	193.8473	137.8563	-41.999	622.4403	-1.0922	231.7945	-0.18151	207.6862	0.28819	0.010646	-0.073524	391.8096	-0.95149	528.9749	-1.0425	304809.7188	-0.12456	313.3363	-1.2697	185.4855	-1.0278	177.8752	-0.96574	0.010646	-0.072997	258.1196	-1.0149	287.8213	-1.1637	243913.3906	-0.97409
002	2019-02-16t2244	1550378764.76	adult	197.8473	141.8562	-37.9991
002	2019-02-17t0244	1550393165.06	adult	201.8474	145.8563	-33.999	699.5543	-0.86019	221.8122	-0.51997	194.6565	-0.28044	0.010614	-0.10412	421.3807	-0.59494	558.3416	-0.86201	292570.3125	-0.44132	482.6429	-0.065677	215.7838	0.20622	201.6345	0.32938	0.01063	-0.087034	349.9084	0.15103	436.9609	0.21251	284187.3125	0.28181
002	2019-02-17t0644	1550407564.69	adult	205.8473	149.8562	-29.9991	508.9834	-1.4643	229.4031	-0.25779	210.19	0.39568	0.010574	-0.14248	379.7223	-1.08	439.444	-1.5481	303729.6562	-0.14394	336.5245	-1.0697	210.7904	0.0015466	206.5221	0.58333	0.010606	-0.10948	274.795	-0.76249	303.8842	-0.97509	278243.375	0.096546
002	2019-02-17t1044	1550421964.79	adult	209.8473	153.8562	-25.9991	511.3714	-1.4747	214.589	-0.79534	197.2086	-0.19131	0.01063	-0.087854	355.0534	-1.381	440.887	-1.5453	282613.6875	-0.7292	347.1977	-0.98225	205.9951	-0.20208	203.7048	0.39578	0.010582	-0.1319	259.6354	-0.94363	292.2484	-1.0727	272531.5	-0.087499
002	2019-02-17t1444	1550436365.13	adult	213.8474	157.8563	-21.999	435.7143	-1.7452	219.5114	-0.63079	203.5701	0.087644	0.010646	-0.071946	339.6602	-1.5801	382.4744	-1.9007	288657.4375	-0.57405	317.9877	-1.1912	201.8692	-0.38348	198.1951	0.048359	0.010582	-0.1312	258.6248	-0.94525	285.4531	-1.129	267072.9375	-0.26886
002	2019-02-17t1844	1550450765.01	adult	217.8474	161.8563	-17.999	460.8189	-1.6905	214.0151	-0.85052	197.5471	-0.19955	0.010638	-0.079519	351.669	-1.4422	389.7055	-1.8691	281643.8438	-0.78824	306.5781	-1.2761	199.4334	-0.49619	197.6539	-0.010619	0.010614	-0.099572	246.0331	-1.107	271.0009	-1.266	263052.625	-0.40746
002	2019-02-17t2244	1550465165.06	adult	221.8474	165.8563	-13.999	441.1382	-1.7896	215.4084	-0.81466	194.1806	-0.37036	0.010638	-0.079313	355.9109	-1.3992	402.6026	-1.8027	283477.4062	-0.75057	266.6817	-1.5969	188.6078	-0.99402	189.4648	-0.52853	0.010606	-0.10676	223.5634	-1.4208	239.6839	-1.5877	248962.3594	-0.89978
002	2019-02-18t0244	1550479564.53	adult	225.8472	169.8562	-9.9991	420.6137	-1.8986	200.9416	-1.4052	186.2635	-0.7681	0.010654	-0.06349	321.4073	-1.8663	370.2564	-2.0164	264037.25	-1.3567	276.3456	-1.5304	193.6116	-0.77963	192.5335	-0.37523	0.010598	-0.11395	236.3921	-1.2357	250.8954	-1.4763	255760.9688	-0.6747
002	2019-02-18t0644	1550493964.84	adult	229.8473	173.8563	-5.999
002	2019-02-18t1044	1550508360.66	adult	233.8461	177.8551	-2.0002
002	2019-02-18t1444	1550522762.1	dead	237.8465	181.8555	2.0002
003	2019-02-08t1454	1549659361.84	egg	-1.9881	-57.9792	-261.8346
003	2019-02-08t1852	1549673676.12	larva	1.9881	-54.003	-257.8584
003	2019-02-08t2252	1549688076.74	larva	5.9883	-50.0028	-253.8582
003	2019-02-09t0252	1549702478.93	larva	9.9889	-46.0022	-249.8576
003	2019-02-09t0652	1549716879.05	larva	13.9889	-42.0022	-245.8576
003	2019-02-09t1052	1549731277.47	larva	17.9885	-38.0026	-241.858
003	2019-02-09t1452	1549745679.19	larva	21.9889	-34.0021	-237.8575
003	2019-02-09t1852	1549760078.22	larva	25.9887	-30.0024	-233.8578
003	2019-02-09t2253	1549774485.39	larva	29.9907	-26.0004	-229.8558
003	2019-02-10t0253	1549788885.58	larva	33.9907	-22.0004	-225.8558
003	2019-02-10t0653	1549803284.62	larva	37.9905	-18.0006	-221.856
003	2019-02-10t1052	1549817681.86	larva	41.9897	-14.0014	-217.8568
003	2019-02-10t1453	1549832085.33	larva	45.9907	-10.0004	-213.8558	478.7496	-1.276	208.7449	-1.7343	196.6405	-1.2668	0.010663	-0.059647	329.0244	-2.3975	364.0099	-1.922	274082	-1.7077	518.9583	-1.3935	223.8167	-0.96248	196.9084	-0.064531	0.010663	-0.059537	415.573	-1.4516	478.0805	-1.4625	293871.375	-0.92397
003	2019-02-10t1852	1549846481.39	larva	49.9896	-6.0015	-209.8569	1352.0839	0.74195	291.7791	0.085413	251.4095	-0.033087	0.010614	-0.10646	651.7495	0.56917	1016.5622	0.86347	384856.625	0.15417	1362.3853	1.2679	280.5477	0.68762	198.4117	-0.0052096	0.010622	-0.098369	895.7757	1.7112	1138.0668	1.3569	369761.8438	0.76396
003	2019-02-10t2253	1549860884.95	larva	53.9905	-2.0005	-205.8559	1538.4456	1.183	321.4808	0.72769	275.8053	0.51646	0.010654	-0.067441	698.7891	0.98031	1271.6607	1.9768	422425.8125	0.7764	1601.6637	2.1273	305.0453	1.4384	220.1681	0.94092	0.010614	-0.10595	916.0479	1.9695	1262.8262	2.0068	402354.7812	1.5279
003	2019-02-11t0253	1549875288.84	adult	57.9916	2.0005	-201.8548	1006.2585	-0.082132	313.2109	0.51132	266.8953	0.28571	0.010622	-0.098651	649.284	0.49843	904.5152	0.37141	412811.9688	0.58134	727.072	-0.67587	263.7013	0.28067	210.6446	0.52572	0.01059	-0.12903	571.4875	-0.29479	670.5267	-0.55141	348613.0625	0.37778
003	2019-02-11t0653	1549889685.31	adult	61.9906	5.9996	-197.8558	1505.343	1.1126	360.3419	1.586	324.632	1.6763	0.010646	-0.075243	730.6209	1.2328	1148.3337	1.454	473849.5938	1.6489	1059.806	0.50323	283.2531	0.9015	214.0643	0.6767	0.010614	-0.10561	699.9828	0.69773	918.5352	0.66114	373610.8125	0.98672
003	2019-02-11t1044	1549903566.07	adult	65.8464	9.8553	-194.0001	1429.7826	0.93101	296.4713	0.072719	261.2827	0.12169	0.010614	-0.10642	651.848	0.48245	978.5847	0.69627	391045.625	0.14537	1255.1809	1.2704	287.4013	1.0746	202.8308	0.19392	0.010622	-0.097698	819.7976	1.6917	1133.9572	1.8016	378794.875	1.1551
003	2019-02-11t1444	1549917965.3	adult	69.8462	13.8551	-190.0003	674.4144	-0.92706	304.0988	0.23108	274.8075	0.44999	0.010663	-0.059603	547.8244	-0.50299	620.8536	-0.93392	399281.7812	0.27327	677.5339	-0.75443	271.8757	0.66385	227.1981	1.254	0.010638	-0.081974	552.2724	-0.22611	614.5561	-0.68217	357788.4062	0.72864
003	2019-02-11t1844	1549932365.58	adult	73.8463	17.8552	-186.0002	1066.5374	0.031273	337.2164	1.0114	276.2424	0.49135	0.010654	-0.067484	745.9054	1.3226	935.4483	0.49906	443102.3438	1.0655	813.3149	-0.1938	253.603	0.17065	196.7735	-0.051851	0.010646	-0.074055	596.3886	0.21664	729.7064	-0.017227	333487.9375	0.22606
003	2019-02-11t2244	1549946765.74	adult	77.8463	21.8552	-182.0001	943.2617	-0.28389	330.4323	0.8998	299.8466	1.1706	0.010598	-0.12207	629.8903	0.26463	769.1258	-0.26891	436501.125	0.9956	1421.6682	2.3114	265.6669	0.62634	201.3005	0.18164	0.010606	-0.11305	661.375	0.885	1117.6898	2.2173	350680.2812	0.7146
003	2019-02-12t0244	1549961165.72	adult	81.8463	25.8552	-178.0002	1220.4188	0.41348	320.0976	0.72832	276.0001	0.67313	0.010622	-0.098819	675.8514	0.73044	933.1481	0.5161	421888.6875	0.80359	706.2647	-0.43998	248.3414	0.20706	196.1793	0.0080327	0.010614	-0.10542	568.5924	0.26858	680.0056	-0.047761	327562.3125	0.28393
003	2019-02-12t0644	1549975565.79	adult	85.8463	29.8552	-174.0001	939.7531	-0.29733	279.3688	-0.16269	251.3934	0.16172	0.010671	-0.05194	514.3312	-0.72916	734.656	-0.41284	366531.875	-0.12873	812.5511	0.10892	206.7132	-0.9376	165.0988	-1.2795	0.010638	-0.08227	462.8537	-0.47932	662.8911	-0.018676	272034.5	-0.88758
003	2019-02-12t1044	1549989965.7	adult	89.8463	33.8552	-170.0002	948.2449	-0.27742	298.1912	0.39157	261.0337	0.55122	0.010679	-0.044132	617.2335	0.2872	820.426	0.011001	390928.6875	0.42311	607.8481	-0.68937	221.2665	-0.40603	190.9767	-0.12385	0.010646	-0.07475	433.5995	-0.60163	525.2197	-0.71431	290965.4375	-0.35766
003	2019-02-12t1444	1550004366.93	adult	93.8467	37.8556	-165.9998	1186.9048	0.31791	284.2936	0.15115	231.8035	-0.10044	0.010606	-0.11453	648.1742	0.63233	987.262	0.82043	375267.5625	0.22936	524.1564	-0.99418	212.8027	-0.57847	185.8143	-0.31696	0.010622	-0.098466	412.5258	-0.66783	481.4686	-0.88298	280473.9062	-0.51725
003	2019-02-12t1844	1550018768.31	adult	97.847	41.8559	-161.9994	709.5319	-0.88772	262.3267	-0.30011	230.6477	-0.012314	0.010663	-0.060019	469.5169	-1.0083	631.3678	-0.87859	344435	-0.2624	780.3866	0.27987	219.1717	-0.32368	186.8123	-0.26063	0.010654	-0.06751	427.7739	-0.43217	580.7012	-0.17403	287991.5625	-0.28061
003	2019-02-12t2244	1550033165.95	adult	101.8464	45.8553	-158.0001	1712.5374	1.5783	264.8893	-0.15505	210.0695	-0.48875	0.010703	-0.020752	601.0799	0.28858	1092.3717	1.3252	346475.1875	-0.14182	721.0395	0.080675	199.5533	-0.86646	158.9554	-1.4729	0.010614	-0.10672	496.4663	0.26347	639.6017	0.29361	263210.75	-0.80412
003	2019-02-13t0244	1550047565.85	adult	105.8464	49.8553	-154.0001	715.8164	-0.88873	266.1198	-0.047853	231.0734	0.21478	0.01063	-0.091478	502.3582	-0.60403	641.7519	-0.81941	350479.8125	0.012253	719.0623	0.14277	222.6579	-0.13558	183.2043	-0.42959	0.010679	-0.044376	448.7614	-0.075521	577.4212	-0.022576	291904.4688	-0.10667
003	2019-02-13t0644	1550061965.82	adult	109.8463	53.8553	-150.0001	1459.7953	0.91461	283.2495	0.46538	223.1776	0.073774	0.010598	-0.12264	681.3493	1.1608	1076.5605	1.2555	374172.5312	0.55261	811.351	0.66809	237.906	0.35908	188.8994	-0.19441	0.010646	-0.075909	514.497	0.58333	677.7492	0.70955	312846.375	0.4126
003	2019-02-13t1044	1550076366.57	adult	113.8466	57.8555	-145.9999	818.1381	-0.65188	243.4283	-0.49394	191.4788	-0.81796	0.010671	-0.052505	542.4795	-0.11629	714.3971	-0.45254	319377.875	-0.46179	797.5534	0.66281	215.6105	-0.29774	171.4737	-0.98505	0.010638	-0.083866	473.2673	0.28444	610.3083	0.33536	283743.375	-0.24342
003	2019-02-13t1450	1550091110.56	adult	117.9421	61.951	-141.9044	789.3015	-0.72601	274.076	0.37679	229.8879	0.45299	0.010646	-0.076081	570.0401	0.20273	695.9603	-0.52482	360410	0.42995	688.5781	0.16249	234.7131	0.32295	193.5939	-0.010113	0.01063	-0.091789	488.8407	0.49045	608.7613	0.38873	309117.1875	0.38827
003	2019-02-13t1850	1550105515.36	adult	121.9434	65.9524	-137.903	1100.2708	0.017974	262.0182	0.12662	222.5279	0.29983	0.01059	-0.13061	584.7631	0.39647	883.6343	0.37342	346388	0.21557	590.58	-0.29423	217.0184	-0.20888	183.7033	-0.47156	0.010663	-0.060597	424.4639	-0.034236	513.073	-0.19493	284945.0938	-0.16838
003	2019-02-13t2250	1550119914.74	adult	125.9433	69.9522	-133.9032	830.3824	-0.63937	270.8935	0.43114	226.6781	0.51261	0.01063	-0.091905	527.3993	-0.1009	688.8843	-0.52847	356766.75	0.49614	658.2466	0.091734	235.5046	0.40983	198.7994	0.21357	0.010606	-0.11524	487.1253	0.59492	587.1645	0.35689	310866.0938	0.49465
003	2019-02-14t0250	1550134316.32	adult	129.9437	73.9526	-129.9028	1555.6948	1.0968	249.7473	-0.082722	195.5497	-0.46864	0.010646	-0.076429	593.1625	0.57617	829.4238	0.14372	328417.6875	-0.03206	843.8569	1.0885	214.5311	-0.24447	182.9009	-0.53723	0.01063	-0.091932	432.2842	0.1456	637.333	0.75194	282537.5	-0.18132
003	2019-02-14t0650	1550148713.72	adult	133.943	77.9519	-125.9035	890.1728	-0.51515	284.9469	0.95042	231.9348	0.84144	0.010663	-0.060908	629.257	0.97154	784.8978	-0.050328	374135.3125	0.99651	609.2627	-0.088255	223.3796	0.078316	186.281	-0.38402	0.010582	-0.13849	456.6297	0.42849	560.5012	0.27914	295531.1875	0.17961
003	2019-02-14t1050	1550163118.62	adult	137.9443	81.9533	-121.9021	1692.2874	1.4516	294.5462	1.2881	233.8179	0.97867	0.01063	-0.092277	646.0168	1.1857	1033.064	1.1494	387917.3125	1.362	899.5894	1.4851	254.8902	1.1933	216.4066	1.0891	0.010606	-0.11532	546.1726	1.3427	740.2407	1.5885	336455	1.2904
003	2019-02-14t1450	1550177528.68	adult	141.9471	85.9561	-117.8993	447.042	-1.6306	237.9989	-0.26257	219.5698	0.52366	0.010646	-0.07671	379.552	-1.3456	409.3475	-1.8171	312968.5938	-0.21189	563.069	-0.25813	218.5408	-0.027152	189.9835	-0.2157	0.010606	-0.11532	415.6175	0.151	477.2623	-0.20164	288473.875	0.058866
003	2019-02-14t1850	1550191927.56	adult	145.9468	89.9557	-113.8996	1239.5577	0.37019	261.0777	0.44908	203.1584	-0.032112	0.010622	-0.1001	580.918	0.66261	981.742	0.98104	344100.375	0.52281	565.9676	-0.19962	218.9686	0.017938	189.8958	-0.22636	0.010614	-0.10753	416.0326	0.21369	488.3857	-0.069046	288819.625	0.099869
003	2019-02-14t2250	1550206321.07	adult	149.945	93.9539	-109.9014	1013.9875	-0.18746	255.5944	0.33633	210.9888	0.29494	0.010614	-0.10782	540.4732	0.31619	841.6775	0.33333	337129	0.41529	668.015	0.41902	233.4678	0.57524	205.0426	0.54457	0.010654	-0.068478	444.512	0.56178	561.546	0.52872	306776.75	0.6313
003	2019-02-15t0250	1550220719.51	adult	153.9446	97.9535	-105.9019	892.2571	-0.48549	247.8995	0.14984	198.1137	-0.16262	0.01059	-0.13094	563.8126	0.59999	759.0142	-0.042907	327723.0938	0.24441	548.1747	-0.19768	213.9464	-0.10776	193.7914	-0.038868	0.01063	-0.091835	377.4678	-0.059138	469.5805	-0.090091	281767.375	-0.037261
003	2019-02-15t0650	1550235119.01	adult	157.9445	101.9534	-101.902	1200.2493	0.35648	273.8262	0.95823	233.1632	1.1957	0.010646	-0.076059	534.5721	0.34942	960.331	1.0257	360081.4375	1.0211	696.758	0.72377	239.2626	0.86086	204.8381	0.53201	0.010614	-0.10719	486.3145	1.1298	607.2357	1.0244	315587.4375	0.95409
003	2019-02-15t1044	1550249170.18	adult	161.8476	105.8565	-97.9989	566.5035	-1.3075	250.2072	0.27548	218.7991	0.66624	0.010558	-0.16102	438.8973	-0.59353	499.8875	-1.3149	331774.75	0.39818	494.7374	-0.40848	217.3587	0.067289	191.5386	-0.16987	0.010614	-0.10696	378.7801	0.053201	430.1453	-0.28619	286696.125	0.15274
003	2019-02-15t1444	1550263569.64	adult	165.8474	109.8563	-93.9991	1529.7163	1.3182	304.695	1.9954	240.0124	1.5292	0.010671	-0.0519	716.9072	2.331	1163.4815	2.2035	399759.9062	2.0486	786.8882	1.3907	250.1536	1.3394	215.9685	1.1256	0.010574	-0.14548	488.5953	1.2856	637.6506	1.401	331203.3125	1.4755
003	2019-02-15t1844	1550277969.83	adult	169.8475	113.8564	-89.999	817.3048	-0.59858	250.7402	0.33818	204.6939	0.1286	0.010654	-0.067243	533.601	0.45482	689.9632	-0.2721	329472.6875	0.39243	620.3285	0.44803	234.4642	0.77013	206.3044	0.61189	0.010646	-0.075372	427.3633	0.67855	550.2882	0.76992	308320.375	0.83637
003	2019-02-15t2244	1550292369.35	adult	173.8473	117.8562	-85.9991
003	2019-02-16t0244	1550306769.78	adult	177.8474	121.8564	-81.999	718.6703	-0.84256	241.0099	0.063176	204.4232	0.12709	0.010638	-0.08218	470.1771	-0.16432	625.5061	-0.5744	317169.0625	0.12721	580.2643	0.30538	223.5973	0.40453	202.4679	0.41423	0.010614	-0.10592	395.0666	0.41672	482.3745	0.32629	294924.8125	0.49399
003	2019-02-16t0644	1550321169.46	adult	181.8474	125.8563	-77.9991	1364.0801	1.0147	262.8299	0.78666	207.4683	0.26074	0.010606	-0.11307	590.3395	1.1642	932.6548	1.13	346935.4688	0.88428	441.8764	-0.51785	223.2342	0.41818	204.5108	0.53231	0.01063	-0.089979	346.2531	-0.088528	387.9846	-0.40436	293999.4062	0.49423
003	2019-02-16t1044	1550335569.51	adult	185.8474	129.8563	-73.9991	1736.4299	2.1325	260.1697	0.724	209.5261	0.35257	0.01063	-0.089469	562.6356	0.90209	986.9446	1.4669	342643.5625	0.80167	606.6151	0.58131	219.3734	0.29317	197.8615	0.16918	0.010574	-0.14391	398.1239	0.54973	523.6898	0.77695	290450.4375	0.4143
003	2019-02-16t1444	1550349969.28	adult	189.8473	133.8562	-69.9992
003	2019-02-16t1844	1550364369.62	adult	193.8474	137.8563	-65.9991	1312.725	0.97464	262.1918	0.83746	214.6783	0.585	0.010687	-0.034281	582.4965	1.2028	909.3794	1.0979	343471.3125	0.86981	498.4135	-0.033914	222.3763	0.45155	202.825	0.43114	0.010654	-0.065172	373.8814	0.36	437.6163	0.13745	292202.4375	0.50776
003	2019-02-16t2244	1550378769.64	adult	197.8474	141.8563	-61.9991	1329.9305	1.0615	261.4876	0.83432	209.3165	0.35969	0.010614	-0.10445	579.9171	1.2151	910.241	1.1335	344902.1875	0.92808	739.9066	1.6485	247.954	1.5031	217.1823	1.225	0.010614	-0.1034	487.3225	1.777	612.1008	1.7207	327051.2812	1.6035
003	2019-02-17t0244	1550393169.8	adult	201.8475	145.8564	-57.999	1482.7755	1.5707	278.7056	1.4491	226.0785	1.0891	0.01063	-0.088551	609.6008	1.6044	1029.8573	1.853	367055.2188	1.5363	717.991	1.5699	246.3454	1.4635	216.5974	1.1803	0.010646	-0.071419	454.0725	1.4399	619.6162	1.8609	323944.25	1.5328
003	2019-02-17t0644	1550407569.46	adult	205.8474	149.8563	-53.9991	925.3409	-0.14778	249.7926	0.46075	218.3068	0.75471	0.010598	-0.11929	457.2823	-0.15771	676.4939	-0.16731	329976.0625	0.56552	570.2094	0.59367	237.3892	1.1142	212.2585	0.91248	0.010646	-0.070528	435.9276	1.2814	503.303	0.86729	312166.8438	1.1814
003	2019-02-17t1044	1550421969.55	adult	209.8474	153.8563	-49.9991	1075.7002	0.34583	254.0394	0.6244	218.6879	0.77505	0.010606	-0.11119	513.8603	0.54401	721.1327	0.10761	335331.9375	0.72585	548.7488	0.49111	233.3	0.96165	211.0279	0.82023	0.010606	-0.10867	400.4421	0.89145	471.1011	0.6233	307955.9375	1.0661
003	2019-02-17t1444	1550436369.96	adult	213.8475	157.8564	-45.999	1014.5384	0.16222	254.6656	0.66301	220.7222	0.87336	0.010638	-0.07976	492.6398	0.31133	733.3655	0.19476	335140	0.73775	479.7825	0.026312	227.0837	0.71295	210.8018	0.78712	0.010606	-0.10796	366.7823	0.50567	431.8357	0.29877	299750.4375	0.81621
003	2019-02-17t1844	1550450769.83	adult	217.8475	161.8564	-41.999	1217.5452	0.86008	258.8429	0.83846	215.123	0.62069	0.010646	-0.071705	544.4841	0.99137	838.3308	0.84421	340378.4062	0.90836	483.6228	0.098511	226.5122	0.70639	210.3246	0.74045	0.010622	-0.091793	368.2932	0.58417	436.6333	0.39893	298543.125	0.7953
003	2019-02-17t2244	1550465169.87	adult	221.8475	165.8564	-37.999	1137.1919	0.61325	250.7227	0.54883	217.9963	0.76244	0.010663	-0.055837	498.8257	0.44396	764.0474	0.412	329198.875	0.60253	435.7047	-0.23954	223.226	0.57757	211.365	0.78497	0.010646	-0.067803	335.1905	0.1743	385.3037	-0.076136	293542.1562	0.6435
003	2019-02-18t0244	1550479569.34	adult	225.8473	169.8562	-33.9992	2080.7339	3.9797	257.4902	0.83476	207.6517	0.26932	0.010614	-0.1025	520.7327	0.76359	1157.337	2.8721	339629.625	0.93785	488.4729	0.2362	223.4116	0.60472	208.365	0.58575	0.010606	-0.10619	361.7441	0.61898	422.2007	0.36404	294903.3125	0.7108
003	2019-02-18t0644	1550493969.65	adult	229.8474	173.8563	-29.9991	802.5284	-0.5514	234.2217	-0.08552	201.6253	-0.02986	0.010614	-0.10232	461.3599	0.00065085	651.056	-0.26443	308938.375	0.0098196	441.2649	-0.11633	221.9358	0.55426	211.1141	0.73465	0.010638	-0.074487	317.728	0.01378	369.9248	-0.15694	292067.5625	0.62938
003	2019-02-18t1044	1550508365.68	adult	233.8463	177.8552	-26.0002	1061.4984	0.41193	239.1677	0.12279	205.2145	0.14421	0.010654	-0.063141	442.0867	-0.24528	740.6348	0.31619	314266.3125	0.18423	439.2371	-0.091028	212.345	0.10481	203.6819	0.25313	0.009841	-0.84412	320.2286	0.10333	389.7117	0.11597	280507.75	0.21982
003	2019-02-18t1444	1550522767.28	adult	237.8468	181.8557	-21.9997	641.6021	-1.1864	245.7789	0.41542	221.8978	1.0024	0.010614	-0.10197	434.4964	-0.3386	541.9286	-0.95773	324182.3125	0.52061	491.1348	0.4475	220.5151	0.5213	211.1379	0.69641	0.01059	-0.11995	326.0066	0.25559	386.0544	0.12839	291521	0.64872
003	2019-02-18t1844	1550537164.84	adult	241.8461	185.855	-18.0004	1185.1796	0.95257	239.4562	0.14992	195.3776	-0.3854	0.010598	-0.11731	567.0242	1.6187	887.2393	1.3187	316321.6875	0.27171	456.5169	0.17886	213.4384	0.17396	206.1088	0.35315	0.010614	-0.096055	310.1272	0.042301	381.3894	0.1291	281525.3125	0.2776
003	2019-02-18t2244	1550551565.42	adult	245.8462	189.8551	-14.0002	684.8984	-1.0708	234.2727	-0.082368	206.5684	0.20286	0.010654	-0.062588	441.2703	-0.21207	594.3739	-0.61469	307834.3125	-0.017276	468.3558	0.37151	219.6642	0.5132	212.7355	0.75359	0.010606	-0.10318	301.6121	-0.058063	387.3489	0.27279	289956.7812	0.62806
003	2019-02-19t0244	1550565964.78	adult	249.8461	193.855	-10.0004	1508.2999	2.4328	243.5098	0.36033	206.5109	0.19487	0.010606	-0.10916	484.0012	0.47349	858.7971	1.1964	321432.9375	0.48337	434.0668	0.06788	225.1755	0.83587	219.1606	1.1509	0.010614	-0.094752	310.7589	0.17849	376.2529	0.19114	297006.4375	0.94352
003	2019-02-19t0644	1550580364.98	adult	253.8461	197.855	-6.0004	1120.0072	0.80837	245.8594	0.49507	214.6187	0.65409	0.010654	-0.06218	456.3443	0.064794	770.4039	0.6147	323059.2812	0.56712	386.5921	-0.44636	221.4989	0.65701	216.9151	0.98167	0.010606	-0.10185	284.664	-0.30228	327.052	-0.48709	292378.5625	0.77683
003	2019-02-19t1044	1550594765.45	adult	257.8462	201.8552	-2.0002	1004.3295	0.31459	236.8752	0.045416	211.8507	0.49839	0.010614	-0.10098	421.4908	-0.49908	605.0889	-0.53932	312438.4062	0.16619	416.5109	-0.015715	225.843	0.94279	222.5872	1.3418	0.010654	-0.05438	278.9249	-0.39562	337.7606	-0.28177	296757.6875	1.0032
003	2019-02-19t1444	1550609167.11	dead	261.8467	205.8556	2.0002
004	2019-02-08t1454	1549659366.18	egg	-1.9881	-53.9782	-229.8355
004	2019-02-08t1852	1549673680.66	larva	1.9881	-50.0019	-225.8593
004	2019-02-08t2252	1549688081.25	larva	5.9883	-46.0018	-221.8591
004	2019-02-09t0252	1549702483.38	larva	9.9889	-42.0012	-217.8585
004	2019-02-09t0652	1549716883.51	larva	13.9889	-38.0011	-213.8585
004	2019-02-09t1052	1549731281.91	larva	17.9885	-34.0016	-209.859
004	2019-02-09t1452	1549745683.76	larva	21.989	-30.0011	-205.8584
004	2019-02-09t1852	1549760082.63	larva	25.9887	-26.0014	-201.8588
004	2019-02-09t2253	1549774489.95	larva	29.9907	-21.9994	-197.8567
004	2019-02-10t0253	1549788890.08	larva	33.9907	-17.9993	-193.8567
004	2019-02-10t0653	1549803289.12	larva	37.9905	-13.9996	-189.857
004	2019-02-10t1052	1549817686.33	larva	41.9897	-10.0004	-185.8577
004	2019-02-10t1453	1549832089.73	larva	45.9906	-5.9994	-181.8568	1910.8379	2.0318	292.1127	0.13539	224.7213	-0.61546	0.010614	-0.10648	694.7985	0.99769	1204.5585	1.6666	385296.625	0.20356	744.4112	-0.70247	207.7876	-1.4188	157.6875	-1.7848	0.010614	-0.10637	524.2223	-0.76122	644.1192	-0.77648	274071.9062	-1.355
004	2019-02-10t1852	1549846485.83	larva	49.9896	-2.0005	-177.8579	1133.501	0.23151	259.6086	-0.64305	218.1287	-0.81394	0.010606	-0.11422	596.9817	0.060928	958.2786	0.61202	342683.2812	-0.57773	1357.1912	1.2515	267.0245	0.29898	197.2915	-0.054191	0.010598	-0.12166	778.4444	0.94292	1040.3658	0.9409	352739.375	0.38981
004	2019-02-10t2253	1549860889.46	adult	53.9906	2.0005	-173.8569	641.062	-0.93606	296.3786	0.15387	272.6367	0.44125	0.01063	-0.090877	523.2644	-0.64835	580.0752	-1.0395	390330.625	0.21404	507.962	-1.4155	219.6042	-1.0387	185.6477	-0.56376	0.010646	-0.074768	408.1352	-1.4594	454.5022	-1.5438	288779.5	-0.99063
004	2019-02-11t0253	1549875293.22	adult	57.9916	6.0015	-169.8558	1701.325	1.5771	305.0548	0.32308	254.9089	-0.0022878	0.010598	-0.12195	688.4206	0.86161	1071.1124	1.106	402977.375	0.40734	1107.3882	0.59369	260.1522	0.1769	192.6929	-0.25464	0.010638	-0.082404	673.7038	0.41734	975.7035	0.8336	342360.3125	0.23793
004	2019-02-11t0653	1549889689.74	adult	61.9906	10.0006	-165.8568	537.461	-1.2219	267.5117	-0.57774	251.2092	-0.11079	0.010646	-0.075243	435.7469	-1.5045	480.3103	-1.5237	351777.9375	-0.53249	504.7027	-1.4098	239.3657	-0.39287	210.3654	0.51623	0.010606	-0.11338	409.1707	-1.3962	451.6327	-1.5324	315962.75	-0.31394
004	2019-02-11t1044	1549903570.61	adult	65.8464	13.8564	-162.001	872.0594	-0.42735	282.6132	-0.25343	241.6951	-0.36135	0.010598	-0.12194	588.623	-0.10475	735.961	-0.3965	373332.0625	-0.17427	764.4318	-0.47687	247.3584	-0.11643	199.0923	0.031979	0.010614	-0.10548	559.2607	-0.24838	689.3999	-0.36288	326265.6875	-0.040255
004	2019-02-11t1444	1549917969.74	adult	69.8462	17.8561	-158.0012	965.2201	-0.21144	293.7359	-0.015145	241.2071	-0.38969	0.010622	-0.098663	661.592	0.55408	860.7711	0.15881	387143.875	0.052117	929.5612	0.17535	244.5648	-0.15546	185.018	-0.57107	0.01063	-0.089775	587.125	0.043171	821.0295	0.36378	322091.7812	-0.090764
004	2019-02-11t1844	1549932370.06	adult	73.8463	21.8562	-154.0011	1199.396	0.36242	260.1571	-0.832	203.3304	-1.3489	0.010614	-0.10649	648.1046	0.41429	968.7175	0.65262	343147.1875	-0.76813	775.3966	-0.33896	221.7722	-0.78978	178.1436	-0.85627	0.010638	-0.081868	514.0804	-0.44283	666.3803	-0.35149	291852.1562	-0.73531
004	2019-02-11t2244	1549946770.46	adult	77.8464	25.8563	-150.001	1582.6958	1.3242	281.7657	-0.26734	217.3644	-0.92853	0.010646	-0.075377	690.8968	0.83153	1095.1637	1.257	370521.9688	-0.21797	951.5345	0.44608	220.4361	-0.73509	172.9865	-1.0381	0.010622	-0.097511	546.4676	-0.055047	757.2313	0.25107	290534.8125	-0.67111
004	2019-02-12t0244	1549961170.17	adult	81.8463	29.8563	-146.0011	1723.5314	1.6862	290.2267	0.0098038	224.9704	-0.63924	0.010606	-0.11436	740.6098	1.3336	1236.1252	1.9517	383099.3125	0.087951	1197.1681	1.5835	264.9893	0.70638	203.8495	0.33762	0.01063	-0.089855	685.5984	1.2416	908.8159	1.2394	348990.9375	0.77602
004	2019-02-12t0644	1549975570.52	adult	85.8464	33.8564	-142.001	1272.9418	0.54723	280.5008	-0.13533	215.7188	-0.76932	0.010654	-0.067623	743.3186	1.413	934.7388	0.54368	368578.0625	-0.090793	676.5496	-0.47438	229.4053	-0.25763	178.9876	-0.68233	0.010614	-0.10564	521.323	0.014391	615.9977	-0.29055	302585.5625	-0.18649
004	2019-02-12t1044	1549989970.15	adult	89.8463	37.8563	-138.0011	1881.5038	2.0839	291.5529	0.23008	223.7868	-0.43928	0.010614	-0.10667	734.0349	1.3851	1158.3561	1.6323	384558.2812	0.30427	1118.4296	1.5833	234.5775	-0.0068357	175.7668	-0.77975	0.010598	-0.12145	634.3885	1.1176	884.2564	1.4284	309876.8125	0.076761
004	2019-02-12t1444	1550004371.64	adult	93.8467	41.8567	-134.0007	1131.4034	0.17826	284.1715	0.14816	220.3835	-0.411	0.010614	-0.10676	668.7599	0.82666	889.4522	0.35143	374822.1875	0.22098	1053.1702	1.4375	249.4744	0.52184	196.3493	0.13862	0.010638	-0.082877	570.5703	0.70098	816.6086	1.1709	328308.375	0.58228
004	2019-02-12t1844	1550018772.85	adult	97.8471	45.857	-130.0004	1504.5077	1.0929	255.843	-0.46075	183.7836	-1.3184	0.010614	-0.10685	682.9667	1.0147	1228.4744	1.9766	337456.875	-0.39493	1109.0471	1.828	247.11	0.51511	195.1033	0.098813	0.010614	-0.10651	627.3802	1.3118	838.6635	1.4428	325938.125	0.59223
004	2019-02-12t2244	1550033170.49	adult	101.8464	49.8563	-126.001	711.9249	-0.88943	256.2589	-0.3713	224.9444	-0.063598	0.010663	-0.06011	468.6396	-0.97222	587.664	-1.0825	336467.875	-0.33402	618.7913	-0.41088	220.4364	-0.23795	183.2761	-0.41505	0.010614	-0.10672	464.3494	-0.01921	581.3203	-0.078781	290755.6562	-0.16896
004	2019-02-13t0244	1550047570.37	adult	105.8464	53.8563	-122.001	1343.6649	0.6473	268.1248	0.0029931	197.3536	-0.77359	0.010558	-0.16115	687.5262	1.165	1036.7766	1.0608	355533.5	0.11047	700.5135	0.051896	218.3949	-0.26456	179.6399	-0.58543	0.010646	-0.075742	478.1571	0.18484	610.2048	0.19016	287189.25	-0.21597
004	2019-02-13t0644	1550061970.43	adult	109.8464	57.8563	-118.001	1413.236	0.80134	271.4174	0.16152	207.196	-0.40649	0.010606	-0.11488	643.2222	0.79563	1079.8219	1.271	358271	0.23969	692.1063	0.073719	209.1249	-0.5194	173.3882	-0.87825	0.010606	-0.11485	480.4247	0.27963	608.7076	0.25627	276044.8438	-0.4479
004	2019-02-13t1044	1550076371.32	adult	113.8466	61.8566	-114.0008	631.6109	-1.1041	232.6665	-0.77379	194.642	-0.72056	0.010598	-0.1227	455.6823	-0.94857	540.1178	-1.279	307352.5	-0.70136	483.4183	-0.9238	202.7064	-0.69628	178.7658	-0.66013	0.010646	-0.076054	357.1172	-0.75783	432.546	-0.84172	266558.9375	-0.6499
004	2019-02-13t1450	1550091115.05	adult	117.9421	65.9521	-109.9053	1243.4337	0.37106	278.0208	0.48065	216.975	0.045508	0.010614	-0.10726	682.098	1.2767	1048.0593	1.1389	366709.5	0.55698	603.1556	-0.27221	214.8491	-0.2988	183.8053	-0.45152	0.010663	-0.060518	413.6362	-0.18907	529.1418	-0.14201	282096.8125	-0.25928
004	2019-02-13t1850	1550105520	adult	121.9435	69.9534	-105.9039	1845.8298	1.8135	270.1161	0.3425	211.6239	-0.052659	0.01063	-0.091783	611.7732	0.65497	1193.0099	1.8289	355742.8438	0.40654	486.6749	-0.8249	206.6373	-0.53849	183.1995	-0.49458	0.010606	-0.1152	376.983	-0.46618	441.2505	-0.67656	272761.25	-0.4645
004	2019-02-13t2250	1550119919.41	adult	125.9433	73.9533	-101.9041	1105.8003	0.022683	231.7403	-0.6258	175.6794	-1.1753	0.010622	-0.099693	591.8334	0.51486	863.6858	0.29179	305433.75	-0.56484	637.2087	-0.016159	210.8358	-0.38614	189.9454	-0.19707	0.010638	-0.084111	386.1872	-0.33079	474.5439	-0.40376	277459.9375	-0.33033
004	2019-02-14t0250	1550134321	adult	129.9438	77.9537	-97.9036	1541.3333	1.0622	271.0756	0.50102	214.2374	0.16504	0.010638	-0.084241	640.8778	1.032	937.1405	0.64958	356735.5	0.56134	596.0922	-0.19117	206.9285	-0.49443	180.1099	-0.66897	0.010606	-0.11526	412.4297	-0.038406	492.2949	-0.23651	273145.5625	-0.41764
004	2019-02-14t0650	1550148718.36	adult	133.943	81.953	-93.9044	1530.0262	1.0362	240.9049	-0.27242	186.1249	-0.75007	0.010614	-0.10774	584.5651	0.54368	997.5208	0.95235	317753.5938	-0.20216	850.8936	1.1727	226.6569	0.18839	195.2345	0.046991	0.01063	-0.091944	476.5825	0.61595	678.1055	1.0896	298507.125	0.25611
004	2019-02-14t1050	1550163123.35	adult	137.9444	85.9544	-89.903	762.8335	-0.83436	228.4333	-0.57464	182.4344	-0.84802	0.010614	-0.10784	535.85	0.12505	645.3883	-0.69496	301303.5	-0.50685	485.2921	-0.70798	199.6939	-0.70167	172.0631	-1.0881	0.010671	-0.052873	368.8127	-0.35091	440.484	-0.50701	261998.4375	-0.66606
004	2019-02-14t1450	1550177533.36	adult	141.9472	89.9571	-85.9002	881.9481	-0.54267	252.8459	0.16167	216.965	0.42916	0.010614	-0.10788	508.5436	-0.093447	789.9367	0.016466	333503.75	0.23757	624.8359	0.074167	214.9117	-0.15434	189.8917	-0.22029	0.010646	-0.076384	424.8739	0.24092	535.2406	0.21023	282608.9375	-0.09847
004	2019-02-14t1850	1550191932.3	adult	145.9469	93.9568	-81.9005	1634.2499	1.373	267.0695	0.62253	213.0983	0.33496	0.010663	-0.061045	615.563	1.0023	997.8727	1.0598	350662.1875	0.66835	461.4776	-0.7713	216.735	-0.061944	199.1112	0.24144	0.01063	-0.091961	365.2837	-0.2884	424.6551	-0.52977	285440.0312	0.0073369
004	2019-02-14t2250	1550206325.77	adult	149.9451	97.955	-77.9023	1565.6016	1.2343	267.4653	0.68432	211.1519	0.30105	0.010712	-0.013724	614.0352	1.046	1022.0924	1.227	349577.1875	0.69497	491.1667	-0.56748	212.3875	-0.19136	193.3702	-0.054927	0.010606	-0.11524	373.521	-0.15367	443.1838	-0.34358	280351.4375	-0.10453
004	2019-02-15t0250	1550220724.29	adult	153.9447	101.9546	-73.9027	1352.6252	0.71731	259.3425	0.48982	203.7601	0.051978	0.010614	-0.10768	559.6984	0.55867	963.3694	0.98475	342072.7188	0.57126	392.6334	-1.0852	192.7491	-0.88949	177.8911	-0.86286	0.010614	-0.1074	302.1552	-0.83241	346.9553	-1.0129	254236	-0.81489
004	2019-02-15t0650	1550235123.8	adult	157.9445	105.9545	-69.9029	1414.849	0.92314	263.8901	0.65853	216.7066	0.56135	0.010614	-0.10723	564.6617	0.65539	941.9994	0.93201	348071.0625	0.74327	484.7081	-0.51362	199.2314	-0.63235	180.1168	-0.76009	0.010606	-0.11495	356.0779	-0.23133	430.263	-0.33377	262985.4062	-0.549
004	2019-02-15t1044	1550249174.88	adult	161.8476	109.8576	-65.9998	1327.8237	0.72969	238.7077	-0.076818	191.8442	-0.39008	0.01063	-0.09135	585.6389	0.91685	874.7727	0.63256	314378	-0.010761	452.6409	-0.65753	197.4962	-0.68123	179.9772	-0.78001	0.010663	-0.060126	340.268	-0.35576	413.495	-0.41584	259312.5	-0.63792
004	2019-02-15t1444	1550263574.38	adult	165.8475	113.8574	-61.9999	1365.7745	0.87269	243.0232	0.077277	198.9228	-0.10626	0.010638	-0.083219	520.3921	0.28203	816.3881	0.36873	319818.5	0.14021	532.4484	-0.13529	204.0984	-0.41411	186.6754	-0.43606	0.010703	-0.020576	354.8	-0.15748	432.0125	-0.22256	266960.75	-0.39879
004	2019-02-15t1844	1550277974.49	adult	169.8475	117.8575	-57.9999	1460.3132	1.1771	242.8184	0.08868	205.2593	0.15138	0.01059	-0.1295	495.7368	0.055337	809.4591	0.36986	321005.9375	0.18771	439.2725	-0.65079	206.7724	-0.29289	193.0204	-0.1026	0.01063	-0.090984	332.534	-0.35846	389.4179	-0.51485	272319.1875	-0.22264
004	2019-02-15t2244	1550292373.95	adult	173.8474	121.8573	-54.0001	562.0365	-1.2948	229.3913	-0.32136	200.8933	-0.020877	0.010606	-0.11366	412.786	-0.79991	507.2005	-1.2364	302796.5	-0.2393	505.618	-0.20501	213.639	-0.0049104	195.4451	0.032148	0.010646	-0.075061	364.0558	0.026227	438.0053	-0.083331	280935.3125	0.055133
004	2019-02-16t0244	1550306774.38	adult	177.8475	125.8574	-49.9999	1252.3989	0.66775	245.9982	0.22309	202.3463	0.04194	0.010598	-0.12106	539.4761	0.58039	884.3248	0.83995	324963.6875	0.31904	485.8096	-0.28086	225.996	0.49746	204.1084	0.50345	0.010663	-0.059081	377.8167	0.22393	436.6306	-0.046501	296732.75	0.54764
004	2019-02-16t0644	1550321174.13	adult	181.8474	129.8574	-46	1182.1385	0.49416	243.7827	0.17007	200.7957	-0.014963	0.010622	-0.097526	523.1835	0.43499	850.7149	0.68052	321305.625	0.24745	430.7082	-0.58838	200.9986	-0.44857	189.0652	-0.31289	0.010606	-0.11331	326.9461	-0.30699	368.5293	-0.56523	265318.125	-0.3619
004	2019-02-16t1044	1550335574.22	adult	185.8474	133.8574	-42	852.2269	-0.42949	231.6012	-0.21053	194.2793	-0.28227	0.010638	-0.081669	473.9463	-0.072447	713.6828	-0.044449	304787.1562	-0.14878	489.6482	-0.17057	211.2695	-0.025123	195.9164	0.06198	0.010622	-0.097425	355.1032	0.055806	416.0968	-0.12659	278453.1875	0.053534
004	2019-02-16t1444	1550349973.82	adult	189.8473	137.8573	-38.0001	1106.1803	0.33198	235.4176	-0.071171	195.3939	-0.23287	0.010638	-0.08152	480.0505	0.020879	767.5321	0.27715	309809.625	-0.0076653	417.2859	-0.605	202.4777	-0.35539	192.1162	-0.15435	0.010614	-0.1048	311.1353	-0.41567	368.6673	-0.49192	267068.0625	-0.27317
004	2019-02-16t1844	1550364374.24	adult	193.8474	141.8574	-34	709.5685	-0.83133	232.6319	-0.15344	196.3973	-0.19103	0.010663	-0.057863	474.4417	-0.017971	588.7146	-0.70638	305445.6562	-0.1082	451.2043	-0.34915	204.5963	-0.26144	196.5813	0.081572	0.010671	-0.049487	304.2996	-0.46643	370.7677	-0.44319	268430.3125	-0.22174
004	2019-02-16t2244	1550378774.4	adult	197.8475	145.8574	-29.9999	958.5385	-0.070439	232.5038	-0.15189	199.0047	-0.083515	0.010614	-0.10445	447.6533	-0.30353	648.4187	-0.35614	306672.5625	-0.069886	519.6047	0.14862	202.7876	-0.33052	192.7041	-0.15602	0.010654	-0.064393	307.0103	-0.4072	380.9681	-0.32416	266462.9375	-0.27832
004	2019-02-17t0244	1550393174.4	adult	201.8475	149.8574	-25.9999	549.5543	-1.3257	213.7508	-0.79898	191.0378	-0.43817	0.01063	-0.088551	383.5729	-1.0367	491.5559	-1.2466	281509.8125	-0.73498	392.2063	-0.69416	196.2447	-0.59762	190.5484	-0.30108	0.010638	-0.079232	275.886	-0.76487	340.0541	-0.662	258257.9688	-0.53407
004	2019-02-17t0644	1550407574.09	adult	205.8474	153.8573	-22	660.2398	-0.98603	218.0216	-0.65888	190.843	-0.4601	0.010622	-0.095992	411.0339	-0.70769	549.5278	-0.90688	287352.4688	-0.58662	357.433	-0.92092	194.3488	-0.68624	189.7291	-0.38023	0.010654	-0.062703	266.0673	-0.8732	308.5439	-0.93203	255374.3906	-0.63482
004	2019-02-17t1044	1550421974.31	adult	209.8475	157.8574	-18	641.7468	-1.0541	216.794	-0.71599	194.0332	-0.33417	0.010679	-0.040868	414.4404	-0.66113	550.2912	-0.9	284216.9688	-0.68494	332.5011	-1.0897	194.283	-0.70124	190.0059	-0.3982	0.010663	-0.054054	253.4386	-1.0244	295.9144	-1.0379	255093.5469	-0.65537
004	2019-02-17t1444	1550436374.59	adult	213.8475	161.8575	-13.9999
004	2019-02-17t1844	1550450774.5	adult	217.8475	165.8575	-9.9999
004	2019-02-17t2244	1550465174.53	adult	221.8475	169.8575	-5.9999
004	2019-02-18t0244	1550479574.02	adult	225.8474	173.8573	-2
004	2019-02-18t0644	1550493974.26	dead	229.8475	177.8574	2
005	2019-02-08t1454	1549659370.66	larva	0	-49.9782	-265.8346
005	2019-02-08t1852	1549673685.18	larva	3.9763	-46.002	-261.8584
005	2019-02-08t2252	1549688085.86	larva	7.9764	-42.0018	-257.8582
005	2019-02-09t0252	1549702488.11	larva	11.9771	-38.0012	-253.8576
005	2019-02-09t0652	1549716887.97	larva	15.977	-34.0012	-249.8576
005	2019-02-09t1052	1549731286.48	larva	19.9766	-30.0016	-245.858
005	2019-02-09t1452	1549745688.33	larva	23.9771	-26.0011	-241.8575
005	2019-02-09t1852	1549760087.15	larva	27.9768	-22.0014	-237.8578
005	2019-02-09t2253	1549774494.39	larva	31.9788	-17.9994	-233.8558
005	2019-02-10t0253	1549788894.78	larva	35.9789	-13.9993	-229.8557
005	2019-02-10t0653	1549803293.61	larva	39.9786	-9.9996	-225.8561
005	2019-02-10t1052	1549817690.96	larva	43.9779	-6.0004	-221.8568
005	2019-02-10t1453	1549832094.15	larva	47.9787	-1.9995	-217.8559	653.1418	-0.88166	262.797	-0.54712	243.3039	-0.2047	0.010614	-0.10647	502.6346	-0.80072	616.0838	-0.85505	346629.2188	-0.48577	944.3396	-0.069836	248.8132	-0.23855	186.3493	-0.53073	0.010614	-0.10626	663.5049	0.15586	824.728	-0.0047488	328184.6562	-0.16432
005	2019-02-10t1852	1549846490.41	adult	51.9777	1.9995	-213.8569	826.5986	-0.49149	312.8186	0.54518	294.8347	0.97614	0.010614	-0.10645	605.9342	0.13105	730.9921	-0.37492	412607.75	0.6195	1256.9709	0.9722	297.2867	1.1904	217.5816	0.83006	0.010646	-0.074866	816.7742	1.2451	1085.1765	1.1777	390932	1.2512
005	2019-02-10t2253	1549860893.88	adult	55.9787	6.0004	-209.856	1849.3451	1.9239	328.7637	0.88177	262.9844	0.20135	0.010622	-0.098658	715.7067	1.1258	1237.1169	1.832	433310.5938	0.95512	1261.548	1.0658	278.5041	0.69058	199.399	0.035873	0.01063	-0.09029	811.8522	1.3214	1076.9027	1.24	366789.9375	0.76113
005	2019-02-11t0253	1549875297.95	adult	59.9798	10.0016	-205.8548	1762.0707	1.7271	352.2946	1.4056	302.4064	1.1365	0.010614	-0.10642	736.0468	1.2932	1100.0151	1.2361	464676.5625	1.4916	1117.3052	0.6631	293.0296	1.1635	217.1058	0.80731	0.010638	-0.082323	774.9423	1.1786	943.5308	0.73182	385626.9688	1.2312
005	2019-02-11t0653	1549889694.17	adult	63.9788	14.0005	-201.8559	791.4073	-0.61674	308.9909	0.37764	271.2135	0.37082	0.01063	-0.090855	600.1786	0.011855	688.1503	-0.60472	406941	0.44217	917.9313	0.042287	264.515	0.37183	207.0865	0.37607	0.010638	-0.082175	648.2052	0.36992	790.5495	0.095075	348101.75	0.43438
005	2019-02-11t1044	1549903575.03	adult	67.8345	17.8563	-198.0001	798.0145	-0.61521	257.2479	-0.86673	226.8125	-0.7395	0.010558	-0.16054	516.0274	-0.78885	695.1029	-0.58805	341110.75	-0.77162	1188.8713	1.0817	262.2128	0.34914	196.2122	-0.089925	0.010622	-0.097631	698.4552	0.84391	895.2712	0.68795	345596.5	0.42367
005	2019-02-11t1444	1549917974.27	adult	71.8343	21.8561	-194.0003	1227.7317	0.43309	294.0029	-0.018117	243.0543	-0.34821	0.01063	-0.090893	630.7535	0.25911	1008.5479	0.83315	387201.8438	0.04411	1095.0883	0.8326	268.0654	0.57625	212.0811	0.60335	0.010598	-0.1208	626.2023	0.39703	920.7133	0.92653	354114.375	0.67134
005	2019-02-11t1844	1549932374.75	adult	75.8345	25.8562	-190.0002	689.8338	-0.91496	268.5953	-0.6104	234.3095	-0.53636	0.01059	-0.12978	528.9834	-0.68486	606.6724	-1.0248	355083	-0.52928	955.2674	0.40268	258.7295	0.36949	209.8437	0.52974	0.010598	-0.12077	556.7339	-0.038716	768.8028	0.24903	341781.625	0.46167
005	2019-02-11t2244	1549946775.07	adult	79.8346	29.8563	-186.0001	1962.9772	2.2868	338.4519	1.1279	286.9695	0.89536	0.010646	-0.075401	692.9534	0.86794	1183.6716	1.6867	445064.3125	1.189	1303.8713	1.931	264.3489	0.63604	202.5276	0.25684	0.01063	-0.089777	648.0948	0.85213	908.2182	1.1538	348147.5	0.70554
005	2019-02-12t0244	1549961174.88	adult	83.8345	33.8563	-182.0001	1073.297	0.041246	244.3743	-1.0524	190.6976	-1.4727	0.010606	-0.11437	603.858	0.082923	858.4891	0.17059	322574.125	-0.98772	1030.478	0.96881	228.5228	-0.33549	175.6818	-0.84821	0.010638	-0.08215	558.7551	0.25827	834.287	0.89669	300736.0625	-0.28031
005	2019-02-12t0644	1549975575.02	adult	87.8345	37.8563	-178.0001	1228.0149	0.43253	285.9338	0.043895	246.4535	0.096812	0.010622	-0.098867	570.0526	-0.18241	805.4957	-0.06702	376860.75	0.11091	867.9531	0.40737	258.1101	0.6518	202.4733	0.35071	0.010622	-0.097995	605.1888	0.79577	731.2876	0.44667	340189.1562	0.72585
005	2019-02-12t1044	1549989974.81	adult	91.8345	41.8563	-174.0002	1467.4247	1.0314	308.696	0.6983	264.7478	0.72213	0.010638	-0.08335	660.0233	0.71691	967.2396	0.72079	406243.9375	0.76023	623.627	-0.57811	210.8244	-0.67669	163.2443	-1.3046	0.010614	-0.10609	464.1104	-0.27967	560.4624	-0.4511	278077.4375	-0.61122
005	2019-02-12t1444	1550004376.27	adult	95.8349	45.8567	-169.9998	1395.0994	0.83214	325.7776	1.2207	279.1323	1.2633	0.010614	-0.10681	678.2975	0.94356	1079.8302	1.2657	429700.7188	1.3053	901.5034	0.79721	255.0607	0.72389	203.2757	0.44789	0.010598	-0.1219	579.6198	0.83895	777.0236	0.99412	336935.25	0.81513
005	2019-02-12t1844	1550018777.44	adult	99.8352	49.857	-165.9994	916.6829	-0.37774	259.2028	-0.33685	220.0119	-0.25573	0.010622	-0.099122	552.1406	-0.20132	736.2238	-0.37531	341629.25	-0.27463	870.1122	0.75105	247.6379	0.55742	199.686	0.29968	0.010638	-0.083253	578.9528	0.94063	742.3622	0.89618	325891.4375	0.61776
005	2019-02-12t2244	1550033175.01	adult	103.8345	53.8563	-162.0001	704.1742	-0.91306	261.6796	-0.19782	227.3847	0.056912	0.01063	-0.09143	520.9137	-0.45123	622.1577	-0.91583	344632	-0.13916	752.2221	0.26837	233.2897	0.16822	189.5491	-0.14648	0.010638	-0.083459	508.9741	0.41646	622.8969	0.23043	307009.2812	0.22535
005	2019-02-13t0244	1550047575.02	adult	107.8345	57.8563	-158.0001	636.2274	-1.0865	242.3564	-0.6174	206.328	-0.47089	0.010622	-0.099306	485.5209	-0.7403	567.4765	-1.1685	319425.75	-0.55776	740.5663	0.28236	249.5932	0.69768	207.123	0.61258	0.010671	-0.052321	499.0022	0.408	616.1945	0.26806	327466.3438	0.73614
005	2019-02-13t0644	1550061975.16	adult	111.8346	61.8564	-154.0001	1595.2554	1.2375	308.7009	1.1612	250.834	0.95752	0.010606	-0.11492	678.0247	1.1561	1098.8746	1.3658	407485.125	1.2508	1062.8035	1.9638	263.3193	1.155	212.0768	0.8255	0.01063	-0.091595	568.8339	1.1052	780.9188	1.427	346791.5625	1.2269
005	2019-02-13t1044	1550076376.03	adult	115.8348	65.8566	-149.9998	974.7	-0.27409	251.5422	-0.25235	203.2352	-0.42644	0.010598	-0.12273	601.4928	0.47579	851.3588	0.20433	332287.2188	-0.1736	671.0204	0.044712	234.6493	0.30568	194.3138	0.029486	0.010646	-0.076071	483.8004	0.40911	603.542	0.31843	308563.875	0.35945
005	2019-02-13t1450	1550091119.72	adult	119.9303	69.9521	-145.9044	1688.911	1.4443	285.772	0.72121	224.1058	0.30772	0.010614	-0.10729	670.7383	1.1945	969.2484	0.77431	376933.3125	0.80002	895.6036	1.2372	256.2706	1.02	198.1625	0.19561	0.010646	-0.076168	637.3981	1.8693	801.806	1.7079	336995.8125	1.0791
005	2019-02-13t1850	1550105524.77	adult	123.9317	73.9535	-141.903	1283.5083	0.45805	268.8184	0.34233	212.3658	0.0044197	0.01063	-0.09184	585.9117	0.43514	953.8169	0.71301	354033.8125	0.40647	1275.8188	3.2353	264.6759	1.3311	203.7656	0.44834	0.010606	-0.11519	647.82	2.0372	858.5131	2.1588	349372.1562	1.4251
005	2019-02-13t2250	1550119924.07	adult	127.9315	77.9533	-137.9031	1599.9229	1.2112	260.3746	0.1788	203.1824	-0.23706	0.010654	-0.068535	658.5452	1.1789	976.1301	0.82913	342132.1875	0.22564	1062.2603	2.1936	259.4164	1.2092	200.5032	0.29683	0.01063	-0.09192	632.4663	1.9684	866.4827	2.2828	341651.375	1.2835
005	2019-02-14t0250	1550134325.72	adult	131.932	81.9537	-133.9027	1010.4855	-0.21861	290.5271	1.0693	253.7026	1.5489	0.010638	-0.084309	554.3794	0.23079	708.035	-0.41881	382333.6875	1.1342	917.0751	1.4939	260.0558	1.2822	206.4148	0.58096	0.010622	-0.099745	616.0089	1.8887	776.9487	1.739	342753.5	1.3647
005	2019-02-14t0650	1550148723.01	adult	135.9312	85.953	-129.9034	861.8271	-0.58793	277.3454	0.77113	244.109	1.3039	0.010638	-0.084431	516.0288	-0.089402	695.2277	-0.46597	364986.5	0.83432	1065.5358	2.3279	268.719	1.6341	215.2411	1.0214	0.010622	-0.099769	593.4457	1.7533	839.252	2.24	354171.6875	1.721
005	2019-02-14t1050	1550163128	adult	139.9326	89.9544	-125.9021	1208.948	0.26751	239.8293	-0.22931	192.0378	-0.48793	0.010654	-0.068878	572.1739	0.50006	895.4991	0.50886	315135.7188	-0.18382	966.3404	1.8718	265.5287	1.5918	217.0899	1.1338	0.010638	-0.084192	562.2963	1.5362	818.4216	2.1765	349435.8125	1.6657
005	2019-02-14t1450	1550177538.23	adult	143.9354	93.9572	-121.8992	1188.3245	0.23019	244.633	-0.044308	198.9582	-0.19895	0.010638	-0.084542	573.6443	0.56634	892.4725	0.52649	321937.0625	0.013493	643.9068	0.19854	224.9416	0.21769	181.5997	-0.63858	0.01063	-0.091976	459.6263	0.61249	567.6121	0.47024	296248.125	0.28884
005	2019-02-14t1850	1550191937.19	adult	147.9351	97.9569	-117.8995	1282.7839	0.49185	278.519	0.98179	224.5402	0.78138	0.010646	-0.076683	640.1789	1.2741	927.1297	0.73469	366252.4062	1.0425	827.8057	1.2698	248.6775	1.105	208.7192	0.73203	0.010622	-0.099728	518.2371	1.2644	671.1324	1.293	327756.9375	1.1913
005	2019-02-14t2250	1550206330.45	adult	151.9333	101.955	-113.9014	1440.0901	0.93015	262.4672	0.55622	213.3485	0.39419	0.010614	-0.10771	565.7263	0.59171	914.2961	0.7174	346194.1875	0.638	831.7901	1.3793	247.4658	1.1039	209.76	0.78601	0.010654	-0.068411	512.9584	1.2905	645.5572	1.1912	325170.0625	1.1635
005	2019-02-15t0250	1550220729.06	adult	155.9329	105.9547	-109.9018	1387.819	0.83032	287.3249	1.3432	240.5268	1.464	0.010663	-0.060638	575.9576	0.7464	857.0768	0.47389	377257.5625	1.3954	790.2849	1.2283	244.6156	1.0412	212.2671	0.91907	0.010614	-0.10728	480.783	1.0363	585.603	0.82096	322648.0312	1.1359
005	2019-02-15t0650	1550235128.51	adult	159.9327	109.9545	-105.9019	1198.8361	0.36571	250.7917	0.28222	205.4223	0.13887	0.01063	-0.091576	546.7245	0.49712	864.0828	0.55412	330292.625	0.35144	769.4476	1.1863	257.093	1.547	224.9984	1.5901	0.010582	-0.13808	464.5653	0.93554	580.4211	0.85428	340134.0625	1.6774
005	2019-02-15t1044	1550249179.6	adult	163.8358	113.8576	-101.9988	1308.238	0.69636	276.8156	1.1102	233.7838	1.2683	0.010646	-0.075574	582.6758	0.90931	859.8401	0.57672	364012.4375	1.1764	771.5877	1.2706	240.3596	0.95157	205.3947	0.55985	0.010663	-0.060067	483.381	1.1997	636.1218	1.3587	315592.1562	1.005
005	2019-02-15t1444	1550263579.08	adult	167.8357	117.8574	-97.999	552.4312	-1.3322	236.1463	-0.12955	212.6215	0.44249	0.010638	-0.083036	414.7295	-0.80934	489.0105	-1.3543	310768.5625	-0.06847	546.2606	-0.029082	232.2977	0.6728	203.6776	0.47257	0.010622	-0.098863	425.5123	0.62913	497.9591	0.32199	306168.4062	0.75846
005	2019-02-15t1844	1550277979.17	adult	171.8357	121.8575	-93.999	1682.7416	1.8162	236.095	-0.11602	191.7549	-0.39292	0.010614	-0.10607	496.8321	0.080466	1013.4298	1.4862	311409.375	-0.037064	644.1823	0.61735	233.5666	0.74891	204.9313	0.54126	0.010646	-0.075226	412.9043	0.54286	561.8899	0.88778	307140.0312	0.81481
005	2019-02-15t2244	1550292378.6	adult	175.8355	125.8573	-89.9991	1631.2922	1.7173	242.6902	0.10877	196.7814	-0.18712	0.010598	-0.12124	465.1703	-0.23059	1034.9182	1.6417	320593.6875	0.20281	543.4056	0.051181	216.4265	0.11442	188.2909	-0.35594	0.010622	-0.09831	390.3861	0.34049	476.1844	0.24974	285250.0625	0.19451
005	2019-02-16t0244	1550306779.07	adult	179.8357	129.8574	-85.999	1027.4771	0.041102	254.4682	0.50512	202.0079	0.031616	0.010622	-0.097634	606.9842	1.3246	849.3131	0.66034	335389.1562	0.58631	675.4068	0.92551	229.8773	0.66227	202.3661	0.41211	0.010646	-0.074549	432.6051	0.86164	539.2546	0.81745	302288.6875	0.72683
005	2019-02-16t0644	1550321178.77	adult	183.8356	133.8574	-81.9991	827.954	-0.50964	264.9961	0.8692	227.2746	1.0853	0.010622	-0.09739	520.2713	0.41978	696.0496	-0.15505	349264.8125	0.9549	675.6315	0.99153	238.6633	1.0351	209.7874	0.82377	0.010671	-0.050688	469.4957	1.3372	567.6204	1.1132	313126.25	1.0806
005	2019-02-16t1044	1550335578.87	adult	187.8356	137.8574	-77.999															689.5935	1.1474	244.9898	1.3158	211.9319	0.94668	0.010582	-0.13602	501.4785	1.7707	600.2752	1.4533	324121.5	1.4436
005	2019-02-16t1444	1550349978.44	adult	191.8355	141.8573	-73.9992	826.1447	-0.48701	248.8175	0.38099	202.4521	0.065243	0.010638	-0.081437	591.9526	1.288	728.1263	0.06796	327443.8125	0.44914	532.5901	0.1726	230.5637	0.76989	205.1287	0.5653	0.010654	-0.065514	416.8721	0.84434	493.2139	0.59612	302960.75	0.82785
005	2019-02-16t1844	1550364378.87	adult	195.8356	145.8574	-69.999	1090.5833	0.32079	244.0556	0.23571	205.1953	0.18299	0.010646	-0.073406	490.1735	0.17227	734.42	0.12336	320933.125	0.29662	587.1472	0.58329	228.408	0.70185	197.8613	0.14495	0.010614	-0.1038	433.7386	1.099	511.3546	0.80332	301270.125	0.79475
005	2019-02-16t2244	1550378778.98	adult	199.8356	149.8574	-65.999	1283.3196	0.9355	259.5591	0.77768	219.7036	0.80897	0.010574	-0.143	501.0689	0.32295	819.6799	0.63051	343656.1875	0.90536	566.9116	0.49456	216.2823	0.22094	189.4433	-0.35326	0.010598	-0.1185	389.2882	0.61317	486.1122	0.63031	285708.9688	0.32351
005	2019-02-17t0244	1550393179.04	adult	203.8357	153.8574	-61.999	1168.6082	0.60917	259.4286	0.79172	220.5743	0.8529	0.010646	-0.072776	491.1094	0.23264	804.0044	0.56447	341148.5625	0.85854	645.9923	1.1005	229.5631	0.77984	203.7195	0.43557	0.010606	-0.10992	444.0551	1.3492	534.0591	1.1192	303023.25	0.88161
005	2019-02-17t0644	1550407578.74	adult	207.8356	157.8573	-57.9991	628.8173	-1.0902	228.2365	-0.30143	197.6082	-0.16702	0.010614	-0.10359	467.4245	-0.028019	579.6788	-0.72884	301043.9375	-0.21844	601.4207	0.84522	219.3397	0.36269	199.1938	0.1486	0.010622	-0.093518	390.8489	0.7372	467.486	0.56197	289089.7812	0.44731
005	2019-02-17t1044	1550421978.99	adult	211.8356	161.8574	-53.999	986.225	0.063074	252.3053	0.5688	214.5185	0.5881	0.010614	-0.10327	483.1016	0.18212	753.4971	0.30676	332790.6875	0.66329	543.7036	0.48009	212.0396	0.056923	195.015	-0.12301	0.010582	-0.13154	351.5182	0.27672	450.106	0.44987	280528.375	0.17517
005	2019-02-17t1444	1550436379.33	adult	215.8357	165.8575	-49.9989	928.3157	-0.11832	234.2153	-0.089639	198.001	-0.17299	0.010646	-0.071821	481.5645	0.18561	653.9855	-0.27499	307993.125	-0.027865	421.2921	-0.39995	210.1007	-0.024174	200.9377	0.1965	0.010574	-0.1386	327.9388	0.004744	390.4076	-0.086012	278173.3438	0.10215
005	2019-02-17t1844	1550450779.24	adult	219.8357	169.8575	-45.9989	1270.1443	1.0544	254.5652	0.68695	206.8791	0.23472	0.01063	-0.087215	545.6621	1.0267	969.8737	1.6563	335262.4062	0.77097	453.0587	-0.11995	212.4148	0.083409	201.8169	0.22427	0.010614	-0.09928	324.2183	-0.0045132	382.638	-0.12428	280175.125	0.17663
005	2019-02-17t2244	1550465179.28	adult	223.8357	173.8575	-41.9989	912.4543	-0.15979	238.3826	0.075044	212.1441	0.48557	0.010638	-0.07922	449.2933	-0.18704	631.0615	-0.3997	313711.4375	0.14756	402.9719	-0.48937	201.8656	-0.39411	192.8927	-0.338	0.010646	-0.067521	300.8002	-0.30029	347.2767	-0.45615	265453.2188	-0.33022
005	2019-02-18t0244	1550479578.75	adult	227.8356	177.8574	-37.9991	623.333	-1.1916	209.669	-1.0717	179.7422	-1.0984	0.010638	-0.079041	410.1882	-0.6929	559.7599	-0.83941	275924.375	-1.0073	464.0234	0.056089	210.9599	0.029091	202.4476	0.21456	0.010638	-0.074773	296.5697	-0.32862	367.9357	-0.19945	277623.2812	0.10258
005	2019-02-18t0644	1550493978.97	adult	231.8356	181.8574	-33.999
005	2019-02-18t1044	1550508375.14	adult	235.8346	185.8564	-30.0001
005	2019-02-18t1444	1550522776.76	adult	239.835	189.8568	-25.9996
005	2019-02-18t1844	1550537174.37	adult	243.8344	193.8561	-22.0003
005	2019-02-18t2244	1550551574.83	adult	247.8345	197.8563	-18.0002
005	2019-02-19t0244	1550565974.11	adult	251.8343	201.8561	-14.0004
005	2019-02-19t0644	1550580374.29	adult	255.8343	205.8561	-10.0003
005	2019-02-19t1044	1550594774.75	adult	259.8345	209.8562	-6.0002
005	2019-02-19t1444	1550609176.4	adult	263.8349	213.8567	-1.9997
005	2019-02-19t1844	1550623574.38	dead	267.8344	217.8561	1.9997
006	2019-02-08t1454	1549659375.09	egg	-1.9881	-53.9783	-245.8345
006	2019-02-08t1852	1549673689.61	larva	1.9881	-50.002	-241.8583
006	2019-02-08t2252	1549688090.23	larva	5.9883	-46.0018	-237.8581
006	2019-02-09t0252	1549702492.51	larva	9.9889	-42.0012	-233.8575
006	2019-02-09t0652	1549716892.36	larva	13.9889	-38.0012	-229.8575
006	2019-02-09t1052	1549731290.88	larva	17.9885	-34.0017	-225.8579
006	2019-02-09t1452	1549745692.79	larva	21.989	-30.0011	-221.8574
006	2019-02-09t1852	1549760091.53	larva	25.9887	-26.0015	-217.8578
006	2019-02-09t2253	1549774499.03	larva	29.9907	-21.9994	-213.8557
006	2019-02-10t0253	1549788899.36	larva	33.9908	-17.9993	-209.8556
006	2019-02-10t0653	1549803298.23	larva	37.9905	-13.9996	-205.8559
006	2019-02-10t1052	1549817695.53	larva	41.9898	-10.0004	-201.8566
006	2019-02-10t1453	1549832098.64	larva	45.9906	-5.9995	-197.8558	1018.1031	-0.030257	306.8157	0.46513	264.6476	0.3106	0.010614	-0.10648	668.1326	0.75017	909.0197	0.40482	404689.9375	0.53684	1654.7114	2.0877	296.3877	1.1034	222.962	1.0782	0.010638	-0.083009	823.7901	1.1423	1144.3814	1.2904	390046.1562	1.1698
006	2019-02-10t1852	1549846495.02	larva	49.9896	-2.0005	-193.8568	742.1807	-0.68231	276.0911	-0.26983	259.555	0.15803	0.01063	-0.090895	518.1783	-0.67037	628.7534	-0.80962	363611.9375	-0.21453	802.1424	-0.49615	253.7069	-0.08376	193.4668	-0.22142	0.01063	-0.090581	632.5155	-0.012621	751.1786	-0.29038	334132	-0.019168
006	2019-02-10t2253	1549860898.68	adult	53.9906	2.0005	-189.8558	935.6272	-0.24048	284.0405	-0.12817	247.1711	-0.16322	0.01063	-0.090877	655.488	0.57852	821.7129	0.014393	374081.3438	-0.07068	852.618	-0.29906	257.2136	0.05168	196.7317	-0.080632	0.010654	-0.066944	621.0543	-0.021979	754.8221	-0.22461	337978.625	0.10035
006	2019-02-11t0253	1549875302.48	adult	57.9917	6.0016	-185.8547	1159.2174	0.283	313.8694	0.52652	281.8505	0.64503	0.010638	-0.083063	615.1284	0.18147	936.5424	0.51264	413052.0938	0.58559	918.0429	-0.038377	264.6465	0.30831	201.9971	0.14981	0.010606	-0.11353	629.2831	0.10787	784.7705	-0.032925	349333.3438	0.39389
006	2019-02-11t0653	1549889698.7	adult	61.9907	10.0005	-181.8558	1591.2993	1.32	376.5678	1.9642	342.2101	2.1041	0.010736	0.01148	804.6182	1.9197	1024.8922	0.90375	491044.4688	1.9562	904.9838	-0.030325	264.1492	0.33807	198.4669	8.1871e-05	0.010598	-0.12113	643.2466	0.28922	838.8782	0.2869	348941.0938	0.43012
006	2019-02-11t1044	1549903579.61	adult	65.8465	13.8563	-178	771.4407	-0.67241	318.7608	0.5973	292.2706	0.88585	0.010622	-0.098646	612.6957	0.11883	715.135	-0.49029	420126.7812	0.67014	729.3969	-0.6016	247.3154	-0.1177	194.0917	-0.18464	0.010646	-0.074297	558.4132	-0.25469	660.4771	-0.50369	325219.6875	-0.064058
006	2019-02-11t1444	1549917978.76	adult	69.8462	17.8561	-174.0002	694.0594	-0.87872	297.4377	0.072811	273.9285	0.42803	0.010614	-0.10644	561.0451	-0.38015	648.7669	-0.80679	392320.3125	0.14643	826.2381	-0.20583	251.5342	0.053616	190.8872	-0.31712	0.010687	-0.034921	607.6432	0.2017	759.3935	0.051545	329509.7812	0.079514
006	2019-02-11t1844	1549932379.31	adult	73.8464	21.8562	-170	860.9661	-0.48111	317.8658	0.54846	285.3691	0.7217	0.010638	-0.08312	607.327	0.035552	737.3539	-0.41531	418311.375	0.61076	727.7184	-0.52149	247.1309	-0.024627	195.36	-0.11288	0.010622	-0.097457	555.6332	-0.1099	640.9292	-0.48583	325718.5625	0.04667
006	2019-02-11t2244	1549946779.65	adult	77.8465	25.8563	-165.9999	551.6774	-1.2687	249.3185	-1.0455	232.3105	-0.54815	0.010622	-0.098777	437.046	-1.5274	492.9215	-1.5616	328601.8125	-0.98902	647.7602	-0.75919	233.5178	-0.34133	189.438	-0.32937	0.010614	-0.10529	509.3042	-0.35908	599.1863	-0.61103	308009.9375	-0.26849
006	2019-02-12t0244	1549961179.48	adult	81.8464	29.8563	-162	882.7482	-0.44074	302.0166	0.2934	266.4611	0.42781	0.01072	-0.0045732	641.485	0.41035	754.7752	-0.32912	394433.6875	0.29706	946.7099	0.55113	251.9937	0.3166	199.8319	0.16499	0.010614	-0.10542	566.5106	0.25127	742.7195	0.30503	332379.6875	0.39456
006	2019-02-12t0644	1549975579.61	adult	85.8465	33.8563	-158	1658.8304	1.5254	326.5952	0.97885	282.0877	0.96278	0.010671	-0.05194	676.3152	0.78617	1147.5034	1.5608	428492.9375	1.0199	635.2979	-0.65131	225.4647	-0.37571	185.6919	-0.39408	0.010646	-0.074457	472.8083	-0.39526	542.2627	-0.71805	296486.0312	-0.32646
006	2019-02-12t1044	1549989979.44	adult	89.8464	37.8563	-154	1084.6304	0.067661	291.6441	0.2323	247.0829	0.18023	0.010671	-0.051991	655.3995	0.64594	984.6898	0.79909	382637.0625	0.26843	687.3237	-0.33561	231.1794	-0.10874	199.3348	0.23658	0.01063	-0.090362	441.1132	-0.53729	621.5558	-0.13937	304463.25	-0.047596
006	2019-02-12t1444	1550004380.98	adult	93.8468	41.8567	-149.9996	806.1451	-0.64013	242.9766	-0.86229	209.8813	-0.6966	0.010646	-0.075587	489.9676	-0.86118	677.8101	-0.6634	319514.25	-0.81914	565.0391	-0.80626	206.9283	-0.75473	180.077	-0.56506	0.010646	-0.075065	403.4178	-0.74671	483.1065	-0.87293	272110.6875	-0.70948
006	2019-02-12t1844	1550018782.06	adult	97.8471	45.857	-145.9993	1101.587	0.089076	239.5313	-0.86487	193.5958	-1.0449	0.010614	-0.10685	550.0286	-0.24524	928.5271	0.54233	315941.75	-0.80355	447.684	-1.2873	196.1741	-1.0141	177.4393	-0.66698	0.01063	-0.090946	342.6057	-1.1763	397.5351	-1.3221	258361.3594	-0.96216
006	2019-02-12t2244	1550033179.7	adult	101.8465	49.8563	-141.9999	1587.0339	1.2688	248.6285	-0.56248	198.8985	-0.80804	0.010654	-0.067945	564.6107	-0.058594	970.3444	0.74305	326697.8438	-0.52165	560.9087	-0.68914	201.6847	-0.80231	177.9396	-0.64717	0.010622	-0.098947	394.6398	-0.63276	477.6198	-0.74139	265820.4062	-0.74394
006	2019-02-13t0244	1550047579.66	adult	105.8465	53.8563	-137.9999	890.6981	-0.46088	252.8223	-0.38507	208.6097	-0.44366	0.010614	-0.10704	538.1017	-0.26254	698.5966	-0.54884	333472.5625	-0.31828	679.3925	-0.051579	219.7334	-0.22406	188.6753	-0.19038	0.010654	-0.067919	437.395	-0.17619	588.0541	0.046425	288729.75	-0.18026
006	2019-02-13t0644	1550061979.84	adult	109.8465	57.8564	-133.9999	859.5343	-0.54576	251.0828	-0.36069	205.3751	-0.46121	0.01063	-0.091554	533.2921	-0.25721	744.6137	-0.32143	330676.0625	-0.30333	564.5048	-0.56231	215.5612	-0.32295	184.6698	-0.38088	0.010663	-0.06025	407.2424	-0.37266	491.1875	-0.5153	283031.8438	-0.28453
006	2019-02-13t1044	1550076380.77	adult	113.8468	61.8566	-129.9996	1097.6497	0.025726	243.4186	-0.49418	193.4999	-0.75573	0.010638	-0.083824	544.1208	-0.10055	877.0975	0.319	320338.875	-0.44265	752.3585	0.43455	234.2829	0.27897	197.4271	0.1714	0.010582	-0.13822	516.7923	0.67501	659.0727	0.65827	309956.3125	0.37661
006	2019-02-13t1450	1550091124.47	adult	117.9423	65.9521	-125.9042	1339.2107	0.60244	285.5987	0.68017	225.9414	0.32845	0.010614	-0.10726	678.075	1.2381	1067.6717	1.2316	376704.7188	0.75854	585.0397	-0.3644	234.9709	0.33102	204.9643	0.50262	0.010663	-0.060518	435.5385	0.0088316	530.2833	-0.1344	308516.8125	0.37388
006	2019-02-13t1850	1550105529.59	adult	121.9437	69.9535	-121.9027	1240.7925	0.35639	268.5207	0.29997	216.1909	0.094978	0.010622	-0.099571	651.3126	1.0334	957.9365	0.72299	353910.3125	0.36913	720.6528	0.37008	244.9538	0.67809	212.1637	0.82878	0.010638	-0.084068	480.242	0.47319	627.2376	0.57065	322359.25	0.74096
006	2019-02-13t2250	1550119928.84	adult	125.9435	73.9533	-117.9029	1768.5358	1.6158	287.7436	0.88601	226.9714	0.52232	0.010638	-0.084105	701.4169	1.5621	1085.3529	1.332	378670.5625	0.94887	674.194	0.17352	225.3947	0.083621	195.5841	0.064448	0.010646	-0.076299	427.7126	0.050042	563.9511	0.20011	296394	0.13726
006	2019-02-14t0250	1550134330.57	adult	129.944	77.9538	-113.9025	800.5296	-0.72167	260.7039	0.21716	213.6502	0.14513	0.010654	-0.068606	582.9297	0.47841	687.6657	-0.52201	342564.9062	0.2644	716.4434	0.43041	235.967	0.46032	205.6701	0.53746	0.010606	-0.11526	472.4719	0.51805	585.3717	0.39782	311476.4062	0.54686
006	2019-02-14t0650	1550148727.75	adult	133.9432	81.953	-109.9032	705.098	-0.96386	243.3638	-0.20415	199.895	-0.27167	0.010622	-0.099965	532.3315	0.043621	628.8421	-0.78625	320753.5	-0.13838	628.1337	0.010225	221.547	0.016769	196.0872	0.08804	0.010614	-0.10751	391.84	-0.18019	526.263	0.043188	292220.5	0.094518
006	2019-02-14t1050	1550163132.73	adult	137.9446	85.9544	-105.9019	917.8293	-0.45316	259.0832	0.28891	209.83	0.1259	0.010646	-0.076666	584.8891	0.59719	774.1517	-0.082363	340694.375	0.34306	497.9767	-0.64083	213.9265	-0.21304	193.5948	-0.030922	0.010638	-0.084191	365.7395	-0.38025	444.5661	-0.47848	281527.25	-0.15289
006	2019-02-14t1450	1550177543.11	adult	141.9474	89.9573	-101.899	762.7354	-0.84088	225.4179	-0.62206	181.019	-0.87508	0.010622	-0.10011	514.5152	-0.035474	693.1089	-0.45002	297100.75	-0.55919	461.4417	-0.80486	209.1006	-0.358	191.228	-0.15354	0.010606	-0.11532	342.0096	-0.56398	411.5301	-0.66859	276012.8125	-0.27542
006	2019-02-14t1850	1550191942.05	adult	145.9471	93.957	-97.8993	1814.0464	1.8298	254.4199	0.25635	196.656	-0.27224	0.010638	-0.084515	618.0369	1.0265	1074.4092	1.4334	334816.625	0.31691	657.2686	0.29992	233.7466	0.54647	206.7837	0.63092	0.010598	-0.12304	438.3561	0.43455	552.687	0.39581	308779.25	0.64636
006	2019-02-14t2250	1550206335.25	adult	149.9453	97.9551	-93.9012	1089.8126	0.0079682	212.8754	-0.91597	171.1423	-1.1981	0.010638	-0.084458	486.1697	-0.22254	807.6667	0.16486	280144	-0.865	591.2971	-0.0089281	220.4908	0.10332	202.0075	0.38869	0.010638	-0.084114	379.0391	-0.098057	451.7962	-0.2801	290165.875	0.16876
006	2019-02-15t0250	1550220733.93	adult	153.9449	101.9547	-89.9015	986.2814	-0.23983	225.0703	-0.52842	184.8467	-0.66683	0.010622	-0.099909	494.8347	-0.09283	776.7503	0.046286	296642.7188	-0.46353	601.9673	0.10927	215.952	-0.033792	193.7282	-0.042146	0.01063	-0.091835	384.6664	0.014778	485.8976	0.032707	284408.75	0.037347
006	2019-02-15t0650	1550235133.3	adult	157.9447	105.9546	-85.9017	924.8979	-0.3706	211.5685	-0.91964	171.3316	-1.1878	0.010606	-0.115	472.5147	-0.28161	691.0526	-0.35091	279270.4688	-0.84842	600.5909	0.1626	225.3143	0.34057	210.68	0.83735	0.010622	-0.099412	364.7002	-0.14122	489.0783	0.11761	296964.1875	0.42194
006	2019-02-15t1044	1550249184.37	adult	161.8478	109.8576	-81.9986	950.9659	-0.27871	209.4384	-0.97351	168.0403	-1.3229	0.010646	-0.075738	479.3743	-0.17691	820.4815	0.35053	275411.5	-0.92674	431.9647	-0.77985	207.6938	-0.29693	192.7018	-0.10848	0.01063	-0.091397	329.4308	-0.47084	395.1521	-0.55867	273532.7812	-0.22733
006	2019-02-15t1444	1550263583.9	adult	165.8477	113.8575	-77.9988	1063.3552	0.05083	227.8909	-0.39337	195.1474	-0.25653	0.010622	-0.098807	421.5376	-0.74867	669.554	-0.40745	300360.25	-0.32432	454.5063	-0.60273	219.1731	0.15984	205.3317	0.55851	0.010606	-0.11453	344.9405	-0.26382	407.4467	-0.41652	289308.4375	0.2532
006	2019-02-15t1844	1550277983.96	adult	169.8477	117.8575	-73.9987	500.2214	-1.4742	199.9631	-1.261	172.809	-1.1565	0.010606	-0.11401	384.0078	-1.1235	443.1057	-1.5983	263951.25	-1.1918	399.4512	-0.89246	204.5474	-0.3783	193.8629	-0.057286	0.010614	-0.10655	300.9753	-0.70357	344.0374	-0.87727	269798	-0.2968
006	2019-02-15t2244	1550292383.38	adult	173.8475	121.8574	-69.9989	1142.8314	0.32869	231.8359	-0.24381	190.5261	-0.44201	0.010638	-0.082525	485.9231	-0.022324	840.1931	0.56564	305096	-0.1833	438.2353	-0.61731	218.4418	0.18011	209.7399	0.80486	0.010598	-0.12176	305.832	-0.6167	359.823	-0.71279	288561.625	0.28021
006	2019-02-16t0244	1550306783.92	adult	177.8477	125.8575	-65.9988	557.8462	-1.2976	211.1465	-0.89416	188.0509	-0.54417	0.010646	-0.074367	382.2284	-1.1094	477.2738	-1.3844	277657.625	-0.84521	325.8091	-1.2739	203.0206	-0.39265	198.4392	0.19512	0.010646	-0.074741	267.7832	-1.0059	300.4057	-1.1567	266972.125	-0.33554
006	2019-02-16t0644	1550321183.6	adult	181.8476	129.8574	-61.9988	562.3361	-1.2792	213.1926	-0.82018	187.115	-0.58024	0.010622	-0.097526	380.6173	-1.113	481.1044	-1.347	280987.8125	-0.75434	344.2901	-1.1342	186.3116	-1.0211	179.3442	-0.84483	0.010574	-0.14425	261.0643	-1.0525	295.7333	-1.1671	246676.5938	-0.91835
006	2019-02-16t1044	1550335583.66	adult	185.8476	133.8574	-57.9988	517.485	-1.3994	206.2421	-1.0401	180.6064	-0.85158	0.010663	-0.058195	374.1505	-1.169	440.5674	-1.555	270795.8125	-1.0022	376.5972	-0.89728	199.9295	-0.47052	191.4548	-0.1839	0.010582	-0.13619	277.5634	-0.83444	320.1266	-0.93252	264506.75	-0.36584
006	2019-02-16t1444	1550349983.23	adult	189.8475	137.8573	-53.9989
006	2019-02-16t1844	1550364383.64	adult	193.8476	141.8574	-49.9988
006	2019-02-16t2244	1550378783.91	adult	197.8477	145.8575	-45.9988	687.4131	-0.89675	221.2929	-0.53336	189.9286	-0.47361	0.010614	-0.10445	455.0691	-0.21838	573.102	-0.78465	291885.3125	-0.4559	374.2797	-0.84081	203.9656	-0.2827	196.7581	0.072703	0.010622	-0.095622	281.3897	-0.71756	329.2718	-0.78153	268826.7188	-0.2049
006	2019-02-17t0244	1550393183.85	adult	201.8476	149.8575	-41.9988	837.8563	-0.43094	219.1695	-0.61144	185.7141	-0.6702	0.010622	-0.09634	473.7748	0.017273	641.9345	-0.38068	288865.375	-0.53969	373.7955	-0.8221	193.5361	-0.70905	187.9213	-0.45048	0.01063	-0.087034	257.6686	-0.99029	306.3373	-0.96627	254887.0625	-0.64014
006	2019-02-17t0644	1550407583.53	adult	205.8476	153.8574	-37.9989	637.9354	-1.0566	199.1386	-1.3243	176.7255	-1.0846	0.010638	-0.080402	369.1089	-1.2063	503.6652	-1.174	262066.3594	-1.2701	333.4615	-1.0916	202.6539	-0.33882	199.5429	0.18287	0.010614	-0.10171	263.0188	-0.91186	292.7342	-1.0781	267300.5	-0.25341
006	2019-02-17t1044	1550421983.9	adult	209.8477	157.8575	-33.9988	548.8	-1.354	206.114	-1.1003	187.3503	-0.63484	0.010622	-0.095643	346.1426	-1.489	463.2337	-1.4135	271658.25	-1.0316	320.2657	-1.1791	197.1017	-0.58111	194.5192	-0.13661	0.01063	-0.085334	254.4712	-1.0109	296.6371	-1.0311	259582.875	-0.50917
006	2019-02-17t1444	1550436384.1	adult	213.8477	161.8576	-29.9987
006	2019-02-17t1844	1550450784.21	adult	217.8477	165.8576	-25.9987
006	2019-02-17t2244	1550465184.12	adult	221.8477	169.8576	-21.9987
006	2019-02-18t0244	1550479583.79	adult	225.8476	173.8575	-17.9988
006	2019-02-18t0644	1550493983.79	adult	229.8476	177.8575	-13.9988
006	2019-02-18t1044	1550508380.02	adult	233.8466	181.8564	-9.9998
006	2019-02-18t1444	1550522781.8	adult	237.8471	185.8569	-5.9993
006	2019-02-18t1844	1550537179.19	adult	241.8463	189.8562	-2.0001
006	2019-02-18t2244	1550551579.68	dead	245.8465	193.8563	2.0001
007	2019-02-08t1454	1549659379.72	egg	-1.9881	-53.9783	-225.8359
007	2019-02-08t1852	1549673694.28	larva	1.9881	-50.0021	-221.8597
007	2019-02-08t2252	1549688094.83	larva	5.9883	-46.0019	-217.8595
007	2019-02-09t0252	1549702497.22	larva	9.989	-42.0013	-213.8588
007	2019-02-09t0652	1549716897.04	larva	13.9889	-38.0013	-209.8589
007	2019-02-09t1052	1549731295.6	larva	17.9885	-34.0017	-205.8593
007	2019-02-09t1452	1549745697.53	larva	21.989	-30.0012	-201.8588
007	2019-02-09t1852	1549760096.21	larva	25.9887	-26.0015	-197.8591
007	2019-02-09t2253	1549774503.79	larva	29.9908	-21.9994	-193.857
007	2019-02-10t0253	1549788904.3	larva	33.9909	-17.9993	-189.8569
007	2019-02-10t0653	1549803303.02	larva	37.9906	-13.9996	-185.8572
007	2019-02-10t1052	1549817700.44	larva	41.9898	-10.0004	-181.8579
007	2019-02-10t1453	1549832103.29	larva	45.9906	-5.9996	-177.8572	1167.3373	0.31444	298.7018	0.28316	259.5559	0.1925	0.010622	-0.098707	576.5974	-0.099486	900.779	0.36964	393689	0.34779	1576.531	1.848	285.6438	0.79756	214.1623	0.69225	0.01063	-0.090809	821.7255	1.1291	1221.2662	1.6081	376192.8438	0.86818
007	2019-02-10t1852	1549846499.98	larva	49.9897	-2.0005	-173.8581	1074.8853	0.09463	309.1802	0.47944	272.9844	0.47312	0.010622	-0.098684	630.5147	0.37211	823.8625	0.03212	407499.5312	0.54712	1075.4498	0.36441	276.2364	0.56372	207.6448	0.3985	0.010646	-0.074968	689.299	0.3592	942.3364	0.52352	363250.9062	0.62086
007	2019-02-10t2253	1549860903.53	adult	53.9907	2.0005	-169.8571	749.5123	-0.67997	287.328	-0.053026	255.2588	0.028756	0.01063	-0.090877	583.9729	-0.085051	670.8403	-0.64363	378410.9375	0.0051819	1085.1237	0.4541	281.6135	0.75909	209.3633	0.46996	0.010654	-0.066944	703.2447	0.53289	939.0263	0.58452	370040.0938	0.8113
007	2019-02-11t0253	1549875307.41	adult	57.9918	6.0016	-165.856	877.0992	-0.39045	333.2661	0.97419	306.6823	1.2417	0.010614	-0.10643	647.3848	0.48081	776.3745	-0.19364	439577.9375	1.0549	927.5583	-0.006612	298.0174	1.2841	237.058	1.6739	0.010614	-0.10577	689.3705	0.52649	845.3845	0.24216	393084.9688	1.3724
007	2019-02-11t0653	1549889703.47	adult	61.9907	10.0005	-161.8571	631.3251	-0.99551	276.2268	-0.37461	240.4625	-0.37236	0.010638	-0.083055	500.4297	-0.90406	571.5254	-1.1171	363514.4375	-0.32276	899.2646	-0.050034	280.4915	0.82006	219.9032	0.92998	0.01063	-0.090047	620.3004	0.124	786.0975	0.038934	369407.25	0.89188
007	2019-02-11t1044	1549903584.38	adult	65.8465	13.8563	-158.0013	557.0309	-1.1946	277.0466	-0.38444	273.2364	0.41647	0.010654	-0.067422	453.8061	-1.3568	505.1356	-1.4361	364039.25	-0.34196	627.5733	-0.96412	231.1583	-0.59828	192.0095	-0.27484	0.010622	-0.097698	504.5124	-0.65606	578.7525	-0.90159	304666.6875	-0.53177
007	2019-02-11t1444	1549917983.61	adult	69.8463	17.8561	-154.0015	821.61	-0.56484	298.2874	0.093001	258.7335	0.048299	0.010598	-0.12196	595.6878	-0.058267	722.9185	-0.46906	394037.6875	0.17772	1349.4857	1.7245	315.9678	1.9866	244.598	2.0068	0.010638	-0.081974	838.5389	1.9856	1100.2871	1.7784	415813.6875	2.0606
007	2019-02-11t1844	1549932384.08	adult	73.8464	21.8562	-150.0014	1127.6946	0.18371	322.1772	0.6516	278.4391	0.5468	0.010663	-0.059649	642.0726	0.35826	961.3886	0.61879	423018.625	0.69711	1043.0322	0.68565	276.9796	0.876	221.6688	1.0231	0.010638	-0.081868	581.4556	0.096998	851.4466	0.62537	364505.2188	0.94225
007	2019-02-11t2244	1549946784.47	adult	77.8465	25.8563	-146.0013	667.0363	-0.97856	301.4427	0.20456	274.9224	0.53631	0.010558	-0.16066	524.0659	-0.71874	595.0841	-1.0835	399713.0312	0.31895	794.9174	-0.17532	272.1922	0.82276	225.5915	1.228	0.010622	-0.097511	579.7032	0.21685	732.4945	0.11614	358749.3125	0.90051
007	2019-02-12t0244	1549961184.28	adult	81.8465	29.8563	-142.0013	620.1141	-1.1051	294.5063	0.11275	277.1801	0.70348	0.010663	-0.059759	460.435	-1.276	550.0175	-1.2994	386686.7188	0.15414	942.9923	0.53581	274.8264	1.0014	219.553	1.0124	0.010614	-0.10542	608.8108	0.60305	784.9158	0.5424	362496	1.0861
007	2019-02-12t0644	1549975584.51	adult	85.8465	33.8563	-138.0013	1460.3898	1.0224	351.9591	1.5919	310.6174	1.7074	0.010663	-0.059787	721.8347	1.212	1030.1684	0.9999	462122.3438	1.6434	1027.7327	1.0318	279.1313	1.2324	213.9509	0.8209	0.010606	-0.1134	669.1902	1.263	887.0297	1.2808	368453.375	1.325
007	2019-02-12t1044	1549989984.32	adult	89.8465	37.8563	-134.0013	540.327	-1.3095	274.6535	-0.18103	263.6057	0.61962	0.010654	-0.067675	435.5316	-1.4207	496.723	-1.542	360894.75	-0.13717	678.4027	-0.37532	258.3811	0.70703	216.6277	0.98231	0.010646	-0.07475	527.8667	0.20552	621.6748	-0.13866	339771.125	0.76348
007	2019-02-12t1444	1550004385.91	adult	93.8469	41.8567	-130.0009	930.2179	-0.32795	280.3448	0.054301	236.4803	0.026757	0.010663	-0.059927	622.9196	0.39392	808.7911	-0.035346	368092.6875	0.094434	808.6122	0.31334	256.0046	0.71777	205.4052	0.53023	0.010598	-0.12176	598.61	0.94384	724.4686	0.60626	338182.0625	0.80924
007	2019-02-12t1844	1550018786.92	adult	97.8472	45.857	-126.0006	1081.8142	0.039812	295.1721	0.51364	237.8339	0.18796	0.010622	-0.099078	651.6603	0.71802	857.5694	0.20304	389036.875	0.58469	692.7511	-0.13292	261.7099	0.95345	223.408	1.3259	0.010566	-0.15292	502.4126	0.21994	610.8968	0.015236	346765.6562	1.0713
007	2019-02-12t2244	1550033184.55	adult	101.8465	49.8563	-122.0012	619.7782	-1.1167	274.8039	0.093371	245.6991	0.52961	0.010622	-0.099169	486.7366	-0.79994	575.0735	-1.1426	362191.5625	0.16002	746.9897	0.20543	269.6228	1.2424	224.9983	1.3998	0.010622	-0.098947	548.7715	0.72383	692.6355	0.63248	355362.8125	1.3208
007	2019-02-13t0244	1550047584.58	adult	105.8465	53.8563	-118.0012	1144.0315	0.1589	302.011	0.86233	252.837	0.8527	0.01063	-0.091478	652.1913	0.82746	836.2314	0.10628	397748.5625	0.93093	950.8405	1.2783	273.3803	1.3991	220.8046	1.2144	0.010638	-0.083554	606.3382	1.3202	783.1487	1.3124	359768.4688	1.4664
007	2019-02-13t0644	1550061984.75	adult	109.8466	57.8564	-114.0012	1241.7007	0.38401	283.7395	0.47797	234.4531	0.41262	0.010614	-0.10712	620.9242	0.58208	897.7919	0.40626	374252.3438	0.55419	705.168	0.13883	245.6778	0.5963	207.9449	0.64526	0.010606	-0.11485	504.0381	0.49011	631.8284	0.40807	324294.75	0.68029
007	2019-02-13t1044	1550076385.81	adult	113.8469	61.8567	-110.0009	972.4078	-0.27789	293.1167	0.79818	252.8099	1.0705	0.010622	-0.099412	563.5349	0.085611	768.8282	-0.19442	386327.75	0.87196	740.7883	0.37611	242.8442	0.54338	202.5076	0.39778	0.010622	-0.099453	495.4313	0.48333	631.1513	0.47338	320068.625	0.61581
007	2019-02-13t1450	1550091129.31	adult	117.9423	65.9521	-105.9055	1757.5564	1.6131	268.2412	0.22316	212.104	-0.1082	0.010663	-0.060422	616.0077	0.64328	1010.0276	0.9592	352200.6875	0.26441	824.5552	0.85447	255.7984	0.98293	213.2513	0.87632	0.010614	-0.10735	524.9122	0.81638	679.0054	0.85698	337398.125	1.066
007	2019-02-13t1850	1550105534.6	adult	121.9438	69.9536	-101.904	820.2234	-0.65646	241.5841	-0.41812	194.2067	-0.61569	0.010663	-0.060513	492.9616	-0.48213	699.9053	-0.49097	317199.875	-0.38026	945.8569	1.5203	254.5071	0.98142	210.8697	0.76966	0.010614	-0.10743	521.0792	0.8447	724.8657	1.2253	335694.8125	1.0651
007	2019-02-13t2250	1550119933.72	adult	125.9435	73.9533	-97.9043	816.9723	-0.67161	254.2293	-0.018708	215.7381	0.15054	0.010679	-0.044928	538.7018	0.0071174	688.6844	-0.52941	333294.625	0.01101	841.8734	1.0335	228.8243	0.19428	194.4196	0.010439	0.010622	-0.099699	440.003	0.16276	630.584	0.65015	301590.4688	0.26559
007	2019-02-14t0250	1550134335.59	adult	129.9441	77.9538	-93.9037	1496.7728	0.95493	290.2339	1.0254	244.3921	1.1876	0.010614	-0.1076	564.3243	0.30066	941.5473	0.67028	382818.5312	1.1079	770.2474	0.70829	262.6378	1.3372	225.2883	1.4634	0.010638	-0.084133	510.1616	0.86735	647.0514	0.81818	345631.3125	1.4063
007	2019-02-14t0650	1550148732.7	adult	133.9433	81.953	-89.9045	1380.8777	0.67455	271.0373	0.56422	224.0653	0.56805	0.010622	-0.099965	544.3484	0.15867	900.5301	0.49497	357227.1875	0.63705	575.9944	-0.26186	235.5017	0.48545	211.6546	0.83743	0.01063	-0.091944	407.1888	-0.035992	491.6547	-0.19531	310155.6875	0.55553
007	2019-02-14t1050	1550163137.64	adult	137.9446	85.9544	-85.9032	741.2106	-0.88754	241.2755	-0.21281	218.9946	0.4517	0.010622	-0.10007	402.5039	-1.1588	557.3347	-1.1139	318001.125	-0.14657	753.0165	0.70924	246.69	0.9118	213.4641	0.94461	0.010614	-0.10755	476.739	0.67968	611.6568	0.68961	325384.0625	0.99953
007	2019-02-14t1450	1550177548.16	adult	141.9475	89.9573	-81.9002	1160.8521	0.155	268.6463	0.61316	227.6044	0.81519	0.010622	-0.10011	566.632	0.47046	847.0904	0.29182	354075.8438	0.68784	737.0358	0.67779	243.9162	0.86217	210.3663	0.80238	0.01063	-0.091996	476.4126	0.74154	616.9043	0.79036	321237.6875	0.93781
007	2019-02-14t1850	1550191947.19	adult	145.9473	93.9571	-77.9005	1501.9308	1.0368	284.6568	1.1317	233.8709	1.1021	0.010687	-0.037468	626.8962	1.1134	950.779	0.82988	372900.4062	1.1616	567.5743	-0.19082	208.9887	-0.33898	187.8315	-0.33114	0.010614	-0.10753	362.1862	-0.31904	484.2585	-0.098877	275656.125	-0.26054
007	2019-02-14t2250	1550206340.18	adult	149.9453	97.9551	-73.9025	1587.7878	1.2914	248.7909	0.13689	206.1645	0.11418	0.010736	0.010071	494.7764	-0.13715	781.9518	0.037482	324423.2812	0.12983	765.9892	0.96555	251.6875	1.2378	217.8087	1.2002	0.010736	0.010416	521.9151	1.3419	661.8257	1.2678	328200.4375	1.2279
007	2019-02-15t0250	1550220738.92	adult	153.945	101.9548	-69.9028	2139.4453	2.773	248.4047	0.16486	198.319	-0.15481	0.010736	0.010207	575.4994	0.71738	1020.6597	1.2729	323919.75	0.15778	680.0244	0.55468	239.9857	0.85255	210.5159	0.82784	0.010736	0.010495	467.2469	0.86267	564.6119	0.62507	312941.3125	0.84326
007	2019-02-15t0650	1550235138.27	adult	157.9448	105.9546	-65.903	1537.6963	1.2475	276.129	1.0277	230.881	1.1078	0.010736	0.01066	562.3605	0.63199	878.5071	0.60742	360072.25	1.0209	618.7056	0.26831	227.1524	0.40913	199.2578	0.24035	0.010736	0.010707	428.2379	0.52282	536.0567	0.47814	296206.75	0.4003
007	2019-02-15t1044	1550249189.4	adult	161.8479	109.8577	-61.9999	1033.5986	-0.057603	259.8802	0.57182	225.2269	0.91814	0.010736	0.010982	489.7616	-0.069994	758.8427	0.030321	338883.8438	0.56529	692.8002	0.76331	256.0654	1.526	229.1708	1.8161	0.010736	0.010935	479.8044	1.126	594.684	0.99506	333909.3125	1.516
007	2019-02-15t1444	1550263588.92	adult	165.8478	113.8575	-58	704.2797	-0.925	259.3741	0.58583	233.7074	1.2782	0.010736	0.011315	463.3608	-0.3126	609.0833	-0.7271	338223.8438	0.57959	474.6008	-0.48222	229.9822	0.57139	210.2633	0.82142	0.010736	0.011128	363.1569	-0.067339	422.9372	-0.29421	299896.8125	0.56212
007	2019-02-15t1844	1550277988.93	adult	169.8478	117.8575	-54	834.287	-0.55168	252.929	0.40711	214.8218	0.53679	0.010736	0.011656	495.0741	0.048347	729.7127	-0.058552	329819.4062	0.40082	603.0895	0.34342	241.9672	1.0581	218.586	1.2725	0.010736	0.01135	414.4513	0.53736	519.7331	0.5259	315525.25	1.0483
007	2019-02-15t2244	1550292388.35	adult	173.8476	121.8574	-50.0002	773.2646	-0.70438	257.0786	0.55701	220.7364	0.78518	0.010736	0.012012	495.6511	0.081104	678.1733	-0.31114	335230.5	0.55063	501.3896	-0.23088	231.6558	0.68916	211.1917	0.88335	0.010736	0.011662	407.6357	0.50746	461.034	0.10208	302079.2188	0.67917
007	2019-02-16t0244	1550306788.96	adult	177.8478	125.8576	-46	550.5073	-1.3184	255.5708	0.52996	234.0533	1.3419	0.010736	0.012359	424.7779	-0.65219	495.8444	-1.283	333264.3125	0.52333	493.3089	-0.23431	217.9142	0.18436	199.4036	0.24757	0.010736	0.011984	369.8598	0.135	426.427	-0.12965	284160.125	0.17454
007	2019-02-16t0644	1550321188.59	adult	181.8477	129.8575	-42.0001	1031.0975	0.062001	249.716	0.36214	211.6309	0.43274	0.010736	0.012603	517.4346	0.37258	742.5133	0.086972	325629.625	0.35489	479.475	-0.28039	235.5582	0.89858	221.1969	1.4454	0.010736	0.01236	361.8641	0.088118	414.651	-0.18387	307167.9375	0.88731
007	2019-02-16t1044	1550335588.68	adult	185.8477	133.8575	-38.0001	1877.9657	2.5427	240.2431	0.072164	192.1934	-0.36912	0.010736	0.012872	505.5696	0.27504	1020.6731	1.6534	313276.9375	0.064369	581.8325	0.42201	228.0869	0.63542	212.5431	0.97829	0.010736	0.012705	370.5515	0.23317	447.0862	0.13365	297425.375	0.62404
007	2019-02-16t1444	1550349988.32	adult	189.8476	137.8574	-34.0002	1012.2838	0.055604	243.9575	0.21139	213.4497	0.52553	0.010736	0.013022	440.2173	-0.42259	684.6494	-0.18467	318120.5312	0.20335	484.9517	-0.16147	228.896	0.69272	215.0246	1.1185	0.010736	0.013104	365.3384	0.21688	421.5916	-0.039897	298480.375	0.68073
007	2019-02-16t1844	1550364388.65	adult	193.8477	141.8575	-30.0001	1316.7386	0.98666	258.201	0.70368	221.8424	0.88911	0.010736	0.013206	490.4457	0.16283	805.3382	0.51248	336694.1875	0.6955	594.4839	0.60759	233.0932	0.8813	219.3168	1.3545	0.010736	0.013735	369.5113	0.3081	443.7791	0.19098	303953.5625	0.86838
007	2019-02-16t2244	1550378789.05	adult	197.8478	145.8576	-26	753.3135	-0.69591	237.2977	0.011227	213.0059	0.51827	0.010736	0.013463	423.7819	-0.57763	627.1956	-0.47689	309436.2188	0.0022585	491.7292	-0.041161	231.4724	0.83399	220.4863	1.4114	0.010736	0.014518	341.2985	0.0081531	404.0299	-0.12012	301840.0625	0.82048
007	2019-02-17t0244	1550393188.91	adult	201.8478	149.8575	-22	1254.8829	0.86338	242.4003	0.1926	205.3102	0.1839	0.010736	0.013795	475.8413	0.041421	809.012	0.58136	316090.0312	0.18314	385.6975	-0.73939	211.5797	0.033264	206.0302	0.57935	0.010736	0.01532	283.0296	-0.67648	319.2415	-0.84982	275899.875	0.021046
007	2019-02-17t0644	1550407588.57	adult	205.8477	153.8574	-18.0001	994.705	0.071552	233.9054	-0.099126	204.941	0.1635	0.010736	0.014145	411.9719	-0.69653	677.3863	-0.16212	305012.6562	-0.10926	364.2699	-0.87225	207.2716	-0.14566	200.6064	0.24389	0.010736	0.016214	282.3597	-0.66653	318.9263	-0.83611	270282.125	-0.15806
007	2019-02-17t1044	1550421989.02	adult	209.8478	157.8576	-14	853.0659	-0.3724	230.6967	-0.21566	204.299	0.12769	0.010736	0.014496	422.163	-0.56752	635.1763	-0.39935	300828.4688	-0.22646	344.0575	-1.0052	207.9192	-0.12007	203.0008	0.35498	0.010736	0.017028	277.0651	-0.71648	306.5214	-0.93733	271126.6875	-0.13325
007	2019-02-17t1444	1550436389.22	adult	213.8478	161.8576	-10	813.9161	-0.49891	234.2211	-0.08942	200.3815	-0.058423	0.010736	0.01479	480.033	0.15546	626.6885	-0.44231	305424.375	-0.10087	324.6462	-1.1411	209.4	-0.056011	207.7585	0.60878	0.010736	0.017737	261.0955	-0.91211	289.1639	-1.0928	273057.625	-0.070134
007	2019-02-17t1844	1550450789.28	adult	217.8479	165.8576	-5.9999
007	2019-02-17t2244	1550465189.2	adult	221.8478	169.8576	-2
007	2019-02-18t0244	1550479588.88	dead	225.8477	173.8575	2
011	2019-02-08t1454	1549659397.26	egg	-1.9882	-53.9786	-269.8312
011	2019-02-08t1852	1549673712.16	larva	1.9882	-50.0022	-265.8549
011	2019-02-08t2252	1549688112.48	larva	5.9883	-46.0021	-261.8548
011	2019-02-09t0252	1549702515.02	larva	9.989	-42.0014	-257.8541
011	2019-02-09t0652	1549716914.95	larva	13.989	-38.0014	-253.8541
011	2019-02-09t1052	1549731313.75	larva	17.9886	-34.0018	-249.8544
011	2019-02-09t1452	1549745715.54	larva	21.9891	-30.0013	-245.8539
011	2019-02-09t1852	1549760114.32	larva	25.9888	-26.0016	-241.8543
011	2019-02-09t2253	1549774522.13	larva	29.991	-21.9995	-237.8521
011	2019-02-10t0253	1549788922.53	larva	33.9911	-17.9993	-233.852
011	2019-02-10t0653	1549803321.17	larva	37.9907	-13.9997	-229.8523
011	2019-02-10t1052	1549817718.88	larva	41.99	-10.0004	-225.853
011	2019-02-10t1453	1549832121.48	larva	45.9908	-5.9996	-221.8523	666.7632	-0.84177	274.3105	-0.26385	243.0536	-0.19026	0.010736	0.011415	491.9261	-0.88543	616.2918	-0.84495	357700.9688	-0.27069	868.4917	-0.32216	258.9105	0.036542	196.7461	-0.071651	0.010736	0.011526	636.1398	-0.050083	769.3517	-0.25906	337619.3125	0.028434
011	2019-02-10t1852	1549846518.2	larva	49.9899	-2.0005	-217.8532	870.0649	-0.38367	300.0457	0.2726	277.408	0.5769	0.010736	0.011439	602.4667	0.11183	757.6527	-0.25352	391259.5625	0.26528	1102.3829	0.44921	279.3145	0.65218	204.8469	0.27616	0.010736	0.011756	719.0614	0.55408	957.9676	0.59008	364226.0625	0.64229
011	2019-02-10t2253	1549860922.13	adult	53.991	2.0005	-213.8521	680.2958	-0.84342	267.2034	-0.51306	234.5377	-0.46309	0.010736	0.011458	524.2634	-0.63909	605.5139	-0.92854	348433.25	-0.52008	1320.1677	1.2155	295.8559	1.172	211.9376	0.58217	0.010736	0.011957	775.6069	1.0214	1132.322	1.4336	385796.0625	1.1607
011	2019-02-11t0253	1549875326.08	adult	57.992	6.0016	-209.851	1446.0802	0.96778	332.3309	0.95261	295.6939	0.97764	0.010736	0.011472	717.0978	1.1277	960.6751	0.61906	433359.4375	0.94489	1488.834	1.867	298.9418	1.3111	224.7478	1.1388	0.010736	0.012134	738.4824	0.86866	1118.3076	1.4808	389820.125	1.2994
011	2019-02-11t0653	1549889721.95	adult	61.9909	10.0005	-205.8521	685.6117	-0.86457	272.5652	-0.45996	255.3816	-0.0092343	0.010736	0.01148	514.3052	-0.77526	615.8395	-0.91962	355425	-0.46732	998.4255	0.2917	256.6558	0.11707	193.7359	-0.20515	0.010736	0.012292	608.4894	0.038964	812.7132	0.16398	334679.1875	0.10835
011	2019-02-11t1044	1549903602.96	adult	65.8467	13.8563	-201.9963	2259.8582	2.9527	341.4127	1.1304	296.2498	0.98398	0.010736	0.011477	691.24	0.84829	1192.3324	1.659	445202.1875	1.1226	932.9565	0.12314	257.7983	0.19411	195.8292	-0.10937	0.010736	0.01243	660.1074	0.50258	809.7326	0.223	336168.9375	0.18511
011	2019-02-11t1444	1549918001.92	adult	69.8464	17.856	-197.9966	1894.9839	2.0765	350.7072	1.3385	320.7638	1.5985	0.010736	0.01146	728.125	1.1723	1130.568	1.3876	457322.2188	1.3307	1137.3723	0.94202	271.2524	0.64516	207.9513	0.42121	0.010736	0.012565	675.2256	0.72386	914.3472	0.83652	353713.1875	0.6351
011	2019-02-11t1844	1549932402.58	adult	73.8466	21.8562	-193.9964	1354.7472	0.74963	286.8934	-0.19243	240.3845	-0.41366	0.010736	0.011414	617.1004	0.12633	890.7129	0.29257	374108.9688	-0.20014	637.1266	-0.8683	238.3189	-0.29051	202.6434	0.20161	0.010736	0.012673	471.6611	-0.7827	565.7043	-0.88289	310767.8125	-0.29854
011	2019-02-11t2244	1549946802.89	adult	77.8467	25.8563	-189.9963	976.9863	-0.19908	265.8979	-0.64788	220.0174	-0.861	0.010736	0.011345	599.2506	-0.020084	844.1294	0.082126	346730.9375	-0.65556	574.0212	-1.0518	207.4802	-1.1251	167.3688	-1.2801	0.010736	0.012618	429.7393	-1.01	514.0323	-1.0755	270554.1562	-1.1314
011	2019-02-12t0244	1549961202.96	adult	81.8467	29.8563	-185.9963	759.8326	-0.75168	259.5535	-0.72801	231.0952	-0.48171	0.010736	0.011303	496.7842	-0.93741	670.0496	-0.73059	338457.75	-0.73564	653.1029	-0.6591	221.2137	-0.60658	185.0279	-0.47113	0.010736	0.012485	445.3086	-0.75667	545.9227	-0.80202	288462.6875	-0.61393
011	2019-02-12t0644	1549975603.4	adult	85.8469	33.8565	-181.9962	1041.9341	-0.03832	255.1244	-0.74871	205.255	-1.0424	0.010736	0.011275	596.5859	0.040323	866.5313	0.21761	332682.1875	-0.75624	638.7424	-0.63653	218.3597	-0.5886	190.8849	-0.17081	0.010736	0.012269	398.961	-1.0188	509.5633	-0.90763	284741.0312	-0.59598
011	2019-02-12t1044	1549990003.22	adult	89.8468	37.8564	-177.9962	1825.2725	1.9416	284.9795	0.070176	216.2102	-0.64075	0.010736	0.011223	637.1408	0.47433	1187.0642	1.77	371613.2188	0.062793	642.5255	-0.535	206.9837	-0.83435	173.7926	-0.86489	0.010736	0.011975	419.9084	-0.71884	571.2205	-0.43976	269906.7188	-0.84141
011	2019-02-12t1444	1550004390.7	adult	93.8433	41.8529	-173.9997	1248.7671	0.47357	279.3166	0.029	227.4388	-0.21923	0.010736	0.011135	603.9086	0.2144	895.1967	0.37897	364228.7812	0.021689	698.7875	-0.19155	213.3203	-0.56299	182.1903	-0.47367	0.010736	0.011658	411.9476	-0.67292	536.2163	-0.54753	278169.6562	-0.57025
011	2019-02-12t1844	1550018791.58	adult	97.8436	45.8532	-169.9995	1474.4458	1.0181	281.6755	0.17919	238.3248	0.20155	0.010736	0.011043	571.9189	-0.037811	849.5352	0.16462	367304.8125	0.17188	812.2904	0.43008	246.2568	0.48947	213.1008	0.87908	0.010736	0.011389	488.9037	0.10184	674.0663	0.41109	321118.875	0.48135
011	2019-02-12t2244	1550033189.21	adult	101.8429	49.8525	-166.0001	895.1849	-0.43745	247.7304	-0.58504	204.4324	-0.64993	0.010736	0.010952	519.0071	-0.49277	761.7308	-0.25214	323040.4062	-0.59195	574.8766	-0.62204	211.1216	-0.51832	183.6544	-0.39857	0.010736	0.011174	388.8636	-0.68366	473.0242	-0.77081	275302.5	-0.52531
011	2019-02-13t0244	1550047589.21	adult	105.8429	53.8525	-162.0001	879.9549	-0.48716	230.4882	-0.95151	182.5916	-1.2064	0.010736	0.010854	552.7146	-0.12298	771.4814	-0.20193	300556.6562	-0.95808	644.5861	-0.22217	218.0895	-0.27383	195.5787	0.11147	0.010736	0.010978	377.7634	-0.70444	533.8578	-0.30534	284388.75	-0.28092
011	2019-02-13t0644	1550061989.59	adult	109.843	57.8526	-158	1378.4785	0.71679	248.3076	-0.43203	200.4347	-0.60975	0.010736	0.010777	565.4847	0.051061	904.5448	0.43833	323793.0625	-0.43884	476.1364	-1.0028	207.2492	-0.57668	183.2734	-0.44243	0.010736	0.010811	376.7058	-0.64491	425.9143	-0.9439	270252.9688	-0.58335
011	2019-02-13t1044	1550076390.6	adult	113.8433	61.8529	-153.9997	856.16	-0.5597	211.7448	-1.3179	170.5962	-1.461	0.010736	0.010708	471.0808	-0.80097	727.1065	-0.39228	276115.1875	-1.3237	487.7725	-0.90184	201.208	-0.74258	178.4829	-0.67272	0.010736	0.010666	354.7278	-0.77932	428.6303	-0.8677	262375.1875	-0.74888
011	2019-02-13t1450	1550091134.04	adult	117.9387	65.9483	-149.9043	819.2907	-0.65356	249.3979	-0.27302	213.3048	-0.070365	0.010736	0.010638	498.4799	-0.48314	712.0545	-0.44878	325214.875	-0.27983	589.2116	-0.34321	223.332	-0.033307	198.7005	0.22017	0.010736	0.010541	411.9428	-0.20442	500.0066	-0.33627	291224.9375	-0.040549
011	2019-02-13t1850	1550105539.38	adult	121.9402	69.9498	-145.9028	621.7651	-1.1344	240.76	-0.44015	208.3585	-0.15827	0.010736	0.010547	477.1475	-0.63353	557.6941	-1.1601	313951	-0.44664	608.9356	-0.20052	229.2669	0.17999	204.2124	0.46548	0.010736	0.010462	422.4504	-0.052597	525.5126	-0.11155	298964.0312	0.17232
011	2019-02-13t2250	1550119938.45	adult	125.9399	73.9495	-141.9031	1374.5007	0.66859	226.5934	-0.76479	184.0604	-0.89791	0.010736	0.010425	517.0391	-0.19995	838.6428	0.17426	295477.7812	-0.77066	422.045	-1.1197	207.9626	-0.47887	192.7826	-0.065484	0.010736	0.010419	333.4464	-0.81452	381.6265	-1.0314	271183.2188	-0.48535
011	2019-02-14t0250	1550134340.44	adult	129.9405	77.9501	-137.9026	1056.7615	-0.10464	222.6609	-0.82409	180.1211	-0.99183	0.010736	0.010288	492.3684	-0.38683	826.7696	0.13124	290349.7812	-0.82981	456.7138	-0.91103	189.7592	-1.0589	170.6354	-1.1161	0.010736	0.010397	329.415	-0.80779	391.7517	-0.92176	247446.0156	-1.0643
011	2019-02-14t0650	1550148737.39	adult	133.9396	81.9492	-133.9034	867.3441	-0.57049	210.6077	-1.1137	165.4645	-1.4679	0.010736	0.010151	480.6277	-0.45141	689.7526	-0.49902	274632.4688	-1.1189	364.7803	-1.3641	184.881	-1.2147	172.5314	-1.0459	0.010736	0.010385	285.8082	-1.1764	327.3851	-1.3274	241084.8594	-1.2199
011	2019-02-14t1050	1550163142.42	adult	137.941	85.9506	-129.902	722.0474	-0.93466	208.3066	-1.1417	177.3124	-1.0301	0.010736	0.010051	417.8638	-1.0109	570.1472	-1.0529	271631.75	-1.1471	909.5491	1.5378	228.9188	0.30165	207.9304	0.67291	0.010736	0.010339	400.1738	-0.051484	586.4028	0.51302	298510.125	0.29334
011	2019-02-14t1450	1550177553.03	adult	141.944	89.9536	-125.8991	1903.6329	2.013	261.5311	0.40979	209.8311	0.17027	0.010736	0.010007	486.9801	-0.30282	1131.4629	1.6618	341036.5	0.40239	785.6475	0.93926	225.8182	0.22786	202.43	0.40597	0.010736	0.010334	385.8838	-0.13785	588.6548	0.58963	294466.9062	0.21961
011	2019-02-14t1850	1550191951.96	adult	145.9437	93.9533	-121.8994	1719.0938	1.5885	268.9059	0.67564	208.4784	0.1643	0.010736	0.010013	636.6302	1.2087	1202.3166	2.0578	350653.3125	0.6681	702.6398	0.54811	211.3552	-0.25438	183.3262	-0.55984	0.010736	0.010368	411.2476	0.1663	541.9802	0.31836	275607.125	-0.26191
011	2019-02-14t2250	1550206345.03	adult	149.9418	97.9514	-117.9013	1109.2347	0.058003	243.6252	-0.014566	191.0934	-0.45053	0.010736	0.01007	609.8386	1.0043	911.6249	0.67976	317687.3125	-0.021533	719.6795	0.70715	215.7495	-0.069119	189.617	-0.24768	0.010736	0.010416	393.783	0.050483	522.0839	0.23784	281337.3438	-0.077098
011	2019-02-15t0250	1550220743.8	adult	153.9414	101.951	-113.9016	823.1295	-0.66612	255.8589	0.3863	227.2155	0.94339	0.010736	0.010207	439.7931	-0.6457	628.5688	-0.69891	333640.0625	0.37916	983.2946	2.2851	246.359	1.0876	215.4955	1.0859	0.010736	0.010494	432.3799	0.50462	717.6831	1.7769	321252.125	1.078
011	2019-02-15t0650	1550235143.12	adult	157.9412	105.9508	-109.9018	1109.5283	0.1169	249.2679	0.21745	203.6775	0.059079	0.010736	0.01066	558.0117	0.58773	820.7646	0.31219	325045.2812	0.21054	724.3646	0.8848	214.1973	-0.074125	183.3435	-0.59143	0.010736	0.010706	428.1126	0.52146	566.5166	0.71184	279313.3125	-0.082449
011	2019-02-15t1044	1550249194.24	adult	161.8443	109.8539	-105.9987	1979.9404	2.4746	286.5618	1.3892	221.8496	0.78578	0.010736	0.010982	662.4907	1.7078	1288.1609	2.78	373676.625	1.3831	649.9004	0.50945	232.1023	0.62288	211.382	0.87735	0.010736	0.010935	394.0936	0.21578	523.049	0.4372	302661.375	0.6137
011	2019-02-15t1444	1550263593.92	adult	165.8442	113.8538	-101.9988	890.8627	-0.41796	258.1947	0.54913	215.1557	0.53983	0.010736	0.011315	563.335	0.72974	721.2154	-0.13439	336685.9062	0.54286	586.1706	0.18686	231.9505	0.64631	209.5418	0.78295	0.010736	0.011127	391.6918	0.2404	476.5028	0.12867	302463.4688	0.63698
011	2019-02-15t1844	1550277993.83	adult	169.8442	117.8538	-97.9988	828.2278	-0.56843	234.047	-0.18759	187.3786	-0.56928	0.010736	0.011656	540.7488	0.5302	727.5209	-0.070356	305197.2188	-0.19455	455.0945	-0.5548	207.6443	-0.25943	191.1127	-0.2052	0.010736	0.01135	328.3731	-0.404	393.567	-0.48175	270768.2188	-0.26828
011	2019-02-15t2244	1550292393.19	adult	173.844	121.8536	-93.999	772.8654	-0.70551	249.3758	0.31263	215.2393	0.56187	0.010736	0.012012	511.0574	0.24488	658.2979	-0.41872	325186.0625	0.30598	680.4339	0.86461	230.4413	0.64234	201.8841	0.38021	0.010736	0.011662	401.8886	0.44396	492.6558	0.35663	300495.5	0.6324
011	2019-02-16t0244	1550306793.84	adult	177.8442	125.8538	-89.9988	1081.2915	0.18353	268.2776	0.93728	216.713	0.63097	0.010736	0.012359	601.4603	1.2464	829.6213	0.54098	349834.0312	0.9311	595.7339	0.40135	229.0127	0.61431	202.9374	0.43976	0.010736	0.011983	410.2881	0.58681	523.7135	0.66315	298632.5312	0.604
011	2019-02-16t0644	1550321193.47	adult	181.8441	129.8537	-85.9989	909.712	-0.28532	215.4821	-0.74607	175.3604	-1.0659	0.010736	0.012603	463.0981	-0.21742	754.5104	0.15276	280988.6562	-0.75433	390.4695	-0.84253	187.902	-0.95909	172.6148	-1.2131	0.010736	0.01236	314.2111	-0.45112	348.3143	-0.73241	245024.2031	-0.96768
011	2019-02-16t1044	1550335593.6	adult	185.8441	133.8537	-81.9989
011	2019-02-16t1444	1550349993.16	adult	189.844	137.8536	-77.999	920.3065	-0.21514	225.397	-0.40274	189.8303	-0.46656	0.010736	0.013022	456.2162	-0.24449	723.1116	0.029622	293917.6875	-0.41117	450.9944	-0.38408	208.3235	-0.12347	194.9094	0.00085659	0.010736	0.013104	325.367	-0.24962	380.0001	-0.39515	271653.9062	-0.13392
011	2019-02-16t1844	1550364393.59	adult	193.8441	141.8537	-73.9989	1243.9366	0.76865	236.7737	-0.014608	197.0508	-0.16328	0.010736	0.013206	489.9164	0.15683	771.5046	0.32209	308752.9688	-0.023147	675.3433	1.1475	217.602	0.26008	202.7134	0.42491	0.010736	0.013735	339.6613	-0.046465	485.1568	0.55035	283753	0.24846
011	2019-02-16t2244	1550378793.95	adult	197.8442	145.8538	-69.9988	965.7764	-0.048392	242.9998	0.20524	212.8222	0.51037	0.010736	0.013463	437.8511	-0.41609	672.8612	-0.21709	316871.75	0.19635	596.7113	0.67356	234.315	0.94937	217.0584	1.218	0.010736	0.014517	375.1002	0.41757	493.9137	0.67506	305546.8125	0.93559
011	2019-02-17t0244	1550393193.83	adult	201.8442	149.8538	-65.9988	1012.9416	0.11245	229.8619	-0.24137	196.3396	-0.20708	0.010736	0.013795	461.9569	-0.12083	763.1552	0.3173	299739.875	-0.25096	495.5986	0.024328	220.8101	0.413	208.8215	0.73811	0.010736	0.015319	324.1196	-0.16809	420.2799	0.06195	287936.375	0.39978
011	2019-02-17t0644	1550407593.5	adult	205.8441	153.8537	-61.9989	1437.5468	1.4718	239.1516	0.085751	202.249	0.044428	0.010736	0.014145	461.5751	-0.10667	861.8016	0.91207	311853.75	0.075661	369.0388	-0.83832	186.6634	-1.0077	181.0982	-0.87543	0.010736	0.016213	263.0905	-0.91096	308.3022	-0.93428	243409.0312	-1.0175
011	2019-02-17t1044	1550421993.96	adult	209.8442	157.8538	-57.9988	1190.9709	0.71769	232.8556	-0.13796	195.4485	-0.27049	0.010736	0.014495	491.8581	0.27729	757.3729	0.32134	303643.7188	-0.14875	627.3724	1.0658	204.4835	-0.2665	194.1657	-0.15708	0.010736	0.017028	297.7572	-0.44683	414.0004	0.081812	266646.4375	-0.27914
011	2019-02-17t1444	1550436394.17	adult	213.8443	161.8539	-53.9987	1027.4003	0.20459	242.2399	0.20569	210.9203	0.42435	0.010736	0.01479	437.7341	-0.36753	697.6017	-0.018831	315880.8438	0.19423	484.5803	0.062384	193.7396	-0.73698	188.9531	-0.4932	0.010736	0.017737	254.335	-1.0028	339.1237	-0.60554	252636.4844	-0.74821
011	2019-02-17t1844	1550450794.41	adult	217.8444	165.854	-49.9987	545.2045	-1.406	193.672	-1.617	172.2999	-1.3778	0.010736	0.015032	364.1034	-1.2853	497.3126	-1.2183	252548.2344	-1.6287	318.8641	-1.1808	176.9801	-1.4933	172.1236	-1.5239	0.010736	0.018366	238.0581	-1.2173	288.4619	-1.0905	230782.0312	-1.5011
011	2019-02-17t2244	1550465194.21	adult	221.8443	169.8539	-45.9987	914.0173	-0.15717	189.0378	-1.8328	158.6054	-2.0625	0.010736	0.015238	402.3753	-0.79995	651.5762	-0.27716	246505.2812	-1.8447	290.7683	-1.4035	177.0488	-1.5188	174.538	-1.4238	0.010736	0.018951	226.9073	-1.3731	252.2755	-1.457	230871.5625	-1.526
011	2019-02-18t0244	1550479594.04	adult	225.8443	173.8539	-41.9988	1029.3481	0.25689	200.0687	-1.4398	172.5365	-1.4339	0.010736	0.015424	388.7775	-0.97739	643.5336	-0.31908	260889.625	-1.4522	374.2254	-0.71527	189.8991	-0.95208	186.3467	-0.75075	0.010736	0.019518	250.3583	-1.0291	312.0305	-0.81956	247628.4062	-0.96256
011	2019-02-18t0644	1550493994.04	adult	229.8443	177.8539	-37.9988
011	2019-02-18t1044	1550508390.21	adult	233.8432	181.8528	-33.9998
011	2019-02-18t1444	1550522792.09	adult	237.8437	185.8533	-29.9993
011	2019-02-18t1844	1550537189.29	adult	241.8429	189.8525	-26.0001
011	2019-02-18t2244	1550551589.84	adult	245.8431	193.8527	-21.9999
011	2019-02-19t0244	1550565988.98	adult	249.8429	197.8524	-18.0002
011	2019-02-19t0644	1550580389.35	adult	253.843	201.8526	-14.0001
011	2019-02-19t1044	1550594789.94	adult	257.8431	205.8527	-9.9999
011	2019-02-19t1444	1550609191.51	adult	261.8436	209.8532	-5.9995
011	2019-02-19t1844	1550623589.45	adult	265.843	213.8526	-2
011	2019-02-19t2244	1550637989.81	dead	269.8431	217.8527	2
013	2019-02-08t1454	1549659405.97	egg	-1.9882	-57.9798	-173.8326
013	2019-02-08t1852	1549673721.01	larva	1.9882	-54.0034	-169.8562
013	2019-02-08t2252	1549688121.38	larva	5.9883	-50.0033	-165.8561
013	2019-02-09t0252	1549702523.85	larva	9.989	-46.0026	-161.8554
013	2019-02-09t0652	1549716923.76	larva	13.989	-42.0027	-157.8554
013	2019-02-09t1052	1549731322.65	larva	17.9887	-38.003	-153.8557
013	2019-02-09t1452	1549745724.75	larva	21.9892	-34.0024	-149.8551
013	2019-02-09t1852	1549760123.19	larva	25.9888	-30.0028	-145.8556
013	2019-02-09t2253	1549774531.14	larva	29.991	-26.0006	-141.8534
013	2019-02-10t0253	1549788931.7	larva	33.9912	-22.0005	-137.8532
013	2019-02-10t0653	1549803330.45	larva	37.9908	-18.0008	-133.8536
013	2019-02-10t1052	1549817727.99	larva	41.9901	-14.0015	-129.8542
013	2019-02-10t1453	1549832130.5	larva	45.9908	-10.0008	-125.8535	1183.7306	0.3523	267.2572	-0.42204	218.8204	-0.75233	0.010736	0.011415	630.202	0.39809	999.3484	0.79046	348503.3438	-0.42875	377.1461	-1.8282	197.6111	-1.7085	183.7591	-0.64128	0.010736	0.011526	302.7399	-2.1685	342.5516	-2.0224	257684.8125	-1.7118
013	2019-02-10t1852	1549846527.35	larva	49.99	-6.0017	-121.8544	1702.9668	1.5613	283.865	-0.093796	227.1935	-0.60126	0.010736	0.011439	642.1016	0.47964	1162.8742	1.4947	370159.9688	-0.10089	1017.8934	0.18318	268.7827	0.34951	206.8754	0.36486	0.010736	0.011756	641.6134	0.046957	877.7488	0.24853	350492.6875	0.34044
013	2019-02-10t2253	1549860931.32	larva	53.9911	-2.0006	-117.8533	505.9806	-1.255	279.2049	-0.23872	269.6043	0.36926	0.010736	0.011458	436.2061	-1.4562	472.9691	-1.5066	364083.125	-0.24587	934.838	-0.03272	295.4734	1.1609	229.9498	1.3673	0.010736	0.011957	682.9428	0.39584	837.1667	0.1371	385297.25	1.1496
013	2019-02-11t0253	1549875335.45	adult	57.9922	2.0006	-113.8522	779.3641	-0.62376	304.7061	0.31502	274.6568	0.47219	0.010736	0.011472	592.0165	-0.033001	717.4046	-0.45367	397336.7188	0.30753	853.4492	-0.254	251.845	-0.065996	193.5874	-0.21575	0.010736	0.012134	631.2919	0.12187	769.605	-0.10174	328405.875	-0.074165
013	2019-02-11t0653	1549889731.16	adult	61.991	5.9994	-109.8534	1021.5845	-0.054201	339.4969	1.1001	296.6363	0.99489	0.010736	0.01148	758.6972	1.4934	916.4599	0.42041	442703.9688	1.0924	1251.2291	1.1629	329.2237	2.2573	240.1217	1.8071	0.010736	0.012292	932.2399	2.3701	1165.3883	1.8209	429307.75	2.2434
013	2019-02-11t1044	1549903612.15	adult	65.8469	9.8552	-105.9975	699.4031	-0.84786	272.3281	-0.49549	241.3104	-0.37084	0.010736	0.011477	542.0469	-0.53732	633.1388	-0.8596	355115.8125	-0.50298	637.4728	-0.92888	263.898	0.37554	221.1563	0.98775	0.010736	0.01243	502.0503	-0.67439	571.4924	-0.93694	344123	0.36612
013	2019-02-11t1444	1549918011.12	adult	69.8466	13.8549	-101.9978	1072.7241	0.053111	299.2645	0.11621	259.0362	0.055862	0.010736	0.01146	662.6119	0.56355	908.8161	0.37763	390240.875	0.10854	892.088	0.037111	231.2924	-0.55362	178.014	-0.87412	0.010736	0.012565	585.1791	0.028145	760.7706	0.058527	301605.2812	-0.56102
013	2019-02-11t1844	1549932411.7	adult	73.8467	17.8551	-97.9977	476.4474	-1.4395	214.0751	-1.9343	205.3499	-1.2979	0.010736	0.011414	329.4909	-2.5449	412.978	-1.9126	279153.875	-1.9421	684.3147	-0.68765	262.6882	0.44479	224.7261	1.1551	0.010736	0.012673	507.7824	-0.49328	595.1569	-0.72742	342545.4375	0.43521
013	2019-02-11t2244	1549946812.04	adult	77.8468	21.8552	-93.9976	1529.8967	1.1914	353.1473	1.4446	279.3829	0.64984	0.010736	0.011345	806.9588	1.91	1121.9519	1.3824	460504.0312	1.4371	811.3774	-0.11001	245.4584	0.018086	196.0176	-0.04593	0.010736	0.012618	583.4561	0.24757	714.4077	0.017494	320077.75	0.0095499
013	2019-02-12t0244	1549961212.28	adult	81.8469	25.8552	-89.9975	1363.5994	0.77569	326.845	0.89064	287.3146	0.96413	0.010736	0.011303	725.9506	1.1971	1082.3875	1.2233	426205.875	0.88325	1141.6873	1.3548	272.0353	0.91773	211.6978	0.67487	0.010736	0.012485	698.0223	1.345	959.7037	1.5257	354734.0625	0.90791
013	2019-02-12t0644	1549975612.59	adult	85.847	29.8553	-85.9974	947.0311	-0.27888	319.9577	0.81843	282.6222	0.97675	0.010736	0.011275	639.4945	0.44173	779.158	-0.20009	417224.8125	0.81106	1315.1948	2.2648	258.7517	0.62174	205.817	0.47119	0.010736	0.012269	602.7658	0.70211	887.5305	1.2838	337412.25	0.61272
013	2019-02-12t1044	1549990012.4	adult	89.8469	33.8553	-81.9975	2098.8191	2.6338	350.895	1.6737	297.171	1.5122	0.010736	0.011223	764.1197	1.6679	1315.3694	2.3856	457567.0625	1.6663	780.4429	0.078894	234.6379	-0.0050123	188.3018	-0.2392	0.010736	0.011975	537.7833	0.29044	680.9125	0.21488	305967.8125	-0.013024
013	2019-02-12t1444	1550004400.25	adult	93.8435	37.8519	-78.0008	2223.6428	2.9265	337.2345	1.4496	270.3632	0.94808	0.010736	0.011135	799.7065	2.0628	1274.801	2.1992	439753.8438	1.442	976.6431	1.0856	250.9235	0.56528	203.975	0.46838	0.010736	0.011658	582.9811	0.80839	756.5355	0.80268	327204.2812	0.55686
013	2019-02-12t1844	1550018801.15	adult	97.8438	41.8522	-74.0006	1656.5443	1.4718	322.6859	1.1952	261.0485	0.83483	0.010736	0.011042	766.9676	1.8109	1134.0493	1.5251	420782.4375	1.1875	1115.6298	1.8589	236.478	0.19588	187.3532	-0.23717	0.010736	0.011389	633.3708	1.364	846.0729	1.4892	308367.3125	0.18804
013	2019-02-12t2244	1550033198.79	adult	101.8431	45.8515	-70.0012	1541.0635	1.1554	308.9206	0.94813	253.2589	0.7456	0.010736	0.010952	651.2822	0.76646	1132.1714	1.5151	402832.4375	0.94047	655.0717	-0.23651	227.0014	-0.040391	193.0793	0.011382	0.010736	0.011174	454.7151	-0.10406	570.9981	-0.14479	296009.8125	-0.047829
013	2019-02-13t0244	1550047598.74	adult	105.8431	49.8515	-66.0013	1936.6877	2.0982	293.0373	0.63468	233.4271	0.28367	0.010736	0.010854	636.3217	0.6758	1188.1859	1.7815	382120.6562	0.62712	769.5701	0.39015	223.6322	-0.10613	192.5262	-0.021995	0.010736	0.010978	494.0161	0.32523	624.2979	0.28153	291616.4062	-0.11338
013	2019-02-13t0644	1550061999.18	adult	109.8432	53.8516	-62.0011	2093.5957	2.4566	302.2336	0.95285	242.2864	0.64792	0.010736	0.010777	663.4432	0.98924	1169.3215	1.6962	394112.6562	0.94493	789.0616	0.55693	225.0675	-0.032813	186.4458	-0.30257	0.010736	0.010811	523.8457	0.66659	692.9894	0.80954	293488.0625	-0.040066
013	2019-02-13t1044	1550076400.51	adult	113.8436	57.852	-58.0008	710.9673	-0.91168	263.9398	0.039393	229.8418	0.36318	0.010736	0.010708	488.1618	-0.63717	579.2935	-1.0932	344177.4375	0.032195	583.9339	-0.41616	210.3543	-0.46009	184.4867	-0.4052	0.010736	0.010665	405.696	-0.32196	485.2434	-0.49283	274302.0625	-0.46676
013	2019-02-13t1450	1550091143.59	adult	117.9389	61.9473	-53.9055	980.3768	-0.26441	266.9236	0.18842	215.2377	-0.0093694	0.010736	0.010638	637.4844	0.84906	812.0608	0.023762	348068.375	0.18102	552.1382	-0.53187	228.5486	0.12997	205.5348	0.52835	0.010736	0.010541	399.4745	-0.31707	477.4643	-0.48653	298027.3125	0.12247
013	2019-02-13t1850	1550105549.06	adult	121.9404	65.9488	-49.9039	1634.8347	1.3054	280.1838	0.61084	221.8687	0.27846	0.010736	0.010547	609.1794	0.6301	1091.2559	1.3502	365359.6562	0.6028	507.9878	-0.71607	221.0108	-0.082138	201.0651	0.32169	0.010736	0.010462	374.8942	-0.48522	459.9098	-0.55147	288198.125	-0.089335
013	2019-02-13t2250	1550119948.1	adult	125.9402	69.9485	-45.9042	1482.6848	0.92865	256.1768	0.033809	199.1618	-0.39812	0.010736	0.010425	579.6746	0.39862	1018.332	1.0175	334054.5	0.026661	603.1558	-0.19083	207.7569	-0.48551	187.049	-0.3314	0.010736	0.010419	371.0441	-0.46971	506.8036	-0.18591	270914.9375	-0.49198
013	2019-02-14t0250	1550134350.2	adult	129.9408	73.9491	-41.9036	1297.8127	0.47582	262.3912	0.26328	213.3188	0.13384	0.010736	0.010288	564.1368	0.29883	973.945	0.8224	342158.0938	0.25582	576.5464	-0.29214	203.2333	-0.61594	180.9156	-0.63093	0.010736	0.010397	376.6525	-0.37001	488.3946	-0.26313	265016.25	-0.62221
013	2019-02-14t0650	1550148747.02	adult	133.9399	77.9482	-37.9045	1182.1487	0.19273	211.0651	-1.101	165.5751	-1.464	0.010736	0.010151	510.4032	-0.16635	732.6142	-0.2969	275228.8438	-1.1063	522.8439	-0.53925	200.8922	-0.67696	186.7425	-0.3618	0.010736	0.010385	318.5926	-0.86837	413.9358	-0.73094	261963.4062	-0.68323
013	2019-02-14t1050	1550163152.15	adult	137.9413	81.9497	-33.9031	1105.9838	0.0095907	224.8132	-0.67667	184.3411	-0.78025	0.010736	0.010051	466.5551	-0.54213	802.8669	0.054233	293156.375	-0.68266	553.0159	-0.3495	173.6418	-1.5961	159.8719	-1.6866	0.010736	0.010339	281.9159	-1.1807	409.1652	-0.72598	226428.9688	-1.6007
013	2019-02-14t1450	1550177562.84	adult	141.9443	85.9526	-29.9001	976.4645	-0.30624	190.9737	-1.6063	151.5175	-1.9455	0.010736	0.010007	451.7915	-0.64441	762.5683	-0.11541	249029.6719	-1.6114	528.7739	-0.44265	192.3777	-0.94409	179.7978	-0.72445	0.010736	0.010334	310.5379	-0.86971	425.6218	-0.56852	250860.5625	-0.95018
013	2019-02-14t1850	1550191961.85	adult	145.944	89.9524	-25.9004	976.2912	-0.2987	227.1546	-0.53297	188.4722	-0.57449	0.010736	0.010013	498.071	-0.14961	805.3581	0.11991	296209.5938	-0.53942	385.3859	-1.1876	185.0974	-1.1934	177.7456	-0.84312	0.010736	0.010368	261.8248	-1.312	329.5871	-1.2171	241367.0469	-1.1994
013	2019-02-14t2250	1550206354.78	adult	149.942	93.9504	-21.9024	998.3024	-0.22791	196.4622	-1.3971	172.4546	-1.1489	0.010736	0.01007	392.5711	-1.1511	575.8268	-0.98356	256186.75	-1.4033	410.2187	-1.0191	173.1024	-1.62	165.9582	-1.4628	0.010736	0.010416	247.7204	-1.4215	326.6437	-1.2025	225725.4844	-1.6256
013	2019-02-15t0250	1550220753.65	adult	153.9417	97.9501	-17.9027	1055.7377	-0.05839	211.1777	-0.94118	178.6612	-0.90191	0.010736	0.010207	410.6003	-0.93892	692.4279	-0.37778	275375.7812	-0.94796	453.6341	-0.73717	180.4012	-1.3449	174.9277	-1.0164	0.010736	0.010494	247.5529	-1.3931	313.6497	-1.2636	235243.1562	-1.3514
013	2019-02-15t0650	1550235152.87	adult	157.9415	101.9499	-13.9029	942.2391	-0.32483	203.7394	-1.1558	177.5981	-0.94622	0.010736	0.01066	386.3412	-1.1579	643.7152	-0.59293	265676.125	-1.1629	382.9994	-1.1072	170.97	-1.6865	164.8008	-1.5606	0.010736	0.010707	238.996	-1.455	306.3493	-1.2848	222944.9375	-1.6931
013	2019-02-15t1044	1550249203.99	adult	161.8446	105.8529	-9.9998	1027.9192	-0.072827	219.7263	-0.65834	189.1822	-0.4944	0.010736	0.010982	448.3894	-0.49585	686.7051	-0.34445	286523.0625	-0.66555	544.839	-0.1121	175.3989	-1.514	169.108	-1.3536	0.010736	0.010935	240.4253	-1.416	339.7257	-0.9903	228720.125	-1.5212
013	2019-02-15t1444	1550263603.63	adult	165.8445	109.8528	-5.9999	883.2116	-0.43875	206.2823	-1.0655	178.9324	-0.90191	0.010736	0.011315	399.1967	-0.98162	692.4525	-0.28643	268992.1875	-1.0732	328.1747	-1.3604	171.7343	-1.6463	167.958	-1.4339	0.010736	0.011128	225.7111	-1.5499	279.0424	-1.4304	223941.5312	-1.6539
013	2019-02-15t1844	1550278003.66	adult	169.8445	113.8529	-1.9999	1690.0275	1.8114	203.6125	-1.1461	172.9056	-1.1526	0.010736	0.011656	407.7421	-0.87306	763.3517	0.12213	265510.75	-1.1541	297.9361	-1.5086	169.2319	-1.734	166.2295	-1.5435	0.010736	0.01135	218.8901	-1.6012	254.766	-1.5902	220678.3438	-1.7417
013	2019-02-15t2244	1550292402.88	dead	173.8443	117.8526	1.9999	1376.6956	0.9824	195.9598	-1.382	158.0499	-1.7612	0.010736	0.012012	452.9055	-0.37338	811.136	0.40838	255531.5469	-1.3904	357.9953	-1.1083	163.0966	-1.952	158.9123	-1.9427	0.010736	0.011662	213.4166	-1.6372	269.896	-1.4368	212678	-1.9594
014	2019-02-08t1454	1549659410.32	larva	0	-57.9799	-221.833
014	2019-02-08t1852	1549673725.53	larva	3.9764	-54.0034	-217.8565
014	2019-02-08t2252	1549688125.89	larva	7.9765	-50.0033	-213.8564
014	2019-02-09t0252	1549702528.31	larva	11.9772	-46.0026	-209.8557
014	2019-02-09t0652	1549716928.19	larva	15.9772	-42.0027	-205.8558
014	2019-02-09t1052	1549731327.07	larva	19.9769	-38.003	-201.8561
014	2019-02-09t1452	1549745729.37	larva	23.9775	-34.0024	-197.8554
014	2019-02-09t1852	1549760127.62	larva	27.977	-30.0028	-193.8559
014	2019-02-09t2253	1549774535.65	larva	31.9793	-26.0006	-189.8537
014	2019-02-10t0253	1549788936.11	larva	35.9794	-22.0005	-185.8536
014	2019-02-10t0653	1549803334.84	larva	39.979	-18.0008	-181.8539
014	2019-02-10t1052	1549817732.38	larva	43.9784	-14.0015	-177.8546
014	2019-02-10t1453	1549832134.85	larva	47.979	-10.0008	-173.8539	857.7538	-0.40649	210.7534	-1.72	167.362	-1.9763	0.010736	0.011428	507.5609	-0.755	752.6616	-0.26896	274822.4375	-1.7259	552.9987	-1.2853	175.4896	-2.336	145.2341	-2.3313	0.010736	0.011644	402.0105	-1.5307	501.7633	-1.3591	228838.4062	-2.3377
014	2019-02-10t1852	1549846531.71	larva	51.9782	-6.0017	-169.8548	1103.8212	0.15949	242.91	-1.0453	192.6248	-1.4357	0.010736	0.011449	573.8744	-0.16644	883.756	0.28768	316754.625	-1.0519	753.5581	-0.63507	194.5514	-1.7753	158.6966	-1.7406	0.010736	0.011859	432.0008	-1.3127	599.4924	-0.92218	253695.0312	-1.7787
014	2019-02-10t2253	1549860935.8	larva	55.9793	-2.0006	-165.8537	636.7559	-0.95513	240.9666	-1.1348	211.4282	-1.0297	0.010736	0.011465	445.5451	-1.381	566.1475	-1.1104	314220.375	-1.1416	477.8015	-1.5107	207.6791	-1.3715	187.75	-0.47117	0.010736	0.012048	348.3114	-1.8568	433.6067	-1.6313	270813.5	-1.3762
014	2019-02-11t0253	1549875339.88	adult	59.9804	2.0006	-161.8525	641.6832	-0.96138	245.0804	-1.081	215.4105	-0.96696	0.010736	0.011477	460.7802	-1.2615	574.6798	-1.093	319584.875	-1.0881	579.3625	-1.1609	209.4389	-1.2911	173.435	-1.0889	0.010736	0.012215	432.8483	-1.2436	512.4809	-1.2578	273108.375	-1.2962
014	2019-02-11t0653	1549889735.64	adult	63.9793	5.9994	-157.8537	948.3265	-0.23635	265.9033	-0.6317	221.3177	-0.85179	0.010736	0.01148	633.6919	0.32302	850.5026	0.12284	346737.9375	-0.63909	567.1241	-1.1869	189.9771	-1.8361	158.2595	-1.7404	0.010736	0.012364	422.3479	-1.2843	508.7142	-1.2532	247730.125	-1.8402
014	2019-02-11t1044	1549903616.5	adult	67.8351	9.8552	-153.9979	910.9965	-0.33866	249.1883	-1.0573	207.2277	-1.2257	0.010736	0.011471	538.7624	-0.57765	771.6784	-0.24128	324941.5312	-1.0648	878.4755	-0.042915	220.781	-0.88857	177.4263	-0.90322	0.010736	0.012498	503.8796	-0.63145	726.2648	-0.151	287898.4375	-0.89513
014	2019-02-11t1444	1549918015.78	adult	71.8349	13.855	-149.9981	1725.3743	1.6648	272.7202	-0.52582	223.8517	-0.83084	0.010736	0.011442	569.9754	-0.30561	1075.922	1.1419	355627.125	-0.53351	455.1926	-1.5717	169.7077	-2.3851	149.9591	-2.0825	0.010736	0.012627	323.7946	-1.9834	386.5843	-1.8355	221298.8438	-2.3886
014	2019-02-11t1844	1549932416.05	adult	75.8349	17.8551	-145.998	564.5047	-1.2288	219.088	-1.7964	198.514	-1.4436	0.010736	0.011378	367.17	-2.188	475.5798	-1.6341	285690.6875	-1.8042	616.9319	-0.91551	196.9737	-1.4925	169.6425	-1.2045	0.010736	0.012655	388.931	-1.3983	529.3287	-1.0363	256853.6719	-1.4981
014	2019-02-11t2244	1549946816.55	adult	79.8351	21.8552	-141.9979	1236.7924	0.4544	233.3511	-1.3958	194.962	-1.4573	0.010736	0.011321	478.0527	-1.1307	793.5174	-0.15105	304289.875	-1.4036	470.5016	-1.4376	183.7888	-1.784	164.9389	-1.3599	0.010736	0.012563	315.2587	-1.8938	397.7776	-1.6737	239660.6094	-1.7893
014	2019-02-12t0244	1549961216.73	adult	83.8351	25.8552	-137.9978	1416.3744	0.91048	232.2381	-1.3449	191.2636	-1.4581	0.010736	0.01129	498.9601	-0.89609	834.8686	0.058102	302838.4688	-1.3526	443.713	-1.4982	202.7022	-1.1093	189.1227	-0.27074	0.010736	0.012389	308.8985	-1.8357	373.1325	-1.737	264323.6875	-1.1159
014	2019-02-12t0644	1549975617.06	adult	87.8352	29.8553	-133.9978	750.6341	-0.77696	236.9354	-1.144	203.4403	-1.0357	0.010736	0.011255	473.9238	-1.0838	668.8279	-0.72197	308963.7812	-1.1515	523.6747	-1.0975	190.2443	-1.3825	168.976	-1.0914	0.010736	0.012131	346.933	-1.4006	431.2526	-1.3184	248078.5625	-1.3888
014	2019-02-12t1044	1549990016.91	adult	91.8352	33.8553	-129.9978	578.3257	-1.2133	186.9253	-2.2754	149.8411	-2.3665	0.010736	0.011183	396.4288	-1.7662	487.0189	-1.5835	243750.5625	-2.2825	429.2369	-1.458	179.6328	-1.6124	159.8503	-1.4512	0.010736	0.011816	326.1615	-1.468	392.7454	-1.4657	234241.2031	-1.6186
014	2019-02-12t1444	1550004404.87	adult	95.8318	37.852	-126.0011	1307.3352	0.61233	252.7604	-0.57893	205.4698	-0.76424	0.010736	0.011088	567.545	-0.10407	895.5417	0.38313	329599.5625	-0.58602	718.3316	-0.055958	211.5685	-0.58131	186.4206	-0.28188	0.010736	0.011516	388.4452	-0.82462	560.025	-0.35157	275885.3438	-0.58849
014	2019-02-12t1844	1550018805.63	adult	99.832	41.8522	-122.0009	1190.0588	0.29983	260.8396	-0.29613	213.142	-0.44967	0.010736	0.010999	580.3136	0.066249	896.417	0.38973	340134.8438	-0.30322	458.0037	-1.2105	171.6944	-1.7248	151.5786	-1.7891	0.010736	0.011281	314.0112	-1.3831	384.8531	-1.3672	223889.5	-1.7307
014	2019-02-12t2244	1550033203.21	adult	103.8314	45.8515	-118.0016	1286.969	0.51811	240.1787	-0.73982	191.8394	-0.97197	0.010736	0.010902	543.9024	-0.232	887.1729	0.34707	313193	-0.74658	445.9996	-1.2178	175.7406	-1.5677	157.1869	-1.5573	0.010736	0.011074	326.6701	-1.1932	388.1842	-1.2815	229165.7656	-1.5736
014	2019-02-13t0244	1550047603.3	adult	107.8314	49.8515	-114.0016	1158.8356	0.18818	228.4389	-0.9726	180.3452	-1.2421	0.010736	0.010813	543.8392	-0.18244	894.4312	0.38616	297884.3125	-0.97906	717.8797	0.17016	205.641	-0.63739	184.9106	-0.36227	0.010736	0.010892	351.6767	-0.90104	530.7659	-0.28986	268155.875	-0.64407
014	2019-02-13t0644	1550062003.64	adult	111.8315	53.8516	-110.0015	785.9806	-0.72755	222.7421	-1.0603	191.0878	-0.85997	0.010736	0.010742	437.8878	-1.1456	647.9783	-0.77453	290455.6875	-1.0665	468.5272	-1.0199	204.4664	-0.65149	192.1814	-0.056136	0.010736	0.010737	301.2001	-1.2883	393.8676	-1.1259	266624.25	-0.658
014	2019-02-13t1044	1550076405.16	adult	115.8319	57.852	-106.0011	1536.4794	1.0859	250.5679	-0.27786	207.4313	-0.29595	0.010736	0.01068	490.7991	-0.58462	956.7852	0.70349	326740.5	-0.28471	414.8393	-1.2513	208.9197	-0.49522	200.6019	0.31172	0.010736	0.010648	289.6741	-1.3399	352.0941	-1.3513	272431.3125	-0.50184
014	2019-02-13t1450	1550091148.06	adult	119.9272	61.9473	-101.9058	1287.1282	0.4748	244.4076	-0.37348	204.4257	-0.31966	0.010736	0.010603	504.8119	-0.39399	830.6266	0.1205	318707.5312	-0.38014	412.4946	-1.2241	191.2655	-1.0314	179.2985	-0.66126	0.010736	0.010551	292.1974	-1.2646	368.2596	-1.1926	249410.1562	-1.0371
014	2019-02-13t1850	1550105553.8	adult	123.9287	65.9489	-97.9042	669.2799	-1.0214	218.272	-1.013	188.8755	-0.76306	0.010736	0.01049	434.9464	-1.0088	584.9189	-1.0213	284626.7188	-1.0186	490.335	-0.78916	197.0154	-0.83629	181.45	-0.57901	0.010736	0.01047	328.0417	-0.88934	430.6089	-0.7257	256908.125	-0.84216
014	2019-02-13t2250	1550119952.67	adult	127.9284	69.9486	-93.9045	640.2935	-1.101	209.5568	-1.2022	188.6108	-0.72488	0.010736	0.01036	367.8864	-1.5997	534.1849	-1.2467	273262.0312	-1.2074	445.943	-0.98354	181.7901	-1.3202	167.2212	-1.2601	0.010736	0.01041	293.0121	-1.167	372.0803	-1.0777	237054.3594	-1.3251
014	2019-02-14t0250	1550134354.8	adult	131.929	73.9492	-89.9039	577.8615	-1.2659	204.761	-1.2947	180.0583	-0.97728	0.010736	0.01022	375.8766	-1.4776	509.1477	-1.3554	267008.4062	-1.2997	349.3255	-1.4569	173.5022	-1.5935	162.9302	-1.4912	0.010736	0.010372	267.3113	-1.368	309.3018	-1.4696	226246.9062	-1.5979
014	2019-02-14t0650	1550148751.56	adult	135.9281	77.9483	-85.9048	558.2213	-1.3297	194.8541	-1.5362	168.2846	-1.3606	0.010736	0.010098	366.7144	-1.5233	458.4579	-1.5875	254089.7812	-1.5409	367.7372	-1.34	177.3602	-1.467	167.7617	-1.2863	0.010736	0.010348	264.9332	-1.3579	303.9918	-1.4753	231277.6406	-1.4718
014	2019-02-14t1050	1550163156.71	adult	139.9296	81.9497	-81.9034	686.0302	-1.0281	203.3571	-1.2641	176.9536	-1.0301	0.010736	0.010015	402.1271	-1.1421	568.5971	-1.0542	265177.625	-1.2694	328.1593	-1.5315	158.3007	-2.1318	152.7738	-2.0554	0.010736	0.010337	230.1003	-1.6638	265.1043	-1.7214	206424.1562	-2.1355
014	2019-02-14t1450	1550177567.45	adult	143.9325	85.9527	-77.9004	412.615	-1.7238	185.9107	-1.7328	164.8116	-1.4509	0.010736	0.0099859	316.0152	-1.9413	382.1829	-1.9431	242427.5312	-1.7378	475.5095	-0.71376	207.1557	-0.41364	197.6925	0.17406	0.010736	0.010353	298.2241	-0.971	377.862	-0.88913	270131	-0.42082
014	2019-02-14t1850	1550191966.56	adult	147.9323	89.9524	-73.9007	470.8621	-1.5861	190.6673	-1.5773	171.0764	-1.208	0.010736	0.010033	339.551	-1.6899	410.4538	-1.8055	248630.1562	-1.5831	555.1307	-0.23581	203.8176	-0.51367	191.8786	-0.12836	0.010736	0.010389	296.3059	-0.95164	450.1489	-0.31958	265778.125	-0.52086
014	2019-02-14t2250	1550206359.35	adult	151.9303	93.9504	-69.9027	1125.0964	0.11332	234.4905	-0.26932	203.2151	0.012354	0.010736	0.010179	416.9143	-0.89523	789.1642	0.092136	305775.5625	-0.27622	349.046	-1.3467	219.1645	0.068391	214.5338	1.0321	0.010736	0.010484	278.0928	-1.098	304.4878	-1.349	285790.5625	0.06014
014	2019-02-15t0250	1550220758.25	adult	155.93	97.9501	-65.903
014	2019-02-15t0650	1550235157.49	adult	159.9298	101.9499	-61.9032	748.3821	-0.83306	201.4949	-1.2169	175.5306	-1.0239	0.010736	0.010755	380.3373	-1.2061	612.862	-0.74102	262749.375	-1.2243	344.2159	-1.3184	207.7865	-0.30285	203.3499	0.45319	0.010736	0.010799	269.1781	-1.1241	307.0745	-1.262	270953.625	-0.31105
014	2019-02-15t1044	1550249208.58	adult	163.8328	105.853	-58.0001	717.0303	-0.89754	190.4841	-1.5552	172.5264	-1.1516	0.010736	0.011147	337.1994	-1.6337	518.3502	-1.2128	248391.3281	-1.5632	352.0517	-1.2387	194.151	-0.80084	188.7743	-0.32187	0.010736	0.010995	248.1613	-1.32	301.8898	-1.2683	253172.9062	-0.8089
014	2019-02-15t1444	1550263608.3	adult	167.8328	109.8529	-54.0002	460.6035	-1.5836	211.2754	-0.90667	199.5492	-0.080384	0.010736	0.011498	324.2493	-1.7569	394.9578	-1.8545	275503.125	-0.91431	329.9487	-1.3301	181.5855	-1.2635	178.1759	-0.89201	0.010736	0.011259	241.3548	-1.3688	271.5069	-1.4728	236787.4688	-1.2715
014	2019-02-15t1844	1550278008.28	adult	171.8328	113.8529	-50.0002
014	2019-02-15t2244	1550292407.56	adult	175.8326	117.8527	-46.0004
014	2019-02-16t0244	1550306808.29	adult	179.8328	121.8529	-42.0002
014	2019-02-16t0644	1550321207.93	adult	183.8327	125.8528	-38.0003
014	2019-02-16t1044	1550335608.16	adult	187.8327	129.8529	-34.0002
014	2019-02-16t1444	1550350007.62	adult	191.8326	133.8527	-30.0004
014	2019-02-16t1844	1550364408.1	adult	195.8327	137.8528	-26.0002
014	2019-02-16t2244	1550378808.44	adult	199.8328	141.8529	-22.0001
014	2019-02-17t0244	1550393208.36	adult	203.8328	145.8529	-18.0002
014	2019-02-17t0644	1550407608.04	adult	207.8327	149.8528	-14.0003
014	2019-02-17t1044	1550422008.73	adult	211.8329	153.853	-10.0001
014	2019-02-17t1444	1550436408.82	adult	215.8329	157.853	-6
014	2019-02-17t1844	1550450809.02	adult	219.833	161.8531	-2
014	2019-02-17t2244	1550465208.94	dead	223.833	165.8531	2
015	2019-02-08t1454	1549659414.74	egg	-1.9882	-53.9788	-197.8329
015	2019-02-08t1852	1549673730.02	larva	1.9882	-50.0023	-193.8564
015	2019-02-08t2252	1549688130.41	larva	5.9883	-46.0022	-189.8563
015	2019-02-09t0252	1549702532.87	larva	9.989	-42.0015	-185.8556
015	2019-02-09t0652	1549716932.72	larva	13.989	-38.0016	-181.8557
015	2019-02-09t1052	1549731331.6	larva	17.9887	-34.0019	-177.856
015	2019-02-09t1452	1549745733.95	larva	21.9893	-30.0012	-173.8553
015	2019-02-09t1852	1549760132.18	larva	25.9888	-26.0017	-169.8558
015	2019-02-09t2253	1549774540.16	larva	29.9911	-21.9995	-165.8536
015	2019-02-10t0253	1549788940.86	larva	33.9912	-17.9993	-161.8534
015	2019-02-10t0653	1549803339.44	larva	37.9909	-13.9997	-157.8538
015	2019-02-10t1052	1549817736.99	larva	41.9902	-10.0004	-153.8545
015	2019-02-10t1453	1549832139.51	larva	45.9909	-5.9997	-149.8538	700.3317	-0.76424	197.5455	-1.9854	150.4725	-2.3376	0.010736	0.011415	503.4526	-0.77844	642.2681	-0.73404	257599.3125	-1.991	477.9394	-1.5192	174.8327	-2.3569	147.4584	-2.2335	0.010736	0.011526	359.2286	-1.8096	427.0429	-1.6734	227981.8906	-2.3584
015	2019-02-10t1852	1549846536.27	larva	49.99	-2.0006	-145.8547	1812.7965	1.8178	259.6101	-0.64302	212.7541	-0.94005	0.010736	0.011439	501.3666	-0.82638	991.7838	0.75657	338531.5312	-0.64979	995.7656	0.11351	237.5168	-0.54905	191.3667	-0.31325	0.010736	0.011756	580.792	-0.3513	779.8496	-0.1683	309721.8438	-0.55569
015	2019-02-10t2253	1549860940.44	adult	53.9911	2.0006	-141.8535	663.7584	-0.88247	219.3738	-1.6064	198.8156	-1.311	0.010736	0.011458	441.3639	-1.4083	538.1728	-1.2222	286063.4375	-1.6129	780.2618	-0.53344	228.2626	-0.78767	179.9747	-0.81104	0.010736	0.011957	536.5585	-0.59241	678.4835	-0.55993	297654.4688	-0.79383
015	2019-02-11t0253	1549875344.5	adult	57.9923	6.0017	-137.8524	1271.3975	0.55079	294.4437	0.078169	229.2966	-0.61767	0.010736	0.011472	667.6578	0.66893	1059.4617	1.0547	383954.625	0.070765	1758.0295	2.7657	292.6284	1.1265	227.2091	1.2458	0.010736	0.012134	785.828	1.1985	1221.5245	1.9492	381587.5	1.1153
015	2019-02-11t0653	1549889740.28	adult	61.9911	10.0005	-133.8536	796.9359	-0.59606	246.8245	-1.0599	200.0847	-1.3551	0.010736	0.01148	586.3871	-0.10614	729.7828	-0.41171	321859.1875	-1.0671	587.4428	-1.1246	194.6001	-1.7131	158.2849	-1.743	0.010736	0.012292	414.1782	-1.3601	492.3734	-1.341	253758.5	-1.7174
015	2019-02-11t1044	1549903621.12	adult	65.8469	13.8563	-129.9978	854.4034	-0.47035	245.4834	-1.1273	190.1619	-1.6322	0.010736	0.011477	563.2713	-0.3402	723.4311	-0.45293	320110.4062	-1.1347	648.3259	-0.89024	203.5504	-1.4195	165.3566	-1.4294	0.010736	0.01243	466.163	-0.94162	567.5181	-0.95629	265429.6562	-1.4247
015	2019-02-11t1444	1549918020.46	adult	69.8467	17.8561	-125.998	1315.9062	0.65154	292.1053	-0.053889	243.7458	-0.32625	0.010736	0.01146	623.7756	0.20271	920.0872	0.42897	380905.375	-0.06155	831.2898	-0.18718	223.9544	-0.77376	184.594	-0.58941	0.010736	0.012565	527.8737	-0.41461	712.7336	-0.18482	292036.5	-0.78067
015	2019-02-11t1844	1549932420.69	adult	73.8468	21.8562	-121.9979	647.8244	-1.0124	253.9168	-0.98127	232.4138	-0.61483	0.010736	0.011414	415.1401	-1.7494	547.9354	-1.2896	331107.5	-0.989	700.1013	-0.62721	211.8681	-1.0886	178.4163	-0.84449	0.010736	0.012673	447.547	-0.9759	583.6725	-0.78804	276275.9375	-1.095
015	2019-02-11t2244	1549946821.2	adult	77.8469	25.8563	-117.9978	618.8651	-1.0997	208.099	-2.034	170.2492	-2.1276	0.010736	0.011345	438.8648	-1.5105	530.958	-1.3836	271361.0625	-2.0419	511.1591	-1.3012	194.7818	-1.5073	171.6356	-1.0963	0.010736	0.012618	358.5962	-1.592	459.1576	-1.3748	253995.4375	-1.5129
015	2019-02-12t0244	1549961221.6	adult	81.847	29.8565	-113.9976	640.7385	-1.053	214.462	-1.8126	179.4376	-1.8102	0.010736	0.011303	455.7915	-1.3192	569.7026	-1.2061	279658.4375	-1.8204	450.7096	-1.4934	169.0816	-2.1702	147.7401	-2.0734	0.010736	0.012485	321.0585	-1.79	401.0307	-1.6171	220482.4062	-2.175
015	2019-02-12t0644	1549975621.72	adult	85.847	33.8565	-109.9976	779.0298	-0.70472	220.197	-1.593	187.6686	-1.5014	0.010736	0.011275	434.8714	-1.4725	636.7057	-0.8811	287136.8438	-1.6006	659.7493	-0.54642	199.9338	-1.1407	177.5277	-0.74509	0.010736	0.012269	385.0414	-1.1363	521.728	-0.8371	260713.7188	-1.1474
015	2019-02-12t1044	1549990021.59	adult	89.847	37.8565	-105.9977	590.7723	-1.1819	201.6687	-1.9565	174.9096	-1.739	0.010736	0.011223	391.8938	-1.8308	507.4368	-1.4906	262976	-1.9638	534.6371	-1.0152	203.26	-0.94602	188.5114	-0.23016	0.010736	0.011975	322.9648	-1.5489	435.5746	-1.2493	265051	-0.95295
015	2019-02-12t1444	1550004409.61	adult	93.8437	41.8531	-102.001	603.087	-1.151	192.8748	-2.0913	165.9056	-1.8926	0.010736	0.011135	382.1349	-1.8792	500.9654	-1.5114	251508.6875	-2.0981	389.6978	-1.6123	167.5605	-1.936	152.6585	-1.7507	0.010736	0.011658	291.0336	-1.7201	345.413	-1.7168	218498.8438	-1.9418
015	2019-02-12t1844	1550018810.34	adult	97.8439	45.8533	-98.0008	764.4177	-0.75097	214.4432	-1.4865	180.5311	-1.4091	0.010736	0.011042	446.1953	-1.2294	595.6362	-1.0494	279633.9375	-1.4932	442.2959	-1.3127	196.1159	-1.0159	186.4885	-0.27466	0.010736	0.011389	292.5787	-1.6134	380.9865	-1.4259	255735.1562	-1.0226
015	2019-02-12t2244	1550033207.91	adult	101.8432	49.8527	-94.0014	930.8829	-0.34942	220.7694	-1.2606	186.2455	-1.1697	0.010736	0.010952	422.0873	-1.4154	585.6392	-1.0922	287883.25	-1.2671	498.908	-0.98724	170.1187	-1.7523	153.2089	-1.7229	0.010736	0.011174	303.5746	-1.4343	399.1852	-1.2426	221834.8438	-1.7582
015	2019-02-13t0244	1550047607.99	adult	105.8432	53.8527	-90.0014	590.4371	-1.1955	181.6952	-2.1889	153.195	-2.068	0.010736	0.010854	370.1994	-1.8667	466.8355	-1.652	236930.5312	-2.1946	465.3015	-1.1005	172.0661	-1.6663	153.9353	-1.7093	0.010736	0.010978	314.0172	-1.269	407.6109	-1.1245	224374.2188	-1.672
015	2019-02-13t0644	1550062008.39	adult	109.8433	57.8528	-86.0013	430.4053	-1.5898	183.2479	-2.1028	158.1516	-1.8804	0.010736	0.010777	339.4505	-2.1137	387.1654	-2.0195	238955.2188	-2.1083	331.0339	-1.7261	170.8415	-1.6879	161.7254	-1.3924	0.010736	0.010811	256.5334	-1.716	304.9083	-1.7383	222777.2656	-1.6934
015	2019-02-13t1044	1550076410.05	adult	113.8438	61.8532	-82.0009	485.9939	-1.4571	173.3914	-2.3152	148.2908	-2.1478	0.010736	0.010708	350.772	-1.9546	402.4705	-1.9317	226102.3438	-2.32	267.8961	-2.0124	146.0601	-2.4458	138.8859	-2.4371	0.010736	0.010665	213.9635	-2.0425	249.7225	-2.0524	190462.3438	-2.4499
015	2019-02-13t1450	1550091152.79	adult	117.939	65.9485	-77.9057
015	2019-02-13t1850	1550105558.59	adult	121.9406	69.9501	-73.904
015	2019-02-13t2250	1550119957.43	adult	125.9403	73.9497	-69.9044
015	2019-02-14t0250	1550134359.66	adult	129.9409	77.9504	-65.9037	1175.6697	0.18169	232.0788	-0.56633	199.3528	-0.33972	0.010736	0.010288	449.6994	-0.79447	797.7201	-0.0051822	302630.6875	-0.57246	429.1958	-1.0531	184.8852	-1.2192	176.6606	-0.83176	0.010736	0.010397	261.6712	-1.4356	350.6315	-1.202	241090.2812	-1.2242
015	2019-02-14t0650	1550148756.27	adult	133.94	81.9494	-61.9047	1103.67	0.0024652	225.5841	-0.69785	199.8148	-0.2745	0.010736	0.010151	373.8217	-1.4739	724.4339	-0.33547	294161.625	-0.70376	358.319	-1.3978	190.3152	-1.0322	183.6075	-0.51271	0.010736	0.010385	258.4072	-1.4338	325.1117	-1.3431	248171.0625	-1.0377
015	2019-02-14t1050	1550163161.5	adult	137.9414	85.9509	-57.9032
015	2019-02-14t1450	1550177572.32	adult	141.9444	89.9539	-53.9002
015	2019-02-14t1850	1550191971.45	adult	145.9442	93.9536	-49.9005
015	2019-02-14t2250	1550206364.15	adult	149.9422	97.9516	-45.9025
015	2019-02-15t0250	1550220763.18	adult	153.9419	101.9513	-41.9028
015	2019-02-15t0650	1550235162.29	adult	157.9416	105.9511	-37.903
015	2019-02-15t1044	1550249213.4	adult	161.8447	109.8542	-33.9999
015	2019-02-15t1444	1550263613.12	adult	165.8446	113.8541	-30
015	2019-02-15t1844	1550278013.12	adult	169.8446	117.8541	-26
015	2019-02-15t2244	1550292412.39	adult	173.8444	121.8539	-22.0002
015	2019-02-16t0244	1550306813.08	adult	177.8446	125.8541	-18
015	2019-02-16t0644	1550321212.69	adult	181.8445	129.854	-14.0001
015	2019-02-16t1044	1550335612.98	adult	185.8446	133.8541	-10
015	2019-02-16t1444	1550350012.43	adult	189.8445	137.8539	-6.0002
015	2019-02-16t1844	1550364412.92	adult	193.8446	141.854	-2.0001
015	2019-02-16t2244	1550378813.34	dead	197.8447	145.8542	2.0001
016	2019-02-08t1454	1549659419.01	egg	-1.9883	-49.9787	-249.8292
016	2019-02-08t1852	1549673734.43	larva	1.9883	-46.0022	-245.8527
016	2019-02-08t2252	1549688134.79	larva	5.9884	-42.0021	-241.8526
016	2019-02-09t0252	1549702537.32	larva	9.9891	-38.0014	-237.8519
016	2019-02-09t0652	1549716937.14	larva	13.989	-34.0015	-233.852
016	2019-02-09t1052	1549731335.95	larva	17.9887	-30.0018	-229.8523
016	2019-02-09t1452	1549745738.44	larva	21.9894	-26.0011	-225.8516
016	2019-02-09t1852	1549760136.67	larva	25.9889	-22.0016	-221.8521
016	2019-02-09t2253	1549774544.76	larva	29.9911	-17.9993	-217.8498
016	2019-02-10t0253	1549788945.42	larva	33.9913	-13.9992	-213.8497
016	2019-02-10t0653	1549803343.92	larva	37.9909	-9.9996	-209.8501
016	2019-02-10t1052	1549817741.51	larva	41.9902	-6.0002	-205.8507
016	2019-02-10t1453	1549832143.99	larva	45.9909	-1.9996	-201.8501	811.3223	-0.50788	264.465	-0.48466	229.8764	-0.4959	0.010736	0.011415	605.2348	0.16633	715.7513	-0.42032	344862.375	-0.49133	1221.9336	0.76117	298.5662	1.1654	222.1737	1.0436	0.010736	0.011526	868.5893	1.4269	1138.1299	1.2646	389330.3438	1.1542
016	2019-02-10t1852	1549846540.8	adult	49.99	1.9996	-197.8509	861.0242	-0.40479	275.8465	-0.27537	241.5575	-0.26425	0.010736	0.011439	544.6804	-0.42443	728.7124	-0.37838	359703.875	-0.28235	770.5897	-0.5955	250.5698	-0.17392	201.7172	0.13932	0.010736	0.011756	551.2268	-0.54489	696.7901	-0.52195	326743	-0.18157
016	2019-02-10t2253	1549860945.23	adult	53.9913	6.0008	-193.8497	828.381	-0.49373	283.1187	-0.14925	253.0012	-0.024836	0.010736	0.011458	584.6906	-0.078396	768.6659	-0.21697	369186.8438	-0.15645	771.0908	-0.56315	248.5144	-0.20052	191.6924	-0.30028	0.010736	0.011957	574.7562	-0.33453	694.136	-0.49117	324062.8125	-0.20823
016	2019-02-11t0253	1549875349.02	adult	57.9923	10.0018	-189.8487	701.5397	-0.80954	287.6426	-0.078802	270.5647	0.37387	0.010736	0.011472	531.2655	-0.59676	609.3927	-0.92996	375085.9375	-0.086149	772.8981	-0.52289	231.926	-0.64842	180.7774	-0.7726	0.010736	0.012134	566.9364	-0.32648	678.5995	-0.51476	302431.5312	-0.6551
016	2019-02-11t0653	1549889744.77	adult	61.9911	14.0007	-185.8498	1076.5964	0.078488	319.7177	0.63911	242.2632	-0.32853	0.010736	0.01148	750.0269	1.4129	937.7191	0.51517	416911.9062	0.63146	712.3998	-0.69401	256.5083	0.11272	211.3999	0.56111	0.010736	0.012292	524.839	-0.56334	596.7167	-0.8508	334486.8125	0.10401
016	2019-02-11t1044	1549903625.61	adult	65.8469	17.8564	-181.9941	960.0261	-0.2131	313.3101	0.46901	281.609	0.62294	0.010736	0.011477	629.9165	0.27876	847.2654	0.10481	408556.375	0.46135	724.5165	-0.61897	249.4697	-0.05362	193.9818	-0.1894	0.010736	0.01243	579.6246	-0.096732	682.8961	-0.39453	325308.5	-0.062032
016	2019-02-11t1444	1549918025.11	adult	69.8468	21.8563	-177.9942	1103.577	0.12903	313.2318	0.44808	273.1854	0.40946	0.010736	0.01146	656.3828	0.50567	946.2261	0.54802	408454.2188	0.44038	783.6627	-0.36289	244.9025	-0.14533	187.5367	-0.46209	0.010736	0.012565	574.8644	-0.051544	686.5195	-0.31761	319352.8438	-0.15363
016	2019-02-11t1844	1549932425.25	adult	73.8468	25.8563	-173.9942	762.5205	-0.72648	295.3428	0.0096861	258.9324	0.054468	0.010736	0.011414	576.5311	-0.25047	644.1975	-0.8453	385127	0.0019868	563.631	-1.1497	230.6496	-0.52191	193.0847	-0.21113	0.010736	0.012673	451.0205	-0.94807	518.5135	-1.132	300767.0625	-0.52945
016	2019-02-11t2244	1549946825.83	adult	77.847	29.8565	-169.994	1400.864	0.86692	329.0857	0.86752	262.8937	0.2302	0.010736	0.011345	752.6697	1.4056	1109.9943	1.3264	429127.75	0.85999	761.0961	-0.3095	229.6136	-0.45883	187.0853	-0.43071	0.010736	0.012618	507.8136	-0.37125	657.9104	-0.29068	299416.1562	-0.46647
016	2019-02-12t0244	1549961226.13	adult	81.8471	33.8566	-165.9939	906.2044	-0.3814	282.4003	-0.17844	233.9597	-0.40803	0.010736	0.011303	642.3211	0.41814	799.1631	-0.11879	368250	-0.18599	614.8568	-0.81674	211.7296	-0.89103	172.9028	-0.99214	0.010736	0.012485	453.3417	-0.68985	547.3863	-0.79378	276095.375	-0.89792
016	2019-02-12t0644	1549975626.51	adult	85.8472	37.8567	-161.9938	1063.5903	0.016574	272.3954	-0.33123	224.1372	-0.54959	0.010736	0.011275	640.3362	0.4496	901.828	0.38635	355203.5625	-0.33872	427.33	-1.5433	189.1442	-1.464	165.8165	-1.2486	0.010736	0.012269	337.3888	-1.5387	381.0309	-1.6528	246644.0625	-1.4702
016	2019-02-12t1044	1549990026.16	adult	89.8471	41.8566	-157.9939	952.1433	-0.26756	258.0942	-0.58386	196.5371	-1.1639	0.010736	0.011223	593.0235	0.059654	721.24	-0.46486	336554.875	-0.59122	682.7222	-0.35608	211.2613	-0.70606	175.1312	-0.80716	0.010736	0.011975	451.6224	-0.44729	555.6573	-0.53264	275484.7188	-0.71327
016	2019-02-12t1444	1550004414.3	adult	93.8438	45.8533	-153.9972	944.7797	-0.2913	231.658	-1.14	183.5946	-1.4115	0.010736	0.011135	568.7131	-0.11785	868.7914	0.25235	302082.0312	-1.147	485.8422	-1.1703	187.8241	-1.328	166.0989	-1.1695	0.010736	0.011658	346.0139	-1.244	401.8045	-1.3712	244922.5938	-1.3345
016	2019-02-12t1844	1550018814.93	adult	97.8439	49.8535	-149.997	874.7487	-0.47608	218.8483	-1.3773	169.7933	-1.7083	0.010736	0.011042	547.1764	-0.27231	750.4537	-0.30916	285378.1875	-1.3841	523.9842	-0.92792	191.1964	-1.1636	169.8284	-0.99693	0.010736	0.011389	345.6482	-1.1498	442.3867	-1.041	249320.0625	-1.1702
016	2019-02-12t2244	1550033212.48	adult	101.8433	53.8528	-145.9977	739.4598	-0.82151	240.8616	-0.75714	205.9823	-0.60563	0.010736	0.010952	498.893	-0.68425	641.8016	-0.82426	314083.5	-0.76396	542.0316	-0.77993	202.6783	-0.77242	172.5979	-0.87951	0.010736	0.011174	394.7717	-0.63165	487.2421	-0.67995	264292.5625	-0.77919
016	2019-02-13t0244	1550047612.63	adult	105.8433	57.8528	-141.9977	1531.0763	1.1058	261.1152	-0.17483	206.3321	-0.5105	0.010736	0.010854	627.9998	0.59629	1018.6122	0.97438	340494.1875	-0.18188	586.4797	-0.50683	199.8627	-0.82528	167.2678	-1.1264	0.010736	0.010978	410.0724	-0.41826	484.9436	-0.62273	260621.0156	-0.83185
016	2019-02-13t0644	1550062012.96	adult	109.8434	61.8529	-137.9976	786.6312	-0.72312	228.552	-0.93937	188.1308	-0.97948	0.010736	0.010777	518.1133	-0.40262	644.3211	-0.79789	298031.7812	-0.94577	404.8958	-1.3579	195.9937	-0.92023	175.7418	-0.77448	0.010736	0.010811	321.8487	-1.1339	373.9051	-1.2854	255575.7656	-0.92653
016	2019-02-13t1044	1550076414.76	adult	113.8439	65.8534	-133.9971	858.7548	-0.55341	251.9852	-0.27147	201.3028	-0.51553	0.010736	0.010708	590.9734	0.34867	744.5708	-0.30946	328588.6875	-0.27835	572.6458	-0.47317	218.499	-0.20854	187.472	-0.27218	0.010736	0.010665	411.3827	-0.27093	513.2114	-0.30763	284922.75	-0.21554
016	2019-02-13t1450	1550091157.41	adult	117.9391	69.9486	-129.9019	1340.0591	0.60449	266.1401	0.16779	207.3558	-0.25808	0.010736	0.010638	657.8089	1.0438	989.3029	0.86126	347046.75	0.16042	572.4929	-0.42828	221.3349	-0.095814	188.0631	-0.25951	0.010736	0.010541	443.5804	0.08145	506.2363	-0.29474	288620.6875	-0.10296
016	2019-02-13t1850	1550105563.36	adult	121.9407	73.9503	-125.9002	1003.26	-0.21566	243.7073	-0.36157	192.0415	-0.68572	0.010736	0.010547	582.4839	0.37461	852.4561	0.22672	317794.375	-0.36817	505.2159	-0.73023	200.0449	-0.74781	175.3513	-0.85315	0.010736	0.010462	340.5548	-0.79761	423.0423	-0.79869	260858.5312	-0.7538
016	2019-02-13t2250	1550119962.04	adult	125.9404	77.9499	-121.9006	997.8445	-0.23682	250.1614	-0.12857	196.461	-0.4875	0.010736	0.010425	574.0333	0.34472	817.016	0.072776	326210.4375	-0.13546	554.4171	-0.44078	212.1092	-0.34507	184.005	-0.47258	0.010736	0.010419	409.277	-0.11907	492.4015	-0.28318	276590.4375	-0.35182
016	2019-02-14t0250	1550134364.31	adult	129.941	81.9505	-117.9	983.6971	-0.28059	231.3081	-0.58742	185.4043	-0.81268	0.010736	0.010288	524.1832	-0.082875	766.1831	-0.15329	301625.8125	-0.59352	527.3901	-0.54601	204.3618	-0.57884	180.7525	-0.63863	0.010736	0.010397	378.0592	-0.35697	473.2831	-0.36611	266487.75	-0.58518
016	2019-02-14t0650	1550148760.91	adult	133.9401	85.9496	-113.9009	935.0613	-0.40632	236.2991	-0.40034	196.2841	-0.39715	0.010736	0.010151	530.4245	0.025327	756.8201	-0.18275	308134	-0.40671	462.2923	-0.85523	204.4041	-0.55901	186.4987	-0.37354	0.010736	0.010385	343.516	-0.63422	402.1008	-0.8125	266542.9688	-0.56552
016	2019-02-14t1050	1550163166.09	adult	137.9415	89.951	-109.8995	812.7029	-0.71171	212.1199	-1.0343	168.8203	-1.332	0.010736	0.010051	520.9937	-0.018011	742.7813	-0.23162	276604.3438	-1.0398	585.4525	-0.1778	208.5948	-0.3961	189.6427	-0.22496	0.010736	0.010339	357.5188	-0.45878	442.488	-0.49303	272007.625	-0.40306
016	2019-02-14t1450	1550177577.07	adult	141.9445	93.9541	-105.8964	577.9615	-1.3031	193.4765	-1.5348	165.1032	-1.4526	0.010736	0.010007	411.9012	-1.0316	493.7137	-1.4107	252293.3281	-1.5399	488.7119	-0.65817	197.0951	-0.77876	179.0911	-0.75974	0.010736	0.010334	336.3013	-0.61946	403.2339	-0.72756	257012.0469	-0.78516
016	2019-02-14t1850	1550191976.25	adult	145.9443	97.9538	-101.8967	1417.8082	0.82305	225.1407	-0.59127	181.778	-0.8217	0.010736	0.010013	499.5226	-0.13538	853.6839	0.35584	293583.4062	-0.59767	433.648	-0.92359	194.7074	-0.84976	182.6975	-0.59176	0.010736	0.010368	309.029	-0.84498	376.8683	-0.87527	253898.4375	-0.85628
016	2019-02-14t2250	1550206368.86	adult	149.9423	101.9518	-97.8987	649.0457	-1.1281	224.2986	-0.58111	195.0038	-0.30401	0.010736	0.01007	428.1041	-0.79862	589.5632	-0.91551	292485.375	-0.58774	462.9599	-0.72485	194.5844	-0.83879	181.9549	-0.64121	0.010736	0.010416	318.4563	-0.70864	393.3167	-0.71112	253738.0625	-0.84561
016	2019-02-15t0250	1550220767.89	adult	153.942	105.9515	-93.899	1182.0226	0.27155	218.4718	-0.72447	179.9393	-0.85334	0.010736	0.010207	476.7868	-0.27413	677.9488	-0.45059	284887.2188	-0.73131	377.907	-1.1693	198.6656	-0.67131	188.4322	-0.31659	0.010736	0.010494	293.1763	-0.92462	347.1812	-1.0112	259060	-0.67865
016	2019-02-15t0650	1550235167.05	adult	157.9418	109.9513	-89.8992	849.1523	-0.57062	221.2089	-0.62888	196.7134	-0.20937	0.010736	0.01066	403.7421	-0.98095	632.8142	-0.64865	288456.4375	-0.63592	522.251	-0.29458	197.2611	-0.70586	185.4849	-0.47951	0.010736	0.010707	308.3057	-0.73063	408.049	-0.50428	257228.4375	-0.71351
016	2019-02-15t1044	1550249218.14	adult	161.8448	113.8544	-85.9961	1047.5242	-0.020367	204.6586	-1.1199	167.2112	-1.3554	0.010736	0.010982	471.7145	-0.25577	717.1089	-0.18651	266874.75	-1.1274	658.4424	0.56	200.9907	-0.54956	188.2718	-0.34227	0.010736	0.010935	307.1519	-0.70745	434.1359	-0.25515	262091.8281	-0.55768
016	2019-02-15t1444	1550263617.84	adult	165.8448	117.8543	-81.9962	1109.8018	0.17703	217.1199	-0.72838	176.7362	-0.98932	0.010736	0.011315	469.7925	-0.24556	752.5672	0.031346	283124.3125	-0.73579	497.9799	-0.34204	197.284	-0.67357	188.8216	-0.32165	0.010736	0.011128	297.8376	-0.7719	364.4084	-0.75636	257258.3281	-0.68188
016	2019-02-15t1844	1550278017.86	adult	169.8448	121.8543	-77.9962	1232.0287	0.54665	219.6299	-0.64164	186.827	-0.59151	0.010736	0.011656	443.5304	-0.49548	741.8028	0.0063729	286397.3438	-0.64912	587.717	0.25008	198.0191	-0.62891	188.3059	-0.35617	0.010736	0.01135	289.0438	-0.83407	394.4893	-0.47438	258216.9219	-0.63748
016	2019-02-15t2244	1550292417.05	adult	173.8445	125.8541	-73.9964	1422.6382	1.1108	223.4904	-0.50858	187.0495	-0.58323	0.010736	0.012012	468.4726	-0.20787	838.9889	0.55911	291431.4375	-0.51611	579.2371	0.24542	195.6592	-0.69756	187.5904	-0.39245	0.010736	0.011662	273.3309	-0.97562	368.3758	-0.64396	255139.6562	-0.7062
016	2019-02-16t0244	1550306817.81	adult	177.8447	129.8543	-69.9962	934.6216	-0.23149	212.256	-0.8586	186.7331	-0.5982	0.010736	0.012359	376.7659	-1.1681	572.544	-0.86384	276781.7812	-0.86677	404.6235	-0.78477	183.7779	-1.1382	180.488	-0.78122	0.010736	0.011983	244.1784	-1.2697	316.5062	-1.0255	239646.3438	-1.1465
016	2019-02-16t0644	1550321217.36	adult	181.8446	133.8542	-65.9963	925.7442	-0.23945	208.9398	-0.95785	186.8571	-0.5909	0.010736	0.012603	386.6947	-1.047	563.203	-0.89667	272457.4688	-0.9663	490.7515	-0.2092	181.8274	-1.1959	176.6408	-0.99276	0.010736	0.01236	249.2112	-1.1866	357.7227	-0.65461	237102.875	-1.2041
016	2019-02-16t1044	1550335617.68	adult	185.8447	137.8542	-61.9963	699.2569	-0.87274	205.1023	-1.0774	187.828	-0.55089	0.010736	0.012872	339.1938	-1.5532	529.4743	-1.0633	267453.4062	-1.0861	437.7871	-0.50397	194.6243	-0.6789	189.5816	-0.28713	0.010736	0.012705	251.7815	-1.1305	312.1809	-0.99927	253790.0781	-0.68811
016	2019-02-16t1444	1550350017.16	adult	189.8446	141.8541	-57.9964	1795.9619	2.3622	209.5325	-0.92765	174.0864	-1.1279	0.010736	0.013022	428.4538	-0.55356	781.3594	0.35418	273230.375	-0.93642	516.2765	0.043818	188.3466	-0.91602	184.2731	-0.59014	0.010736	0.013104	247.9557	-1.153	330.167	-0.82076	245604.0312	-0.92497
016	2019-02-16t1844	1550364417.58	adult	193.8447	145.8542	-53.9963	1150.8868	0.49005	210.0612	-0.91005	181.5333	-0.82199	0.010736	0.013206	393.8027	-0.92898	731.3644	0.096242	273919.8125	-0.91904	350.3943	-1.0223	187.9974	-0.92706	186.3638	-0.49047	0.010736	0.013735	236.4095	-1.2728	273.4108	-1.2888	245148.6094	-0.93619
016	2019-02-16t2244	1550378818.06	adult	197.8448	149.8544	-49.9962
016	2019-02-17t0244	1550393217.94	adult	201.8448	153.8543	-45.9962	883.761	-0.28848	202.3261	-1.1944	174.6913	-1.1506	0.010736	0.013795	413.3914	-0.68829	638.9573	-0.39783	263833.2812	-1.2043	403.5198	-0.61555	183.694	-1.1139	182.0663	-0.78343	0.010736	0.015319	231.8066	-1.3103	299.2483	-1.0303	239537.0312	-1.1231
016	2019-02-17t0644	1550407617.71	adult	205.8447	157.8543	-41.9962	1141.4355	0.5355	196.2658	-1.4255	167.4092	-1.4966	0.010736	0.014145	390.7599	-0.94878	711.3328	0.03561	255930.5625	-1.436	704.7864	1.5516	191.8989	-0.78872	185.1517	-0.64285	0.010736	0.016213	262.6658	-0.91635	317.9732	-0.84493	250236.125	-0.79913
016	2019-02-17t1044	1550422018.34	adult	209.8449	161.8544	-37.9961	932.9675	-0.11464	202.4272	-1.233	174.7805	-1.2003	0.010736	0.014495	386.6636	-0.99783	602.0883	-0.5945	263965.0625	-1.2439	293.9431	-1.3715	183.8396	-1.1463	181.7618	-0.87601	0.010736	0.017028	227.3038	-1.365	256.669	-1.4101	239726.8438	-1.1558
016	2019-02-17t1444	1550436418.55	adult	213.845	165.8545	-33.996
016	2019-02-17t1844	1550450818.83	adult	217.845	169.8546	-29.9959
016	2019-02-17t2244	1550465218.77	adult	221.845	173.8545	-25.996
016	2019-02-18t0244	1550479618.46	adult	225.8449	177.8545	-21.996
016	2019-02-18t0644	1550494018.27	adult	229.8449	181.8544	-17.9961
016	2019-02-18t1044	1550508405.16	adult	233.8412	185.8508	-13.9997
016	2019-02-18t1444	1550522807.08	adult	237.8418	189.8513	-9.9992
016	2019-02-18t1844	1550537204.31	adult	241.841	193.8505	-6
016	2019-02-18t2244	1550551604.61	adult	245.8411	197.8506	-1.9999
016	2019-02-19t0244	1550566003.8	dead	249.8409	201.8504	1.9999
018	2019-02-08t1454	1549659427.82	egg	-1.9883	-57.9801	-213.8334
018	2019-02-08t1852	1549673743.48	larva	1.9883	-54.0035	-209.8568
018	2019-02-08t2252	1549688143.69	larva	5.9883	-50.0035	-205.8568
018	2019-02-09t0252	1549702546.34	larva	9.9891	-46.0027	-201.8561
018	2019-02-09t0652	1549716946.08	larva	13.989	-42.0028	-197.8561
018	2019-02-09t1052	1549731344.87	larva	17.9887	-38.0032	-193.8565
018	2019-02-09t1452	1549745747.38	larva	21.9894	-34.0025	-189.8558
018	2019-02-09t1852	1549760145.6	larva	25.9889	-30.003	-185.8563
018	2019-02-09t2253	1549774553.85	larva	29.9912	-26.0007	-181.854
018	2019-02-10t0253	1549788954.51	larva	33.9914	-22.0005	-177.8538
018	2019-02-10t0653	1549803352.89	larva	37.9909	-18.0009	-173.8542
018	2019-02-10t1052	1549817750.58	larva	41.9903	-14.0016	-169.8549
018	2019-02-10t1453	1549832153.06	larva	45.9909	-10.0009	-165.8542	496.6865	-1.2346	227.7168	-1.3088	213.0358	-0.88651	0.010736	0.011415	354.9179	-2.1572	426.7169	-1.6543	296942.75	-1.3148	530.4872	-1.3582	228.0635	-0.84159	205.9245	0.33093	0.010736	0.011526	402.3426	-1.5357	471.5074	-1.4896	297394.8125	-0.84726
018	2019-02-10t1852	1549846549.77	larva	49.99	-6.0018	-161.8551	1590.5321	1.2988	305.6689	0.39993	254.6671	0.04334	0.010736	0.011439	681.0409	0.84099	1057.7373	1.0411	398592.25	0.39254	778.3525	-0.57105	257.1049	0.013899	218.1609	0.8583	0.010736	0.011756	554.533	-0.52324	665.8577	-0.65365	335264.8125	0.0057339
018	2019-02-10t2253	1549860954.24	larva	53.9913	-2.0006	-157.8539	859.6847	-0.41981	312.8442	0.53025	283.4667	0.69831	0.010736	0.011458	631.1749	0.35292	758.8973	-0.25957	407948.8438	0.52274	911.3656	-0.10875	265.7443	0.29901	205.5867	0.30534	0.010736	0.011957	647.392	0.15584	830.1293	0.10619	346530.5625	0.28999
018	2019-02-11t0253	1549875358.21	adult	57.9924	2.0006	-153.8528	1056.1454	0.036952	299.6506	0.19834	286.5099	0.75698	0.010736	0.011472	624.3893	0.26741	850.3555	0.13259	390744.4375	0.1909	1188.546	0.86462	251.9816	-0.062002	185.8001	-0.55426	0.010736	0.012134	745.2381	0.91573	968.3775	0.80037	328583.9375	-0.070181
018	2019-02-11t0653	1549889753.94	adult	61.9912	5.9994	-149.8539	1986.8995	2.2742	331.2663	0.90829	292.8515	0.90277	0.010736	0.01148	714.5055	1.0832	1225.8998	1.7997	431971.2812	0.90057	995.7518	0.28249	269.2183	0.48758	219.5017	0.91257	0.010736	0.012292	582.2783	-0.14976	831.5035	0.25227	351060.625	0.47795
018	2019-02-11t1044	1549903634.61	adult	65.8469	9.8551	-145.9982	1851.3516	1.9578	316.9846	0.55549	272.9414	0.40919	0.010736	0.011477	626.7292	0.24916	1125.9201	1.3599	413347.9688	0.54782	1394.6825	1.767	247.4076	-0.11496	182.3151	-0.69478	0.010736	0.01243	644.2081	0.38419	973.3363	1.0196	322619.4688	-0.12323
018	2019-02-11t1444	1549918034.24	adult	69.8468	13.855	-141.9983	1340.8551	0.71293	326.2478	0.75734	283.5579	0.66867	0.010736	0.01146	656.8102	0.50965	966.4138	0.63997	425427.125	0.74963	1137.7485	0.94341	283.4881	1.0122	233.1049	1.5096	0.010736	0.012565	561.368	-0.15582	888.4593	0.70538	369668.4688	1.0013
018	2019-02-11t1844	1549932434.23	adult	73.8468	17.855	-137.9983	1207.8325	0.38345	372.8648	1.8641	344.6699	2.2184	0.010736	0.011414	658.756	0.51321	944.1361	0.53916	486215.75	1.8565	1321.1661	1.7505	298.2444	1.5176	237.6423	1.7128	0.010736	0.012673	779.1264	1.6808	998.5809	1.402	388910.625	1.5058
018	2019-02-11t2244	1549946835.11	adult	77.8471	21.8552	-133.9981	1489.1191	1.0889	327.7209	0.83479	287.6622	0.86056	0.010736	0.011345	668.7885	0.6261	1027.3256	0.93952	427348.0625	0.82726	626.8277	-0.84223	237.5167	-0.22095	210.7378	0.58819	0.010736	0.012618	420.7993	-1.0831	536.7261	-0.95172	309721.8125	-0.22904
018	2019-02-12t0244	1549961235.33	adult	81.8471	25.8553	-129.998	995.4993	-0.15551	305.5666	0.37881	267.4929	0.45437	0.010736	0.011303	587.9983	-0.087827	837.6145	0.063417	398458.7812	0.37134	700.1849	-0.46502	228.556	-0.38635	194.0274	-0.084423	0.010736	0.012485	456.6739	-0.66214	587.845	-0.56618	298037	-0.39406
018	2019-02-12t0644	1549975635.56	adult	85.8472	29.8554	-125.9979	1771.0834	1.8099	345.7802	1.4426	301.6656	1.4738	0.010736	0.011275	734.3553	1.3291	1222.2857	1.9183	450897.3438	1.4353	905.2841	0.50668	256.8781	0.5656	207.8319	0.55782	0.010736	0.012269	616.8215	0.8208	765.7852	0.57791	334969	0.55666
018	2019-02-12t1044	1549990035.51	adult	89.8472	33.8554	-121.9979	1205.0756	0.37241	297.8407	0.38306	242.7791	0.065804	0.010736	0.011223	677.9528	0.85794	884.1682	0.31682	388384.2188	0.37567	1080.8691	1.4162	254.8277	0.60048	209.393	0.67033	0.010736	0.011975	582.974	0.67738	847.2968	1.2079	332295.3125	0.59177
018	2019-02-12t1444	1550004423.52	adult	93.8439	37.852	-118.0013	768.8202	-0.73404	255.7447	-0.54917	216.823	-0.5079	0.010736	0.011135	532.8043	-0.45683	676.1234	-0.6715	333491.125	-0.55635	638.7139	-0.46766	209.3813	-0.68116	181.1641	-0.51805	0.010736	0.011658	401.5703	-0.76278	520.7005	-0.6426	273033.25	-0.68831
018	2019-02-12t1844	1550018824.2	adult	97.844	41.8522	-114.0011	2109.2341	2.5997	293.5031	0.47223	239.8276	0.24344	0.010736	0.011042	603.8361	0.2647	1158.379	1.6414	382728.0625	0.46481	652.1031	-0.32444	209.0276	-0.62826	174.2436	-0.80552	0.010736	0.011389	485.1497	0.069052	574.9773	-0.20996	272572.0625	-0.63532
018	2019-02-12t2244	1550033221.67	adult	101.8433	45.8515	-110.0018	742.2384	-0.81466	242.1276	-0.72542	200.8731	-0.75165	0.010736	0.010951	528.0308	-0.40686	640.0491	-0.83262	315734.3438	-0.73225	654.296	-0.24023	226.0614	-0.068678	197.6873	0.21182	0.010736	0.011174	433.2841	-0.29268	545.9838	-0.30462	294784.125	-0.076091
018	2019-02-13t0244	1550047621.87	adult	105.8434	49.8516	-106.0017	815.3397	-0.64525	258.8648	-0.2319	229.7986	0.17733	0.010736	0.010854	454.9281	-1.0572	695.0228	-0.56586	337559.75	-0.23891	736.212	0.22673	236.9355	0.29637	206.7806	0.60126	0.010736	0.010978	468.1797	0.096403	658.641	0.50439	308963.9062	0.28873
018	2019-02-13t0644	1550062022.27	adult	109.8435	53.8517	-102.0016	1254.663	0.41555	261.2844	-0.098763	224.258	0.10617	0.010736	0.010777	501.6809	-0.56	885.562	0.34815	340714.875	-0.10584	794.5817	0.58445	211.2601	-0.45425	179.8763	-0.5922	0.010736	0.010811	434.7527	-0.12751	608.5894	0.25543	275483.125	-0.46105
018	2019-02-13t1044	1550076424.19	adult	113.844	57.8522	-98.0011	1150.8676	0.15474	223.5218	-1.0116	188.4022	-0.91273	0.010736	0.010708	433.1538	-1.1646	731.8015	-0.37001	291472.375	-1.0178	491.7977	-0.8815	182.2029	-1.3295	158.9478	-1.5432	0.010736	0.010665	339.9874	-0.91158	410.0845	-0.99049	237592.625	-1.3351
018	2019-02-13t1450	1550091166.76	adult	117.9392	61.9474	-93.9059	1459.4735	0.89297	214.5769	-1.1898	173.1791	-1.3365	0.010736	0.010638	468.121	-0.77409	818.1051	0.052323	279808.3125	-1.1955	557.957	-0.50225	209.9429	-0.45238	190.584	-0.14584	0.010736	0.010541	361.9217	-0.65638	468.6299	-0.54542	273765.5	-0.45896
018	2019-02-13t1850	1550105572.79	adult	121.9409	65.949	-89.9043	979.173	-0.27366	248.5609	-0.23218	213.4573	0.0065633	0.010736	0.010547	482.9359	-0.57812	715.861	-0.41592	324123.375	-0.23897	496.7953	-0.77323	199.5726	-0.76281	184.2394	-0.44706	0.010736	0.010462	330.0745	-0.89294	405.5986	-0.91567	260242.6875	-0.76877
018	2019-02-13t2250	1550119971.37	adult	125.9405	69.9487	-85.9047	839.7839	-0.61677	242.8626	-0.3256	209.3302	-0.061586	0.010736	0.010425	463.1248	-0.71517	689.1149	-0.5274	316692.8125	-0.33217	663.8448	0.12042	232.2258	0.30401	220.3215	1.2117	0.010736	0.010419	341.9129	-0.73687	446.8461	-0.59086	302822.5	0.29599
018	2019-02-14t0250	1550134373.73	adult	129.9411	73.9493	-81.904	1350.4036	0.60246	212.1648	-1.1114	171.2015	-1.2943	0.010736	0.010288	470.8125	-0.59276	753.812	-0.21138	276662.9375	-1.1166	509.1028	-0.64046	209.7545	-0.40153	194.664	0.017978	0.010736	0.010397	332.8353	-0.77609	418.7268	-0.73792	273519.9375	-0.40824
018	2019-02-14t0650	1550148770.22	adult	133.9402	77.9483	-77.905	1035.3237	-0.16324	213.4697	-1.0342	165.5877	-1.4636	0.010736	0.010151	528.7214	0.0090231	772.3001	-0.10975	278364.4688	-1.0396	575.0248	-0.26695	220.384	-0.022318	208.9334	0.70642	0.010736	0.010385	336.773	-0.69757	429.1792	-0.62589	287380.6875	-0.02991
018	2019-02-14t1050	1550163175.47	adult	137.9416	81.9498	-73.9035	979.8053	-0.30073	243.1031	-0.16135	215.9037	0.34179	0.010736	0.010051	448.001	-0.72076	618.9132	-0.82093	317006.5	-0.16807	484.0571	-0.71453	216.3634	-0.1294	207.795	0.66626	0.010736	0.010339	311.1417	-0.90163	372.3663	-0.98323	282137.8125	-0.13687
018	2019-02-14t1450	1550177586.61	adult	141.9447	85.9529	-69.9004	1082.8781	-0.040053	223.5124	-0.67654	187.5872	-0.63679	0.010736	0.010007	418.3635	-0.96891	756.7894	-0.14324	291460.1875	-0.68268	417.948	-1.0389	202.3816	-0.59349	195.886	0.079115	0.010736	0.010334	286.6974	-1.1013	338.3558	-1.1884	263905.625	-0.60023
018	2019-02-14t1850	1550191985.86	adult	145.9445	89.9527	-65.9006	1477.3335	0.97428	260.1289	0.42158	223.0123	0.70104	0.010736	0.010013	495.1154	-0.17858	985.4521	0.99913	339208.125	0.41427	389.2613	-1.1664	219.5035	0.037047	215.2065	1.0585	0.010736	0.010368	286.899	-1.0639	333.3352	-1.19	286232.625	0.029016
018	2019-02-14t2250	1550206378.42	adult	149.9424	93.9506	-61.9027	828.4755	-0.66561	229.4189	-0.43101	210.9242	0.29251	0.010736	0.01007	362.2111	-1.4523	526.8172	-1.2263	299162.1875	-0.43773	330.3065	-1.4648	215.7983	-0.067342	213.5438	0.9812	0.010736	0.010416	266.9524	-1.2277	298.9224	-1.4068	281400.9375	-0.075323
018	2019-02-15t0250	1550220777.41	adult	153.9422	97.9503	-57.903	989.0944	-0.2325	241.7602	-0.032571	216.996	0.555	0.010736	0.010207	411.8294	-0.92657	690.5444	-0.38725	315255.25	-0.039596	488.5983	-0.53766	212.8125	-0.14959	208.2836	0.71215	0.010736	0.010494	269.7344	-1.1653	346.6284	-1.0154	277507.5	-0.1576
018	2019-02-15t0650	1550235176.51	adult	157.9419	101.9501	-53.9032	899.0251	-0.43893	236.5989	-0.16467	209.5532	0.28558	0.010736	0.01066	435.7537	-0.65544	662.3755	-0.49753	308525	-0.17164	299.8264	-1.5925	204.877	-0.42178	203.7372	0.47447	0.010736	0.010707	240.6688	-1.4375	262.0348	-1.6248	267159.5938	-0.42973
018	2019-02-15t1044	1550249227.6	adult	161.845	105.8532	-50.0001	1196.319	0.37778	238.4055	-0.086087	208.0639	0.24554	0.010736	0.010982	408.9992	-0.90128	854.2706	0.52603	310880.75	-0.092981	326.188	-1.4057	207.734	-0.29543	205.3894	0.5611	0.010736	0.010935	252.6613	-1.2861	280.5332	-1.4512	270885.125	-0.30379
018	2019-02-15t1444	1550263627.4	adult	165.8449	109.8531	-46.0002	918.8419	-0.34192	228.5231	-0.37372	202.3449	0.029944	0.010736	0.011315	410.3327	-0.86551	687.3377	-0.31346	297994.0625	-0.38081	323.0735	-1.391	203.7775	-0.42634	201.3605	0.3468	0.010736	0.011128	248.5651	-1.3033	280.8445	-1.4161	265725.8438	-0.43484
018	2019-02-15t1844	1550278027.4	adult	169.8449	113.8531	-42.0002	1139.9663	0.29243	224.7352	-0.48085	200.3475	-0.046584	0.010736	0.011656	389.7892	-1.0625	734.1302	-0.034844	293054.75	-0.48814	291.9859	-1.5447	204.3848	-0.38455	203.9552	0.48554	0.010736	0.01135	246.0078	-1.3047	261.6082	-1.5356	266517.75	-0.39331
018	2019-02-15t2244	1550292426.51	adult	173.8447	117.8529	-38.0004	1070.3848	0.12616	225.3363	-0.45001	208.1447	0.27368	0.010736	0.012012	342.5326	-1.5468	652.5563	-0.44979	293838.5625	-0.45748	312.7079	-1.3854	205.8639	-0.30445	203.847	0.48632	0.010736	0.011662	249.9008	-1.2343	271.6342	-1.4228	268446.4688	-0.31347
018	2019-02-16t0244	1550306827.22	adult	177.8449	121.8531	-34.0003	812.8427	-0.57609	222.3959	-0.53354	203.9529	0.10781	0.010736	0.012359	359.8096	-1.3504	592.6565	-0.75393	290004.2812	-0.54135	326.5176	-1.2695	207.3611	-0.2245	205.4764	0.57786	0.010736	0.011983	253.382	-1.1668	283.1766	-1.2971	270398.9062	-0.23386
018	2019-02-16t0644	1550321226.83	adult	181.8448	125.8529	-30.0004	589.1104	-1.2026	230.3744	-0.26398	219.2808	0.74882	0.010736	0.012603	313.0938	-1.8461	449.1635	-1.5222	300408.1562	-0.27181	303.6983	-1.3905	203.6207	-0.34637	202.092	0.39995	0.010736	0.01236	248.7162	-1.1922	272.0397	-1.3631	265521.375	-0.35585
018	2019-02-16t1044	1550335627.19	adult	185.8449	129.853	-26.0003
018	2019-02-16t1444	1550350026.73	adult	189.8447	133.8529	-22.0004
018	2019-02-16t1844	1550364427.18	adult	193.8449	137.853	-18.0003
018	2019-02-16t2244	1550378827.61	adult	197.845	141.8532	-14.0001
018	2019-02-17t0244	1550393227.47	adult	201.845	145.8531	-10.0002
018	2019-02-17t0644	1550407627.23	adult	205.8449	149.8531	-6.0002
018	2019-02-17t1044	1550422027.94	adult	209.8451	153.8533	-2.0001
018	2019-02-17t1444	1550436428.31	dead	213.8452	157.8534	2.0001
020	2019-02-08t1454	1549659436.57	larva	0	-53.9791	-197.8321
020	2019-02-08t1852	1549673752.58	larva	3.9767	-50.0024	-193.8554
020	2019-02-08t2252	1549688152.64	larva	7.9767	-46.0024	-189.8554
020	2019-02-09t0252	1549702555.37	larva	11.9774	-42.0017	-185.8547
020	2019-02-09t0652	1549716955.16	larva	15.9774	-38.0017	-181.8547
020	2019-02-09t1052	1549731353.97	larva	19.9771	-34.002	-177.8551
020	2019-02-09t1452	1549745756.59	larva	23.9778	-30.0013	-173.8543
020	2019-02-09t1852	1549760154.76	larva	27.9773	-26.0018	-169.8548
020	2019-02-09t2253	1549774563.15	larva	31.9796	-21.9995	-165.8525
020	2019-02-10t0253	1549788963.62	larva	35.9797	-17.9994	-161.8524
020	2019-02-10t0653	1549803362.22	larva	39.9793	-13.9997	-157.8528
020	2019-02-10t1052	1549817759.87	larva	43.9787	-10.0004	-153.8534
020	2019-02-10t1453	1549832162.16	larva	47.9793	-5.9998	-149.8528	1580.037	1.2709	275.451	-0.26196	237.4641	-0.34093	0.010736	0.011428	529.3702	-0.55259	961.5485	0.62744	359188.125	-0.26888	1305.5183	1.0519	268.208	0.31626	211.8687	0.58685	0.010736	0.011644	695.8256	0.36432	1047.4938	0.9294	349743.25	0.30732
020	2019-02-10t1852	1549846558.88	larva	51.9784	-2.0007	-145.8537	884.6096	-0.35527	268.5898	-0.46106	224.1948	-0.69078	0.010736	0.011449	606.0713	0.13231	818.6984	0.0054989	350241.125	-0.46802	1284.6906	1.0607	263.0628	0.20243	199.1583	0.025784	0.010736	0.011859	678.3919	0.32525	1085.0712	1.1772	343033.875	0.19371
020	2019-02-10t2253	1549860963.75	adult	55.9798	2.0007	-141.8523	1797.3691	1.8005	307.0627	0.38333	272.1982	0.42135	0.010736	0.011465	546.9591	-0.44001	844.7255	0.11127	400409.75	0.37585	1424.3788	1.6011	274.8851	0.58523	205.8533	0.3168	0.010736	0.012048	749.1065	0.89124	1141.3726	1.5278	358450.125	0.57542
020	2019-02-11t0253	1549875367.64	adult	59.9809	6.0018	-137.8513	789.7801	-0.606	252.1836	-0.9163	223.2208	-0.77811	0.010736	0.011477	513.6737	-0.77063	709.1833	-0.49665	328847.375	-0.92344	1253.0693	1.1235	266.5356	0.38554	200.2296	0.074527	0.010736	0.012215	732.1708	0.87574	1066.335	1.2987	347562.5	0.37619
020	2019-02-11t0653	1549889763.36	adult	63.9797	10.0006	-133.8524	900.8539	-0.35143	299.5317	0.15605	279.2929	0.56879	0.010736	0.01148	585.7366	-0.12224	747.0484	-0.34078	390589.375	0.14848	1548.8904	2.2531	303.1237	1.5155	230.8085	1.4043	0.010736	0.012364	833.6925	1.7285	1189.9238	2.0057	395273.3125	1.5034
020	2019-02-11t1044	1549903643.75	adult	67.8353	13.8562	-129.9968	822.1941	-0.55603	265.5511	-0.67036	237.5979	-0.47173	0.010736	0.011471	507.5104	-0.86798	705.9619	-0.53888	346278.625	-0.67791	992.0393	0.36854	258.4136	0.23565	204.4	0.26455	0.010736	0.012498	656.8235	0.52826	834.0299	0.38396	336971.3438	0.22653
020	2019-02-11t1444	1549918043.43	adult	71.8352	17.8561	-125.9969	911.072	-0.35067	309.1457	0.34312	270.7982	0.34909	0.010736	0.011442	625.0624	0.20623	773.8996	-0.24218	403126.0312	0.33542	1067.9603	0.73069	278.4848	0.88997	226.8855	1.2434	0.010736	0.012627	617.5377	0.32885	928.7772	0.96825	363144.1875	0.87939
020	2019-02-11t1844	1549932443.43	adult	75.8352	21.8561	-121.9969	1061.123	0.014698	320.9334	0.64343	269.5006	0.35559	0.010736	0.011378	694.4589	0.85234	936.811	0.50957	418497.125	0.63581	876.79	0.096942	252.5918	0.18445	194.2662	-0.14227	0.010736	0.012655	571.5174	0.081088	767.4706	0.2419	329379.75	0.1755
020	2019-02-11t2244	1549946844.64	adult	79.8356	25.8565	-117.9965	1586.4258	1.3367	366.8794	1.8105	315.5433	1.626	0.010736	0.011321	776.2159	1.6423	1221.4192	1.8645	478410.6875	1.8032	1052.6105	0.91538	270.6541	0.82547	211.4151	0.63913	0.010736	0.012563	707.1517	1.3394	914.112	1.1865	352932.875	0.81562
020	2019-02-12t0244	1549961244.6	adult	83.8356	29.8565	-113.9965	1078.9607	0.055596	321.4859	0.80659	275.4495	0.7216	0.010736	0.01129	655.4751	0.56469	820.3641	-0.010974	419217.625	0.79922	843.8947	0.18435	248.7865	0.27181	188.7646	-0.28612	0.010736	0.012389	637.5817	0.91892	762.3478	0.48587	324417.5312	0.26316
020	2019-02-12t0644	1549975645.19	adult	87.8357	33.8566	-109.9964	629.0176	-1.0851	264.1207	-0.48491	252.6056	0.25883	0.010736	0.011255	479.0547	-1.0357	559.2963	-1.2469	344413.375	-0.49236	1022.964	1.085	279.9904	1.3077	218.006	1.0194	0.010736	0.012131	663.6585	1.2931	921.8732	1.5679	365107.5625	1.298
020	2019-02-12t1044	1549990044.84	adult	91.8356	37.8565	-105.9965	1012.9257	-0.11607	313.9046	0.82553	276.227	1.0307	0.010736	0.011183	671.826	0.82811	910.8601	0.45026	409331.5625	0.81808	1070.1041	1.4429	275.8194	1.2731	218.7231	1.0914	0.010736	0.011816	627.0873	1.1243	886.8933	1.5238	359668.4688	1.2638
020	2019-02-12t1444	1550004428.28	adult	95.831	41.8519	-102.0011	919.0228	-0.36029	278.3058	0.050619	231.744	-0.041113	0.010736	0.011088	631.8068	0.50376	839.309	0.11384	362910.75	0.043333	833.721	0.48143	237.1583	0.18661	190.5738	-0.10206	0.010736	0.011516	562.5501	0.69033	731.5549	0.71207	309254.4062	0.17868
020	2019-02-12t1844	1550018828.95	adult	99.8312	45.8521	-98.0009	912.4066	-0.38832	270.7929	-0.048198	225.0324	-0.11415	0.010736	0.010999	584.2457	0.10359	762.5668	-0.24951	353113.9688	-0.055395	728.496	0.076942	251.3614	0.66928	208.2897	0.67326	0.010736	0.011281	554.6293	0.72722	675.7729	0.47452	327775.3125	0.6611
020	2019-02-12t2244	1550033226.34	adult	103.8305	49.8514	-94.0016	1014.3542	-0.15135	271.6889	0.054381	228.6706	0.094009	0.010736	0.010902	612.7721	0.42489	814.9852	0.0030643	354282.3125	0.047174	645.0664	-0.25175	217.8513	-0.2975	179.1221	-0.60105	0.010736	0.011074	445.0733	-0.14784	572.9288	-0.091527	284078.0938	-0.30464
020	2019-02-13t0244	1550047626.56	adult	107.8306	53.8515	-90.0016	1012.2831	-0.16927	259.587	-0.1778	206.1339	-0.47674	0.010736	0.010813	636.8113	0.70698	903.0995	0.42738	338501.4062	-0.18483	659.5372	-0.11824	217.1842	-0.28678	191.8407	-0.058125	0.010736	0.010892	365.9516	-0.77422	520.9592	-0.35391	283208.1875	-0.2938
020	2019-02-13t0644	1550062027.02	adult	111.8307	57.8516	-86.0014	1717.9103	1.5353	256.2122	-0.19532	200.6349	-0.56957	0.010736	0.010742	566.9904	0.091794	897.5268	0.41001	334100.6875	-0.2023	648.1378	-0.11813	211.4866	-0.43602	189.1268	-0.1915	0.010736	0.010737	377.2982	-0.60777	536.1123	-0.18773	275778.5625	-0.44278
020	2019-02-13t1044	1550076429.06	adult	115.8312	61.8522	-82.0009	966.744	-0.29335	240.1765	-0.54948	188.709	-0.87839	0.010736	0.01068	567.3548	0.14872	767.3939	-0.19324	313190.1875	-0.55603	506.6336	-0.7869	206.3773	-0.57436	185.9386	-0.34642	0.010736	0.010648	355.3769	-0.74796	456.0678	-0.6609	269116	-0.58087
020	2019-02-13t1450	1550091171.48	adult	119.9264	65.9473	-77.9057	597.9752	-1.1882	228.9007	-0.78385	200.615	-0.44114	0.010736	0.010603	402.0556	-1.3777	520.7049	-1.3412	298486.5	-0.78998	800.1622	0.75093	242.0145	0.57008	216.9612	1.0495	0.010736	0.010551	426.5308	-0.045088	611.7555	0.43639	315586.875	0.56178
020	2019-02-13t1850	1550105577.53	adult	123.928	69.9489	-73.9041	995.1632	-0.23646	232.3673	-0.63505	183.2794	-0.94589	0.010736	0.01049	545.0055	0.043848	863.6949	0.28932	303007	-0.64123	609.6264	-0.17798	213.6538	-0.30331	193.4116	-0.028321	0.010736	0.01047	355.7794	-0.6355	532.3578	-0.039833	278604.5625	-0.31015
020	2019-02-13t2250	1550119976.12	adult	127.9277	73.9486	-69.9045	1380.8019	0.68325	233.0098	-0.56487	181.904	-0.9494	0.010736	0.01036	541.8577	0.063367	964.7422	0.77563	303844.75	-0.57105	668.722	0.16488	232.8176	0.34249	209.2822	0.70751	0.010736	0.01041	437.0814	0.16369	599.3043	0.46671	303594.1875	0.33436
020	2019-02-14t0250	1550134378.43	adult	131.9283	77.9492	-65.9038	1092.354	-0.020421	222.8369	-0.79647	186.5579	-0.75433	0.010736	0.01022	434.4561	-0.91697	801.1784	0.019795	290579.375	-0.80224	670.6994	0.21336	217.6619	-0.12632	194.0291	-0.0092536	0.010736	0.010372	422.0183	0.076867	537.9551	0.099198	283831.125	-0.13363
020	2019-02-14t0650	1550148774.97	adult	135.9273	81.9482	-61.9048	811.957	-0.70976	224.9112	-0.6955	201.9615	-0.1772	0.010736	0.010098	404.3997	-1.1614	562.1627	-1.0963	293284.1875	-0.70144	1140.0886	2.7198	229.8092	0.31329	185.7129	-0.41379	0.010736	0.010348	533.6412	1.1868	893.7113	2.6179	299671.1875	0.30501
020	2019-02-14t1050	1550163180.25	adult	139.9288	85.9497	-57.9033	531.6392	-1.4106	208.1523	-1.1281	192.5114	-0.47093	0.010736	0.010015	335.6467	-1.784	428.8301	-1.7225	271430.5625	-1.1335	1726.276	5.9243	258.7483	1.3563	210.3339	0.7988	0.010736	0.010337	561.656	1.53	882.0508	2.6246	337407.8125	1.346
020	2019-02-14t1450	1550177591.49	adult	143.9319	89.9528	-53.9002	1034.8083	-0.15652	212.0838	-0.98022	169.2191	-1.2893	0.010736	0.0099859	478.4236	-0.36053	825.6443	0.20304	276557.3125	-0.98609	484.2891	-0.66621	210.0927	-0.30939	195.6867	0.072771	0.010736	0.010353	328.4786	-0.6742	397.4277	-0.74897	273960.875	-0.31676
020	2019-02-14t1850	1550191990.66	adult	147.9317	93.9526	-49.9004	572.8307	-1.3251	218.63	-0.76278	202.0716	-0.054715	0.010736	0.010033	352.4932	-1.5623	510.0967	-1.3156	285093.5625	-0.76916	561.0708	-0.20302	201.1274	-0.61073	186.1054	-0.42331	0.010736	0.010389	338.4126	-0.53122	417.2912	-0.55935	262270.1875	-0.61777
020	2019-02-14t2250	1550206383.32	adult	151.9297	97.9506	-45.9025	925.7751	-0.40354	214.9877	-0.84478	187.0869	-0.59532	0.010736	0.010179	424.9443	-0.815	642.5284	-0.64055	280343.9688	-0.85143	587.2638	-0.001547	205.8521	-0.41866	191.1954	-0.17109	0.010736	0.010484	329.1559	-0.57876	473.5002	-0.090278	268431.1875	-0.42623
020	2019-02-15t0250	1550220782.19	adult	155.9293	101.9502	-41.9028	1399.7881	0.86172	229.7688	-0.37935	193.8956	-0.31986	0.010736	0.010421	453.9663	-0.48676	704.6816	-0.29896	299618.5625	-0.38634	530.7625	-0.27046	202.2366	-0.53007	189.4034	-0.27048	0.010736	0.010618	326.5424	-0.5614	424.6977	-0.40219	263716.5625	-0.53776
020	2019-02-15t0650	1550235181.25	adult	159.9291	105.95	-37.903	776.3486	-0.75864	204.2706	-1.1325	179.6304	-0.86441	0.010736	0.010755	361.0624	-1.4034	532.4081	-1.1558	266368.9062	-1.1399	776.3486	1.2269	222.3352	0.24295	194.7297	0.00049407	0.010736	0.010799	421.7223	0.48388	552.9454	0.6415	289925.0625	0.23422
020	2019-02-15t1044	1550249232.37	adult	163.8322	109.8531	-33.9999	960.155	-0.24209	201.2133	-1.224	180.4753	-0.83762	0.010736	0.011147	359.2187	-1.4056	602.5078	-0.77176	262382.0938	-1.2317	553.2947	-0.035108	204.9888	-0.38984	192.6628	-0.11558	0.010736	0.010995	314.4218	-0.6102	411.2013	-0.40916	267305.4375	-0.39823
020	2019-02-15t1444	1550263632.3	adult	167.8321	113.8531	-30	997.7949	-0.11328	228.7797	-0.35974	202.538	0.039165	0.010736	0.011498	399.0713	-0.97334	626.4652	-0.6234	298328.6875	-0.36685	354.9624	-1.1796	204.3759	-0.39334	200.0043	0.27601	0.010736	0.011259	263.3057	-1.1306	303.8645	-1.2163	266506.1875	-0.40197
020	2019-02-15t1844	1550278032.44	adult	171.8322	117.8531	-25.9999	951.7087	-0.21568	212.927	-0.84828	187.3234	-0.57221	0.010736	0.011835	372.5488	-1.2359	591.6011	-0.78987	277656.75	-0.85606	364.9832	-1.0828	206.0099	-0.31079	201.3793	0.34972	0.010736	0.011496	264.5065	-1.0879	307.5255	-1.1511	268636.9688	-0.3197
020	2019-02-15t2244	1550292431.27	adult	175.8319	121.8528	-22.0002
020	2019-02-16t0244	1550306832	adult	179.8321	125.853	-18	857.6305	-0.44198	215.7562	-0.74181	192.6614	-0.35312	0.010736	0.012494	376.1562	-1.1679	657.3523	-0.39037	281346.125	-0.74997	321.3251	-1.2899	204.503	-0.32333	201.7851	0.38042	0.010736	0.012177	259.9201	-1.0794	290.5674	-1.2229	266671.875	-0.33271
020	2019-02-16t0644	1550321231.59	adult	183.8319	129.8529	-14.0002
020	2019-02-16t1044	1550335632.03	adult	187.8321	133.853	-10
020	2019-02-16t1444	1550350031.58	adult	191.8319	137.8529	-6.0002	712.6058	-0.82402	210.4005	-0.89811	187.7579	-0.55505	0.010736	0.013105	388.5132	-0.99305	582.5567	-0.74695	274362.1875	-0.90696	358.3272	-0.98025	193.0187	-0.7274	189.9988	-0.27858	0.010736	0.013392	243.0767	-1.2012	288.0188	-1.171	251696.3281	-0.73682
020	2019-02-16t1844	1550364431.94	adult	195.832	141.853	-2.0001
020	2019-02-16t2244	1550378832.39	dead	199.8322	145.8531	2.0001
021	2019-02-08t1454	1549659440.88	egg	-1.9884	-53.9792	-221.8326
021	2019-02-08t1852	1549673757.13	larva	1.9884	-50.0024	-217.8559
021	2019-02-08t2252	1549688157.1	larva	5.9884	-46.0024	-213.8559
021	2019-02-09t0252	1549702559.92	larva	9.9891	-42.0017	-209.8551
021	2019-02-09t0652	1549716959.74	larva	13.9891	-38.0017	-205.8552
021	2019-02-09t1052	1549731358.53	larva	17.9888	-34.002	-201.8555
021	2019-02-09t1452	1549745761.17	larva	21.9895	-30.0013	-197.8548
021	2019-02-09t1852	1549760159.28	larva	25.989	-26.0018	-193.8553
021	2019-02-09t2253	1549774567.72	larva	29.9913	-21.9995	-189.853
021	2019-02-10t0253	1549788968.35	larva	33.9915	-17.9993	-185.8528
021	2019-02-10t0653	1549803366.77	larva	37.991	-13.9998	-181.8532
021	2019-02-10t1052	1549817764.69	larva	41.9905	-10.0003	-177.8538
021	2019-02-10t1453	1549832166.65	larva	45.991	-5.9998	-173.8533	526.251	-1.1663	205.4218	-1.8088	174.398	-1.7827	0.010736	0.011415	398.4786	-1.7528	452.7505	-1.5432	267870.0312	-1.8145	537.5575	-1.3365	193.6209	-1.8221	159.4582	-1.7072	0.010736	0.011526	399.8202	-1.5517	465.9761	-1.5125	252481.6562	-1.825
021	2019-02-10t1852	1549846563.4	larva	49.9901	-2.0007	-169.8542	1166.4628	0.30848	244.6703	-0.98132	196.3344	-1.3253	0.010736	0.011439	571.2723	-0.17766	939.111	0.52933	319050.125	-0.98788	496.1813	-1.4595	182.2487	-2.1374	152.0197	-2.0336	0.010736	0.011756	370.3306	-1.7294	430.9119	-1.654	237652.25	-2.1398
021	2019-02-10t2253	1549860968.35	adult	53.9915	2.0007	-165.8528	1687.3546	1.5346	286.0034	-0.083311	243.7015	-0.24558	0.010736	0.011458	593.4512	0.0028912	1007.5069	0.82472	372948.5	-0.090537	530.2812	-1.3432	226.7333	-0.832	196.7058	-0.081761	0.010736	0.011957	412.4623	-1.4302	474.2427	-1.4571	295660.25	-0.83805
021	2019-02-11t0253	1549875372.44	adult	57.9926	6.0018	-161.8517	1514.8058	1.1318	304.898	0.31945	259.6808	0.11236	0.010736	0.011472	646.5043	0.47263	1111.7068	1.285	397587.0625	0.31196	789.3859	-0.46785	238.3113	-0.46171	196.4422	-0.091655	0.010736	0.012134	537.0461	-0.53472	652.0194	-0.63539	310757.9688	-0.46887
021	2019-02-11t0653	1549889767.93	adult	61.9914	10.0006	-157.8529	507.055	-1.2953	236.1885	-1.3079	219.4709	-0.88329	0.010736	0.01148	373.4878	-2.0824	436.0579	-1.721	307989.8125	-1.315	554.4236	-1.2384	207.0614	-1.3456	175.4074	-1.0002	0.010736	0.012292	421.201	-1.3096	484.3926	-1.3785	270008.125	-1.3508
021	2019-02-11t1044	1549903648.56	adult	65.8471	13.8563	-153.9972	633.7361	-1.0078	213.1448	-1.8884	185.3581	-1.7506	0.010736	0.011477	422.857	-1.6443	527.9628	-1.3333	277940.875	-1.8956	398.7633	-1.7788	174.1235	-2.2947	153.6069	-1.9384	0.010736	0.01243	300.8395	-2.1727	349.2104	-2.0192	227057.0469	-2.2979
021	2019-02-11t1444	1549918048.09	adult	69.847	17.8562	-149.9973	850.4031	-0.49398	230.193	-1.5249	195.9168	-1.5215	0.010736	0.01146	457.448	-1.3427	702.7276	-0.56102	300171.7188	-1.5325	455.1717	-1.5748	184.3192	-1.9628	159.7257	-1.6654	0.010736	0.012565	349.1381	-1.7956	396.0939	-1.7889	240352.2344	-1.9671
021	2019-02-11t1844	1549932448.24	adult	73.847	21.8562	-145.9973	441.8148	-1.5258	196.1302	-2.3636	178.4937	-1.9757	0.010736	0.011414	342.1363	-2.4275	384.3505	-2.0447	255753.8125	-2.3714	358.5436	-1.9348	168.5728	-2.395	151.8314	-1.9924	0.010736	0.012673	279.357	-2.3235	328.2257	-2.1364	219819	-2.3985
021	2019-02-11t2244	1549946849.26	adult	77.8473	25.8565	-141.997	872.1216	-0.4628	225.9068	-1.6069	186.6254	-1.7108	0.010736	0.011345	481.9846	-1.1098	710.2032	-0.54467	294582.4375	-1.6147	315.4734	-2.0776	158.1266	-2.6106	145.0128	-2.2431	0.010736	0.012618	250.4673	-2.4766	281.641	-2.3432	206197.1406	-2.6142
021	2019-02-12t0244	1549961249.43	adult	81.8473	29.8565	-137.9969	671.0302	-0.97633	222.0501	-1.6301	187.7914	-1.5954	0.010736	0.011303	464.6341	-1.2369	606.198	-1.0331	289553.375	-1.6379	384.803	-1.765	184.7036	-1.7016	171.7065	-1.0435	0.010736	0.012485	285.1099	-2.0889	330.713	-2.0127	240853.5	-1.7072
021	2019-02-12t0644	1549975649.85	adult	85.8475	33.8567	-133.9968	630.4717	-1.0813	223.403	-1.5155	192.3383	-1.3795	0.010736	0.011275	433.7537	-1.4829	518.3284	-1.447	291317.5	-1.5231	410.2877	-1.6164	182.1678	-1.6731	163.089	-1.3659	0.010736	0.012269	318.4912	-1.6983	363.9491	-1.7519	237546.7969	-1.679
021	2019-02-12t1044	1549990049.68	adult	89.8474	37.8566	-129.9969	1639.2964	1.4711	242.8312	-0.95516	198.8619	-1.1021	0.010736	0.011223	483.912	-0.96592	1084.4	1.2775	316651.875	-0.96251	390.7932	-1.6555	175.2685	-1.7855	161.6907	-1.3868	0.010736	0.011975	292.3006	-1.8114	350.2242	-1.7587	228550.1562	-1.7914
021	2019-02-12t1444	1550004433.15	adult	93.8428	41.852	-126.0015	703.5246	-0.89833	225.7413	-1.2851	189.786	-1.2432	0.010736	0.011135	490.074	-0.86023	626.4019	-0.90992	294366.6875	-1.2921	471.4283	-1.2366	211.3968	-0.62071	195.1381	0.086241	0.010736	0.011659	347.4813	-1.2313	420.6101	-1.256	275661.4375	-0.62791
021	2019-02-12t1844	1550018833.76	adult	97.843	45.8522	-122.0013	749.015	-0.78934	229.9335	-1.1027	189.6767	-1.1542	0.010736	0.011043	523.53	-0.49645	669.7788	-0.69492	299833.25	-1.1096	488.3481	-1.0958	207.0775	-0.68682	192.1013	-0.031323	0.010736	0.011389	344.9722	-1.1557	423.3355	-1.1604	270029.0625	-0.69382
021	2019-02-12t2244	1550033231.15	adult	101.8423	49.8515	-118.002	937.2463	-0.33372	233.9192	-0.9311	199.352	-0.79514	0.010736	0.010952	462.2416	-1.0332	744.0293	-0.33658	305030.625	-0.93783	346.2499	-1.7211	176.0207	-1.5747	165.9776	-1.1675	0.010736	0.011174	262.9411	-1.792	299.8323	-1.8774	229531.0312	-1.5807
021	2019-02-13t0244	1550047631.43	adult	105.8423	53.8515	-114.0019	1364.0884	0.69728	241.3525	-0.67602	213.0362	-0.31402	0.010736	0.010854	411.1674	-1.4753	713.6169	-0.47736	314723.625	-0.68275	306.4162	-1.8789	202.5677	-0.74346	199.22	0.27068	0.010736	0.010979	251.8236	-1.8199	278.463	-1.9626	264148.25	-0.7501
021	2019-02-13t0644	1550062031.87	adult	109.8425	57.8517	-110.0018	618.9423	-1.1311	213.3235	-1.3305	187.701	-0.99241	0.010736	0.010777	381.4479	-1.7115	492.1903	-1.5206	278173.8125	-1.3366	373.6801	-1.5135	193.8716	-0.98501	184.8974	-0.37083	0.010736	0.010811	277.1066	-1.5327	319.4315	-1.643	252808.5781	-0.99124
021	2019-02-13t1044	1550076434.08	adult	113.8431	61.8523	-106.0012	797.9384	-0.70084	217.4122	-1.1705	183.8991	-1.0514	0.010736	0.010708	459.2888	-0.91404	669.5729	-0.66511	283505.5	-1.1765	269.922	-2.0021	160.2624	-2.0072	156.2653	-1.6627	0.010736	0.010666	214.3639	-2.0389	242.0988	-2.1028	208982.2031	-2.0118
021	2019-02-13t1450	1550091176.36	adult	117.9382	65.9474	-101.9061	398.43	-1.6703	181.4784	-2.0613	163.8545	-1.6308	0.010736	0.010638	303.2617	-2.3541	344.8954	-2.1837	236647.8125	-2.0658	340.6629	-1.608	170.7556	-1.6789	164.0951	-1.3403	0.010736	0.010541	242.0475	-1.7395	287.161	-1.7551	222665.2812	-1.6836
021	2019-02-13t1850	1550105582.47	adult	121.9399	69.9491	-97.9044	1201.8794	0.26268	226.7717	-0.81306	203.5153	-0.31484	0.010736	0.010547	385.3802	-1.5118	651.8604	-0.71703	295710.25	-0.819	288.9115	-1.8349	200.8526	-0.72217	198.3411	0.19723	0.010736	0.010462	245.6868	-1.6606	268.6982	-1.8337	261911.8594	-0.7282
021	2019-02-13t2250	1550119980.99	adult	125.9394	73.9486	-93.9048	680.8754	-0.99876	213.052	-1.1303	191.8466	-0.64023	0.010736	0.010425	373.4969	-1.5717	515.052	-1.3442	277819.8125	-1.1356	286.9465	-1.8125	199.1236	-0.76407	197.5745	0.15675	0.010736	0.010419	241.0108	-1.6622	265.5207	-1.8155	259657.2344	-0.76999
021	2019-02-14t0250	1550134383.4	adult	129.9401	77.9493	-89.9042	1142.8246	0.1026	217.933	-0.9535	198.5766	-0.36604	0.010736	0.010288	355.8205	-1.6914	570.8703	-1.0705	284184.5625	-0.959	297.511	-1.7333	197.2087	-0.81402	194.7214	0.020684	0.010736	0.010397	241.8079	-1.6197	267.7168	-1.7671	257160.0938	-0.81989
021	2019-02-14t0650	1550148779.86	adult	133.9391	81.9483	-85.9051	992.178	-0.26784	222.7409	-0.7768	201.7798	-0.20624	0.010736	0.010151	371.6731	-1.4945	638.6587	-0.73997	290454.125	-0.78258	312.7406	-1.6357	184.6901	-1.2211	180.6435	-0.65539	0.010736	0.010385	241.7149	-1.5906	285.0739	-1.619	240835.9375	-1.2263
021	2019-02-14t1050	1550163185.22	adult	137.9406	85.9498	-81.9037
021	2019-02-14t1450	1550177596.42	adult	141.9437	89.9529	-77.9005
021	2019-02-14t1850	1550191995.71	adult	145.9435	93.9527	-73.9007
021	2019-02-14t2250	1550206388.26	adult	149.9415	97.9507	-69.9028
021	2019-02-15t0250	1550220787.16	adult	153.9412	101.9504	-65.9031
021	2019-02-15t0650	1550235186.2	adult	157.9409	105.9501	-61.9034
021	2019-02-15t1044	1550249237.31	adult	161.844	109.8532	-58.0003
021	2019-02-15t1444	1550263637.26	adult	165.844	113.8532	-54.0003
021	2019-02-15t1844	1550278037.37	adult	169.844	117.8532	-50.0003
021	2019-02-15t2244	1550292436.21	adult	173.8437	121.8529	-46.0006
021	2019-02-16t0244	1550306836.91	adult	177.8439	125.8531	-42.0004
021	2019-02-16t0644	1550321236.51	adult	181.8438	129.853	-38.0005
021	2019-02-16t1044	1550335636.99	adult	185.8439	133.8531	-34.0004
021	2019-02-16t1444	1550350036.56	adult	189.8438	137.853	-30.0005
021	2019-02-16t1844	1550364436.98	adult	193.8439	141.8531	-26.0004
021	2019-02-16t2244	1550378837.37	adult	197.844	145.8532	-22.0003
021	2019-02-17t0244	1550393237.26	adult	201.844	149.8532	-18.0003
021	2019-02-17t0644	1550407637.04	adult	205.8439	153.8531	-14.0004
021	2019-02-17t1044	1550422037.83	adult	209.8441	157.8533	-10.0002
021	2019-02-17t1444	1550436438.15	adult	213.8442	161.8534	-6.0001
021	2019-02-17t1844	1550450838.37	adult	217.8443	165.8535	-2
021	2019-02-17t2244	1550465238.42	dead	221.8443	169.8535	2
022	2019-02-08t1454	1549659445.25	egg	-1.9884	-53.9792	-273.8249
022	2019-02-08t1852	1549673761.52	larva	1.9884	-50.0025	-269.8481
022	2019-02-08t2252	1549688161.5	larva	5.9884	-46.0025	-265.8481
022	2019-02-09t0252	1549702564.31	larva	9.9891	-42.0017	-261.8474
022	2019-02-09t0652	1549716964.16	larva	13.9891	-38.0017	-257.8474
022	2019-02-09t1052	1549731363	larva	17.9888	-34.0021	-253.8477
022	2019-02-09t1452	1549745765.65	larva	21.9895	-30.0013	-249.847
022	2019-02-09t1852	1549760163.81	larva	25.989	-26.0018	-245.8475
022	2019-02-09t2253	1549774572.37	larva	29.9914	-21.9995	-241.8451
022	2019-02-10t0253	1549788972.88	larva	33.9915	-17.9993	-237.845
022	2019-02-10t0653	1549803371.42	larva	37.9911	-13.9997	-233.8454
022	2019-02-10t1052	1549817769.26	larva	41.9905	-10.0003	-229.846
022	2019-02-10t1453	1549832171.11	larva	45.991	-5.9998	-225.8455	864.3645	-0.38536	262.2404	-0.53455	217.3616	-0.78617	0.010736	0.011415	564.85	-0.20853	780.5382	-0.14372	341961.5625	-0.54118	448.3961	-1.6098	208.6013	-1.3956	188.9235	-0.41476	0.010736	0.011526	355.4502	-1.8336	413.8693	-1.7278	272016.0625	-1.3998
022	2019-02-10t1852	1549846567.97	larva	49.9902	-2.0007	-221.8463	480.4501	-1.2935	279.7534	-0.1869	271.7319	0.44372	0.010736	0.011439	416.9033	-1.6102	443.7316	-1.6078	364798.4375	-0.19394	396.0656	-1.7748	226.4346	-0.86754	212.388	0.60588	0.010736	0.011756	333.3227	-1.9717	374.1905	-1.8955	295270.75	-0.87332
022	2019-02-10t2253	1549860972.91	adult	53.9915	2.0007	-217.845	1309.8187	0.64313	289.5965	-0.0011769	256.1497	0.049898	0.010736	0.011458	626.7683	0.31203	837.7523	0.084346	377633.7812	-0.0084425	1545.5217	1.9455	242.6597	-0.37026	187.1503	-0.49827	0.010736	0.011957	625.5246	0.0082159	900.4364	0.41502	316428.2812	-0.37752
022	2019-02-11t0253	1549875376.94	adult	57.9927	6.0018	-213.8439	637.9043	-0.96144	280.4337	-0.24519	258.82	0.091677	0.010736	0.011472	492.2831	-0.95851	562.7833	-1.1355	365685.5312	-0.25247	538.0795	-1.3068	241.4288	-0.37056	208.0988	0.41505	0.010736	0.012134	437.9641	-1.225	493.4944	-1.3548	314823.125	-0.37795
022	2019-02-11t0653	1549889772.39	adult	61.9914	10.0005	-209.8451	887.7446	-0.37703	318.9063	0.62019	274.851	0.46464	0.010736	0.01148	627.6962	0.27732	807.3167	-0.066102	415853.8125	0.61255	491.2151	-1.4563	234.6096	-0.53313	216.8828	0.79896	0.010736	0.012292	372.6856	-1.6589	411.5599	-1.7207	305930.9062	-0.54027
022	2019-02-11t1044	1549903653.07	adult	65.8471	13.8563	-205.9894	489.6846	-1.3586	265.6183	-0.65341	252.1781	-0.10284	0.010736	0.011477	408.8775	-1.7741	457.4269	-1.651	346366.25	-0.66087	546.1362	-1.2541	228.317	-0.68279	195.74	-0.11324	0.010736	0.01243	437.92	-1.1519	498.9622	-1.2901	297725.4375	-0.68973
022	2019-02-11t1444	1549918052.79	adult	69.8471	17.8562	-201.9895	1341.6003	0.71477	255.4895	-0.9239	211.8802	-1.1226	0.010736	0.01146	520.7994	-0.75409	816.9991	-0.04056	333158.25	-0.93149	756.5291	-0.46299	209.4137	-1.21	172.0571	-1.1319	0.010736	0.012565	480.5568	-0.78018	620.4401	-0.65236	273075.4375	-1.2159
022	2019-02-11t1844	1549932452.75	adult	73.847	21.8562	-197.9895	1220.8612	0.41592	265.5696	-0.70252	227.1434	-0.74785	0.010736	0.011414	572.7433	-0.28565	848.0106	0.09546	346302.75	-0.71025	510.4401	-1.3533	195.3836	-1.586	165.9727	-1.3818	0.010736	0.012673	370.6903	-1.5917	439.9754	-1.5465	254780.2344	-1.5913
022	2019-02-11t2244	1549946854.02	adult	77.8474	25.8565	-193.9891	649.4562	-1.0228	251.7277	-0.9877	220.581	-0.84664	0.010736	0.011345	470.8524	-1.2132	586.9889	-1.1213	328252.875	-0.99542	749.6559	-0.35488	206.1974	-1.1636	178.3358	-0.80761	0.010736	0.012618	403.6517	-1.2234	528.5167	-0.99649	268881.4062	-1.17
022	2019-02-12t0244	1549961253.98	adult	81.8474	29.8565	-189.9891	638.6619	-1.0582	232.9779	-1.3672	199.3136	-1.299	0.010736	0.011303	487.5287	-1.0236	585.7323	-1.1301	303803.125	-1.375	600.5392	-0.87575	182.1861	-1.7771	151.671	-1.9045	0.010736	0.012485	412.0902	-1.0329	552.4288	-0.7654	237570.6875	-1.7826
022	2019-02-12t0644	1549975654.43	adult	85.8475	33.8567	-185.989	717.4005	-0.86094	229.2048	-1.3752	193.5605	-1.3476	0.010736	0.011275	484.4367	-1.0088	638.5929	-0.87208	298883.0938	-1.3828	610.6738	-0.7569	197.4061	-1.2165	171.5075	-1.0039	0.010736	0.012269	391.505	-1.0818	502.572	-0.94815	257417.5156	-1.223
022	2019-02-12t1044	1549990054.25	adult	89.8475	37.8566	-181.989	509.4305	-1.3877	231.2605	-1.2366	203.8203	-0.97021	0.010736	0.011223	410.1798	-1.659	466.8577	-1.6853	301563.6875	-1.244	569.0037	-0.86225	207.0585	-0.8321	181.0323	-0.55268	0.010736	0.011975	432.4865	-0.61113	515.9627	-0.76953	270004.25	-0.83916
022	2019-02-12t1444	1550004437.92	adult	93.8429	41.8521	-177.9936	956.4286	-0.26199	224.2908	-1.3207	191.856	-1.1869	0.010736	0.011135	436.8328	-1.3628	715.3137	-0.48358	292475.1875	-1.3277	688.8112	-0.23741	186.9768	-1.3534	165.5779	-1.1921	0.010736	0.011659	348.3295	-1.2239	546.2207	-0.48623	243817.7969	-1.3599
022	2019-02-12t1844	1550018838.36	adult	97.843	45.8522	-173.9935	452.0284	-1.5293	209.7875	-1.6018	179.9735	-1.4246	0.010736	0.011043	371.3309	-1.939	407.9436	-1.9469	273562.9375	-1.6085	552.4492	-0.79385	224.612	-0.16038	202.9906	0.44076	0.010736	0.011389	397.0958	-0.70029	490.7371	-0.73798	292894.0625	-0.16788
022	2019-02-12t2244	1550033235.78	adult	101.8423	49.8515	-169.9942	1357.7397	0.70332	248.4507	-0.567	207.3692	-0.566	0.010736	0.010952	494.1522	-0.72939	865.8538	0.24458	323979.6875	-0.57392	496.7794	-0.99749	190.6997	-1.1329	175.396	-0.75779	0.010736	0.011174	313.0983	-1.3505	409.0802	-1.1794	248672.3594	-1.1394
022	2019-02-13t0244	1550047636.09	adult	105.8424	53.8516	-165.9941	1174.9524	0.23456	263.703	-0.10923	232.152	0.24628	0.010736	0.010854	509.6794	-0.53413	815.9007	0.0094994	343868.75	-0.11632	639.1216	-0.24895	211.0072	-0.48811	193.4046	0.016414	0.010736	0.010979	343.1853	-1.0107	508.1449	-0.4722	275153.375	-0.495
022	2019-02-13t0644	1550062036.49	adult	109.8425	57.8517	-161.994	1170.2256	0.21013	209.1187	-1.4384	180.829	-1.1989	0.010736	0.010777	387.9606	-1.6492	647.5239	-0.78268	272690.8125	-1.4444	724.7947	0.23658	198.6748	-0.8384	181.6162	-0.51549	0.010736	0.010811	346.8043	-0.91144	546.7068	-0.15087	259071.9688	-0.84479
022	2019-02-13t1044	1550076438.75	adult	113.8432	61.8523	-157.9934	930.0379	-0.3806	198.51	-1.662	168.5259	-1.5247	0.010736	0.010708	406.2787	-1.4223	645.3131	-0.78015	258857	-1.6675	721.7718	0.28001	194.0039	-0.96507	178.0109	-0.69375	0.010736	0.010666	316.164	-1.1254	529.0616	-0.20269	252981.0938	-0.97109
022	2019-02-13t1450	1550091180.97	adult	117.9382	65.9474	-153.8983
022	2019-02-13t1850	1550105587.17	adult	121.9399	69.9491	-149.8966	465.9155	-1.5097	229.577	-0.73827	212.6907	-0.018234	0.010736	0.010547	352.4218	-1.8272	399.4264	-1.9047	299368.4062	-0.74432	406.9755	-1.232	205.0728	-0.58818	197.5564	0.16138	0.010736	0.010462	296.2957	-1.2002	360.8972	-1.2154	267414.9688	-0.59445
022	2019-02-13t2250	1550119985.67	adult	125.9395	73.9487	-145.897	541.9985	-1.3326	188.0098	-1.8063	175.211	-1.1908	0.010736	0.010425	300.8399	-2.266	428.4069	-1.7508	245164.8125	-1.8106	729.7286	0.45829	204.865	-0.57882	189.5367	-0.21603	0.010736	0.010419	315.0136	-0.98357	523.8821	-0.070569	267144	-0.5851
022	2019-02-14t0250	1550134388.14	adult	129.9402	77.9494	-141.8963	727.2038	-0.89823	252.8102	0.0010538	224.0245	0.49685	0.010736	0.010288	454.109	-0.75235	630.1801	-0.79199	329664.4375	-0.0059865	556.3777	-0.39631	250.32	0.93217	239.3535	2.1273	0.010736	0.010397	356.0481	-0.56097	476.2945	-0.3456	326417.3125	0.92275
022	2019-02-14t0650	1550148784.57	adult	133.9392	81.9484	-137.8973
022	2019-02-14t1050	1550163189.93	adult	137.9407	85.9499	-133.8958
022	2019-02-14t1450	1550177601.13	adult	141.9438	89.953	-129.8927
022	2019-02-14t1850	1550192000.53	adult	145.9437	93.9528	-125.8929
022	2019-02-14t2250	1550206393.02	adult	149.9416	97.9507	-121.8949	565.3536	-1.3438	213.4919	-0.89791	194.975	-0.30509	0.010736	0.01007	374.133	-1.3341	482.098	-1.4478	278393.4375	-0.90435	531.0794	-0.34488	223.113	0.19865	210.4757	0.82362	0.010736	0.010416	324.9913	-0.64279	390.3497	-0.73299	290939.3125	0.19027
022	2019-02-15t0250	1550220791.82	adult	153.9412	101.9504	-117.8953	1192.2922	0.29838	245.7307	0.085388	224.1758	0.82786	0.010736	0.010207	385.1046	-1.195	674.1854	-0.46952	320432.8438	0.078331	673.4845	0.51729	228.0002	0.41051	212.9991	0.95652	0.010736	0.010494	332.2622	-0.52332	482.0215	0.0034809	297312.3125	0.40178
022	2019-02-15t0650	1550235190.92	adult	157.941	105.9501	-113.8955	1227.1449	0.42747	243.5402	0.044684	221.3459	0.74015	0.010736	0.01066	386.6763	-1.1545	710.6758	-0.25061	317576.375	0.037746	669.4337	0.56426	225.7332	0.35617	211.8367	0.8978	0.010736	0.010706	331.0733	-0.4927	444.3158	-0.22597	294356.0625	0.34739
022	2019-02-15t1044	1550249242.03	adult	161.8441	109.8532	-109.9924	588.4586	-1.2487	230.4292	-0.33045	209.9179	0.3182	0.010736	0.010982	419.173	-0.79657	555.3282	-1.0269	300479.7188	-0.33748	444.063	-0.70832	240.3265	0.93281	230.0689	1.8635	0.010736	0.010935	341.2549	-0.34532	377.1563	-0.69884	313385.8125	0.92335
022	2019-02-15t1444	1550263641.96	adult	165.844	113.8532	-105.9925	632.0283	-1.1214	203.9985	-1.1365	184.3145	-0.68769	0.010736	0.011315	367.1808	-1.3154	515.127	-1.2238	266014.0312	-1.1443	486.9855	-0.40798	238.0115	0.87707	228.2164	1.7785	0.010736	0.011127	332.5784	-0.39719	403.2125	-0.44999	310366.9375	0.86756
022	2019-02-15t1844	1550278042.16	adult	169.8441	117.8533	-101.9924	921.836	-0.30994	227.2812	-0.40067	212.4573	0.44149	0.010736	0.011656	318.2337	-1.8174	593.5631	-0.79	296374.6875	-0.40787	465.5531	-0.49133	222.6746	0.31754	214.5734	1.0566	0.010736	0.01135	296.3018	-0.75471	369.6172	-0.67302	290367.6875	0.30825
022	2019-02-15t2244	1550292440.91	adult	173.8438	121.8529	-97.9928
022	2019-02-16t0244	1550306841.66	adult	177.844	125.8531	-93.9925	697.3403	-0.90293	226.4698	-0.40295	211.297	0.40892	0.010736	0.012359	337.7057	-1.5879	515.0651	-1.1779	295316.5938	-0.41061	386.0104	-0.90029	209.0747	-0.15812	201.1789	0.34412	0.010736	0.011983	284.1038	-0.82348	346.9761	-0.77718	272633.375	-0.16756
022	2019-02-16t0644	1550321241.22	adult	181.8438	129.853	-89.9927	497.4543	-1.4649	221.7745	-0.54238	210.3134	0.37829	0.010736	0.012603	330.3292	-1.659	423.2462	-1.6644	289193.9375	-0.55045	362.1089	-1.0216	200.7214	-0.45939	194.1842	-0.032773	0.010736	0.01236	272.999	-0.91745	314.1926	-1.0145	261740.7031	-0.46871
022	2019-02-16t1044	1550335641.72	adult	185.844	133.8531	-85.9925	399.8824	-1.7402	192.4866	-1.49	184.2928	-0.69809	0.010736	0.012872	283.3797	-2.1664	323.8763	-2.2003	251002.5156	-1.4991	339.7817	-1.134	209.7699	-0.08404	202.9265	0.44831	0.010736	0.012705	280.7009	-0.79844	314.7196	-0.97795	273539.9375	-0.094228
022	2019-02-16t1444	1550350041.31	adult	189.8439	137.853	-81.9926
022	2019-02-16t1844	1550364441.72	adult	193.844	141.8531	-77.9925
022	2019-02-16t2244	1550378842.08	adult	197.8441	145.8532	-73.9924
022	2019-02-17t0244	1550393242.01	adult	201.8441	149.8532	-69.9924
022	2019-02-17t0644	1550407641.8	adult	205.844	153.8532	-65.9925
022	2019-02-17t1044	1550422042.66	adult	209.8442	157.8534	-61.9923
022	2019-02-17t1444	1550436442.98	adult	213.8443	161.8535	-57.9922
022	2019-02-17t1844	1550450843.14	adult	217.8444	165.8535	-53.9921
022	2019-02-17t2244	1550465243.17	adult	221.8444	169.8535	-49.9921
022	2019-02-18t0244	1550479642.91	adult	225.8443	173.8535	-45.9922
022	2019-02-18t0644	1550494042.66	adult	229.8442	177.8534	-41.9923
022	2019-02-18t1044	1550508415.08	adult	233.8366	181.8457	-37.9999
022	2019-02-18t1444	1550522816.98	adult	237.8371	185.8463	-33.9994
022	2019-02-18t1844	1550537214.18	adult	241.8363	189.8455	-30.0002
022	2019-02-18t2244	1550551614.4	adult	245.8364	193.8455	-26.0001
022	2019-02-19t0244	1550566013.64	adult	249.8362	197.8453	-22.0003
022	2019-02-19t0644	1550580414.14	adult	253.8363	201.8455	-18.0002
022	2019-02-19t1044	1550594814.74	adult	257.8365	205.8456	-14
022	2019-02-19t1444	1550609216.21	adult	261.8369	209.846	-9.9996
022	2019-02-19t1844	1550623614.46	adult	265.8364	213.8456	-6.0001
022	2019-02-19t2244	1550638014.75	adult	269.8365	217.8456	-2
022	2019-02-20t0244	1550652414.89	dead	273.8365	221.8457	2
023	2019-02-08t1454	1549659449.67	egg	-1.9884	-49.979	-301.8056
023	2019-02-08t1852	1549673766.07	larva	1.9884	-46.0022	-297.8289
023	2019-02-08t2252	1549688165.95	larva	5.9884	-42.0022	-293.8289
023	2019-02-09t0252	1549702568.64	larva	9.9891	-38.0015	-289.8281
023	2019-02-09t0652	1549716968.62	larva	13.9891	-34.0015	-285.8282
023	2019-02-09t1052	1549731367.46	larva	17.9888	-30.0018	-281.8285
023	2019-02-09t1452	1549745770.17	larva	21.9895	-26.0011	-277.8277
023	2019-02-09t1852	1549760168.28	larva	25.989	-22.0016	-273.8282
023	2019-02-09t2253	1549774576.86	larva	29.9914	-17.9992	-269.8259
023	2019-02-10t0253	1549788977.62	larva	33.9916	-13.999	-265.8257
023	2019-02-10t0653	1549803375.96	larva	37.9911	-9.9994	-261.8261
023	2019-02-10t1052	1549817773.89	larva	41.9906	-6	-257.8267
023	2019-02-10t1453	1549832175.51	larva	45.991	-1.9996	-253.8262	1435.2599	0.93328	347.0978	1.3685	301.1656	1.1576	0.010736	0.011415	749.8215	1.5084	1109.84	1.2622	452615.5	1.3605	787.2576	-0.57114	272.7094	0.42936	218.7984	0.89559	0.010736	0.011526	596.6571	-0.30096	706.5769	-0.51842	355613.125	0.42016
023	2019-02-10t1852	1549846572.4	adult	49.9901	1.9996	-249.8271	1854.5023	1.9152	349.3777	1.3897	302.9819	1.1769	0.010736	0.011439	711.9743	1.1281	1367.1621	2.376	455588.5938	1.3817	1021.1347	0.19339	312.4469	1.6044	237.1995	1.6907	0.010736	0.011756	754.9214	0.7889	902.7455	0.35496	407430.75	1.5919
023	2019-02-10t2253	1549860977.42	adult	53.9915	6.001	-245.8257	639.9933	-0.93859	319.4779	0.68189	297.3454	1.0277	0.010736	0.011458	526.4771	-0.61855	595.7446	-0.97115	416599.1875	0.6743	1004.9067	0.19426	302.7159	1.3709	224.1005	1.1123	0.010736	0.011957	699.5265	0.50781	862.2681	0.24737	394741.5938	1.3591
023	2019-02-11t0253	1549875381.49	adult	57.9927	10.0021	-241.8246	2021.3016	2.3409	410.4337	2.7552	364.1542	2.6225	0.010736	0.011472	867.6921	2.5252	1401.8142	2.5643	535205.625	2.7468	1306.6899	1.259	299.2624	1.3205	218.1572	0.85229	0.010736	0.012134	831.113	1.514	1105.5659	1.423	390238.125	1.3088
023	2019-02-11t0653	1549889776.83	adult	61.9914	14.0008	-237.8259	768.1707	-0.66544	281.6497	-0.24821	253.202	-0.062285	0.010736	0.01148	618.5579	0.19249	734.6889	-0.38984	367271.2812	-0.25563	888.908	-0.085716	270.3043	0.51961	209.227	0.46685	0.010736	0.012292	613.2342	0.073137	777.1781	-0.0029592	352476.8125	0.5099
023	2019-02-11t1044	1549903657.63	adult	65.8472	17.8566	-233.9701	1207.8125	0.39039	320.6728	0.64229	303.1024	1.153	0.010736	0.011477	686.9506	0.80845	895.5574	0.32231	418157.3125	0.6346	613.5727	-1.014	226.3571	-0.74109	190.9792	-0.31947	0.010736	0.01243	463.1505	-0.96405	527.0223	-1.1535	295169.5938	-0.74789
023	2019-02-11t1444	1549918057.27	adult	69.8471	21.8565	-229.9702	695.966	-0.87403	339.8925	1.0815	312.0136	1.3798	0.010736	0.01146	592.6954	-0.086074	649.8576	-0.80183	443219.7812	1.0738	412.3469	-1.7328	245.9771	-0.11308	231.6957	1.4486	0.010736	0.012565	359.1434	-1.7183	390.6259	-1.8166	320754.125	-0.12146
023	2019-02-11t1844	1549932457.44	adult	73.8471	25.8565	-225.9701	755.6241	-0.74367	324.2443	0.70104	295.8119	0.98527	0.010736	0.011414	602.2917	-0.011216	687.0213	-0.64764	422814.5625	0.69337	1047.6248	0.70325	249.4352	0.044912	187.9495	-0.43285	0.010736	0.012673	564.6187	-0.037885	889.2465	0.82491	325263.5	0.036174
023	2019-02-11t2244	1549946858.53	adult	77.8474	29.8568	-221.9698	583.6981	-1.1881	312.1754	0.46198	290.2619	0.92673	0.010736	0.011345	493.1861	-1.0057	543.3158	-1.3257	407076.75	0.45441	586.3746	-1.0027	270.2835	0.76533	238.2834	1.7748	0.010736	0.012618	479.6324	-0.60179	523.2901	-1.025	352449.6875	0.75539
023	2019-02-12t0244	1549961258.6	adult	81.8474	33.8568	-217.9698	493.8666	-1.4245	253.2312	-0.88007	248.0882	-0.044666	0.010736	0.011303	413.8624	-1.7098	444.0115	-1.8017	330213.5	-0.88773	492.653	-1.3205	257.0431	0.46808	233.6839	1.6196	0.010736	0.012485	408.3496	-1.064	445.5364	-1.3667	335184.2188	0.45899
023	2019-02-12t0644	1549975658.87	adult	85.8475	37.8569	-213.9697	893.2094	-0.4153	330.1984	1.066	270.3495	0.65647	0.010736	0.011275	712.5024	1.1247	838.7155	0.084633	430578.6875	1.0586	909.7834	0.52599	280.9325	1.2864	217.03	0.95329	0.010736	0.012269	646.8474	1.0743	820.3347	0.89419	366335.9375	1.2765
023	2019-02-12t1044	1549990058.67	adult	89.8474	41.8569	-209.9698	451.795	-1.5335	290.3961	0.20196	281.1257	1.0856	0.010736	0.011223	401.4717	-1.7408	424.4381	-1.8888	378676.5	0.19458	382.6128	-1.6919	227.3769	-0.22276	216.4415	0.97428	0.010736	0.011975	323.5905	-1.5435	347.3741	-1.7757	296499.4375	-0.23052
023	2019-02-12t1444	1550004442.51	adult	93.843	45.8524	-205.9743	1275.6249	0.54115	302.4749	0.59703	255.6235	0.54723	0.010736	0.011135	643.5508	0.58863	981.2296	0.7915	394427.3125	0.58959	862.4891	0.56089	251.0887	0.57022	187.1168	-0.26063	0.010736	0.011659	628.6855	1.2042	761.7821	0.83482	327419.6562	0.5618
023	2019-02-12t1844	1550018842.84	adult	97.843	49.8525	-201.9742	543.9489	-1.3003	289.287	0.36775	276.328	1.2606	0.010736	0.011043	458.6458	-1.1114	509.6498	-1.4606	377230.2188	0.36037	595.621	-0.5905	271.4473	1.2458	240.397	2.0625	0.010736	0.011389	448.6262	-0.25007	513.8047	-0.5934	353967.25	1.2369
023	2019-02-12t2244	1550033240.24	adult	101.8423	53.8517	-197.9749	771.6287	-0.74217	303.518	0.81275	274.6979	1.3583	0.010736	0.010952	521.1764	-0.47212	627.021	-0.89477	395787.4375	0.80515	803.2908	0.47603	271.5909	1.3016	218.148	1.1018	0.010736	0.011174	549.3556	0.72889	683.0504	0.57116	354154.5312	1.2929
023	2019-02-13t0244	1550047640.72	adult	105.8425	57.8519	-193.9748	601.8142	-1.1676	289.9551	0.55651	264.5388	1.1956	0.010736	0.010854	495.0729	-0.67368	551.3961	-1.2495	378101.4688	0.549	752.9915	0.30891	264.4995	1.1303	214.8602	0.95452	0.010736	0.010979	520.3646	0.55859	675.3057	0.61251	344907.3438	1.1219
023	2019-02-13t0644	1550062041.08	adult	109.8426	61.852	-189.9747	754.692	-0.80082	293.1032	0.71835	253.2271	0.97668	0.010736	0.010777	599.8043	0.37974	714.4439	-0.46477	382206.5938	0.71062	848.7694	0.85452	260.1962	1.0394	214.2104	0.92149	0.010736	0.010811	522.4664	0.65428	742.1395	1.1322	339295.875	1.031
023	2019-02-13t1044	1550076443.36	adult	113.8432	65.8526	-185.9741	472.7469	-1.4892	269.8999	0.19437	268.1588	1.543	0.010736	0.010708	393.7732	-1.5423	432.0365	-1.7915	351949.4375	0.18702	429.2844	-1.1972	240.4188	0.46844	225.7494	1.4334	0.010736	0.010666	357.3383	-0.7559	396.9515	-1.0775	313506.125	0.46055
023	2019-02-13t1450	1550091185.4	adult	117.9382	69.9476	-181.879	694.7438	-0.95444	292.8753	0.87168	263.1774	1.5034	0.010736	0.010638	534.8505	-0.13458	622.5945	-0.8715	381909.4062	0.86342	658.1917	0.0078208	262.4957	1.1925	225.2324	1.4166	0.010736	0.010541	493.939	0.53646	553.2819	0.018854	342294.375	1.1833
023	2019-02-13t1850	1550105591.8	adult	121.94	73.9494	-177.8773	566.202	-1.2682	273.9315	0.44415	257.317	1.4243	0.010736	0.010547	438.5355	-1.0031	483.6065	-1.5086	357206.7188	0.43636	586.3003	-0.31612	257.479	1.0757	222.421	1.2974	0.010736	0.010462	441.9066	0.1244	513.1973	-0.19414	335752.625	1.0664
023	2019-02-13t2250	1550119990.28	adult	125.9396	77.949	-173.8777	1612.1741	1.2399	314.7645	1.6153	264.0503	1.7494	0.010736	0.010425	694.8791	1.4996	1048.1998	1.1576	410452.875	1.6057	896.7288	1.3148	273.1125	1.6232	232.2558	1.7652	0.010736	0.010419	527.7394	0.96733	691.3731	1.0607	356138.7188	1.6126
023	2019-02-14t0250	1550134392.7	adult	129.9402	81.9497	-169.877	1174.3721	0.17857	317.6938	1.7768	270.7247	2.0804	0.010736	0.010288	666.5292	1.277	878.3298	0.37337	414272.6875	1.767	520.0404	-0.58397	257.7484	1.1764	226.67	1.5286	0.010736	0.010397	445.3244	0.2664	484.8246	-0.28746	336103.9375	1.1665
023	2019-02-14t0650	1550148789.02	adult	133.9392	85.9486	-165.878	526.2231	-1.3975	263.3777	0.35149	252.8741	1.5688	0.010736	0.010151	401.8377	-1.2057	449.5876	-1.6316	343444.5938	0.34397	612.2692	-0.072598	242.0907	0.7067	205.0928	0.52154	0.010736	0.010385	463.4482	0.4925	524.3719	0.030108	315686.25	0.69763
023	2019-02-14t1050	1550163194.43	adult	137.9407	89.9501	-161.8765	1701.5071	1.4742	304.6652	1.5731	252.8222	1.6542	0.010736	0.010051	642.8798	1.1555	1013.7297	1.0574	397283.4688	1.564	624.3685	0.028193	239.2516	0.65638	205.9772	0.57701	0.010736	0.010339	435.3809	0.2847	543.829	0.21539	311984.0625	0.64738
023	2019-02-14t1450	1550177605.78	adult	141.9439	93.9533	-157.8734	517.5594	-1.4542	250.7792	0.10257	218.6359	0.48972	0.010736	0.010007	430.5162	-0.85095	475.4787	-1.4985	327016.0625	0.095521	518.3357	-0.49881	233.2289	0.48757	211.4583	0.8569	0.010736	0.010334	388.5622	-0.11184	462.5942	-0.30588	304130.4375	0.47884
023	2019-02-14t1850	1550192005.25	adult	145.9437	97.9531	-153.8735	689.7754	-1.0266	258.5173	0.37491	219.6372	0.57639	0.010736	0.010013	487.275	-0.25545	602.9032	-0.86847	337106.5938	0.36764	409.7577	-1.0543	210.9816	-0.26773	189.4968	-0.24661	0.010736	0.010368	325.4097	-0.68293	359.916	-0.99782	275120.0625	-0.27525
023	2019-02-14t2250	1550206397.77	adult	149.9416	101.9511	-149.8756	1118.38	0.081573	303.2745	1.734	255.3775	1.9581	0.010736	0.01007	661.2666	1.5145	891.7901	0.58151	395470	1.726	626.0417	0.18483	232.1985	0.52905	200.2465	0.29825	0.010736	0.010416	430.6684	0.42221	537.7268	0.35312	302786.875	0.52017
023	2019-02-15t0250	1550220796.58	adult	153.9413	105.9507	-145.8759	636.0549	-1.1549	275.5533	0.97142	247.1703	1.7018	0.010736	0.010207	464.5558	-0.39699	576.485	-0.96082	359321.5	0.96412	721.7023	0.79242	254.3645	1.3828	220.3865	1.3393	0.010736	0.010494	493.5471	1.1326	628.1741	1.1033	331691.3125	1.3728
023	2019-02-15t0650	1550235195.52	adult	157.941	109.9504	-141.8762	872.4222	-0.50918	264.4775	0.67621	218.2856	0.62218	0.010736	0.01066	545.6915	0.46245	733.6429	-0.1332	344878.6875	0.66937	521.1867	-0.3008	229.6909	0.5038	200.3223	0.29599	0.010736	0.010706	400.6809	0.23477	463.1798	-0.081198	299517	0.49486
023	2019-02-15t1044	1550249246.53	adult	161.8441	113.8535	-137.9732	1236.0332	0.48404	298.5687	1.757	243.1543	1.6207	0.010736	0.010982	621.5519	1.2865	972.3596	1.1395	389333.5938	1.7512	596.4822	0.19342	236.3943	0.78463	210.5698	0.83449	0.010736	0.010935	415.6844	0.44505	511.2291	0.34515	308258.1875	0.7753
023	2019-02-15t1444	1550263646.54	adult	165.8441	117.8535	-133.9732	1739.4662	1.8882	317.2875	2.387	250.2917	1.9383	0.010736	0.011315	691.4198	2.0652	1148.7611	2.1256	413742.9062	2.3824	564.7248	0.058245	235.5005	0.78147	207.8275	0.69156	0.010736	0.011127	395.8955	0.28574	493.3164	0.26141	307092.7188	0.77204
023	2019-02-15t1844	1550278046.77	adult	169.8441	121.8536	-129.9731	1049.48	0.042546	309.8901	2.201	254.7346	2.1454	0.010736	0.011656	663.4293	1.8245	848.9907	0.5822	404096.6875	2.1968	630.9717	0.51257	229.9737	0.59773	199.9122	0.26809	0.010736	0.01135	420.6831	0.60546	521.9752	0.54375	299885.6875	0.58823
023	2019-02-15t2244	1550292445.62	adult	173.8438	125.8532	-125.9734	1225.3667	0.55938	303.089	2.0167	265.1322	2.5886	0.010736	0.012012	573.2322	0.90591	878.4346	0.77257	395228.0625	2.0118	624.3538	0.52147	250.3298	1.4085	221.1661	1.4225	0.010736	0.011662	443.4339	0.90271	537.0558	0.7141	326430	1.3978
023	2019-02-16t0244	1550306846.43	adult	177.844	129.8535	-121.9732	1361.5352	0.97653	290.7213	1.6568	237.3535	1.4772	0.010736	0.012359	676.4386	2.0522	928.4961	1.0813	379100.5625	1.6514	524.8463	-0.038611	240.3403	1.0532	214.8452	1.0874	0.010736	0.011983	416.2447	0.65338	472.2538	0.24377	313403.75	1.0423
023	2019-02-16t0644	1550321245.92	adult	181.8439	133.8533	-117.9733	1376.9755	1.0516	284.2102	1.4787	238.4986	1.5429	0.010736	0.012603	556.3199	0.79475	849.8327	0.67566	370610.1562	1.4725	539.6397	0.099538	231.7436	0.74986	205.6121	0.59256	0.010736	0.01236	402.7591	0.55081	454.2383	0.14342	302193.6875	0.7388
023	2019-02-16t1044	1550335646.56	adult	185.8441	137.8535	-113.9732	645.2187	-1.0293	275.7749	1.2345	242.236	1.7145	0.010736	0.012872	494.7483	0.1561	561.1178	-0.88825	359610.4375	1.2276	569.486	0.3426	238.9488	1.062	210.8815	0.88671	0.010736	0.012705	423.4782	0.84079	503.2967	0.60565	311589.2812	1.0499
023	2019-02-16t1444	1550350046.01	adult	189.8439	141.8533	-109.9733	1498.2776	1.486	292.6415	1.8222	225.1677	1.0177	0.010736	0.013022	698.0507	2.4478	961.4738	1.3578	381604.5312	1.8152	494.716	-0.097507	231.4874	0.79551	203.4271	0.47413	0.010736	0.013104	393.3407	0.54361	441.3963	0.12921	301859.5625	0.78332
023	2019-02-16t1844	1550364446.54	adult	193.8441	145.8535	-105.9732	1334.3391	1.0393	278.0301	1.3684	226.3066	1.0786	0.010736	0.013206	675.4342	2.2527	1050.5626	1.8922	362551.25	1.3605	606.0297	0.68464	247.8011	1.4711	219.5295	1.3664	0.010736	0.013735	417.1124	0.87341	509.8865	0.76515	323132.6562	1.4569
023	2019-02-16t2244	1550378846.83	adult	197.8442	149.8536	-101.9731	1483.8652	1.5306	301.0895	2.1818	249.9518	2.1062	0.010736	0.013463	643.8435	1.9491	1080.2627	2.1008	392620.7188	2.1737	696.1788	1.3508	254.8967	1.7849	221.2223	1.4529	0.010736	0.014517	476.3954	1.6446	604.8718	1.6567	332385.3125	1.7692
023	2019-02-17t0244	1550393246.81	adult	201.8441	153.8536	-97.9731	892.129	-0.26251	288.2165	1.7783	251.0101	2.1757	0.010736	0.013795	541.5756	0.80948	776.4695	0.39396	375834.2812	1.7694	769.5603	1.9282	252.2426	1.7061	214.3372	1.0518	0.010736	0.015319	511.1444	2.146	651.689	2.1502	328924.3438	1.6895
023	2019-02-17t0644	1550407646.58	adult	205.8441	157.8535	-93.9732	680.7119	-0.92129	266.5821	1.0524	241.6117	1.7855	0.010736	0.014145	485.7134	0.18038	600.809	-0.60818	347623.0625	1.0425	505.7045	0.13448	248.6898	1.5869	223.9883	1.5855	0.010736	0.016213	408.5565	0.93416	465.6114	0.51903	324291.4688	1.5692
023	2019-02-17t1044	1550422047.5	adult	209.8443	161.8538	-89.9729	1408.8848	1.4207	293.5028	2.0446	236.8026	1.59	0.010736	0.014495	635.5647	2.0192	1112.3928	2.4152	382727.625	2.034	608.899	0.93077	248.5203	1.6103	219.3201	1.3009	0.010736	0.017028	456.9661	1.628	548.7144	1.3592	324070.5312	1.5909
023	2019-02-17t1444	1550436447.76	adult	213.8444	165.8538	-85.9728	457.0353	-1.675	257.0706	0.7515	249.8451	2.2074	0.010736	0.01479	374.2813	-1.152	403.7023	-1.774	335220.0938	0.74	481.3134	0.037801	250.1998	1.7181	232.9308	2.0839	0.010736	0.017737	381.8776	0.70813	433.7927	0.31782	326260.4688	1.6965
023	2019-02-17t1844	1550450847.87	adult	217.8444	169.8539	-81.9728	1235.2577	0.91976	285.9464	1.8596	243.5853	1.949	0.010736	0.015032	540.1335	0.93643	866.8597	1.0167	372874.125	1.847	458.6058	-0.095762	237.2266	1.1822	219.1859	1.2657	0.010736	0.018366	358.0525	0.44247	405.4687	0.085627	309343.4375	1.1613
023	2019-02-17t2244	1550465248.1	adult	221.8445	173.8539	-77.9727	1019.3953	0.20659	297.1698	2.3421	261.9992	2.8554	0.010736	0.015238	558.304	1.211	771.9091	0.46016	387509.375	2.3282	561.5034	0.77064	236.6094	1.1851	214.5153	0.97393	0.010736	0.018951	397.6805	1.0672	491.1295	1.0223	308538.6875	1.1626
023	2019-02-18t0244	1550479647.73	adult	225.8444	177.8538	-73.9728	854.2711	-0.36303	272.9649	1.4477	234.4021	1.5668	0.010736	0.015424	530.8312	0.8968	752.6502	0.35863	355946.2812	1.4331	597.7794	1.1464	234.592	1.1241	214.8533	0.97961	0.010736	0.019518	395.8121	1.123	506.2971	1.2674	305908.0312	1.1003
023	2019-02-18t0644	1550494047.51	adult	229.8443	181.8538	-69.9729	1370.8016	1.5158	260.8996	1.0001	220.4362	0.90122	0.010736	0.0156	560.7844	1.3444	773.116	0.50449	340213.0938	0.98478	523.8702	0.59921	245.98	1.6985	231.1361	1.9649	0.010736	0.020087	371.0123	0.83223	438.1867	0.60399	320757.9375	1.6689
023	2019-02-18t1044	1550508420.1	adult	233.8367	185.8462	-65.9805	1136.0928	0.69114	273.1037	1.5438	240.4175	1.9238	0.010736	0.015774	495.7233	0.49842	823.1503	0.84376	356127.25	1.5267	443.278	-0.054594	234.8648	1.2042	219.8137	1.2568	0.010736	0.020669	358.2487	0.71149	412.5563	0.38091	306263.75	1.1762
023	2019-02-18t1444	1550522821.9	adult	237.8372	189.8467	-61.98	857.0701	-0.35457	285.5791	2.134	247.5879	2.3303	0.010736	0.015951	549.7833	1.3044	712.0366	0.14721	372395.125	2.1144	445.2069	0.011857	224.8681	0.73963	213.2645	0.83045	0.010736	0.021275	328.2455	0.2929	385.5636	0.12231	293227.9375	0.71374
023	2019-02-18t1844	1550537218.95	adult	241.8364	193.8458	-57.9808	1412.2225	1.8582	246.746	0.47528	206.419	0.19893	0.010736	0.016135	495.1621	0.56376	821.0578	0.8815	321756.75	0.45733	450.4209	0.11778	232.3728	1.1519	224.0386	1.4977	0.010736	0.021903	327.459	0.34699	377.4971	0.079411	303014.1875	1.1199
023	2019-02-18t2244	1550551619.2	adult	245.8365	197.8459	-53.9808	888.4572	-0.2295	272.1592	1.6707	241.4003	2.0927	0.010736	0.016328	477.5695	0.33785	693.5091	0.051647	354895.6562	1.6484	431.3861	-0.020878	221.0708	0.58813	214.3748	0.8597	0.010736	0.02255	298.9259	-0.10816	348.6315	-0.24785	288276.2812	0.56012
023	2019-02-19t0244	1550566018.38	adult	249.8363	201.8457	-49.981	911.7572	-0.12822	267.5797	1.5188	233.7883	1.7149	0.010736	0.01653	511.9534	0.91165	719.7222	0.24398	348923.875	1.495	398.772	-0.33315	220.4705	0.57628	214.5818	0.85053	0.010736	0.023212	288.7918	-0.25741	341.9569	-0.29958	287493.5625	0.54634
023	2019-02-19t0644	1550580418.99	adult	253.8364	205.8458	-45.9808	882.3995	-0.25471	248.9834	0.65206	220.983	1.019	0.010736	0.016739	454.532	0.035241	667.8898	-0.10128	324674.3125	0.62909	384.0184	-0.47808	217.3667	0.42033	213.1457	0.73084	0.010736	0.023887	278.3277	-0.4378	319.2266	-0.60742	283446.1875	0.39036
023	2019-02-19t1044	1550594819.52	adult	257.8366	209.846	-41.9807	709.581	-1.0649	248.5445	0.66106	227.8578	1.4449	0.010736	0.016954	404.1911	-0.79221	590.8981	-0.64051	324102.0312	0.63605	392.6635	-0.33875	216.859	0.40662	213.9511	0.75828	0.010736	0.024567	270.3235	-0.59666	317.3735	-0.62298	282784.1875	0.37451
023	2019-02-19t1444	1550609221.07	adult	261.837	213.8464	-37.9802
023	2019-02-19t1844	1550623619.3	adult	265.8365	217.8459	-33.9807
023	2019-02-19t2244	1550638019.58	adult	269.8366	221.846	-29.9807
023	2019-02-20t0244	1550652419.69	adult	273.8366	225.846	-25.9806
023	2019-02-20t0644	1550666818.97	adult	277.8364	229.8458	-21.9808
023	2019-02-20t1044	1550681219.52	adult	281.8366	233.846	-17.9807
023	2019-02-20t1444	1550695551.73	adult	285.8177	237.8272	-13.9995
023	2019-02-20t1844	1550709950.09	adult	289.8173	241.8267	-10
023	2019-02-20t2244	1550724350.25	adult	293.8173	245.8267	-5.9999
023	2019-02-21t0244	1550738749.77	adult	297.8172	249.8266	-2.0001
023	2019-02-21t0644	1550753150.16	dead	301.8173	253.8267	2.0001
024	2019-02-08t1454	1549659454.09	egg	-1.9884	-61.9805	-285.8163
024	2019-02-08t1852	1549673770.62	larva	1.9884	-58.0037	-281.8395
024	2019-02-08t2252	1549688170.74	larva	5.9884	-54.0036	-277.8395
024	2019-02-09t0252	1549702573.13	larva	9.9891	-50.003	-273.8388
024	2019-02-09t0652	1549716973.14	larva	13.9891	-46.003	-269.8388
024	2019-02-09t1052	1549731371.94	larva	17.9888	-42.0033	-265.8391
024	2019-02-09t1452	1549745774.72	larva	21.9895	-38.0025	-261.8384
024	2019-02-09t1852	1549760172.75	larva	25.989	-34.0031	-257.8389
024	2019-02-09t2253	1549774581.46	larva	29.9914	-30.0006	-253.8365
024	2019-02-10t0253	1549788982.09	larva	33.9916	-26.0005	-249.8363
024	2019-02-10t0653	1549803380.5	larva	37.9912	-22.0009	-245.8368
024	2019-02-10t1052	1549817778.45	larva	41.9906	-18.0015	-241.8373
024	2019-02-10t1453	1549832179.96	larva	45.991	-14.0011	-237.8369	794.3803	-0.54701	240.613	-1.0196	206.7321	-1.0327	0.010736	0.011415	551.6731	-0.33084	699.971	-0.48769	313759.375	-1.0258	794.8331	-0.54792	243.761	-0.39472	189.6526	-0.38278	0.010736	0.011526	626.454	-0.11162	747.9377	-0.34754	317864.375	-0.40163
024	2019-02-10t1852	1549846576.88	larva	49.9901	-10.0019	-233.8378	1093.2228	0.13745	312.7301	0.55982	267.3911	0.34188	0.010736	0.011439	687.1461	0.89765	948.6466	0.57046	407800.0312	0.55233	978.0342	0.057681	279.8895	0.66871	211.1729	0.55276	0.010736	0.011756	756.5679	0.79968	910.5672	0.38826	364975.875	0.65877
024	2019-02-10t2253	1549860981.93	larva	53.9915	-6.0005	-229.8364	770.4565	-0.63052	277.6231	-0.27488	246.1837	-0.18666	0.010736	0.011458	567.5333	-0.2376	685.2367	-0.58084	362020.5	-0.28202	901.8363	-0.13962	266.0328	0.30738	206.4935	0.34487	0.010736	0.011957	663.6205	0.26541	794.865	-0.048709	346906.7812	0.29833
024	2019-02-11t0253	1549875386.1	larva	57.9927	-1.9994	-225.8352	1360.7655	0.76412	318.3936	0.63093	275.343	0.48867	0.010736	0.011472	671.368	0.70336	988.486	0.74169	415185.3125	0.62333	1005.1859	0.25254	279.0365	0.72908	209.5947	0.48008	0.010736	0.012134	760.894	1.0248	936.8639	0.65735	363863.5625	0.71888
024	2019-02-11t0653	1549889781.44	adult	61.9914	1.9994	-221.8365	1058.7006	0.035323	311.808	0.45474	252.5807	-0.077408	0.010736	0.01148	727.5082	1.2039	905.3303	0.3708	406597.6875	0.44714	1082.0786	0.58	284.7827	0.94663	205.816	0.31888	0.010736	0.012292	797.8676	1.4025	965.2214	0.8805	371356.7188	0.93587
024	2019-02-11t1044	1549903662.11	adult	65.8472	5.8551	-217.9808	770.2577	-0.67529	295.6882	0.054284	268.7596	0.30607	0.010736	0.011477	550.3502	-0.4602	672.7738	-0.68109	385577.375	0.046695	862.6661	-0.12711	264.1301	0.38245	197.7013	-0.028279	0.010736	0.01243	645.8515	0.39643	797.5568	0.16373	344425.6875	0.37301
024	2019-02-11t1444	1549918061.77	adult	69.8471	9.855	-213.9809	829.2968	-0.54592	314.0039	0.46643	285.9061	0.72735	0.010736	0.01146	619.9068	0.16676	770.002	-0.25461	409461.125	0.45873	941.0637	0.2178	266.5933	0.50539	208.5475	0.44701	0.010736	0.012565	654.0394	0.56019	802.3091	0.26897	347637.6562	0.49564
024	2019-02-11t1844	1549932461.89	adult	73.8471	13.855	-209.9808	773.6263	-0.6988	306.3535	0.27307	287.9004	0.78559	0.010736	0.011414	577.4312	-0.24211	675.8926	-0.69901	399484.9375	0.26538	850.4183	-0.051736	268.634	0.6242	208.8664	0.47031	0.010736	0.012673	636.7361	0.53994	758.6616	0.13563	350298.7812	0.61424
024	2019-02-11t2244	1549946863.1	adult	77.8474	17.8554	-205.9805	1213.6442	0.39609	353.465	1.4522	317.157	1.6112	0.010736	0.011345	676.2092	0.69506	906.964	0.37621	460918.3125	1.4447	1172.1554	1.3215	305.3234	1.82	226.2316	1.2556	0.010736	0.012618	857.0654	2.486	1009.0507	1.6247	398141.6875	1.8081
024	2019-02-12t0244	1549961263.13	adult	81.8474	21.8554	-201.9805	854.4279	-0.51238	304.7803	0.3599	272.6999	0.58829	0.010736	0.011303	620.2029	0.21214	743.9857	-0.38024	397433.4688	0.35243	759.4166	-0.22086	258.7652	0.51973	207.5814	0.49799	0.010736	0.012485	561.8462	0.21251	669.8735	-0.10472	337429.8438	0.51056
024	2019-02-12t0644	1549975663.31	adult	85.8475	25.8554	-197.9804	943.0003	-0.28909	327.1476	0.99223	279.6888	0.90021	0.010736	0.011275	684.2621	0.86053	834.1517	0.062816	426600.5312	0.98489	676.1451	-0.47609	253.7166	0.47088	206.963	0.52047	0.010736	0.012269	517.4882	-0.017956	599.7077	-0.38497	330846.5	0.46206
024	2019-02-12t1044	1549990063.2	adult	89.8475	29.8554	-193.9805	1197.2074	0.3525	320.3452	0.93054	255.2269	0.39684	0.010736	0.011223	771.0601	1.7331	992.7048	0.83755	417730.2188	0.92313	719.0251	-0.19448	257.3441	0.67594	207.6824	0.59656	0.010736	0.011975	573.5106	0.59636	654.8789	0.05953	335576.6562	0.66715
024	2019-02-12t1444	1550004447.22	adult	93.843	33.851	-189.9849	971.3163	-0.22453	323.6406	1.1162	268.3661	0.89376	0.010736	0.011135	695.5578	1.0796	883.3432	0.32213	422027.3125	1.1086	789.3517	0.22472	271.3444	1.178	217.7003	1.0619	0.010736	0.011659	605.2451	1.0012	706.7556	0.4976	353833.0938	1.1689
024	2019-02-12t1844	1550018847.38	adult	97.8431	37.851	-185.9849	1003.8507	-0.15442	286.5034	0.29879	225.1881	-0.16456	0.010736	0.011043	677.7104	0.96487	881.6245	0.31806	373600.4688	0.29144	800.3762	0.37395	273.4402	1.3056	218.1311	1.0972	0.010736	0.011389	617.6727	1.2269	705.9016	0.61061	356565.9688	1.2967
024	2019-02-12t2244	1550033244.82	adult	101.8424	41.8503	-181.9856	937.0668	-0.33416	274.6183	0.088647	218.4355	-0.24972	0.010736	0.010952	585.0358	0.1358	796.5097	-0.086224	358102.25	0.081408	672.6605	-0.15196	240.4928	0.36564	196.7417	0.17069	0.010736	0.011174	513.6212	0.41438	611.523	0.11413	313602.5625	0.35783
024	2019-02-13t0244	1550047645.28	adult	105.8425	45.8504	-177.9854	945.3658	-0.32713	308.4215	1.0248	246.4361	0.66495	0.010736	0.010854	713.3455	1.4117	856.6811	0.20361	402181.6875	1.017	671.9505	-0.088116	239.5564	0.37565	195.4501	0.10585	0.010736	0.010979	520.475	0.55957	612.0435	0.202	312381.5	0.36794
024	2019-02-13t0644	1550062045.74	adult	109.8426	49.8505	-173.9853	1048.1777	-0.086801	270.5115	0.13818	210.9641	-0.29334	0.010736	0.010777	614.0173	0.51587	834.3555	0.10488	352747	0.13091	576.4029	-0.50306	221.5737	-0.13946	185.5614	-0.34156	0.010736	0.010811	454.23	0.046074	525.581	-0.28957	288932.0938	-0.1466
024	2019-02-13t1044	1550076447.98	adult	113.8432	53.8512	-169.9847	1698.2288	1.4817	283.5778	0.55005	219.235	0.03659	0.010736	0.010708	656.8602	0.98044	1140.325	1.5672	369785.4062	0.54233	572.5473	-0.47367	223.6398	-0.049772	190.0147	-0.15888	0.010736	0.010666	450.5105	0.080172	518.5826	-0.27207	291626.3438	-0.056984
024	2019-02-13t1450	1550091189.92	adult	117.9382	57.9462	-165.8897	962.9784	-0.30644	255.9941	-0.099358	196.4772	-0.60137	0.010736	0.010638	572.5522	0.22675	784.2026	-0.10788	333816.3125	-0.10639	674.8538	0.092612	242.9897	0.58197	202.934	0.41107	0.010736	0.010541	505.2164	0.63835	578.8125	0.18904	316858.5625	0.57376
024	2019-02-13t1850	1550105596.45	adult	121.94	61.948	-161.8879	1506.4865	0.99626	280.4956	0.61914	224.2763	0.35628	0.010736	0.010547	615.1785	0.68751	1148.6382	1.6202	365766.3125	0.61109	673.2663	0.12803	245.7226	0.70246	210.9675	0.77412	0.010736	0.010462	509.5483	0.73974	601.3621	0.39708	320422.2812	0.69384
024	2019-02-13t2250	1550119994.97	adult	125.9396	65.9476	-157.8883	1289.0093	0.46309	255.1022	0.0047928	196.7071	-0.47937	0.010736	0.010425	617.9958	0.76483	985.0633	0.86134	332653.25	-0.0023092	954.9002	1.6131	247.9274	0.81062	206.0653	0.55054	0.010736	0.010419	524.61	0.93863	742.3516	1.405	323297.3125	0.80161
024	2019-02-14t0250	1550134397.35	adult	129.9403	69.9482	-153.8876	1020.2874	-0.19247	236.0098	-0.45875	185.7269	-0.80175	0.010736	0.010288	534.2469	0.013261	804.8786	0.028433	307756.75	-0.46505	753.1392	0.61989	235.2603	0.43704	195.6364	0.063871	0.010736	0.010397	519.0197	0.94938	644.8583	0.80317	306779.5	0.42863
024	2019-02-14t0650	1550148793.62	adult	133.9392	73.9472	-149.8887	1347.817	0.59438	254.5618	0.10671	203.5126	-0.14604	0.010736	0.010151	544.9919	0.16478	1032.7483	1.1184	331948.5625	0.09957	662.2135	0.18803	231.1311	0.33862	199.6123	0.25772	0.010736	0.010385	447.4024	0.34175	566.2975	0.31903	301394.9688	0.3303
024	2019-02-14t1050	1550163199.09	adult	137.9408	77.9487	-145.8872	1699.9189	1.4703	282.292	0.94276	217.9039	0.41288	0.010736	0.010051	705.322	1.7566	1183.9512	1.8672	368108.7188	0.93451	793.1796	0.92179	240.6376	0.70397	206.5589	0.60557	0.010736	0.010339	473.2927	0.64671	626.9882	0.79673	313791.5	0.69488
024	2019-02-14t1450	1550177610.41	adult	141.9439	81.9518	-141.884	1428.4147	0.82429	254.1522	0.19895	200.1372	-0.18145	0.010736	0.010007	587.4547	0.67255	1030.7966	1.1768	331414.5	0.19179	736.1082	0.67275	226.5602	0.25386	189.392	-0.24525	0.010736	0.010334	455.804	0.5413	568.6664	0.44763	295434.4688	0.24556
024	2019-02-14t1850	1550192009.91	adult	145.9438	85.9517	-137.8841	1068.9399	-0.06331	248.2532	0.077789	202.4399	-0.058687	0.010736	0.010013	544.7623	0.30812	790.9647	0.04964	323722.1875	0.070787	835.5624	1.2754	253.4866	1.2524	218.5963	1.2305	0.010736	0.010368	491.631	0.96156	601.3241	0.74737	330546.5	1.2423
024	2019-02-14t2250	1550206402.39	adult	149.9417	89.9496	-133.8862	1239.5714	0.39393	270.4614	0.77212	221.4615	0.68733	0.010736	0.01007	600.5712	0.91236	972.6938	0.98226	352681.6875	0.76468	850.4091	1.4364	254.645	1.3453	215.5183	1.0826	0.010736	0.010416	536.0056	1.4838	710.4756	1.6262	332057.125	1.3352
024	2019-02-15t0250	1550220801.28	adult	153.9414	93.9493	-129.8865	2189.4204	2.9035	282.9768	1.192	219.2694	0.64139	0.010736	0.010207	670.0954	1.6675	1232.5838	2.3385	369001.8125	1.1846	977.7518	2.2534	262.7465	1.6919	218.6549	1.2496	0.010736	0.010494	556.966	1.7838	740.6673	1.9499	342621.4062	1.6815
024	2019-02-15t0650	1550235200.12	adult	157.941	97.949	-125.8869	1109.124	0.11584	257.7319	0.47274	198.3868	-0.14487	0.010736	0.01066	603.4398	1.0497	919.4711	0.8168	336082.375	0.46587	1191.7771	3.6123	272.0024	2.0821	223.9701	1.532	0.010736	0.010706	602.1212	2.34	889.1627	3.1879	354691.125	2.0714
024	2019-02-15t1044	1550249251.2	adult	161.8441	101.8521	-121.9838	948.514	-0.2853	281.9721	1.2486	232.5695	1.2059	0.010736	0.010982	623.2182	1.3036	817.2126	0.33351	367691.5938	1.2424	735.5	1.0159	257.1063	1.5652	222.8983	1.4851	0.010736	0.010935	511.6346	1.464	631.6243	1.2826	335266.625	1.5551
024	2019-02-15t1444	1550263651.26	adult	165.8441	105.8521	-117.9838	732.1155	-0.84937	278.6497	1.1853	248.3361	1.8605	0.010736	0.011315	522.6903	0.30596	636.4725	-0.58234	363359.25	1.1796	838.2214	1.6985	260.1217	1.7189	218.5922	1.2654	0.010736	0.011127	537.6219	1.8144	649.2221	1.4923	339198.6875	1.7087
024	2019-02-15t1844	1550278051.62	adult	169.8442	109.8522	-113.9837	1962.8374	2.5647	310.5916	2.2231	256.142	2.2021	0.010736	0.011656	635.5354	1.5302	1206.8697	2.5048	405011.4688	2.2189	827.3231	1.7042	266.3478	1.994	225.7581	1.6582	0.010736	0.01135	550.8027	2.0284	682.44	1.8253	347317.5	1.9835
024	2019-02-15t2244	1550292450.25	adult	173.8439	113.8518	-109.9841	909.4099	-0.32382	288.2653	1.5464	242.1764	1.6561	0.010736	0.012012	585.0154	1.0312	807.5816	0.38914	375897.9375	1.5411	862.9418	1.9813	257.8826	1.6995	216.0299	1.1449	0.010736	0.011662	536.0245	1.9251	633.9987	1.4946	336278.9375	1.6885
024	2019-02-16t0244	1550306851.05	adult	177.8441	117.852	-105.9838	1670.6793	1.8513	313.2793	2.3799	249.9734	1.9946	0.010736	0.012359	627.8848	1.5304	1143.3952	2.2556	408516.2188	2.3753	813.1075	1.7505	253.5653	1.5655	216.5687	1.1811	0.010736	0.011983	493.8091	1.5203	600.7683	1.2911	330649.1562	1.5541
024	2019-02-16t0644	1550321250.68	adult	181.844	121.8519	-101.9839	1192.2982	0.5232	289.959	1.6648	232.0867	1.2779	0.010736	0.012603	648.7316	1.7981	977.5037	1.376	378106.5312	1.6588	621.0368	0.6136	246.1633	1.3119	213.308	1.0137	0.010736	0.01236	462.2711	1.2242	525.1239	0.72954	320996.9375	1.3001
024	2019-02-16t1044	1550335651.23	adult	185.8441	125.8521	-97.9838	1041.2181	0.1181	265.5367	0.89954	212.6152	0.48119	0.010736	0.012872	573.4356	1.0207	810.7886	0.49258	346259.7812	0.89244	772.7095	1.6489	260.0875	1.8923	221.8313	1.4902	0.010736	0.012705	538.6639	2.1632	625.7354	1.6338	339154.125	1.8788
024	2019-02-16t1444	1550350050.71	adult	189.844	129.8519	-93.9839	876.0109	-0.34551	274.0616	1.2074	230.3166	1.234	0.010736	0.013022	566.3447	0.98157	738.532	0.11554	357376.3125	1.2	694.3871	1.2112	250.2984	1.5418	216.4514	1.1978	0.010736	0.013104	455.4623	1.2686	551.4794	1.0694	326389.0625	1.5282
024	2019-02-16t1844	1550364451.32	adult	193.8442	133.8521	-89.9838	1691.9867	2.1102	281.2253	1.4755	215.133	0.6043	0.010736	0.013206	619.2	1.6174	1228.1175	2.8912	366717.75	1.4677	572.9008	0.46343	239.4778	1.1373	207.1321	0.6723	0.010736	0.013735	448.7682	1.2494	507.7492	0.74659	312279.0625	1.1238
024	2019-02-16t2244	1550378851.63	adult	197.8442	137.8522	-85.9837	869.2745	-0.3425	272.3752	1.2048	235.4585	1.4833	0.010736	0.013463	510.7589	0.42103	724.9314	0.079159	355177.1875	1.1963	729.5217	1.5778	238.3851	1.1146	197.0823	0.09101	0.010736	0.014517	504.443	1.9844	619.5983	1.787	310854.125	1.1004
024	2019-02-17t0244	1550393251.61	adult	201.8442	141.8522	-81.9837	1196.5167	0.6822	267.2594	1.053	212.927	0.51588	0.010736	0.013795	593.7526	1.4191	936.6517	1.3163	348506.25	1.0438	839.079	2.4113	249.9336	1.6111	216.6374	1.1826	0.010736	0.015319	503.307	2.049	645.3024	2.0926	325913.4688	1.5947
024	2019-02-17t0644	1550407651.24	adult	205.8441	145.8521	-77.9838	1167.9489	0.61933	280.3911	1.539	241.4074	1.7765	0.010736	0.014145	550.4168	0.94981	786.521	0.47357	365630.0625	1.5292	647.4268	1.1433	239.9818	1.2227	209.4629	0.75208	0.010736	0.016213	461.9604	1.6116	548.306	1.283	312936.2188	1.206
024	2019-02-17t1044	1550422052.29	adult	209.8444	149.8524	-73.9835	941.9113	-0.085788	275.0056	1.3789	228.3972	1.2119	0.010736	0.014495	569.4742	1.2181	802.4415	0.58715	358607.375	1.3682	612.5511	0.95747	235.3725	1.05	208.1709	0.65466	0.010736	0.017028	443.3424	1.4505	515.7582	1.0467	306925.75	1.0325
024	2019-02-17t1444	1550436452.33	adult	213.8444	153.8524	-69.9835	1729.9492	2.5197	269.7767	1.2191	212.9956	0.51941	0.010736	0.01479	603.1279	1.6774	1069.4571	2.2018	351788.875	1.2076	593.5121	0.88211	230.8412	0.87632	208.2644	0.63844	0.010736	0.017737	414.7679	1.1493	497.2498	0.93675	301016.9375	0.85825
024	2019-02-17t1844	1550450852.72	adult	217.8445	157.8525	-65.9834	1416.8826	1.5319	284.433	1.8026	226.4134	1.1476	0.010736	0.015032	616.2518	1.8971	955.8607	1.555	370900.625	1.79	556.3358	0.66304	233.6324	1.0226	207.4828	0.57201	0.010736	0.018366	417.1057	1.2593	505.228	1.0884	304656.6875	1.0025
024	2019-02-17t2244	1550465252.9	adult	221.8446	161.8525	-61.9833	1320.9807	1.2477	260.5565	0.9285	207.7462	0.27489	0.010736	0.015238	568.0179	1.3363	968.5633	1.6651	339765.6875	0.91523	676.8711	1.6971	227.1186	0.75427	198.6479	0.022262	0.010736	0.018951	422.2475	1.4183	568.3866	1.8242	296162.6875	0.73421
024	2019-02-18t0244	1550479652.48	adult	225.8445	165.8524	-57.9834	1094.3171	0.48693	250.7389	0.56732	196.1339	-0.28933	0.010736	0.015424	573.279	1.4568	826.9452	0.82007	326963.5	0.55337	692.3735	1.9342	233.0564	1.0527	210.334	0.70528	0.010736	0.019518	404.1837	1.2468	532.0878	1.5445	303905.5	1.0294
024	2019-02-18t0644	1550494052.12	adult	229.8444	169.8523	-53.9835	1306.4626	1.2818	257.0124	0.84192	206.4537	0.20913	0.010736	0.0156	602.8803	1.9134	970.3306	1.7469	335144.1875	0.82676	593.3572	1.2011	223.8878	0.64714	205.8251	0.40968	0.010736	0.020087	359.9985	0.66305	450.9233	0.74598	291949.625	0.62509
024	2019-02-18t1044	1550508424.81	adult	233.8368	173.8447	-49.9911	1059.2413	0.40343	255.2846	0.79767	202.335	-0.0013485	0.010736	0.015774	590.3974	1.8112	807.1474	0.74144	332891.0938	0.7815	585.9315	1.2354	220.9854	0.52662	203.0706	0.21516	0.010736	0.020669	354.1728	0.64628	475.5385	1.1117	288165	0.50413
024	2019-02-18t1444	1550522826.61	adult	237.8373	177.8452	-45.9906	1358.9702	1.583	264.3431	1.217	212.4857	0.51592	0.010736	0.015951	554.5879	1.3729	837.8	0.96411	344703.375	1.1989	679.9546	2.2376	215.7057	0.27998	198.3853	-0.10705	0.010736	0.021275	347.399	0.61339	497.4416	1.4788	281280.1875	0.25832
024	2019-02-18t1844	1550537223.63	adult	241.8365	181.8444	-41.9914	1500.752	2.2114	264.1258	1.251	209.5574	0.365	0.010736	0.016135	563.0753	1.5606	925.1939	1.5693	344420	1.2315	466.0515	0.27401	206.6262	-0.17792	194.7875	-0.36947	0.010736	0.021903	303.5342	-0.073784	375.304	0.051495	269440.5312	-0.19616
024	2019-02-18t2244	1550551623.81	adult	245.8365	185.8445	-37.9914	581.348	-1.4986	204.1304	-1.4771	168.9345	-1.839	0.010736	0.016328	398.762	-0.85614	491.3183	-1.3074	266186	-1.4914	349.7172	-0.88727	196.2477	-0.73504	188.3792	-0.82215	0.010736	0.02255	280.5981	-0.44911	312.4827	-0.73378	255907.0312	-0.74764
024	2019-02-19t0244	1550566022.99	adult	249.8363	189.8442	-33.9916	1164.1279	0.95514	260.5317	1.1796	212.0782	0.50512	0.010736	0.01653	532.6692	1.2364	860.1605	1.2057	339733.3125	1.1568	389.6053	-0.43727	204.2055	-0.3209	195.7483	-0.38503	0.010736	0.023212	289.3023	-0.24728	351.5263	-0.16271	266284	-0.33904
024	2019-02-19t0644	1550580423.55	adult	253.8364	193.8444	-29.9915	963.5645	0.1084	242.161	0.30911	204.5484	0.076652	0.010736	0.016739	484.6365	0.52511	727.2969	0.3136	315778	0.28737	518.7265	1.179	201.826	-0.46958	193.2673	-0.59226	0.010736	0.023887	283.1735	-0.33423	389.829	0.47764	263181.125	-0.48629
024	2019-02-19t1044	1550594824.1	adult	257.8366	197.8445	-25.9913	891.0736	-0.21551	234.3075	-0.090055	200.8015	-0.15496	0.010736	0.016954	476.8926	0.43966	691.9151	0.079779	305537	-0.11186	391.5066	-0.35441	199.9076	-0.60487	193.943	-0.59366	0.010736	0.024567	259.9885	-0.83815	331.7595	-0.38228	260679.5312	-0.61982
024	2019-02-19t1444	1550609225.74	adult	261.8371	201.845	-21.9909	1203.9175	1.3227	244.8499	0.4913	194.0939	-0.58372	0.010736	0.017172	539.2128	1.5883	955.3947	2.0139	319284.2812	0.4648	419.2371	0.10275	197.2546	-0.80068	192.2864	-0.75629	0.010736	0.025249	263.847	-0.75796	352.9885	0.046801	257219.9688	-0.81202
024	2019-02-19t1844	1550623623.97	adult	265.8366	205.8445	-17.9914	1009.539	0.39818	226.6583	-0.55674	195.2957	-0.54348	0.010736	0.017392	440.9255	-0.13456	662.3623	-0.11296	295562.375	-0.57946	389.7882	-0.31391	195.0238	-0.99169	190.3601	-0.94402	0.010736	0.025928	247.3995	-1.2801	312.204	-0.72291	254311	-0.99825
024	2019-02-19t2244	1550638024.18	adult	269.8366	209.8446	-13.9913	862.902	-0.3766	218.0951	-1.1448	186.7369	-1.1449	0.010736	0.017609	425.4024	-0.4201	651.0586	-0.19031	284396.0625	-1.1649	376.8825	-0.57272	192.2169	-1.2489	186.9112	-1.2472	0.010736	0.026599	248.3062	-1.4252	294.3719	-1.2155	250650.8906	-1.2472
024	2019-02-20t0244	1550652424.34	adult	273.8367	213.8446	-9.9913
024	2019-02-20t0644	1550666823.58	adult	277.8365	217.8444	-5.9915	1125.9156	1.2835	210.864	-1.939	175.8548	-2.0737	0.010736	0.018036	409.9397	-0.76497	770.5276	0.78735	274966.625	-1.9519	297.255	-478.0011	187.6946	-1.811	183.9394	-1.6008	0.010736	0.027915	233.1044	-286.1831	259.8004	-5.66	244753.7969	-1.7801
024	2019-02-20t1044	1550681224.17	adult	281.8366	221.8446	-1.9913
024	2019-02-20t1444	1550695561.52	dead	285.8192	225.8272	1.9913
025	2019-02-08t1454	1549659458.42	larva	0	-53.9794	-265.8254
025	2019-02-08t1852	1549673775.17	larva	3.9769	-50.0025	-261.8485
025	2019-02-08t2252	1549688175.23	larva	7.9769	-46.0025	-257.8485
025	2019-02-09t0252	1549702577.61	larva	11.9776	-42.0018	-253.8478
025	2019-02-09t0652	1549716977.68	larva	15.9776	-38.0018	-249.8478
025	2019-02-09t1052	1549731376.57	larva	19.9773	-34.0021	-245.8481
025	2019-02-09t1452	1549745779.33	larva	23.978	-30.0013	-241.8474
025	2019-02-09t1852	1549760177.3	larva	27.9775	-26.0019	-237.8479
025	2019-02-09t2253	1549774586.06	larva	31.9799	-21.9995	-233.8455
025	2019-02-10t0253	1549788986.67	larva	35.9801	-17.9993	-229.8453
025	2019-02-10t0653	1549803385.12	larva	39.9796	-13.9997	-225.8458
025	2019-02-10t1052	1549817783.1	larva	43.9791	-10.0003	-221.8463
025	2019-02-10t1453	1549832184.55	larva	47.9795	-5.9999	-217.8459	569.8926	-1.075	215.3961	-1.6153	193.865	-1.358	0.010736	0.011428	385.5668	-1.8872	473.0871	-1.4687	280876.5625	-1.6213	515.1278	-1.4029	196.9985	-1.7207	169.3885	-1.2735	0.010736	0.011644	390.4013	-1.6055	466.4626	-1.5071	256886.0156	-1.7241
025	2019-02-10t1852	1549846581.71	larva	51.9787	-2.0007	-213.8467	1523.4333	1.1448	300.3235	0.2609	241.421	-0.28429	0.010736	0.011449	650.9643	0.54888	1070.4856	1.0976	391621.9062	0.25355	1083.3069	0.41775	248.5496	-0.21651	195.5547	-0.13153	0.010736	0.011859	682.228	0.35076	891.466	0.34019	324108.6875	-0.22412
025	2019-02-10t2253	1549860986.51	adult	55.98	2.0007	-209.8454	676.8372	-0.85997	242.6874	-1.0952	212.712	-0.99907	0.010736	0.011465	498.5482	-0.88922	594.4804	-0.98615	316464.4062	-1.1021	552.4312	-1.2654	193.5169	-1.7838	157.6226	-1.7825	0.010736	0.012048	426.1682	-1.323	506.2246	-1.3072	252346.0625	-1.7875
025	2019-02-11t0253	1549875390.91	adult	59.9812	6.0019	-205.8442	1238.5319	0.47082	302.2338	0.2445	260.7441	0.12917	0.010736	0.011477	671.8893	0.69776	928.3572	0.47505	394112.875	0.23699	1002.7487	0.2747	257.3659	0.11628	202.4996	0.17309	0.010736	0.012215	642.5787	0.2414	891.1798	0.49021	335605.1875	0.1076
025	2019-02-11t0653	1549889786.05	adult	63.9799	10.0005	-201.8455	850.5428	-0.47339	273.3048	-0.45832	239.7951	-0.39904	0.010736	0.01148	582.8737	-0.14883	735.6025	-0.39207	356389.4688	-0.46576	622.1985	-0.99389	222.068	-0.88553	181.1958	-0.74617	0.010736	0.012364	468.0566	-0.94953	575.2276	-0.93499	289576.6562	-0.8919
025	2019-02-11t1044	1549903666.71	adult	67.8356	13.8563	-197.9898	632.1983	-1.0211	260.3628	-0.79307	240.2095	-0.40689	0.010736	0.011471	475.3116	-1.1671	549.3717	-1.248	339513.0938	-0.8006	639.136	-0.91005	229.7867	-0.61953	187.5898	-0.46321	0.010736	0.012498	489.0457	-0.74392	597.8061	-0.78867	299641.875	-0.6267
025	2019-02-11t1444	1549918066.35	adult	71.8355	17.8562	-193.9899	1322.6892	0.66812	299.2293	0.10656	259.817	0.073092	0.010736	0.011442	578.4443	-0.22692	902.2313	0.34593	390195	0.098861	847.0191	-0.09945	255.7528	0.20556	203.2542	0.22172	0.010736	0.012627	575.1839	-0.0045449	780.3878	0.20093	333501.6875	0.19646
025	2019-02-11t1844	1549932466.59	adult	75.8356	21.8562	-189.9898	819.9613	-0.58914	254.2216	-0.95474	223.8651	-0.80107	0.010736	0.011378	540.7977	-0.57511	691.8248	-0.62904	331504.9062	-0.96247	612.9539	-0.931	232.6128	-0.41794	199.9062	0.10105	0.010736	0.012655	474.6818	-0.70349	561.7325	-0.8624	303327.125	-0.42569
025	2019-02-11t2244	1549946867.83	adult	79.8359	25.8566	-185.9895	834.6947	-0.56023	276.7307	-0.35415	235.1325	-0.43009	0.010736	0.011321	614.1566	0.13513	745.3128	-0.37811	360856.8125	-0.36176	575.7911	-1.012	223.9749	-0.57676	191.1689	-0.23171	0.010736	0.012563	442.3047	-0.84561	528.195	-0.95124	292063.3125	-0.58417
025	2019-02-12t0244	1549961267.9	adult	83.836	29.8566	-181.9894	683.8286	-0.94553	267.4136	-0.49693	231.2208	-0.42352	0.010736	0.01129	509.1254	-0.80121	595.8499	-1.0802	348707.2812	-0.50449	732.7713	-0.28286	244.2356	0.13544	195.4078	-0.00070736	0.010736	0.012389	559.7927	0.26701	676.7847	-0.0027875	318483.2812	0.12699
025	2019-02-12t0644	1549975667.93	adult	87.836	33.8566	-177.9894	895.6564	-0.40953	297.8598	0.33307	240.8208	-0.051453	0.010736	0.011255	673.4574	0.78726	815.776	-0.017749	388409.125	0.32567	692.4468	-0.35977	244.9529	0.25744	206.6482	0.53046	0.010736	0.012131	488.3067	-0.19822	619.7871	-0.20925	319418.625	0.24903
025	2019-02-12t1044	1549990067.89	adult	91.836	37.8566	-173.9894	674.483	-0.97052	283.0923	0.073072	254.5122	0.44705	0.010736	0.011183	536.9563	-0.4424	616.2641	-0.96333	369152.4375	0.065721	797.2591	0.20785	244.7359	0.34065	194.5445	0.047203	0.010736	0.011816	568.4488	0.61918	706.6651	0.43344	319135.625	0.33235
025	2019-02-12t1444	1550004451.91	adult	95.8315	41.8522	-169.9939	699.0065	-0.91138	270.861	-0.13285	236.9009	0.10083	0.010736	0.011088	541.8817	-0.34682	606.0608	-1.0032	353202.75	-0.14008	603.8857	-0.58898	216.9607	-0.4195	184.0672	-0.38378	0.010736	0.011516	448.4786	-0.30225	529.075	-0.5435	282916.7188	-0.42684
025	2019-02-12t1844	1550018852.08	adult	99.8316	45.8522	-165.9938	1530.0063	1.1424	340.2556	1.6822	276.7073	1.3441	0.010736	0.010999	749.1214	1.6697	1108.723	1.4037	443693.3125	1.6742	944.8499	1.1067	261.7986	0.98292	209.3591	0.71969	0.010736	0.011281	636.1299	1.442	819.7129	1.3858	341385.3125	0.97445
025	2019-02-12t2244	1550033249.46	adult	103.8308	49.8515	-161.9946	978.7124	-0.23888	301.999	0.81836	247.5259	0.63974	0.010736	0.010902	643.3858	0.7169	781.8591	-0.15479	393806.6562	0.81072	763.2238	0.32167	243.4397	0.47433	201.2052	0.36167	0.010736	0.011074	496.2258	0.30381	627.9589	0.26294	317445.3438	0.46648
025	2019-02-13t0244	1550047649.97	adult	107.831	53.8516	-157.9944	926.6398	-0.37815	277.0449	0.26769	226.6263	0.13144	0.010736	0.010813	614.9164	0.49753	792.3046	-0.099443	361266.5	0.26035	666.6214	-0.083215	251.6689	0.76069	209.0927	0.69903	0.010736	0.010892	535.2607	0.73007	618.3296	0.28193	328176.25	0.75262
025	2019-02-13t0644	1550062050.47	adult	111.8311	57.8518	-153.9943	996.4276	-0.21655	304.7155	1.0581	258.7851	1.1993	0.010736	0.010742	620.8424	0.60797	867.3692	0.26686	397348.9375	1.05	724.6234	0.26589	263.0999	1.1483	222.6232	1.2929	0.010736	0.010737	540.8859	0.85515	648.9006	0.55617	343082.3438	1.1396
025	2019-02-13t1044	1550076452.82	adult	115.8318	61.8524	-149.9936	752.1528	-0.81285	258.0307	-0.082798	218.2002	0.03906	0.010736	0.01068	556.9316	0.048884	689.3268	-0.56287	336472.0625	-0.089858	728.4267	0.33508	263.6044	1.2069	222.024	1.2732	0.010736	0.010648	570.0919	1.1865	658.2556	0.68171	343740.1562	1.1979
025	2019-02-13t1450	1550091194.66	adult	119.9267	65.9474	-145.8987	1132.623	0.10196	273.2353	0.38938	209.3537	-0.16258	0.010736	0.010603	653.8667	1.033	923.6439	0.55921	356298.875	0.38174	651.3591	-0.0071729	245.008	0.66455	215.3199	0.97498	0.010736	0.010551	481.0844	0.45017	580.9942	0.23061	319490.4688	0.6561
025	2019-02-13t1850	1550105601.26	adult	123.9286	69.9492	-141.8968	703.7197	-0.93845	261.7317	0.15227	229.3074	0.55784	0.010736	0.01049	513.8544	-0.25409	594.1296	-0.97796	341298.1562	0.14494	696.7017	0.26815	248.0545	0.79867	212.3181	0.84208	0.010736	0.01047	490.8909	0.60101	615.2076	0.51866	323463.0625	0.7898
025	2019-02-13t2250	1550119999.65	adult	127.9281	73.9488	-137.8973	1287.7683	0.45908	288.3096	0.93785	222.0071	0.39304	0.010736	0.01036	689.5584	1.4753	1077.0937	1.3034	375955.75	0.92934	672.6403	0.18508	241.4898	0.62507	207.8593	0.64095	0.010736	0.01041	481.9908	0.57849	580.2282	0.33706	314902.7188	0.61638
025	2019-02-14t0250	1550134402.2	adult	131.9288	77.9495	-133.8966	1061.8928	-0.09416	275.3389	0.6506	213.5814	0.17263	0.010736	0.01022	623.1507	0.88892	895.6278	0.46456	359041.875	0.64259	632.7981	0.01638	226.699	0.17394	197.7384	0.16751	0.010736	0.010372	424.9529	0.10428	519.6988	-0.026053	295615.5	0.16603
025	2019-02-14t0650	1550148798.46	adult	135.9278	81.9484	-129.8976	1824.8265	1.7648	291.1854	1.1582	226.5705	0.68756	0.010736	0.010098	714.9686	1.8209	996.1914	0.9596	379705.8125	1.1495	582.8297	-0.2094	219.4535	-0.03822	185.5393	-0.42223	0.010736	0.010348	448.8509	0.38386	522.1782	0.039088	286167.375	-0.045811
025	2019-02-14t1050	1550163203.9	adult	139.9293	85.9499	-125.8961	1579.6295	1.1859	285.9461	1.0791	220.7497	0.54398	0.010736	0.010015	732.8152	2.0513	1020.3804	1.106	372873.6875	1.0708	615.1263	-0.0011383	226.4052	0.23319	197.7038	0.17252	0.010736	0.010337	425.2662	0.2162	534.4311	0.17586	295232.4375	0.22495
025	2019-02-14t1450	1550177615.31	adult	143.9325	89.9531	-121.8929	1601.5681	1.2711	279.7634	0.96576	220.6669	0.59692	0.010736	0.0099859	603.0512	0.85254	1029.9183	1.1916	364811.4375	0.95784	635.9238	0.15525	223.4461	0.16459	195.2563	0.051039	0.010736	0.010353	414.1109	0.16591	530.8079	0.20654	291373.75	0.15637
025	2019-02-14t1850	1550192014.8	adult	147.9323	93.953	-117.8931	1255.3309	0.42158	283.2969	1.1209	215.3175	0.43817	0.010736	0.010033	653.8383	1.4088	927.7998	0.73795	369419.125	1.1131	669.9268	0.39804	231.4006	0.48156	203.7465	0.47797	0.010736	0.010389	447.9188	0.5622	568.2335	0.54208	301746.375	0.47276
025	2019-02-14t2250	1550206407.24	adult	151.9302	97.9509	-113.8952	1385.6597	0.78898	279.3813	1.0553	217.0094	0.53208	0.010736	0.010179	692.3644	1.857	991.7414	1.1043	364313.25	1.0478	537.6445	-0.28173	211.438	-0.21429	188.7033	-0.29957	0.010736	0.010484	375.3475	-0.109	458.2958	-0.2035	275715.1875	-0.22215
025	2019-02-15t0250	1550220806.16	adult	155.9299	101.9506	-109.8955	853.9932	-0.57195	242.8387	0.011802	194.2342	-0.3069	0.010736	0.010421	568.127	0.66721	778.1075	0.073397	316661.7188	0.0047876	447.8714	-0.74914	198.3283	-0.67497	174.9591	-1.022	0.010736	0.010619	353.6569	-0.28053	397.9337	-0.60562	258620.0625	-0.68249
025	2019-02-15t0650	1550235204.94	adult	159.9296	105.9502	-105.8958	921.7548	-0.37169	248.7535	0.22022	204.9786	0.1216	0.010736	0.010755	546.2486	0.49221	769.1094	0.064473	324374.5938	0.21336	625.7122	0.33967	221.0621	0.1952	199.6021	0.25637	0.010736	0.010799	386.9309	0.11715	484.4944	0.11156	288264.9688	0.18651
025	2019-02-15t1044	1550249256.02	adult	163.8327	109.8533	-101.9927	1052.5358	0.0069674	261.4772	0.63661	211.0487	0.37015	0.010736	0.011147	612.9137	1.2225	880.9308	0.6872	340966.3125	0.63028	524.5876	-0.2068	219.177	0.14823	197.1163	0.12067	0.010736	0.010995	370.1353	-0.013394	453.9208	-0.07339	285806.7812	0.13941
025	2019-02-15t1444	1550263656.2	adult	167.8327	113.8534	-97.9927	1130.933	0.25113	273.1083	1.0254	211.5633	0.40016	0.010736	0.011498	682.8891	1.9989	975.9778	1.2352	356133.25	1.0196	481.7324	-0.41721	203.4873	-0.42727	180.9104	-0.74569	0.010736	0.011259	358.9566	-0.092943	423.4965	-0.26819	265347.4375	-0.43587
025	2019-02-15t1844	1550278056.45	adult	171.8328	117.8534	-93.9926	862.6232	-0.46328	230.7133	-0.28613	180.7332	-0.83884	0.010736	0.011835	567.5455	0.82939	767.9516	0.16165	300850.125	-0.29329	544.7118	0.011629	219.2316	0.19764	198.7945	0.21033	0.010736	0.011496	356.76	-0.07415	446.2269	-0.039323	285877.9375	0.1883
025	2019-02-15t2244	1550292455.07	adult	175.8324	121.853	-89.993	842.6002	-0.50141	254.4948	0.48523	211.2571	0.40375	0.010736	0.012185	543.5134	0.60679	725.0134	-0.044173	331861.1562	0.47867	582.4105	0.29148	223.2162	0.37672	201.1644	0.34215	0.010736	0.011815	371.3583	0.12908	447.0516	0.013752	291073.9688	0.36686
025	2019-02-16t0244	1550306855.84	adult	179.8326	125.8533	-85.9928	1042.171	0.082878	266.9496	0.90712	215.3389	0.58035	0.010736	0.012495	617.0873	1.4336	917.3238	1.0326	348102.3125	0.90064	513.6702	-0.086477	217.8551	0.19528	198.4466	0.19836	0.010736	0.012177	357.2356	0.014434	440.4562	0.0068353	284083.0625	0.18524
025	2019-02-16t0644	1550321255.54	adult	183.8325	129.8532	-81.9929	1038.0708	0.095297	261.5584	0.75731	205.0627	0.16395	0.010736	0.01274	588.8002	1.1682	858.9074	0.74206	341072.1875	0.75026	558.1088	0.24272	219.5175	0.28603	194.3701	-0.022836	0.010736	0.01253	396.6991	0.50757	488.8819	0.45712	286250.7812	0.27544
025	2019-02-16t1044	1550335656.04	adult	187.8327	133.8533	-77.9927	740.4454	-0.74855	259.2785	0.70663	221.8598	0.87249	0.010736	0.012947	524.2457	0.49652	667.5299	-0.28965	338099.125	0.69913	502.1763	-0.069269	215.566	0.15441	198.5438	0.20578	0.010736	0.012876	363.2937	0.17149	443.12	0.12231	281098.0625	0.14364
025	2019-02-16t1444	1550350055.53	adult	191.8325	137.8532	-73.9929	647.2905	-1.0179	246.3486	0.29877	205.7396	0.20402	0.010736	0.013105	509.3707	0.36204	599.0327	-0.65471	321238.5625	0.2906	459.9886	-0.30772	213.6464	0.095218	196.6553	0.092697	0.010736	0.013392	337.4433	-0.090566	400.7945	-0.19981	278594.9062	0.084159
025	2019-02-16t1844	1550364456.18	adult	195.8327	141.8534	-69.9927	972.0606	-0.037222	258.6045	0.72691	211.6703	0.4595	0.010736	0.013324	572.4706	1.1093	855.38	0.80761	337220.3125	0.7185	507.0436	0.043309	233.3413	0.90083	216.599	1.198	0.010736	0.01411	364.7559	0.27182	448.8219	0.25529	304277.0938	0.88754
025	2019-02-16t2244	1550378856.5	adult	199.8328	145.8534	-65.9926	1014.4808	0.10876	260.3503	0.80481	212.7537	0.50824	0.010736	0.013619	603.5775	1.5101	834.3412	0.7144	339496.75	0.79588	593.3676	0.67653	217.7935	0.28271	194.9996	-0.038528	0.010736	0.014941	387.1739	0.58725	462.2896	0.41739	284002.6875	0.27015
025	2019-02-17t0244	1550393256.52	adult	203.8328	149.8534	-61.9926	1021.7327	0.14922	252.9888	0.56699	196.1917	-0.21704	0.010736	0.013956	673.3989	2.3801	891.9548	1.0736	329897.375	0.55736	576.1138	0.60922	215.4221	0.19339	194.6997	-0.079568	0.010736	0.015768	381.2162	0.56223	471.2142	0.54556	280910.375	0.18036
025	2019-02-17t0644	1550407656.09	adult	207.8327	153.8533	-57.9927	947.995	-0.071045	253.8658	0.61102	204.5127	0.14092	0.010736	0.014325	578.8465	1.3095	779.0225	0.43953	331040.9375	0.60068	529.377	0.3257	207.2956	-0.14572	189.9804	-0.3826	0.010736	0.016632	341.4379	0.10209	416.5855	0.0857	270313.4062	-0.15847
025	2019-02-17t1044	1550422057.15	adult	211.833	157.8536	-53.9924	1325.8429	1.1702	240.0218	0.12185	182.8514	-0.84928	0.010736	0.014649	605.8315	1.6844	1135.4012	2.5732	312988.4375	0.11074	421.2107	-0.42811	200.4744	-0.44085	189.3553	-0.45279	0.010736	0.017392	306.5589	-0.31759	369.732	-0.32287	261418.6562	-0.45311
025	2019-02-17t1444	1550436457.21	adult	215.833	161.8536	-49.9924	989.5963	0.085859	258.7803	0.82492	208.6796	0.3207	0.010736	0.014916	561.5323	1.1844	786.168	0.51934	337449.5625	0.813	443.1354	-0.23307	187.35	-1.0238	177.1153	-1.2074	0.010736	0.018057	301.9659	-0.34897	364.5899	-0.34159	244304.4062	-1.0338
025	2019-02-17t1844	1550450857.57	adult	219.8331	165.8537	-45.9923	971.0469	0.034416	212.8347	-0.90435	180.9059	-0.98885	0.010736	0.015138	461.59	-0.045746	774.8404	0.46907	277536.4375	-0.91647	378.0048	-0.71237	191.285	-0.86516	184.9271	-0.7827	0.010736	0.01866	281.8023	-0.60066	324.2752	-0.72025	249435.6875	-0.87606
025	2019-02-17t2244	1550465257.96	adult	223.8332	169.8538	-41.9922	1158.4685	0.70007	246.1413	0.37839	200.9632	-0.051399	0.010736	0.015332	517.344	0.70043	1029.4116	2.0574	320968.2188	0.365	356.0544	-0.87288	190.4036	-0.92036	184.4396	-0.84798	0.010736	0.019233	274.7657	-0.67871	319.8134	-0.74606	248286.3125	-0.93103
025	2019-02-18t0244	1550479657.49	adult	227.8331	173.8537	-37.9923	1084.9581	0.46466	225.4308	-0.43907	191.005	-0.54664	0.010736	0.015512	460.1725	-0.025595	650.2887	-0.27321	293961.8125	-0.45256	312.0528	-1.234	187.399	-1.0785	184.531	-0.87955	0.010736	0.019799	245.392	-1.0998	279.5566	-1.1662	244368.3438	-1.0881
025	2019-02-18t0644	1550494056.98	adult	231.8329	177.8536	-33.9925	805.5128	-0.54335	204.5605	-1.309	167.9943	-1.7154	0.010736	0.015686	444.384	-0.22121	673.3146	-0.11928	266746.875	-1.3221	299.5476	-1.3486	188.0532	-1.0693	184.4581	-0.92267	0.010736	0.020374	251.4239	-1.001	281.462	-1.1414	245221.3438	-1.0788
025	2019-02-18t1044	1550508429.74	adult	235.8254	181.846	-30
025	2019-02-18t1444	1550522831.58	adult	239.8259	185.8465	-25.9995
025	2019-02-18t1844	1550537228.51	adult	243.825	189.8457	-22.0004
025	2019-02-18t2244	1550551628.71	adult	247.8251	193.8457	-18.0003
025	2019-02-19t0244	1550566027.84	adult	251.8248	197.8455	-14.0006
025	2019-02-19t0644	1550580428.46	adult	255.825	201.8457	-10.0004
025	2019-02-19t1044	1550594829.02	adult	259.8252	205.8458	-6.0002
025	2019-02-19t1444	1550609230.77	adult	263.8257	209.8463	-1.9997
025	2019-02-19t1844	1550623628.95	dead	267.8251	213.8458	1.9997
026	2019-02-08t1454	1549659462.78	larva	0	-57.9807	-253.825
026	2019-02-08t1852	1549673779.59	larva	3.9769	-54.0038	-249.8481
026	2019-02-08t2252	1549688179.76	larva	7.9769	-50.0038	-245.8481
026	2019-02-09t0252	1549702582.06	larva	11.9776	-46.0031	-241.8475
026	2019-02-09t0652	1549716982.11	larva	15.9776	-42.0031	-237.8474
026	2019-02-09t1052	1549731380.98	larva	19.9773	-38.0034	-233.8478
026	2019-02-09t1452	1549745783.81	larva	23.9781	-34.0026	-229.847
026	2019-02-09t1852	1549760181.76	larva	27.9775	-30.0032	-225.8475
026	2019-02-09t2253	1549774590.67	larva	31.98	-26.0007	-221.8451
026	2019-02-10t0253	1549788991.17	larva	35.9801	-22.0006	-217.8449
026	2019-02-10t0653	1549803389.72	larva	39.9797	-18.001	-213.8453
026	2019-02-10t1052	1549817787.57	larva	43.9791	-14.0016	-209.8459
026	2019-02-10t1453	1549832188.94	larva	47.9795	-10.0012	-205.8455	594.9732	-1.0167	186.5194	-2.2661	156.0219	-2.2408	0.010606	-0.11424	428.6268	-1.4876	532.8128	-1.2124	246205.625	-2.2201	468.4419	-1.5479	168.5036	-2.5359	142.4823	-2.4518	0.010614	-0.10626	353.2306	-1.8453	428.2233	-1.6674	222256.2812	-2.4817
026	2019-02-10t1852	1549846586.21	larva	51.9787	-6.002	-201.8463	700.1215	-0.78849	203.4814	-1.9423	171.282	-1.9394	0.010654	-0.06745	447.7816	-1.3365	600.2312	-0.94209	267374.5625	-1.913	547.5773	-1.2927	191.9748	-1.8496	164.7794	-1.475	0.010614	-0.10604	402.405	-1.5094	477.0409	-1.4516	253214.75	-1.7893
026	2019-02-10t2253	1549860991.16	larva	55.9801	-2.0006	-197.8449	673.8244	-0.86712	228.1921	-1.4282	200.4793	-1.2912	0.010606	-0.1142	481.0332	-1.0517	598.8953	-0.96679	301213.5625	-1.3706	630.5005	-1.0087	201.0751	-1.5637	159.4998	-1.7008	0.010614	-0.10586	457.189	-1.1103	551.676	-1.1043	265218.125	-1.5008
026	2019-02-11t0253	1549875395.42	adult	59.9813	2.0006	-193.8437	588.8859	-1.0881	247.4563	-1.0259	230.7625	-0.59576	0.010622	-0.098646	465.2813	-1.2198	563.2611	-1.1436	326147.4375	-0.97145	682.3426	-0.8117	211.6576	-1.2259	167.8879	-1.3298	0.010622	-0.097912	497.4341	-0.78629	616.6842	-0.77683	278964.6875	-1.1647
026	2019-02-11t0653	1549889790.7	adult	63.98	5.9993	-189.8451	822.8543	-0.54052	250.101	-1.0019	222.3541	-0.8264	0.010679	-0.043876	524.6899	-0.68906	705.799	-0.52563	327882.3438	-0.97775	934.2954	0.099641	256.2662	0.1275	208.6489	0.4438	0.010646	-0.074362	637.1462	0.28895	843.48	0.34831	336990	0.18258
026	2019-02-11t1044	1549903671.17	adult	67.8357	9.855	-185.9894	677.8807	-0.90928	237.1681	-1.3416	204.943	-1.2825	0.010582	-0.13742	465.5323	-1.2579	594.3649	-1.0442	313773.3438	-1.2674	717.738	-0.62527	216.2433	-1.0241	166.9068	-1.3586	0.010646	-0.074229	527.3825	-0.45322	645.0706	-0.55405	284359.875	-0.976
026	2019-02-11t1444	1549918070.93	adult	71.8356	13.8549	-181.9894	555.9465	-1.2296	229.9019	-1.5473	203.9616	-1.3307	0.010614	-0.10646	443.4836	-1.4809	507.5847	-1.4626	303240.625	-1.4918	643.9797	-0.86234	204.0451	-1.3513	164.0015	-1.4754	0.010638	-0.081913	447.5355	-1.0094	584.4295	-0.81239	268523.3125	-1.3006
026	2019-02-11t1844	1549932471.05	adult	75.8356	17.8549	-177.9894	699.0715	-0.89183	260.727	-0.79889	225.6445	-0.75597	0.010622	-0.098744	549.2955	-0.49617	641.9787	-0.8607	343638.125	-0.73955	894.0786	0.16431	230.0076	-0.49649	185.3875	-0.52529	0.010614	-0.10525	543.2282	-0.14811	756.6434	0.1838	303380	-0.42446
026	2019-02-11t2244	1549946872.52	adult	79.836	21.8553	-173.989	953.4948	-0.26046	248.1934	-1.0394	206.5861	-1.16	0.010622	-0.098801	506.2909	-0.86803	789.1446	-0.17164	327118.9375	-0.98311	622.2	-0.82441	208.8414	-1.0314	179.0128	-0.75457	0.010663	-0.058504	428.8101	-0.95693	543.1531	-0.86838	274208.7812	-0.99476
026	2019-02-12t0244	1549961272.42	adult	83.836	25.8553	-169.989	645.0447	-1.0438	228.8553	-1.4265	199.3465	-1.2488	0.010622	-0.098832	451.5457	-1.3386	541.5708	-1.3387	301631.2812	-1.3749	697.2243	-0.43232	194.4704	-1.356	161.3297	-1.4648	0.010622	-0.097739	420.6477	-0.89911	579.3101	-0.55949	256312.0312	-1.2997
026	2019-02-12t0644	1549975672.43	adult	87.836	29.8553	-165.989	652.8824	-1.0246	210.5526	-1.7836	174.4253	-1.7997	0.010606	-0.11441	421.6748	-1.5738	549.3919	-1.2943	277929.375	-1.7285	402.0293	-1.6292	158.9907	-2.3193	137.6705	-2.4392	0.010679	-0.043226	302.7377	-1.7764	365.958	-1.7026	208436.8281	-2.2989
026	2019-02-12t1044	1549990072.42	adult	91.836	33.8553	-161.989	661.2222	-1.004	230.4451	-1.2126	196.1913	-1.1206	0.010598	-0.12223	473.4211	-1.0409	609.6215	-0.9952	304418.0312	-1.1465	488.0509	-1.1918	191.9742	-1.2422	171.5438	-0.94614	0.010598	-0.1216	337.0822	-1.3739	439.2507	-1.1844	253597.9219	-1.1738
026	2019-02-12t1444	1550004456.52	adult	95.8316	37.8509	-157.9934	741.0604	-0.80605	216.7759	-1.4658	183.0691	-1.3808	0.010638	-0.083445	440.6139	-1.3047	596.2428	-1.0502	285277.125	-1.4234	454.1556	-1.2863	176.2108	-1.6424	157.64	-1.528	0.010598	-0.1219	324.5057	-1.381	400.5724	-1.3403	232774.5	-1.5796
026	2019-02-12t1844	1550018856.63	adult	99.8316	41.8509	-153.9934	778.0009	-0.72144	223.2375	-1.2328	188.15	-1.1549	0.010598	-0.12242	454.3576	-1.1302	634.462	-0.86131	294896.6875	-1.1671	552.9571	-0.75855	180.1257	-1.4714	158.8015	-1.4755	0.010606	-0.11438	339.3142	-1.1612	450.5343	-0.95143	237765.8594	-1.4112
026	2019-02-12t2244	1550033254.03	adult	103.8309	45.8502	-149.9941	706.6669	-0.90694	218.9507	-1.2749	184.5246	-1.1837	0.01063	-0.09143	460.4878	-1.0276	630.0849	-0.87806	288358.0938	-1.2264	492.416	-0.99256	174.1111	-1.6168	156.7633	-1.5758	0.010598	-0.12234	311.6631	-1.3257	407.7227	-1.1556	230000.7812	-1.5543
026	2019-02-13t0244	1550047654.43	adult	107.831	49.8503	-145.994	449.9938	-1.5407	187.9352	-2.0062	165.837	-1.6727	0.010614	-0.10708	353.1324	-2.0069	404.459	-1.9436	247886.5938	-1.9568	394.8319	-1.4267	173.6012	-1.6106	157.0588	-1.5846	0.010646	-0.075828	300.2507	-1.358	362.6207	-1.3878	228285.5938	-1.5719
026	2019-02-13t0644	1550062055.06	adult	111.8312	53.8505	-141.9938	1101.4305	0.038417	229.4822	-0.88608	195.4457	-0.72741	0.010736	0.010742	440.4474	-1.1211	714.3244	-0.4596	299244.75	-0.89244	459.0371	-1.0675	193.7084	-0.98172	178.3086	-0.6709	0.010736	0.010737	333.9497	-0.99541	401.9618	-1.0725	252595.7188	-0.98783
026	2019-02-13t1044	1550076457.45	adult	115.8319	57.8512	-137.9932	929.6989	-0.38304	222.551	-1.0102	192.0241	-0.77525	0.010736	0.01068	419.6613	-1.2661	738.6777	-0.3292	290206.5625	-1.0162	399.0264	-1.3312	190.1123	-1.0806	178.5084	-0.67991	0.010736	0.010648	290.7644	-1.3301	339.3921	-1.4357	247906.4062	-1.0864
026	2019-02-13t1450	1550091199.19	adult	119.9268	61.9461	-133.8983	596.7419	-1.1912	215.3102	-1.1435	184.9425	-0.9407	0.010736	0.010603	428.4387	-1.1252	546.6871	-1.2187	280764.4375	-1.1492	641.7571	-0.056092	218.9385	-0.15814	199.3316	0.24873	0.010736	0.010551	373.6091	-0.52552	502.1893	-0.2966	285495.75	-0.16523
026	2019-02-13t1850	1550105605.87	adult	123.9286	65.9479	-129.8964	478.4817	-1.481	186.5084	-1.8646	165.4205	-1.5293	0.010736	0.01049	342.4237	-1.8937	422.8545	-1.7832	243207	-1.869	442.0878	-1.0364	178.3419	-1.4345	165.741	-1.3022	0.010736	0.01047	286.1202	-1.273	358.1326	-1.2143	232557.9062	-1.4392
026	2019-02-13t2250	1550120004.28	adult	127.9282	69.9475	-125.8968	924.3208	-0.41663	215.0924	-1.0517	184.9964	-0.84588	0.010736	0.01036	436.807	-0.94085	636.8711	-0.76439	280480.4375	-1.0572	319.6957	-1.6343	160.1102	-2.0266	151.6505	-1.9884	0.010736	0.01041	240.387	-1.653	280.4096	-1.7008	208783.6875	-2.0301
026	2019-02-14t0250	1550134406.86	adult	131.9289	73.9482	-121.8961	552.8777	-1.3263	209.8795	-1.1536	186.2644	-0.7644	0.010736	0.01022	388.6929	-1.3549	477.5432	-1.5042	273682.8125	-1.1588	443.4252	-0.96786	188.6151	-1.0914	176.0626	-0.8654	0.010736	0.010372	300.0191	-1.0625	388.1626	-0.92853	245954.0312	-1.0968
026	2019-02-14t0650	1550148803.11	adult	135.9279	77.9472	-117.8972	693.2915	-0.99968	213.8867	-1.0038	186.1528	-0.73271	0.010736	0.010098	442.0678	-0.79966	587.3046	-0.97719	278908.25	-1.0093	493.4654	-0.67914	188.4738	-1.0898	174.5864	-0.95459	0.010736	0.010348	312.7069	-0.90547	411.6631	-0.728	245769.7812	-1.0953
026	2019-02-14t1050	1550163208.53	adult	139.9294	81.9487	-113.8957	547.9278	-1.3702	188.3412	-1.6902	160.4696	-1.6225	0.010736	0.010015	393.5814	-1.2246	494.319	-1.4094	245596.8594	-1.6949	451.0494	-0.87611	177.0734	-1.4799	166.3854	-1.3804	0.010736	0.010337	277.4484	-1.2077	369.4736	-0.98617	230903.6719	-1.4849
026	2019-02-14t1450	1550177620.06	adult	143.9326	85.9519	-109.8925	658.449	-1.1046	204.6533	-1.1939	185.0617	-0.70845	0.010736	0.0099859	353.0234	-1.5811	547.9262	-1.141	266867.8438	-1.1995	364.1513	-1.317	194.7899	-0.85257	188.1449	-0.30806	0.010736	0.010353	267.2321	-1.2751	318.6734	-1.3131	254006.0625	-0.85896
026	2019-02-14t1850	1550192019.61	adult	147.9325	89.9518	-105.8926	760.0388	-0.84602	198.7123	-1.343	175.4318	-1.046	0.010736	0.010033	359.3113	-1.495	589.9149	-0.92321	259120.8125	-1.3489	484.9403	-0.62337	196.2358	-0.78723	186.3256	-0.41206	0.010736	0.010389	298.0641	-0.93409	385.1338	-0.794	255891.4531	-0.79398
026	2019-02-14t2250	1550206411.91	adult	151.9303	93.9496	-101.8947	665.5365	-1.0784	189.5053	-1.5967	170.5334	-1.219	0.010736	0.010179	319.3626	-1.8699	524.7304	-1.2291	247114.9219	-1.603	361.9751	-1.2737	169.4213	-1.7515	162.9875	-1.6253	0.010736	0.010484	241.9747	-1.4654	298.7416	-1.3918	220925.4375	-1.7572
026	2019-02-15t0250	1550220810.77	adult	155.93	97.9493	-97.895	692.0359	-0.99737	206.9021	-1.0637	189.465	-0.48935	0.010736	0.010421	331.8303	-1.7213	515.9521	-1.256	269800.3438	-1.0706	313.677	-1.5241	166.1601	-1.8676	159.9094	-1.805	0.010736	0.010619	234.6599	-1.5132	277.3391	-1.5223	216672.8125	-1.8738
026	2019-02-15t0650	1550235209.6	adult	159.9297	101.949	-93.8954	825.0578	-0.62901	214.5744	-0.81919	193.8694	-0.31053	0.010736	0.010755	384.7152	-1.1613	529.1393	-1.1726	279805	-0.82641	351.1313	-1.2776	197.5314	-0.68758	191.648	-0.16135	0.010736	0.010799	263.7563	-1.1812	315.305	-1.1983	257580.9219	-0.69542
026	2019-02-15t1044	1550249260.67	adult	163.8327	105.852	-89.9923	795.0898	-0.6871	213.8835	-0.83281	194.1053	-0.29918	0.010736	0.011147	379.292	-1.1977	533.6588	-1.1325	278904.0312	-0.84022	390.4237	-1.0092	200.6305	-0.55511	193.4903	-0.071682	0.010736	0.010995	268.6158	-1.1009	313.5993	-1.1763	261622.2188	-0.56337
026	2019-02-15t1444	1550263660.91	adult	167.8328	109.8521	-85.9922	935.4608	-0.28388	216.7513	-0.73557	194.1709	-0.2955	0.010736	0.011498	375.3856	-1.2214	618.3193	-0.66671	282643.75	-0.74304	329.088	-1.3352	173.9507	-1.555	170.2524	-1.316	0.010736	0.011259	228.3866	-1.5094	277.7564	-1.4232	226831.6719	-1.5627
026	2019-02-15t1844	1550278061.12	adult	171.8329	113.8522	-81.9922
026	2019-02-15t2244	1550292459.72	adult	175.8325	117.8518	-77.9926	501.8303	-1.46	179.1134	-1.9188	161.8031	-1.6149	0.010736	0.012185	323.7211	-1.7425	435.6526	-1.6183	233563.8594	-1.928	358.7368	-1.0867	183.0533	-1.175	178.3657	-0.89416	0.010736	0.011815	242.6458	-1.3008	301.1273	-1.1681	238701.4688	-1.1832
026	2019-02-16t0244	1550306860.58	adult	179.8327	121.852	-73.9923	563.4866	-1.2786	181.2918	-1.8519	168.4737	-1.3488	0.010736	0.012495	279.7203	-2.2092	438.1865	-1.59	236404.5469	-1.8612	341.8619	-1.1614	165.9884	-1.8193	160.9972	-1.8439	0.010736	0.012177	230.9178	-1.4054	296.4714	-1.1745	216448.8438	-1.8267
026	2019-02-16t0644	1550321260.22	adult	183.8326	125.8519	-69.9924
026	2019-02-16t1044	1550335660.71	adult	187.8328	129.8521	-65.9923
026	2019-02-16t1444	1550350060.19	adult	191.8326	133.8519	-61.9924
026	2019-02-16t1844	1550364460.91	adult	195.8328	137.8521	-57.9922
026	2019-02-16t2244	1550378861.26	adult	199.8329	141.8522	-53.9921
026	2019-02-17t0244	1550393261.23	adult	203.8329	145.8522	-49.9921
026	2019-02-17t0644	1550407660.78	adult	207.8328	149.8521	-45.9923
026	2019-02-17t1044	1550422061.89	adult	211.8331	153.8524	-41.992
026	2019-02-17t1444	1550436461.93	adult	215.8331	157.8524	-37.9919
026	2019-02-17t1844	1550450862.26	adult	219.8332	161.8525	-33.9918
026	2019-02-17t2244	1550465262.68	adult	223.8333	165.8526	-29.9917
026	2019-02-18t0244	1550479662.24	adult	227.8332	169.8525	-25.9919
026	2019-02-18t0644	1550494061.69	adult	231.833	173.8523	-21.992
026	2019-02-18t1044	1550508434.49	adult	235.8255	177.8448	-17.9996
026	2019-02-18t1444	1550522836.37	adult	239.826	181.8453	-13.999
026	2019-02-18t1844	1550537233.35	adult	243.8252	185.8445	-9.9999
026	2019-02-18t2244	1550551633.44	adult	247.8252	189.8445	-5.9999
026	2019-02-19t0244	1550566032.64	adult	251.825	193.8443	-2.0001
026	2019-02-19t0644	1550580433.19	dead	255.8251	197.8444	2.0001
027	2019-02-08t1454	1549659467.14	egg	-1.9885	-53.9795	-209.833
027	2019-02-08t1852	1549673784.01	larva	1.9885	-50.0025	-205.8561
027	2019-02-08t2252	1549688184.27	larva	5.9885	-46.0025	-201.8561
027	2019-02-09t0252	1549702586.46	larva	9.9891	-42.0019	-197.8555
027	2019-02-09t0652	1549716986.57	larva	13.9892	-38.0018	-193.8554
027	2019-02-09t1052	1549731385.55	larva	17.9889	-34.0021	-189.8557
027	2019-02-09t1452	1549745788.3	larva	21.9896	-30.0014	-185.8549
027	2019-02-09t1852	1549760186.19	larva	25.9891	-26.0019	-181.8555
027	2019-02-09t2253	1549774595.19	larva	29.9916	-21.9994	-177.853
027	2019-02-10t0253	1549788995.88	larva	33.9918	-17.9992	-173.8528
027	2019-02-10t0653	1549803394.23	larva	37.9913	-13.9997	-169.8533
027	2019-02-10t1052	1549817792.2	larva	41.9907	-10.0003	-165.8539
027	2019-02-10t1453	1549832193.41	larva	45.9911	-5.9999	-161.8535	704.7816	-0.75396	211.2486	-1.6781	180.6184	-1.6384	0.010736	0.011415	446.6462	-1.3057	594.8947	-0.9363	275468.1875	-1.6839	689.5952	-0.87049	205.9061	-1.4723	171.5595	-1.1764	0.010736	0.011526	443.4562	-1.2744	581.6613	-1.0345	268501.5625	-1.4763
027	2019-02-10t1852	1549846590.7	larva	49.9903	-2.0007	-157.8543	1168.9496	0.31429	254.6639	-0.75503	210.3432	-0.99662	0.010736	0.011439	596.4156	0.055669	943.7445	0.54932	332081.7812	-0.76173	908.7876	-0.16035	251.3393	-0.1518	195.1706	-0.14692	0.010736	0.011756	650.7863	0.10703	829.0988	0.041393	327746.4062	-0.15952
027	2019-02-10t2253	1549860995.63	adult	53.9917	2.0007	-153.8529	1502.9774	1.0993	296.6551	0.16018	249.731	-0.10246	0.010736	0.011458	638.8071	0.42374	1000.8422	0.79565	386838.1875	0.15283	1543.226	1.9381	289.6692	0.99265	208.7986	0.44535	0.010736	0.011957	877.1444	1.7069	1289.3183	2.1232	377728.5938	0.9818
027	2019-02-11t0253	1549875399.97	adult	57.9929	6.0019	-149.8517	758.1174	-0.67448	275.3764	-0.36191	245.162	-0.23648	0.010736	0.011472	503.7622	-0.85198	644.1415	-0.77673	359090.8125	-0.36916	853.1607	-0.25495	250.9597	-0.091874	203.7942	0.22793	0.010736	0.012134	571.3311	-0.29586	735.8267	-0.25503	327251.5	-0.099977
027	2019-02-11t0653	1549889795.23	adult	61.9916	10.0006	-145.853	792.9188	-0.60575	277.7512	-0.33908	244.0334	-0.28545	0.010736	0.01148	506.7845	-0.84508	672.2602	-0.66812	362187.5625	-0.34648	843.6891	-0.24155	240.3913	-0.36261	199.2778	0.035261	0.010736	0.012292	519.8235	-0.59944	678.9561	-0.46442	313470.3125	-0.37016
027	2019-02-11t1044	1549903675.66	adult	65.8472	13.8562	-141.9973	927.9736	-0.29117	246.414	-1.1054	210.7068	-1.1255	0.010736	0.011477	556.0699	-0.40708	747.0685	-0.34647	321323.8438	-1.1128	708.7629	-0.67506	201.5496	-1.479	153.4533	-1.945	0.010736	0.01243	499.7743	-0.69133	634.6687	-0.62934	262820.625	-1.484
027	2019-02-11t1444	1549918075.52	adult	69.8472	17.8562	-137.9974	1020.3906	-0.075674	290.2171	-0.098756	250.7489	-0.15124	0.010736	0.01146	626.3334	0.22647	844.9019	0.086526	378443.125	-0.10641	1234.498	1.3004	250.6303	0.026512	192.919	-0.22921	0.010736	0.012565	661.5716	0.61839	934.9401	0.94086	326821.9375	0.017827
027	2019-02-11t1844	1549932475.54	adult	73.8472	21.8562	-133.9974	658.6356	-0.98541	273.9766	-0.50142	256.0297	-0.018791	0.010736	0.011414	443.5073	-1.486	550.3762	-1.2784	357265.4688	-0.50913	558.0859	-1.1709	216.07	-0.96181	193.1385	-0.2088	0.010736	0.012673	395.7559	-1.3909	493.357	-1.2648	281755.3125	-0.96843
027	2019-02-11t2244	1549946877.16	adult	77.8477	25.8567	-129.9969	796.5916	-0.65275	217.8002	-1.8014	188.694	-1.6582	0.010736	0.011345	478.3465	-1.1436	690.277	-0.63793	284011.4375	-1.8092	572.9189	-1.0561	180.5768	-1.9348	144.7871	-2.2528	0.010736	0.012618	419.8985	-1.0905	524.0104	-1.0211	235472.2031	-1.9397
027	2019-02-12t0244	1549961276.92	adult	81.8476	29.8566	-125.997	1012.2584	-0.11311	233.7552	-1.3485	190.7041	-1.5204	0.010736	0.011303	521.2284	-0.70973	826.5304	0.010897	304816.8125	-1.3563	730.4412	-0.34029	212.0694	-0.88082	176.2946	-0.84639	0.010736	0.012485	480.6629	-0.46263	643.6163	-0.25243	276538.4688	-0.88773
027	2019-02-12t0644	1549975676.96	adult	85.8476	33.8566	-121.997	645.8569	-1.0423	241.1438	-1.0866	208.4353	-0.95937	0.010736	0.011275	477.8649	-1.0703	588.2098	-1.1129	314451.4688	-1.0942	490.2246	-1.2735	185.2268	-1.5814	158.7782	-1.5512	0.010736	0.012269	363.8108	-1.3156	439.1714	-1.3157	241535.7812	-1.5874
027	2019-02-12t1044	1549990077.12	adult	89.8477	37.8567	-117.9969	630.5073	-1.0814	206.1886	-1.8466	167.5967	-1.9335	0.010736	0.011223	447.8086	-1.3053	529.2326	-1.3861	268869.9062	-1.8539	456.4002	-1.3635	175.8938	-1.7667	152.9528	-1.7636	0.010736	0.011975	340.5816	-1.398	410.707	-1.3977	229365.5	-1.7727
027	2019-02-12t1444	1550004461.15	adult	93.8432	41.8522	-114.0014	767.8132	-0.73657	234.9999	-1.058	192.6178	-1.1662	0.010736	0.011135	546.9542	-0.32326	663.3769	-0.73262	306439.8125	-1.0651	496.8935	-1.1195	202.2818	-0.89419	183.2458	-0.42803	0.010736	0.011658	346.6488	-1.2385	403.5313	-1.3607	263775.5	-0.90112
027	2019-02-12t1844	1550018861.26	adult	97.8432	45.8522	-110.0013	584.9001	-1.1982	218.3863	-1.3888	185.4035	-1.2733	0.010736	0.011043	428.602	-1.3962	534.9411	-1.3397	284775.7188	-1.3955	543.1776	-0.83752	209.2283	-0.62224	190.904	-0.083229	0.010736	0.011389	352.9469	-1.086	447.7896	-1.0072	272833.75	-0.6293
027	2019-02-12t2244	1550033258.59	adult	101.8425	49.8515	-106.0021	799.6966	-0.67295	210.6383	-1.5144	170.2488	-1.6269	0.010736	0.010952	456.3106	-1.0896	653.7308	-0.76735	274672.3125	-1.5209	578.483	-0.6047	179.8442	-1.4597	153.8337	-1.6957	0.010736	0.011174	370.234	-0.84763	473.4778	-0.76791	234516.7812	-1.4658
027	2019-02-13t0244	1550047658.97	adult	105.8426	53.8516	-102.002	502.9846	-1.4094	174.9827	-2.3591	155.0031	-2.015	0.010736	0.010854	329.1018	-2.2593	407.2896	-1.9354	228177.4688	-2.3648	589.0941	-0.49404	190.2023	-1.1176	156.035	-1.6175	0.010736	0.010979	431.26	-0.23062	548.5966	-0.2097	248023.7656	-1.1239
027	2019-02-13t0644	1550062059.64	adult	109.8428	57.8518	-98.0018	687.2776	-0.96483	202.6737	-1.604	173.6774	-1.4138	0.010736	0.010777	407.4895	-1.4621	574.5611	-1.1293	264286.4688	-1.6098	595.8938	-0.40591	201.0061	-0.76724	183.8582	-0.41665	0.010736	0.010811	350.0475	-0.88253	501.3018	-0.44896	262111.9062	-0.7737
027	2019-02-13t1044	1550076462.24	adult	113.8435	61.8525	-94.0011	1513.7169	1.0344	246.9367	-0.40276	205.2514	-0.39396	0.010736	0.010708	472.4404	-0.78793	829.0816	0.091292	322005.4688	-0.4095	460.4347	-1.0399	212.8186	-0.38398	198.2645	0.20872	0.010736	0.010665	342.5056	-0.88899	414.7022	-0.95993	277515.4375	-0.39076
027	2019-02-13t1450	1550091203.88	adult	117.9384	65.9474	-89.9062	1434.6947	0.83311	246.1699	-0.35802	205.8123	-0.3068	0.010736	0.010638	534.1337	-0.14144	788.9726	-0.085336	321005.5	-0.36472	683.7441	0.13786	206.5101	-0.55983	180.1079	-0.61824	0.010736	0.010541	412.252	-0.20163	587.9464	0.24993	269289.2188	-0.56624
027	2019-02-13t1850	1550105610.53	adult	121.9403	69.9493	-85.9043	1012.7238	-0.19286	248.5914	-0.23137	199.0033	-0.46069	0.010736	0.010547	568.7716	0.24337	833.9711	0.13975	324163.1875	-0.23817	510.7714	-0.70186	213.8868	-0.30833	202.0724	0.36771	0.010736	0.010462	331.7533	-0.87768	430.2161	-0.75059	278908.375	-0.31512
027	2019-02-13t2250	1550120008.88	adult	125.9398	73.9488	-81.9048	803.2179	-0.70467	227.1245	-0.75045	194.4395	-0.55441	0.010736	0.010425	445.9807	-0.87901	643.5448	-0.74125	296170.3125	-0.75635	504.6173	-0.69619	216.6039	-0.20005	200.2268	0.27977	0.010736	0.010419	356.9503	-0.59897	440.1374	-0.63618	282451.5	-0.20708
027	2019-02-14t0250	1550134411.56	adult	129.9406	77.9496	-77.904	956.608	-0.34582	228.2581	-0.6709	186.7407	-0.76737	0.010736	0.010288	472.8111	-0.57368	780.4452	-0.08631	297648.5	-0.67687	686.3068	0.27473	206.6933	-0.50219	182.7708	-0.54337	0.010736	0.010397	395.4161	-0.19612	574.8072	0.32578	269528	-0.50869
027	2019-02-14t0650	1550148807.71	adult	133.9395	81.9485	-73.9051	1230.6676	0.31036	229.4753	-0.58982	192.458	-0.53008	0.010736	0.010151	473.5882	-0.5188	774.5356	-0.099209	299235.75	-0.59589	631.2951	0.026689	213.2009	-0.26357	197.2293	0.14301	0.010736	0.010385	370.5363	-0.38038	521.677	0.011539	278013.9688	-0.27067
027	2019-02-14t1050	1550163213.16	adult	137.941	85.95	-69.9036	1033.6591	-0.16829	203.2433	-1.2844	169.7865	-1.2977	0.010736	0.010051	405.9974	-1.1252	708.529	-0.39458	265029.25	-1.2895	416.0821	-1.0744	218.3571	-0.060953	210.7415	0.81092	0.010736	0.010339	302.8179	-0.98112	362.9082	-1.0494	284737.625	-0.068559
027	2019-02-14t1450	1550177624.81	adult	141.9442	89.9532	-65.9004	414.9711	-1.7108	173.9491	-2.0928	157.0167	-1.746	0.010736	0.010007	299.1776	-2.1259	346.8862	-2.118	226829.6875	-2.0972	440.1858	-0.91924	182.2868	-1.2977	169.6486	-1.2314	0.010736	0.010334	311.1625	-0.86364	372.1087	-0.94867	237702.0156	-1.3032
027	2019-02-14t1850	1550192024.33	adult	145.9441	93.9531	-61.9005	538.4586	-1.4111	173.5108	-2.0859	149.6665	-2.0075	0.010736	0.010013	353.2565	-1.5693	488.2776	-1.4281	226258.125	-2.0909	478.3133	-0.67922	186.1058	-1.1574	174.6977	-0.99784	0.010736	0.010368	309.1019	-0.84426	401.7018	-0.69574	242681.9688	-1.1634
027	2019-02-14t2250	1550206416.53	adult	149.9419	97.9509	-57.9027	612.7649	-1.2216	171.1285	-2.1398	146.1007	-2.1364	0.010736	0.01007	352.1943	-1.5517	498.7522	-1.3653	223151.5781	-2.1455	325.5284	-1.4915	172.648	-1.6365	167.4268	-1.3874	0.010736	0.010416	234.9738	-1.55	282.0969	-1.5308	225132.9375	-1.6421
027	2019-02-15t0250	1550220815.4	adult	153.9416	101.9506	-53.903	618.6302	-1.2004	172.6402	-2.0861	152.388	-1.9004	0.010736	0.010207	318.5127	-1.8639	487.7656	-1.407	225122.7656	-2.0926	339.3618	-1.3892	165.8521	-1.8814	158.0514	-1.891	0.010736	0.010494	245.2058	-1.4172	294.8826	-1.4048	216271.0781	-1.8872
027	2019-02-15t0650	1550235214.22	adult	157.9413	105.9503	-49.9033	487.6206	-1.5253	168.0023	-2.2337	149.5506	-2.0274	0.010736	0.01066	310.546	-1.9286	396.4328	-1.8571	219075	-2.241	302.5986	-1.5763	165.9082	-1.8754	161.5249	-1.7318	0.010736	0.010706	220.9854	-1.6432	260.003	-1.6404	216344.25	-1.8818
027	2019-02-15t1044	1550249265.39	adult	161.8444	109.8534	-46.0002	712.5406	-0.91671	193.6252	-1.458	173.9345	-1.0919	0.010736	0.010982	323.8063	-1.7781	499.3897	-1.3175	252487.3125	-1.4656	354.8311	-1.2362	178.7896	-1.3862	174.7326	-1.0568	0.010736	0.010935	237.9093	-1.4427	310.0314	-1.2215	233141.6562	-1.3936
027	2019-02-15t1444	1550263665.6	adult	165.8445	113.8535	-42.0001	673.1684	-1.0096	199.7686	-1.268	176.3598	-1.0043	0.010736	0.011315	404.7368	-0.92386	515.9003	-1.2197	260498.25	-1.2759	333.9619	-1.3257	184.2007	-1.1717	180.7248	-0.75329	0.010736	0.011128	237.603	-1.4216	286.079	-1.3748	240197.6562	-1.1796
027	2019-02-15t1844	1550278065.86	adult	169.8445	117.8535	-38.0001	752.1974	-0.77838	193.4192	-1.4671	170.2059	-1.2614	0.010736	0.011656	382.7868	-1.1364	562.8399	-0.95504	252218.5938	-1.4755	315.0395	-1.4048	183.223	-1.1969	181.039	-0.74701	0.010736	0.01135	230.233	-1.4772	270.36	-1.4657	238922.8438	-1.205
027	2019-02-15t2244	1550292464.37	adult	173.8441	121.8531	-34.0005	696.4224	-0.91919	190.5354	-1.5541	172.8573	-1.1597	0.010736	0.012012	341.5366	-1.5574	503.5078	-1.2564	248458.1562	-1.5627	292.0723	-1.5117	181.6819	-1.236	179.4101	-0.83464	0.010736	0.011662	225.6631	-1.502	258.5147	-1.5285	236913.1875	-1.2441
027	2019-02-16t0244	1550306865.3	adult	177.8444	125.8534	-30.0002
027	2019-02-16t0644	1550321264.91	adult	181.8443	129.8533	-26.0003
027	2019-02-16t1044	1550335665.42	adult	185.8444	133.8534	-22.0002
027	2019-02-16t1444	1550350064.94	adult	189.8443	137.8533	-18.0003
027	2019-02-16t1844	1550364465.57	adult	193.8444	141.8534	-14.0001
027	2019-02-16t2244	1550378865.95	adult	197.8445	145.8536	-10
027	2019-02-17t0244	1550393265.9	adult	201.8445	149.8535	-6.0001
027	2019-02-17t0644	1550407665.49	adult	205.8444	153.8534	-2.0002
027	2019-02-17t1044	1550422066.71	dead	209.8448	157.8538	2.0002
028	2019-02-08t1454	1549659471.51	egg	-1.9885	-57.9808	-213.8333
028	2019-02-08t1852	1549673788.44	larva	1.9885	-54.0039	-209.8564
028	2019-02-08t2252	1549688188.89	larva	5.9886	-50.0038	-205.8563
028	2019-02-09t0252	1549702590.92	larva	9.9892	-46.0032	-201.8557
028	2019-02-09t0652	1549716991.01	larva	13.9892	-42.0032	-197.8557
028	2019-02-09t1052	1549731390.01	larva	17.9889	-38.0034	-193.8559
028	2019-02-09t1452	1549745792.76	larva	21.9897	-34.0027	-189.8552
028	2019-02-09t1852	1549760190.62	larva	25.9891	-30.0033	-185.8558
028	2019-02-09t2253	1549774599.89	larva	29.9916	-26.0007	-181.8532
028	2019-02-10t0253	1549789000.44	larva	33.9918	-22.0005	-177.853
028	2019-02-10t0653	1549803398.93	larva	37.9914	-18.001	-173.8535
028	2019-02-10t1052	1549817796.66	larva	41.9907	-14.0016	-169.8541
028	2019-02-10t1453	1549832197.83	larva	45.9911	-10.0013	-165.8538	975.8468	-0.12786	315.964	0.67029	285.4777	0.79373	0.010736	0.011415	578.3744	-0.082994	757.4017	-0.2425	412017	0.66276	897.3546	-0.23369	284.3255	0.76004	244.3014	2.0142	0.010736	0.011526	590.4958	-0.34011	746.3091	-0.35426	370760.5	0.74993
028	2019-02-10t1852	1549846595.14	larva	49.9903	-6.002	-161.8545	764.3234	-0.63061	261.6221	-0.59747	230.4435	-0.52501	0.010736	0.011439	522.8234	-0.62726	659.908	-0.67522	341155.25	-0.60426	1075.6587	0.36507	274.0518	0.50094	202.8557	0.1891	0.010736	0.011756	720.2894	0.56213	975.5258	0.66485	357363.5625	0.49146
028	2019-02-10t2253	1549861000.37	larva	53.9918	-2.0006	-157.8531	1271.0476	0.55158	332.3446	0.97602	298.2196	1.0485	0.010736	0.011458	678.8058	0.79488	1012.9406	0.84842	433377.375	0.96829	1725.3202	2.5279	350.6565	2.7608	265.5286	2.9181	0.010736	0.011957	954.4725	2.229	1334.0322	2.3196	457256.125	2.7453
028	2019-02-11t0253	1549875404.43	adult	57.9929	2.0006	-153.8519	770.2634	-0.64549	287.0122	-0.093355	276.0372	0.50535	0.010736	0.011472	513.3435	-0.76307	647.6187	-0.7614	374263.9062	-0.1007	1346.8795	1.3932	319.4563	1.9109	234.5994	1.567	0.010736	0.012134	868.2052	1.7725	1158.6135	1.6637	416571.0312	1.8977
028	2019-02-11t0653	1549889799.76	adult	61.9916	5.9993	-149.8532	1126.4847	0.19882	389.0906	2.2561	355.9589	2.4388	0.010736	0.01148	682.9503	0.79023	886.655	0.28755	507374.1875	2.248	1433.1138	1.7898	382.4788	3.828	298.7437	4.3501	0.010736	0.012292	913.1088	2.2323	1244.6547	2.1933	498752.375	3.8102
028	2019-02-11t1044	1549903680.14	adult	65.8473	9.8549	-145.9976	810.3828	-0.57757	258.0597	-0.8313	219.9042	-0.89872	0.010736	0.011477	529.6931	-0.65205	707.4539	-0.52489	336509.8125	-0.83873	1117.0057	0.77842	276.8592	0.76106	220.9356	0.97819	0.010736	0.01243	574.7611	-0.13294	878.8254	0.55941	361024.3438	0.75074
028	2019-02-11t1444	1549918080.17	adult	69.8473	13.8549	-141.9976	1351.124	0.7382	359.5521	1.5487	332.3551	1.8881	0.010736	0.01146	578.2049	-0.22071	777.9962	-0.2182	468855.875	1.5409	1429.6105	2.0202	260.5942	0.32542	188.7687	-0.40878	0.010736	0.012565	713.065	1.0162	1056.5947	1.5571	339814.8125	0.31608
028	2019-02-11t1844	1549932480.04	adult	73.8472	17.8549	-137.9976	831.6147	-0.55427	307.8434	0.30872	277.2777	0.51749	0.010736	0.011414	569.0235	-0.3202	709.9281	-0.5419	401427.8125	0.30103	1101.4443	0.90929	336.9188	2.6846	279.5292	3.5214	0.010736	0.012673	720.9151	1.2144	959.7489	1.1971	439342.1562	2.6703
028	2019-02-11t2244	1549946881.72	adult	77.8477	21.8554	-133.9971	1748.4523	1.7411	321.6612	0.68947	290.8023	0.94049	0.010736	0.011345	572.733	-0.26649	985.588	0.74418	419446.1875	0.68193	973.9254	0.53496	292.1671	1.424	235.8082	1.6682	0.010736	0.012618	650.6675	0.79745	911.1298	1.0906	380985.9062	1.4129
028	2019-02-12t0244	1549961281.51	adult	81.8476	25.8553	-129.9972	1206.3412	0.37787	344.9933	1.3272	302.9288	1.3657	0.010736	0.011303	683.9174	0.80559	930.7633	0.5048	449871.1875	1.3199	1008.7418	0.80687	292.1749	1.5218	251.1827	2.3715	0.010736	0.012485	593.7273	0.47765	818.5576	0.73169	380996.0938	1.511
028	2019-02-12t0644	1549975681.65	adult	85.8477	29.8553	-125.9972	566.0201	-1.2446	263.4751	-0.54684	243.3412	-0.048387	0.010736	0.011275	414.9	-1.6593	467.3982	-1.6905	343571.5	-0.55435	799.9633	0.05497	277.6428	1.1878	242.1315	2.0325	0.010736	0.012269	540.8139	0.17901	690.1698	0.13952	362046.2188	1.178
028	2019-02-12t1044	1549990081.69	adult	89.8477	33.8554	-121.9971	1148.6932	0.22975	327.4269	1.1028	275.2101	0.92826	0.010736	0.011223	681.8316	0.8944	832.5075	0.068969	426964.75	1.0954	929.3724	0.74183	244.1282	0.27961	201.5637	0.3327	0.010736	0.011975	545.6061	0.35744	761.2411	0.69431	318343.1875	0.27127
028	2019-02-12t1444	1550004465.7	adult	93.8433	37.8509	-118.0016	1746.3865	1.7257	313.6999	0.87236	263.9454	0.77355	0.010736	0.011135	606.0719	0.23482	1033.3013	1.0412	409064.625	0.86486	1106.8892	1.6843	251.8234	0.59227	218.6408	1.1026	0.010736	0.011658	488.8817	-0.0066027	764.3868	0.85079	328377.75	0.58383
028	2019-02-12t1844	1550018865.83	adult	97.8433	41.851	-114.0016	931.4876	-0.33471	342.0929	1.676	299.0429	1.8936	0.010736	0.011043	625.7451	0.47235	823.2625	0.03899	446089.125	1.6681	951.6788	1.0866	273.8297	1.3173	243.622	2.2023	0.010736	0.011389	491.0442	0.12054	691.5584	0.52072	357074	1.3084
028	2019-02-12t2244	1550033263.24	adult	101.8426	45.8502	-110.0023	1543.4442	1.1613	320.2408	1.2318	262.7973	1.0182	0.010736	0.010952	688.2219	1.1181	1065.7918	1.1984	417594.0625	1.224	825.8879	0.58466	307.433	2.3803	272.7123	3.4752	0.010736	0.011174	576.7002	0.96957	718.8947	0.80019	400892.6875	2.3706
028	2019-02-13t0244	1550047663.44	adult	105.8426	49.8503	-106.0022	683.262	-0.96838	284.2727	0.41241	271.4123	1.397	0.010736	0.010854	394.6874	-1.6327	554.0157	-1.237	370691.5938	0.40499	1040.319	1.7166	263.3161	1.0945	222.0335	1.2682	0.010736	0.010979	567.2886	0.97421	845.9465	1.7198	343364.25	1.0861
028	2019-02-13t0644	1550062064.24	adult	109.8429	53.8505	-102.002	1150.1008	0.16117	324.6082	1.5274	276.0474	1.6625	0.010736	0.010777	663.3906	0.98873	1004.2464	0.91197	423289.0938	1.5191	732.8435	0.27671	231.8154	0.17315	198.2727	0.21884	0.010736	0.010811	434.7923	-0.12717	633.1027	0.41635	302287.2188	0.16567
028	2019-02-13t1044	1550076466.95	adult	113.8436	57.8513	-98.0012	996.8992	-0.21851	326.5468	1.6674	284.2168	2.0374	0.010736	0.010708	616.4344	0.59281	872.3123	0.29629	425817.0625	1.6586	977.6525	1.5724	302.1927	2.3763	255.2489	2.7479	0.010736	0.010665	624.4698	1.6412	842.1896	1.8707	394059.3125	2.3659
028	2019-02-13t1450	1550091208.51	adult	117.9385	61.9461	-93.9064	1873.4062	1.8929	309.6111	1.3123	239.8132	0.76611	0.010736	0.010638	686.7972	1.3217	1214.9689	1.9276	403732.9375	1.3035	652.5527	-0.020872	290.6558	2.0739	268.3331	3.3601	0.010736	0.010541	476.9727	0.38316	563.5912	0.087579	379015.1875	2.0633
028	2019-02-13t1850	1550105615.19	adult	121.9403	65.948	-89.9045	1281.1794	0.45366	355.3165	2.6138	306.4896	3.0139	0.010736	0.010547	677.7335	1.2862	933.5013	0.60801	463332.6875	2.6028	980.795	1.6987	337.3552	3.6118	287.1178	4.2533	0.010736	0.010462	695.1693	2.4284	868.8207	2.1906	439911.1875	3.5979
028	2019-02-13t2250	1550120013.47	adult	125.9399	69.9475	-85.905	777.6131	-0.76622	274.8998	0.53922	235.4402	0.80253	0.010736	0.010425	496.6139	-0.39514	616.2262	-0.86944	358469.3125	0.53127	788.1541	0.75793	231.0375	0.26566	191.0767	-0.1446	0.010736	0.010419	500.4678	0.71723	667.3072	0.89813	301272.9375	0.25771
028	2019-02-14t0250	1550134416.25	adult	129.9406	73.9483	-81.9042	1046.8649	-0.12847	285.7895	0.90367	249.748	1.3691	0.010736	0.010288	531.5191	-0.012795	769.7968	-0.13632	372669.4375	0.89518	839.2868	1.0648	275.7562	1.7685	240.2815	2.1711	0.010736	0.010397	537.451	1.1202	694.087	1.1387	359586.0938	1.7574
028	2019-02-14t0650	1550148812.33	adult	133.9395	77.9472	-77.9053	958.6359	-0.34916	240.9101	-0.27232	192.2694	-0.53664	0.010736	0.010151	556.7709	0.27755	827.4616	0.15038	314146.7812	-0.27888	647.7791	0.11271	234.2271	0.4426	205.7879	0.555	0.010736	0.010385	478.3391	0.6324	586.519	0.45839	305432.0938	0.43407
028	2019-02-14t1050	1550163217.78	adult	137.9411	81.9487	-73.9038	771.774	-0.81237	301.9713	1.4972	282.2685	2.701	0.010736	0.010051	462.0742	-0.58527	667.9361	-0.5877	393770.5	1.4882	459.0666	-0.84682	288.0129	2.3304	277.7084	4.0988	0.010736	0.010339	381.0232	-0.23435	421.5026	-0.63974	375568.8125	2.3182
028	2019-02-14t1450	1550177629.51	adult	141.9443	85.952	-69.9005	1659.7123	1.4029	307.4396	1.7216	258.9991	1.9542	0.010736	0.010007	599.8039	0.79243	1002.024	1.0382	400901.2812	1.7126	623.9167	0.069192	294.6217	2.6391	278.571	4.209	0.010736	0.010334	428.82	0.2792	523.179	0.12451	384186.6875	2.6264
028	2019-02-14t1850	1550192029.13	adult	145.9442	89.9519	-65.9006	1147.4734	0.13622	238.3343	-0.20934	193.3269	-0.39521	0.010736	0.010013	548.2046	0.34187	838.9276	0.2838	310787.875	-0.21608	609.5628	0.038874	253.4844	1.2523	240.1978	2.3271	0.010736	0.010368	380.2014	-0.14085	484.1218	-0.099906	330543.6875	1.2422
028	2019-02-14t2250	1550206421.21	adult	149.942	93.9497	-61.9028	652.4675	-1.1192	309.2476	1.9091	286.1527	3.1112	0.010736	0.01007	457.0002	-0.51195	553.6822	-1.0932	403258.875	1.901	547.255	-0.25465	267.8781	1.8266	259.794	3.3566	0.010736	0.010416	359.497	-0.29504	448.1185	-0.30725	349313	1.8157
028	2019-02-15t0250	1550220820.08	adult	153.9417	97.9494	-57.9031	764.1902	-0.82011	204.1008	-1.1514	167.5707	-1.3234	0.010736	0.010207	467.138	-0.37105	626.0254	-0.7117	266147.5	-1.1582	452.526	-0.74349	200.3716	-0.60839	192.3556	-0.11327	0.010736	0.010494	283.8456	-1.0204	349.1516	-0.99641	261284.625	-0.61582
028	2019-02-15t0650	1550235218.87	adult	157.9414	101.949	-53.9035	946.7799	-0.31284	215.9592	-0.78722	189.7952	-0.47605	0.010736	0.01066	377.5915	-1.2469	596.0246	-0.83673	281610.8125	-0.79429	500.9533	-0.41886	205.9553	-0.38156	199.167	0.23561	0.010736	0.010706	271.5413	-1.1149	364.6399	-0.83742	268565.6875	-0.38956
028	2019-02-15t1044	1550249270.05	adult	161.8445	105.8521	-50.0004	593.0831	-1.2364	197.9378	-1.3258	174.2579	-1.0793	0.010736	0.010982	370.2652	-1.3	474.6025	-1.4463	258110.9062	-1.3334	471.612	-0.54533	257.1106	1.5653	250.9632	2.9662	0.010736	0.010935	335.6986	-0.40432	404.202	-0.48824	335272.25	1.5553
028	2019-02-15t1444	1550263670.26	adult	165.8445	109.8522	-46.0003	846.8448	-0.53758	289.5142	1.5232	264.1714	2.4907	0.010736	0.011315	505.877	0.13067	667.3532	-0.4191	377526.4688	1.5178	403.0249	-0.91152	253.6519	1.4726	252.8745	3.093	0.010736	0.011128	299.0143	-0.75921	334.247	-0.99449	330762.0938	1.4626
028	2019-02-15t1844	1550278070.48	adult	169.8446	113.8522	-42.0003	616.8618	-1.1521	287.0288	1.4811	269.113	2.7249	0.010736	0.011656	437.5384	-0.5587	527.3247	-1.1458	374285.5938	1.476	344.9627	-1.2232	235.3998	0.80602	233.8221	2.0919	0.010736	0.01135	278.9731	-0.9442	302.1497	-1.2118	306961.3125	0.79637
028	2019-02-15t2244	1550292468.97	adult	173.8442	117.8518	-38.0007	858.4586	-0.46625	284.6007	1.4301	257.3662	2.2731	0.010736	0.012012	478.8604	-0.097434	688.4411	-0.2556	371119.3125	1.4247	465.701	-0.44928	248.8241	1.3505	242.5094	2.5762	0.010736	0.011662	325.3358	-0.40136	396.8988	-0.41432	324466.6562	1.3399
028	2019-02-16t0244	1550306869.95	adult	177.8444	121.8521	-34.0004	792.1248	-0.63472	284.1147	1.445	261.5796	2.4705	0.010736	0.012359	448.4804	-0.39749	610.2718	-0.65767	370485.5312	1.4394	400.3321	-0.8114	238.3055	0.97434	236.0525	2.2408	0.010736	0.011983	283.4226	-0.83109	310.399	-1.0753	310750.4062	0.96361
028	2019-02-16t0644	1550321269.53	adult	181.8443	125.852	-30.0005
028	2019-02-16t1044	1550335670.09	adult	185.8445	129.8521	-26.0004
028	2019-02-16t1444	1550350069.58	adult	189.8443	133.852	-22.0005
028	2019-02-16t1844	1550364470.19	adult	193.8445	137.8522	-18.0003
028	2019-02-16t2244	1550378870.57	adult	197.8446	141.8523	-14.0002
028	2019-02-17t0244	1550393270.75	adult	201.8447	145.8523	-10.0002
028	2019-02-17t0644	1550407670.14	adult	205.8445	149.8522	-6.0004
028	2019-02-17t1044	1550422071.46	adult	209.8449	153.8525	-2
028	2019-02-17t1444	1550436471.36	dead	213.8448	157.8525	2
029	2019-02-08t1454	1549659475.94	egg	-1.9885	-53.9796	-261.8246
029	2019-02-08t1852	1549673792.95	larva	1.9885	-50.0026	-257.8476
029	2019-02-08t2252	1549688193.39	larva	5.9886	-46.0025	-253.8475
029	2019-02-09t0252	1549702595.43	larva	9.9892	-42.0019	-249.8469
029	2019-02-09t0652	1549716995.47	larva	13.9892	-38.0019	-245.8469
029	2019-02-09t1052	1549731394.62	larva	17.9889	-34.0022	-241.8472
029	2019-02-09t1452	1549745797.34	larva	21.9897	-30.0014	-237.8464
029	2019-02-09t1852	1549760195.14	larva	25.9891	-26.002	-233.847
029	2019-02-09t2253	1549774604.43	larva	29.9917	-21.9994	-229.8444
029	2019-02-10t0253	1549789004.97	larva	33.9918	-17.9993	-225.8443
029	2019-02-10t0653	1549803403.44	larva	37.9914	-13.9997	-221.8447
029	2019-02-10t1052	1549817801.34	larva	41.9908	-10.0003	-217.8453
029	2019-02-10t1453	1549832202.33	larva	45.9911	-6	-213.845	876.0745	-0.35831	276.9137	-0.20548	251.2293	-0.00063641	0.010736	0.011415	570.371	-0.15728	701.124	-0.48277	361095.4375	-0.21235	975.3771	0.0054591	257.4714	-0.0044248	180.4701	-0.78554	0.010736	0.011526	745.7538	0.64642	904.8411	0.30073	335742.6562	-0.012419
029	2019-02-10t1852	1549846599.82	larva	49.9904	-2.0007	-209.8457	627.9996	-0.94896	293.1563	0.11659	276.1099	0.54644	0.010736	0.011439	494.2752	-0.89219	574.6308	-1.0431	382275.8125	0.10937	1076.0114	0.36618	275.6374	0.54651	190.1933	-0.36455	0.010736	0.011756	764.7437	0.85322	988.1833	0.71874	359431.1562	0.5369
029	2019-02-10t2253	1549861004.95	adult	53.9918	2.0007	-205.8443	792.4333	-0.57862	314.3354	0.56434	307.8421	1.2769	0.010736	0.011458	544.6602	-0.44983	700.0682	-0.51616	409893.4062	0.5568	986.9388	0.13606	258.8538	0.099246	181.6035	-0.74004	0.010736	0.011957	720.19	0.64732	905.0204	0.43516	337545.375	0.090749
029	2019-02-11t0253	1549875409.17	adult	57.993	6.0019	-201.8431	987.7581	-0.1263	311.2748	0.46663	260.2575	0.12621	0.010736	0.011472	690.6915	0.88267	858.9577	0.17052	405902.3438	0.45908	783.6667	-0.48694	258.0488	0.11541	200.7931	0.097477	0.010736	0.012134	618.2494	0.031023	736.5436	-0.25178	336495.625	0.10678
029	2019-02-11t0653	1549889804.32	adult	61.9916	10.0005	-197.8445	817.231	-0.54711	324.1226	0.74178	306.8828	1.2443	0.010736	0.01148	576.7541	-0.19556	681.5246	-0.62683	422655.9062	0.7341	1045.9817	0.4556	282.2016	0.87051	212.4253	0.6056	0.010736	0.012292	710.3313	0.77227	905.4656	0.59976	367990.9062	0.85993
029	2019-02-11t1044	1549903684.69	adult	65.8473	13.8562	-193.9888	1900.155	2.0766	413.8323	2.8348	387.6644	3.2383	0.010736	0.011477	884.5374	2.6435	1313.7486	2.2058	539637.375	2.8267	1061.3146	0.58015	287.0043	1.0628	207.8113	0.40967	0.010736	0.01243	804.4975	1.5778	984.3767	1.0733	374253.625	1.0518
029	2019-02-11t1444	1549918084.74	adult	69.8473	17.8562	-189.9888	2233.0415	2.9085	380.4518	2.0452	336.9604	2.0032	0.010736	0.01146	788.9105	1.737	1107.285	1.2816	496109.0938	2.0374	922.4782	0.14924	265.6262	0.47638	212.2312	0.60639	0.010736	0.012565	641.1341	0.46048	821.85	0.36796	346376.5625	0.4667
029	2019-02-11t1844	1549932484.74	adult	73.8473	21.8562	-185.9888	763.9125	-0.72301	298.518	0.085642	287.6946	0.7804	0.010736	0.011414	542.8976	-0.56285	666.8891	-0.74056	389267.5	0.077945	1068.8853	0.78465	261.9567	0.42273	190.3598	-0.32878	0.010736	0.012673	705.5595	1.0914	920.995	0.9925	341591.5625	0.41319
029	2019-02-11t2244	1549946886.28	adult	77.8477	25.8566	-181.9884	1471.3845	1.0443	338.0874	1.0834	309.4095	1.414	0.010736	0.011345	653.5886	0.48486	1024.9182	0.92826	440865.9375	1.0759	1243.9496	1.6063	290.2422	1.3661	225.2089	1.2116	0.010736	0.012618	733.8916	1.4783	1033.2677	1.7569	378475.7812	1.355
029	2019-02-12t0244	1549961286.28	adult	81.8477	29.8566	-177.9884	1926.2839	2.1991	354.4094	1.5537	303.9361	1.3916	0.010736	0.011303	724.3053	1.1818	1073.8647	1.1829	462149.8125	1.5464	985.7203	0.71197	264.7084	0.69799	199.6947	0.1591	0.010736	0.012485	684.9374	1.2362	854.7512	0.9353	345179.75	0.68853
029	2019-02-12t0644	1549975686.29	adult	85.8477	33.8566	-173.9884	2249.4963	3.0226	337.581	1.2444	278.1779	0.86079	0.010736	0.011275	689.7816	0.91216	1195.5314	1.7904	440205.5625	1.2371	1057.8838	1.1612	280.0873	1.2611	205.7725	0.46928	0.010736	0.012269	742.6778	1.8835	936.0468	1.5651	365233.8125	1.2512
029	2019-02-12t1044	1549990086.27	adult	89.8477	37.8566	-169.9884	1425.1653	0.92928	345.0453	1.5314	281.3048	1.0903	0.010736	0.011223	747.2322	1.5091	1143.1743	1.5595	449939.0625	1.524	760.2648	-0.010904	247.5087	0.38099	196.4595	0.11259	0.010736	0.011975	578.4809	0.63893	704.5807	0.35616	322751.3125	0.37253
029	2019-02-12t1444	1550004470.35	adult	93.8433	41.8522	-165.9928	729.629	-0.83265	271.686	-0.15816	241.7534	0.17005	0.010736	0.011135	471.9693	-1.0311	612.5741	-0.97622	354278.5938	-0.16543	730.7213	-0.044765	244.2982	0.36649	201.6685	0.36864	0.010736	0.011658	540.8594	0.44357	675.1706	0.30404	318564.875	0.35827
029	2019-02-12t1844	1550018870.46	adult	97.8433	45.8522	-161.9928	1265.0171	0.49628	327.7733	1.3213	272.5125	1.1543	0.010736	0.011043	702.2392	1.1974	954.9047	0.66846	427416.3438	1.3135	863.5145	0.67136	272.1503	1.2669	211.0078	0.78834	0.010736	0.011389	644.1127	1.4579	773.8502	1.0365	354883.9688	1.258
029	2019-02-12t2244	1550033267.88	adult	101.8426	49.8515	-157.9935	1651.4309	1.4276	311.8837	1.0224	260.4805	0.95199	0.010736	0.010952	628.8515	0.55292	1005.1083	0.9089	406696.3125	1.0147	807.3672	0.49563	263.7904	1.0668	208.9873	0.70335	0.010736	0.011174	586.7616	1.0581	694.1848	0.64231	343982.6875	1.0584
029	2019-02-13t0244	1550047668.09	adult	105.8427	53.8516	-153.9934	957.8408	-0.29661	310.2829	1.072	271.0308	1.3858	0.010736	0.010854	557.0736	-0.081334	731.1928	-0.3937	404608.9062	1.0642	813.1671	0.60373	262.6348	1.0739	217.6836	1.078	0.010736	0.010978	570.145	0.99951	704.6652	0.80303	342475.8125	1.0655
029	2019-02-13t0644	1550062068.86	adult	109.8429	57.8518	-149.9932	816.0742	-0.65149	270.6019	0.14051	243.3037	0.67849	0.010736	0.010777	502.5677	-0.55152	640.0023	-0.81841	352864.8438	0.13324	689.8951	0.062636	218.7411	-0.22592	160.6901	-1.4381	0.010736	0.010811	528.7542	0.71033	618.5698	0.32094	285238.4688	-0.23296
029	2019-02-13t1044	1550076471.79	adult	113.8437	61.8526	-145.9924	1545.49	1.1114	298.2607	0.93187	243.0925	0.77117	0.010736	0.010708	596.8132	0.40467	926.9117	0.55521	388931.9375	0.92377	1001.1164	1.6909	275.8525	1.5628	209.1772	0.69497	0.010736	0.010665	725.6689	2.5493	914.8509	2.3519	359711.6562	1.5535
029	2019-02-13t1450	1550091213.14	adult	117.9385	65.9474	-141.8976	1495.0527	0.97892	306.694	1.2355	247.1058	0.99623	0.010736	0.010638	674.5177	1.204	1089.2372	1.3335	399928.9375	1.2268	874.9786	1.111	271.0029	1.4588	215.0501	0.95742	0.010736	0.010541	659.6047	2.0333	783.5897	1.5541	353387.75	1.4492
029	2019-02-13t1850	1550105619.96	adult	121.9404	69.9493	-137.8957	1001.2983	-0.22038	268.7166	0.30514	228.7814	0.50192	0.010736	0.010547	570.893	0.26368	837.8224	0.15787	350406.375	0.29755	628.1334	-0.10247	247.8215	0.76911	221.1131	1.2377	0.010736	0.010462	424.7852	-0.031354	499.4578	-0.28627	323159.2188	0.76037
029	2019-02-13t2250	1550120018.11	adult	125.9399	73.9488	-133.8962	976.8134	-0.28738	270.6798	0.42531	220.0406	0.29287	0.010736	0.010425	583.2143	0.43245	883.8683	0.38648	352966.4688	0.41754	961.4319	1.6466	243.8372	0.67865	192.0818	-0.097986	0.010736	0.010419	592.4873	1.5611	753.7985	1.4823	317963.6875	0.66989
029	2019-02-14t0250	1550134420.96	adult	129.9407	77.9496	-129.8954	1307.9241	0.50017	296.3687	1.1932	239.1452	1.0096	0.010736	0.010288	679.1502	1.3976	935.5118	0.64191	386464.8438	1.1843	882.4582	1.2878	244.2603	0.73295	192.8896	-0.065773	0.010736	0.010397	573.8618	1.4576	788.9833	1.7854	318515.4375	0.72393
029	2019-02-14t0650	1550148816.97	adult	133.9396	81.9485	-125.8965	1439.6278	0.81697	260.7047	0.27728	214.0871	0.22133	0.010736	0.010151	545.1895	0.16667	904.4565	0.51346	339958.9688	0.26987	835.2676	1.0911	236.2681	0.51115	191.6479	-0.12567	0.010736	0.010385	496.9657	0.80739	692.0366	1.1856	308093.625	0.50248
029	2019-02-14t1050	1550163222.51	adult	137.9411	85.95	-121.895	1357.9652	0.62931	278.1637	0.82645	223.9943	0.6294	0.010736	0.010051	618.8787	0.92439	1024.8908	1.1105	362725.5	0.81837	942.3862	1.7116	231.7641	0.39933	185.3507	-0.43568	0.010736	0.010339	513.6337	1.0319	752.3174	1.6729	302220.4062	0.39083
029	2019-02-14t1450	1550177634.27	adult	141.9444	89.9533	-117.8917	1248.9675	0.37541	292.6055	1.2977	250.4175	1.6428	0.010736	0.010007	539.7407	0.20936	775.8627	-0.051357	381557.625	1.2893	1073.28	2.4867	255.0286	1.2516	204.1641	0.49258	0.010736	0.010334	605.8451	1.9987	857.0936	2.4966	332557.3125	1.2414
029	2019-02-14t1850	1550192033.94	adult	145.9443	93.9532	-113.8918	2259.9812	2.9627	291.2382	1.3221	226.7175	0.83786	0.010736	0.010013	652.0931	1.3603	1286.2737	2.4677	379774.625	1.314	769.7354	0.91521	237.2402	0.67137	196.1506	0.091153	0.010736	0.010368	523.3674	1.2756	696.4915	1.4354	309361.1875	0.66226
029	2019-02-14t2250	1550206425.9	adult	149.9421	97.951	-109.894	980.5669	-0.27362	259.4477	0.44926	210.591	0.28002	0.010736	0.01007	560.7306	0.51712	719.2748	-0.27301	338319.75	0.44202	724.561	0.73439	224.6267	0.25371	182.509	-0.61275	0.010736	0.010416	483.4593	0.95423	609.7125	0.88364	292913.2188	0.24524
029	2019-02-15t0250	1550220824.79	adult	153.9418	101.9507	-105.8943	1099.2689	0.055343	253.9409	0.32932	207.2677	0.18527	0.010736	0.010207	611.8671	1.0826	905.4593	0.6935	331138.9375	0.32219	796.9556	1.2218	232.4623	0.57507	187.7482	-0.35203	0.010736	0.010494	531.4061	1.5214	661.6768	1.3555	303130.8125	0.56613
029	2019-02-15t0650	1550235223.52	adult	157.9414	105.9503	-101.8947	1239.5408	0.46021	257.2793	0.45909	203.8624	0.066205	0.010736	0.01066	595.1147	0.96501	1070.4396	1.5886	335492.1875	0.45222	672.853	0.58422	220.1119	0.14649	183.0525	-0.60664	0.010736	0.010706	493.4218	1.204	582.1002	0.83143	287025.9375	0.13794
029	2019-02-15t1044	1550249274.79	adult	161.8445	109.8534	-97.9916	1057.7141	0.0068971	254.7276	0.41395	208.5828	0.26588	0.010736	0.010982	552.3471	0.57415	829.0865	0.3952	332164.75	0.40733	801.0161	1.4035	227.7809	0.46003	189.8048	-0.26136	0.010736	0.010935	502.8328	1.3705	695.6155	1.7809	297026.3125	0.451
029	2019-02-15t1444	1550263675	adult	165.8446	113.8535	-93.9915	1289.3995	0.6651	261.105	0.63965	218.7151	0.6815	0.010736	0.011315	509.8929	0.17254	797.5978	0.26938	340480.9375	0.63346	841.6484	1.7191	228.5766	0.51785	196.3417	0.07925	0.010736	0.011128	451.7434	0.88812	596.4228	1.0755	298063.875	0.50862
029	2019-02-15t1844	1550278075.16	adult	169.8446	117.8535	-89.9914	1251.2312	0.59968	265.3848	0.79938	220.0896	0.7491	0.010736	0.011656	524.4061	0.35778	1010.9403	1.4522	346061.75	0.79353	681.088	0.81673	225.0362	0.40819	194.8339	-0.0050522	0.010736	0.01135	439.132	0.80721	582.2795	1.0254	293447.1562	0.39884
029	2019-02-15t2244	1550292473.71	adult	173.8442	121.8531	-85.9918	710.2664	-0.88049	237.8782	-0.052129	210.1048	0.3533	0.010736	0.012012	424.3938	-0.67651	620.9674	-0.62074	310193.1875	-0.059168	627.1255	0.53843	217.7059	0.15174	194.9661	0.0062487	0.010736	0.011662	393.0731	0.34661	548.6517	0.80746	283888.4375	0.14227
029	2019-02-16t0244	1550306874.72	adult	177.8445	125.8534	-81.9916	1100.2362	0.23714	241.1594	0.067957	205.2959	0.16287	0.010736	0.012359	459.3693	-0.28048	788.5937	0.31679	314471.875	0.060814	610.049	0.4902	213.6892	0.020656	193.235	-0.087929	0.010736	0.011983	406.6217	0.54584	531.1046	0.72339	278650.7188	0.011016
029	2019-02-16t0644	1550321274.31	adult	181.8444	129.8533	-77.9917	1376.5508	1.0504	228.3205	-0.33047	175.4252	-1.0633	0.010736	0.012603	584.29	1.0984	937.2356	1.1551	297729.9375	-0.33836	674.8619	0.95353	205.4601	-0.27467	185.5377	-0.50591	0.010736	0.01236	376.6086	0.25492	531.526	0.78248	267920	-0.28425
029	2019-02-16t1044	1550335674.85	adult	185.8446	133.8535	-73.9915	1101.1506	0.29176	246.2085	0.26729	201.1789	0.0050119	0.010736	0.012872	568.9556	0.97151	872.8429	0.83578	321055.8438	0.25966	736.5165	1.4163	208.4922	-0.13422	185.4773	-0.51332	0.010736	0.012705	394.3023	0.50582	587.4595	1.3124	271873.875	-0.14432
029	2019-02-16t1444	1550350074.33	adult	189.8444	137.8533	-69.9917	1380.3082	1.1388	236.5663	-0.033175	195.4634	-0.22995	0.010736	0.013022	486.2774	0.090184	846.898	0.71936	308482.4375	-0.041372	720.8401	1.3846	203.0333	-0.33335	186.4756	-0.46776	0.010736	0.013104	365.2264	0.21554	503.176	0.65686	264755.4062	-0.34341
029	2019-02-16t1844	1550364474.98	adult	193.8446	141.8535	-65.9915	1246.4604	0.77621	231.0762	-0.20559	194.6143	-0.26671	0.010736	0.013206	447.8995	-0.31784	735.4027	0.11896	301323.4375	-0.21423	641.3949	0.92079	194.6534	-0.66016	181.9948	-0.73509	0.010736	0.013735	293.8085	-0.59105	499.7062	0.67673	253828.0781	-0.66984
029	2019-02-16t2244	1550378875.31	adult	197.8447	145.8536	-61.9914	1241.4998	0.79193	210.5435	-0.89911	175.8655	-1.078	0.010736	0.013463	424.1767	-0.5731	746.5637	0.20224	274548.6875	-0.90846	455.9298	-0.28492	181.1505	-1.2089	170.0646	-1.4333	0.010736	0.014517	291.8377	-0.59101	365.5314	-0.46075	236220.2812	-1.2176
029	2019-02-17t0244	1550393275.53	adult	201.8447	149.8537	-57.9913	669.8732	-0.95231	205.3362	-1.0902	179.1888	-0.95459	0.010736	0.013795	382.4109	-1.0503	504.1837	-1.1739	267758.4688	-1.1001	462.8705	-0.2031	177.0111	-1.3889	169.2505	-1.5122	0.010736	0.015319	270.824	-0.82752	347.6082	-0.59385	230822.5	-1.3973
029	2019-02-17t0644	1550407674.89	adult	205.8446	153.8535	-53.9915	1080.9789	0.34434	210.7617	-0.91471	175.349	-1.1454	0.010736	0.014145	449.7009	-0.24787	767.2405	0.36127	274833.3125	-0.92501	470.8422	-0.11367	186.5617	-1.012	180.5719	-0.90563	0.010736	0.016213	271.5263	-0.80396	347.0704	-0.57612	243276.5	-1.0217
029	2019-02-17t1044	1550422076.22	adult	209.8449	157.8538	-49.9912	1010.796	0.13644	221.9772	-0.52945	195.6956	-0.25937	0.010736	0.014495	399.6198	-0.84078	597.5486	-0.62128	289458.25	-0.54028	385.6871	-0.7009	170.5995	-1.7106	164.3478	-1.8853	0.010736	0.017028	242.1594	-1.1714	313.5478	-0.87071	222461.7812	-1.718
029	2019-02-17t1444	1550436476.09	adult	213.8449	161.8538	-45.9912	706.1902	-0.8539	209.0116	-1.0172	187.7143	-0.63867	0.010736	0.01479	365.7685	-1.2573	510.8336	-1.1342	272551.125	-1.0286	331.5105	-1.0895	179.3745	-1.3616	176.176	-1.2419	0.010736	0.017737	235.7572	-1.252	271.2453	-1.2676	233904.4062	-1.3702
029	2019-02-17t1844	1550450876.59	adult	217.845	165.8539	-41.9911	969.8373	0.025178	203.8351	-1.2341	182.4389	-0.90461	0.010736	0.015032	359.151	-1.3478	602.0323	-0.58494	265801	-1.2459	400.3768	-0.54786	166.9114	-1.9405	161.9165	-2.129	0.010736	0.018366	237.722	-1.2219	297.5405	-0.99924	217652.4375	-1.946
029	2019-02-17t2244	1550465277.13	adult	221.8452	169.8541	-37.9909	796.7482	-0.56198	207.2534	-1.1295	184.34	-0.83842	0.010736	0.015239	351.6794	-1.4538	493.8537	-1.2436	270258.4062	-1.1418	374.7203	-0.72929	179.2208	-1.4202	175.2299	-1.3823	0.010736	0.018951	234.1901	-1.269	290.3999	-1.0613	233703.875	-1.428
029	2019-02-18t0244	1550479676.55	adult	225.845	173.8539	-33.9911	830.1984	-0.44826	204.5917	-1.2606	176.8318	-1.2256	0.010736	0.015424	410.2524	-0.69406	624.6048	-0.43665	266787.5938	-1.2732	328.7227	-1.0942	166.1139	-2.057	162.2013	-2.2164	0.010736	0.019518	217.4891	-1.5154	288.3073	-1.0744	216612.5156	-2.0604
029	2019-02-18t0644	1550494076.09	adult	229.8449	177.8538	-29.9912	769.7373	-0.67068	211.5717	-1.0072	185.7624	-0.81501	0.010736	0.0156	419.6436	-0.56318	629.7724	-0.39851	275889.4375	-1.0205	283.9379	-1.4792	161.5171	-2.3211	158.6096	-2.4915	0.010736	0.020087	208.9147	-1.6577	243.3677	-1.5678	210618.3125	-2.3217
029	2019-02-18t1044	1550508444.14	adult	233.836	181.8449	-26.0001	798.3711	-0.57319	208.536	-1.1599	186.3376	-0.81004	0.010736	0.015774	383.9776	-1.0511	561.8348	-0.8271	271930.9062	-1.1734	283.2247	-1.5019	163.1826	-2.2953	161.7574	-2.355	0.010736	0.020669	205.6636	-1.7297	239.9109	-1.6223	212790.1094	-2.2948
029	2019-02-18t1444	1550522846.03	adult	237.8366	185.8455	-21.9995
029	2019-02-18t1844	1550537242.95	adult	241.8357	189.8446	-18.0004
029	2019-02-18t2244	1550551643.12	adult	245.8357	193.8446	-14.0003
029	2019-02-19t0244	1550566042.23	adult	249.8355	197.8444	-10.0006
029	2019-02-19t0644	1550580442.8	adult	253.8357	201.8446	-6.0004
029	2019-02-19t1044	1550594843.55	adult	257.8359	205.8448	-2.0002
029	2019-02-19t1444	1550609245.19	dead	261.8363	209.8452	2.0002
030	2019-02-08t1454	1549659480.25	egg	-1.9885	-53.9797	-229.8336
030	2019-02-08t1852	1549673797.33	larva	1.9885	-50.0027	-225.8566
030	2019-02-08t2252	1549688197.84	larva	5.9886	-46.0026	-221.8565
030	2019-02-09t0252	1549702599.9	larva	9.9892	-42.002	-217.8559
030	2019-02-09t0652	1549716999.95	larva	13.9892	-38.002	-213.8559
030	2019-02-09t1052	1549731399.09	larva	17.989	-34.0022	-209.8561
030	2019-02-09t1452	1549745801.88	larva	21.9897	-30.0014	-205.8554
030	2019-02-09t1852	1549760199.69	larva	25.9891	-26.002	-201.856
030	2019-02-09t2253	1549774609.11	larva	29.9918	-21.9994	-197.8533
030	2019-02-10t0253	1549789009.47	larva	33.9919	-17.9993	-193.8532
030	2019-02-10t0653	1549803408.08	larva	37.9915	-13.9997	-189.8536
030	2019-02-10t1052	1549817805.91	larva	41.9909	-10.0003	-185.8542
030	2019-02-10t1453	1549832206.83	larva	45.9911	-6.0001	-181.854	730.5883	-0.69435	264.1182	-0.49244	221.854	-0.68198	0.010736	0.011415	558.0636	-0.27153	669.8431	-0.61632	344410.125	-0.4991	784.3571	-0.58003	254.8432	-0.079242	209.6521	0.49443	0.010736	0.011526	595.2883	-0.30965	706.2953	-0.51959	332315.5	-0.087029
030	2019-02-10t1852	1549846604.35	larva	49.9904	-2.0007	-177.8547	720.9734	-0.73184	294.1752	0.13966	278.015	0.59114	0.010736	0.011439	486.0568	-0.96846	600.0235	-0.93357	383604.4375	0.13243	1204.6892	0.77135	292.996	1.0454	217.8664	0.84542	0.010736	0.011756	809.8178	1.1484	1028.509	0.89044	382066.8125	1.0344
030	2019-02-10t2253	1549861009.71	adult	53.9919	2.0007	-173.8532	1108.3301	0.16734	335.5759	1.0499	303.6046	1.1763	0.010736	0.011458	670.5906	0.71865	922.2612	0.45293	437590.9688	1.0421	1058.9003	0.36917	277.4583	0.63863	203.3914	0.20965	0.010736	0.011957	739.3444	0.77663	931.4552	0.55128	361805.5625	0.62871
030	2019-02-11t0253	1549875413.8	adult	57.9931	6.0019	-169.852	757.8088	-0.67522	316.6539	0.59077	298.0007	1.0331	0.010736	0.011472	554.0397	-0.38542	668.1524	-0.67086	412916.6562	0.58319	987.553	0.19368	287.2984	0.97066	215.4517	0.73468	0.010736	0.012134	728.0453	0.79597	874.6877	0.37518	374637.0938	0.95985
030	2019-02-11t0653	1549889809.02	adult	61.9917	10.0006	-165.8534	804.223	-0.57848	325.7194	0.779	303.329	1.1578	0.010736	0.01148	608.723	0.1012	698.2555	-0.55225	424738.125	0.77131	847.9976	-0.2267	266.8768	0.41853	209.366	0.47289	0.010736	0.012292	599.63	-0.024811	755.3215	-0.10564	348007.3125	0.40907
030	2019-02-11t1044	1549903689.21	adult	65.8473	13.8562	-161.9978	720.3137	-0.79694	304.5894	0.26377	287.9272	0.77874	0.010736	0.011477	563.5451	-0.33766	644.8892	-0.80668	397184.625	0.25615	823.2509	-0.26744	253.1253	0.055117	195.9166	-0.10559	0.010736	0.01243	587.6052	-0.037296	704.9518	-0.28714	330075.3438	0.04645
030	2019-02-11t1444	1549918089.27	adult	69.8474	17.8562	-157.9977	1247.9689	0.48436	367.9767	1.7488	325.0252	1.705	0.010736	0.01146	768.4527	1.547	1018.5972	0.87764	479841.6562	1.741	955.055	0.26942	278.2594	0.85537	209.6184	0.49334	0.010736	0.012565	672.1346	0.7	855.5908	0.53889	362850.2812	0.84485
030	2019-02-11t1844	1549932489.25	adult	73.8474	21.8562	-153.9977	979.6907	-0.18519	362.2859	1.611	336.6868	2.0169	0.010736	0.011414	666.2224	0.58256	847.6324	0.093714	472420.75	1.6034	964.6336	0.38553	296.3038	1.4591	229.8888	1.378	0.010736	0.012673	736.2016	1.3369	861.3577	0.67771	386380.125	1.4474
030	2019-02-11t2244	1549946890.83	adult	77.8478	25.8566	-149.9973	769.1133	-0.72185	318.2368	0.60735	291.831	0.96668	0.010736	0.011345	577.8346	-0.21908	660.8716	-0.77555	414980.8125	0.5998	945.9162	0.42383	281.4778	1.1023	222.1287	1.0789	0.010736	0.012618	681.8975	1.0529	847.4687	0.74335	367047.125	1.0917
030	2019-02-12t0244	1549961290.86	adult	81.8478	29.8566	-145.9973	1195.7457	0.35106	352.0687	1.4974	318.3695	1.7628	0.010736	0.011303	684.8446	0.81422	922.6436	0.46633	459097.625	1.4901	954.9875	0.5853	291.0911	1.4893	225.8716	1.2839	0.010736	0.012485	706.0717	1.4119	879.3089	1.0735	379582.75	1.4786
030	2019-02-12t0644	1549975691.11	adult	85.8479	33.8567	-141.9972	1181.9514	0.31659	331.5484	1.0986	287.5382	1.1051	0.010736	0.011275	694.2217	0.9537	996.0698	0.83689	432339.125	1.0913	777.353	-0.042002	276.6617	1.1584	231.0255	1.555	0.010736	0.012269	582.6876	0.5326	690.3627	0.14065	360766.8125	1.1487
030	2019-02-12t1044	1549990090.83	adult	89.8478	37.8566	-137.9973	973.9102	-0.21248	293.3121	0.27291	243.534	0.085898	0.010736	0.011223	609.6562	0.216	803.8926	-0.068317	382479	0.26552	823.081	0.26871	276.9525	1.264	225.3352	1.3578	0.010736	0.011975	624.3068	1.0313	721.6763	0.45819	361146.0625	1.2545
030	2019-02-12t1444	1550004475	adult	93.8434	41.8522	-134.0017	1487.6969	1.0748	332.2917	1.3284	291.5711	1.5248	0.010736	0.011135	677.2638	0.90689	1014.4399	0.95075	433308.3438	1.3208	815.0508	0.34285	275.1129	1.2911	226.0496	1.423	0.010736	0.011658	624.8371	1.1709	733.7935	0.66331	358747.2188	1.2819
030	2019-02-12t1844	1550018875.07	adult	97.8434	45.8522	-130.0017	770.3129	-0.73628	282.9807	0.21152	252.9895	0.61023	0.010736	0.011043	577.5469	0.015528	706.9769	-0.51705	369006.9062	0.2042	553.6146	-0.78836	224.7599	-0.15594	191.1821	-0.071176	0.010736	0.011389	415.0988	-0.54299	477.5885	-0.82038	293086.875	-0.16344
030	2019-02-12t2244	1550033272.45	adult	101.8427	49.8515	-126.0024	963.8783	-0.26804	299.4598	0.71107	259.5877	0.92647	0.010736	0.010952	582.5574	0.11221	752.3473	-0.2969	390495.625	0.70353	743.3113	0.18769	235.9384	0.22858	190.679	-0.093021	0.010736	0.011174	516.5165	0.43987	669.3522	0.48364	307663.6875	0.22089
030	2019-02-13t0244	1550047672.71	adult	105.8428	53.8516	-122.0023	779.6013	-0.73268	279.4971	0.29131	244.8868	0.61955	0.010736	0.010854	576.8477	0.10759	700.7871	-0.53843	364464.1875	0.28396	606.9468	-0.40657	227.8391	0.021144	205.2588	0.53472	0.010736	0.010978	392.8619	-0.57071	497.7468	-0.53966	297102.1875	0.013774
030	2019-02-13t0644	1550062073.53	adult	109.843	57.8518	-118.0021	1766.3091	1.6603	316.5098	1.3195	266.5701	1.3777	0.010736	0.010777	658.2932	0.93992	1153.1395	1.6193	412728.8125	1.3113	514.5082	-0.81156	215.4987	-0.32488	186.9321	-0.28113	0.010736	0.010811	393.9457	-0.49125	455.8252	-0.74753	281010.375	-0.33182
030	2019-02-13t1044	1550076476.59	adult	113.8438	61.8527	-114.0013	969.4634	-0.28502	274.2981	0.30875	230.9157	0.39625	0.010736	0.010708	613.5681	0.56533	845.4916	0.16911	357684.6875	0.30128	575.8093	-0.45719	231.3061	0.187	205.5105	0.53159	0.010736	0.010665	412.6595	-0.25947	506.3672	-0.35295	301623.125	0.17948
030	2019-02-13t1450	1550091217.76	adult	117.9386	65.9474	-109.9065	670.0831	-1.014	252.0518	-0.20315	213.4678	-0.065224	0.010736	0.010638	511.9714	-0.35384	598.8838	-0.98354	328675.5	-0.21005	613.3738	-0.22025	234.4504	0.3147	201.803	0.36007	0.010736	0.010541	482.5367	0.43344	547.6712	-0.018541	305723.375	0.3069
030	2019-02-13t1850	1550105624.64	adult	121.9405	69.9493	-105.9046	945.7154	-0.35424	254.4122	-0.076193	219.2423	0.19356	0.010736	0.010547	492.5386	-0.48622	710.8265	-0.43961	331753.5625	-0.083221	567.2634	-0.41334	229.7313	0.19474	202.5453	0.38932	0.010736	0.010462	424.8601	-0.030671	487.9712	-0.36329	299569.5625	0.18704
030	2019-02-13t2250	1550120022.78	adult	125.94	73.9488	-101.9051	1025.9186	-0.16934	239.9328	-0.40469	199.9626	-0.37162	0.010736	0.010425	507.8271	-0.28798	824.4529	0.10767	312872.3125	-0.41114	652.4683	0.062067	218.0663	-0.15287	184.412	-0.4537	0.010736	0.010419	450.342	0.25753	543.1041	0.059262	284358.4688	-0.15999
030	2019-02-14t0250	1550134425.77	adult	129.9408	77.9497	-97.9043	1132.683	0.07818	264.547	0.32229	226.2722	0.57307	0.010736	0.010288	487.4113	-0.43419	720.539	-0.36764	344969.3438	0.31473	738.5289	0.54444	234.7163	0.41916	200.6834	0.30208	0.010736	0.010397	484.3219	0.62782	629.716	0.69999	306070.0625	0.41079
030	2019-02-14t0650	1550148821.66	adult	133.9397	81.9485	-93.9054	851.8452	-0.60807	247.6756	-0.084479	203.7261	-0.13861	0.010736	0.010151	509.0482	-0.17932	658.2952	-0.64737	322968.9375	-0.091327	458.7689	-0.87362	206.7097	-0.48158	184.4632	-0.47152	0.010736	0.010385	354.4382	-0.53162	402.6515	-0.80871	269549.5	-0.48824
030	2019-02-14t1050	1550163227.24	adult	137.9412	85.9501	-89.9039	1017.6454	-0.20767	276.9752	0.79297	238.3956	1.1414	0.010736	0.010051	530.7885	0.076287	665.2626	-0.60042	361175.625	0.78493	567.7755	-0.27138	234.2239	0.48378	202.4822	0.40542	0.010736	0.010339	456.3349	0.48479	522.1123	0.063587	305428	0.47512
030	2019-02-14t1450	1550177639.02	adult	141.9445	89.9533	-85.9006	1302.4803	0.50927	284.0411	1.053	230.6192	0.92452	0.010736	0.010007	646.5235	1.246	998.0988	1.0193	370389.5625	1.0448	773.3391	0.87305	240.4152	0.73943	206.9196	0.63021	0.010736	0.010334	466.5077	0.64528	666.8398	1.145	313501.4375	0.73023
030	2019-02-14t1850	1550192038.71	adult	145.9444	93.9532	-81.9007	1044.4896	-0.12543	247.9753	0.069752	201.8321	-0.081124	0.010736	0.010013	546.4764	0.32493	805.4915	0.12056	323359.75	0.062758	751.226	0.81394	232.973	0.51877	198.1885	0.1946	0.010736	0.010368	472.7198	0.77448	612.9259	0.83125	303796.8125	0.50991
030	2019-02-14t2250	1550206430.62	adult	149.9422	97.951	-77.9029	1082.826	-0.010059	250.789	0.19544	202.8311	-0.010732	0.010736	0.01007	515.2222	0.06565	787.3734	0.064309	327028.8438	0.18835	793.9428	1.1214	223.726	0.22095	188.7175	-0.29388	0.010736	0.010416	473.5015	0.85388	629.5021	1.0295	291738.6875	0.21254
030	2019-02-15t0250	1550220829.52	adult	153.9419	101.9507	-73.9032	1609.053	1.3872	255.4537	0.37426	209.5276	0.27116	0.010736	0.010207	533.3639	0.29413	946.3484	0.89912	333111.625	0.36713	928.7254	1.9737	251.1823	1.2654	219.0445	1.2698	0.010736	0.010494	492.2477	1.1193	698.5899	1.6333	327541.7812	1.2556
030	2019-02-15t0650	1550235228.24	adult	157.9415	105.9503	-69.9036	671.8644	-1.0388	210.2893	-0.95824	176.564	-0.98608	0.010736	0.01066	440.2335	-0.60989	582.3236	-0.90678	274217.2812	-0.96534	801.5333	1.3351	234.8518	0.69631	207.2507	0.65811	0.010736	0.010707	442.1199	0.66786	649.4963	1.3487	306246.7188	0.68716
030	2019-02-15t1044	1550249279.53	adult	161.8447	109.8535	-66.0005	751.6254	-0.81213	202.0812	-1.1989	165.8391	-1.4092	0.010736	0.010982	412.8564	-0.86158	575.2054	-0.92368	263513.9375	-1.2064	472.5051	-0.54004	201.5325	-0.52914	181.8387	-0.68176	0.010736	0.010935	355.6766	-0.19217	411.5278	-0.43119	262798.3125	-0.53729
030	2019-02-15t1444	1550263679.75	adult	165.8447	113.8535	-62.0004	1159.5613	0.31225	223.3968	-0.53316	185.7389	-0.631	0.010736	0.011315	470.0978	-0.24238	666.832	-0.42186	291309.4375	-0.54039	614.4708	0.3566	218.3101	0.12697	203.0956	0.4393	0.010736	0.011128	341.4702	-0.30128	498.5499	0.30274	284676.3438	0.11804
030	2019-02-15t1844	1550278079.96	adult	169.8448	117.8536	-58.0003	1108.7069	0.2061	213.8866	-0.82252	186.16	-0.6184	0.010736	0.011656	376.7306	-1.2002	619.5502	-0.65039	278908.1875	-0.8302	665.0814	0.71959	218.5259	0.15828	200.8247	0.31717	0.010736	0.01135	351.3052	-0.15322	511.7148	0.46182	284957.75	0.14912
030	2019-02-15t2244	1550292478.45	adult	173.8444	121.8532	-54.0007	1388.9838	1.0167	212.7307	-0.84992	182.4071	-0.77182	0.010736	0.012012	403.4101	-0.89961	703.1222	-0.17615	277400.8438	-0.85782	548.9155	0.059887	212.1622	-0.061822	196.6344	0.096434	0.010736	0.011662	355.9449	-0.063366	463.214	0.11959	276659.5	-0.07108
030	2019-02-16t0244	1550306879.39	adult	177.8446	125.8534	-50.0005	707.7199	-0.87356	222.221	-0.53915	203.9801	0.10893	0.010736	0.012359	368.2769	-1.2594	530.5913	-1.0931	289776.2188	-0.54696	513.7577	-0.10743	195.5294	-0.68289	186.405	-0.4594	0.010736	0.011983	286.1227	-0.80091	389.5275	-0.4304	254970.2969	-0.69173
030	2019-02-16t0644	1550321279.06	adult	181.8445	129.8533	-46.0006	615.3508	-1.1275	186.0593	-1.6985	162.862	-1.5823	0.010736	0.012603	345.4503	-1.4948	473.8075	-1.3871	242621.3594	-1.7076	430.8532	-0.58749	187.2711	-0.98368	181.23	-0.74163	0.010736	0.01236	258.1177	-1.0858	330.2425	-0.88183	244201.5312	-0.99224
030	2019-02-16t1044	1550335679.66	adult	185.8447	133.8535	-42.0004	964.3506	-0.10462	205.5244	-1.0636	181.2363	-0.82535	0.010736	0.012872	389.7648	-0.99747	626.3404	-0.52753	268003.75	-1.0723	541.0911	0.16008	185.4935	-1.0375	174.4626	-1.1203	0.010736	0.012705	282.6261	-0.77634	400.0009	-0.26179	241883.5312	-1.0461
030	2019-02-16t1444	1550350079.08	adult	189.8445	137.8533	-38.0006	1030.1044	0.10804	199.8647	-1.2475	169.7314	-1.3108	0.010736	0.013022	396.9295	-0.90452	722.9927	0.028963	260623.625	-1.2565	1030.1044	3.4117	217.0286	0.22189	193.6433	-0.069496	0.010736	0.013104	375.2627	0.33266	691.5045	2.2653	283005.3125	0.21078
030	2019-02-16t1844	1550364479.73	adult	193.8447	141.8535	-34.0004	880.8176	-0.31858	193.6037	-1.4617	169.7127	-1.3238	0.010736	0.013206	352.5097	-1.3955	625.2882	-0.5006	252459.2656	-1.471	342.2519	-1.0767	195.2865	-0.63477	190.235	-0.27374	0.010736	0.013735	256.5114	-1.034	296.8375	-1.0854	254653.5938	-0.64451
030	2019-02-16t2244	1550378880.03	adult	197.8448	145.8536	-30.0003	771.873	-0.63935	202.3702	-1.1772	175.5011	-1.0937	0.010736	0.013463	410.6756	-0.72812	547.8001	-0.92861	263890.6875	-1.1867	393.7994	-0.70793	194.6428	-0.66117	188.8228	-0.37498	0.010736	0.014517	258.5666	-0.99404	322.6043	-0.84053	253814.1562	-0.67118
030	2019-02-17t0244	1550393280.34	adult	201.8449	149.8537	-26.0002	666.6084	-0.96244	188.3023	-1.6798	168.3001	-1.4292	0.010736	0.013795	334.5062	-1.61	533.1213	-1.0072	245546.2344	-1.6898	362.5409	-0.90033	197.8003	-0.53362	193.9436	-0.10798	0.010736	0.015319	261.3351	-0.94493	304.7962	-0.98019	257931.625	-0.54433
030	2019-02-17t0644	1550407679.64	adult	205.8447	153.8535	-22.0004
030	2019-02-17t1044	1550422081.02	adult	209.8451	157.8539	-18
030	2019-02-17t1444	1550436480.87	adult	213.845	161.8538	-14.0001
030	2019-02-17t1844	1550450881.37	adult	217.8452	165.854	-9.9999
030	2019-02-17t2244	1550465281.92	adult	221.8453	169.8541	-5.9998
030	2019-02-18t0244	1550479681.36	adult	225.8452	173.854	-1.9999
030	2019-02-18t0644	1550494080.94	dead	229.845	177.8539	1.9999
031	2019-02-08t1454	1549659484.64	egg	-1.9885	-53.9797	-305.8001
031	2019-02-08t1852	1549673801.93	larva	1.9885	-50.0027	-301.8231
031	2019-02-08t2252	1549688202.32	larva	5.9886	-46.0026	-297.8229
031	2019-02-09t0252	1549702604.33	larva	9.9892	-42.002	-293.8224
031	2019-02-09t0652	1549717004.42	larva	13.9892	-38.002	-289.8224
031	2019-02-09t1052	1549731403.59	larva	17.989	-34.0022	-285.8226
031	2019-02-09t1452	1549745806.36	larva	21.9897	-30.0015	-281.8218
031	2019-02-09t1852	1549760204.1	larva	25.9891	-26.0021	-277.8224
031	2019-02-09t2253	1549774613.57	larva	29.9917	-21.9995	-273.8198
031	2019-02-10t0253	1549789013.95	larva	33.9919	-17.9994	-269.8197
031	2019-02-10t0653	1549803412.57	larva	37.9915	-13.9997	-265.8201
031	2019-02-10t1052	1549817810.52	larva	41.9909	-10.0003	-261.8207
031	2019-02-10t1453	1549832211.29	larva	45.9911	-6.0001	-257.8205	1071.329	0.092682	287.0432	0.021691	249.7182	-0.035686	0.010736	0.011415	612.9432	0.23788	875.0599	0.25983	374304.3125	0.014647	666.1055	-0.94249	247.3382	-0.29289	207.914	0.41819	0.010736	0.011526	532.0174	-0.71168	601.0375	-0.95447	322529	-0.30008
031	2019-02-10t1852	1549846608.99	larva	49.9905	-2.0007	-253.8211	900.0798	-0.31358	324.4771	0.82582	299.136	1.0867	0.010736	0.011439	633.6072	0.40081	789.3202	-0.1169	423118.125	0.81817	873.1087	-0.27269	266.5008	0.28393	211.5237	0.56809	0.010736	0.011756	610.3728	-0.1576	750.4557	-0.29345	347517	0.27504
031	2019-02-10t2253	1549861014.24	adult	53.9919	2.0007	-249.8196	768.6851	-0.6347	284.3985	-0.12	251.3413	-0.064241	0.010736	0.011458	605.1278	0.11123	717.4556	-0.44032	370855.625	-0.12721	1049.2238	0.33783	259.3267	0.11296	183.5648	-0.65455	0.010736	0.011957	734.0694	0.74102	942.8791	0.60147	338162.0625	0.10442
031	2019-02-11t0253	1549875418.56	adult	57.9931	6.0019	-245.8184	675.6782	-0.87127	271.1249	-0.46004	252.2579	-0.065992	0.010736	0.011472	505.2921	-0.83779	608.0505	-0.93588	353546.875	-0.46725	679.1699	-0.83577	218.6844	-1.0356	164.7534	-1.4692	0.010736	0.012134	520.3777	-0.65084	589.0523	-0.92115	285164.4375	-1.0413
031	2019-02-11t0653	1549889813.48	adult	61.9917	10.0005	-241.8198	891.3959	-0.36822	325.7577	0.77989	293.8336	0.92667	0.010736	0.01148	689.7941	0.85376	828.645	0.028969	424788	0.7722	805.5363	-0.37303	272.6835	0.58979	225.0675	1.154	0.010736	0.012292	588.5428	-0.10464	729.6679	-0.22616	355579.2812	0.5799
031	2019-02-11t1044	1549903693.75	adult	65.8474	13.8561	-237.9642	953.2735	-0.22955	325.5468	0.757	282.5369	0.64582	0.010736	0.011477	669.639	0.64767	869.8951	0.20673	424513	0.74929	1050.8206	0.54278	279.583	0.84208	210.2868	0.5169	0.010736	0.01243	738.3212	1.085	935.7668	0.83665	364576.1875	0.83157
031	2019-02-11t1444	1549918093.87	adult	69.8474	17.8562	-233.9642	607.1049	-1.0927	288.7024	-0.13475	273.4818	0.41686	0.010736	0.01146	465.4377	-1.2685	525.4572	-1.3684	376467.9375	-0.1424	700.4239	-0.66997	246.877	-0.086083	199.5119	0.056054	0.010736	0.012565	529.2958	-0.40361	612.6047	-0.69205	321927.625	-0.094518
031	2019-02-11t1844	1549932493.72	adult	73.8473	21.8561	-229.9642	750.7706	-0.75577	291.4573	-0.08326	263.5682	0.17147	0.010736	0.011414	532.3803	-0.66054	636.8962	-0.87901	380060.3438	-0.090961	1169.5781	1.1701	280.3792	0.97859	210.7084	0.54985	0.010736	0.012673	728.2569	1.2732	970.7819	1.2553	365614.4062	0.96788
031	2019-02-11t2244	1549946895.42	adult	77.8478	25.8566	-225.9637	1114.407	0.14652	289.9666	-0.070635	257.6838	0.097633	0.010736	0.011345	573.61	-0.25834	838.0275	0.053571	378116.375	-0.078258	1006.4633	0.66406	260.1633	0.46072	193.573	-0.15122	0.010736	0.012618	708.7143	1.2723	857.7029	0.79918	339252.9062	0.45136
031	2019-02-12t0244	1549961295.63	adult	81.8479	29.8567	-221.9637	1419.3073	0.91662	341.7932	1.2502	287.7875	0.97633	0.010736	0.011303	732.8503	1.2614	1103.0213	1.321	445698.375	1.2429	865.4659	0.21629	262.2945	0.62559	203.0824	0.30467	0.010736	0.012485	609.3176	0.60732	751.1261	0.35237	342032.0625	0.61625
031	2019-02-12t0644	1549975695.79	adult	85.8479	33.8567	-217.9636	829.9182	-0.57573	325.432	0.95077	289.9887	1.169	0.010736	0.011275	606.1689	0.12999	764.3843	-0.27072	424363.3125	0.94343	895.1793	0.46336	257.5334	0.58525	201.9101	0.30322	0.010736	0.012269	578.5771	0.49789	779.1962	0.65569	335823.5	0.57628
031	2019-02-12t1044	1549990095.4	adult	89.8478	37.8566	-213.9638	678.2642	-0.96052	282.5443	0.010959	243.1249	0.07502	0.010736	0.011223	523.1245	-0.59734	619.7997	-0.95154	368437.6875	0.0035778	960.9381	0.88234	241.2722	0.19396	179.0058	-0.64007	0.010736	0.011975	609.3131	0.90293	804.991	0.95542	314618.9375	0.18572
031	2019-02-12t1444	1550004479.65	adult	93.8434	41.8522	-209.9681	1042.0603	-0.04653	307.0136	0.70836	263.4264	0.75944	0.010736	0.011135	663.0502	0.77272	885.1761	0.33092	400345.75	0.7009	785.4041	0.20658	261.7213	0.88925	209.8342	0.72176	0.010736	0.011658	595.5109	0.91691	712.2805	0.53147	341284.5625	0.8805
031	2019-02-12t1844	1550018879.64	adult	97.8434	45.8522	-205.9681	1410.4174	0.85855	319.8957	1.1261	261.2558	0.84059	0.010736	0.011043	670.0023	0.89182	1073.8332	1.2371	417144	1.1184	882.2271	0.7595	276.9128	1.4098	213.3372	0.88932	0.010736	0.011389	687.4864	1.8368	784.2545	1.1017	361094.25	1.4009
031	2019-02-12t2244	1550033277	adult	101.8427	49.8515	-201.9689	1497.1958	1.0472	309.0681	0.95182	251.0354	0.68204	0.010736	0.010952	704.8027	1.276	1048.1219	1.1141	403024.7812	0.94415	856.0318	0.72958	265.3262	1.113	207.9188	0.65687	0.010736	0.011174	633.7385	1.4716	761.7371	1.0739	345985.375	1.1045
031	2019-02-13t0244	1550047677.27	adult	105.8428	53.8516	-197.9688	742.4505	-0.82357	274.8749	0.17409	232.5922	0.25919	0.010736	0.010854	538.6717	-0.25714	628.0853	-0.88448	358436.9062	0.16682	630.6495	-0.29045	254.9301	0.84079	215.3648	0.97658	0.010736	0.010978	502.9879	0.40469	588.5409	0.049498	332428.875	0.83264
031	2019-02-13t0644	1550062078.1	adult	109.843	57.8518	-193.9686	1196.0319	0.27291	297.4324	0.82954	238.6863	0.53973	0.010736	0.010777	611.9418	0.496	916.8391	0.49673	387851.8125	0.82172	544.1996	-0.66357	244.6961	0.5663	213.6076	0.89492	0.010736	0.010811	431.5566	-0.15601	485.4718	-0.55289	319083.75	0.55841
031	2019-02-13t1044	1550076481.33	adult	113.8439	61.8527	-189.9677	896.4755	-0.46196	278.7586	0.42475	224.1584	0.1882	0.010736	0.010708	630.3774	0.72651	824.3991	0.069088	363501.1875	0.41716	908.3199	1.2222	273.7129	1.4967	227.4689	1.51	0.010736	0.010665	584.508	1.2826	704.8292	0.9612	356921.5938	1.4875
031	2019-02-13t1450	1550091222.46	adult	117.9387	65.9475	-185.8729	1559.2136	1.1339	314.855	1.4504	256.0828	1.2795	0.010736	0.010638	709.7762	1.5419	993.4219	0.88072	410570.875	1.4414	837.2294	0.91893	266.5499	1.3194	209.5455	0.7092	0.010736	0.010541	619.6853	1.6726	734.2727	1.2253	347581.0312	1.31
031	2019-02-13t1850	1550105629.41	adult	121.9406	69.9494	-181.871	1279.5397	0.44971	300.2881	1.1468	249.4487	1.17	0.010736	0.010547	619.5891	0.72973	866.8135	0.29427	391575.75	1.138	1045.9078	2.0312	277.3586	1.7069	214.4908	0.9351	0.010736	0.010462	684.7875	2.3339	827.0597	1.9106	361675.6875	1.6965
031	2019-02-13t2250	1550120027.4	adult	125.94	73.9488	-177.8715	1060.3575	-0.086551	256.0486	0.030346	215.5404	0.14394	0.010736	0.010425	492.3118	-0.43625	902.4727	0.47378	333887.3125	0.023204	879.7684	1.2278	256.3688	1.083	200.7258	0.30291	0.010736	0.010419	608.2242	1.7055	725.9789	1.2944	334304.9062	1.0734
031	2019-02-14t0250	1550134430.48	adult	129.9409	77.9497	-173.8707	1200.3954	0.24123	292.0541	1.0751	243.3098	1.1508	0.010736	0.010288	601.8093	0.65874	817.0906	0.085786	380838.5	1.0664	976.9608	1.7759	261.6468	1.3046	196.6462	0.11153	0.010736	0.010397	647.7377	2.1423	852.8349	2.2206	341187.4375	1.2944
031	2019-02-14t0650	1550148826.31	adult	133.9397	81.9485	-169.8718	1950.0298	2.0544	289.272	1.0705	224.5261	0.584	0.010736	0.010151	638.5389	1.0604	1029.5771	1.1035	377210.75	1.0618	839.0113	1.1106	248.3009	0.91528	198.1304	0.18639	0.010736	0.010385	607.1435	1.8425	756.3247	1.6286	323784.375	0.90579
031	2019-02-14t1050	1550163231.98	adult	137.9413	85.9501	-165.8703	883.2563	-0.53819	262.3294	0.38033	216.1076	0.34903	0.010736	0.010051	578.3686	0.53437	713.897	-0.36904	342077.5625	0.37287	802.4913	0.97109	246.7137	0.91257	193.9316	-0.014386	0.010736	0.010339	574.8679	1.6166	693.1558	1.2593	321714.6562	0.90308
031	2019-02-14t1450	1550177643.72	adult	141.9446	89.9534	-161.867	833.7672	-0.66319	260.0374	0.36712	220.3061	0.55033	0.010736	0.010007	512.8105	-0.052061	666.8643	-0.57648	339088.75	0.35977	976.6909	1.967	267.4083	1.6854	208.008	0.68457	0.010736	0.010334	665.6389	2.5795	821.7339	2.2454	348700.4375	1.6745
031	2019-02-14t1850	1550192043.53	adult	145.9445	93.9533	-157.8671	810.5006	-0.71992	251.4674	0.17084	199.4702	-0.16834	0.010736	0.010013	575.886	0.61325	757.5761	-0.11336	327913.4375	0.16376	817.7112	1.1777	249.9229	1.125	198.3987	0.20527	0.010736	0.010368	620.5631	2.2372	739.2629	1.7446	325899.4375	1.1151
031	2019-02-14t2250	1550206435.43	adult	149.9423	97.9511	-153.8693	1380.8002	0.75793	268.0557	0.7016	220.7329	0.66003	0.010736	0.01007	601.8861	0.92541	946.3611	0.85183	349544.5938	0.69421	872.7086	1.5608	237.0044	0.70383	194.9215	0.024754	0.010736	0.010416	523.6308	1.3591	663.4126	1.2794	309053.75	0.69468
031	2019-02-15t0250	1550220834.23	adult	153.9419	101.9507	-149.8696	1235.2003	0.41049	274.5432	0.94141	224.25	0.83069	0.010736	0.010207	585.0852	0.81363	889.1911	0.61169	358004.3125	0.93412	988.1172	2.3126	245.4076	1.0525	201.7057	0.37127	0.010736	0.010494	545.7255	1.6684	696.7871	1.6197	320011.5625	1.0429
031	2019-02-15t0650	1550235232.91	adult	157.9416	105.9504	-145.87	1261.2592	0.51755	277.0081	1.0542	234.4924	1.2469	0.010736	0.01066	494.3091	-0.060025	760.9775	0.0065451	361218.5625	1.0474	900.8644	1.9147	230.9556	0.55098	181.8247	-0.67082	0.010736	0.010707	498.7242	1.2594	713.5735	1.8404	301166.1562	0.54199
031	2019-02-15t1044	1550249284.25	adult	161.8447	109.8535	-141.9669	1682.2772	1.6781	279.6428	1.1772	211.7066	0.38829	0.010736	0.010982	647.902	1.5577	1115.8095	1.8847	364654.1875	1.171	1006.5113	2.6192	257.725	1.5885	206.382	0.61348	0.010736	0.010935	610.8272	2.5173	808.2707	2.6582	336073.4062	1.5784
031	2019-02-15t1444	1550263684.48	adult	165.8448	113.8536	-137.9668
031	2019-02-15t1844	1550278084.68	adult	169.8448	117.8536	-133.9667
031	2019-02-15t2244	1550292483.19	adult	173.8444	121.8532	-129.9671	1166.7054	0.39541	242.2077	0.085224	192.1709	-0.3752	0.010736	0.012012	522.3805	0.36527	786.3711	0.27436	315838.875	0.078333	760.9008	1.357	241.6162	1.0728	197.5249	0.14457	0.010736	0.011662	542.8954	2.001	652.0281	1.6398	315067.5	1.0625
031	2019-02-16t0244	1550306884.12	adult	177.8447	125.8535	-125.9669	1095.1543	0.22276	254.2488	0.48756	225.6594	0.99778	0.010736	0.012359	442.6877	-0.45974	633.5006	-0.53073	331540.4688	0.48089	680.3436	0.92649	237.3539	0.93747	202.4426	0.41285	0.010736	0.011983	481.0957	1.3782	589.2748	1.1974	309509.5	0.92679
031	2019-02-16t0644	1550321283.78	adult	181.8446	129.8534	-121.967	1905.989	2.5652	273.6107	1.1356	219.0997	0.74133	0.010736	0.012603	550.2429	0.72877	1071.771	1.8931	356788.3438	1.1291	623.8704	0.6315	226.9429	0.56273	194.0475	-0.040253	0.010736	0.01236	449.1245	1.0755	514.6899	0.64327	295933.5938	0.55194
031	2019-02-16t1044	1550335684.38	adult	185.8447	133.8535	-117.9668	1136.6044	0.39449	246.0856	0.26327	202.1139	0.043942	0.010736	0.012872	512.4917	0.35108	815.9244	0.52099	320895.5625	0.25563	668.3432	0.97806	241.7461	1.1719	208.782	0.77101	0.010736	0.012705	484.3606	1.5398	595.9701	1.3839	315236.875	1.1596
031	2019-02-16t1444	1550350083.79	adult	189.8446	137.8534	-113.967
031	2019-02-16t1844	1550364484.47	adult	193.8448	141.8536	-109.9668	1600.0835	1.835	251.9509	0.49415	200.0396	-0.036409	0.010736	0.013206	537.382	0.69306	1007.6845	1.651	328544	0.48587	867.9508	2.4336	233.5676	0.90031	200.3101	0.29035	0.010736	0.013735	478.9844	1.6083	645.0615	1.9393	304572.125	0.88734
031	2019-02-16t2244	1550378884.71	adult	197.8448	145.8536	-105.9667	947.0824	-0.10536	249.684	0.43268	207.9591	0.30135	0.010736	0.013463	539.1849	0.74742	718.959	0.045183	325587.9062	0.42388	666.679	1.1499	223.7829	0.52181	196.0239	0.031297	0.010736	0.014517	429.8663	1.081	556.8424	1.2318	291812.9062	0.50903
031	2019-02-17t0244	1550393285.12	adult	201.845	149.8538	-101.9666	1240.7366	0.81945	255.4574	0.6445	209.6163	0.37158	0.010736	0.013795	484.9223	0.14751	922.2327	1.2333	333116.5	0.6352	801.582	2.1507	231.0921	0.836	199.6147	0.21453	0.010736	0.015319	467.4476	1.6054	633.0901	1.9824	301344.125	0.82166
031	2019-02-17t0644	1550407684.4	adult	205.8448	153.8536	-97.9668	940.6033	-0.099525	251.1583	0.50887	209.6721	0.37277	0.010736	0.014145	535.365	0.77083	770.2443	0.37876	327510.4375	0.49887	834.3337	2.4737	230.1255	0.81036	200.4852	0.23696	0.010736	0.016213	448.2272	1.4374	607.6888	1.8316	300083.625	0.795
031	2019-02-17t1044	1550422085.76	adult	209.8451	157.8539	-93.9664	1502.4185	1.7224	270.8159	1.2281	213.2073	0.52847	0.010736	0.014496	585.5331	1.4128	1019.7248	1.8687	353144	1.2175	741.5636	1.9006	226.0283	0.65173	199.2508	0.13764	0.010736	0.017028	440.8635	1.4182	579.8949	1.6549	294740.9375	0.63575
031	2019-02-17t1444	1550436485.63	adult	213.8451	161.8539	-89.9665	835.3408	-0.42831	251.9931	0.56464	218.3905	0.76655	0.010736	0.01479	485.1817	0.21911	661.5747	-0.23398	328598.9688	0.55314	681.305	1.5428	223.0602	0.53798	198.8756	0.088249	0.010736	0.017737	412.0475	1.1129	534.3146	1.2983	290870.5	0.52134
031	2019-02-17t1844	1550450886.17	adult	217.8452	165.854	-85.9663	1259.5278	1.0016	264.3118	1.0445	213.1631	0.52923	0.010736	0.015032	567.5667	1.2827	931.5264	1.4078	344662.625	1.0321	766.8008	2.2972	224.5222	0.618	199.2499	0.084	0.010736	0.018366	412.3437	1.1934	585.5129	1.8954	292776.9375	0.59988
031	2019-02-17t2244	1550465286.75	adult	221.8454	169.8542	-81.9662	996.6697	0.12815	255.6903	0.74062	217.2926	0.72897	0.010736	0.015239	491.4685	0.34906	794.0209	0.59565	333420.125	0.72745	746.233	2.2541	227.7546	0.78315	204.7522	0.38837	0.010736	0.018951	426.2891	1.476	575.7406	1.9006	296992	0.76292
031	2019-02-18t0244	1550479686.15	adult	225.8452	173.854	-77.9663	936.6851	-0.071212	241.1777	0.1886	205.716	0.17544	0.010736	0.015424	484.9644	0.29166	673.0725	-0.13562	314495.7812	0.17493	749.0678	2.4064	225.7996	0.71564	202.4961	0.22952	0.010736	0.019518	416.3324	1.4266	586.6133	2.1303	294442.625	0.69449
031	2019-02-18t0644	1550494085.73	adult	229.8451	177.8539	-73.9664	1163.4678	0.76161	254.6961	0.74766	211.8949	0.47845	0.010736	0.0156	509.0979	0.64585	843.6135	0.9486	332123.75	0.73261	726.2289	2.3522	220.2241	0.47279	200.3637	0.074098	0.010736	0.020087	389.8107	1.121	548.4747	1.8335	287172.25	0.452
031	2019-02-18t1044	1550508453.9	adult	233.8363	181.8451	-69.9753	931.3588	-0.075328	253.5381	0.72453	219.1788	0.85014	0.010736	0.015774	467.4585	0.10649	665.442	-0.16463	330613.75	0.70846	657.6849	1.8842	218.3134	0.39617	201.0911	0.09201	0.010736	0.020669	370.0766	0.90071	545.7133	1.9259	284680.7188	0.37475
031	2019-02-18t1444	1550522855.84	adult	237.8368	185.8456	-65.9747	1007.1134	0.22466	240.6285	0.19298	202.3062	-0.010244	0.010736	0.015951	490.726	0.46276	778.9339	0.58174	313779.5938	0.17667	598.9667	1.4697	215.9022	0.28984	203.0122	0.18448	0.010736	0.021275	346.8431	0.60408	475.4685	1.2123	281536.4375	0.26808
031	2019-02-18t1844	1550537252.56	adult	241.8359	189.8447	-61.9757	902.5551	-0.175	231.9885	-0.18342	197.9003	-0.25186	0.010736	0.016135	465.3638	0.12638	685.3084	-0.015039	302513	-0.2	627.304	1.8858	207.6269	-0.12623	195.8829	-0.29954	0.010736	0.021903	332.4114	0.43408	464.0573	1.1812	270745.4688	-0.145
031	2019-02-18t2244	1550551652.74	adult	245.836	193.8448	-57.9756	1085.8895	0.58638	240.4062	0.20144	207.4094	0.2485	0.010736	0.016328	461.5837	0.095649	692.7312	0.046416	313489.75	0.18289	561.1251	1.3555	204.2599	-0.30796	194.608	-0.41916	0.010736	0.02255	309.1332	0.081717	421.4361	0.73083	266354.875	-0.32553
031	2019-02-19t0244	1550566051.87	adult	249.8357	197.8445	-53.9758	1401.8926	1.9758	241.4561	0.26144	198.0632	-0.27584	0.010736	0.01653	504.873	0.80063	830.9345	1.0055	314858.7188	0.2414	485.7593	0.65483	205.1139	-0.27079	195.8002	-0.38162	0.010736	0.023212	309.9337	0.16194	404.7095	0.59798	267468.5625	-0.28959
031	2019-02-19t0644	1550580452.44	adult	253.8359	201.8447	-49.9757	1019.4609	0.35845	233.8108	-0.11065	203.2594	0.0027463	0.010736	0.016739	443.2349	-0.14859	641.7858	-0.28358	304889.3125	-0.13088	554.0669	1.6137	211.4234	0.079996	202.8029	0.042432	0.010736	0.023886	309.6975	0.23269	407.6115	0.75091	275696.1562	0.055097
031	2019-02-19t1044	1550594853.2	adult	257.8361	205.8449	-45.9755	1317.3955	1.7797	236.2944	0.014768	205.8899	0.14592	0.010736	0.016954	431.1225	-0.33588	718.1032	0.26651	308127.875	-0.0074864	483.8626	0.89597	209.5128	-0.031731	201.3163	-0.095443	0.010736	0.024567	300.9779	0.11958	395.7359	0.68814	273204.625	-0.056407
031	2019-02-19t1444	1550609255.03	adult	261.8366	209.8454	-41.975	968.7682	0.16614	223.7288	-0.68517	193.189	-0.63903	0.010736	0.017172	425.3157	-0.42912	627.1058	-0.37895	291742.375	-0.70569	497.5802	1.2982	193.8036	-1.0162	188.9392	-0.98603	0.010736	0.025249	260.0038	-0.85818	321.6169	-0.53545	252719.875	-1.0234
031	2019-02-19t1844	1550623653.11	adult	265.8361	213.8449	-37.9755	744.7091	-0.97849	224.7753	-0.66829	201.5913	-0.14451	0.010736	0.017392	380.0301	-1.2672	533.1083	-1.0772	293107.0312	-0.69033	424.4381	0.3058	201.5318	-0.56395	197.6408	-0.43599	0.010736	0.025928	276.5868	-0.40228	316.3245	-0.63561	262797.5312	-0.58013
031	2019-02-19t2244	1550638053.28	adult	269.8361	217.8449	-33.9755	859.3433	-0.39629	224.9762	-0.707	200.2734	-0.25262	0.010736	0.017609	395.466	-1.008	529.8009	-1.1174	293369	-0.73042	389.97	-0.27647	198.7372	-0.79499	194.9948	-0.67334	0.010736	0.026599	264.4079	-0.83226	314.0182	-0.71593	259153.3438	-0.80523
031	2019-02-20t0244	1550652453.37	adult	273.8361	221.8449	-29.9754
031	2019-02-20t0644	1550666852.8	adult	277.836	225.8448	-25.9756
031	2019-02-20t1044	1550681253.43	adult	281.8362	229.8449	-21.9754
031	2019-02-20t1444	1550695566.6	adult	285.812	233.8208	-17.9995
031	2019-02-20t1844	1550709964.76	adult	289.8115	237.8203	-14
031	2019-02-20t2244	1550724364.99	adult	293.8116	241.8204	-10
031	2019-02-21t0244	1550738764.42	adult	297.8114	245.8202	-6.0001
031	2019-02-21t0644	1550753164.91	adult	301.8116	249.8204	-2
031	2019-02-21t1044	1550767564.92	dead	305.8116	253.8204	2
032	2019-02-08t1454	1549659489.1	egg	-1.9885	-49.9793	-229.8338
032	2019-02-08t1852	1549673806.41	larva	1.9885	-46.0023	-225.8567
032	2019-02-08t2252	1549688206.99	larva	5.9887	-42.0021	-221.8566
032	2019-02-09t0252	1549702608.88	larva	9.9892	-38.0016	-217.8561
032	2019-02-09t0652	1549717008.86	larva	13.9892	-34.0016	-213.8561
032	2019-02-09t1052	1549731408.08	larva	17.989	-30.0018	-209.8563
032	2019-02-09t1452	1549745810.89	larva	21.9898	-26.001	-205.8555
032	2019-02-09t1852	1549760208.6	larva	25.9891	-22.0017	-201.8561
032	2019-02-09t2253	1549774618.16	larva	29.9918	-17.999	-197.8535
032	2019-02-10t0253	1549789018.37	larva	33.9918	-13.9989	-193.8534
032	2019-02-10t0653	1549803417.09	larva	37.9915	-9.9993	-189.8538
032	2019-02-10t1052	1549817814.95	larva	41.9909	-5.9999	-185.8544
032	2019-02-10t1453	1549832215.65	larva	45.9911	-1.9997	-181.8542	898.6678	-0.30613	334.3337	1.0823	304.7896	1.2417	0.010736	0.011415	666.8307	0.73808	826.9216	0.05431	435971.125	1.0744	1294.4661	0.9835	307.6295	1.4234	232.7051	1.5056	0.010736	0.011526	886.4119	1.5402	1144.1274	1.2894	401148.8125	1.4115
032	2019-02-10t1852	1549846613.44	adult	49.9905	1.9997	-177.8548	1711.0199	1.5802	325.4019	0.84676	278.2946	0.5977	0.010736	0.011439	677.5936	0.809	1262.9489	1.9264	424324.0312	0.8391	1615.7241	2.0656	279.0806	0.64547	190.266	-0.36137	0.010736	0.011756	874.1457	1.5696	1299.632	2.0448	363921.0938	0.63559
032	2019-02-10t2253	1549861018.79	adult	53.992	6.0012	-173.8533	495.5176	-1.2798	281.3018	-0.19079	275.879	0.5182	0.010736	0.011458	408.4224	-1.714	452.0891	-1.5977	366817.5312	-0.19797	850.0912	-0.30723	277.8432	0.64979	216.0709	0.76233	0.010736	0.011957	663.2719	0.26306	791.9926	-0.06132	362307.5312	0.63984
032	2019-02-11t0253	1549875422.96	adult	57.9931	10.0023	-169.8521	546.768	-1.179	298.7571	0.17772	292.2439	0.89474	0.010736	0.011472	444.227	-1.4045	493.8845	-1.4393	389579.2188	0.17027	616.1691	-1.0461	282.9116	0.84239	243.4255	1.9507	0.010736	0.012134	505.0572	-0.75758	561.4556	-1.0464	368916.6562	0.83191
032	2019-02-11t0653	1549889818.03	adult	61.9917	14.001	-165.8535	1104.149	0.14494	368.5388	1.7771	325.3792	1.6945	0.010736	0.01148	763.2373	1.5355	953.4126	0.58513	480574.5938	1.7691	764.188	-0.51553	303.1146	1.4873	258.1424	2.5888	0.010736	0.012292	605.7303	0.019114	671.6156	-0.4989	395261.4688	1.4752
032	2019-02-11t1044	1549903698.11	adult	65.8473	17.8565	-161.9979	1378.9319	0.80716	323.1284	0.70008	311.4771	1.3595	0.010736	0.011477	620.2239	0.18874	891.0218	0.30189	421359.4375	0.69238	936.7161	0.13653	257.3712	0.18141	190.6712	-0.33281	0.010736	0.01243	633.1713	0.30201	801.1967	0.18145	335612.0625	0.17245
032	2019-02-11t1444	1549918098.33	adult	69.8474	21.8566	-157.9979	2129.9795	2.6548	335.1991	0.97003	311.7601	1.3735	0.010736	0.01146	637.0676	0.32621	943.8029	0.53698	437099.5625	0.96229	976.2277	0.34754	273.0147	0.69804	210.538	0.53313	0.010736	0.012565	701.6032	0.92769	851.88	0.52009	356011.2188	0.68786
032	2019-02-11t1844	1549932498.15	adult	73.8473	25.8566	-153.9979	416.0744	-1.59	243.9469	-1.2198	233.8757	-0.57794	0.010736	0.011414	363.0413	-2.2333	390.8192	-2.0149	318106.7188	-1.2275	514.0989	-1.3393	278.328	0.9167	253.0091	2.3763	0.010736	0.012673	426.0461	-1.1482	467.8814	-1.3992	362939.6875	0.90612
032	2019-02-11t2244	1549946900.07	adult	77.8479	29.8571	-149.9974	1716.4508	1.6606	311.5278	0.44646	267.7036	0.35264	0.010736	0.011345	688.2927	0.80735	1072.5092	1.151	406232.3125	0.43889	1108.985	1.0708	261.6889	0.50665	199.9456	0.12329	0.010736	0.012618	696.3616	1.1713	956.5755	1.3385	341242.3125	0.49719
032	2019-02-12t0244	1549961300.14	adult	81.8479	33.8571	-145.9974	613.1686	-1.1227	313.0825	0.55962	294.5044	1.1491	0.010736	0.011303	519.6158	-0.72474	562.3059	-1.2411	408259.5312	0.55218	534.9272	-1.1462	272.8932	0.94348	248.0572	2.2372	0.010736	0.012485	445.4036	-0.75584	496.4229	-1.0804	355852.6875	0.93363
032	2019-02-12t0644	1549975700.22	adult	85.8479	37.8571	-141.9974	1223.1938	0.42113	322.1656	0.87182	285.4445	1.0504	0.010736	0.011275	594.5777	0.021553	800.4525	-0.098286	420103.9375	0.86446	822.0871	0.14987	297.0903	1.7706	244.8579	2.1497	0.010736	0.012269	633.8628	0.96472	743.4697	0.44856	387405.8125	1.76
032	2019-02-12t1044	1549990099.82	adult	89.8478	41.857	-137.9975	1526.0431	1.1845	315.2047	0.8055	266.2938	0.69115	0.010736	0.011223	684.7335	0.92168	1018.7896	0.9627	411026.9375	0.79809	1027.3876	1.1781	284.7604	1.4982	218.725	1.0728	0.010736	0.011975	689.9888	1.5937	900.066	1.5228	371327.5312	1.4884
032	2019-02-12t1444	1550004484.21	adult	93.8435	45.8527	-134.0018	527.3955	-1.3415	270.9753	-0.17559	247.1197	0.31599	0.010736	0.011135	441.5899	-1.3179	484.869	-1.5886	353351.8125	-0.18286	583.6331	-0.72085	255.5833	0.70509	217.2197	1.0411	0.010736	0.011658	474.904	-0.12766	546.9858	-0.48152	333280.625	0.69653
032	2019-02-12t1844	1550018884.22	adult	97.8435	49.8527	-130.0018	779.9956	-0.71216	307.5692	0.8207	265.5244	0.95955	0.010736	0.011043	581.8922	0.056713	690.6659	-0.59505	401070.1875	0.81315	532.1151	-0.88963	253.5037	0.70704	227.2744	1.4935	0.010736	0.011389	452.8905	-0.21281	507.5529	-0.63257	330568.7812	0.69871
032	2019-02-12t2244	1550033281.47	adult	101.8427	53.8519	-126.0026	924.5438	-0.36505	285.1235	0.35187	245.7858	0.532	0.010736	0.010952	608.6151	0.36027	795.4341	-0.091356	371801.0625	0.3445	592.3348	-0.53811	245.7448	0.52371	213.1673	0.88516	0.010736	0.011174	466.8852	0.0030424	540.1468	-0.34193	320451.1562	0.51575
032	2019-02-13t0244	1550047681.74	adult	105.8428	57.852	-122.0025	1055.7267	-0.057133	310.2165	1.0703	259.0625	1.0351	0.010736	0.010854	673.7646	1.0335	944.2233	0.6203	404522.3125	1.0625	919.6075	1.1252	266.6445	1.1952	226.0528	1.4439	0.010736	0.010978	563.3984	0.93976	723.6532	0.92624	347704.375	1.1867
032	2019-02-13t0644	1550062082.7	adult	109.843	61.8523	-118.0022	2046.5751	2.3422	309.5041	1.1396	247.8193	0.81419	0.010736	0.010777	685.05	1.1962	1138.1753	1.5482	403593.375	1.1315	928.4721	1.2518	255.9223	0.90896	205.9239	0.55616	0.010736	0.010811	607.5117	1.4123	755.4839	1.2198	333722.6875	0.90069
032	2019-02-13t1044	1550076485.97	adult	113.8439	65.8532	-114.0013	1271.6235	0.44749	300.8025	0.99798	234.4754	0.50586	0.010736	0.010708	743.3298	1.8096	1009.9476	0.94897	392246.4062	0.9898	736.061	0.35219	247.4456	0.68547	216.3837	1.0161	0.010736	0.010665	462.3167	0.18613	608.6703	0.32447	322669.125	0.6773
032	2019-02-13t1450	1550091226.98	adult	117.9387	69.9479	-109.9066	1029.3732	-0.14605	292.5154	0.86221	236.6506	0.66632	0.010736	0.010638	653.3818	1.0014	888.2165	0.38361	381440	0.85397	846.1221	0.96418	272.7914	1.5148	228.5692	1.567	0.010736	0.010541	562.9898	1.1604	689.0008	0.92356	355720	1.5051
032	2019-02-13t1850	1550105633.99	adult	121.9406	73.9498	-105.9046	2246.9792	2.7796	309.4983	1.3923	240.7315	0.88822	0.010736	0.010547	673.1831	1.2427	940.0586	0.63887	403585.8125	1.3831	883.3015	1.2007	276.0879	1.6666	229.0973	1.6025	0.010736	0.010462	592.7264	1.4964	736.3248	1.3021	360018.5625	1.6562
032	2019-02-13t2250	1550120031.98	adult	125.9401	77.9493	-101.9052	1260.6241	0.39485	291.181	0.97873	245.0469	1.1205	0.010736	0.010425	598.9868	0.58318	790.9516	-0.049534	379700.0625	0.97008	985.9081	1.7721	274.9786	1.6835	236.3202	1.9537	0.010736	0.010419	553.6084	1.2046	714.6868	1.2181	358572.125	1.6727
032	2019-02-14t0250	1550134435.17	adult	129.9409	81.9502	-97.9043	1834.4623	1.7681	289.0564	0.99308	237.6415	0.95858	0.010736	0.010288	639.6275	1.02	895.2133	0.45267	376929.5	0.98445	1183.4797	2.8424	288.3536	2.1827	234.2536	1.8866	0.010736	0.010397	643.7836	2.1057	839.7311	2.1313	376013.125	2.1707
032	2019-02-14t0650	1550148830.95	adult	133.9398	85.949	-93.9055	868.7172	-0.56716	303.8978	1.4765	246.9687	1.3637	0.010736	0.010151	657.9363	1.2461	756.8587	-0.18257	396282.7188	1.4673	793.4984	0.87313	270.3899	1.6571	227.8233	1.6157	0.010736	0.010385	556.8877	1.3703	638.0765	0.8137	352588.375	1.6462
032	2019-02-14t1050	1550163236.62	adult	137.9414	89.9506	-89.9039	1074.6245	-0.067534	307.0039	1.639	253.29	1.6709	0.010736	0.010051	629.2372	1.0241	837.6553	0.21974	400333.0625	1.6298	916.7424	1.5759	263.9544	1.5045	219.965	1.2638	0.010736	0.010339	584.8085	1.7116	721.1951	1.4553	344196.5	1.4938
032	2019-02-14t1450	1550177648.43	adult	141.9446	93.9539	-85.9006	1049.1947	-0.12431	260.0091	0.36631	215.2079	0.36536	0.010736	0.010007	521.5916	0.033184	735.4421	-0.24609	339051.875	0.35896	1138.4675	2.8374	266.7243	1.6615	221.7532	1.3711	0.010736	0.010334	581.7143	1.7643	782.0205	1.9633	347808.5	1.6506
032	2019-02-14t1850	1550192048.28	adult	145.9446	97.9538	-81.9007	1652.3125	1.4188	290.0891	1.2889	232.8084	1.0628	0.010736	0.010013	671.4042	1.5497	978.5814	0.96558	378276.1875	1.2808	853.5328	1.3737	276.0217	2.0584	228.8364	1.7504	0.010736	0.010368	582.8979	1.8645	742.6089	1.7688	359932.2812	2.0469
032	2019-02-14t2250	1550206440.05	adult	149.9423	101.9515	-77.903	1568.4122	1.2415	279.1743	1.0275	226.3687	0.8712	0.010736	0.01007	594.5587	0.85272	842.2426	0.3361	364043.3438	1.02	920.0588	1.8249	270.0986	1.9073	229.2516	1.788	0.010736	0.010416	543.8792	1.5631	690.2012	1.4768	352208.625	1.8964
032	2019-02-15t0250	1550220838.88	adult	153.942	105.9512	-73.9033	1016.9839	-0.15964	268.7217	0.76846	229.1661	1.0175	0.010736	0.010207	509.977	0.059233	719.0979	-0.24366	350413.0625	0.76121	764.8047	1.0384	277.5391	2.2374	232.5457	1.9695	0.010736	0.010494	566.0553	1.8771	674.8256	1.4544	361911.0312	2.2264
032	2019-02-15t0650	1550235237.54	adult	157.9416	109.9508	-69.9037	730.2421	-0.88461	267.9277	0.78028	229.2097	1.0433	0.010736	0.01066	510.8415	0.10808	663.947	-0.4895	349377.6875	0.77346	930.5734	2.0881	268.8845	1.9658	225.8429	1.6299	0.010736	0.010707	592.6242	2.2408	721.8374	1.9038	350625.375	1.9553
032	2019-02-15t1044	1550249288.85	adult	161.8447	113.854	-66.0005	1104.7992	0.13289	268.5182	0.83643	215.4985	0.53689	0.010736	0.010982	587.0075	0.9309	861.3909	0.56301	350147.7188	0.83005	854.0918	1.7175	262.9962	1.7871	215.044	1.0706	0.010736	0.010935	572.733	2.1128	744.1301	2.1587	342947.0625	1.7769
032	2019-02-15t1444	1550263689.16	adult	165.8448	117.8541	-62.0004	562.3015	-1.3109	259.6524	0.59447	233.9557	1.2881	0.010736	0.011315	450.6789	-0.44485	505.3253	-1.2756	338586.6875	0.58824	537.3371	-0.106	239.0059	0.91494	212.4765	0.9394	0.010736	0.011128	414.7061	0.48864	474.174	0.11029	311663.7188	0.9054
032	2019-02-15t1844	1550278089.31	adult	169.8449	121.8541	-58.0004	1420.9399	1.0683	290.8645	1.6019	235.0923	1.3538	0.010736	0.011656	651.5897	1.6996	968.1852	1.2225	379287.3125	1.5969	855.6592	1.8762	264.2279	1.9126	220.2152	1.3601	0.010736	0.01135	553.0432	2.0529	679.5662	1.8023	344553.1562	1.9022
032	2019-02-15t2244	1550292487.79	adult	173.8445	125.8537	-54.0008	1016.2818	-0.025077	290.4088	1.6144	239.3002	1.5393	0.010736	0.012012	668.9486	1.9235	905.0205	0.91644	378693.0625	1.6091	675.0491	0.83167	255.6604	1.6139	215.9918	1.1428	0.010736	0.011662	512.8947	1.6697	602.0082	1.237	333381.1875	1.603
032	2019-02-16t0244	1550306888.79	adult	177.8447	129.854	-50.0005	949.0717	-0.1906	272.6756	1.0783	221.3931	0.82286	0.010736	0.012359	576.0381	0.97326	761.1892	0.16703	355568.9375	1.0722	835.1565	1.8873	266.6513	2.0725	230.6772	1.9485	0.010736	0.011983	497.8348	1.5653	635.2533	1.5722	347713.25	2.0605
032	2019-02-16t0644	1550321288.37	adult	181.8446	133.8538	-46.0006	636.0579	-1.0683	278.2179	1.2848	251.4051	2.0762	0.010736	0.012603	470.5747	-0.13624	572.3483	-0.8465	362796.0938	1.2784	807.3229	1.7901	252.7452	1.5685	215.157	1.1149	0.010736	0.01236	525.732	1.9423	639.0622	1.6716	329579.75	1.5563
032	2019-02-16t1044	1550335689.03	adult	185.8448	137.854	-42.0005	1129.4467	0.37375	255.7354	0.57893	206.4848	0.22594	0.010736	0.012872	544.9772	0.70803	817.0812	0.52739	333478.9688	0.57156	845.7726	2.1186	262.7685	1.9976	222.8996	1.549	0.010736	0.012705	549.3862	2.2864	699.3087	2.2517	342650.125	1.9839
032	2019-02-16t1444	1550350088.5	adult	189.8447	141.8539	-38.0006	1156.2916	0.47946	265.7546	0.93259	220.0805	0.80404	0.010736	0.013022	548.1043	0.77851	790.9778	0.40778	346544.0312	0.92501	786.6623	1.8161	257.3737	1.8225	221.503	1.4785	0.010736	0.013104	533.1216	2.1748	655.044	1.9539	335615.3125	1.8084
032	2019-02-16t1844	1550364489.27	adult	193.8449	145.8541	-34.0004	1247.7672	0.78013	277.8002	1.3607	235.2451	1.458	0.010736	0.013206	551.5152	0.85273	761.8528	0.26779	362251.4375	1.3528	777.6414	1.8306	254.9961	1.7596	221.2319	1.4617	0.010736	0.013735	536.0808	2.2864	654.5229	2.0215	332514.9375	1.7448
032	2019-02-16t2244	1550378889.37	adult	197.8449	149.8541	-30.0004	1042.9811	0.18691	319.9296	2.8228	285.1385	3.6185	0.010736	0.013463	622.5866	1.705	878.2235	0.9513	417188.25	2.815	688.819	1.3007	238.9661	1.1382	211.0729	0.88033	0.010736	0.014517	470.8596	1.5776	583.1566	1.4646	311611.75	1.124
032	2019-02-17t0244	1550393289.89	adult	201.845	153.8543	-26.0002	1056.5837	0.24791	256.8233	0.69178	217.4015	0.7109	0.010736	0.013795	536.8267	0.75399	755.2732	0.27192	334897.625	0.68249	699.9904	1.4447	225.7671	0.61693	201.4075	0.31648	0.010736	0.015319	433.5869	1.1864	524.3405	1.001	294400.25	0.60317
032	2019-02-17t0644	1550407689.05	adult	205.8448	157.854	-22.0005	1070.0603	0.30981	252.6774	0.5624	218.963	0.78373	0.010736	0.014145	447.0228	-0.27972	717.2571	0.070119	329491.3125	0.55241	475.6037	-0.079776	230.3369	0.81921	214.5534	1.0442	0.010736	0.016213	376.0267	0.52156	437.0135	0.25483	300359.3125	0.80382
032	2019-02-17t1044	1550422090.46	adult	209.8452	161.8544	-18.0001	961.9285	-0.021209	231.8101	-0.17559	206.7818	0.23939	0.010736	0.014496	389.1833	-0.96729	600.3501	-0.60476	302280.375	-0.18638	486.2996	0.03458	230.1389	0.82692	215.4535	1.0767	0.010736	0.017028	368.6305	0.47683	435.6485	0.2871	300101.125	0.8103
032	2019-02-17t1444	1550436490.25	adult	213.8451	165.8544	-14.0001	906.8214	-0.19275	235.5937	-0.038908	212.4913	0.49631	0.010736	0.01479	380.1643	-1.0793	653.3538	-0.28307	307214.125	-0.050358	436.4234	-0.29999	224.6786	0.60836	212.8076	0.90467	0.010736	0.017737	342.5968	0.1812	404.6131	0.033226	292980.9375	0.59142
032	2019-02-17t1844	1550450890.98	adult	217.8453	169.8546	-9.9999	881.6968	-0.2719	234.4647	-0.080039	211.1005	0.43297	0.010736	0.015032	370.1414	-1.2091	579.1614	-0.72326	305741.9688	-0.092142	408.9442	-0.48134	221.5273	0.485	214.7378	1.0021	0.010736	0.018366	313.503	-0.17373	356.3738	-0.40786	288871.625	0.46753
032	2019-02-17t2244	1550465291.44	adult	221.8455	173.8547	-5.9998	888.0947	-0.24665	232.8703	-0.14045	210.7178	0.41624	0.010736	0.015239	366.1017	-1.2678	556.3907	-0.8604	303662.8125	-0.15319	360.3729	-0.84451	217.9097	0.33622	214.6765	0.98359	0.010736	0.018951	281.3642	-0.59488	326.2648	-0.68898	284154.25	0.3185
032	2019-02-18t0244	1550479690.92	adult	225.8453	177.8545	-1.9999	781.474	-0.62079	229.148	-0.28791	207.7895	0.27601	0.010736	0.015424	368.6002	-1.2436	537.0837	-0.98023	298808.9375	-0.30121	343.7605	-0.96897	215.2005	0.22327	212.2917	0.82412	0.010736	0.019518	275.8671	-0.65166	308.7885	-0.85438	280621.4375	0.20527
032	2019-02-18t0644	1550494090.45	dead	229.8452	181.8544	1.9999	660.7137	-1.0673	226.9037	-0.38332	207.3314	0.25258	0.010736	0.0156	365.6486	-1.293	542.8034	-0.94638	295882.4062	-0.3972	354.1317	-0.87116	214.3895	0.19511	212.9446	0.84714	0.010736	0.020087	270.0585	-0.7185	296.7059	-0.97319	279563.875	0.17634
033	2019-02-08t1454	1549659493.48	egg	-1.9885	-53.9798	-265.8252
033	2019-02-08t1852	1549673810.95	larva	1.9885	-50.0027	-261.8481
033	2019-02-08t2252	1549688211.4	larva	5.9887	-46.0026	-257.848
033	2019-02-09t0252	1549702613.35	larva	9.9892	-42.002	-253.8474
033	2019-02-09t0652	1549717013.27	larva	13.9892	-38.0021	-249.8475
033	2019-02-09t1052	1549731412.53	larva	17.989	-34.0023	-245.8477
033	2019-02-09t1452	1549745815.32	larva	21.9898	-30.0015	-241.8469
033	2019-02-09t1852	1549760213.07	larva	25.9891	-26.0021	-237.8475
033	2019-02-09t2253	1549774622.56	larva	29.9918	-21.9995	-233.8449
033	2019-02-10t0253	1549789022.82	larva	33.9918	-17.9994	-229.8448
033	2019-02-10t0653	1549803421.69	larva	37.9915	-13.9997	-225.8451
033	2019-02-10t1052	1549817819.51	larva	41.9909	-10.0003	-221.8457
033	2019-02-10t1453	1549832220.14	larva	45.9911	-6.0001	-217.8455	1511.8267	1.1101	247.4649	-0.86591	196.4234	-1.2718	0.010736	0.011415	590.9564	0.033796	1003.2112	0.80696	322694.25	-0.8723	918.0428	-0.17028	248.7205	-0.25354	206.6089	0.36095	0.010736	0.011526	560.6889	-0.5295	756.9632	-0.31025	324331.5	-0.26084
033	2019-02-10t1852	1549846618.14	larva	49.9905	-2.0007	-213.8461	814.5453	-0.51333	276.7156	-0.25569	233.2679	-0.45875	0.010736	0.011439	601.2905	0.10091	744.8927	-0.30857	360837.1875	-0.26269	1083.484	0.38971	263.2893	0.19164	200.1002	0.068617	0.010736	0.011756	699.8183	0.42809	892.9638	0.31332	343329.2812	0.18299
033	2019-02-10t2253	1549861023.22	adult	53.9919	2.0007	-209.8447	1167.424	0.30688	292.4093	0.063119	239.4916	-0.34551	0.010736	0.011458	654.8425	0.57253	993.5237	0.76373	381301.7188	0.055823	1096.3246	0.4904	260.9903	0.16119	186.7552	-0.51549	0.010736	0.011957	729.4789	0.71003	946.486	0.61731	340331.3125	0.15253
033	2019-02-11t0253	1549875427.67	adult	57.9932	6.0019	-205.8435	723.5339	-0.75704	292.9998	0.044835	274.389	0.46575	0.010736	0.011472	566.1699	-0.27286	652.0153	-0.74201	382071.6875	0.037443	710.1758	-0.73226	258.6851	0.13402	204.184	0.24488	0.010736	0.012134	546.6926	-0.46751	614.281	-0.80666	337325.4062	0.12534
033	2019-02-11t0653	1549889822.58	adult	61.9918	10.0005	-201.8449	696.9825	-0.83715	291.4636	-0.019467	267.862	0.29453	0.010736	0.01148	537.5857	-0.55916	620.9233	-0.89696	380068.4688	-0.026945	931.9918	0.062767	264.7948	0.35713	195.9502	-0.10909	0.010736	0.012292	664.7753	0.44426	794.1048	0.076572	345292.4375	0.34781
033	2019-02-11t1044	1549903702.8	adult	65.8474	13.8561	-197.9893	411.169	-1.5499	244.0955	-1.1599	234.3013	-0.54369	0.010736	0.011477	370.4217	-2.1313	390.9548	-1.9504	318300.4688	-1.1673	449.0179	-1.5998	237.3209	-0.41497	214.6092	0.70414	0.010736	0.01243	394.9816	-1.4717	424.4141	-1.653	309466.4375	-0.42254
033	2019-02-11t1444	1549918102.99	adult	69.8474	17.8562	-193.9892	562.1647	-1.2033	301.8936	0.17868	280.4977	0.59219	0.010736	0.01146	478.9074	-1.1433	515.5912	-1.4134	393669.25	0.171	588.4743	-1.083	276.2514	0.79514	255.1707	2.4643	0.010736	0.012565	450.8093	-1.01	499.853	-1.2632	360231.875	0.78474
033	2019-02-11t1844	1549932502.78	adult	73.8474	21.8561	-189.9893	641.1424	-1.029	290.7247	-0.10079	280.2997	0.59376	0.010736	0.011414	506.8206	-0.89793	572.1598	-1.1778	379104.9688	-0.10849	689.7859	-0.66669	271.9382	0.7239	232.8629	1.5065	0.010736	0.012673	523.5005	-0.36733	601.0267	-0.69643	354607.4375	0.71373
033	2019-02-11t2244	1549946904.65	adult	77.8479	25.8567	-185.9887	1263.2493	0.52084	296.8844	0.095273	251.4614	-0.060725	0.010736	0.011345	629.5145	0.26115	1003.9241	0.83	387137.2188	0.087667	832.818	-0.02491	258.8767	0.422	201.7376	0.20049	0.010736	0.012618	603.8324	0.4143	750.7692	0.21587	337575.25	0.41271
033	2019-02-12t0244	1549961304.69	adult	81.8479	29.8567	-181.9887	697.3301	-0.90979	319.2809	0.70872	286.2197	0.93601	0.010736	0.011303	540.9929	-0.52563	636.7296	-0.88847	416342.2812	0.7013	473.3884	-1.3999	255.8825	0.43328	232.5817	1.5723	0.010736	0.012485	391.4544	-1.2045	438.644	-1.4055	333670.75	0.42425
033	2019-02-12t0644	1549975704.83	adult	85.8479	33.8567	-177.9887	1531.3066	1.2021	318.2315	0.77673	270.2601	0.65416	0.010736	0.011275	710.7259	1.1081	1126.723	1.4615	414973.9375	0.76936	1134.5493	1.49	275.8115	1.133	212.4955	0.75834	0.010736	0.012269	633.6749	0.96314	824.2643	0.91699	359658.2188	1.1232
033	2019-02-12t1044	1549990104.49	adult	89.8479	37.8566	-173.9888	976.4805	-0.20598	341.5858	1.4473	302.1116	1.6437	0.010736	0.011223	716.2672	1.2181	871.6355	0.25669	445427.875	1.4398	1674.2303	4.0574	302.1952	2.021	231.9782	1.6443	0.010736	0.011975	706.2567	1.733	1046.5257	2.3969	394062.5	2.0107
033	2019-02-12t1444	1550004488.91	adult	93.8435	41.8523	-169.9931	981.9905	-0.19767	336.387	1.4288	295.8174	1.6403	0.010736	0.011135	690.639	1.0332	883.9877	0.32522	438648.625	1.4212	754.2156	0.06323	258.4986	0.79256	207.6054	0.62538	0.010736	0.011658	555.0129	0.56616	676.7528	0.31374	337082.1562	0.78391
033	2019-02-12t1844	1550018888.91	adult	97.8435	45.8523	-165.9931	1081.0765	0.037992	349.9816	1.8715	304.7238	2.052	0.010736	0.011043	749.7866	1.648	942.3098	0.60824	456375.9688	1.8635	1255.2727	2.5167	281.1473	1.537	218.2988	1.1044	0.010736	0.011389	664.1918	1.6333	887.8642	1.7511	366616.0625	1.5279
033	2019-02-12t2244	1550033286.12	adult	101.8428	49.8515	-161.9939	1514.4008	1.0897	344.8814	1.8491	288.3362	1.7481	0.010736	0.010952	763.4952	1.8347	1206.5059	1.8697	449725.3125	1.841	1107.2612	1.9373	263.121	1.0467	203.6086	0.46938	0.010736	0.011174	644.7947	1.5689	864.2137	1.7287	343109.75	1.0382
033	2019-02-13t0244	1550047686.53	adult	105.8429	53.8516	-157.9938	2067.4719	2.4181	300.0159	0.81165	235.0665	0.33172	0.010736	0.010854	694.7172	1.2337	1321.5967	2.4165	391220.6875	0.80398	802.1627	0.54982	246.1261	0.57443	192.1164	-0.039913	0.010736	0.010978	563.9074	0.94427	697.244	0.75487	320948.5	0.56653
033	2019-02-13t0644	1550062087.46	adult	109.8431	57.8519	-153.9935	957.8956	-0.30645	299.4477	0.8813	252.6854	0.96042	0.010736	0.010777	614.4187	0.51972	826.4683	0.067418	390479.75	0.87344	537.3615	-0.69765	234.7077	0.26143	207.5152	0.62632	0.010736	0.010811	426.9474	-0.19709	485.6516	-0.55171	306058.875	0.25386
033	2019-02-13t1044	1550076490.84	adult	113.8441	61.8528	-149.9926	1590.4146	1.2203	301.0156	1.0035	241.1038	0.70995	0.010736	0.010708	682.9926	1.231	1039.9413	1.0912	392524.3125	0.99534	1117.6921	2.2797	279.9196	1.6884	223.0533	1.3133	0.010736	0.010665	652.7619	1.8951	833.8021	1.8152	365015.125	1.6789
033	2019-02-13t1450	1550091231.72	adult	117.9388	65.9475	-145.8979	1253.6013	0.39563	313.2434	1.408	248.962	1.0548	0.010736	0.010638	699.9186	1.4474	1006.0271	0.94028	408469.4062	1.399	1279.6017	3.1701	290.1884	2.0593	229.7777	1.6215	0.010736	0.010541	680.8969	2.2257	869.3869	2.126	378405.625	2.0487
033	2019-02-13t1850	1550105638.9	adult	121.9407	69.9495	-141.8959	1631.1462	1.2965	307.3433	1.3349	243.8363	0.98859	0.010736	0.010547	716.1814	1.6542	1168.5545	1.7139	400775.625	1.3258	886.8726	1.219	251.0925	0.87297	202.6222	0.39283	0.010736	0.010462	569.0696	1.2812	732.2847	1.275	327424.6875	0.86404
033	2019-02-13t2250	1550120036.81	adult	125.9402	73.9489	-137.8965	1068.6597	-0.066594	298.0837	1.1651	245.4574	1.1341	0.010736	0.010425	660.0738	1.1669	947.3185	0.68422	388701.125	1.1561	1224.7535	2.997	260.381	1.2125	200.331	0.2846	0.010736	0.010419	625.9377	1.8679	846.4644	2.1082	339536.875	1.2027
033	2019-02-14t0250	1550134440.03	adult	129.9411	77.9498	-133.8956	1170.9924	0.17043	321.3466	1.8768	260.9178	1.7478	0.010736	0.010288	669.4446	1.3049	1037.0005	1.1185	419035.9688	1.8668	965.7789	1.7181	272.5105	1.6618	225.6754	1.4817	0.010736	0.010397	546.3673	1.2028	753.802	1.5456	355353.6875	1.6509
033	2019-02-14t0650	1550148835.76	adult	133.9399	81.9486	-129.8968	753.2443	-0.84712	261.8428	0.30888	226.8772	0.66568	0.010736	0.010151	551.3553	0.22571	672.8959	-0.57851	341443	0.30143	750.5082	0.6488	254.4313	1.1212	201.9354	0.36955	0.010736	0.010385	550.9423	1.3145	673.8863	1.0605	331778.375	1.1113
033	2019-02-14t1050	1550163241.5	adult	137.9415	85.9502	-125.8952	1655.0979	1.3601	302.7534	1.5193	247.995	1.4826	0.010736	0.010051	605.9021	0.79946	1015.0275	1.0636	394790.4375	1.5102	814.1221	1.0327	233.9769	0.4753	189.368	-0.23844	0.010736	0.010339	499.1689	0.89381	645.8589	0.92866	305105.875	0.46665
033	2019-02-14t1450	1550177653.4	adult	141.9448	89.9535	-121.8919	854.6971	-0.61084	253.6991	0.18601	203.5914	-0.056114	0.010736	0.010007	591.657	0.71335	790.6764	0.020014	330823.5625	0.17887	807.9963	1.0595	244.2625	0.87427	194.949	0.032311	0.010736	0.010334	544.2491	1.4004	687.157	1.2894	318518.3125	0.86482
033	2019-02-14t1850	1550192053.31	adult	145.9447	93.9535	-117.8919	1792.2611	1.7744	296.308	1.4689	245.1408	1.5182	0.010736	0.010013	606.0277	0.90874	865.5288	0.41367	386385.5625	1.4606	904.1231	1.6505	250.5925	1.1489	201.404	0.35783	0.010736	0.010368	539.2748	1.4329	686.1717	1.3608	326772.6562	1.139
033	2019-02-14t2250	1550206444.94	adult	149.9424	97.9512	-113.8942	907.4088	-0.46217	283.8838	1.1656	244.1099	1.5359	0.010736	0.01007	581.1359	0.71956	813.7305	0.19487	370184.4688	1.1579	614.2178	0.11888	244.6088	0.98036	208.4058	0.71731	0.010736	0.010416	460.602	0.72389	549.9931	0.44354	318969.8438	0.9708
033	2019-02-15t0250	1550220843.71	adult	153.9421	101.9508	-109.8946	1654.7882	1.5067	279.3011	1.0828	230.5469	1.07	0.010736	0.010207	561.4008	0.57574	1002.6677	1.1823	364208.625	1.0754	785.9039	1.1588	236.4805	0.72326	194.1342	-0.021098	0.010736	0.010494	494.2274	1.1396	623.4659	1.0679	308370.5312	0.71413
033	2019-02-15t0650	1550235242.51	adult	157.9417	105.9505	-105.8949	1263.3339	0.52303	262.6583	0.62134	206.3538	0.16225	0.010736	0.01066	606.8732	1.0846	998.7476	1.2221	342506.4375	0.6145	720.5865	0.86277	220.7826	0.17151	183.1627	-0.60088	0.010736	0.010707	480.4648	1.0686	613.407	1.0717	287900.5	0.16293
033	2019-02-15t1044	1550249293.86	adult	161.8449	109.8537	-101.9917	620.8676	-1.162	259.8076	0.56958	225.7777	0.93971	0.010736	0.010982	483.3037	-0.13649	555.259	-1.0273	338789.125	0.56305	590.1778	0.15613	241.5659	0.97953	204.268	0.50192	0.010736	0.010935	455.9498	0.87264	530.9029	0.49836	315002	0.97002
033	2019-02-15t1444	1550263694.1	adult	165.845	113.8537	-97.9917	1393.179	0.94713	252.2897	0.36548	197.388	-0.16735	0.010736	0.011315	567.5476	0.77367	952.1042	1.0861	328985.8125	0.35904	780.611	1.353	228.7345	0.52386	190.361	-0.23958	0.010736	0.011128	507.6648	1.4913	642.5467	1.4397	298269.75	0.51463
033	2019-02-15t1844	1550278094.32	adult	169.845	117.8538	-93.9916	1336.3502	0.83473	251.1363	0.35064	203.6435	0.08626	0.010736	0.011656	537.9365	0.50054	976.2255	1.2657	327481.6875	0.34428	705.1744	0.96292	223.1898	0.33732	190.7668	-0.2238	0.010736	0.01135	438.0847	0.79576	570.623	0.93228	291039.4375	0.32802
033	2019-02-15t2244	1550292492.74	adult	173.8446	121.8533	-89.992	1350.2704	0.90853	243.3903	0.12274	197.8367	-0.14505	0.010736	0.012012	520.6448	0.34681	855.0731	0.64615	317380.9062	0.11589	489.6322	-0.30285	210.3852	-0.13028	189.423	-0.29338	0.010736	0.011662	366.5105	0.053305	428.8858	-0.15678	274342.25	-0.13947
033	2019-02-16t0244	1550306893.84	adult	177.8449	125.8537	-85.9917	1062.5651	0.13055	251.067	0.38557	210.5477	0.3782	0.010736	0.012359	522.3765	0.39661	769.3304	0.21152	327391.4375	0.37878	504.8675	-0.1626	236.5201	0.90517	223.9167	1.5808	0.010736	0.011983	367.8381	0.11238	437.6264	-0.038414	308422.25	0.89452
033	2019-02-16t0644	1550321293.47	adult	181.8448	129.8536	-81.9918	999.8403	-0.027446	231.4064	-0.23057	192.7264	-0.34839	0.010736	0.012603	493.4764	0.11242	791.6875	0.3567	301754	-0.23837	445.5809	-0.49447	196.1587	-0.63724	180.3218	-0.79133	0.010736	0.01236	327.2896	-0.30313	372.2425	-0.53455	255790.8906	-0.6463
033	2019-02-16t1044	1550335694.05	adult	185.845	133.8537	-77.9917	641.7358	-1.0394	223.8988	-0.4625	185.7869	-0.63588	0.010736	0.012872	473.1301	-0.081434	563.189	-0.87679	291964	-0.47074	454.6035	-0.39587	196.9049	-0.58933	181.67	-0.72314	0.010736	0.012705	311.7061	-0.44247	369.3651	-0.51905	256763.9688	-0.59868
033	2019-02-16t1444	1550350093.47	adult	189.8448	137.8536	-73.9918	549.0471	-1.3079	211.9744	-0.84685	186.6287	-0.60104	0.010736	0.013022	394.6782	-0.92959	479.3035	-1.3289	276414.625	-0.85557	416.9851	-0.60699	194.9218	-0.65516	182.0944	-0.7112	0.010736	0.013104	306.8351	-0.46587	359.0489	-0.57409	254177.9688	-0.66461
033	2019-02-16t1844	1550364494.27	adult	193.845	141.8538	-69.9916	882.3899	-0.31388	211.5277	-0.86089	170.7244	-1.2808	0.010736	0.013206	484.8085	0.09913	756.8791	0.2398	275832.1562	-0.86985	378.5574	-0.83426	189.1972	-0.87895	178.4282	-0.93478	0.010736	0.013735	291.9356	-0.61329	339.9358	-0.71102	246713.2031	-0.88818
033	2019-02-16t2244	1550378894.46	adult	197.8451	145.8538	-65.9916	864.5231	-0.35698	215.0315	-0.74641	180.979	-0.85826	0.010736	0.013463	460.9726	-0.15061	676.5455	-0.19612	280401.0625	-0.75569	393.2434	-0.71171	192.0056	-0.76823	184.0158	-0.64618	0.010736	0.014517	277.3045	-0.76706	318.3403	-0.87825	250375.2812	-0.77799
033	2019-02-17t0244	1550393294.96	adult	201.8452	149.854	-61.9914	890.1929	-0.26851	216.4726	-0.70477	182.9323	-0.79143	0.010736	0.013795	441.0413	-0.36522	635.4545	-0.418	282280.25	-0.71452	329.7848	-1.128	177.1047	-1.385	172.6222	-1.3205	0.010736	0.015319	248.4595	-1.1042	281.0236	-1.1947	230944.5625	-1.3935
033	2019-02-17t0644	1550407694.16	adult	205.845	153.8537	-57.9917
033	2019-02-17t1044	1550422095.55	adult	209.8454	157.8541	-53.9913	770.0231	-0.64031	204.7847	-1.1482	173.7543	-1.2465	0.010736	0.014496	434.92	-0.41289	660.0301	-0.25277	267039.2812	-1.159	322.3298	-1.164	176.6019	-1.4548	172.6922	-1.4017	0.010736	0.017028	236.2717	-1.2481	271.1327	-1.2729	230288.9375	-1.4631
033	2019-02-17t1444	1550436495.32	adult	213.8453	161.8541	-49.9913	861.1672	-0.3432	205.287	-1.1543	171.4292	-1.3847	0.010736	0.01479	427.0615	-0.49948	708.5339	0.046458	267694.25	-1.1657	323.8542	-1.1471	174.4481	-1.5758	170.1024	-1.5979	0.010736	0.017737	236.5199	-1.2418	273.8711	-1.242	227480.375	-1.5835
033	2019-02-17t1844	1550450896.11	adult	217.8455	165.8543	-45.9911	675.6101	-0.9665	199.7381	-1.3884	168.7982	-1.5412	0.010736	0.015032	411.0921	-0.69221	576.9653	-0.73654	260458.4531	-1.4002	302.4621	-1.3081	179.2434	-1.3928	176.219	-1.2812	0.010736	0.018366	235.1094	-1.2581	267.131	-1.3049	233733.3438	-1.4011
033	2019-02-17t2244	1550465296.58	adult	221.8457	169.8544	-41.991	613.183	-1.1957	199.2919	-1.4369	171.076	-1.4693	0.010736	0.015239	396.8242	-0.87154	538.048	-0.97279	259876.7031	-1.449	316.37	-1.1979	177.0786	-1.5174	174.9504	-1.399	0.010736	0.018951	230.9162	-1.3158	262.8338	-1.3474	230910.4375	-1.5247
033	2019-02-18t0244	1550479696.09	adult	225.8455	173.8543	-37.9911	756.8399	-0.70801	207.3478	-1.1514	182.6899	-0.94143	0.010736	0.015424	403.1783	-0.7874	609.5473	-0.53017	270381.5312	-1.1641	316.142	-1.199	177.8966	-1.5097	175.311	-1.4206	0.010736	0.019518	234.225	-1.2678	267.3651	-1.2994	231977.2188	-1.5166
033	2019-02-18t0644	1550494095.75	adult	229.8454	177.8542	-33.9912
033	2019-02-18t1044	1550508463.8	adult	233.8366	181.8453	-30.0001
[truncated: 3,522 more rows]
