# Supplementary material for: Global, cell non-autonomous gene regulation drives individual lifespan among isogenic C. elegans
Source: eLife. 2021 Feb 1;10:e65026. doi: 10.7554/eLife.65026 (PMC7864635; doi:10.7554/eLife.65026)
Supplement: Source data 1. [file elife-65026-data1.zip › figure_data/Figure 6 - dual reporters/mir-47_mir-793_r=26,26/20190611_mir-47_mir-793.tsv]

name	timepoint	timestamp	stage	age	adult_age	ghost_age	pharynx_maximum	pharynx_maximum_z	pharynx_mean	pharynx_mean_z	pharynx_median	pharynx_median_z	pharynx_over_99_mean	pharynx_over_99_mean_z	pharynx_percentile_95	pharynx_percentile_95_z	pharynx_percentile_99	pharynx_percentile_99_z	pharynx_sum	pharynx_sum_z	vulva_maximum	vulva_maximum_z	vulva_mean	vulva_mean_z	vulva_median	vulva_median_z	vulva_over_99_mean	vulva_over_99_mean_z	vulva_percentile_95	vulva_percentile_95_z	vulva_percentile_99	vulva_percentile_99_z	vulva_sum	vulva_sum_z
002	2019-06-11t1158	1560272435.6	egg	-1.9922	-51.9605	-274.009
002	2019-06-11t1557	1560286779.74	larva	1.9922	-47.976	-270.0245
002	2019-06-11t1957	1560301179.63	larva	5.9922	-43.976	-266.0245
002	2019-06-11t2357	1560315580.32	larva	9.9924	-39.9758	-262.0244
002	2019-06-12t0357	1560329980.32	larva	13.9924	-35.9758	-258.0244
002	2019-06-12t0757	1560344380.67	larva	17.9925	-31.9757	-254.0243
002	2019-06-12t1157	1560358779.97	larva	21.9923	-27.9759	-250.0245
002	2019-06-12t1557	1560373180.25	larva	25.9924	-23.9758	-246.0244
002	2019-06-12t1957	1560387580.03	larva	29.9923	-19.9759	-242.0244
002	2019-06-13t0920	1560435749.62	larva	43.3728	-6.5955	-228.644
002	2019-06-13t0956	1560437910.03	larva	43.9729	-5.9953	-228.0439
002	2019-06-13t1356	1560452294.68	larva	47.9686	-1.9996	-224.0481	1033.9237	-0.33445	363.0139	0.59547	326.1955	0.61226	0.01059	-0.03648	716.1329	0.57267	903.5079	-0.077597	479904.4375	0.63144	1549.8114	1.3842	384.0905	1.9906	302.327	2.0162	0.010646	0.018169	963.5688	1.5877	1364.2751	1.8727	505079.0312	1.9754
002	2019-06-13t1756	1560466691.82	adult	51.9678	1.9996	-220.0489	1279.2877	0.21962	412.372	1.6845	360.4418	1.3546	0.010614	-0.012998	829.2664	1.6833	1134.0909	0.92407	543918.625	1.7027	1680.144	1.8797	386.2268	2.1088	294.1224	1.7196	0.010606	-0.021185	965.2504	1.7177	1342.7254	1.8974	509819.4062	2.131
002	2019-06-13t2156	1560481090.62	adult	55.9675	5.9993	-216.0493	1764.3151	1.3325	486.8258	3.4215	448.1914	3.3858	0.010622	-0.005084	977.072	3.1608	1343.9157	1.8663	641636.4375	3.43	1904.8993	2.7143	381.3847	2.047	302.686	2.027	0.010614	-0.013613	904.3798	1.4217	1332.4557	1.9781	503046.4688	2.0614
002	2019-06-14t0156	1560495493.7	adult	59.9683	10.0001	-212.0484	982.1062	-0.44389	348.7676	0.18373	311.5077	0.19906	0.010606	-0.020604	649.479	-0.081376	870.2701	-0.18004	460373.1875	0.2089	1122.7273	0.23931	347.1825	1.1534	283.5041	1.3123	0.010622	-0.0060209	741.4818	0.34989	988.3527	0.46957	457586.5625	1.1612
002	2019-06-14t0556	1560509893.83	adult	63.9684	14.0002	-208.0484
002	2019-06-14t0956	1560524297.6	adult	67.9694	18.0012	-204.0473	1452.5038	0.67022	420.4775	1.9437	383.2223	1.9832	0.01063	0.0029963	722.0869	0.66153	1058.8162	0.70837	553768.875	1.9433	1141.3198	0.43065	359.0917	1.6094	285.2353	1.3535	0.010598	-0.02984	866.2047	1.5401	1015.2326	0.78241	474360.1875	1.641
002	2019-06-14t1356	1560538707.94	adult	71.9723	22.0041	-200.0445	2677.5808	3.6191	401.8759	1.4849	347.6311	1.0762	0.010606	-0.020367	747.1419	0.93107	1203.0577	1.4082	530476.125	1.5092	1469.9991	1.7396	360.833	1.7362	292.2357	1.6188	0.010606	-0.022262	787.9035	1.0292	1186.4478	1.8319	476299.5625	1.7595
002	2019-06-14t1756	1560553097.22	adult	75.9693	26.0011	-196.0474	819.3456	-0.83018	354.6428	0.22147	336.992	0.79334	0.010646	0.018816	531.7014	-1.2969	665.7367	-1.085	466355.25	0.21311	742.6475	-0.97378	306.3628	0.0076782	265.334	0.52916	0.010614	-0.014681	569.3628	-0.84382	645.9046	-1.1219	404092.5	0.027242
002	2019-06-14t1959	1560560479.05	adult	78.0198	28.0516	-193.9969
002	2019-06-14t2359	1560574881.5	adult	82.0205	32.0523	-189.9963	987.7782	-0.41349	310.3198	-1.0343	286.9781	-0.63635	0.010598	-0.0281	540.8655	-1.185	757.37	-0.6308	409932.5	-0.99325	627.6067	-1.4043	285.6395	-0.68099	259.0528	0.24564	0.010622	-0.0072322	500.637	-1.4609	579.375	-1.4789	376472.8438	-0.66549
002	2019-06-15t0359	1560589281.11	adult	86.0204	36.0522	-185.9964	1520.9175	0.89987	352.8973	0.25608	305.9489	0.016679	0.010614	-0.012495	643.996	-0.037556	987.2157	0.51817	465471.5	0.27665	1195.2146	1.153	329.2643	0.95179	269.7656	0.70063	0.010638	0.0082623	722.8356	1.001	951.7586	1.0515	433311.75	0.94235
002	2019-06-15t0759	1560603681.03	adult	90.0204	40.0522	-181.9964	1471.2643	0.77293	351.8917	0.32134	310.5715	0.27294	0.010646	0.018866	625.477	-0.17118	924.8354	0.24447	462737.5625	0.30972	621.6879	-1.3456	299.459	-0.051841	273.7293	0.8829	0.010638	0.00811	481.7117	-1.4743	554.094	-1.5094	394088	-0.056333
002	2019-06-15t1159	1560618081.59	adult	94.0205	44.0523	-177.9962	720.8969	-1.0545	297.8155	-1.1962	263.1088	-1.1118	0.010663	0.034606	531.4027	-1.1276	652.1501	-1.0958	391031.75	-1.203	930.2512	0.19174	315.3141	0.6154	263.642	0.46894	0.010646	0.015809	679.6276	0.88062	844.8008	0.64801	414638	0.59857
002	2019-06-15t1559	1560632481.27	adult	98.0204	48.0522	-173.9963	1755.931	1.4489	337.9041	0.11103	281.4569	-0.41301	0.010614	-0.01251	704.7725	0.85116	1189.0373	1.663	445695.5625	0.1319	584.7077	-1.4389	282.968	-0.51254	262.0652	0.41698	0.010679	0.047179	438.2766	-1.7587	518.7696	-1.6148	370971.125	-0.55687
002	2019-06-15t1959	1560646881.71	adult	102.0206	52.0524	-169.9962	1449.3199	0.70697	335.3739	0.14286	293.0856	0.09083	0.010598	-0.028258	559.108	-0.69417	882.7849	0.13094	443028.9688	0.1785	970.7944	0.62741	290.6729	-0.14675	256.4115	0.19011	0.010646	0.015571	551.9585	-0.30282	714.5125	-0.043447	382234.8125	-0.16115
002	2019-06-15t2359	1560661281.6	adult	106.0205	56.0523	-165.9962	824.3564	-0.80403	253.1311	-2.3179	225.3193	-2.0696	0.010574	-0.051762	462.1126	-1.7405	691.982	-0.84404	335145.5938	-2.243	478.1951	-1.9443	264.2053	-1.0751	254.7026	0.1332	0.010638	0.0076666	366.0522	-2.4265	423.1198	-2.2233	347694.1875	-1.0796
002	2019-06-16t0359	1560675681.71	adult	110.0206	60.0524	-161.9962	898.8375	-0.62423	297.7211	-0.83037	250.0777	-1.1343	0.010606	-0.020839	607.0783	0.0070274	769.0368	-0.41155	392991.8125	-0.7942	450.0787	-2.0898	226.4182	-2.4486	210.8462	-1.7524	0.01072	0.086683	354.5251	-2.4804	409.7445	-2.2798	295702.125	-2.5166
002	2019-06-16t0759	1560690081.59	adult	114.0205	64.0523	-157.9962
002	2019-06-16t1159	1560704481.39	adult	118.0205	68.0523	-153.9963	950.9504	-0.49482	265.1558	-1.7141	228.2733	-1.7151	0.010606	-0.020917	495.486	-1.1923	765.3532	-0.38161	350005.625	-1.6704	425.2465	-2.1977	227.1371	-2.3123	213.8313	-1.6054	0.010606	-0.023279	340.5581	-2.481	389.7158	-2.3355	299821.0312	-2.2899
002	2019-06-16t1559	1560718881.13	adult	122.0204	72.0522	-149.9964	970.1315	-0.44516	257.4029	-1.9033	216.1113	-2.0797	0.010606	-0.020929	541.1603	-0.56774	775.5122	-0.29971	339771.8125	-1.859	644.2262	-0.80605	246.6725	-1.51	230.5705	-0.86521	0.010646	0.016074	381.288	-1.8765	474.6238	-1.5429	324374.3125	-1.5233
002	2019-06-16t1959	1560733281.16	adult	126.0204	76.0522	-145.9963	877.2709	-0.67437	297.5456	-0.50146	269.1333	-0.10018	0.010614	-0.013222	495.6846	-1.0848	696.0205	-0.73229	392462.5938	-0.47692	682.4684	-0.50836	265.2476	-0.75003	246.3358	-0.16641	0.010671	0.039956	429.0959	-1.1848	555.5052	-0.77236	348004.875	-0.78895
002	2019-06-16t2359	1560747681.38	adult	130.0205	80.0523	-141.9963	847.3195	-0.74961	301.6716	-0.30635	268.0638	-0.079248	0.010606	-0.021258	524.2238	-0.67752	695.4604	-0.72188	398206.5	-0.27639	467.9072	-1.8244	248.0276	-1.3926	235.1549	-0.67085	0.010671	0.040254	371.4814	-1.8536	419.3409	-1.9016	325412.1562	-1.4296
002	2019-06-17t0359	1560762081.8	adult	134.0206	84.0524	-137.9962	1147.3495	0.005011	304.606	-0.16505	269.7249	0.024209	0.010663	0.033267	529.8767	-0.56807	781.2377	-0.20719	399947.75	-0.19186	653.3786	-0.59752	265.5848	-0.69406	244.5376	-0.26573	0.010598	-0.029962	442.2742	-0.8912	566.9883	-0.55358	350837.5312	-0.66358
002	2019-06-17t0759	1560776481.25	adult	138.0204	88.0522	-133.9963	1336.6727	0.49427	329.4359	0.7248	286.9519	0.69484	0.010622	-0.0062739	615.2185	0.58565	930.6364	0.69445	434196.4688	0.73437	649.5717	-0.58642	276.409	-0.26642	257.6542	0.30768	0.010558	-0.068419	442.1895	-0.84978	577.0863	-0.42002	366518.2812	-0.19379
002	2019-06-17t1159	1560790883.63	adult	142.0211	92.0529	-129.9957	1423.1107	0.7342	299.6593	-0.29355	250.1677	-0.67236	0.01063	0.0013342	584.8708	0.21682	1119.9413	1.8497	394651.3125	-0.29101	719.1231	-0.090514	282.5706	-0.026668	262.8821	0.52459	0.010606	-0.021539	465.5479	-0.51504	601.7717	-0.16008	372993.125	-0.003242
002	2019-06-17t1559	1560805281.76	adult	146.0206	96.0524	-125.9962	861.7318	-0.71236	332.4473	0.87247	297.8314	1.1287	0.010622	-0.0066033	604.1992	0.5	751.8975	-0.33844	438165.5625	0.88386	666.4578	-0.40908	289.7942	0.25479	269.0994	0.78845	0.010614	-0.01341	458.2658	-0.57836	574.8652	-0.36694	382238.5	0.26989
002	2019-06-17t1959	1560819681.28	adult	150.0204	100.0522	-121.9963	779.5222	-0.92231	310.8994	0.11427	280.233	0.45887	0.01063	0.001187	540.4817	-0.33274	699.1209	-0.64145	409454.5312	0.11593	590.694	-0.89757	280.0563	-0.14366	259.2836	0.30366	0.010646	0.018191	456.6319	-0.56888	536.1684	-0.68772	368274	-0.16352
002	2019-06-17t2359	1560834081.48	adult	154.0205	104.0523	-117.9963	1887.8209	2.0556	382.567	2.665	337.8168	2.6289	0.010679	0.048397	708.3656	1.9332	1099.951	1.8083	501545.3438	2.6078	665.9596	-0.33941	282.3463	-0.062275	260.4507	0.32509	0.010622	-0.0050975	475.9365	-0.28308	563.3874	-0.39843	372132.5	-0.056636
002	2019-06-18t0359	1560848481.77	adult	158.0206	108.0524	-113.9962	702.7744	-1.1041	335.6907	0.99487	316.8799	1.8233	0.01063	0.0012657	486.548	-1.0139	628.1992	-1.034	442104.6875	0.9973	507.984	-1.4206	249.6031	-1.4026	232.9437	-1.0202	0.01063	0.0028922	380.5075	-1.4982	441.5415	-1.5058	328727.25	-1.4055
002	2019-06-18t0759	1560862881.48	adult	162.0205	112.0523	-109.9963	1101.7986	-0.0037666	328.9294	0.75995	291.5543	0.85917	0.010654	0.02492	641.4887	1.0752	924.0987	0.78736	432213.1562	0.7348	610.2504	-0.64504	290.8189	0.27263	269.336	0.6826	0.010663	0.034422	467.2919	-0.30884	532.1843	-0.59824	381845.2812	0.2333
002	2019-06-18t1159	1560877281.36	adult	166.0205	116.0523	-105.9963	1426.924	0.91721	374.4163	2.4033	342.3484	2.7993	0.01063	0.0014972	634.8614	1.0103	891.9079	0.61697	493106.2188	2.405	781.3588	0.65474	298.7906	0.60298	267.2465	0.55348	0.010614	-0.012529	541.2805	0.71696	663.9464	0.721	394104.8438	0.6181
002	2019-06-18t1559	1560891681.56	adult	170.0205	120.0523	-101.9962	1833.7783	2.0892	389.0634	2.9439	348.707	3.0478	0.010654	0.025151	681.6798	1.6529	1087.8466	1.835	511229.375	2.9125	869.2753	1.374	326.716	1.7466	291.7633	1.7076	0.010638	0.011002	602.8046	1.5778	766.1611	1.7727	429958.25	1.7336
002	2019-06-18t1959	1560906081.38	adult	174.0205	124.0523	-97.9963	1324.8392	0.70418	387.1713	2.8914	354.4368	3.2769	0.010622	-0.0060814	660.5277	1.3971	950.572	1.0262	510291.75	2.9007	667.7168	-0.032767	303.4954	0.81483	277.4618	0.9928	0.010598	-0.028032	517.9659	0.53728	579.838	0.059334	400917.375	0.8496
002	2019-06-18t2359	1560920481.36	adult	178.0205	128.0523	-93.9963
002	2019-06-19t0359	1560934881.72	adult	182.0206	132.0524	-89.9962	2303.9868	3.6504	415.5456	3.9364	363.3456	3.6374	0.010671	0.041335	781.9138	3.0595	1264.34	3.0193	545195.875	3.8716	682.0942	0.24908	300.9926	0.76392	281.2939	1.1435	0.010606	-0.020153	470.8391	0.084979	591.9725	0.35265	397310.25	0.78988
002	2019-06-19t0759	1560949281.55	adult	186.0205	136.0523	-85.9962	1501.2471	1.3499	367.388	2.2088	332.2263	2.4379	0.01063	0.0021562	593.5723	0.61542	922.3672	0.95561	483850	2.2028	767.5106	0.99677	297.7422	0.66774	265.2085	0.35489	0.010614	-0.012258	561.0714	1.3451	633.4362	0.85324	392722	0.68459
002	2019-06-19t1159	1560963681.49	adult	190.0205	140.0523	-81.9963	1291.4301	0.76876	340.1653	1.2493	297.7917	1.1128	0.010663	0.033638	630.2562	1.1397	1008.9464	1.5352	446637.0625	1.2088	562.9526	-0.46172	252.75	-1.0984	233.8099	-1.1684	0.010606	-0.019949	408.1517	-0.53709	488.7726	-0.44782	333630.0312	-1.0766
002	2019-06-19t1559	1560978081.36	adult	194.0205	144.0523	-77.9963	1201.2816	0.53889	348.2762	1.5541	314.0721	1.7491	0.01063	0.0022644	557.378	0.23705	899.0056	0.90026	458679.6875	1.5494	841.1392	1.7721	304.1483	1.0063	271.3593	0.64134	0.010598	-0.027646	547.7026	1.3634	675.761	1.4701	401779.9375	1.0423
002	2019-06-19t1959	1560992481.29	adult	198.0205	148.0522	-73.9963
002	2019-06-19t2359	1561006881.31	adult	202.0205	152.0522	-69.9963
002	2019-06-20t0359	1561021282.15	adult	206.0207	156.0525	-65.9961	2067.5747	3.5471	388.5444	3.0223	340.5249	2.7949	0.010646	0.018034	707.717	2.3396	1088.1035	2.2829	510935.9375	2.9986	608.4413	0.29966	282.9619	0.3162	258.9557	0.054472	0.010598	-0.02768	468.6263	0.66874	551.2264	0.59807	373792.6875	0.34951
002	2019-06-20t0759	1561035681.2	adult	210.0204	160.0522	-61.9963
002	2019-06-20t1159	1561050082.41	adult	214.0208	164.0525	-57.996	1162.2133	0.71675	366.5003	2.3295	325.4256	2.2434	0.01063	0.0024077	654.7306	1.7977	877.8544	1.0856	482680.9062	2.3312	600.2363	0.4572	304.1162	1.2836	286.8166	1.4294	0.01007	-0.54042	439.5813	0.52147	502.4949	0.3488	392614.0625	1.0433
002	2019-06-20t1559	1561064467.67	adult	218.0167	168.0485	-54.0001	787.4956	-0.52837	334.5101	1.2866	312.2031	1.7619	0.010622	-0.005418	526.5394	0.244	686.4736	-0.093703	440884.3125	1.2983	659.5318	1.0659	286.1224	0.63474	268.0736	0.54879	0.010598	-0.028154	465.0637	1.003	549.3072	0.96105	377967.6875	0.66907
002	2019-06-20t1959	1561078867.88	adult	222.0167	172.0485	-50	827.685	-0.33954	341.4463	1.5677	312.1007	1.7791	0.010622	-0.0054264	546.6684	0.57641	710.1059	0.12785	450026.1875	1.5805	712.915	1.6519	286.7737	0.73083	266.8478	0.51375	0.01063	0.0028126	479.0139	1.3442	580.237	1.433	377680.9062	0.73044
002	2019-06-20t2359	1561093267.85	adult	226.0167	176.0485	-46	1251.8059	1.2837	336.6422	1.4521	302.1657	1.4284	0.01063	0.0023863	517.7294	0.28475	813.7705	0.89257	443357.75	1.4569	672.2274	1.446	295.0999	1.14	282.5612	1.2985	0.010622	-0.0052822	454.3211	1.1353	548.4627	1.2379	388941.5938	1.1491
002	2019-06-21t0359	1561107668.51	adult	230.0169	180.0487	-41.9999	684.4553	-0.78422	308.4641	0.5611	287.7932	0.91651	0.010622	-0.0054489	458.1171	-0.39602	606.8674	-0.43735	406555.75	0.5732	416.5532	-0.69454	235.5786	-1.2218	227.7809	-1.3293	0.010614	-0.013375	336.1673	-0.5052	377.6339	-0.54879	310728.125	-1.2085
002	2019-06-21t0759	1561122067.83	adult	234.0167	184.0485	-38
002	2019-06-21t1159	1561136466.34	adult	238.0163	188.0481	-34.0005
002	2019-06-21t1559	1561150868.49	adult	242.0169	192.0487	-29.9999
002	2019-06-21t1959	1561165268.4	adult	246.0169	196.0487	-25.9999	1036.0919	0.92485	302.501	0.57775	272.8637	0.47956	0.010646	0.018005	527.6773	0.79898	664.9175	0.24661	397788.7812	0.56905	383.3407	-0.62949	253.1161	-0.24366	252.244	-0.04397	0.010638	0.0088654	314.5062	-0.41538	346.3388	-0.49622	333100.75	-0.25275
002	2019-06-21t2359	1561179668.01	adult	250.0168	200.0485	-22	1105.1573	1.3508	300.5891	0.5708	271.3408	0.45562	0.010622	-0.0055282	501.194	0.5421	665.193	0.32702	396176.375	0.58491	417.0205	-0.17492	252.9629	-0.18326	253.366	0.036368	0.01063	0.00068679	304.8822	-0.47041	330.7012	-0.59232	333152.1875	-0.18422
002	2019-06-22t0359	1561194067.91	adult	254.0167	204.0485	-18
002	2019-06-22t0759	1561208467.93	adult	258.0167	208.0485	-14
002	2019-06-22t1159	1561222867.91	adult	262.0167	212.0485	-10
002	2019-06-22t1559	1561237267.85	adult	266.0167	216.0485	-6
002	2019-06-22t1959	1561251668.22	adult	270.0168	220.0486	-1.9999
002	2019-06-22t2359	1561266067.79	dead	274.0167	224.0485	1.9999
003	2019-06-11t1158	1560272439.99	egg	-1.9922	-47.963	-254.0101
003	2019-06-11t1557	1560286784.17	larva	1.9922	-43.9785	-250.0257
003	2019-06-11t1957	1560301184.16	larva	5.9922	-39.9786	-246.0257
003	2019-06-11t2357	1560315584.81	larva	9.9924	-35.9784	-242.0255
003	2019-06-12t0357	1560329984.84	larva	13.9924	-31.9784	-238.0255
003	2019-06-12t0757	1560344385.13	larva	17.9925	-27.9783	-234.0254
003	2019-06-12t1157	1560358784.51	larva	21.9923	-23.9785	-230.0256
003	2019-06-12t1557	1560373184.75	larva	25.9924	-19.9784	-226.0255
003	2019-06-12t1957	1560387584.62	larva	29.9924	-15.9784	-222.0255
003	2019-06-13t0920	1560435754.17	larva	43.3728	-2.598	-208.6451
003	2019-06-13t0956	1560437914.67	larva	43.9729	-1.9979	-208.045	1922.4316	1.6014	364.6286	0.65934	315.401	0.41272	0.010614	-0.013255	758.2782	0.97831	1193.9816	1.1167	480945.1562	0.67694	1358.2329	0.73795	349.9323	1.0896	266.4611	0.7764	0.010622	-0.0050969	899.4946	1.0819	1128.3382	0.78585	461210.8438	1.0973
003	2019-06-13t1356	1560452299.23	adult	47.9687	1.9979	-204.0492	821.8272	-0.80396	311.6352	-0.53451	268.9551	-0.62937	0.01063	0.0025195	667.8063	0.10364	760.7285	-0.68002	410423.5938	-0.52776	825.3098	-0.81976	273.2389	-0.84013	206.7268	-1.3568	0.010663	0.033899	668.4982	-0.3197	775.8062	-0.64733	358762.6562	-0.85727
003	2019-06-13t1756	1560466696.37	adult	51.9679	5.9971	-200.05	837.3469	-0.77187	335.1451	-0.060096	324.5756	0.55233	0.010654	0.02618	628.7107	-0.28188	740.2226	-0.76267	440380.7188	-0.070829	1074.9442	-0.017208	286.7527	-0.51464	215.9568	-1.0885	0.010598	-0.028973	744.5364	0.23207	923.6652	0.038937	378800.2812	-0.4878
003	2019-06-13t2156	1560481095.25	adult	55.9675	9.9967	-196.0504	1029.7644	-0.33706	350.0587	0.24513	306.3254	0.10917	0.010598	-0.028484	702.1968	0.441	904.7259	-0.043313	462427.5	0.27585	1444.7656	1.2258	345.2131	1.0604	266.458	0.70134	0.010614	-0.013613	862.0095	1.1241	1179.5946	1.2747	455336.0938	1.0756
003	2019-06-14t0156	1560495498.29	adult	59.9684	13.9976	-192.0495	1103.9285	-0.16344	361.7718	0.49454	317.5313	0.34295	0.010622	-0.0049925	715.0306	0.57371	924.1125	0.057751	476815.1875	0.50654	1318.4879	0.89417	319.8944	0.38234	249.1479	0.031351	0.010614	-0.013832	777.8897	0.61772	1098.5526	0.99704	421940.75	0.39844
003	2019-06-14t0556	1560509898.53	adult	63.9685	17.9977	-188.0494	920.3538	-0.58647	332.6915	-0.24328	302.1489	-0.062014	0.010614	-0.012719	663.1293	0.056904	821.673	-0.38453	438820.125	-0.22326	1518.2548	1.6701	339.0102	0.95729	270.9027	0.82049	0.01059	-0.037409	828.1687	1.1009	1149.8434	1.3577	448171.4375	0.99572
003	2019-06-14t0956	1560524302.24	adult	67.9695	21.9987	-184.0484	822.9675	-0.81676	296.5186	-1.2064	265.7731	-1.0356	0.010606	-0.02044	563.2592	-0.95889	721.343	-0.83162	391404.625	-1.1776	681.4584	-1.2259	239.9662	-2.0265	199.0992	-1.9846	0.010654	0.024923	510.3775	-1.366	600.8449	-1.3831	315315.625	-2.0327
003	2019-06-14t1356	1560538712.58	adult	71.9724	26.0016	-180.0455	1595.8999	1.0303	344.51	-0.021476	289.6246	-0.47532	0.010646	0.018752	699.8934	0.44386	1049.4868	0.69537	453030.7188	-0.027815	613.4121	-1.4766	247.4767	-1.8734	208.2423	-1.7021	0.010646	0.016854	479.4857	-1.6465	559.1348	-1.6131	325431.8438	-1.8742
003	2019-06-14t1756	1560553101.88	adult	75.9694	29.9986	-176.0485	994.762	-0.40475	324.1583	-0.60658	275.9987	-0.90754	0.010638	0.010968	635.0376	-0.22016	807.7522	-0.41432	426592.3125	-0.60244	937.8289	-0.20731	307.8404	0.056867	254.311	0.084333	0.010638	0.0087877	694.0012	0.31163	833.9201	-0.032149	405117.9375	0.053047
003	2019-06-14t1959	1560560483.72	adult	78.0199	32.0491	-173.998	858.8705	-0.73392	320.5021	-0.72981	292.745	-0.46148	0.01063	0.0031556	577.0363	-0.82242	747.9604	-0.69149	422101.3125	-0.71792	884.8788	-0.38866	289.669	-0.5535	240.494	-0.4954	0.01063	0.00083368	605.5261	-0.47844	765.6061	-0.39522	381494.125	-0.54659
003	2019-06-14t2359	1560574886.1	adult	82.0206	36.0498	-169.9973	729.9648	-1.0484	288.4174	-1.6577	272.3103	-1.0705	0.010638	0.010961	542.4338	-1.1684	641.4172	-1.1921	379557.25	-1.6452	956.9921	-0.010223	289.7717	-0.53468	240.6441	-0.51966	0.010646	0.016272	595.2945	-0.49051	779.9516	-0.21155	381049.8125	-0.54306
003	2019-06-15t0359	1560589285.74	adult	86.0205	40.0497	-165.9974	667.5934	-1.1957	259.3106	-2.4616	232.1069	-2.2279	0.01063	0.0031409	493.4123	-1.644	606.9798	-1.347	341512.0625	-2.4342	754.99	-0.79882	276.3012	-0.96311	233.623	-0.81975	0.010622	-0.0073953	521.4239	-1.1493	674.0845	-0.78553	364165	-0.94693
003	2019-06-15t0759	1560603685.68	adult	90.0204	44.0496	-161.9975	749.4557	-0.98912	269.5007	-2.113	237.9929	-1.9882	0.010654	0.026725	500.7947	-1.515	632.9417	-1.2056	354123.875	-2.1035	667.6884	-1.1325	269.2838	-1.1603	231.2301	-0.92173	0.010614	-0.015358	512.2087	-1.1377	600.5899	-1.1888	355185.25	-1.1369
003	2019-06-15t1159	1560618086.21	adult	94.0206	48.0498	-157.9973	730.7654	-1.0305	263.7671	-2.2173	215.9757	-2.6132	0.010638	0.011027	532.4398	-1.1163	638.7055	-1.1635	347117.4375	-2.192	641.2841	-1.2047	252.9511	-1.7025	218.614	-1.4567	0.010606	-0.023305	472.2747	-1.4732	573.0626	-1.2972	333895.4062	-1.6722
003	2019-06-15t1559	1560632485.88	adult	98.0205	52.0497	-153.9974	1604.7982	1.0837	342.5432	0.25207	285.9499	-0.2669	0.010614	-0.01251	630.6374	0.030606	1147.5339	1.4508	451814.4375	0.27151	1058.7454	0.9492	308.8749	0.4584	258.4299	0.26081	0.01063	-7.8597e-06	675.1289	0.99749	875.3029	1.0271	406788.3125	0.45961
003	2019-06-15t1959	1560646886.41	adult	102.0206	56.0499	-149.9973	1183.3422	0.064402	337.468	0.20741	291.1646	0.027155	0.010622	-0.0048578	634.1971	0.15169	972.9851	0.60004	444782.8125	0.21905	975.8955	0.65419	303.0937	0.32166	254.8627	0.12335	0.010606	-0.023543	632.4808	0.65491	806.1112	0.65762	400083.7188	0.34888
003	2019-06-15t2359	1560661286.27	adult	106.0206	60.0498	-145.9973	765.4474	-0.94678	296.202	-0.9712	264.337	-0.75328	0.010663	0.03417	520.8689	-1.0652	630.3529	-1.1704	388913.25	-0.98169	898.1044	0.35411	310.3627	0.67505	263.5995	0.51784	0.010646	0.015513	606.6075	0.4906	772.7579	0.53656	408126.9375	0.65755
003	2019-06-16t0359	1560675686.39	adult	110.0206	64.0498	-141.9973	865.1419	-0.70632	330.2882	0.20312	294.7379	0.39698	0.010654	0.026138	586.7724	-0.23144	772.5829	-0.39243	433998.75	0.18237	1109.3313	1.6687	311.8164	0.80659	265.1324	0.60262	0.01063	-0.00015611	607.5708	0.64076	871.4027	1.4698	410662.1875	0.8066
003	2019-06-16t0759	1560690086.28	adult	114.0206	68.0498	-137.9973	832.4868	-0.78697	299.9037	-0.6678	271.1548	-0.30247	0.01063	0.0025201	558.6967	-0.4901	713.964	-0.68875	394973.125	-0.65519	578.5504	-1.3151	271.058	-0.68177	244.2429	-0.28797	0.01063	-4.0958e-05	445.9375	-1.2495	527.6384	-1.2444	356983.3125	-0.68035
003	2019-06-16t1159	1560704486.03	adult	118.0205	72.0497	-133.9974	741.2496	-1.0122	290.6083	-0.8814	273.0036	-0.13345	0.010606	-0.020917	512.0306	-0.98975	633.0654	-1.1191	383602.9688	-0.84514	1028.5955	1.469	317.879	1.1827	270.3471	0.87025	0.010646	0.015835	640.1574	1.3072	824.6958	1.3564	418010.9375	1.1636
003	2019-06-16t1559	1560718885.75	adult	122.0205	76.0497	-129.9974	877.4259	-0.67486	286.1863	-0.94871	237.4779	-1.3133	0.01059	-0.036493	577.9405	-0.1092	736.5859	-0.51983	378338.2812	-0.89808	520.0266	-1.5762	288.6155	0.11223	273.3634	1.0208	0.010622	-0.00743	414.9423	-1.4481	467.9264	-1.6005	380395.25	0.1208
003	2019-06-16t1959	1560733285.87	adult	126.0205	80.0497	-125.9974	1402.2386	0.63143	327.5532	0.5058	269.3032	-0.094013	0.01063	0.0024137	651.5505	0.88919	1029.5135	1.1787	431387.5938	0.50586	935.8997	1.0871	305.2544	0.8029	265.7554	0.69526	0.010622	-0.0071607	577.4638	0.71112	745.7089	0.88104	402325.3125	0.81129
003	2019-06-16t2359	1560747686.09	adult	130.0206	84.0498	-121.9973	806.1777	-0.85252	290.0761	-0.70009	250.7453	-0.71533	0.010671	0.041473	550.2087	-0.34361	666.5957	-0.88945	380579.8438	-0.72737	611.066	-0.9108	257.0297	-1.042	229.6659	-0.91611	0.01063	0.00095996	445.2223	-0.909	521.7809	-1.0038	338508.125	-1.0424
003	2019-06-17t0359	1560762086.49	adult	134.0207	88.0499	-117.9972	605.5686	-1.3613	250.0154	-2.0393	221.325	-1.7707	0.010598	-0.029368	441.8466	-1.7144	547.769	-1.5788	330270.3125	-1.9984	486.9725	-1.674	226.2317	-2.2325	207.8585	-1.9172	0.010654	0.0248	377.4062	-1.7234	426.7931	-1.7915	297268.5	-2.2535
003	2019-06-17t0759	1560776485.94	adult	138.0205	92.0497	-113.9974	797.354	-0.88064	271.9189	-1.2717	240.2246	-1.0525	0.010638	0.0093846	503.0326	-0.8922	677.0513	-0.8104	357845.3125	-1.2719	518.5027	-1.447	275.3083	-0.30966	259.9206	0.41062	0.01063	0.0015653	401.8679	-1.3681	462.0013	-1.445	362581	-0.31125
003	2019-06-17t1159	1560790888.46	adult	142.0212	96.0504	-109.9967	649.534	-1.264	292.7575	-0.53558	269.53	0.056466	0.010606	-0.0221	465.8284	-1.3654	556.7831	-1.5205	386439.9688	-0.50948	495.3071	-1.5851	287.6188	0.17309	278.8118	1.2553	0.010622	-0.0059277	383.5568	-1.5731	428.5784	-1.7196	379081.625	0.17968
003	2019-06-17t1559	1560805286.48	adult	146.0207	100.0499	-105.9972	652.3726	-1.2609	248.8674	-2.0818	223.0434	-1.6981	0.010646	0.016902	429.5005	-1.8354	532.9499	-1.6578	327260.5938	-2.0952	481.4152	-1.6668	216.0895	-2.6852	200.2569	-2.4025	0.010606	-0.02121	353.103	-1.9423	402.5213	-1.9384	285238.125	-2.6678
003	2019-06-17t1959	1560819686.01	adult	150.0205	104.0497	-101.9974	716.5313	-1.0894	255.7009	-1.8463	217.3249	-1.923	0.010638	0.0090221	499.3915	-0.88328	617.8343	-1.1335	336502.4375	-1.8544	788.2455	0.46771	281.4497	-0.087644	258.9759	0.28925	0.010614	-0.013127	442.019	-0.75944	578.8175	-0.2939	371232.1562	-0.073231
003	2019-06-17t2359	1560834086.19	adult	154.0206	108.0498	-97.9973	661.284	-1.2281	247.3291	-2.1499	216.206	-1.9765	0.010622	-0.0066156	475.5454	-1.1829	590.2056	-1.2842	325979.7188	-2.1446	443.0159	-1.9035	237.0141	-1.8966	221.8862	-1.4972	0.010614	-0.012909	350.9574	-1.9201	404.5839	-1.882	312621.625	-1.8847
003	2019-06-18t0359	1560848486.5	adult	158.0207	112.0499	-93.9972	599.9418	-1.3813	284.6211	-0.82622	263.4448	-0.20088	0.010638	0.0091007	451.8132	-1.4774	542.2915	-1.5555	374561.3438	-0.83329	445.9912	-1.8614	272.3235	-0.47929	263.2115	0.42093	0.010614	-0.012743	361.4024	-1.7491	405.7877	-1.8432	359194.6562	-0.46563
003	2019-06-18t0759	1560862886.22	adult	162.0206	116.0498	-89.9973	776.4127	-0.8896	243.0455	-2.3119	200.6645	-2.596	0.010614	-0.014255	487.1536	-0.97976	629.6564	-1.0021	320577.0625	-2.299	442.9853	-1.8472	250.1019	-1.3846	238.5564	-0.79112	0.010582	-0.043758	346.5387	-1.8922	411.3843	-1.7454	330884.75	-1.3415
003	2019-06-18t1159	1560877286.09	adult	166.0206	120.0498	-85.9973	552.8544	-1.4911	237.0972	-2.5289	206.2879	-2.3999	0.010622	-0.0063261	426.4307	-1.7602	496.5823	-1.7885	312494.0938	-2.5226	361.1489	-2.3961	228.0872	-2.2756	221.9706	-1.6241	0.01063	0.0031071	299.4205	-2.4453	330.7394	-2.4585	300390.7812	-2.2793
003	2019-06-18t1559	1560891686.29	adult	170.0206	124.0498	-81.9973	675.8146	-1.1428	235.4287	-2.5944	207.203	-2.3829	0.010646	0.017292	433.0937	-1.6456	590.4672	-1.1955	309588.7188	-2.6068	360.8123	-2.3599	220.8086	-2.5661	214.7925	-2.0082	0.010622	-0.0046578	296.3287	-2.4228	335.3731	-2.362	291025.75	-2.5632
003	2019-06-18t1959	1560906086.11	adult	174.0206	128.0498	-77.9973	488.8555	-1.6647	230.0666	-2.7867	215.5359	-2.0752	0.010622	-0.0060814	349.9816	-2.7181	440.7212	-2.0874	303227.75	-2.7786	443.7728	-1.6953	256.7083	-1.0885	251.4076	-0.26729	0.010663	0.034607	332.3646	-1.8813	385.584	-1.8143	337058.0312	-1.1235
003	2019-06-18t2359	1560920486.09	adult	178.0206	132.0498	-73.9973	512.9765	-1.5967	269.7056	-1.3417	258.8431	-0.40786	0.01063	0.0018925	376.9682	-2.325	447.6567	-2.0235	355202.25	-1.3399	333.6212	-2.4554	188.0435	-3.8515	181.3856	-3.6767	0.010646	0.018906	253.2322	-2.8308	280.7845	-2.7521	247277.1719	-3.8664
003	2019-06-19t0359	1560934886.52	adult	182.0207	136.0499	-69.9972	572.6211	-1.4216	236.6828	-2.5113	213.1617	-2.1729	0.01063	0.0020392	410.9493	-1.8336	498.0017	-1.6905	311711.25	-2.5062	355.6049	-2.2193	257.9971	-0.97693	256.621	-0.050315	0.010574	-0.051236	306.9281	-2.0431	334.417	-2.1463	341588.1875	-0.92353
003	2019-06-19t0759	1560949286.33	adult	186.0206	140.0498	-65.9973	738.6253	-0.92157	247.265	-2.096	225.3871	-1.6935	0.010638	0.0099916	416.7487	-1.7079	588.6559	-1.1035	325400.7812	-2.097	352.4757	-2.1606	250.4819	-1.2383	249.1245	-0.4228	0.010614	-0.012258	298.0727	-2.061	323.3605	-2.1565	330385.5625	-1.2246
003	2019-06-19t1159	1560963686.25	adult	190.0206	144.0498	-61.9973	453.8855	-1.7673	274.5066	-1.0862	266.6998	-0.088006	0.010606	-0.02121	361.2285	-2.3782	411.0514	-2.1715	362348.7188	-1.0605	480.826	-1.0893	264.7417	-0.61708	263.9147	0.28577	0.010606	-0.019949	308.7405	-1.8212	326.6841	-2.0199	349459.0625	-0.59408
003	2019-06-19t1559	1560978086.14	adult	194.0206	148.0498	-57.9973	488.205	-1.6572	279.4642	-0.8748	269.6927	0.036808	0.010622	-0.0055591	377.5947	-2.1009	433.76	-2.0001	368333.875	-0.8642	501.7245	-0.83093	259.9596	-0.75878	258.3234	0.012196	0.010646	0.019263	303.8865	-1.7805	324.3735	-1.9349	341846.875	-0.7755
003	2019-06-19t1959	1560992486.05	adult	198.0205	152.0497	-53.9974	489.5818	-1.6448	272.9726	-1.0657	264.376	-0.1578	0.010663	0.033693	368.3197	-2.1543	409.1002	-2.1224	358413.0625	-1.0908	360.7629	-1.8168	268.8051	-0.35528	268.5848	0.50596	0.010614	-0.011998	310.474	-1.5934	324.6469	-1.826	354553.9062	-0.33981
003	2019-06-19t2359	1561006886.08	adult	202.0206	156.0498	-49.9973	595.8717	-1.294	271.3896	-1.0734	257.673	-0.40048	0.010663	0.033722	420.8337	-1.4021	513.5078	-1.4235	356334.5625	-1.0983	361.0931	-1.7303	268.361	-0.31698	267.8629	0.47938	0.010614	-0.012071	316.0948	-1.4294	341.3843	-1.5705	353968.0938	-0.30159
003	2019-06-20t0359	1561021286.91	adult	206.0208	160.05	-45.9971	503.1894	-1.5792	275.8499	-0.87334	268.3902	0.027824	0.010614	-0.013284	373.2846	-1.9409	434.0711	-1.887	363846.0625	-0.85558	355.3848	-1.6876	249.0211	-1.0308	247.9621	-0.47583	0.010654	0.027089	299.5188	-1.5516	319.0289	-1.6939	327213.75	-1.054
003	2019-06-20t0759	1561035686	adult	210.0205	164.0497	-41.9974	523.0047	-1.5005	284.6655	-0.52264	277.7999	0.40598	0.010582	-0.044372	383.1072	-1.7414	429.0383	-1.878	376612.5	-0.47522	349.8239	-1.6478	236.7241	-1.4627	235.1018	-1.087	0.01063	0.0034964	285.4563	-1.648	308.2563	-1.7101	311765.6875	-1.4633
003	2019-06-20t1159	1561050087.28	adult	214.0209	168.0501	-37.997	479.1707	-1.6305	282.7728	-0.52719	276.6514	0.38924	0.010622	-0.0054159	364.389	-1.8973	420.4473	-1.8863	372694.5312	-0.51692	359.2174	-1.502	237.3244	-1.3818	235.0053	-1.071	0.010671	0.042603	287.6717	-1.5457	314.4567	-1.5743	311369.5625	-1.4185
003	2019-06-20t1559	1561064476.21	adult	218.0178	172.047	-34.0001	461.3736	-1.6767	286.6447	-0.33592	279.2202	0.51493	0.010598	-0.028818	370.9813	-1.7342	422.048	-1.8306	378657.6562	-0.30351	348.795	-1.5178	244.1431	-1.0509	242.7303	-0.67547	0.010614	-0.012566	294.1422	-1.3827	315.4607	-1.4902	322024.7812	-1.0368
003	2019-06-20t1959	1561078876.39	adult	222.0179	176.0471	-30	502.4851	-1.5142	287.1555	-0.26081	279.76	0.56299	0.010598	-0.028826	375.3462	-1.6012	435.811	-1.6945	379332.375	-0.22848	342.5297	-1.5007	236.4971	-1.3006	234.1539	-1.067	0.010606	-0.020623	283.6554	-1.4561	302.0753	-1.5584	312176.1875	-1.2798
003	2019-06-20t2359	1561093276.42	adult	226.0179	180.0471	-26	481.1	-1.576	283.1453	-0.33806	276.915	0.48392	0.010638	0.010222	360.7218	-1.71	409.5941	-1.8249	372619.2188	-0.3424	328.5622	-1.5517	235.9059	-1.2667	234.4062	-1.0317	0.010622	-0.0052822	284.768	-1.3644	303.2553	-1.4712	310923.9375	-1.2606
003	2019-06-21t0359	1561107677.04	adult	230.018	184.0472	-21.9999	435.8639	-1.7333	282.1672	-0.3132	276.212	0.48563	0.010638	0.01021	358.7989	-1.6574	401.1734	-1.8375	371332	-0.31746	310.174	-1.6467	232.5943	-1.3439	231.404	-1.1538	0.010622	-0.0055638	276.2135	-1.4161	293.6866	-1.5033	306559.25	-1.3381
003	2019-06-21t0759	1561122076.42	adult	234.0179	188.0471	-18	474.3588	-1.5718	285.7764	-0.13646	280.7284	0.68098	0.010622	-0.00546	359.6482	-1.5691	401.5775	-1.7895	376653.3125	-0.12603	338.1892	-1.3222	242.9543	-0.859	241.7621	-0.62806	0.010622	-0.0058546	291.8401	-1.094	314.8047	-1.1801	320213.7188	-0.85266
003	2019-06-21t1159	1561136474.87	adult	238.0174	192.0466	-14.0005	472.2136	-1.5659	281.1409	-0.23173	276.3484	0.54746	0.010566	-0.059904	355.5748	-1.5427	405.8315	-1.7132	372511.75	-0.17245	331.2846	-1.3117	238.3721	-0.98733	238.6854	-0.75285	0.010598	-0.029553	284.8182	-1.1199	309.0991	-1.163	314889.5625	-0.95886
003	2019-06-21t1559	1561150877.1	adult	242.0181	196.0473	-9.9998	464.3924	-1.5845	278.053	-0.27446	271.6266	0.4037	0.010646	0.018024	353.4592	-1.491	405.7549	-1.6652	365639.7188	-0.28534	352.7216	-1.0256	241.6602	-0.78873	241.2607	-0.60304	0.01063	0.0013579	290.735	-0.9316	310.6601	-1.0559	318266.5	-0.79034
003	2019-06-21t1959	1561165276.93	adult	246.018	200.0472	-5.9999	494.3916	-1.4405	279.0276	-0.18408	273.5225	0.50358	0.01063	0.0023223	354.1471	-1.4036	413.8624	-1.5572	367479.3125	-0.18077	331.7403	-1.1515	239.3387	-0.82373	239.0198	-0.68699	0.010598	-0.030191	285.5789	-0.92549	301.9494	-1.0777	316166.4375	-0.795
003	2019-06-21t2359	1561179676.58	adult	250.0179	204.0471	-2	447.4904	-1.6357	284.6581	0.056461	278.8051	0.72645	0.01063	0.0022954	363.8101	-1.2022	416.4887	-1.4861	374894.75	0.060874	330.99	-1.0768	240.5798	-0.70846	241.058	-0.56262	0.01063	0.00068669	290.6051	-0.73395	310.0234	-0.87499	316843.5625	-0.71046
003	2019-06-22t0359	1561194076.47	dead	254.0179	208.0471	2
004	2019-06-11t1158	1560272444.33	egg	-1.9923	-51.9605	-262.0103
004	2019-06-11t1557	1560286788.59	larva	1.9923	-47.976	-258.0258
004	2019-06-11t1957	1560301188.54	larva	5.9922	-43.976	-254.0258
004	2019-06-11t2357	1560315589.22	larva	9.9924	-39.9758	-250.0256
004	2019-06-12t0357	1560329989.24	larva	13.9924	-35.9758	-246.0256
004	2019-06-12t0757	1560344389.76	larva	17.9926	-31.9757	-242.0254
004	2019-06-12t1157	1560358788.95	larva	21.9924	-27.9759	-238.0257
004	2019-06-12t1557	1560373189.17	larva	25.9924	-23.9759	-234.0256
004	2019-06-12t1957	1560387589.15	larva	29.9924	-19.9759	-230.0256
004	2019-06-13t0920	1560435758.86	larva	43.3729	-6.5954	-216.6451
004	2019-06-13t0956	1560437919.21	larva	43.973	-5.9953	-216.045	925.7889	-0.57444	310.6781	-0.49661	273.2421	-0.47513	0.010638	0.010215	660.8911	0.042058	841.7654	-0.34778	408852.4375	-0.49535	848.0507	-0.77058	296.1013	-0.24291	235.7509	-0.28804	0.010614	-0.012909	693.0352	-0.20242	773.8647	-0.68255	390557.5625	-0.22903
004	2019-06-13t1356	1560452303.69	larva	47.9687	-1.9996	-212.0494	854.3159	-0.73205	347.0433	0.24422	317.8953	0.43222	0.010614	-0.013116	623.759	-0.32385	716.5987	-0.86621	457750.0625	0.26182	651.9105	-1.3472	288.792	-0.44296	252.0699	0.24299	0.01063	0.0024856	520.0078	-1.2796	590.1435	-1.4424	380339	-0.43955
004	2019-06-13t1756	1560466700.79	adult	51.9679	1.9996	-208.0502	1108.3621	-0.16385	343.5025	0.12871	305.3846	0.12306	0.010598	-0.028586	796.2471	1.3598	957.0552	0.16592	453766.8438	0.15846	1163.6578	0.26086	303.8088	-0.064827	232.4982	-0.49421	0.010654	0.025792	782.2035	0.4856	1002.8183	0.38997	399204.8125	-0.079963
004	2019-06-13t2156	1560481099.7	adult	55.9676	5.9993	-204.0505	1850.5939	1.5286	370.533	0.72064	316.2746	0.33896	0.010606	-0.020696	784.8849	1.2592	1295.696	1.6567	489103.5	0.74535	958.4595	-0.3474	291.862	-0.39467	224.8311	-0.82184	0.01063	0.0020223	677.33	-0.17344	848.6672	-0.24818	384382.2188	-0.39064
004	2019-06-14t0156	1560495502.82	adult	59.9684	10.0002	-200.0496	758.4174	-0.95886	322.9531	-0.43326	307.8162	0.11088	0.010646	0.018514	560.7113	-0.96847	644.033	-1.1792	424683.3438	-0.43718	678.2555	-1.2475	278.8571	-0.77715	235.4243	-0.48031	0.010654	0.025344	552.7566	-1.0384	634.5677	-1.2238	366418.2812	-0.78973
004	2019-06-14t0556	1560509903.05	adult	63.9685	14.0002	-196.0495	786.1737	-0.89934	316.4824	-0.64248	290.6136	-0.34754	0.010679	0.05011	586.2959	-0.7188	694.0491	-0.95732	414908.4375	-0.669	930.9447	-0.366	323.855	0.51278	259.6397	0.39246	0.010638	0.0094245	718.9376	0.25623	877.8416	-0.00031685	426193.1875	0.50766
004	2019-06-14t0956	1560524306.75	adult	67.9695	18.0013	-192.0485	1175.7853	0.016605	361.8071	0.45278	323.7383	0.45427	0.010606	-0.02044	776.9742	1.2215	1045.6323	0.64821	477585.375	0.47893	1019.1495	-0.0094419	314.8969	0.26048	257.6064	0.28273	0.010646	0.017064	630.0737	-0.38839	893.0458	0.14388	414089.375	0.24881
004	2019-06-14t1356	1560538717.12	adult	71.9724	22.0041	-188.0456	777.3292	-0.92881	349.0099	0.09669	323.4514	0.42949	0.010654	0.026612	562.9202	-0.96856	687.3959	-0.98537	458599.0625	0.082696	1008.1106	0.0053503	308.953	0.084186	253.3255	0.080355	0.010663	0.032584	650.5557	-0.16236	835.0347	-0.097978	405655.3125	0.058048
004	2019-06-14t1756	1560553106.41	adult	75.9694	26.0012	-184.0486	1167.9061	0.015173	345.3655	-0.030531	287.3831	-0.59007	0.010614	-0.012504	736.6529	0.83867	1011.2988	0.54695	455537.0938	-0.0087715	685.5614	-1.198	273.1841	-1.0968	232.0576	-0.81369	0.010654	0.024493	509.2899	-1.4007	597.7505	-1.401	358963.9375	-1.1084
004	2019-06-14t1959	1560560488.29	adult	78.02	28.0517	-181.9981	1805.7349	1.5775	433.7481	2.3996	373.0249	1.8259	0.010638	0.010991	884.7601	2.4003	1325.1476	2.0583	570812.5625	2.3836	985.2526	0.015272	290.79	-0.51532	236.1364	-0.67311	0.010582	-0.045927	612.7505	-0.40904	816.8616	-0.089365	384715.1875	-0.46368
004	2019-06-14t2359	1560574890.61	adult	82.0206	32.0523	-177.9974	1239.2734	0.20584	363.3377	0.47473	303.2155	-0.15578	0.010646	0.018808	738.5313	0.9033	1033.3562	0.70507	477789.125	0.46324	805.3317	-0.65212	327.1609	0.78914	291.3926	1.5901	0.01063	0.0005907	568.7086	-0.76305	676.8897	-0.86277	430870.9062	0.78955
004	2019-06-15t0359	1560589290.32	adult	86.0205	36.0522	-173.9975	1202.2452	0.11729	302.7085	-1.2014	264.4589	-1.2445	0.010622	-0.004683	605.6491	-0.44665	829.0012	-0.2579	398969.8125	-1.1777	1173.5739	1.0571	308.699	0.20825	257.2714	0.17505	0.010663	0.031838	640.5866	0.12289	885.1142	0.61057	405321.75	0.17759
004	2019-06-15t0759	1560603690.24	adult	90.0205	40.0522	-169.9975	1385.7852	0.56426	337.9633	-0.090195	282.717	-0.59484	0.010654	0.026725	714.5466	0.78883	960.0377	0.41935	444083.75	-0.10473	1015.6819	0.47974	318.88	0.66156	270.8556	0.76087	0.010614	-0.015358	604.0046	-0.12459	734.1678	-0.26765	420602.75	0.68011
004	2019-06-15t1159	1560618090.78	adult	94.0206	44.0524	-165.9974	1640.9756	1.1779	368.5876	0.92619	317.4089	0.61792	0.010614	-0.012444	738.6746	1.1333	1142.6884	1.3744	486166.9688	0.93967	909.5955	0.091917	310.5488	0.43828	252.96	0.012126	0.010679	0.047315	654.6871	0.59751	787.9259	0.24089	407129.4375	0.38741
004	2019-06-15t1559	1560632490.43	adult	98.0205	48.0523	-161.9975	842.2624	-0.75928	306.9744	-0.82935	262.6022	-1.0262	0.010606	-0.02031	624.4175	-0.038238	743.5278	-0.61498	405206.25	-0.79187	537.1777	-1.6784	260.4947	-1.3548	228.6033	-1.0206	0.010622	-0.0078305	442.1728	-1.7134	489.0202	-1.8353	343332	-1.3412
004	2019-06-15t1959	1560646890.97	adult	102.0207	52.0524	-157.9973	976.9297	-0.43427	301.7286	-0.89422	249.8633	-1.3419	0.01063	0.002966	641.8368	0.23775	844.1485	-0.069988	397376.5625	-0.87718	950.9296	0.52312	326.3474	1.1986	284.5646	1.4035	0.010606	-0.023543	611.3029	0.40302	746.8269	0.20388	430778.5938	1.226
004	2019-06-15t2359	1560661290.85	adult	106.0207	56.0524	-153.9974	959.6948	-0.47607	327.2115	-0.0016427	295.2466	0.28947	0.01059	-0.036244	552.1076	-0.7062	738.277	-0.59891	432573.6562	0.042494	892.7894	0.32502	318.9168	0.9994	282.1206	1.3186	0.010622	-0.0079906	563.2084	-0.035685	718.8581	0.11111	420332.3125	1.0084
004	2019-06-16t0359	1560675691.1	adult	110.0207	60.0525	-149.9973	999.4619	-0.37908	330.3545	0.20523	274.7386	-0.28875	0.01063	0.0025959	699.5834	1.0934	906.072	0.32733	435076.875	0.20805	905.6351	0.50738	329.7271	1.4893	282.4594	1.3543	0.010646	0.015525	641.1197	1.0546	786.5105	0.78027	433591.1875	1.4694
004	2019-06-16t0759	1560690090.94	adult	114.0207	64.0524	-145.9973	908.3824	-0.60089	306.4437	-0.45704	265.9121	-0.48504	0.010646	0.018203	576.7186	-0.27384	725.2117	-0.62704	402973.5	-0.46167	694.4419	-0.63006	248.2601	-1.5555	204.3119	-2.0278	0.010622	-0.0078636	482.6685	-0.78992	597.3929	-0.66368	327206.8125	-1.5459
004	2019-06-16t1159	1560704490.57	adult	118.0206	68.0523	-141.9974	1243.5327	0.227	302.1107	-0.50509	256.5781	-0.71426	0.01063	0.0025179	637.6602	0.54863	852.2702	0.10294	397879.875	-0.49447	687.0763	-0.60648	314.8318	1.0654	291.123	1.7803	0.010622	-0.0076692	489.974	-0.59176	588.0304	-0.65231	414948.2812	1.0741
004	2019-06-16t1559	1560718890.44	adult	122.0206	72.0523	-137.9975	717.6841	-1.0707	281.8058	-1.094	248.8873	-0.90408	0.010654	0.026049	542.3721	-0.55263	649.8268	-1.0104	370292.8438	-1.0985	832.6268	0.36225	316.7313	1.1997	272.373	0.9772	0.010614	-0.015241	594.0249	0.83154	725.5902	0.61717	417768.625	1.2176
004	2019-06-16t1959	1560733290.47	adult	126.0206	76.0523	-133.9975	966.2167	-0.45312	308.027	-0.14963	274.8958	0.10913	0.010646	0.018097	546.046	-0.44698	716.6999	-0.61379	405055.5312	-0.15897	782.9614	0.1243	302.4081	0.69242	265.1342	0.6677	0.010606	-0.022771	548.3734	0.33939	671.1766	0.23315	399178.6875	0.71859
004	2019-06-16t2359	1560747690.74	adult	130.0206	80.0524	-129.9974	1164.1382	0.04285	328.9004	0.61823	276.0632	0.21456	0.010614	-0.013458	624.9995	0.61744	846.2094	0.15328	433819.5625	0.63479	820.0468	0.42291	342.7131	2.2952	301.8588	2.3097	0.010622	-0.0068631	610.207	1.2044	713.772	0.67877	451695.875	2.304
004	2019-06-17t0359	1560762091.11	adult	134.0207	84.0525	-125.9973	573.3829	-1.4424	294.3347	-0.5177	271.2938	0.082392	0.01063	0.0018541	468.6836	-1.3649	516.3586	-1.7633	387638.75	-0.511	740.6271	-0.033102	287.8381	0.1759	256.8397	0.28818	0.01063	0.0012591	507.0374	-0.060383	585.1706	-0.39303	379082.8125	0.17474
004	2019-06-17t0759	1560776490.58	adult	138.0206	88.0523	-121.9974	769.9489	-0.95051	292.936	-0.54218	255.8442	-0.4684	0.010646	0.017232	535.8453	-0.45995	671.271	-0.8447	385210.8438	-0.55283	819.2386	0.52759	329.5875	1.823	291.703	1.8541	0.010654	0.025107	575.7155	0.86665	702.3063	0.69524	433078	1.7919
004	2019-06-17t1159	1560790893.17	adult	142.0213	92.053	-117.9967	1179.9343	0.10604	351.9847	1.5414	308.2856	1.5153	0.010638	0.0091693	638.2576	0.9264	907.1028	0.57598	463211.9375	1.5332	628.2993	-0.69699	286.8994	0.14462	252.5854	0.052258	0.010622	-0.0059277	497.8248	-0.09854	571.9603	-0.42852	378133.375	0.15119
004	2019-06-17t1559	1560805291.08	adult	146.0207	96.0525	-113.9973	483.6296	-1.7029	303.0901	-0.16521	292.4155	0.92401	0.010646	0.016902	407.7971	-2.1255	448.2223	-2.1683	398563.4375	-0.17991	630.9147	-0.65066	271.5733	-0.47201	244.9178	-0.3324	0.010614	-0.01341	446.235	-0.7344	534.4214	-0.7357	358205.1875	-0.45796
004	2019-06-17t1959	1560819690.67	adult	150.0206	100.0523	-109.9974	653.5716	-1.2564	287.8692	-0.70372	256.7922	-0.42867	0.010663	0.032599	514.1304	-0.6858	602.1493	-1.2285	377972.3125	-0.73435	622.2834	-0.67926	298.8727	0.6128	272.121	0.90479	0.010646	0.018191	478.1688	-0.28804	549.8405	-0.56147	393017.625	0.59168
004	2019-06-17t2359	1560834090.89	adult	154.0207	104.0524	-105.9974	731.2082	-1.0409	310.279	0.09129	286.6543	0.69138	0.01063	0.0012076	505.2795	-0.78497	623.0616	-1.0849	408637.4375	0.092909	619.9935	-0.66188	293.5384	0.39059	266.0538	0.58985	0.010654	0.026269	467.3025	-0.39617	567.654	-0.35857	385709.4375	0.36041
004	2019-06-18t0359	1560848491.18	adult	158.0208	108.0525	-101.9973	793.36	-0.85981	278.7316	-1.0362	240.9683	-1.0523	0.010574	-0.053248	566.1235	0.048093	715.9121	-0.50153	369040.625	-0.98292	813.379	0.75086	310.719	1.081	271.213	0.8019	0.010663	0.034307	556.3676	0.81076	669.0934	0.6411	407974	1.0391
004	2019-06-18t0759	1560862890.85	adult	162.0207	112.0524	-97.9974	851.4106	-0.68542	286.3045	-0.76463	240.1997	-1.0931	0.010638	0.0092143	627.3452	0.88692	776.0774	-0.11225	376776.75	-0.77175	608.2049	-0.65974	292.5112	0.34151	274.0318	0.90744	0.010622	-0.0048166	438.8008	-0.68243	515.3983	-0.75764	385529.75	0.34715
004	2019-06-18t1159	1560877290.77	adult	166.0206	116.0524	-93.9974	759.0018	-0.92313	288.6474	-0.67731	260.8472	-0.31506	0.010614	-0.014137	502.8392	-0.74456	600.1777	-1.1581	380725.9688	-0.66103	696.9945	0.042242	254.5812	-1.197	225.7912	-1.4403	0.010614	-0.012529	429.9047	-0.73924	553.4544	-0.33331	335792.5625	-1.1848
004	2019-06-18t1559	1560891690.96	adult	170.0207	120.0524	-89.9973	894.5591	-0.53226	301.1214	-0.22627	267.386	-0.073171	0.010638	0.0094447	524.7794	-0.42903	715.0582	-0.43635	396275.7812	-0.23401	538.5598	-1.0546	281.4986	-0.094714	264.5054	0.39171	0.010606	-0.02027	408.5788	-0.95754	479.1824	-0.98169	371578.0938	-0.071911
004	2019-06-18t1959	1560906090.79	adult	174.0206	124.0524	-85.9974	1237.882	0.45777	305.7724	-0.05054	259.7508	-0.37153	0.01063	0.001742	579.952	0.32934	885.7224	0.63021	402702.25	-0.05025	562.1246	-0.81668	278.7247	-0.19289	258.0736	0.055102	0.01063	0.0031926	430.9454	-0.5967	509.7572	-0.61662	367080.4062	-0.19589
004	2019-06-18t2359	1560920490.72	adult	178.0206	128.0524	-81.9974	1186.8248	0.34445	349.0009	1.525	313.2329	1.6939	0.010638	0.0097278	544.2496	-0.11226	788.4428	0.063827	459285.125	1.5136	641.0181	-0.15053	296.9858	0.57214	270.2268	0.62294	0.010598	-0.028002	474.5994	0.048941	579.3519	0.13842	392318.3125	0.60644
004	2019-06-19t0359	1560934891.19	adult	182.0208	132.0525	-77.9973	810.0715	-0.72601	319.0619	0.45831	289.8112	0.79248	0.010614	-0.013596	556.8184	0.090412	718.934	-0.33267	420842.5938	0.47479	702.6073	0.40417	289.6033	0.30278	260.6661	0.14541	0.010646	0.018966	483.9139	0.25473	598.6209	0.41716	380828.375	0.28308
004	2019-06-19t0759	1560949290.98	adult	186.0207	136.0524	-73.9973	808.9208	-0.7122	298.3745	-0.26438	266.5594	-0.10141	0.010638	0.0099916	502.6467	-0.57927	702.0333	-0.40392	392660.8125	-0.27177	637.7379	0.0095437	327.5635	1.8705	303.3234	2.1978	0.010622	-0.0044455	510.9057	0.69536	576.222	0.29789	431728.6875	1.8793
004	2019-06-19t1159	1560963691.08	adult	190.0207	140.0525	-69.9973	870.334	-0.50631	343.8404	1.38	310.9519	1.6211	0.010614	-0.01341	543.5045	0.0052991	699.1238	-0.38555	453525.4688	1.3943	696.8067	0.56116	314.4641	1.3787	288.6548	1.4808	0.010646	0.019171	497.9538	0.62292	599.5189	0.62627	413520.3438	1.3585
004	2019-06-19t1559	1560978090.85	adult	194.0207	144.0524	-65.9974	789.518	-0.72923	331.9985	0.97954	300.1674	1.2126	0.010614	-0.013371	530.5868	-0.11135	671.8568	-0.5158	437906.0625	0.9944	633.3698	0.17867	298.9832	0.79997	281.0129	1.1072	0.010638	0.011415	449.1939	0.093201	524.5396	0.0047538	393461.9375	0.79004
004	2019-06-19t1959	1560992490.73	adult	198.0206	148.0524	-61.9974	607.4241	-1.2754	320.4278	0.59772	297.7357	1.1285	0.01063	0.0022793	495.5739	-0.50888	557.3868	-1.1921	422003.4375	0.5965	549.9022	-0.36052	297.623	0.79098	281.1608	1.1126	0.010614	-0.011998	429.0213	-0.064528	476.6628	-0.35219	392564.8125	0.8082
004	2019-06-19t2359	1561006890.75	adult	202.0206	152.0524	-57.9974	845.3878	-0.49363	317.6914	0.53701	283.777	0.60292	0.010614	-0.013326	554.6501	0.31863	760.2184	0.13718	419034.9062	0.5538	429.6163	-1.1975	278.6231	0.090902	271.6028	0.65986	0.01063	0.0035648	366.2452	-0.77605	404.4919	-0.95272	366946.6875	0.09006
004	2019-06-20t0359	1561021291.57	adult	206.0209	156.0526	-53.9972	935.4758	-0.16264	336.1935	1.2126	300.9881	1.2783	0.01063	0.0023516	564.1098	0.50151	714.6625	-0.098	442766.7812	1.2124	496.7974	-0.57709	299.8242	0.9854	292.0131	1.6491	0.01063	0.0035451	388.3215	-0.38564	437.6705	-0.52279	394868.5	0.98455
004	2019-06-20t0759	1561035690.65	adult	210.0206	160.0523	-49.9974
004	2019-06-20t1159	1561050092.11	adult	214.021	164.0527	-45.997	785.8853	-0.57647	304.7277	0.22188	275.7333	0.35434	0.01063	0.0024077	497.957	-0.19745	623.6759	-0.56587	401326.3438	0.22451	450.6214	-0.75897	283.789	0.47243	279.2747	1.0654	0.010614	-0.012332	359.5635	-0.56742	404.8006	-0.65034	374317.7188	0.48893
004	2019-06-20t1559	1561064480.95	adult	218.0179	168.0496	-42.0001	1008.6216	0.2503	319.0604	0.76293	282.7608	0.64879	0.010646	0.018088	535.8078	0.36189	752.9457	0.34294	419564.375	0.74953	426.0818	-0.87514	279.8098	0.38129	276.7718	0.96899	0.01063	0.0030699	342.8669	-0.70263	383.7699	-0.77412	368509.5625	0.38068
004	2019-06-20t1959	1561078881.11	adult	222.018	172.0497	-38.0001	584.4099	-1.2183	309.864	0.50403	296.5418	1.194	0.010614	-0.013238	436.8491	-0.81943	490.5633	-1.3308	408710.6875	0.5233	378.076	-1.1982	266.8774	-0.073051	265.9905	0.4723	0.010646	0.018496	314.0835	-1.0199	337.3043	-1.1795	350943.8125	-0.09007
004	2019-06-20t2359	1561093281.18	adult	226.018	176.0497	-34.0001	642.936	-0.97546	292.0746	-0.039261	270.2409	0.23428	0.010606	-0.021049	475.2251	-0.25525	585.2364	-0.64394	385538.5	-0.013774	506.5927	0.0012188	251.6332	-0.62727	250.6554	-0.24543	0.010622	-0.0052823	298.839	-1.157	318.5801	-1.3019	331652.5938	-0.62036
004	2019-06-21t0359	1561107681.76	adult	230.0181	180.0499	-29.9999	611.0314	-1.0645	285.0849	-0.21619	267.7432	0.17055	0.010598	-0.028849	447.5281	-0.53048	543.5927	-0.86805	376597.1562	-0.18432	526.3688	0.28846	251.4638	-0.57172	249.6685	-0.2692	0.010638	0.010095	306.1435	-0.96136	344.3379	-0.92738	330926.3125	-0.58046
004	2019-06-21t0759	1561122081.14	adult	234.018	184.0497	-26.0001	886.2351	0.049364	292.5459	0.087188	263.4978	0.043284	0.010614	-0.013272	482.3421	-0.011334	654.6593	-0.044551	385868.0312	0.10562	429.6359	-0.48077	275.4714	0.48073	270.2082	0.75095	0.010622	-0.0058546	348.2003	-0.20925	383.6534	-0.37238	363071.3438	0.48922
004	2019-06-21t1159	1561136479.6	adult	238.0175	188.0493	-22.0005	709.1008	-0.60273	290.4141	0.072726	267.5271	0.2227	0.010606	-0.021081	470.7462	-0.080779	612.9647	-0.26587	383346.5625	0.098402	482.0789	0.11759	246.9389	-0.63184	244.9739	-0.44767	0.010622	-0.0061538	298.3231	-0.90019	336.9316	-0.82522	325465.5	-0.62528
004	2019-06-21t1559	1561150881.86	adult	242.0182	192.0499	-17.9999	803.47	-0.1573	291.936	0.17865	266.6562	0.22165	0.010663	0.033755	496.9142	0.32974	698.3849	0.40776	383312.0312	0.15406	383.7225	-0.72226	241.1771	-0.80892	240.1273	-0.6581	0.010614	-0.014277	286.2957	-1.0067	309.1946	-1.0744	318112.6562	-0.79523
004	2019-06-21t1959	1561165281.69	adult	246.0181	196.0498	-13.9999	879.4743	0.24101	281.8553	-0.092299	259.7256	0.00069697	0.010598	-0.028901	448.7365	-0.20299	623.1389	-0.053538	372330.875	-0.060748	348.0135	-0.98684	251.919	-0.29404	251.6947	-0.070669	0.01063	0.0010303	304.2849	-0.5956	320.5597	-0.83388	331777.3125	-0.29511
004	2019-06-21t2359	1561179681.39	adult	250.018	200.0498	-10	968.3287	0.72945	286.1451	0.10447	260.6348	0.067195	0.010622	-0.0055282	448.5068	-0.12681	715.1408	0.69118	377139.1875	0.11614	378.5226	-0.57849	250.8065	-0.2747	248.6984	-0.19079	0.010598	-0.030534	305.7549	-0.45426	335.1356	-0.53166	331315.4375	-0.24347
004	2019-06-22t0359	1561194081.24	adult	254.018	204.0497	-6
004	2019-06-22t0759	1561208481.3	adult	258.018	208.0497	-2
004	2019-06-22t1159	1561222881.45	dead	262.0181	212.0498	2
005	2019-06-11t1158	1560272448.79	egg	-1.9923	-55.96	-238.0101
005	2019-06-11t1557	1560286793.08	larva	1.9923	-51.9755	-234.0256
005	2019-06-11t1957	1560301193.06	larva	5.9923	-47.9755	-230.0256
005	2019-06-11t2357	1560315593.67	larva	9.9924	-43.9753	-226.0254
005	2019-06-12t0357	1560329993.68	larva	13.9924	-39.9753	-222.0254
005	2019-06-12t0757	1560344394.17	larva	17.9926	-35.9752	-218.0253
005	2019-06-12t1157	1560358793.43	larva	21.9924	-31.9754	-214.0255
005	2019-06-12t1557	1560373193.64	larva	25.9924	-27.9753	-210.0254
005	2019-06-12t1957	1560387593.66	larva	29.9924	-23.9753	-206.0254
005	2019-06-13t0920	1560435763.31	larva	43.3729	-10.5949	-192.645
005	2019-06-13t0956	1560437923.74	larva	43.973	-9.9947	-192.0448	636.4247	-1.2062	275.1841	-1.2571	251.971	-0.9231	0.010614	-0.013255	507.1097	-1.4364	589.0157	-1.3987	362967.8125	-1.2415	805.2324	-0.89719	263.1774	-1.0579	204.0853	-1.3856	0.010622	-0.0050969	593.5426	-0.82134	703.4219	-0.97436	346867.8125	-1.0492
005	2019-06-13t1356	1560452308.23	larva	47.9687	-5.999	-188.0491	1592.1179	0.90121	351.3084	0.33803	315.6424	0.38335	0.010663	0.033933	715.1299	0.56293	1174.1476	1.0643	461268	0.32052	1124.2064	0.089497	281.8467	-0.62032	220.8951	-0.85695	0.010622	-0.0053381	743.8214	0.16721	944.3418	0.074411	371473.9375	-0.61118
005	2019-06-13t1756	1560466705.33	larva	51.9679	-1.9998	-184.05	1947.741	1.7193	387.3839	1.12	341.7699	0.93693	0.010646	0.018321	805.3091	1.4486	1301.5261	1.6411	509409.875	1.1116	828.6608	-0.78916	283.9561	-0.5884	235.703	-0.37908	0.010582	-0.044514	597.2884	-0.75904	725.8406	-0.83838	375674	-0.55029
005	2019-06-13t2156	1560481104.24	adult	55.9676	1.9998	-180.0503	1968.3141	1.7961	361.488	0.51058	318.0249	0.37939	0.010654	0.026282	655.2829	-0.023189	1226.1303	1.3542	474995.25	0.49704	1053.9358	-0.038537	332.1389	0.70384	283.1151	1.3108	0.010679	0.049214	628.2878	-0.518	917.2672	0.067498	435434.125	0.6643
005	2019-06-14t0156	1560495507.26	adult	59.9684	6.0007	-176.0494	1462.9072	0.66299	379.3194	0.91395	320.9967	0.42573	0.01059	-0.036169	829.7725	1.7204	1187.3262	1.2202	501460.1875	0.95267	1010.1502	-0.13727	294.9592	-0.32219	237.2527	-0.41214	0.010646	0.017485	651.5899	-0.31138	882.2347	-0.038365	387871.375	-0.33064
005	2019-06-14t0556	1560509907.55	adult	63.9685	10.0008	-172.0493	759.5985	-0.96131	376.235	0.8291	361.9418	1.418	0.010598	-0.028307	619.0806	-0.38781	696.812	-0.94492	497006.5	0.86139	702.4164	-1.1583	277.498	-0.84691	232.7863	-0.62804	0.010598	-0.029633	546.667	-1.0759	622.8158	-1.2736	366574.875	-0.81626
005	2019-06-14t0956	1560524311.3	adult	67.9695	14.0018	-168.0483	1462.1451	0.693	368.771	0.62975	351.5675	1.1695	0.010622	-0.0048276	782.291	1.2758	1124.476	1.008	486040.125	0.64144	1252.2355	0.8302	287.7088	-0.56934	232.3	-0.69798	0.010663	0.032793	699.413	0.17792	1001.9353	0.71292	377761.6875	-0.59029
005	2019-06-14t1356	1560538721.73	adult	71.9724	18.0047	-164.0454	2240.335	2.5726	359.3254	0.36757	328.2528	0.55791	0.010614	-0.012567	705.7358	0.50411	1046.3085	0.68062	473950.1875	0.38736	816.2888	-0.71486	300.0751	-0.1985	257.4757	0.24444	0.010654	0.024713	595.3245	-0.64152	721.3294	-0.72242	394298.7188	-0.21548
005	2019-06-14t1756	1560553110.98	adult	75.9695	22.0017	-160.0484	1145.9641	-0.038043	349.4359	0.080032	321.8073	0.36989	0.01063	0.0031323	645.303	-0.1132	834.943	-0.28591	460207.0625	0.087011	1158.3029	0.65849	274.4773	-1.0538	219.423	-1.3236	0.01063	0.00095272	640.4099	-0.18518	890.1997	0.29405	361486.5625	-1.0449
005	2019-06-14t1959	1560560492.89	adult	78.02	24.0523	-157.9979	1427.3154	0.65374	386.668	1.0986	346.1501	1.0602	0.010582	-0.04361	773.1941	1.2319	1228.8057	1.5993	511561.7188	1.1479	1030.4111	0.197	349.6344	1.4888	305.0849	2.1388	0.010671	0.040128	659.2807	0.037987	831.445	-0.0023399	458720.3125	1.4411
005	2019-06-14t2359	1560574895.15	adult	82.0206	28.0529	-153.9972	1769.6606	1.512	409.7847	1.7967	373.3985	1.9214	0.010574	-0.051394	839.996	1.9752	1300.5921	1.9986	542555	1.8534	622.2856	-1.4269	302.4035	-0.087433	271.5345	0.76454	0.010622	-0.0072322	497.3275	-1.4948	568.6264	-1.5469	398567.8125	-0.074492
005	2019-06-15t0359	1560589294.9	adult	86.0205	32.0528	-149.9973	1394.1493	0.58856	352.0613	0.2318	323.3283	0.54496	0.010638	0.010977	677.6453	0.32143	961.3184	0.39114	463312.625	0.22944	604.7819	-1.4648	251.1088	-1.8739	229.5318	-0.99185	0.010687	0.055522	465.6034	-1.7453	525.4282	-1.769	328952.5625	-1.909
005	2019-06-15t0759	1560603694.8	adult	90.0205	36.0528	-145.9973	1669.7711	1.2575	398.1624	1.6885	335.9049	1.0622	0.01063	0.003182	848.5605	2.2333	1278.8976	2.0034	524379.875	1.6793	1038.8423	0.58704	362.7339	2.2725	315.694	2.6648	0.010598	-0.030945	697.0036	0.90184	901.6197	0.88705	479171.5625	2.3069
005	2019-06-15t1159	1560618095.35	adult	94.0207	40.0529	-141.9972	1511.7627	0.86437	333.7015	-0.12001	294.3531	-0.11651	0.010638	0.011027	664.1177	0.32001	930.4458	0.30561	439151.1562	-0.11923	781.8911	-0.52523	275.0407	-0.88148	238.9812	-0.58568	0.010614	-0.015506	516.6152	-0.96983	703.0595	-0.36661	362778.7188	-0.85988
005	2019-06-15t1559	1560632494.96	adult	98.0206	44.0528	-137.9973	661.1401	-1.197	330.438	-0.11597	316.6729	0.73221	0.010582	-0.04364	527.8444	-1.1071	608.6367	-1.3047	437169.4375	-0.062619	751.5052	-0.59864	319.0905	0.84126	294.9129	1.8281	0.010614	-0.015641	502.5392	-1.0109	596.9192	-1.0357	420880.4062	0.85953
005	2019-06-15t1959	1560646895.56	adult	102.0207	48.053	-133.9971	945.5927	-0.50997	340.2625	0.29355	313.6822	0.77357	0.010606	-0.02047	558.3992	-0.70216	745.7557	-0.58169	449146.4375	0.31996	755.7556	-0.50158	326.0835	1.1887	288.6163	1.5782	0.010614	-0.015744	544.6554	-0.38968	676.0602	-0.33774	430104.1875	1.2067
005	2019-06-15t2359	1560661295.42	adult	106.0207	52.053	-129.9972	633.8331	-1.2657	328.0072	0.023236	312.6333	0.87603	0.010606	-0.020679	463.6269	-1.7231	550.1376	-1.5951	432969.5625	0.051782	763.0071	-0.38534	305.2802	0.48234	282.5368	1.3366	0.010606	-0.0236	463.0378	-1.2504	595.219	-0.86482	402969.9062	0.50931
005	2019-06-16t0359	1560675695.75	adult	110.0208	56.053	-125.9971	1170.8223	0.03841	372.3391	1.5376	336.6661	1.8346	0.010654	0.026138	663.3553	0.66795	937.4601	0.49658	489253.625	1.4983	934.1382	0.66988	317.0665	1.0067	280.8041	1.2825	0.010606	-0.023588	526.1157	-0.36395	673.2521	-0.13962	418527.75	1.034
005	2019-06-16t0759	1560690095.6	adult	114.0207	60.053	-121.9971	975.9104	-0.43533	336.483	0.511	302.89	0.80274	0.010671	0.041817	543.5226	-0.67219	761.288	-0.4291	441465.75	0.4694	961.164	0.94652	309.6128	0.79579	270.7735	0.86796	0.010622	-0.0078636	521.5971	-0.30281	708.668	0.26274	408069.625	0.8047
005	2019-06-16t1159	1560704495.17	adult	118.0206	64.0529	-117.9972	1386.6896	0.58017	389.1108	2.3412	338.1508	2.1702	0.010646	0.018201	741.6735	1.8223	1042.2176	1.1619	511680.7188	2.3007	831.3759	0.27047	318.89	1.2217	281.1672	1.3442	0.010622	-0.0076692	557.9129	0.26729	686.9818	0.18754	420297.0625	1.2304
005	2019-06-16t1559	1560718895.07	adult	122.0206	68.0529	-113.9972	1085.0691	-0.16037	356.1121	1.3703	302.8348	1.0309	0.010638	0.010342	723.7465	1.7086	944.599	0.65644	468643.5312	1.3519	494.987	-1.7315	247.9322	-1.4613	226.1975	-1.0579	0.010663	0.031803	379.7818	-1.8956	419.506	-2.0172	325534.9375	-1.4892
005	2019-06-16t1959	1560733295.08	adult	126.0206	72.0529	-109.9972	1187.0889	0.09627	342.0171	0.99131	287.7196	0.57492	0.010606	-0.021022	665.8608	1.0704	950.7383	0.72733	451462.5625	1.0127	681.3707	-0.51527	304.2057	0.7622	280.9193	1.3681	0.010622	-0.0071607	481.1486	-0.51964	608.521	-0.3115	400943.1875	0.77057
005	2019-06-16t2359	1560747695.38	adult	130.0207	76.0529	-105.9972	942.7497	-0.51091	312.0013	0.044408	265.8837	-0.15932	0.010606	-0.021258	648.7744	0.92295	851.946	0.18658	411841.7188	0.072477	710.7042	-0.27491	259.0388	-0.96375	233.3568	-0.75119	0.010614	-0.014674	433.6223	-1.0576	552.6957	-0.73289	341672.25	-0.94882
005	2019-06-17t0359	1560762095.71	adult	134.0208	80.053	-101.9971	1174.5023	0.073485	296.9983	-0.42625	245.2104	-0.88489	0.010654	0.025396	608.549	0.45642	808.5639	-0.046647	390255.7812	-0.44314	709.3117	-0.23568	273.9969	-0.3652	246.7696	-0.16523	0.010654	0.0248	463.8814	-0.61401	571.0379	-0.51782	360031.875	-0.39069
005	2019-06-17t0759	1560776495.17	adult	138.0206	84.0529	-97.9972	566.3734	-1.4695	322.4875	0.48362	313.3553	1.6822	0.01063	0.0015494	436.0286	-1.7749	515.3114	-1.7702	424716.0938	0.48526	458.6257	-1.8401	273.2897	-0.38897	262.7065	0.53715	0.010654	0.025107	371.2141	-1.7621	421.3867	-1.8067	359102.6875	-0.41501
005	2019-06-17t1159	1560790898.02	adult	142.0214	88.0537	-93.9964	1179.1744	0.10408	321.2085	0.46214	281.7353	0.51589	0.010622	-0.006489	557.6193	-0.14538	834.1738	0.13955	423352.8125	0.47264	461.7995	-1.8088	273.8363	-0.37227	263.0435	0.53199	0.01063	0.0018957	374.4156	-1.691	413.2784	-1.8574	360642.4688	-0.3743
005	2019-06-17t1559	1560805295.72	adult	146.0208	92.053	-89.9971	1343.8199	0.55066	362.2202	1.9249	315.7721	1.8068	0.010646	0.016902	676.8249	1.4709	886.4398	0.47227	476319.625	1.9087	472.4251	-1.7279	272.6763	-0.42801	261.213	0.4229	0.010638	0.01006	378.156	-1.6174	417.1869	-1.8047	358842	-0.43868
005	2019-06-17t1959	1560819695.33	adult	150.0207	96.0529	-85.9972	1580.0466	1.2012	344.2126	1.2975	289.7264	0.81832	0.01063	0.001187	688.5596	1.6513	1124.3281	1.9326	453327.9375	1.3009	484.1564	-1.6339	258.8932	-0.99447	247.0725	-0.26814	0.010654	0.026051	376.699	-1.6112	410.6391	-1.8468	340185.5938	-1.0208
005	2019-06-17t2359	1560834095.52	adult	154.0207	100.053	-81.9971	1149.3676	0.078591	315.7229	0.28511	263.8342	-0.17282	0.01063	0.0012076	650.1498	1.154	964.5379	0.9868	415807	0.28698	427.9986	-2.0088	272.2051	-0.47262	265.672	0.57181	0.010622	-0.0050975	359.6783	-1.8058	393.4813	-1.9857	358766.375	-0.46721
005	2019-06-18t0359	1560848495.84	adult	158.0208	104.0531	-77.997	494.7482	-1.6649	285.2604	-0.80342	277.5497	0.33343	0.010671	0.04056	392.8616	-2.2642	442.9224	-2.1587	374261.5938	-0.84142	537.8298	-1.2084	295.0893	0.44583	286.6771	1.5382	0.010663	0.034307	404.3724	-1.1849	481.4933	-1.1289	387452.25	0.40608
005	2019-06-18t0759	1560862895.48	adult	162.0207	108.053	-73.9971	979.0314	-0.33799	315.3091	0.27279	280.2964	0.4312	0.010646	0.017061	555.6077	-0.068281	746.752	-0.29047	414631.5312	0.257	449.299	-1.8019	279.5547	-0.18583	272.9695	0.85657	0.010606	-0.020429	364.829	-1.6524	412.6079	-1.7338	369012.1562	-0.16326
005	2019-06-18t1159	1560877295.48	adult	166.0207	112.053	-69.9971	943.317	-0.41528	326.3893	0.67828	282.4514	0.51048	0.010614	-0.014137	566.0912	0.096181	786.6214	-0.023672	430507.4688	0.69716	362.7009	-2.3848	240.2984	-1.7785	235.9629	-0.9511	0.01063	0.0031071	306.8788	-2.3478	335.2162	-2.4158	316472.9375	-1.7821
005	2019-06-18t1559	1560891695.6	adult	170.0207	116.053	-65.9971	669.5871	-1.1602	279.6172	-1.0015	253.7888	-0.59501	0.010614	-0.014025	469.3962	-1.1639	584.1368	-1.2341	368815.0312	-0.98566	368.5558	-2.303	219.3644	-2.625	216.9676	-1.9032	0.010671	0.042464	265.6214	-2.8236	303.269	-2.6701	287806.125	-2.6628
005	2019-06-18t1959	1560906095.46	adult	174.0207	120.053	-61.9971	1021.56	-0.15522	308.2084	0.037503	273.7287	0.16707	0.010614	-0.013893	541.358	-0.18209	728.8467	-0.32783	406526.875	0.05465	453.6148	-1.6223	250.4828	-1.3418	243.4015	-0.65451	0.010574	-0.051326	337.1463	-1.819	377.4778	-1.8925	331639.2812	-1.2909
005	2019-06-18t2359	1560920495.46	adult	178.0207	124.053	-57.9971	2014.1865	2.7279	305.7901	-0.037163	267.9576	-0.055654	0.010614	-0.013742	558.7565	0.079627	868.8989	0.55662	403337.0938	-0.020267	458.5485	-1.5187	252.6991	-1.2261	245.3822	-0.57946	0.010638	0.011058	338.5779	-1.7205	402.2325	-1.5763	332552	-1.2367
005	2019-06-19t0359	1560934895.86	adult	182.0208	128.0531	-53.997	1308.2405	0.73338	324.1103	0.6403	290.2056	0.80774	0.010646	0.017722	520.9462	-0.38275	870.8041	0.60071	426205.0312	0.62127	466.16	-1.3834	280.282	-0.074634	275.1817	0.84778	0.010679	0.050477	354.2323	-1.4289	398.4531	-1.525	367449.6875	-0.12831
005	2019-06-19t0759	1560949295.62	adult	186.0207	132.053	-49.9971	1452.2299	1.2039	318.4762	0.45599	273.2081	0.15569	0.010638	0.0099916	577.3107	0.40176	1097.4496	2.0359	419114.625	0.44611	450.7474	-1.413	263.265	-0.72274	258.1532	0.013756	0.01063	0.0033784	325.9509	-1.7	368.4874	-1.7185	346720	-0.72434
005	2019-06-19t1159	1560963695.78	adult	190.0208	136.0531	-45.9971	637.1528	-1.2124	256.6939	-1.7197	221.3941	-1.8378	0.010606	-0.02121	471.9759	-0.93005	538.5303	-1.3812	338835.9375	-1.6935	355.7227	-2.0453	241.4782	-1.5508	238.8528	-0.92482	0.010622	-0.0043363	298.4976	-1.9535	328.2981	-2.0042	318268.25	-1.5448
005	2019-06-19t1559	1560978095.56	adult	194.0207	140.053	-41.9971	540.9172	-1.4949	256.8572	-1.6728	234.3447	-1.327	0.010614	-0.013371	429.3507	-1.4279	490.9429	-1.6436	338794.6875	-1.6533	366.3422	-1.8692	240.0954	-1.5522	237.9982	-0.96874	0.010663	0.034994	294.1403	-1.9062	316.2573	-2.0135	315245.2812	-1.5824
005	2019-06-19t1959	1560992495.47	adult	198.0207	144.053	-37.9971	651.6058	-1.1369	249.9507	-1.8727	211.2505	-2.2063	0.010614	-0.013356	493.8236	-0.53151	573.1895	-1.0929	329684.9062	-1.853	328.7624	-2.0631	227.677	-1.9912	227.9866	-1.4526	0.01063	0.003638	280.4087	-1.9812	308.8901	-1.9788	299850.625	-1.992
005	2019-06-19t2359	1561006895.45	adult	202.0207	148.053	-33.9971	466.7856	-1.7081	237.3422	-2.2576	222.4278	-1.7552	0.010622	-0.0055147	355.6217	-2.2406	417.5764	-2.0304	312817.0312	-2.2449	332.4406	-1.9531	232.9023	-1.7263	230.8294	-1.3078	0.010598	-0.02766	282.9785	-1.8608	302.8391	-1.9479	307663.9375	-1.6989
005	2019-06-20t0359	1561021296.33	adult	206.0209	152.0532	-29.9969	536.1467	-1.4712	243.136	-2.0042	223.9079	-1.6785	0.010638	0.010187	405.7995	-1.5247	499.4266	-1.4703	319966.9375	-2.0053	335.8534	-1.841	239.7996	-1.3967	238.7853	-0.91849	0.010598	-0.02768	290.1112	-1.6751	315.532	-1.7284	316775.25	-1.3685
005	2019-06-20t0759	1561035695.35	adult	210.0207	156.0529	-25.9972	509.7018	-1.5451	241.963	-1.9897	227.6617	-1.5113	0.010622	-0.0054317	379.1512	-1.7918	454.007	-1.7175	318907.1875	-1.9789	334.2455	-1.7718	234.346	-1.5571	233.3685	-1.1705	0.010663	0.034912	282.4881	-1.6875	298.7122	-1.8054	307696.3438	-1.5859
005	2019-06-20t1159	1561050096.96	adult	214.0211	160.0534	-21.9967	524.5983	-1.4744	242.5788	-1.8986	227.1205	-1.4937	0.01063	0.0024077	385.0607	-1.6342	462.0891	-1.6157	319476.3438	-1.895	322.4328	-1.801	238.3681	-1.3401	239.0839	-0.87414	0.01063	0.0033044	282.6019	-1.6147	301.9167	-1.7026	313930.8125	-1.3409
005	2019-06-20t1559	1561064485.67	adult	218.018	164.0502	-17.9999	540.1113	-1.3995	233.7385	-2.1294	217.0596	-1.8352	0.010606	-0.02103	381.4373	-1.6012	458.5495	-1.5908	308534.7812	-2.1086	305.7104	-1.876	236.7146	-1.3492	237.7381	-0.91662	0.010614	-0.012566	274.6193	-1.6552	289.8032	-1.7591	312226.5	-1.3356
005	2019-06-20t1959	1561078885.9	adult	222.018	168.0503	-13.9998	549.3637	-1.3448	243.222	-1.7405	223.4182	-1.5557	0.010606	-0.021038	391.8928	-1.3908	499.5202	-1.2713	321053	-1.7198	317.6456	-1.7125	238.188	-1.2322	237.6678	-0.89708	0.010663	0.034227	283.7588	-1.4546	303.5063	-1.543	312740.875	-1.2625
005	2019-06-20t2359	1561093285.93	adult	226.0181	172.0503	-9.9998	506.8723	-1.4803	240.3819	-1.769	226.6207	-1.3973	0.010654	0.025929	359.3125	-1.7279	431.7544	-1.6759	315861.875	-1.7861	351.3322	-1.3531	243.6334	-0.95253	243.466	-0.59333	0.010622	-0.0052823	282.4642	-1.3984	304.2102	-1.4606	321108.875	-0.94603
005	2019-06-21t0359	1561107686.53	adult	230.0182	176.0505	-5.9996	464.287	-1.6248	242.9386	-1.6174	229.9772	-1.2346	0.010622	-0.005449	357.4537	-1.6745	416.8238	-1.731	320193.125	-1.6106	315.9472	-1.595	242.476	-0.93953	241.9689	-0.64211	0.010582	-0.044504	284.6491	-1.288	299.0401	-1.4425	320795.7812	-0.89545
005	2019-06-21t0759	1561122085.93	adult	234.0181	180.0503	-1.9998	478.3489	-1.5561	253.119	-1.2154	241.0593	-0.78716	0.010663	0.033777	372.2849	-1.4086	427.6462	-1.6098	332345.25	-1.2399	335.4529	-1.3474	237.161	-1.0977	235.9417	-0.91023	0.010614	-0.013666	280.94	-1.2651	299.4188	-1.3606	312815.375	-1.0843
005	2019-06-21t1159	1561136484.39	dead	238.0176	184.0499	1.9998	565.4122	-1.187	253.4672	-1.1403	230.5203	-1.1397	0.010622	-0.0054699	426.3351	-0.6445	507.4598	-1.0031	334069.75	-1.1334	321.1691	-1.4076	232.3901	-1.2356	231.8653	-1.0838	0.010671	0.040965	277.3431	-1.2415	294.4465	-1.3409	304895.8438	-1.2741
006	2019-06-11t1158	1560272453.18	egg	-1.9923	-51.9606	-250.0105
006	2019-06-11t1557	1560286797.5	larva	1.9923	-47.976	-246.026
006	2019-06-11t1957	1560301197.47	larva	5.9923	-43.976	-242.026
006	2019-06-11t2357	1560315598.09	larva	9.9924	-39.9759	-238.0258
006	2019-06-12t0357	1560329998.11	larva	13.9924	-35.9759	-234.0258
006	2019-06-12t0757	1560344398.57	larva	17.9926	-31.9757	-230.0257
006	2019-06-12t1157	1560358797.88	larva	21.9924	-27.9759	-226.0259
006	2019-06-12t1557	1560373198.02	larva	25.9924	-23.9759	-222.0259
006	2019-06-12t1957	1560387598.17	larva	29.9925	-19.9759	-218.0258
006	2019-06-13t0920	1560435767.96	larva	43.373	-6.5954	-204.6453
006	2019-06-13t0956	1560437928.16	larva	43.973	-5.9953	-204.0453	1878.0082	1.5044	354.1235	0.43425	300.5912	0.10083	0.010622	-0.0054437	726.708	0.6748	1195.7146	1.1239	466734.75	0.44587	1026.8998	-0.24175	326.2507	0.50338	267.5556	0.81434	0.01063	0.0027268	751.8686	0.16356	911.359	-0.11298	429672.125	0.50525
006	2019-06-13t1356	1560452312.78	larva	47.9687	-1.9996	-200.0495	1660.5542	1.0527	411.1758	1.6547	328.8723	0.67033	0.010622	-0.0053042	997.188	3.3004	1392.4499	1.9854	541929.6875	1.6663	1222.0614	0.38718	337.9448	0.81221	267.4027	0.78397	0.01063	0.0024856	834.2768	0.75194	1062.1986	0.57912	445073.25	0.8137
006	2019-06-13t1756	1560466709.7	adult	51.9679	1.9996	-196.0504	1383.2222	0.45279	404.0663	1.4969	350.4144	1.1303	0.01063	0.002638	762.1848	1.026	1070.4228	0.65142	532155.375	1.5012	1040.3051	-0.12578	316.4488	0.26852	245.6649	-0.021197	0.01063	0.0022499	713.7319	0.024726	926.1612	0.050007	416763.0625	0.27099
006	2019-06-13t2156	1560481108.78	adult	55.9676	5.9993	-192.0506	916.4512	-0.5946	349.5641	0.23365	301.9485	0.0080781	0.010606	-0.020696	710.7579	0.52571	834.8239	-0.34725	461424.6562	0.25819	1032.4038	-0.10819	343.4911	1.0135	279.0681	1.1628	0.010598	-0.0292	766.4674	0.45281	942.4539	0.1834	453751.6875	1.0428
006	2019-06-14t0156	1560495511.74	adult	59.9684	10.0001	-188.0498	966.3217	-0.48023	368.3573	0.65194	346.6907	1.0395	0.010606	-0.020604	691.8688	0.34224	848.8251	-0.27476	486231.625	0.677	1275.8362	0.75149	349.957	1.2317	262.791	0.54001	0.010622	-0.0060209	835.5113	1.0416	1072.5317	0.87249	461243.2812	1.2395
006	2019-06-14t0556	1560509911.96	adult	63.9685	14.0002	-184.0498	1094.0709	-0.1814	337.2566	-0.13086	287.3372	-0.42863	0.010654	0.02646	712.8692	0.55908	928.6764	0.095723	443155.125	-0.14245	923.5612	-0.3916	293.9645	-0.36394	236.5334	-0.48564	0.010614	-0.014045	676.6579	-0.070698	826.8141	-0.25509	387739.1562	-0.34627
006	2019-06-14t0956	1560524315.83	adult	67.9696	18.0013	-180.0487	1367.746	0.47002	423.1085	2.0106	378.046	1.8501	0.010622	-0.0048276	786.6862	1.3206	1130.373	1.0349	557657	2.018	1196.1925	0.62832	347.5176	1.2561	283.6991	1.2939	0.01063	0.0013815	796.4695	0.9706	945.2348	0.41661	457680.75	1.2557
006	2019-06-14t1356	1560538726.35	adult	71.9725	22.0042	-176.0458	1345.1945	0.43028	399.5878	1.4249	356.2347	1.3064	0.01063	0.0030687	763.9258	1.1041	1103.2178	0.94478	526257.125	1.4255	766.1987	-0.90293	322.1082	0.50308	274.3883	0.91313	0.010598	-0.030049	616.9584	-0.45384	707.9958	-0.79564	425504.9688	0.53614
006	2019-06-14t1756	1560553115.51	adult	75.9695	26.0012	-172.0488	814.9526	-0.84084	291.9169	-1.4823	270.2313	-1.0684	0.010622	-0.0046916	582.7686	-0.76481	698.9929	-0.92794	384746.5	-1.4607	750.4298	-0.94322	275.8653	-1.0075	236.0639	-0.65202	0.010654	0.024493	570.7753	-0.83073	681.6515	-0.91469	362487.0312	-1.0198
006	2019-06-14t1959	1560560497.47	adult	78.02	28.0517	-169.9982	775.7319	-0.93687	324.6686	-0.61467	291.4707	-0.49779	0.010622	-0.0046682	606.481	-0.51405	733.2026	-0.7618	427913.2812	-0.59671	606.6685	-1.5082	250.2314	-1.8967	224.1147	-1.1634	0.01059	-0.038163	454.2096	-1.9322	528.698	-1.8089	330805.8438	-1.8512
006	2019-06-14t2359	1560574899.69	adult	82.0207	32.0523	-165.9976	711.2917	-1.0944	288.9683	-1.642	259.95	-1.4363	0.010646	0.018808	499.1458	-1.6257	619.7386	-1.297	379993.2812	-1.6359	702.0061	-1.0894	299.1158	-0.20384	261.1872	0.33438	0.010606	-0.022842	547.1023	-0.98454	637.2751	-1.1131	394832.875	-0.17439
006	2019-06-15t0359	1560589299.37	adult	86.0206	36.0523	-161.9977	1178.5975	0.059222	334.4158	-0.28061	291.7043	-0.41631	0.01063	0.0031409	690.1225	0.45454	983.3524	0.49922	440425.625	-0.27107	667.5869	-1.1863	279.6453	-0.8422	231.8351	-0.89496	0.010622	-0.0073953	533.7064	-1.0182	618.6426	-1.1523	368572.5312	-0.8265
006	2019-06-15t0759	1560603699.4	adult	90.0206	40.0523	-157.9977	1459.4	0.74397	395.0306	1.596	351.5038	1.5482	0.010614	-0.012454	768.2379	1.3675	1125.6255	1.242	521045.4062	1.6052	777.3506	-0.62443	294.4862	-0.2345	242.138	-0.45855	0.010654	0.023815	618.8756	0.039543	694.3937	-0.54191	386954.875	-0.25445
006	2019-06-15t1159	1560618099.81	adult	94.0207	44.0524	-153.9976
006	2019-06-15t1559	1560632499.49	adult	98.0206	48.0523	-149.9977	869.5063	-0.69344	296.0901	-1.1603	259.8576	-1.1154	0.010663	0.034541	520.3766	-1.1898	711.4095	-0.77921	388766.375	-1.1669	788.0735	-0.41441	282.2409	-0.53979	240.2749	-0.51915	0.010679	0.047179	553.3503	-0.41963	665.7048	-0.52601	370017.875	-0.58392
006	2019-06-15t1959	1560646900.06	adult	102.0208	52.0524	-145.9975	758.1345	-0.96285	279.6194	-1.5757	249.4451	-1.3557	0.010646	0.018649	495.9477	-1.4057	672.8643	-0.96077	367699.5312	-1.5634	999.616	0.77874	284.0703	-0.39574	241.2872	-0.46177	0.010679	0.047076	571.0628	-0.07559	751.9337	0.24297	372416.2188	-0.44172
006	2019-06-15t2359	1560661300.01	adult	106.0207	56.0524	-141.9975	770.7744	-0.93387	289.0123	-1.196	251.9319	-1.1718	0.010646	0.018439	562.9966	-0.58105	707.4832	-0.76196	380051.1875	-1.1896	725.5659	-0.59028	268.8322	-0.89967	240.315	-0.48882	0.010598	-0.031387	482.0103	-1.0204	580.6111	-0.98012	355127.375	-0.8659
006	2019-06-16t0359	1560675700.29	adult	110.0208	60.0525	-137.9974	1357.0756	0.49218	336.8203	0.41042	284.7922	0.05597	0.010606	-0.02084	640.5708	0.40037	989.9448	0.77957	444602.8438	0.43491	670.7688	-0.83162	280.1651	-0.39989	254.5623	0.14408	0.010671	0.039136	486.9714	-0.84677	578.7341	-0.90729	367576.5625	-0.43887
006	2019-06-16t0759	1560690100.2	adult	114.0208	64.0525	-133.9975	660.7908	-1.2079	305.4493	-0.48908	284.9938	0.17949	0.010614	-0.013115	478.0034	-1.4584	585.8996	-1.3914	402887.6875	-0.46374	545.4259	-1.5109	246.2447	-1.6327	222.1474	-1.2507	0.010622	-0.0078636	414.2128	-1.6465	488.682	-1.5687	324550.5	-1.6231
006	2019-06-16t1159	1560704499.73	adult	118.0207	68.0524	-129.9976	921.3749	-0.56778	327.2177	0.3163	285.357	0.30337	0.010606	-0.020917	558.8137	-0.41687	706.6267	-0.70899	431927.4062	0.34182	478.2795	-1.8754	241.4977	-1.7592	224.0074	-1.1596	0.010679	0.047341	378.3074	-2.0037	422.3743	-2.0583	316603.4688	-1.7995
006	2019-06-16t1559	1560718899.62	adult	122.0206	72.0523	-125.9976	670.6765	-1.1871	264.7177	-1.6607	241.1335	-1.1822	0.010622	-0.005317	454.0781	-1.6534	548.6594	-1.5825	348897.9375	-1.6316	519.139	-1.5817	235.3134	-1.9493	215.8795	-1.5127	0.010679	0.04758	378.356	-1.9138	467.9648	-1.6002	308495.9375	-1.9893
006	2019-06-16t1959	1560733299.72	adult	126.0207	76.0524	-121.9976	939.1492	-0.52045	320.3419	0.26375	278.5243	0.24093	0.010646	0.018097	579.9478	-0.017625	861.7027	0.21712	421249.5625	0.2499	442.6393	-2.0182	263.3486	-0.82374	253.6363	0.15752	0.010622	-0.0071606	360.5403	-2.0608	401.4753	-2.1113	347093.5	-0.8158
006	2019-06-16t2359	1560747699.94	adult	130.0207	80.0524	-117.9975	877.0302	-0.67529	316.0298	0.1812	288.2329	0.66154	0.010598	-0.029046	523.371	-0.68847	678.4049	-0.82089	417475.3438	0.21662	539.7082	-1.3662	257.2726	-1.0325	241.1965	-0.40089	0.010566	-0.061294	395.2098	-1.5496	480.3687	-1.3668	340886.1875	-0.97206
006	2019-06-17t0359	1560762100.25	adult	134.0208	84.0525	-113.9975	1151.8357	0.016324	310.6634	0.042921	265.0999	-0.1473	0.010622	-0.0059693	591.9991	0.24091	889.3699	0.42808	409454.4062	0.054619	483.9837	-1.6934	253.0659	-1.1835	239.309	-0.50115	0.010614	-0.014375	376.0874	-1.7403	442.4533	-1.6532	333793.875	-1.1694
006	2019-06-17t0759	1560776499.74	adult	138.0207	88.0524	-109.9976
006	2019-06-17t1159	1560790902.78	adult	142.0215	92.0532	-105.9968	1045.7004	-0.2407	333.886	0.90671	290.9462	0.8626	0.010663	0.032746	610.0241	0.55115	815.6522	0.028711	438392.3125	0.8728	516.1334	-1.446	253.6919	-1.1694	236.3145	-0.69412	0.010614	-0.013739	402.9387	-1.3229	480.7532	-1.2498	334619.625	-1.1561
006	2019-06-17t1559	1560805300.31	adult	146.0208	96.0525	-101.9974	1143.6141	0.02614	348.8793	1.4533	306.4512	1.4545	0.010622	-0.0066033	622.7603	0.74814	915.4464	0.64706	459822.9688	1.4656	621.3121	-0.71592	273.0833	-0.41178	253.9437	0.085959	0.010558	-0.067762	427.5634	-0.97656	537.6427	-0.70633	362108.4375	-0.33975
006	2019-06-17t1959	1560819699.89	adult	150.0207	100.0524	-97.9976	680.7834	-1.1842	290.7596	-0.60106	265.0891	-0.11452	0.010606	-0.022247	484.4685	-1.0832	611.5288	-1.1717	383802.6875	-0.57688	582.7467	-0.95249	275.6949	-0.319	260.1367	0.34361	0.010606	-0.020927	411.9977	-1.1509	475.2127	-1.2506	363917.3125	-0.29649
006	2019-06-17t2359	1560834100.22	adult	154.0208	104.0525	-93.9975	872.3101	-0.66316	318.9336	0.39942	287.7542	0.73303	0.010646	0.01689	547.8846	-0.21473	715.3164	-0.52519	419397.6875	0.38418	565.7404	-1.0425	266.329	-0.71039	250.3358	-0.15288	0.010606	-0.020709	402.4715	-1.2453	510.8277	-0.88944	351554.3438	-0.68874
006	2019-06-18t0359	1560848500.47	adult	158.0209	108.0526	-89.9974	1941.6262	2.2362	336.6517	1.0291	289.7566	0.79584	0.010622	-0.0065575	604.544	0.56083	911.0637	0.6831	443706.9375	1.0407	569.9553	-0.97997	273.2979	-0.43969	256.708	0.11129	0.010606	-0.020544	407.7268	-1.1408	490.8561	-1.0406	360753.2812	-0.41755
006	2019-06-18t0759	1560862900.06	adult	162.0208	112.0524	-85.9975	774.7186	-0.89421	327.2867	0.7012	297.795	1.0964	0.010606	-0.022055	551.8994	-0.11766	671.3837	-0.74853	432018.4062	0.7295	570.1284	-0.93341	261.0669	-0.93828	245.3772	-0.46454	0.010622	-0.0048166	400.0935	-1.19	491.4129	-0.9854	344086.1562	-0.93351
006	2019-06-18t1159	1560877300.09	adult	166.0208	116.0525	-81.9975	1050.1018	-0.12105	293.243	-0.51225	249.6357	-0.74348	0.010646	0.017179	611.4178	0.69866	852.9352	0.37983	385614.5625	-0.52765	526.7306	-1.1939	260.5596	-0.95356	246.3865	-0.44978	0.010622	-0.0047167	403.2951	-1.0872	475.2855	-1.0792	343417.5	-0.94904
006	2019-06-18t1559	1560891700.2	adult	170.0208	120.0525	-77.9975	844.3485	-0.6724	323.0357	0.56371	280.352	0.42444	0.01063	0.0016095	607.4125	0.66742	773.2028	-0.082081	425438	0.56422	635.1946	-0.34495	299.0377	0.61952	283.4891	1.3082	0.010606	-0.02027	431.4677	-0.65876	532.2442	-0.47241	394729.75	0.64411
006	2019-06-18t1959	1560906100.09	adult	174.0208	124.0525	-73.9975	1322.75	0.69826	344.0609	1.3333	300.4898	1.1982	0.010622	-0.0060814	600.0862	0.59615	1063.83	1.7179	453472.3125	1.3423	484.213	-1.3951	232.3161	-2.0809	211.4231	-2.2011	0.010606	-0.020243	379.8501	-1.2625	437.2112	-1.3164	306657.1875	-2.0628
006	2019-06-18t2359	1560920500.04	adult	178.0207	128.0524	-69.9975	1087.3103	0.05778	342.4622	1.2886	297.2913	1.0779	0.010646	0.017575	627.5574	0.98968	873.6775	0.58589	450337.875	1.2683	640.0916	-0.15747	296.5794	0.55564	275.6992	0.88779	0.010638	0.011058	488.6075	0.23117	569.0213	0.038413	390298.5312	0.54416
006	2019-06-19t0359	1560934900.51	adult	182.0209	132.0526	-65.9974	971.3271	-0.25361	315.3578	0.32479	273.4983	0.16137	0.01063	0.0020392	576.6191	0.35159	745.7496	-0.16786	415326.25	0.32411	516.9619	-0.99937	274.4963	-0.30889	262.2375	0.22145	0.01063	0.0032828	393.1492	-0.92366	459.5006	-0.93267	361511.5938	-0.3109
006	2019-06-19t0759	1560949300.27	adult	186.0208	136.0525	-61.9975	995.1837	-0.15741	338.0083	1.156	300.9015	1.2266	0.010606	-0.021279	573.6972	0.35428	722.3764	-0.27839	446171	1.1803	558.2358	-0.59526	276.3272	-0.19593	259.9872	0.10243	0.010622	-0.0044455	404.9709	-0.67658	490.7398	-0.53185	364199.3125	-0.18899
006	2019-06-19t1159	1560963700.45	adult	190.0209	140.0526	-57.9974	1364.7474	0.99076	329.6063	0.8737	286.2798	0.66822	0.01063	0.0022248	637.9457	1.2403	901.6794	0.8702	434091.5	0.87105	572.6678	-0.38747	285.8748	0.23118	271.1391	0.63473	0.010622	-0.0043363	426.6565	-0.29804	506.3676	-0.27717	376782.9375	0.23877
006	2019-06-19t1559	1560978100.26	adult	194.0208	144.0525	-53.9975	557.2703	-1.4445	263.0722	-1.4534	247.9957	-0.80033	0.010566	-0.059993	422.8184	-1.5128	495.2169	-1.617	348570.625	-1.3922	408.9435	-1.5425	258.0634	-0.83452	249.3873	-0.41908	0.01063	0.003579	352.3638	-1.1554	382.059	-1.3759	339869.4375	-0.83548
006	2019-06-19t1959	1560992500.14	adult	198.0208	148.0525	-49.9975	536.3027	-1.4983	265.1372	-1.3404	243.6278	-0.95783	0.010663	0.033693	429.4329	-1.3641	490.9325	-1.609	348125.125	-1.3638	606.0984	0.072153	283.3547	0.22345	271.0665	0.62568	0.010622	-0.0041861	399.0824	-0.45065	484.5109	-0.2761	373461.5625	0.23124
006	2019-06-19t2359	1561006900.26	adult	202.0208	152.0525	-45.9975	583.9567	-1.3322	258.7485	-1.5131	233.1053	-1.3448	0.010614	-0.013326	446.7438	-1.0689	516.1926	-1.4065	341289.25	-1.4947	424.3686	-1.2383	245.644	-1.2199	236.429	-1.0376	0.010614	-0.012071	338.6959	-1.1349	380.3057	-1.1895	324004.375	-1.2058
006	2019-06-20t0359	1561021301.01	adult	206.021	156.0527	-41.9972
006	2019-06-20t0759	1561035700.02	adult	210.0207	160.0524	-37.9975
006	2019-06-20t1159	1561050101.81	adult	214.0212	164.0529	-33.997	860.0813	-0.3215	291.0704	-0.24408	267.3792	0.036757	0.01063	0.0024077	439.8696	-0.93669	592.6994	-0.76712	383339.7812	-0.24125	475.9436	-0.55313	261.9398	-0.39947	255.0878	-0.10181	0.010614	-0.012332	354.4421	-0.63711	418.047	-0.51486	345498.625	-0.38432
006	2019-06-20t1559	1561064490.39	adult	218.0181	168.0498	-30.0002	1339.0464	1.4138	314.9487	0.62355	277.8248	0.46218	0.010646	0.018088	567.7336	0.76789	798.5268	0.64234	414157.5938	0.61035	409.1649	-1.0158	266.6895	-0.14555	263.104	0.30873	0.01063	0.0030699	327.6442	-0.91511	368.7253	-0.93182	351230.0625	-0.14624
006	2019-06-20t1959	1561078890.64	adult	222.0181	172.0498	-26.0001	1301.1595	1.3707	311.5688	0.56145	279.084	0.53757	0.010671	0.041694	537.3503	0.458	689.6821	-0.0078244	408778.2812	0.52503	419.0969	-0.84899	265.5306	-0.12746	262.2343	0.29069	0.010654	0.026355	334.0916	-0.73311	368.0884	-0.84843	348907.25	-0.15257
006	2019-06-20t2359	1561093290.65	adult	226.0181	176.0498	-22.0001	812.2926	-0.34706	274.9339	-0.61283	244.9854	-0.71036	0.010606	-0.021049	492.1333	-0.040423	638.8292	-0.28361	362912.7188	-0.5893	454.1646	-0.4561	264.093	-0.12066	260.4415	0.22812	0.010654	0.026084	331.833	-0.67052	381.8837	-0.60248	347018.125	-0.14576
006	2019-06-21t0359	1561107691.3	adult	230.0183	180.05	-17.9999	708.65	-0.69183	272.0504	-0.64955	245.3818	-0.66142	0.010606	-0.021061	458.8473	-0.38672	607.5194	-0.43289	359106.5625	-0.62659	466.1205	-0.25082	266.4423	0.041245	258.5941	0.16309	0.010614	-0.013376	345.8045	-0.35873	405.8778	-0.22758	351437.375	0.057292
006	2019-06-21t0759	1561122090.72	adult	234.0182	184.0499	-14.0001	570.903	-1.1918	269.4576	-0.67558	253.273	-0.33513	0.010638	0.010199	401.7504	-1.0345	514.5606	-1.0105	354606.1875	-0.68028	441.1106	-0.37518	262.9219	-0.036314	258.8951	0.20252	0.010622	-0.0058547	322.5892	-0.61131	369.4833	-0.53861	346531.0312	-0.028655
006	2019-06-21t1159	1561136489.21	adult	238.0177	188.0494	-10.0005	652.187	-0.83414	296.0287	0.25707	275.9404	0.53244	0.010614	-0.013282	450.8921	-0.33279	531.0123	-0.83848	390461.875	0.27627	402.7991	-0.63385	265.0128	0.11815	261.0592	0.33294	0.010622	-0.0061538	325.1915	-0.46307	363.7878	-0.49926	349286.9062	0.12608
006	2019-06-21t1559	1561150891.49	adult	242.0184	192.0501	-5.9999	633.1393	-0.87422	282.4063	-0.13238	258.6227	-0.072592	0.010622	-0.005482	437.1472	-0.42884	576.337	-0.45681	372211.4688	-0.12194	388.7234	-0.67333	258.771	-0.073493	255.9819	0.11211	0.01063	0.0013579	316.3624	-0.49819	352.6237	-0.5275	340801.4062	-0.074163
006	2019-06-21t1959	1561165291.24	adult	246.0183	196.05	-2	686.7864	-0.60037	288.3082	0.11714	271.7131	0.43764	0.010646	0.018005	433.4055	-0.39758	583.8298	-0.33597	379125.3125	0.10735	394.4774	-0.51678	258.7979	-0.0044008	255.3072	0.10499	0.010606	-0.022403	315.317	-0.40103	350.7565	-0.43831	341613.1875	0.019862
006	2019-06-21t2359	1561179690.97	dead	250.0182	200.0499	2	660.639	-0.66778	285.1611	0.072705	269.1067	0.37458	0.010671	0.041592	416.5006	-0.53317	578.408	-0.30565	374131.3125	0.042079	404.2088	-0.30919	262.8365	0.23555	259.0738	0.31416	0.010646	0.016368	324.7857	-0.10291	360.1749	-0.18933	345629.9375	0.21844
007	2019-06-11t1158	1560272457.55	egg	-1.9923	-55.9601	-270.0107
007	2019-06-11t1557	1560286801.86	larva	1.9923	-51.9755	-266.0261
007	2019-06-11t1957	1560301201.94	larva	5.9923	-47.9755	-262.0261
007	2019-06-11t2357	1560315602.59	larva	9.9925	-43.9753	-258.0259
007	2019-06-12t0357	1560330002.58	larva	13.9925	-39.9753	-254.0259
007	2019-06-12t0757	1560344402.98	larva	17.9926	-35.9752	-250.0258
007	2019-06-12t1157	1560358802.31	larva	21.9924	-31.9754	-246.026
007	2019-06-12t1557	1560373202.44	larva	25.9924	-27.9754	-242.026
007	2019-06-12t1957	1560387602.67	larva	29.9925	-23.9753	-238.0259
007	2019-06-13t0920	1560435772.46	larva	43.373	-10.5948	-224.6454
007	2019-06-13t0956	1560437932.73	larva	43.9731	-9.9947	-224.0453	681.5847	-1.1076	239.9992	-2.011	198.9622	-2.0394	0.010638	0.010215	485.6141	-1.643	590.3975	-1.393	315838.9062	-2.0078	617.8199	-1.4513	219.9785	-2.1272	183.621	-2.0949	0.01063	0.0027268	455.8777	-1.6777	584.3007	-1.4678	289711.6875	-2.1221
007	2019-06-13t1356	1560452317.38	larva	47.9688	-5.999	-220.0496	758.5491	-0.94404	304.3833	-0.69401	283.7228	-0.30904	0.01063	0.0025195	590.1841	-0.64971	683.442	-1.0061	400872.75	-0.6871	841.5115	-0.77047	249.9669	-1.4344	204.9466	-1.4197	0.010606	-0.02095	540.9867	-1.144	740.6194	-0.79801	329956.3125	-1.415
007	2019-06-13t1756	1560466714.21	larva	51.9679	-1.9999	-216.0505	741.4113	-0.9871	335.2751	-0.057162	317.5152	0.3944	0.010598	-0.028586	602.499	-0.53872	689.575	-0.97957	442898.375	-0.027705	1328.1525	0.77645	327.0609	0.54839	259.21	0.46542	0.010606	-0.021185	793.8397	0.56393	1133.5088	0.96955	431720.3125	0.56995
007	2019-06-13t2156	1560481113.33	adult	55.9677	1.9999	-212.0507	738.226	-0.99968	310.2897	-0.67849	297.0436	-0.10521	0.010606	-0.020696	547.1487	-1.0931	663.5606	-1.0919	409582.4375	-0.65424	941.9957	-0.40066	299.0404	-0.19889	247.47	0.0065452	0.010622	-0.0058012	669.829	-0.22614	817.9723	-0.38944	394135.3125	-0.1891
007	2019-06-14t0156	1560495516.26	adult	59.9685	6.0007	-208.0499	946.0351	-0.52693	355.9731	0.35595	314.0801	0.26051	0.010679	0.050024	711.1232	0.53466	862.4992	-0.21436	466680.6875	0.32308	998.1898	-0.17728	289.2343	-0.48395	235.9866	-0.45934	0.010622	-0.0060209	674.3649	-0.14384	890.7173	0.0022378	381210.75	-0.47317
007	2019-06-14t0556	1560509916.57	adult	63.9686	10.0008	-204.0498	1874.0667	1.6374	429.2635	2.1351	377.1796	1.7952	0.010679	0.05011	847.5661	1.919	1327.3735	1.8851	562764.5	2.0872	970.2614	-0.2297	294.26	-0.35527	228.2812	-0.79925	0.010606	-0.021845	680.2204	-0.04315	885.9503	0.040169	388423.2188	-0.33108
007	2019-06-14t0956	1560524320.39	adult	67.9696	14.0018	-200.0488	926.9027	-0.57126	342.6764	-0.033379	327.0314	0.53891	0.010606	-0.02044	636.3547	-0.21314	820.0014	-0.38142	452332.875	-0.0064522	1026.759	0.017971	297.9226	-0.2576	238.6872	-0.45046	0.010671	0.040676	647.9685	-0.24224	852.425	-0.068401	390874.4375	-0.28741
007	2019-06-14t1356	1560538730.94	adult	71.9726	18.0048	-196.0458	1380.3809	0.51449	384.1754	1.0201	341.7999	0.92027	0.010598	-0.028156	743.867	0.8973	1158.0393	1.1993	507495.6562	1.0531	1447.3361	1.6545	331.0234	0.78696	260.9475	0.38171	0.010622	-0.0066511	775.4612	0.92126	1177.6959	1.7838	436288.875	0.79587
007	2019-06-14t1756	1560553120.04	adult	75.9695	22.0017	-192.0489	1000.2341	-0.39148	361.819	0.41639	338.2978	0.82976	0.010582	-0.043634	592.8208	-0.66006	788.3642	-0.50588	478686.5625	0.46603	909.0158	-0.32045	276.2805	-0.99372	213.0583	-1.5804	0.010638	0.0087876	684.422	0.22283	828.972	-0.060825	363585.125	-0.99212
007	2019-06-14t1959	1560560502.1	adult	78.0201	24.0523	-189.9983	1305.8792	0.35729	384.2224	1.031	358.289	1.4061	0.01063	0.0031556	714.2462	0.61454	1049.9711	0.74731	506020.875	1.0323	819.4576	-0.65193	300.087	-0.19868	249.3808	-0.13298	0.010614	-0.0148	630.5315	-0.23821	753.0146	-0.47036	395814.75	-0.17799
007	2019-06-14t2359	1560574904.24	adult	82.0207	28.0529	-185.9977	1137.3816	-0.045075	385.7992	1.1141	338.0368	0.87482	0.010646	0.018808	837.9233	1.9533	1080.2294	0.93196	507325.9375	1.0972	874.7532	-0.35829	284.7108	-0.71387	232.0262	-0.87793	0.01063	0.00059069	585.1958	-0.59403	756.3052	-0.36097	374964.1875	-0.70584
007	2019-06-15t0359	1560589303.95	adult	86.0206	32.0528	-181.9978	1251.8127	0.23902	385.127	1.192	331.3519	0.78886	0.010646	0.018824	758.8046	1.1873	1076.891	0.95805	506442.0625	1.1726	833.8781	-0.44905	285.0057	-0.64839	239.1689	-0.58646	0.010663	0.031838	586.9149	-0.45012	718.1755	-0.49384	374212.5312	-0.6724
007	2019-06-15t0759	1560603703.96	adult	90.0206	36.0528	-177.9978	957.5117	-0.48122	369.5985	0.84453	346.7415	1.3998	0.010614	-0.012454	554.3601	-0.93769	754.2779	-0.60281	487500.4375	0.85991	864.2642	-0.22176	287.6464	-0.48575	236.4379	-0.70059	0.010654	0.023815	594.8496	-0.22563	781.983	0.062077	377967.3125	-0.50408
007	2019-06-15t1159	1560618104.42	adult	94.0208	40.053	-173.9976	724.2894	-1.0462	335.0532	-0.079469	317.3522	0.61612	0.010614	-0.012444	525.832	-1.1884	633.9843	-1.1873	441935.1875	-0.056521	853.2926	-0.18017	266.4846	-1.1995	208.2717	-1.899	0.010622	-0.0076949	621.1713	0.21706	762.8186	0.061164	351226.75	-1.1848
007	2019-06-15t1559	1560632504.08	adult	98.0207	44.0529	-169.9977	750.7939	-0.98035	334.8214	0.017306	304.4622	0.33513	0.010663	0.034541	601.379	-0.29323	693.9179	-0.86864	439620.5	-0.0066946	680.5534	-0.95609	291.3461	-0.19855	249.5603	-0.12024	0.01063	-7.8635e-06	551.5677	-0.44037	643.2443	-0.69245	383702.8125	-0.19554
007	2019-06-15t1959	1560646904.68	adult	102.0208	48.053	-165.9976	761.9939	-0.95353	327.4529	-0.10129	278.8163	-0.38216	0.01063	0.002966	575.1543	-0.51341	683.064	-0.90773	431255.5312	-0.09375	1210.0269	1.8834	333.5671	1.4709	277.9531	1.1186	0.01063	-0.00011023	719.3673	1.6884	986.7217	2.04	439307.8438	1.4697
007	2019-06-15t2359	1560661304.59	adult	106.0208	52.053	-161.9976	1467.9209	0.7555	371.9012	1.3956	333.7453	1.5883	0.010606	-0.020679	625.4329	0.13655	987.3422	0.71992	490909.5625	1.4109	790.4144	-0.23533	275.8727	-0.63272	230.9122	-0.89533	0.010671	0.039124	555.6811	-0.12696	700.2759	-0.035561	361944.9375	-0.66993
007	2019-06-16t0359	1560675704.94	adult	110.0209	56.0531	-157.9975	1590.4237	1.0607	394.6768	2.2464	347.9873	2.2228	0.010646	0.018279	742.6584	1.5993	1155.2421	1.6708	518999.9375	2.2067	1016.8896	1.1417	332.7793	1.6057	285.3447	1.4794	0.010622	-0.0079787	688.9208	1.6442	897.1012	1.6785	438603.0625	1.6143
007	2019-06-16t0759	1560690104.85	adult	114.0209	60.0531	-153.9975	2453.2605	3.1868	385.3401	2.0855	339.7578	2.0867	0.010622	-0.0053036	653.8381	0.65159	1124.1278	1.5616	507878.25	2.0758	828.2332	0.16078	290.9178	0.079337	256.6931	0.25449	0.010646	0.01564	562.0242	0.20305	698.7626	0.18028	382556.9375	0.063065
007	2019-06-16t1159	1560704504.33	adult	118.0207	64.0529	-149.9977	2416.9817	3.122	378.3288	1.9884	314.6367	1.3387	0.01063	0.0025179	723.5532	1.6004	1218.857	2.1466	498259.0625	1.9711	790.9988	0.025087	275.6262	-0.44467	236.4896	-0.61286	0.010614	-0.01548	537.794	0.012898	699.3249	0.29231	363551	-0.42769
007	2019-06-16t1559	1560718904.23	adult	122.0207	68.0529	-145.9977	1773.2491	1.5447	367.4128	1.745	306.6596	1.1681	0.010622	-0.005317	675.1447	1.1027	1083.9022	1.4442	484250.0625	1.7407	685.4911	-0.55015	269.6209	-0.62242	241.3641	-0.38949	0.010638	0.0082275	487.1243	-0.52923	599.6594	-0.46669	354821.1562	-0.62973
007	2019-06-16t1959	1560733304.31	adult	126.0207	72.0529	-141.9977	1568.5385	1.0451	354.1484	1.3985	298.2327	0.95679	0.010622	-0.0054099	682.9443	1.2868	1113.5129	1.6601	466767.625	1.3991	764.41	0.0075092	293.0099	0.32762	267.538	0.77436	0.01063	0.00066229	492.2146	-0.37823	613.2043	-0.27079	385894.0938	0.32724
007	2019-06-16t2359	1560747704.59	adult	130.0208	76.053	-137.9976	1369.3695	0.55619	328.5466	0.60622	276.5569	0.2327	0.01063	0.0021769	662.8217	1.1035	899.8064	0.46443	432695.8125	0.60604	813.1128	0.37866	306.0917	0.86887	269.3967	0.85918	0.010606	-0.022474	609.3536	1.1935	719.3643	0.72779	404041	0.8951
007	2019-06-17t0359	1560762104.9	adult	134.0209	80.0531	-133.9975	1048.1359	-0.24519	311.5117	0.072049	269.6788	0.022504	0.010622	-0.0059693	602.8178	0.38179	803.2003	-0.078156	410572.5	0.083609	582.5662	-1.0556	293.1707	0.38436	275.5748	1.1317	0.010622	-0.0065641	440.0284	-0.92001	506.6561	-1.0863	386399	0.39188
007	2019-06-17t0759	1560776504.4	adult	138.0207	84.053	-129.9977	852.7842	-0.73933	307.8872	-0.023191	269.7262	0.050706	0.010614	-0.014085	567.0913	-0.048336	736.2848	-0.45889	406103.25	-0.0038341	544.465	-1.2765	280.1767	-0.11838	262.8827	0.54515	0.010606	-0.021869	421.0504	-1.1215	496.1724	-1.1407	369833.2188	-0.094893
007	2019-06-17t1159	1560790907.52	adult	142.0216	88.0538	-125.9968	743.3651	-1.0217	302.7927	-0.18366	275.924	0.29715	0.010614	-0.0143	503.6588	-0.86258	647.7138	-0.97629	399383.5312	-0.16509	647.627	-0.56793	270.6921	-0.49668	242.3843	-0.41569	0.01063	0.0018957	505.4879	0.00034712	580.7074	-0.34975	356501.5625	-0.49871
007	2019-06-17t1559	1560805304.93	adult	146.0209	92.0531	-121.9975	1108.6777	-0.065389	313.2345	0.19336	274.2595	0.23776	0.01063	0.0012199	538.3317	-0.38052	765.2908	-0.25774	412529.8125	0.19525	523.1297	-1.3832	254.8476	-1.1392	237.2263	-0.68892	0.010622	-0.0055988	397.356	-1.3684	467.7194	-1.3439	335889.125	-1.1338
007	2019-06-17t1959	1560819704.62	adult	150.0208	96.053	-117.9976	773.0608	-0.93945	271.6081	-1.2813	227.6011	-1.5339	0.010614	-0.014447	563.9283	-0.01859	703.5064	-0.6149	358251.0625	-1.267	450.5476	-1.8661	282.8792	-0.030177	276.535	1.1115	0.01063	0.0025082	359.3626	-1.8373	396.414	-1.9782	372551.875	-0.032953
007	2019-06-17t2359	1560834104.9	adult	154.0209	100.0531	-113.9975	724.1567	-1.0598	245.0554	-2.2309	217.7604	-1.9176	0.010606	-0.022226	406.1899	-2.1112	550.5712	-1.5247	323473.1562	-2.2124	457.2081	-1.8039	267.3178	-0.67038	254.5284	0.045232	0.010712	0.081622	362.5772	-1.7679	406.4696	-1.8644	349384.4375	-0.7554
007	2019-06-18t0359	1560848505.16	adult	158.021	104.0532	-109.9974	954.2161	-0.4261	296.0318	-0.41932	248.3295	-0.77347	0.01063	0.0012657	607.8339	0.60474	812.4106	0.084249	389873.9375	-0.41828	749.8743	0.29932	285.4184	0.052842	265.1166	0.51164	0.010646	0.018576	445.1145	-0.64996	576.4257	-0.23322	375325.25	0.031975
007	2019-06-18t0759	1560862904.69	adult	162.0208	108.053	-105.9976	1772.2947	1.8216	323.3425	0.56013	267.415	-0.058482	0.010663	0.032791	649.7701	1.1855	970.2619	1.0679	424548.75	0.52651	511.4925	-1.3548	275.5826	-0.34749	260.4152	0.25547	0.010622	-0.0048166	408.5032	-1.0797	461.6305	-1.2682	363217.7812	-0.34232
007	2019-06-18t1159	1560877304.81	adult	166.0209	112.0531	-101.9975	1306.1934	0.58456	333.6967	0.94074	279.9623	0.41537	0.010646	0.017179	720.7519	2.1519	959.6981	1.0295	438811.125	0.92371	486.0626	-1.4892	274.4236	-0.3891	260.3174	0.22022	0.010582	-0.043659	393.8883	-1.2101	432.0527	-1.4917	363062.5	-0.34166
007	2019-06-18t1559	1560891704.86	adult	170.0209	116.0531	-97.9975	746.3188	-0.94601	291.3434	-0.57875	270.6195	0.050925	0.010614	-0.014025	451.9362	-1.3956	625.7796	-0.98032	384281.9375	-0.5623	490.1394	-1.4102	284.1716	0.014141	269.5393	0.63472	0.010638	0.011002	402.5989	-1.0356	455.6406	-1.2076	373969.875	0.0020619
007	2019-06-18t1959	1560906104.76	adult	174.0208	120.0531	-93.9976	674.3183	-1.1392	288.7897	-0.66434	264.5266	-0.18751	0.010614	-0.013893	456.3229	-1.3089	592.6424	-1.1596	380913.5938	-0.64786	442.7473	-1.7029	237.523	-1.869	224.2619	-1.5802	0.010614	-0.012443	357.8382	-1.5494	409.8771	-1.58	313292.8125	-1.8578
007	2019-06-18t2359	1560920504.75	adult	178.0208	124.0531	-89.9976	1341.0748	0.78881	324.8969	0.6536	277.3876	0.30874	0.010614	-0.013742	594.2806	0.54952	939.6297	0.98984	428538.9375	0.67065	674.6685	0.10179	301.5437	0.75721	275.4553	0.87599	0.010622	-0.0046016	496.6146	0.33534	595.5446	0.2952	397434.5625	0.76422
007	2019-06-19t0359	1560934905.26	adult	182.021	128.0532	-85.9974	955.8347	-0.299	311.815	0.19708	272.0482	0.10527	0.01072	0.088888	564.9027	0.19705	754.0653	-0.11676	407230.4375	0.10297	510.1487	-1.0509	289.0788	0.28154	273.0184	0.7431	0.010606	-0.020153	417.0255	-0.61367	461.0493	-0.91764	381584.0312	0.30632
007	2019-06-19t0759	1560949304.96	adult	186.0209	132.0531	-81.9975	786.3788	-0.77934	325.2597	0.69909	300.0677	1.1943	0.010622	-0.0056673	505.7869	-0.53801	697.1899	-0.4338	428692.3125	0.70602	736.7943	0.76311	302.9229	0.87669	275.4882	0.85194	0.010614	-0.012258	522.184	0.84143	619.6993	0.71991	399555.375	0.89388
007	2019-06-19t1159	1560963705.18	adult	190.021	136.0532	-77.9974	851.2632	-0.56406	272.6281	-1.153	235.0069	-1.3121	0.010622	-0.0055987	532.5712	-0.13767	765.303	0.024733	359323.8125	-1.1419	661.9462	0.29478	297.9759	0.7169	274.7774	0.81048	0.010582	-0.043279	506.9411	0.73902	602.8645	0.65872	394222.125	0.77032
007	2019-06-19t1559	1560978104.95	adult	194.0209	140.0531	-73.9975	656.1757	-1.1399	299.0872	-0.18215	273.0466	0.16621	0.010622	-0.0055591	482.1354	-0.74144	607.5851	-0.91648	394196.9062	-0.17327	699.3851	0.68495	315.4218	1.4566	291.9425	1.6347	0.010614	-0.012057	511.6821	0.89897	577.6558	0.51946	416041.375	1.4749
007	2019-06-19t1959	1560992504.86	adult	198.0209	144.0531	-69.9975	744.8712	-0.84453	267.5367	-1.2562	227.5193	-1.579	0.010622	-0.0055443	510.5175	-0.31565	611.5794	-0.85205	352613.375	-1.2447	606.0521	0.071799	301.9565	0.96335	282.7477	1.1892	0.01063	0.003638	456.4079	0.28869	516.0438	0.029621	397676.7812	0.96259
007	2019-06-19t2359	1561006904.99	adult	202.0209	148.0531	-65.9975	1622.4045	1.9989	312.5746	0.35905	274.5547	0.24843	0.010614	-0.013326	511.9745	-0.23012	778.8387	0.25498	412285.8438	0.37597	558.5953	-0.19463	313.9986	1.4969	298.5488	1.9603	0.01063	0.0035648	450.039	0.31554	507.0377	0.051212	413536.1875	1.496
007	2019-06-20t0359	1561021305.77	adult	206.0211	152.0533	-61.9973
007	2019-06-20t0759	1561035704.73	adult	210.0208	156.053	-57.9976	529.1808	-1.4798	298.9138	-0.033118	290.1222	0.87719	0.01063	0.0023919	390.1469	-1.6516	469.5539	-1.6175	393669.5	-0.030741	484.3821	-0.57712	282.5317	0.35529	269.5403	0.57354	0.010663	0.034912	396.8243	-0.16809	434.795	-0.44571	370964.125	0.32051
007	2019-06-20t1159	1561050106.69	adult	214.0214	160.0536	-53.997	898.5371	-0.18934	319.3026	0.71917	287.6154	0.80604	0.010622	-0.0054159	541.1818	0.35266	739.0125	0.1835	420840.75	0.72985	497.1782	-0.38052	271.526	-0.016929	262.1195	0.23754	0.010622	-0.0045195	372.1761	-0.39577	436.8028	-0.32303	357871.25	-0.0094119
007	2019-06-20t1559	1561064495.17	adult	218.0182	164.0504	-50.0002	1021.4157	0.29535	324.3169	0.94112	291.3853	0.97486	0.010663	0.033819	528.1692	0.26476	745.0085	0.29081	425828.0938	0.91078	455.1955	-0.63306	284.8204	0.58249	278.7586	1.065	0.01063	0.0030699	367.6888	-0.35615	402.4814	-0.57798	375108.4375	0.58191
007	2019-06-20t1959	1561078895.44	adult	222.0183	168.0505	-46.0001	546.2664	-1.356	297.3147	0.081364	280.5069	0.59108	0.01063	0.0023972	429.4911	-0.91294	502.8956	-1.2488	391563.4375	0.084515	452.3384	-0.56604	261.4756	-0.29131	255.3005	-0.044551	0.010646	0.018496	346.2233	-0.5592	399.5334	-0.51026	343840.375	-0.30806
007	2019-06-20t2359	1561093295.37	adult	226.0182	172.0504	-42.0002	1033.22	0.4727	302.8688	0.32194	282.1373	0.67926	0.010614	-0.013249	447.9994	-0.60115	647.5042	-0.22528	399483.9375	0.34096	423.2627	-0.72565	253.2609	-0.56108	249.0784	-0.32174	0.010558	-0.067447	323.4616	-0.79394	363.8034	-0.80223	335824	-0.49151
007	2019-06-21t0359	1561107696.06	adult	230.0184	176.0506	-38	773.1866	-0.44542	290.8961	-0.022975	267.5128	0.16198	0.01063	0.0023746	451.413	-0.48114	589.1529	-0.55791	383110.1875	-0.019626	421.6432	-0.64894	249.9976	-0.63172	246.9099	-0.4028	0.01063	0.0022597	308.8705	-0.91992	355.5948	-0.79936	329246.7812	-0.63268
007	2019-06-21t0759	1561122095.45	adult	234.0183	180.0505	-34.0001	747.8181	-0.49545	294.4459	0.14996	270.7091	0.31017	0.010638	0.010199	477.5	-0.072804	656.6987	-0.030484	387490.75	0.14642	372.5657	-1.0059	249.0326	-0.60856	247.2924	-0.35997	0.010703	0.072918	303.0715	-0.9177	338.5144	-0.90191	325734.6875	-0.67979
007	2019-06-21t1159	1561136494	adult	238.0179	184.0501	-30.0005	680.0601	-0.72081	283.4539	-0.15579	260.845	-0.023305	0.01063	0.0023537	473.0553	-0.051463	596.2465	-0.38267	373308.7188	-0.15252	365.5455	-0.98696	247.1787	-0.62189	246.1903	-0.38864	0.010646	0.017352	295.4226	-0.94737	325.0056	-0.96996	325039.9375	-0.6387
007	2019-06-21t1559	1561150896.29	adult	242.0185	188.0507	-25.9999	631.3555	-0.88172	284.9344	-0.049865	272.6839	0.44243	0.010646	0.018024	387.2095	-1.0627	515.1756	-0.89007	374688.75	-0.060339	360.3883	-0.95054	246.6116	-0.58175	246.728	-0.33744	0.01063	0.0013579	293.4705	-0.88533	319.3948	-0.94592	324787.5	-0.58309
007	2019-06-21t1959	1561165296	adult	246.0184	192.0506	-22	658.1688	-0.72533	290.6281	0.19243	275.2451	0.56637	0.01063	0.0023223	414.3222	-0.6398	539.8484	-0.65196	382757.2188	0.1972	370.5158	-0.75919	243.0171	-0.66884	241.2277	-0.57963	0.010614	-0.014604	297.6465	-0.71266	326.5173	-0.75583	320539.5938	-0.65496
007	2019-06-21t2359	1561179695.73	adult	250.0183	196.0505	-18.0001	583.8052	-1.0167	288.1272	0.16847	274.9317	0.58592	0.010622	-0.0055282	400.297	-0.73889	469.435	-1.1001	379751.6875	0.18048	349.8326	-0.87926	244.4976	-0.54228	244.5473	-0.3928	0.01063	0.00068665	289.6922	-0.7508	315.2153	-0.804	322003.3438	-0.54395
007	2019-06-22t0359	1561194095.62	adult	254.0183	200.0505	-14.0001
007	2019-06-22t0759	1561208495.77	adult	258.0184	204.0506	-10.0001
007	2019-06-22t1159	1561222895.93	adult	262.0184	208.0506	-6
007	2019-06-22t1559	1561237295.78	adult	266.0184	212.0506	-2
007	2019-06-22t1959	1561251696.13	dead	270.0185	216.0507	2
008	2019-06-11t1158	1560272461.95	egg	-1.9923	-55.9601	-266.0108
008	2019-06-11t1557	1560286806.32	larva	1.9923	-51.9756	-262.0262
008	2019-06-11t1957	1560301206.36	larva	5.9923	-47.9755	-258.0262
008	2019-06-11t2357	1560315607.11	larva	9.9925	-43.9753	-254.026
008	2019-06-12t0357	1560330007.1	larva	13.9925	-39.9753	-250.026
008	2019-06-12t0757	1560344407.55	larva	17.9926	-35.9752	-246.0259
008	2019-06-12t1157	1560358806.82	larva	21.9924	-31.9754	-242.0261
008	2019-06-12t1557	1560373206.95	larva	25.9924	-27.9754	-238.026
008	2019-06-12t1957	1560387607.21	larva	29.9925	-23.9753	-234.026
008	2019-06-13t0920	1560435777.28	larva	43.3731	-10.5947	-220.6454
008	2019-06-13t0956	1560437937.26	larva	43.9731	-9.9947	-220.0454	1187.3027	-0.0035075	309.7262	-0.51701	262.1289	-0.70918	0.010663	0.033793	677.6414	0.20309	961.5869	0.15043	406670.4688	-0.53083	886.729	-0.65622	283.7813	-0.54787	228.3513	-0.54451	0.010687	0.057827	632.3906	-0.57967	790.0956	-0.61532	371753.5625	-0.58202
008	2019-06-13t1356	1560452321.98	larva	47.9688	-5.999	-216.0496	1067.0437	-0.26113	332.9775	-0.065131	294.6232	-0.072595	0.010622	-0.0053042	711.5904	0.52858	913.1275	-0.037009	438864.3125	-0.053262	862.5563	-0.70645	297.8054	-0.21279	248.1144	0.10342	0.010654	0.026028	631.4314	-0.55931	788.3411	-0.59365	391316.3125	-0.22703
008	2019-06-13t1756	1560466718.73	larva	51.9679	-1.9999	-212.0505	1755.2412	1.2874	424.6196	1.9612	380.9272	1.8128	0.010663	0.034052	829.5602	1.6862	1249.4453	1.4181	557525.5	1.9357	1123.3857	0.13463	304.8581	-0.037155	236.4794	-0.35119	0.010614	-0.013385	762.6604	0.35406	1007.8529	0.4123	402107.875	-0.021937
008	2019-06-13t2156	1560481117.93	adult	55.9677	1.9999	-208.0508	2030.6168	1.9377	398.5714	1.3718	335.9718	0.7939	0.01063	0.0027397	838.3464	1.7881	1242.2758	1.4244	524918.5	1.3757	1324.3441	0.83623	363.5617	1.5609	291.7185	1.6256	0.01059	-0.036977	908.1137	1.448	1172.2447	1.2409	480628.5938	1.5982
008	2019-06-14t0156	1560495520.82	adult	59.9685	6.0007	-204.05
008	2019-06-14t0556	1560509921.12	adult	63.9686	10.0008	-200.0499	894.3524	-0.6471	349.1085	0.16103	329.3257	0.61067	0.010654	0.02646	649.433	-0.081373	785.7558	-0.54573	458728.5625	0.14785	1264.1959	0.78932	339.7897	0.98016	270.5392	0.80668	0.010614	-0.014045	842.1534	1.209	1096.4448	1.0911	448182.625	0.99597
008	2019-06-14t0956	1560524324.97	adult	67.9697	14.0018	-196.0488
008	2019-06-14t1356	1560538735.58	adult	71.9726	18.0048	-192.0459
008	2019-06-14t1756	1560553124.64	adult	75.9696	22.0018	-188.0489	2364.0603	2.9162	413.7184	1.8261	357.6317	1.3689	0.010663	0.034547	858.4792	2.1081	1417.6519	2.466	543212.25	1.7895	1184.1698	0.76007	338.7141	1.0846	274.0136	0.87942	0.010606	-0.022481	820.6646	1.4859	1045.9524	1.1968	447102.5625	1.1096
008	2019-06-14t1959	1560560506.77	adult	78.0202	24.0523	-185.9983	2026.0427	2.1153	376.8637	0.82768	321.8138	0.36678	0.01063	0.0031556	728.367	0.76242	1324.4963	2.0552	496329.5312	0.83019	1029.9614	0.1952	321.2039	0.52053	259.7361	0.28933	0.010638	0.0086686	705.4269	0.48132	887.3551	0.3313	422704.3125	0.51411
008	2019-06-14t2359	1560574908.89	adult	82.0208	28.0529	-181.9977	1108.601	-0.11595	366.1137	0.55374	328.175	0.58295	0.010566	-0.059135	671.9021	0.19939	892.0271	0.020991	485100.625	0.62017	782.3316	-0.74946	283.8864	-0.74306	240.2971	-0.53409	0.010606	-0.022842	549.3001	-0.96201	677.5252	-0.85875	374730	-0.7121
008	2019-06-15t0359	1560589308.57	adult	86.0207	32.0528	-177.9978
008	2019-06-15t0759	1560603708.56	adult	90.0207	36.0528	-173.9978	1201.4553	0.11428	374.8076	0.99844	332.2508	0.94835	0.010646	0.018866	764.3319	1.3254	987.1157	0.55387	492871.9375	0.97926	745.6249	-0.77141	297.7846	-0.11334	258.6526	0.2427	0.010606	-0.023158	571.9828	-0.47801	665.3337	-0.7423	393075.7188	-0.084444
008	2019-06-15t1159	1560618109.05	adult	94.0208	40.053	-169.9977	811.8065	-0.8339	338.165	0.013851	306.3687	0.26625	0.010646	0.018875	609.8333	-0.27211	749.0049	-0.60809	444686.9375	0.0054554	562.4148	-1.5859	290.0142	-0.32494	266.5733	0.5943	0.010646	0.015809	453.1459	-1.6903	501.7569	-1.8076	381368.625	-0.33707
008	2019-06-15t1559	1560632508.68	adult	98.0207	44.0529	-165.9978	1539.9332	0.92689	362.7167	0.86542	314.2277	0.6527	0.01063	0.003126	664.241	0.40255	1040.2217	0.90206	477697.9062	0.86205	915.0298	0.22518	296.411	-0.008721	256.2587	0.16753	0.010606	-0.02344	588.4285	-0.011424	749.1799	0.092543	391262.5625	0.018997
008	2019-06-15t1959	1560646909.31	adult	102.0209	48.053	-161.9976	783.4389	-0.90172	285.7227	-1.3876	248.139	-1.399	0.010638	0.010802	546.321	-0.83821	679.6719	-0.92537	376011.125	-1.3712	635.0732	-1.1352	264.4438	-1.1359	232.6448	-0.83426	0.010614	-0.015744	465.1831	-1.3349	556.3526	-1.2539	348801.3125	-1.1165
008	2019-06-15t2359	1560661309.21	adult	106.0209	52.053	-157.9976
008	2019-06-16t0359	1560675709.62	adult	110.021	56.0531	-153.9975	869.3834	-0.69599	288.3268	-1.1285	236.9447	-1.5846	0.01063	0.0025959	619.7328	0.15565	792.9414	-0.28266	379726.375	-1.1101	557.4454	-1.4777	278.2988	-0.47102	253.12	0.081512	0.010638	0.0076784	449.1437	-1.3134	502.8403	-1.5237	366241.25	-0.47747
008	2019-06-16t0759	1560690109.48	adult	114.0209	60.0531	-149.9976	1536.2456	0.93848	357.774	1.1971	305.764	0.90284	0.010622	-0.0053036	678.3763	0.94605	1008.9667	0.9298	471546.1875	1.197	667.478	-0.78944	303.0042	0.54253	280.5042	1.2919	0.010582	-0.0468	473.5982	-0.90341	583.3514	-0.78057	400874.625	0.59555
008	2019-06-16t1159	1560704508.96	adult	118.0208	64.053	-145.9977	624.0573	-1.3013	302.2194	-0.50153	278.025	0.044114	0.010622	-0.0053057	486.4399	-1.3031	555.6301	-1.5508	398325.1875	-0.48352	505.0294	-1.7128	269.1629	-0.6936	247.9749	-0.10975	0.010558	-0.069826	412.3013	-1.5739	463.012	-1.7134	356910	-0.62173
008	2019-06-16t1559	1560718908.87	adult	122.0208	68.0529	-141.9977	631.3337	-1.2846	290.7801	-0.79636	269.9898	-0.14718	0.01063	0.0025066	464.7146	-1.5208	556.0413	-1.5408	382957.4375	-0.78299	505.383	-1.667	284.3724	-0.051875	264.0726	0.61137	0.01063	0.00039282	429.2214	-1.2663	478.3976	-1.5104	374518.4375	-0.051666
008	2019-06-16t1959	1560733308.96	adult	126.0208	72.053	-137.9977	938.2757	-0.52262	291.4431	-0.70629	237.7478	-1.2402	0.010622	-0.0054099	615.8296	0.43681	822.8039	-0.0057775	384122	-0.68749	603.8478	-1.0033	273.9477	-0.41232	246.2314	-0.17104	0.010671	0.039956	470.9223	-0.65031	535.9768	-0.94211	359419.4062	-0.45268
008	2019-06-16t2359	1560747709.26	adult	130.0209	76.053	-133.9976	1529.4189	0.95652	344.1264	1.1353	298.0895	1.0236	0.010654	0.025719	638.8132	0.79495	909.4958	0.52068	452182.125	1.1046	648.5955	-0.67128	288.612	0.18807	260.4094	0.4576	0.010671	0.040254	490.0024	-0.33537	561.3043	-0.65744	378658.9375	0.14469
008	2019-06-17t0359	1560762109.58	adult	134.021	80.0531	-129.9975	661.9772	-1.219	264.8463	-1.5301	223.5004	-1.69	0.010622	-0.0059693	505.4683	-0.88592	589.2187	-1.3353	349067.375	-1.511	579.1628	-1.0776	256.5197	-1.0484	232.2081	-0.82087	0.010663	0.032671	420.0776	-1.1759	495.3638	-1.186	336810.4375	-1.0799
008	2019-06-17t0759	1560776509.03	adult	138.0208	84.053	-125.9977	1261.5702	0.30281	342.0678	1.1633	292.4306	0.89972	0.010654	0.025091	679.4305	1.4315	893.9808	0.47693	449477.1562	1.1359	620.7585	-0.7756	285.4182	0.087568	260.6271	0.4427	0.010654	0.025107	480.466	-0.35775	557.096	-0.59806	375039.5	0.060424
008	2019-06-17t1159	1560790912.35	adult	142.0217	88.0539	-121.9968	1555.1992	1.0754	336.5418	0.99984	275.1319	0.26733	0.010622	-0.006489	686.9018	1.573	932.6024	0.72858	443562.0625	1.0103	541.8653	-1.2742	242.6117	-1.6078	222.1635	-1.3433	0.010606	-0.021539	406.2092	-1.2807	484.7251	-1.214	320247.4688	-1.5879
008	2019-06-17t1559	1560805309.63	adult	146.021	92.0531	-117.9975	1388.928	0.66883	337.3943	1.0473	288.7047	0.78375	0.010622	-0.0066033	658.8486	1.2306	982.6105	1.0518	444685.625	1.059	612.308	-0.77712	274.3817	-0.35999	246.7463	-0.24765	0.010606	-0.02121	460.3519	-0.5513	536.9214	-0.71291	362183.875	-0.33747
008	2019-06-17t1959	1560819709.29	adult	150.0209	96.053	-113.9976
008	2019-06-17t2359	1560834109.63	adult	154.021	100.0531	-109.9975	724.5342	-1.0588	282.584	-0.89474	234.3888	-1.2879	0.010614	-0.014427	510.3836	-0.71665	607.5485	-1.179	372728.3438	-0.87912	644.5761	-0.48942	264.8971	-0.76834	232.9908	-0.97249	0.010646	0.018409	479.8417	-0.23192	559.9544	-0.4305	348339.6562	-0.78749
008	2019-06-18t0359	1560848509.88	adult	158.021	104.0532	-105.9974	767.642	-0.92915	320.237	0.44381	291.8036	0.87339	0.010622	-0.0065575	509.6266	-0.70588	665.152	-0.80966	422072.375	0.45437	576.5613	-0.933	283.4157	-0.02854	257.3752	0.14305	0.010582	-0.043873	444.4207	-0.65907	501.9821	-0.93559	374959.0312	0.020677
008	2019-06-18t0759	1560862909.47	adult	162.0209	108.0531	-101.9976	712.4798	-1.0636	273.2764	-1.2306	232.345	-1.3917	0.010638	0.0092143	537.59	-0.30819	612.0907	-1.1089	359631.6875	-1.2377	893.7341	1.3925	313.5442	1.1976	275.1524	0.96109	0.010614	-0.012629	581.6056	1.1901	737.9304	1.3556	413564.8125	1.2135
008	2019-06-18t1159	1560877309.55	adult	166.0209	112.0531	-97.9975
008	2019-06-18t1559	1560891709.53	adult	170.0209	116.0531	-93.9975	1165.0314	0.22265	330.3796	0.82845	286.9905	0.67921	0.010606	-0.021825	601.1632	0.5845	793.2766	0.040229	436101.0938	0.8561	657.9404	-0.17792	295.3442	0.46911	261.5608	0.24956	0.01059	-0.035835	529.7808	0.62457	611.4118	0.28745	390445.0312	0.5116
008	2019-06-18t1959	1560906109.49	adult	174.0209	120.0531	-89.9976	1459.4436	1.0856	353.301	1.6673	304.2033	1.3413	0.010646	0.017424	665.3357	1.4608	990.1493	1.268	464590.75	1.6472	815.4239	1.0638	325.93	1.7275	292.7635	1.7329	0.010614	-0.012443	594.9807	1.5409	717.3624	1.3858	429901.6562	1.7451
008	2019-06-18t2359	1560920509.46	adult	178.0209	124.0531	-85.9976	1688.1451	1.7886	352.0821	1.6364	316.1318	1.8059	0.010638	0.0097278	567.0598	0.18946	868.4286	0.55374	463340	1.6247	527.859	-0.99901	235.0295	-1.9436	209.3601	-2.3228	0.010663	0.034637	395.0462	-0.98595	470.4501	-0.91589	308593.6875	-1.9755
008	2019-06-19t0359	1560934910	adult	182.0211	128.0532	-81.9974	1643.4822	1.7155	346.2691	1.4391	298.9164	1.1447	0.010663	0.033452	662.2603	1.4812	1122.7794	2.1493	454651.3125	1.3983	528.5648	-0.91164	282.6567	0.021519	263.4125	0.2783	0.010614	-0.012353	431.4202	-0.42679	479.6935	-0.73674	372824.1875	0.036959
008	2019-06-19t0759	1560949309.74	adult	186.021	132.0532	-77.9975	771.9522	-0.82231	313.7694	0.28732	282.9035	0.53061	0.010646	0.017839	531.7193	-0.19728	669.1908	-0.60656	412606.7188	0.2695	733.5504	0.73844	306.3134	1.0134	275.8105	0.86752	0.01063	0.0033784	565.4492	1.4018	674.7582	1.2543	403414.75	1.0121
008	2019-06-19t1159	1560963709.9	adult	190.021	136.0532	-73.9974	866.293	-0.51855	327.9449	0.81461	286.7754	0.68736	0.010598	-0.028998	619.7377	1.0022	725.9236	-0.2194	433215.1562	0.84746	731.0361	0.82274	315.4762	1.4193	285.9634	1.3508	0.010606	-0.019949	557.7167	1.3949	670.2514	1.3123	416428.625	1.4472
008	2019-06-19t1559	1560978109.68	adult	194.021	140.0532	-69.9975	1228.7444	0.62348	343.0719	1.3704	300.8672	1.2396	0.010663	0.033678	641.2815	1.3282	890.6454	0.84815	450453.375	1.3296	739.5125	0.99269	316.5706	1.5025	286.6602	1.3798	0.010663	0.034994	564.1427	1.5754	684.9865	1.5595	415657.1562	1.4632
008	2019-06-19t1959	1560992509.61	adult	198.021	144.0531	-65.9975	1042.2391	0.087625	325.6161	0.77958	280.969	0.48202	0.010614	-0.013356	644.1803	1.4127	889.1295	0.88926	429487.5625	0.79508	600.0119	0.025296	291.0312	0.52879	273.8921	0.76198	0.01063	0.003638	430.6214	-0.043883	489.7662	-0.22514	383288.0625	0.52802
008	2019-06-19t2359	1561006909.7	adult	202.021	148.0532	-61.9975	656.8748	-1.0983	321.3623	0.6647	298.032	1.1509	0.010622	-0.0055147	490.1138	-0.51122	575.2365	-1.033	423555.5	0.67291	695.0217	0.86613	305.6904	1.1667	279.4932	1.0406	0.010663	0.03498	496.4234	0.91979	584.5422	0.80998	401371.5	1.1289
008	2019-06-20t0359	1561021310.54	adult	206.0212	152.0534	-57.9973
008	2019-06-20t0759	1561035709.52	adult	210.0209	156.0531	-53.9975	1116.715	0.49078	334.2301	1.1802	287.3402	0.77081	0.010654	0.025934	631.7076	1.4281	889.2159	1.0807	439178.375	1.1551	691.6013	1.0718	308.6745	1.3928	279.7053	1.0637	0.010622	-0.0043277	533.1552	1.6436	634.4195	1.5489	406832.9688	1.4013
008	2019-06-20t1159	1561050111.6	adult	214.0215	160.0537	-49.997	577.8526	-1.2914	285.8234	-0.4231	263.2443	-0.12043	0.010606	-0.021028	454.6247	-0.74891	522.363	-1.2241	377286.875	-0.39799	550.0901	0.049598	294.2069	0.88817	279.3021	1.0668	0.010654	0.026848	415.867	0.19879	477.0662	0.088758	386587.9375	0.86074
008	2019-06-20t1559	1561064499.93	adult	218.0183	164.0504	-46.0002	1406.8602	1.6526	366.843	2.3827	313.702	1.8186	0.010614	-0.01323	661.9383	1.9659	1106.2169	2.6634	483865.9375	2.4048	698.4519	1.3896	292.8648	0.9055	267.701	0.53081	0.01063	0.0030699	487.9013	1.3218	575.8565	1.2394	385702.9375	0.90498
008	2019-06-20t1959	1561078900.21	adult	222.0184	168.0505	-42.0001	1204.9121	1.0231	359.4368	2.1737	298.8579	1.2811	0.010622	-0.0054264	725.3771	2.8479	986.562	1.9646	473737.7188	2.1873	558.4892	0.33752	296.9966	1.1439	280.4458	1.1712	0.010622	-0.0050112	456.3535	1.0195	511.4176	0.69298	391441.5	1.1528
008	2019-06-20t2359	1561093300.18	adult	226.0183	172.0505	-38.0001	921.5276	0.058267	325.7169	1.0865	283.3378	0.72416	0.010654	0.025929	645.712	1.9108	858.2473	1.1916	427992.0312	1.0661	660.5754	1.3444	311.3412	1.8004	288.6875	1.5949	0.010614	-0.013094	503.6417	1.8625	586.8846	1.6624	410659.125	1.8199
008	2019-06-21t0359	1561107700.83	adult	230.0185	176.0507	-34	1243.7218	1.3511	346.5171	1.8263	301.583	1.4296	0.010614	-0.013261	674.5929	2.3533	989.058	2.1643	457056.0625	1.8502	580.0824	0.76926	306.5019	1.6806	294.2631	1.8906	0.010622	-0.0055638	434.302	0.98593	484.3698	0.66498	403969.4375	1.6907
008	2019-06-21t0759	1561122100.23	adult	234.0184	180.0505	-30.0001	948.3958	0.29404	344.128	1.7913	299.5073	1.376	0.010671	0.04166	632.7571	1.8984	795.6164	0.92735	451495.9062	1.7555	459.0006	-0.21056	276.0114	0.50299	265.2697	0.51154	0.010654	0.02551	388.0743	0.41672	422.8041	0.086925	362678.9375	0.47694
008	2019-06-21t1159	1561136498.74	adult	238.0179	184.0501	-26.0005	727.122	-0.52945	346.0806	1.9004	314.2575	1.9431	0.010368	-0.25241	588.7097	1.4166	666.6495	0.10925	367191.5	-0.30544	524.7789	0.52233	299.3387	1.5425	289.0219	1.6899	0.01063	0.0016695	405.5376	0.84405	451.4345	0.56454	394229.0938	1.5436
008	2019-06-21t1559	1561150901.12	adult	242.0186	188.0508	-21.9999
008	2019-06-21t1959	1561165300.78	adult	246.0185	192.0507	-18	1702.2263	3.8336	349.2994	2.0967	295.7778	1.3148	0.010654	0.025864	697.9104	2.9598	1023.6095	2.8238	458979.4062	2.0829	401.439	-0.44635	251.9486	-0.29279	247.6212	-0.26874	0.010638	0.0088653	321.8269	-0.28622	356.2022	-0.36697	331564.3125	-0.30192
008	2019-06-21t2359	1561179700.56	adult	250.0185	196.0506	-14	1164.4285	1.62	338.5834	1.7975	299.3326	1.4712	0.010646	0.017978	573.8339	1.4644	810.5085	1.3865	445237.125	1.793	456.6332	0.24042	285.9529	1.216	281.9431	1.4272	0.010663	0.032098	353.3936	0.42525	388.2749	0.19486	375456.125	1.1809
008	2019-06-22t0359	1561194100.45	adult	254.0184	200.0506	-10.0001
008	2019-06-22t0759	1561208500.67	adult	258.0185	204.0507	-6
008	2019-06-22t1159	1561222900.81	adult	262.0185	208.0507	-2
008	2019-06-22t1559	1561237300.59	dead	266.0185	212.0506	2
010	2019-06-11t1158	1560272470.8	egg	-1.9923	-55.9601	-314.0115
010	2019-06-11t1557	1560286815.21	larva	1.9923	-51.9756	-310.0269
010	2019-06-11t1957	1560301215.31	larva	5.9923	-47.9756	-306.0269
010	2019-06-11t2357	1560315616.02	larva	9.9925	-43.9754	-302.0267
010	2019-06-12t0357	1560330016.03	larva	13.9925	-39.9754	-298.0267
010	2019-06-12t0757	1560344416.72	larva	17.9927	-35.9752	-294.0265
010	2019-06-12t1157	1560358815.71	larva	21.9924	-31.9754	-290.0268
010	2019-06-12t1557	1560373215.82	larva	25.9924	-27.9754	-286.0267
010	2019-06-12t1957	1560387616.19	larva	29.9926	-23.9753	-282.0266
010	2019-06-13t0920	1560435786.36	larva	43.3732	-10.5947	-268.646
010	2019-06-13t0956	1560437946.3	larva	43.9731	-9.9947	-268.046	606.1235	-1.2723	250.5969	-1.7839	234.2862	-1.2955	0.01063	0.0023798	443.3181	-2.0496	518.1931	-1.6932	330036.0625	-1.777	705.8729	-1.191	249.7823	-1.3895	216.5546	-0.9534	0.010574	-0.051791	497.1617	-1.4209	604.993	-1.3821	330711.8125	-1.3525
010	2019-06-13t1356	1560452330.99	larva	47.9689	-5.999	-264.0503	866.6516	-0.70474	277.6389	-1.2822	263.2911	-0.75224	0.01063	0.0025195	558.7083	-0.95519	701.2744	-0.93087	365650.4062	-1.2747	1017.4846	-0.23515	287.1367	-0.48523	224.4264	-0.73235	0.010614	-0.01315	708.2423	-0.062784	928.5836	0.00693	378733.3125	-0.47064
010	2019-06-13t1756	1560466727.63	larva	51.968	-1.9999	-260.0512	1334.5483	0.34359	311.3659	-0.5973	288.7861	-0.24821	0.010679	0.049831	629.5302	-0.27385	979.8979	0.26374	408200.6875	-0.62204	1209.1896	0.40358	268.6604	-0.99179	207.7102	-1.3847	0.010646	0.017933	688.5333	-0.14488	974.0675	0.26246	353288.375	-0.99773
010	2019-06-13t2156	1560481126.97	adult	55.9678	1.9999	-256.0514	1144.4144	-0.076476	322.5764	-0.39313	317.3376	0.36351	0.010646	0.018423	588.3219	-0.68574	956.6892	0.18263	424187.9375	-0.39718	1042.1053	-0.076806	262.0919	-1.2066	195.5765	-1.8923	0.010614	-0.013613	770.3292	0.47994	936.1698	0.15449	345699.2812	-1.19
010	2019-06-14t0156	1560495529.85	adult	59.9686	6.0007	-252.0506	761.6205	-0.95148	350.9193	0.23516	330.3276	0.64862	0.010622	-0.0049925	567.6223	-0.8994	664.4966	-1.0888	462511.625	0.24761	786.8759	-0.88416	286.2751	-0.56756	240.3972	-0.2949	0.010622	-0.0060209	556.5832	-1.0103	696.3879	-0.92792	377310.625	-0.55664
010	2019-06-14t0556	1560509930.16	adult	63.9687	10.0008	-248.0505	996.9993	-0.40775	377.3511	0.85658	362.3561	1.4282	0.01063	0.0029169	693.1916	0.36041	890.7247	-0.07461	496971.4375	0.86074	1141.929	0.36544	325.3292	0.55602	261.2556	0.45387	0.010614	-0.014045	767.3507	0.63059	1007.474	0.64692	429109.25	0.57242
010	2019-06-14t0956	1560524334.04	adult	67.9697	14.0019	-244.0495	685.0748	-1.1425	333.6664	-0.26235	328.5213	0.5772	0.01063	0.0029963	559.494	-0.9973	638.1733	-1.2112	439438.625	-0.2543	1392.1549	1.3342	311.4529	0.15536	244.3945	-0.22928	0.010638	0.0092166	742.2211	0.52754	1119.0143	1.3248	409872	0.1514
010	2019-06-14t1356	1560538744.82	adult	71.9727	18.0049	-240.0465	1022.1378	-0.3429	347.2466	0.050383	317.6054	0.27311	0.010646	0.018752	699.7512	0.4424	890.5199	-0.042513	456629.2812	0.0436	1292.4849	1.0731	318.325	0.38261	262.9868	0.46234	0.010558	-0.068811	710.6119	0.35866	979.0866	0.69313	422098.9062	0.4541
010	2019-06-14t1756	1560553133.72	adult	75.9696	22.0018	-236.0495
010	2019-06-14t1959	1560560516	adult	78.0203	24.0524	-233.9989	1055.9558	-0.25281	299.2488	-1.3171	278.3724	-0.87101	0.010614	-0.01248	585.8094	-0.73054	827.9436	-0.31044	394709.125	-1.2892	1010.4844	0.11682	314.3516	0.28715	263.3065	0.43494	0.010654	0.024374	687.2374	0.30658	931.0177	0.59185	413057.9375	0.26583
010	2019-06-14t2359	1560574917.94	adult	82.0208	28.053	-229.9984	705.8042	-1.1079	282.2115	-1.8344	256.5117	-1.5381	0.010622	-0.004699	532.5129	-1.2732	621.6032	-1.288	371954.75	-1.8084	989.6287	0.12792	312.45	0.26828	258.3825	0.21777	0.010663	0.032001	636.5434	-0.067642	849.1671	0.22581	410246.8438	0.2379
010	2019-06-15t0359	1560589317.71	adult	86.0208	32.0529	-225.9984	1807.9441	1.6047	360.9958	0.49126	323.2325	0.54206	0.010646	0.018824	696.5727	0.52336	1145.3212	1.2937	474709.4062	0.47868	1101.9341	0.73943	329.0039	0.94239	271.6936	0.78173	0.010598	-0.030793	755.4831	1.3496	943.0198	0.99367	434614.1875	0.97795
010	2019-06-15t0759	1560603717.78	adult	90.0208	36.0529	-221.9984	992.4329	-0.39597	330.5911	-0.30801	296.1667	-0.17582	0.010703	0.074135	621.6812	-0.21209	834.3148	-0.20521	432413.1875	-0.36402	1146.8802	1.0876	328.3727	1.0103	265.5697	0.53642	0.010614	-0.015358	745.0932	1.4326	977.1146	1.4077	433123.5625	1.0279
010	2019-06-15t1159	1560618118.19	adult	94.0209	40.053	-217.9983	876.6152	-0.67666	332.767	-0.14803	293.8259	-0.1333	0.01063	0.0031916	650.7556	0.17427	743.5418	-0.6356	438254.125	-0.13942	606.575	-1.3725	271.8687	-0.99937	235.8809	-0.71827	0.010614	-0.015506	480.3131	-1.3819	544.3286	-1.5029	358594.8125	-0.97754
010	2019-06-15t1559	1560632517.95	adult	98.0208	44.053	-213.9984	1381.3208	0.54354	344.9323	0.32472	298.2627	0.13353	0.010606	-0.02031	680.3966	0.58136	1016.4097	0.78031	455310.6875	0.35129	797.115	-0.36886	314.0161	0.65108	269.0759	0.71817	0.010638	0.0078267	618.8378	0.34245	700.0338	-0.27163	413245.25	0.64286
010	2019-06-15t1959	1560646918.39	adult	102.0209	48.0531	-209.9982	1281.1281	0.30064	306.2986	-0.75335	259.1138	-1.0352	0.010654	0.026509	618.0557	-0.030131	1034.4616	0.91976	402476.375	-0.75924	1047.3845	1.0295	307.9134	0.50343	261.8454	0.42431	0.010646	0.015571	629.7038	0.62189	825.0576	0.80265	404906.0625	0.48669
010	2019-06-15t2359	1560661318.39	adult	106.0209	52.0531	-205.9982	667.5582	-1.184	322.7006	-0.14268	300.5574	0.46865	0.010679	0.049949	523.001	-1.0407	585.2975	-1.4089	423060.4375	-0.18066	883.5828	0.27464	315.1214	0.85549	267.6807	0.69428	0.010646	0.015513	624.6334	0.70921	778.3814	0.58096	414384.625	0.83743
010	2019-06-16t0359	1560675718.83	adult	110.0211	56.0532	-201.9981	1091.5438	-0.15474	330.8921	0.2223	282.88	-0.0095861	0.010622	-0.0052277	666.6845	0.70705	956.5401	0.59946	436115.8125	0.2328	753.6663	-0.35901	297.647	0.26649	255.3593	0.17866	0.010614	-0.01579	564.0072	0.10344	688.8572	-0.012863	392596.375	0.28438
010	2019-06-16t0759	1560690118.69	adult	114.021	60.0532	-197.9982	817.2809	-0.82425	333.9491	0.42936	306.8417	0.94037	0.010622	-0.0053036	609.4462	0.11889	732.6511	-0.58622	440144.9375	0.43746	766.0861	-0.20657	304.0276	0.58176	256.2457	0.23499	0.010646	0.01564	610.0215	0.80364	689.6971	0.10481	399796.3438	0.56421
010	2019-06-16t1159	1560704518.09	adult	118.0209	64.053	-193.9983	1702.1715	1.3585	333.3917	0.51829	288.1353	0.40162	0.010574	-0.051999	634.8396	0.5141	1124.7446	1.6219	441410.625	0.57475	862.0875	0.45712	319.8211	1.2575	277.7175	1.1931	0.010638	0.0079881	614.2985	0.98025	733.4287	0.58177	420884.625	1.2476
010	2019-06-16t1559	1560718918.03	adult	122.0208	68.053	-189.9983	733.1285	-1.0324	290.9397	-0.79106	261.395	-0.45546	0.010663	0.03392	545.1146	-0.51844	669.4976	-0.8992	382003.875	-0.80674	670.5726	-0.64266	276.3867	-0.36074	238.8186	-0.50168	0.010614	-0.015241	522.144	-0.083446	623.5874	-0.26075	364554	-0.3441
010	2019-06-16t1959	1560733318.11	adult	126.0209	72.053	-185.9983
010	2019-06-16t2359	1560747718.53	adult	130.021	76.0531	-181.9982	1232.8257	0.21466	337.1756	0.89924	290.2611	0.73603	0.010622	-0.0056466	627.3783	0.64802	894.3606	0.43281	444397.4688	0.90543	845.9957	0.58852	312.7861	1.1296	264.6222	0.64584	0.010646	0.016642	645.0445	1.6507	777.9901	1.2416	411313.75	1.1101
010	2019-06-17t0359	1560762118.76	adult	134.021	80.0532	-177.9981	918.2224	-0.5728	283.3969	-0.89323	232.7194	-1.3481	0.01059	-0.037144	589.5786	0.20939	771.4793	-0.26451	374650.6562	-0.84773	694.3469	-0.33249	265.5917	-0.69379	228.2296	-1	0.010638	0.0090942	526.4534	0.1887	603.8937	-0.2277	349518.6562	-0.70272
010	2019-06-17t0759	1560776518.29	adult	138.0209	84.0531	-173.9983	1159.6577	0.043	337.7003	1.0117	302.8945	1.291	0.01063	0.0015494	639.2333	0.90201	821.6951	0.047961	444751.375	1.0117	935.0063	1.2877	310.8966	1.0886	268.4916	0.79991	0.010663	0.032978	607.637	1.277	743.998	1.0666	408207.1875	1.0499
010	2019-06-17t1159	1560790921.81	adult	142.0219	88.054	-169.9973	1584.674	1.1515	346.1647	1.3373	307.4615	1.4843	0.010614	-0.0143	620.8792	0.69543	940.7158	0.77714	456591.1875	1.357	956.3344	1.4935	290.6332	0.29236	248.0015	-0.15802	0.01063	0.0018957	626.5404	1.5624	762.5148	1.2873	382763.9375	0.29031
010	2019-06-17t1559	1560805318.92	adult	146.0211	92.0532	-165.9981	1434.4791	0.78817	317.909	0.35859	269.01	0.039339	0.010646	0.016902	614.5506	0.63839	983.9283	1.0597	418050.375	0.34354	753.0494	0.17946	283.0883	-0.012694	239.6856	-0.57492	0.010638	0.01006	574.3673	0.92748	656.4196	0.37669	372544.1875	-0.023707
010	2019-06-17t1959	1560819718.62	adult	150.021	96.0531	-161.9982	1353.0176	0.599	346.7355	1.3871	305.179	1.4034	0.010622	-0.0066361	670.9188	1.4149	969.057	0.99268	456997.375	1.4	700.0933	-0.14151	268.6423	-0.60253	218.2042	-1.6199	0.010638	0.010344	557.069	0.74082	635.9282	0.23346	353533.3125	-0.61342
010	2019-06-17t2359	1560834118.97	adult	154.0211	100.0532	-157.9981	1242.168	0.32704	308.1443	0.015287	259.1622	-0.34975	0.01063	0.0012076	582.4438	0.24782	971.7462	1.0305	405826.0312	0.016806	661.189	-0.37287	283.8882	0.00011015	252.6889	-0.041688	0.010606	-0.020709	507.4308	0.12944	587.4361	-0.17376	374732.4062	0.023224
010	2019-06-18t0359	1560848519.2	adult	158.0212	104.0533	-153.998	906.5887	-0.55452	339.1167	1.117	299.3181	1.158	0.010646	0.016948	620.1182	0.76867	728.8607	-0.42292	445938.4375	1.1012	698.1543	-0.068425	300.5862	0.6692	262.8444	0.40345	0.010614	-0.012743	570.7196	0.9992	646.0199	0.42341	396473.1562	0.68436
010	2019-06-18t0759	1560862918.8	adult	162.0211	108.0532	-149.9981	569.1863	-1.4537	293.0742	-0.5225	268.6851	-0.010203	0.010558	-0.068605	468.278	-1.2311	538.828	-1.5541	388616.375	-0.44999	628.2488	-0.51567	304.4239	0.82636	276.9282	1.0461	0.010622	-0.0048166	493.5541	0.035527	563.8377	-0.29764	401230.6562	0.83233
010	2019-06-18t1159	1560877318.95	adult	166.0211	112.0532	-145.9981	958.4807	-0.3735	329.0955	0.77548	289.0276	0.76178	0.010622	-0.006326	629.9264	0.94467	839.6934	0.29926	433747.875	0.78557	774.4924	0.6049	297.0667	0.53279	259.3159	0.17206	0.010646	0.018791	551.6427	0.85245	657.9626	0.66392	390642.6562	0.51106
010	2019-06-18t1559	1560891718.86	adult	170.0211	116.0532	-141.9981	954.1388	-0.36597	320.8499	0.48492	287.5121	0.69923	0.010695	0.064626	592.6418	0.47143	772.2728	-0.087745	419992.5312	0.41517	637.6597	-0.32685	299.3867	0.63373	267.8033	0.55091	0.010638	0.011002	509.2499	0.35657	584.0554	0.024883	393992.875	0.62132
010	2019-06-18t1959	1560906118.8	adult	174.0211	120.0532	-137.9981	1165.8912	0.25378	284.3853	-0.82352	238.9985	-1.1712	0.010614	-0.013893	569.7042	0.19354	818.3975	0.21906	375104.2188	-0.8072	733.8914	0.45853	294.8111	0.46154	261.2816	0.21026	0.010598	-0.028032	507.5224	0.4012	609.3459	0.34396	389445.4375	0.49514
010	2019-06-18t2359	1560920518.77	adult	178.021	124.0532	-133.9981	1004.1169	-0.18188	271.0853	-1.2918	236.4871	-1.2717	0.010606	-0.021542	535.0982	-0.23331	699.5541	-0.48061	357832.625	-1.2678	791.6151	0.97869	277.4703	-0.22028	249.3486	-0.3875	0.010622	-0.0046016	503.2954	0.42225	651.8755	0.84056	365705.9062	-0.21424
010	2019-06-19t0359	1560934919.39	adult	182.0212	128.0534	-129.998
010	2019-06-19t0759	1560949319.11	adult	186.0211	132.0533	-125.998	1005.5099	-0.12665	294.5031	-0.40312	259.3709	-0.37938	0.010646	0.017839	526.906	-0.26052	876.7914	0.6744	387271.5	-0.41802	468.5648	-1.2774	251.0017	-1.2173	239.4679	-0.88971	0.010614	-0.012258	363.9966	-1.2072	411.1574	-1.3043	331071.25	-1.2036
010	2019-06-19t1159	1560963719.27	adult	190.0212	136.0533	-121.998	710.9763	-0.98884	287.5455	-0.62237	266.4753	-0.096677	0.01063	0.0022248	455.2162	-1.1492	621.2364	-0.86841	378697.375	-0.62034	545.106	-0.59808	257.9149	-0.89109	244.1187	-0.67045	0.010598	-0.027737	389.1082	-0.78306	478.5531	-0.54692	340705.5938	-0.86088
010	2019-06-19t1559	1560978119.08	adult	194.0211	140.0533	-117.9981	483.0428	-1.6731	260.1242	-1.5575	245.3936	-0.90073	0.010622	-0.0055591	383.9063	-2.0189	436.5883	-1.9825	342843.6875	-1.5452	443.1403	-1.2802	267.3638	-0.46302	258.3324	0.01263	0.01063	0.003579	365.095	-0.99121	407.2944	-1.1313	352118.1562	-0.46396
010	2019-06-19t1959	1560992519.29	adult	198.0212	144.0533	-113.998	1441.4607	1.3391	304.4996	0.039399	272.9221	0.17174	0.010558	-0.067708	490.5896	-0.57332	825.4287	0.48961	403766.5	0.11261	568.2241	-0.21944	260.6853	-0.67824	247.7935	-0.49704	0.01063	0.003638	385.3937	-0.62718	463.6557	-0.47828	343322.5938	-0.67901
010	2019-06-19t2359	1561006919.14	adult	202.0211	148.0533	-109.998	649.2209	-1.1229	253.3448	-1.701	228.7438	-1.5125	0.010606	-0.021126	423.736	-1.3647	532.6946	-1.3021	334415.1875	-1.6758	580.4082	-0.02502	271.2871	-0.20067	256.6988	-0.059395	0.010614	-0.012071	413.689	-0.15799	515.0766	0.12992	357827.6562	-0.18512
010	2019-06-20t0359	1561021319.95	adult	206.0214	152.0535	-105.9978	1033.8392	0.1597	270.619	-1.0542	239.8904	-1.0654	0.010646	0.018034	473.6798	-0.65592	733.0641	0.01933	355863.9688	-1.0647	647.0782	0.6031	268.6222	-0.25287	254.6322	-0.15408	0.010598	-0.02768	407.8036	-0.12983	504.1082	0.13301	354849.9688	-0.22125
010	2019-06-20t0759	1561035718.99	adult	210.0211	156.0532	-101.9981	961.4105	-0.030096	268.5072	-1.0778	233.7895	-1.277	0.010646	0.018075	490.6695	-0.37004	771.9032	0.32644	353086.9375	-1.0882	656.7472	0.79444	278.2249	0.18437	263.5867	0.28648	0.010622	-0.0043277	423.8935	0.19163	516.8539	0.37422	366700.375	0.19204
010	2019-06-20t1159	1561050121.27	adult	214.0217	160.0539	-97.9974	711.142	-0.83331	292.4246	-0.19787	262.4187	-0.15181	0.01063	0.0024077	524.7447	0.14348	620.3729	-0.58732	385123.1875	-0.19506	621.3213	0.62863	266.9918	-0.19786	252.0169	-0.25	0.010646	0.018988	418.2865	0.23172	526.0586	0.58983	351094.25	-0.21476
010	2019-06-20t1559	1561064509.32	adult	218.0184	164.0506	-94.0008	1030.6954	0.32803	304.6261	0.27363	264.8513	-0.028304	0.010622	-0.005418	548.5711	0.52421	883.5635	1.2009	401497.1875	0.28445	528.5435	-0.023186	263.2779	-0.28253	248.5979	-0.39201	0.010606	-0.020366	405.5552	0.17241	470.6217	0.1363	347526.7812	-0.25916
010	2019-06-20t1959	1561078909.62	adult	222.0185	168.0506	-90.0007	901.2063	-0.073952	307.5789	0.42707	273.2074	0.31659	0.010598	-0.028826	577.5334	0.96875	779.6376	0.58984	406311.6875	0.46192	474.145	-0.38042	267.6878	-0.0403	254.6573	-0.075648	0.010614	-0.012823	394.1779	0.1282	433.8569	-0.14113	353080.1875	-0.024498
010	2019-06-20t2359	1561093309.65	adult	226.0185	172.0507	-86.0007	856.3878	-0.18343	299.8835	0.22205	265.5561	0.059062	0.010622	-0.0054373	571.3224	0.96569	762.5363	0.54814	395246.4375	0.23317	540.6366	0.29819	266.8395	-0.0089788	252.7712	-0.14304	0.010598	-0.028682	396.5196	0.28319	459.4435	0.25443	352495.0312	0.023411
010	2019-06-21t0359	1561107710.28	adult	230.0187	176.0508	-82.0005	870.1329	-0.075274	306.2938	0.48896	272.6158	0.35184	0.01063	0.0023746	557.0829	0.8609	711.5767	0.27545	403388.875	0.49315	673.8167	1.6083	268.7621	0.13618	253.8154	-0.068351	0.01063	0.0022597	414.5669	0.68608	530.7728	1.1926	353959.625	0.13572
010	2019-06-21t0759	1561122109.72	adult	234.0185	180.0507	-78.0007	662.7168	-0.83041	278.7889	-0.36729	248.9549	-0.49494	0.010638	0.010199	472.7387	-0.13325	584.2244	-0.53019	366886.2188	-0.37156	526.9447	0.41462	286.8654	0.95018	269.8481	0.7335	0.010663	0.033382	409.1784	0.74804	461.9032	0.54562	376654.3125	0.91452
010	2019-06-21t1159	1561136508.3	adult	238.0181	184.0503	-74.001	974.103	0.47476	316.4582	0.92783	281.0934	0.72215	0.010574	-0.052163	637.1099	2.0309	802.9214	1.0614	418990.6875	0.98944	589.6982	1.1377	261.6306	-0.02219	246.7794	-0.36004	0.01063	0.0016695	393.6513	0.65069	487.4922	1.0022	344567.5	-0.022766
010	2019-06-21t1559	1561150910.61	adult	242.0188	188.0509	-70.0004	709.41	-0.55319	284.5959	-0.060908	256.0915	-0.1653	0.010638	0.010177	500.1873	0.37129	637.028	-0.026877	374528.2812	-0.064325	656.1785	1.9433	278.6967	0.75941	259.0809	0.26266	0.010654	0.024899	439.6724	1.5872	549.1976	1.9478	366207.4375	0.73327
010	2019-06-21t1959	1561165310.4	adult	246.0187	192.0509	-66.0005	781.4843	-0.18686	294.1117	0.3055	263.7027	0.14566	0.010622	-0.0055012	528.6167	0.81095	694.5381	0.45947	387639.25	0.31798	586.9314	1.4302	262.6725	0.15875	249.4071	-0.1819	0.010663	0.032442	386.0323	0.8461	476.6095	1.2103	344889.0625	0.12477
010	2019-06-21t2359	1561179710.13	adult	250.0186	196.0508	-62.0005	644.3756	-0.74162	289.7856	0.22202	268.0259	0.33537	0.010663	0.033709	452.8809	-0.071264	537.7764	-0.60187	380488.5	0.19863	579.5126	1.5287	259.1419	0.078852	246.7183	-0.28715	0.010646	0.016368	376.3777	0.84958	488.1912	1.5609	340771.5938	0.061679
010	2019-06-22t0359	1561194109.99	adult	254.0186	200.0507	-58.0006
010	2019-06-22t0759	1561208510.25	adult	258.0187	204.0508	-54.0005
010	2019-06-22t1159	1561222910.32	adult	262.0187	208.0508	-50.0005
010	2019-06-22t1559	1561237310.22	adult	266.0187	212.0508	-46.0005
010	2019-06-22t1959	1561251710.6	adult	270.0188	216.0509	-42.0004
010	2019-06-22t2359	1561266110.29	adult	274.0187	220.0508	-38.0005
010	2019-06-23t0359	1561280510.75	adult	278.0188	224.051	-34.0004
010	2019-06-23t0759	1561294910.65	adult	282.0188	228.0509	-30.0004
010	2019-06-23t1159	1561309310.3	adult	286.0187	232.0508	-26.0005
010	2019-06-23t1559	1561323710.84	adult	290.0188	236.051	-22.0003
010	2019-06-23t1959	1561338110.45	adult	294.0187	240.0509	-18.0005
010	2019-06-23t2359	1561352510.79	adult	298.0188	244.051	-14.0004
010	2019-06-24t0359	1561366910.84	adult	302.0188	248.051	-10.0003
010	2019-06-24t0759	1561381310.67	adult	306.0188	252.0509	-6.0004
010	2019-06-24t1159	1561395711.04	adult	310.0189	256.051	-2.0003
010	2019-06-24t1559	1561410113.11	dead	314.0195	260.0516	2.0003
012	2019-06-11t1158	1560272479.52	egg	-1.9923	-59.9606	-290.0114
012	2019-06-11t1557	1560286824.04	larva	1.9923	-55.976	-286.0269
012	2019-06-11t1957	1560301224.18	larva	5.9923	-51.976	-282.0268
012	2019-06-11t2357	1560315624.98	larva	9.9926	-47.9757	-278.0266
012	2019-06-12t0357	1560330025.01	larva	13.9926	-43.9757	-274.0266
012	2019-06-12t0757	1560344425.69	larva	17.9928	-39.9755	-270.0264
012	2019-06-12t1157	1560358824.71	larva	21.9925	-35.9758	-266.0267
012	2019-06-12t1557	1560373224.91	larva	25.9925	-31.9758	-262.0266
012	2019-06-12t1957	1560387625.39	larva	29.9927	-27.9756	-258.0265
012	2019-06-13t0920	1560435795.54	larva	43.3733	-14.595	-244.6459
012	2019-06-13t0956	1560437955.53	larva	43.9733	-13.995	-244.0459	2395.7859	2.6348	318.979	-0.31876	257.7973	-0.8004	0.010646	0.018063	637.0071	-0.18756	1304.393	1.5758	419457.4375	-0.3229	1076.1846	-0.096021	291.0659	-0.36756	249.0401	0.17258	0.010638	0.010562	596.7903	-0.80113	848.6045	-0.37294	383042.7188	-0.3701
012	2019-06-13t1356	1560452340.4	larva	47.9691	-9.9992	-240.0501	969.3391	-0.47742	292.1534	-0.96299	238.789	-1.2837	0.010622	-0.0053042	671.0238	0.13487	817.1405	-0.442	385058.125	-0.95095	970.3306	-0.3786	251.2582	-1.4014	183.8444	-2.1642	0.010646	0.018168	659.7673	-0.37614	824.149	-0.4403	330404.5312	-1.4063
012	2019-06-13t1756	1560466736.82	larva	51.9681	-6.0002	-236.0511	1207.2388	0.057976	325.3427	-0.28155	278.5944	-0.47618	0.010646	0.018321	704.555	0.4613	1035.403	0.50144	427825.625	-0.28589	966.8614	-0.35598	280.1315	-0.68926	218.8971	-0.98284	0.010606	-0.021185	699.6089	-0.070332	848.589	-0.29401	369773.5625	-0.66823
012	2019-06-13t2156	1560481136.16	larva	55.9679	-2.0004	-232.0513	1085.9531	-0.20935	369.1724	0.68904	330.6453	0.67087	0.010654	0.026282	754.2904	0.95644	949.9193	0.15319	485092.5	0.67475	1096.6295	0.09958	302.1394	-0.11437	236.0844	-0.41007	0.010654	0.025564	722.5922	0.14456	933.0412	0.14009	397011.125	-0.12968
012	2019-06-14t0156	1560495539.09	adult	59.9687	2.0004	-228.0504	1764.6532	1.3577	426.4018	2.0393	385.8082	1.9739	0.01063	0.0028313	755.7386	0.98052	1276.5948	1.6145	561571.125	2.0408	1559.0551	1.6989	369.6186	1.7873	297.3234	1.8275	0.01059	-0.037196	856.2228	1.194	1189.5672	1.4327	488635.8125	1.8257
012	2019-06-14t0556	1560509939.42	adult	63.9688	6.0005	-224.0504	846.9319	-0.75767	355.2525	0.31234	322.4435	0.44032	0.010638	0.010753	612.8258	-0.45096	733.812	-0.77886	467512.25	0.31159	635.3897	-1.3906	315.5538	0.2693	291.9877	1.6218	0.010646	0.017272	493.0356	-1.4906	543.9067	-1.6676	414953.25	0.25806
012	2019-06-14t0956	1560524343.35	adult	67.9699	10.0016	-220.0493	783.6413	-0.90965	328.6455	-0.38994	312.7402	0.17158	0.010646	0.01868	549.8993	-1.0952	708.9872	-0.88801	432168.8125	-0.39403	712.3883	-1.1145	251.7926	-1.6656	207.71	-1.6509	0.010614	-0.014253	491.6884	-1.5186	636.8722	-1.1949	332114.4375	-1.6447
012	2019-06-14t1356	1560538754.21	adult	71.9729	14.0046	-216.0462	1237.7949	0.17324	354.0922	0.23015	307.8217	0.011413	0.010671	0.042367	772.9683	1.1974	1021.1942	0.56405	464568.9688	0.20117	675.0911	-1.245	307.986	0.053396	274.4247	0.91457	0.010654	0.024713	543.0592	-1.095	612.3287	-1.321	404693.625	0.034886
012	2019-06-14t1756	1560553142.97	adult	75.9698	18.0015	-212.0494	1755.2793	1.4397	447.2563	2.7371	409.1453	2.8054	0.010638	0.010968	897.7384	2.5172	1321.8375	2.0135	588589.3125	2.7202	1403.5684	1.6217	352.5842	1.5463	286.664	1.3899	0.010646	0.016634	779.1637	1.1011	1163.0177	1.8753	463648.1875	1.526
012	2019-06-14t1959	1560560525.48	adult	78.0205	20.0522	-209.9987	761.9935	-0.97041	353.2687	0.17566	337.5419	0.81492	0.010614	-0.01248	554.3357	-1.0602	673.9807	-1.0439	465961.4375	0.19683	776.9299	-0.82307	300.8362	-0.17316	257.5389	0.19972	0.010654	0.024374	579.4281	-0.72916	696.7385	-0.80617	395298.6875	-0.19127
012	2019-06-14t2359	1560574927.29	adult	82.021	24.0527	-205.9982	899.8253	-0.63008	356.5942	0.28279	342.204	0.99816	0.010671	0.042423	689.8928	0.38945	832.0023	-0.26955	467851.5625	0.24994	1081.7849	0.51797	331.9341	0.95815	265.973	0.53333	0.010622	-0.0072322	722.3449	0.81195	976.295	1.0291	437489.1875	0.96658
012	2019-06-15t0359	1560589327.11	adult	86.0209	28.0526	-201.9982	1750.8679	1.4646	414.301	2.0392	355.3406	1.5181	0.010663	0.034556	789.083	1.5103	1317.4012	2.1378	543977.25	1.9935	985.584	0.22358	331.4155	1.0296	279.5027	1.1102	0.010638	0.0082622	683.7399	0.58363	825.2975	0.21486	436142.75	1.0197
012	2019-06-15t0759	1560603727.23	adult	90.021	32.0527	-197.9982	920.6683	-0.57116	379.2505	1.1297	343.806	1.3084	0.010558	-0.066808	701.0856	0.64376	822.6231	-0.26329	502886.125	1.2018	889.7388	-0.10373	286.684	-0.5211	236.2195	-0.70987	0.010622	-0.0075475	604.9582	-0.11405	763.9087	-0.062547	377849.4688	-0.50735
012	2019-06-15t1159	1560618127.66	adult	94.0211	36.0528	-193.9981	1340.6971	0.44932	420.586	2.4856	387.9407	2.8647	0.010606	-0.020245	743.8969	1.1902	982.3915	0.5672	555173.5625	2.4939	734.3184	-0.75513	280.8575	-0.66527	242.2397	-0.44633	0.010638	0.0079625	542.2622	-0.67868	645.7212	-0.77705	369608.4375	-0.6678
012	2019-06-15t1559	1560632527.33	adult	98.021	40.0527	-189.9982	908.7635	-0.59856	352.4253	0.55254	313.696	0.63542	0.01063	0.003126	667.5056	0.43869	786.0766	-0.39742	464144.125	0.55283	803.9943	-0.3342	317.6493	0.78725	271.8212	0.83611	0.010614	-0.015641	594.9114	0.064027	715.6771	-0.1557	418979.375	0.80559
012	2019-06-15t1959	1560646927.77	adult	102.0211	44.0528	-185.998	1803.9536	1.5637	428.7174	3.0201	388.3774	3.2496	0.010614	-0.01267	799.8672	2.018	1279.7186	2.1953	565478.3125	3.0101	1332.1403	2.5246	342.7285	1.8164	283.7731	1.3694	0.010622	-0.0079329	736.1895	1.8884	933.6727	1.634	451716.1562	1.8243
012	2019-06-15t2359	1560661327.76	adult	106.0211	48.0528	-181.998	1250.0492	0.22754	382.9055	1.7397	357.7929	2.3995	0.01063	0.0027563	629.8462	0.18728	812.5283	-0.20574	504286.5625	1.7247	665.1779	-0.92081	301.1429	0.32547	270.8157	0.82981	0.010646	0.015513	496.7646	-0.84142	597.1342	-0.84969	396002.875	0.30906
012	2019-06-16t0359	1560675728.22	adult	110.0212	52.0529	-177.9979	1529.5437	0.91237	386.7399	1.9946	350.0996	2.2953	0.010614	-0.01304	690.2807	0.98417	956.8024	0.60087	510109.875	1.995	866.6165	0.28495	270.7915	-0.75718	227.4465	-1.0322	0.010606	-0.023588	526.7386	-0.35625	728.8925	0.31231	357444.75	-0.73175
012	2019-06-16t0759	1560690128.08	adult	114.0212	56.0529	-173.998	849.6234	-0.74495	321.9651	0.043162	292.2879	0.43353	0.010646	0.018203	553.5385	-0.55199	665.2337	-0.95611	423384.0312	0.032047	699.1431	-0.60226	273.8351	-0.57533	239.544	-0.4927	0.010654	0.023498	500.8575	-0.56231	606.1589	-0.59068	359819.2812	-0.5979
012	2019-06-16t1159	1560704527.5	adult	118.021	60.0527	-169.9981	664.1238	-1.2024	299.7643	-0.58185	278.8084	0.071824	0.010606	-0.020917	504.3848	-1.0834	570.3981	-1.4684	395688.8438	-0.54827	639.741	-0.89415	281.0336	-0.23639	246.6083	-0.16961	0.010614	-0.01548	507.3495	-0.37204	585.3742	-0.67484	370683.2812	-0.21928
012	2019-06-16t1559	1560718927.39	adult	122.021	64.0527	-165.9981	1040.4945	-0.27082	354.8621	1.3288	316.1087	1.507	0.010671	0.041804	669.4291	1.0314	888.669	0.34017	465579.0625	1.2755	825.8056	0.31996	297.6033	0.45987	257.6653	0.32897	0.010606	-0.02304	581.2667	0.66915	700.7707	0.40356	392836.4062	0.48593
012	2019-06-16t1959	1560733327.57	adult	126.0211	68.0528	-161.9981	1407.3788	0.64422	358.6366	1.5492	298.5129	0.96698	0.010614	-0.013222	707.1795	1.5937	1051.4969	1.3047	473041.625	1.5576	579.5648	-1.1562	288.4297	0.14983	267.86	0.78865	0.010663	0.032073	450.4012	-0.91253	519.421	-1.086	378708.1875	0.11556
012	2019-06-16t2359	1560747728.14	adult	130.0212	72.0529	-157.9979	1615.3761	1.1715	340.2233	1.0027	283.1571	0.47512	0.010614	-0.013458	658.5186	1.0482	1191.2037	2.1561	448754.5625	1.0169	609.9635	-0.91783	271.0569	-0.49566	246.2738	-0.17402	0.010606	-0.022474	459.8446	-0.72168	507.9448	-1.1251	357795.0625	-0.47215
012	2019-06-17t0359	1560762128.25	adult	134.0212	76.053	-153.9979	724.9307	-1.0602	314.9518	0.19016	302.604	1.2435	0.010646	0.017537	465.4201	-1.4074	595.3903	-1.299	414161.6875	0.17667	930.9987	1.1984	306.1823	0.89303	269.5403	0.86002	0.010622	-0.006564	591.0128	1.0169	742.8068	0.99892	403548.25	0.90088
012	2019-06-17t0759	1560776527.89	adult	138.0211	80.0529	-149.998	624.076	-1.3224	286.9676	-0.74935	265.0508	-0.12412	0.01059	-0.037449	461.3275	-1.4416	551.0286	-1.5583	379371.1875	-0.70627	823.6566	0.55661	310.4815	1.0723	269.3311	0.83803	0.010614	-0.014069	599.4465	1.1717	715.6813	0.81437	409525.1562	1.0892
012	2019-06-17t1159	1560790931.53	adult	142.0222	84.0539	-145.997	1390.3574	0.64959	349.2454	1.4453	305.5148	1.411	0.010614	-0.0143	657.5202	1.1824	995.0644	1.1024	460654.6875	1.4651	620.4105	-0.74966	295.5854	0.48832	271.6939	0.9288	0.010646	0.017578	490.9268	-0.18754	558.1236	-0.5531	388694.8438	0.4685
012	2019-06-17t1559	1560805328.41	adult	146.0213	88.053	-141.9979	1186.4259	0.1383	355.0632	1.6719	307.9386	1.5107	0.010638	0.0090549	667.889	1.3514	927.3169	0.71859	467263.1562	1.6655	889.8378	1.1092	317.0049	1.3402	279.9815	1.2928	0.010614	-0.01341	560.0838	0.74222	698.4829	0.76023	418129.5	1.3568
012	2019-06-17t1959	1560819728.19	adult	150.0212	92.0529	-137.9979	885.542	-0.64107	293.5487	-0.50199	249.8638	-0.691	0.01063	0.001187	583.7833	0.24744	721.5202	-0.50585	386603.6875	-0.50123	811.366	0.6275	310.3013	1.0723	276.1472	1.0933	0.010646	0.018191	549.7687	0.64562	688.1055	0.71527	408046.2188	1.0504
012	2019-06-17t2359	1560834128.46	adult	154.0213	96.053	-133.9978	2267.2896	3.0715	370.8377	2.2474	292.0851	0.89704	0.01063	0.0012076	779.7002	2.888	1307.9589	3.0703	488393.25	2.2518	694.7845	-0.13718	301.1973	0.7005	269.2244	0.73967	0.010654	0.026269	499.0138	0.019194	601.3559	-0.04372	395773.1875	0.66954
012	2019-06-18t0359	1560848528.73	adult	158.0214	100.0531	-129.9978	974.1478	-0.37236	346.4064	1.377	298.333	1.1207	0.010606	-0.022168	615.7635	0.71056	747.4039	-0.31036	457256.4688	1.408	738.9373	0.22156	306.3191	0.90216	263.5096	0.43512	0.010622	-0.0049315	576.105	1.0699	674.4396	0.69155	403728.5625	0.90818
012	2019-06-18t0759	1560862928.66	adult	162.0214	104.0531	-125.9978	654.1897	-1.2223	350.4977	1.5314	333.7484	2.4632	0.010646	0.017061	509.2726	-0.68524	595.8676	-1.2075	460904.4375	1.5145	1058.576	2.5773	335.575	2.0942	286.4125	1.5002	0.010663	0.034422	691.3516	2.6291	846.8037	2.3895	440609.9688	2.0492
012	2019-06-18t1159	1560877328.6	adult	166.0213	108.053	-121.9978	1423.2141	0.907	372.0349	2.3178	314.0164	1.7167	0.010606	-0.021937	702.0814	1.9037	1065.0011	1.6702	491086.0312	2.3499	738.7252	0.34523	303.9356	0.81246	271.7349	0.76934	0.01063	0.0031071	531.8646	0.59387	629.5965	0.39325	400283.25	0.80912
012	2019-06-18t1559	1560891728.47	adult	170.0213	112.053	-117.9978	581.8746	-1.405	345.6639	1.3794	332.9394	2.4426	0.010574	-0.052905	464.0587	-1.2347	517.0116	-1.643	457659.0625	1.4462	809.4282	0.93454	304.3248	0.83483	267.9978	0.5603	0.010614	-0.01247	544.799	0.82061	700.2255	1.1399	401404.4375	0.85055
012	2019-06-18t1959	1560906128.36	adult	174.0213	116.053	-113.9979	1058.3253	-0.051032	318.9871	0.42708	273.3674	0.15315	0.010598	-0.02948	621.3698	0.87819	882.8849	0.61289	421381.9688	0.46209	644.7914	-0.20295	296.1566	0.51628	263.3214	0.30891	0.01063	0.0031926	510.3121	0.43756	582.1135	0.0813	390038.3125	0.51346
012	2019-06-18t2359	1560920528.32	adult	178.0213	120.053	-109.9979	925.003	-0.40978	359.3718	1.9	324.4127	2.1259	0.010614	-0.013742	599.7359	0.62168	809.9299	0.19544	474011.375	1.9173	827.3223	1.2464	300.6295	0.72009	264.1393	0.32832	0.010663	0.034637	528.5928	0.75135	638.2949	0.70909	394726.5	0.68071
012	2019-06-19t0359	1560934928.98	adult	182.0214	124.0532	-105.9977
012	2019-06-19t0759	1560949328.79	adult	186.0214	128.0531	-101.9978
012	2019-06-19t1159	1560963728.9	adult	190.0214	132.0531	-97.9977	794.9784	-0.73448	330.5863	0.90856	299.8871	1.1938	0.01063	0.0022248	550.0195	0.090503	693.1066	-0.42285	435382.1875	0.9058	808.252	1.4128	324.4031	1.7777	288.3749	1.4673	0.010614	-0.012148	580.6772	1.6915	713.2779	1.7296	427887.6562	1.7965
012	2019-06-19t1559	1560978128.79	adult	194.0214	136.0531	-93.9978
012	2019-06-19t1959	1560992528.98	adult	198.0214	140.0532	-89.9977
012	2019-06-19t2359	1561006928.76	adult	202.0214	144.0531	-85.9978	825.5023	-0.55741	326.1701	0.83192	287.6556	0.75201	0.01063	0.0023088	573.6263	0.56265	764.6942	0.16551	429566.0625	0.83129	640.8217	0.44472	305.4488	1.1571	275.6429	0.85483	0.010606	-0.019872	522.2164	1.2558	590.3557	0.86691	403192.375	1.1839
012	2019-06-20t0359	1561021329.66	adult	206.0216	148.0533	-81.9975	676.9952	-1.0096	326.0486	0.86196	306.1371	1.4758	0.010654	0.025894	522.2152	-0.034697	618.4435	-0.71145	428427.9375	0.83667	623.2613	0.41607	297.3006	0.88526	270.0406	0.58918	0.010444	-0.17723	470.131	0.68852	529.5312	0.38396	341598.4375	-0.62053
012	2019-06-20t0759	1561035728.66	adult	210.0214	152.0531	-77.9978	626.5194	-1.1533	316.3296	0.56523	293.5461	1.0081	0.010712	0.081286	487.9441	-0.40479	562.612	-1.0192	413442.75	0.48451	700.2591	1.1407	305.9225	1.2836	283.0244	1.2237	0.01059	-0.035505	489.4718	1.0631	577.045	0.97565	404429.625	1.3289
012	2019-06-20t1159	1561050131.27	adult	214.0221	156.0538	-73.9971	703.5726	-0.85932	342.075	1.4961	317.7953	1.9533	0.010598	-0.028816	540.6207	0.34553	643.3741	-0.43787	451881.125	1.5337	540.6013	-0.02752	277.584	0.22483	257.196	-5.637e-05	0.010606	-0.020132	437.0242	0.48672	482.5061	0.14441	366410.9062	0.24936
012	2019-06-20t1559	1561064519.08	adult	218.0187	160.0504	-70.0005	595.7114	-1.2037	331.4442	1.1827	315.7282	1.8952	0.010646	0.018088	472.7682	-0.43975	536.9085	-1.0761	435849.0625	1.1687	607.0992	0.62999	293.3091	0.92335	270.9126	0.68595	0.010646	0.018753	470.1311	1.0738	532.8141	0.78823	385701.5	0.90494
012	2019-06-20t1959	1561078919.42	adult	222.0188	164.0505	-66.0004	680.0842	-0.87267	286.0901	-0.29668	256.5758	-0.30882	0.01063	0.0023972	489.1926	-0.1541	578.7856	-0.74461	376780.625	-0.29376	692.5451	1.4786	297.5884	1.1678	277.4608	1.0269	0.010606	-0.020623	450.8553	0.94066	550.8786	1.1174	392816.6875	1.195
012	2019-06-20t2359	1561093319.58	adult	226.0188	168.0505	-62.0003	928.0989	0.082658	334.6583	1.3857	298.2477	1.2818	0.010606	-0.021049	563.1087	0.86134	688.8381	0.052635	441749	1.4161	494.0595	-0.10808	273.3074	0.254	261.6945	0.28876	0.010622	-0.0052823	385.9866	0.1279	448.2947	0.13127	360219.125	0.26199
012	2019-06-21t0359	1561107720.15	adult	230.019	172.0507	-58.0002	794.5463	-0.36386	334.2023	1.4169	309.4409	1.7219	0.010622	-0.005449	494.7552	0.069329	641.8995	-0.19885	440478.625	1.431	464.5527	-0.26484	270.8275	0.22071	259.3893	0.2016	0.010646	0.017942	379.7291	0.15675	417.4064	-0.096469	356138.1875	0.20347
012	2019-06-21t0759	1561122119.6	adult	234.0188	176.0505	-54.0003	644.0895	-0.90372	325.4892	1.1755	305.469	1.5966	0.010582	-0.044401	487.3615	0.05241	569.2903	-0.63315	430622.1562	1.2307	476.1505	-0.05275	282.3412	0.76379	272.8831	0.88063	0.010646	0.017651	388.4116	0.42204	429.8417	0.1695	371278.75	0.74621
012	2019-06-21t1159	1561136518.2	adult	238.0185	180.0502	-50.0007	1117.3762	1.0573	326.9221	1.2714	284.2241	0.83741	0.01063	0.0023537	609.5595	1.6812	832.6313	1.269	430556.4375	1.2786	697.7951	2.1623	288.4611	1.0912	279.8356	1.2442	0.010622	-0.0061539	380.676	0.43961	419.1529	0.17274	380191.6875	1.1009
012	2019-06-21t1559	1561150920.49	adult	242.0191	184.0508	-46.0001	647.6007	-0.81334	292.5938	0.20013	272.6103	0.43974	0.010622	-0.005482	432.3457	-0.48976	546.6591	-0.66704	385638.6875	0.21193	418.8181	-0.37889	260.6622	0.0055715	255.395	0.083604	0.010614	-0.014277	334.1916	-0.19665	374.0087	-0.25819	343813.4375	0.021574
012	2019-06-21t1959	1561165320.4	adult	246.0191	188.0508	-42.0001	613.4394	-0.92064	309.0793	0.79129	290.5566	1.1245	0.01063	0.0023223	465.3846	0.0083449	546.0636	-0.6073	407057.5	0.79838	394.2264	-0.5193	259.5108	0.025628	252.2001	-0.046089	0.01063	0.0010303	344.0276	0.10532	378.1319	-0.079677	341775.6875	0.025079
012	2019-06-21t2359	1561179720.03	adult	250.019	192.0507	-38.0002	796.6292	-0.050225	314.0534	1.0055	286.435	1.0033	0.010654	0.025837	504.1107	0.57917	648.5501	0.20573	412666.2188	0.991	397.4677	-0.37985	264.8242	0.31987	261.1779	0.41657	0.010598	-0.030534	337.2795	0.12777	366.1057	-0.10822	349832.8125	0.35408
012	2019-06-22t0359	1561194119.94	adult	254.0189	196.0506	-34.0002
012	2019-06-22t0759	1561208520.17	adult	258.019	200.0507	-30.0001
012	2019-06-22t1159	1561222920.26	adult	262.019	204.0507	-26.0001
012	2019-06-22t1559	1561237320.2	adult	266.019	208.0507	-22.0001
012	2019-06-22t1959	1561251720.62	adult	270.0191	212.0508	-18
012	2019-06-22t2359	1561266120.34	adult	274.019	216.0508	-14.0001
012	2019-06-23t0359	1561280520.71	adult	278.0191	220.0509	-10
012	2019-06-23t0759	1561294920.65	adult	282.0191	224.0508	-6
012	2019-06-23t1159	1561309320.49	adult	286.0191	228.0508	-2.0001
012	2019-06-23t1559	1561323720.92	dead	290.0192	232.0509	2.0001
013	2019-06-11t1158	1560272483.95	egg	-1.9923	-55.9603	-286.0115
013	2019-06-11t1557	1560286828.49	larva	1.9923	-51.9757	-282.0269
013	2019-06-11t1957	1560301228.74	larva	5.9924	-47.9757	-278.0269
013	2019-06-11t2357	1560315629.52	larva	9.9926	-43.9754	-274.0267
013	2019-06-12t0357	1560330029.63	larva	13.9926	-39.9754	-270.0266
013	2019-06-12t0757	1560344430.24	larva	17.9928	-35.9752	-266.0265
013	2019-06-12t1157	1560358829.29	larva	21.9925	-31.9755	-262.0267
013	2019-06-12t1557	1560373229.58	larva	25.9926	-27.9754	-258.0266
013	2019-06-12t1957	1560387630.01	larva	29.9927	-23.9753	-254.0265
013	2019-06-13t0920	1560435800.07	larva	43.3733	-10.5947	-240.6459
013	2019-06-13t0956	1560437960.15	larva	43.9733	-9.9947	-240.0459	1964.3411	1.6929	335.8768	0.043293	274.6386	-0.44573	0.010614	-0.013255	684.5506	0.26951	1267.1382	1.4209	443021.5	0.060267	1103.4044	-0.015535	333.0224	0.671	278.5832	1.1966	0.010622	-0.0050969	755.2094	0.18435	994.8948	0.23307	438923.5312	0.67892
013	2019-06-13t1356	1560452345.01	larva	47.9691	-5.9989	-236.0501	904.4973	-0.62096	289.775	-1.0153	272.592	-0.55049	0.010646	0.018202	539.9966	-1.1368	739.326	-0.77032	381054.0938	-1.0178	1798.3575	2.1403	395.1033	2.2718	294.399	1.7365	0.010614	-0.01315	1102.4863	2.4857	1399.5699	2.0239	521141.2812	2.2864
013	2019-06-13t1756	1560466741.44	larva	51.9681	-1.9999	-232.0511	1265.0193	0.18761	393.1175	1.2496	343.8355	0.98313	0.01059	-0.036362	831.1941	1.7022	1057.927	0.5979	519701.3438	1.2879	987.5404	-0.29117	312.5227	0.16498	245.0469	-0.043398	0.010614	-0.013385	729.7555	0.13258	844.37	-0.31272	412217.4688	0.18013
013	2019-06-13t2156	1560481140.76	adult	55.9679	1.9999	-228.0513	1191.9225	0.031503	336.6045	-0.067337	296.2935	-0.12253	0.010614	-0.012896	696.7149	0.38676	990.1401	0.32808	443981.375	-0.048814	1146.0936	0.2596	320.5436	0.38759	249.7731	0.090813	0.010679	0.049214	842.3325	0.98582	1037.371	0.6202	420232.6875	0.35018
013	2019-06-14t0156	1560495543.72	adult	59.9688	6.0007	-224.0505	1520.2773	0.79507	383.4894	1.0136	312.3841	0.22	0.010646	0.018514	830.9798	1.7324	1333.4566	1.8656	504288.5625	1.0039	919.3762	-0.44092	311.871	0.15564	235.6628	-0.47142	0.010614	-0.013832	686.7108	-0.053016	854.118	-0.17294	411357.8125	0.17197
013	2019-06-14t0556	1560509944.03	adult	63.9688	10.0008	-220.0504	1767.1344	1.388	431.4365	2.1886	388.1226	2.066	0.010638	0.010753	864.6822	2.0918	1288.3964	1.7102	567770.375	2.1805	1589.47	1.917	369.3806	1.8481	284.6339	1.3423	0.010622	-0.0062339	906.8715	1.7095	1193.6486	1.5765	486843.6875	1.8545
013	2019-06-14t0956	1560524348.02	adult	67.9699	14.0019	-216.0493	669.6942	-1.1788	321.0959	-0.5818	316.6429	0.27189	0.010606	-0.02044	514.4873	-1.4565	586.2334	-1.4482	423846.5625	-0.554	1116.7784	0.34225	368.1783	1.8867	299.511	1.9067	0.010638	0.0092165	811.332	1.092	1033.8001	0.87945	484522.6875	1.8757
013	2019-06-14t1356	1560538758.85	adult	71.973	18.0049	-212.0463	886.4423	-0.66766	341.8952	-0.090146	305.612	-0.047692	0.010622	-0.0047551	686.995	0.31086	801.5652	-0.45542	450617.9062	-0.075706	877.4702	-0.48515	303.8849	-0.077192	254.3423	0.12055	0.010646	0.016854	664.8126	-0.038669	807.3633	-0.24993	399608.7188	-0.087586
013	2019-06-14t1756	1560553147.6	adult	75.9698	22.0018	-208.0494	1026.1379	-0.32865	354.6922	0.22281	311.2455	0.075363	0.010638	0.010968	738.8764	0.86184	916.5848	0.099654	466774.9375	0.22172	1480.2987	1.923	363.27	1.9021	297.0717	1.8099	0.010646	0.016634	847.0935	1.7309	1097.8854	1.4978	477700.0625	1.8796
013	2019-06-14t1959	1560560530.12	adult	78.0205	24.0525	-205.9987	964.4453	-0.4762	328.1598	-0.5182	293.1693	-0.4494	0.010654	0.026699	633.3572	-0.23258	853.6443	-0.188	431202	-0.52812	709.8179	-1.0931	319.3806	0.45844	282.5389	1.2193	0.010614	-0.0148	553.8949	-0.97446	646.0637	-1.1086	421262.9375	0.47702
013	2019-06-14t2359	1560574931.88	adult	82.021	28.053	-201.9982	1952.6079	1.9625	385.6028	1.1085	316.1075	0.22579	0.010598	-0.0281	799.6464	1.549	1262.6734	1.8151	509381.25	1.1413	1150.4445	0.80857	350.8255	1.627	283.9992	1.2827	0.010614	-0.015043	792.3576	1.5297	954.3166	0.89023	462738.8438	1.642
013	2019-06-15t0359	1560589331.78	adult	86.021	32.053	-197.9983	892.1555	-0.64421	345.5775	0.043529	317.9633	0.3819	0.010663	0.034556	649.1336	0.017262	803.8025	-0.3815	453743.3125	0.020182	696.8389	-1.0566	311.8965	0.32386	272.8655	0.83103	0.01063	0.00042749	568.9068	-0.64237	643.1213	-0.99036	410767.7188	0.3264
013	2019-06-15t0759	1560603731.98	adult	90.021	36.053	-193.9982	2220.7839	2.6026	388.2068	1.3944	325.4573	0.73672	0.010614	-0.012454	782.1752	1.5178	1075.5069	0.99298	512044.7188	1.4053	833.6152	-0.36375	307.7572	0.253	248.0139	-0.20905	0.010614	-0.015358	661.6325	0.51147	771.8241	-0.0079612	405931.7812	0.27264
013	2019-06-15t1159	1560618132.32	adult	94.0211	40.0531	-189.9981	2129.9053	2.3641	407.8278	2.103	349.3513	1.6355	0.010663	0.034606	816.915	1.9867	1180.9806	1.5673	535477.875	2.0503	837.7961	-0.25505	286.4258	-0.45831	230.4706	-0.94964	0.010646	0.015809	623.869	0.24769	696.5777	-0.413	376649.875	-0.46977
013	2019-06-15t1559	1560632532	adult	98.021	44.053	-185.9982	1081.4135	-0.18129	348.0562	0.4197	300.9183	0.21989	0.01063	0.003126	687.9395	0.66486	940.8644	0.39404	458390.0625	0.42155	948.3168	0.39289	314	0.65048	263.9112	0.49629	0.010614	-0.015641	635.0727	0.53139	855.3591	0.87935	414166	0.66899
013	2019-06-15t1959	1560646932.44	adult	102.0212	48.0532	-181.9981	876.0546	-0.67797	297.918	-1.0117	274.0066	-0.54158	0.010646	0.018649	487.3712	-1.5023	659.0045	-1.0329	391762.1562	-1.007	879.592	0.1486	287.6375	-0.26121	240.6345	-0.4899	0.010663	0.031299	603.427	0.30937	772.9239	0.40364	377667.9688	-0.29164
013	2019-06-15t2359	1560661332.44	adult	106.0212	52.0532	-177.9981	919.6952	-0.573	310.0221	-0.53908	257.7733	-0.9747	0.01063	0.0027563	586.6698	-0.30896	863.1667	0.062399	408299.125	-0.52692	870.8741	0.20508	307.8221	0.57873	258.3743	0.29194	0.01072	0.086672	617.3168	0.62049	748.7769	0.34729	402015.6875	0.48189
013	2019-06-16t0359	1560675732.9	adult	110.0213	56.0533	-173.9979	554.875	-1.4622	311.9064	-0.38019	294.9069	0.4028	0.010614	-0.01304	448.441	-1.856	503.0554	-1.8457	411404.5	-0.35569	645.8056	-0.97393	298.7872	0.30996	264.9814	0.59607	0.010622	-0.0079787	515.7879	-0.49132	589.4858	-0.81995	393801.5625	0.31922
013	2019-06-16t0759	1560690132.79	adult	114.0213	60.0532	-169.998	2788.6301	4.009	347.7342	0.8736	278.5821	-0.043782	0.010622	-0.0053036	745.7833	1.7549	1200.2574	1.9793	458313.6875	0.87695	533.3616	-1.5822	284.2136	-0.17758	260.0059	0.39882	0.010614	-0.015674	456.528	-1.117	520.1667	-1.3066	374877.75	-0.16016
013	2019-06-16t1159	1560704532.23	adult	118.0211	64.0531	-165.9981	672.199	-1.1825	282.1061	-1.1595	254.9694	-0.77113	0.010606	-0.020917	490.4224	-1.2543	591.3944	-1.3514	372380.0625	-1.1208	670.6125	-0.70653	266.2714	-0.80497	229.8634	-0.90312	0.010622	-0.0076692	484.0416	-0.66675	574.6928	-0.7655	350945.75	-0.796
013	2019-06-16t1559	1560718932.03	adult	122.0211	68.053	-161.9982	729.7228	-1.0408	296.1048	-0.61977	264.9296	-0.32867	0.010654	0.026049	509.1343	-0.96701	626.0547	-1.1449	389081.6562	-0.6304	519.1396	-1.5817	257.8574	-1.0774	233.1003	-0.75371	0.01063	0.00039283	415.3922	-1.4423	473.7174	-1.5506	339598.125	-1.0765
013	2019-06-16t1959	1560733332.26	adult	126.0211	72.0531	-157.9981	911.2944	-0.58974	285.1346	-0.91804	243.5613	-1.029	0.010679	0.049606	529.5215	-0.65624	662.9819	-0.92161	373811.5	-0.9478	553.6769	-1.3192	238.7351	-1.7792	217.3584	-1.4522	0.010606	-0.022771	386.5854	-1.728	470.9222	-1.5076	315130.3125	-1.7574
013	2019-06-16t2359	1560747732.85	adult	130.0213	76.0533	-153.998	749.4204	-0.99448	297.4495	-0.44971	262.7162	-0.27564	0.010638	0.010012	581.2884	0.055771	680.1859	-0.81055	391443.5	-0.44941	562.4191	-1.2213	261.6972	-0.8602	233.2301	-0.75685	0.010614	-0.014674	439.0147	-0.9885	499.9386	-1.1952	345178.625	-0.84515
013	2019-06-17t0359	1560762132.96	adult	134.0213	80.0533	-149.9979	616.4082	-1.3339	298.558	-0.37269	276.7432	0.28449	0.010622	-0.0059693	457.0234	-1.5168	509.8188	-1.8017	393499.375	-0.35904	803.8945	0.37619	308.2969	0.9757	271.7712	0.96047	0.010654	0.0248	550.2652	0.49418	672.2296	0.37572	405102.125	0.947
013	2019-06-17t0759	1560776532.58	adult	138.0212	84.0532	-145.998	601.8599	-1.379	306.4749	-0.07221	286.4858	0.67742	0.010606	-0.021885	477.6818	-1.2261	539.6596	-1.6257	404546.9062	-0.044725	605.6282	-0.87494	288.8792	0.22356	256.9307	0.27482	0.010614	-0.014069	506.374	-0.024703	564.9614	-0.528	381031.6875	0.23919
013	2019-06-17t1159	1560790936.4	adult	142.0223	88.0543	-141.997	1198.7375	0.15462	333.0101	0.876	288.3294	0.76411	0.010654	0.024875	611.9138	0.57627	826.9766	0.096484	437575.25	0.85106	819.7402	0.58138	320.558	1.4765	281.8702	1.3956	0.010614	-0.013739	565.1792	0.77061	680.0329	0.54463	422816	1.4936
013	2019-06-17t1559	1560805333.2	adult	146.0214	92.0534	-137.9979	918.8859	-0.56262	333.8222	0.92108	288.0757	0.75998	0.010646	0.016902	625.4996	0.78476	776.845	-0.18811	438976.25	0.90564	578.4818	-1.007	282.8633	-0.02167	251.6485	-0.02043	0.01063	0.0022248	473.7871	-0.37704	522.2752	-0.84645	372530.9375	-0.024109
013	2019-06-17t1959	1560819732.91	adult	150.0213	96.0533	-133.9979	545.1353	-1.5441	282.9424	-0.87871	269.4726	0.051449	0.010638	0.0090221	430.3611	-1.8082	470.9579	-2.0227	372352.125	-0.88614	879.6606	1.0995	343.6776	2.4141	309.6748	2.6633	0.010606	-0.020927	625.8076	1.6372	771.2347	1.4829	453654.4062	2.4424
013	2019-06-17t2359	1560834133.18	adult	154.0214	100.0534	-129.9979	722.7703	-1.0635	320.2725	0.44709	280.7829	0.46903	0.01063	0.0012076	567.628	0.049524	661.5388	-0.85145	421798.8125	0.44917	884.7097	1.1953	335.6781	2.0957	290.9552	1.7665	0.010606	-0.020709	618.084	1.5788	736.4999	1.2188	443095.0625	2.1231
013	2019-06-18t0359	1560848533.49	adult	158.0215	104.0534	-125.9978	708.8145	-1.0878	313.0358	0.18702	295.8074	1.0251	0.010614	-0.014369	465.106	-1.3	619.0027	-1.0898	412894.25	0.20562	797.6458	0.639	310.4229	1.0689	263.5071	0.435	0.01063	0.0028923	588.0341	1.2265	700.8784	0.941	408826.9375	1.0655
013	2019-06-18t0759	1560862933.39	adult	162.0214	108.0534	-121.9978	1043.3066	-0.163	349.0029	1.4779	301.2052	1.226	0.010654	0.02492	615.6295	0.73093	868.0756	0.44688	458589.7812	1.4516	752.543	0.37768	307.9588	0.97023	273.3854	0.87648	0.010646	0.018691	536.7349	0.60174	604.7629	0.090997	404965.8438	0.94776
013	2019-06-18t1159	1560877333.35	adult	166.0214	112.0534	-117.9978	1453.1746	0.98955	364.8975	2.0614	309.7075	1.552	0.010646	0.017179	686.3426	1.6946	1018.7838	1.389	479840.1562	2.0431	874.3231	1.3297	331.093	1.9181	281.3805	1.2332	0.010614	-0.012529	656.0208	2.2172	782.2685	1.8501	436711.75	1.9354
013	2019-06-18t1559	1560891733.23	adult	170.0214	116.0534	-113.9978	848.3411	-0.66126	340.732	1.2016	315.9694	1.7914	0.01063	0.0016096	549.628	-0.099313	677.7307	-0.66379	448744	1.2022	770.6279	0.64961	325.3534	1.6912	288.3271	1.5417	0.010606	-0.02027	578.0131	1.2542	678.642	0.93273	429466.4375	1.7184
013	2019-06-18t1959	1560906133.11	adult	174.0214	120.0533	-109.9979	1096.4935	0.057126	331.042	0.86277	277.5452	0.31413	0.010622	-0.0060813	612.5806	0.76172	856.5811	0.45225	436313.3438	0.87163	727.9814	0.41466	307.7824	0.98924	266.3643	0.45607	0.010614	-0.012443	549.8582	0.9529	639.9883	0.63953	405965	1.0056
013	2019-06-18t2359	1560920533.04	adult	178.0213	124.0533	-105.9979	1319.6484	0.72709	359.3763	1.9001	325.442	2.1657	0.010606	-0.021542	649.9784	1.2863	961.7016	1.125	474376.6875	1.9273	747.605	0.6487	306.4599	0.95684	262.3483	0.24164	0.010654	0.026766	558.9101	1.1457	676.479	1.0788	402688.3125	0.92625
013	2019-06-19t0359	1560934933.8	adult	182.0215	128.0535	-101.9977	825.5273	-0.68073	311.6208	0.19008	278.8532	0.36854	0.01063	0.0020392	557.0831	0.093912	683.8655	-0.54819	410404.5938	0.18968	584.6425	-0.48767	308.4312	1.0651	283.5692	1.2536	0.010614	-0.012353	473.1654	0.1152	536.9109	-0.18157	406820.7812	1.0823
013	2019-06-19t0759	1560949333.57	adult	186.0215	132.0535	-97.9978	592.2025	-1.3577	316.4571	0.38364	296.8305	1.0692	0.010614	-0.013479	463.3511	-1.0956	523.329	-1.5066	417406.9375	0.39977	590.9302	-0.34652	303.714	0.90859	275.2639	0.84109	0.010614	-0.012258	500.0919	0.55533	550.7686	0.050841	400598.7188	0.92584
013	2019-06-19t1159	1560963733.65	adult	190.0215	136.0535	-93.9977	1599.7504	1.7024	333.4844	1.0116	278.6476	0.37345	0.010614	-0.01341	672.8082	1.6962	1075.9587	1.9507	439865.9375	1.0265	823.8657	1.5321	337.1269	2.2884	297.8775	1.9263	0.010622	-0.0043363	588.5946	1.7938	710.3343	1.701	444333.1875	2.2977
013	2019-06-19t1559	1560978133.6	adult	194.0215	140.0535	-89.9977	938.1644	-0.27143	318.0332	0.4866	278.9221	0.39291	0.01063	0.0022645	595.9882	0.73917	746.9282	-0.047794	418849.6875	0.48532	825.5591	1.6526	315.5156	1.4603	275.5783	0.84496	0.010663	0.034994	557.0143	1.4835	650.3344	1.2237	414272	1.4212
013	2019-06-19t1959	1560992533.79	adult	198.0215	144.0535	-85.9977	676.7343	-1.0581	329.7286	0.92374	299.9723	1.2148	0.010606	-0.021156	543.2801	0.10799	609.5105	-0.86502	435241.8125	0.94776	770.4542	1.3376	309.3137	1.256	270.7496	0.61039	0.010622	-0.0041861	557.7852	1.5962	665.4794	1.4784	407675.4375	1.2646
013	2019-06-19t2359	1561006933.54	adult	202.0215	148.0535	-81.9978	1129.1453	0.41662	321.1105	0.65594	269.5371	0.055565	0.010622	-0.0055147	617.3747	1.1252	863.0481	0.7877	423223.6875	0.66418	703.156	0.92939	289.4754	0.52225	256.8259	-0.05326	0.010614	-0.012071	535.4133	1.4277	609.0711	1.0501	381818.0625	0.53884
013	2019-06-20t0359	1561021334.55	adult	206.0218	152.0537	-77.9975	980.5553	-0.014905	331.0811	1.0359	290.0948	0.8604	0.010638	0.010187	555.7276	0.39424	769.5832	0.25217	435702.75	1.0273	681.7526	0.87541	304.8284	1.184	271.5502	0.662	0.010622	-0.004279	522.2896	1.3734	628.8064	1.3639	401763.875	1.1923
013	2019-06-20t0759	1561035733.45	adult	210.0215	156.0534	-73.9978	1153.2655	0.61337	335.4119	1.2208	295.9357	1.0995	0.010654	0.025934	592.8528	0.93272	855.7661	0.86564	440731.2188	1.1956	771.1334	1.7046	313.0383	1.566	284.7979	1.3092	0.010654	0.02704	515.637	1.4108	602.2276	1.2273	411332.3125	1.5369
013	2019-06-20t1159	1561050136.23	adult	214.0222	160.0542	-69.997	988.3318	0.11924	345.1114	1.5997	300.2174	1.2851	0.010614	-0.013228	599.3146	1.0925	827.3866	0.7577	455201.875	1.6197	646.8136	0.83586	292.8946	0.83582	264.861	0.36985	0.01063	0.0033044	476.5588	1.0247	556.6046	0.90225	385742.2188	0.83513
013	2019-06-20t1559	1561064523.87	adult	218.0188	164.0508	-66.0004	904.0185	-0.11803	314.3633	0.60372	268.9525	0.12675	0.010606	-0.02103	599.6104	1.1733	768.1368	0.44274	414959.625	0.63101	679.5916	1.2328	309.3783	1.5686	283.7752	1.3073	0.010606	-0.020366	490.0928	1.3524	583.7124	1.3218	408379.3438	1.5965
013	2019-06-20t1959	1561078924.28	adult	222.0189	168.0509	-62.0003	1103.8328	0.65796	332.4648	1.2652	291.2149	0.99374	0.010614	-0.013238	592.0712	1.1535	795.6879	0.69649	438521	1.2861	564.005	0.38448	295.3434	1.0771	276.8642	0.99804	0.010663	0.034227	445.169	0.85915	493.0101	0.49504	387785.875	1.0406
013	2019-06-20t2359	1561093324.41	adult	226.0189	172.0509	-58.0003	1104.8308	0.73843	331.8536	1.2919	290.347	0.98634	0.01063	0.0023863	604.6309	1.3889	838.8053	1.0609	437051.1562	1.2966	511.077	0.040361	290.55	0.95508	282.6139	1.301	0.010654	0.026084	384.0556	0.099438	425.1199	-0.12477	381782.6875	0.92803
013	2019-06-21t0359	1561107725	adult	230.0191	176.0511	-54.0001	1015.2833	0.47893	322.1798	1.0171	289.954	0.99692	0.01063	0.0023746	529.7222	0.51342	728.6771	0.39186	424310.7812	1.0222	468.1656	-0.2325	277.1888	0.48104	267.4645	0.5927	0.010606	-0.021175	374.7505	0.081104	424.322	-0.017826	365889.1562	0.50665
013	2019-06-21t0759	1561122124.41	adult	234.0189	180.0509	-50.0003	819.3629	-0.21383	302.9469	0.43082	266.7219	0.16261	0.010622	-0.00546	540.9431	0.73269	659.1264	-0.013734	399284	0.44291	444.3203	-0.34563	261.8017	-0.082453	254.453	-0.012827	0.010606	-0.021466	354.3617	-0.1125	385.8107	-0.34704	345578.25	-0.058473
013	2019-06-21t1159	1561136523.05	adult	238.0186	184.0505	-46.0007	1034.0525	0.71852	304.089	0.52172	270.1257	0.31837	0.010654	0.025896	534.7465	0.73162	737.6046	0.60504	399572.9688	0.50404	420.2173	-0.46874	269.6493	0.31056	266.3723	0.59078	0.010654	0.025211	346.5343	-0.11583	384.4989	-0.24786	354319.2188	0.28483
013	2019-06-21t1559	1561150925.32	adult	242.0192	188.0512	-42	1045.5557	0.86165	311.621	0.82113	279.4968	0.69198	0.010598	-0.028882	515.1366	0.56104	787.9909	1.0425	411651.375	0.8587	531.5794	0.7243	305.4216	1.8765	291.324	1.829	0.010606	-0.022076	426.5999	1.3661	476.881	1.0372	403156.5	1.9075
013	2019-06-21t1959	1561165325.23	adult	246.0192	192.0511	-38.0001	931.9012	0.46996	292.8058	0.26312	268.704	0.32796	0.010622	-0.0055012	456.7137	-0.10171	635.4811	0.035158	385918.125	0.27541	401.3057	-0.44768	272.125	0.55675	268.0766	0.72591	0.010671	0.040325	340.6507	0.045773	374.5564	-0.12651	357028	0.51349
013	2019-06-21t2359	1561179724.93	adult	250.0191	196.0511	-34.0002	547.6863	-1.1807	297.5951	0.47417	285.0677	0.95368	0.010638	0.010131	427.4988	-0.39351	493.3847	-0.9255	391635.0938	0.47311	412.9999	-0.217	265.7556	0.35937	261.3985	0.4273	0.010703	0.071631	339.1709	0.16269	371.9624	-0.028143	347608.3125	0.2823
013	2019-06-22t0359	1561194124.78	adult	254.019	200.051	-30.0002
013	2019-06-22t0759	1561208525.03	adult	258.0191	204.0511	-26.0001
013	2019-06-22t1159	1561222925.11	adult	262.0191	208.0511	-22.0001
013	2019-06-22t1559	1561237325.08	adult	266.0191	212.0511	-18.0001
013	2019-06-22t1959	1561251725.5	adult	270.0192	216.0512	-14
013	2019-06-22t2359	1561266125.19	adult	274.0192	220.0511	-10.0001
013	2019-06-23t0359	1561280525.6	adult	278.0193	224.0512	-6
013	2019-06-23t0759	1561294925.53	adult	282.0193	228.0512	-2
013	2019-06-23t1159	1561309325.44	dead	286.0192	232.0512	2
014	2019-06-11t1158	1560272488.26	egg	-1.9923	-63.9612	-302.0119
014	2019-06-11t1557	1560286832.89	larva	1.9923	-59.9765	-298.0272
014	2019-06-11t1957	1560301233.21	larva	5.9924	-55.9764	-294.0272
014	2019-06-11t2357	1560315634	larva	9.9926	-51.9762	-290.0269
014	2019-06-12t0357	1560330034.05	larva	13.9926	-47.9762	-286.0269
014	2019-06-12t0757	1560344434.71	larva	17.9928	-43.976	-282.0267
014	2019-06-12t1157	1560358833.78	larva	21.9926	-39.9763	-278.027
014	2019-06-12t1557	1560373234.07	larva	25.9926	-35.9762	-274.0269
014	2019-06-12t1957	1560387634.5	larva	29.9928	-31.9761	-270.0268
014	2019-06-13t0920	1560435804.79	larva	43.3734	-18.5955	-256.6462
014	2019-06-13t0956	1560437964.68	larva	43.9734	-17.9955	-256.0462	654.061	-1.1677	233.8786	-2.1421	197.0621	-2.0795	0.010654	0.025922	491.204	-1.5893	586.4464	-1.4094	307316.4688	-2.1464	613.6987	-1.4635	236.0568	-1.7292	197.7788	-1.6042	0.01063	0.0027268	473.0302	-1.571	552.8656	-1.598	310886.7812	-1.7246
014	2019-06-13t1356	1560452349.47	larva	47.9691	-13.9997	-252.0504
014	2019-06-13t1756	1560466745.88	larva	51.9681	-10.0007	-248.0514	807.2845	-0.83932	303.1416	-0.78309	261.8557	-0.85059	0.010622	-0.0051857	615.983	-0.40659	753.2108	-0.70704	399540.6562	-0.77038	816.2493	-0.82807	285.0999	-0.55823	232.8952	-0.47995	0.010622	-0.0055736	588.8143	-0.81608	725.6438	-0.83925	375761.6875	-0.54854
014	2019-06-13t2156	1560481145.29	larva	55.968	-6.0009	-244.0516	800.5042	-0.85813	313.3231	-0.60804	297.0207	-0.10574	0.010606	-0.020696	555.1548	-1.0139	676.2501	-1.0367	413586.4688	-0.58377	804.8206	-0.84441	296.2582	-0.27477	243.5513	-0.13685	0.010638	0.0098576	629.1315	-0.51207	730.312	-0.79283	389875.8438	-0.27712
014	2019-06-14t0156	1560495548.26	larva	59.9688	-2	-240.0507	1452.8488	0.63984	341.2766	0.0046833	294.0645	-0.21761	0.010663	0.034245	652.6857	-0.04933	1096.4108	0.81871	448096.1562	-0.013351	1141.6304	0.30256	342.7887	1.0292	281.3401	1.2316	0.010646	0.017485	789.1814	0.7008	970.5065	0.38415	450767.1562	1.0153
014	2019-06-14t0556	1560509948.58	adult	63.9689	2	-236.0507	1464.9109	0.6833	358.7628	0.39879	305.4446	0.01956	0.01063	0.0029169	767.132	1.1069	1020.361	0.50722	472490.5312	0.40439	1007.4929	-0.10062	288.7906	-0.51569	232.9554	-0.62162	0.010638	0.0094245	669.9772	-0.12235	897.0566	0.095626	380048.4062	-0.51706
014	2019-06-14t0956	1560524352.57	adult	67.97	6.0012	-232.0496	1707.7654	1.2732	394.0877	1.2731	333.1021	0.69494	0.010614	-0.012639	818.4127	1.6443	1302.3548	1.8197	519801.6875	1.2904	1401.2122	1.3669	343.881	1.1451	278.8672	1.1067	0.010622	-0.0064418	800.7258	1.0054	1095.4571	1.2017	453235.1875	1.153
014	2019-06-14t1356	1560538763.54	adult	71.973	10.0042	-228.0465	647.3568	-1.2399	309.4841	-0.94126	289.9594	-0.46637	0.010638	0.010904	528.5125	-1.3234	608.0288	-1.3538	407281.0312	-0.93579	1098.7627	0.34572	342.4055	1.1494	290.4645	1.5488	0.01063	0.001172	751.3393	0.71201	995.9838	0.78593	450948.0938	1.149
014	2019-06-14t1756	1560553152.17	adult	75.9699	14.001	-224.0497	1012.1441	-0.36259	326.1669	-0.55202	278.277	-0.84402	0.010646	0.018816	684.0368	0.29041	888.831	-0.031415	428909.4375	-0.55492	1144.775	0.60538	352.8469	1.5551	299.1942	1.8956	0.010654	0.024493	733.6425	0.67914	939.0393	0.57713	463640.7812	1.5258
014	2019-06-14t1959	1560560534.71	adult	78.0206	16.0517	-221.999	608.1373	-1.346	313.4371	-0.92505	293.5	-0.43998	0.010654	0.026699	494.046	-1.6915	549.0373	-1.6392	411856.3438	-0.9316	1106.9518	0.50504	333.9191	0.9536	275.8323	0.94577	0.010614	-0.0148	736.6905	0.78169	939.1158	0.64019	440439.25	0.97059
014	2019-06-14t2359	1560574936.43	adult	82.0211	20.0522	-217.9985
014	2019-06-15t0359	1560589336.39	adult	86.0211	24.0522	-213.9985	1382.6427	0.56031	323.0547	-0.61051	260.8911	-1.3529	0.010638	0.010977	692.0687	0.47531	1000.2442	0.58209	425139.9688	-0.60534	1025.1169	0.39886	320.1541	0.62242	258.6339	0.23236	0.010614	-0.015206	746.3776	1.2524	910.7648	0.78029	422283.1875	0.64104
014	2019-06-15t0759	1560603736.52	adult	90.0211	28.0523	-209.9985
014	2019-06-15t1159	1560618136.89	adult	94.0212	32.0524	-205.9984	715.3522	-1.0679	307.3149	-0.91131	269.2984	-0.9146	0.010654	0.026735	578.8082	-0.61052	639.6678	-1.1587	403811.8125	-0.91513	926.6482	0.17434	328.1135	1.0911	266.7977	0.6039	0.010654	0.023667	733.3077	1.49	842.5111	0.63165	431141.0938	1.0627
014	2019-06-15t1559	1560632536.61	adult	98.0211	36.0523	-201.9984	972.2106	-0.44522	302.2402	-0.97327	256.8628	-1.2128	0.010614	-0.01251	651.5935	0.26257	901.6359	0.19346	398654.8438	-0.94133	985.1547	0.57848	319.0208	0.83866	268.3573	0.6873	0.010654	0.023532	639.3013	0.5806	821.8307	0.63091	419193.375	0.81167
014	2019-06-15t1959	1560646937.04	adult	102.0212	40.0524	-197.9983
014	2019-06-15t2359	1560661337.07	adult	106.0212	44.0524	-193.9983	1618.6921	1.1209	350.1687	0.71616	284.9674	-0.05728	0.010646	0.018439	718.4558	1.2057	1128.467	1.4672	460471.8125	0.69694	696.0847	-0.75164	258.223	-1.3019	224.8025	-1.1595	0.010582	-0.046926	517.4808	-0.59019	627.3549	-0.61114	341629	-1.2539
014	2019-06-16t0359	1560675737.55	adult	110.0214	48.0525	-189.9982	700.644	-1.1071	302.2579	-0.68638	272.1331	-0.37807	0.010606	-0.02084	513.8656	-1.0876	611.0026	-1.2637	398980.375	-0.65156	561.5284	-1.4544	275.3367	-0.58392	249.1137	-0.092281	0.010622	-0.0079787	460.7393	-1.1703	521.0811	-1.3755	362893.75	-0.57423
014	2019-06-16t0759	1560690137.53	adult	114.0214	52.0525	-185.9982	1097.2788	-0.13776	322.8094	0.070376	271.1013	-0.30431	0.010654	0.026062	605.9856	0.077375	846.6838	0.03943	424171.5	0.0511	705.0008	-0.56764	279.3149	-0.36532	248.4154	-0.10617	0.010646	0.01564	499.3631	-0.581	612.3084	-0.53948	367299.0938	-0.38046
014	2019-06-16t1159	1560704536.76	adult	118.0212	56.0523	-181.9984	1280.543	0.3183	290.3756	-0.889	234.5862	-1.4919	0.010638	0.010353	619.7909	0.32983	1006.529	0.9629	382134.3125	-0.8812	678.4697	-0.65878	251.3851	-1.3783	228.3083	-0.97124	0.010622	-0.0076692	423.9576	-1.4265	572.7933	-0.78162	331325.5938	-1.3693
014	2019-06-16t1559	1560718936.64	adult	122.0211	60.0523	-177.9984	1100.2266	-0.12282	307.9208	-0.22791	261.4503	-0.45347	0.010614	-0.013129	586.0933	-0.0075442	847.7845	0.10898	406147.5	-0.2052	496.0632	-1.7248	223.2431	-2.4162	212.684	-1.6535	0.01063	0.00039283	334.4899	-2.4721	396.5178	-2.2151	294011.125	-2.4143
014	2019-06-16t1959	1560733336.86	adult	126.0212	64.0523	-173.9984
014	2019-06-16t2359	1560747737.56	adult	130.0214	68.0525	-169.9982	1087.936	-0.14775	292.1577	-0.62939	240.312	-1.0985	0.010614	-0.013458	631.2112	0.69728	977.6176	0.91616	385356	-0.60516	574.7589	-1.1425	280.3951	-0.13195	259.8792	0.43391	0.01063	0.00096001	445.8008	-0.90157	524.1256	-0.98326	369280.375	-0.13258
014	2019-06-17t0359	1560762137.64	adult	134.0214	72.0526	-165.9981	988.2255	-0.39627	295.3751	-0.48197	252.7975	-0.60352	0.010598	-0.029368	549.591	-0.31134	788.8345	-0.16255	390190.4688	-0.44483	419.0256	-2.1136	236.9756	-1.8125	227.3426	-1.0399	0.010654	0.0248	335.7759	-2.2574	379.0705	-2.2129	311385.9688	-1.8345
014	2019-06-17t0759	1560776537.28	adult	138.0213	76.0525	-161.9982	1044.2021	-0.25134	319.1197	0.36672	288.9512	0.76962	0.010671	0.040845	561.0654	-0.12771	848.1749	0.2051	418685	0.32679	680.7424	-0.38175	284.3125	0.044128	262.7575	0.53947	0.010622	-0.006258	449.1744	-0.75998	577.3514	-0.41765	374723.9062	0.051011
014	2019-06-17t1159	1560790941.15	adult	142.0224	80.0535	-157.9972	1794.662	1.694	329.0357	0.73663	269.3609	0.050111	0.010598	-0.029888	645.0939	1.0173	1181.6265	2.2188	434656.1875	0.7734	868.7358	0.90855	301.6051	0.72651	269.9521	0.8489	0.010671	0.041192	513.4433	0.10301	662.8518	0.38993	395705.9062	0.67914
014	2019-06-17t1559	1560805337.89	adult	146.0215	84.0526	-153.9981	1007.7247	-0.32987	296.7391	-0.3897	248.1743	-0.7482	0.010614	-0.014415	604.3007	0.50137	849.2882	0.24841	391398.875	-0.37236	724.3582	-0.015544	307.696	0.96888	278.9221	1.2437	0.010638	0.01006	514.7696	0.1545	611.5661	-0.032284	404928	0.95704
014	2019-06-17t1959	1560819737.55	adult	150.0214	88.0525	-149.9982	856.5561	-0.71796	297.0981	-0.37593	252.5851	-0.58796	0.010663	0.032599	583.6444	0.24558	739.0176	-0.39992	390089.875	-0.40707	801.7301	0.56091	306.5381	0.92097	276.5407	1.1117	0.010606	-0.020927	516.3108	0.20933	609.1953	-0.013383	404630.25	0.94611
014	2019-06-17t2359	1560834137.86	adult	154.0215	92.0526	-145.9981	1243.7957	0.3314	332.1125	0.86863	291.724	0.88337	0.010598	-0.030014	615.803	0.69431	976.2608	1.0579	438720.5625	0.90723	617.4802	-0.67951	288.8684	0.20163	259.8038	0.29451	0.010638	0.010562	484.7573	-0.16754	544.5826	-0.5741	380150.8125	0.18966
014	2019-06-18t0359	1560848538.15	adult	158.0215	96.0527	-141.998	631.1629	-1.2971	284.4966	-0.83066	258.0131	-0.40665	0.010614	-0.014369	502.1152	-0.80612	568.1191	-1.3987	375250.9688	-0.8146	570.2479	-0.97789	280.7077	-0.13859	256.5174	0.10221	0.010654	0.026435	460.3943	-0.44933	522.3878	-0.74306	368849.875	-0.16778
014	2019-06-18t0759	1560862938.06	adult	162.0215	100.0527	-137.998	902.1374	-0.54732	302.6695	-0.1793	270.3747	0.054028	0.010622	-0.006444	507.4209	-0.70989	722.5773	-0.43739	398918.4375	-0.17002	539.9376	-1.1504	281.0194	-0.12621	255.9251	0.040483	0.010679	0.050201	442.4048	-0.63516	491.5328	-0.98426	368416.4062	-0.18167
014	2019-06-18t1159	1560877338.03	adult	166.0215	104.0527	-133.998	1180.7621	0.23896	320.1649	0.45472	281.6479	0.47978	0.010614	-0.014137	540.0736	-0.24964	742.9051	-0.28967	422297.4688	0.47317	710.818	0.14262	295.5568	0.47132	268.3425	0.60618	0.010646	0.018791	497.6049	0.14593	593.7668	0.051365	388657.1875	0.44967
014	2019-06-18t1559	1560891737.88	adult	170.0215	108.0526	-129.9981	674.3903	-1.1468	310.4791	0.11106	279.274	0.38307	0.010654	0.025151	536.9739	-0.26722	637.8226	-0.90694	407969.5	0.086078	631.9404	-0.36884	285.0013	0.047928	259.5351	0.15176	0.010654	0.026709	462.6635	-0.25153	574.2402	-0.069314	374491.625	0.018202
014	2019-06-18t1959	1560906138.03	adult	174.0215	112.0527	-125.998	725.5612	-0.99398	296.6823	-0.37908	257.532	-0.45702	0.010614	-0.013893	556.1546	0.013993	647.7637	-0.823	391323.875	-0.36233	498.6533	-1.2879	282.1733	-0.052583	269.2281	0.59458	0.010646	0.018876	395.0856	-1.064	452.636	-1.1676	371057.9062	-0.072985
014	2019-06-18t2359	1560920537.91	adult	178.0215	116.0526	-121.9981	976.2273	-0.26222	321.2151	0.52049	280.0434	0.41137	0.010654	0.025434	569.7698	0.22531	807.3366	0.17956	422076.625	0.49349	599.8228	-0.4594	258.1064	-1.0065	231.6051	-1.2462	0.010638	0.011058	426.2227	-0.58037	539.7034	-0.24541	339667.9688	-1.0172
014	2019-06-19t0359	1560934938.51	adult	182.0216	120.0528	-117.9979	1369.6951	0.91342	337.4998	1.123	295.8065	1.0244	0.010646	0.017722	575.2835	0.33398	972.6448	1.2266	443812.2812	1.1022	708.208	0.44653	299.7864	0.71509	275.0811	0.84291	0.010663	0.034698	481.2537	0.22022	592.1418	0.35432	393619.5625	0.67641
014	2019-06-19t0759	1560949338.26	adult	186.0216	124.0527	-113.998	696.1938	-1.048	319.1309	0.47946	296.3938	1.0523	0.010622	-0.0056673	483.9132	-0.82541	581.5853	-1.1471	420614.5	0.48681	616.9385	-0.14866	288.8373	0.30861	267.8933	0.4847	0.010622	-0.0044455	450.9391	-0.081237	531.4872	-0.13631	380687.625	0.31602
014	2019-06-19t1159	1560963738.32	adult	190.0216	128.0527	-109.998	998.59	-0.11795	310.6257	0.19858	265.274	-0.14307	0.010646	0.017908	600.0051	0.74414	804.926	0.27038	408472.8125	0.18131	580.3394	-0.32882	284.0812	0.15919	263.7982	0.28014	0.010614	-0.012148	440.2156	-0.12288	520.6633	-0.1385	374703.125	0.17538
014	2019-06-19t1559	1560978138.39	adult	194.0216	132.0528	-105.9979	1087.0708	0.18716	325.5116	0.75057	292.6154	0.92124	0.010614	-0.013371	548.3987	0.12029	774.3078	0.12289	429349.8438	0.76583	588.437	-0.1659	288.3226	0.37416	264.4457	0.30767	0.010598	-0.027646	452.0457	0.13	516.1245	-0.076764	380874.125	0.40825
014	2019-06-19t1959	1560992538.48	adult	198.0216	136.0528	-101.9979
014	2019-06-19t2359	1561006938.24	adult	202.0216	140.0527	-97.998
014	2019-06-20t0359	1561021339.28	adult	206.0219	144.053	-93.9977	1361.9324	1.2348	321.9535	0.7204	282.9994	0.58823	0.010606	-0.021084	582.6447	0.73876	938.753	1.3307	424978.5625	0.74629	557.7957	-0.098035	290.2551	0.60565	274.3255	0.79588	0.010622	-0.004279	444.6242	0.35363	510.1861	0.19301	382556.1875	0.61358
014	2019-06-20t0759	1561035738.16	adult	210.0216	148.0527	-89.998	941.1354	-0.098091	326.9264	0.9293	286.4357	0.73622	0.010638	0.010227	573.6182	0.6875	810.1963	0.57265	430235.1562	0.92209	679.3558	0.97435	301.0955	1.0921	273.1106	0.74569	0.010646	0.01918	497.8771	1.1748	613.1714	1.3366	395940.625	1.0731
014	2019-06-20t1159	1561050141.08	adult	214.0224	152.0535	-85.9972	889.0073	-0.22208	315.1431	0.57727	276.8022	0.39498	0.010614	-0.013228	546.2102	0.41667	745.6072	0.22636	415673.75	0.59606	550.5415	0.053289	278.7993	0.27334	260.3655	0.1529	0.01059	-0.035697	433.3985	0.43739	503.1229	0.35527	368572.7188	0.31487
014	2019-06-20t1559	1561064528.61	adult	218.0189	156.0501	-82.0007	958.5947	0.07415	289.0282	-0.25511	247.7946	-0.67316	0.010622	-0.005418	540.3324	0.41945	790.1052	0.58704	380939.125	-0.24476	727.1957	1.6286	317.5101	1.8951	292.421	1.725	0.010598	-0.028154	530.2724	1.9133	611.3023	1.611	419430.875	1.9335
014	2019-06-20t1959	1561078929.02	adult	222.019	160.0502	-78.0005
014	2019-06-20t2359	1561093329.16	adult	226.0191	164.0502	-74.0005	1569.2566	2.4617	314.082	0.69718	269.4486	0.20466	0.010606	-0.021049	576.7533	1.0347	1030.0441	2.3467	414588.1875	0.72517	581.6682	0.65612	295.2073	1.1444	277.2965	1.0437	0.010663	0.033955	447.2072	1.0305	509.8807	0.8117	387607.2188	1.1079
014	2019-06-21t0359	1561107729.79	adult	230.0192	168.0504	-70.0003	857.2328	-0.12452	308.6529	0.5674	275.1147	0.44482	0.01063	0.0023746	537.0776	0.60684	733.5601	0.4251	406495.875	0.57172	507.2234	0.11712	292.8879	1.1235	278.6529	1.1346	0.010622	-0.0055639	417.2713	0.72719	458.9807	0.3763	386026.2188	1.1328
014	2019-06-21t0759	1561122129.17	adult	234.0191	172.0502	-66.0005	1138.2665	1.0414	325.126	1.1635	279.8972	0.65023	0.010622	-0.00546	608.3409	1.5884	950.9551	1.9984	428516.0625	1.1778	556.5853	0.68736	295.1505	1.2915	280.1358	1.2322	0.010646	0.017651	426.6792	1.0228	495.4276	0.93892	388122.8438	1.2736
014	2019-06-21t1159	1561136527.81	adult	238.0187	176.0498	-62.0009	1140.5465	1.1515	335.0699	1.5389	297.4326	1.3237	0.010614	-0.013282	582.0639	1.3322	821.3872	1.1905	441957.125	1.5636	576.9928	1.0173	296.1773	1.4114	278.9178	1.1996	0.010614	-0.013965	442.7295	1.4491	531.8676	1.5408	390657.9062	1.431
014	2019-06-21t1559	1561150930.13	adult	242.0193	180.0505	-58.0002	1106.7587	1.1193	347.8927	2.005	314.7077	1.9817	0.010638	0.010177	567.8106	1.2296	749.7761	0.77183	457826.8125	2.0068	542.2903	0.82909	295.2209	1.4501	283.4403	1.446	0.010622	-0.0064654	409.9586	1.0847	470.0762	0.95152	389101.1875	1.4609
014	2019-06-21t1959	1561165330.19	adult	246.0193	184.0505	-54.0002	1177.391	1.5419	331.0214	1.5034	289.2061	1.0753	0.010646	0.018005	599.0023	1.7044	941.3373	2.2327	435293.1875	1.4969	601.5062	1.5777	290.4573	1.3286	277.8495	1.2011	0.010622	-0.0067928	430.2752	1.6264	530.9233	1.9219	382822.6875	1.3395
014	2019-06-21t2359	1561179729.77	adult	250.0192	188.0504	-50.0003	946.8835	0.6321	308.8837	0.83864	275.9508	0.6229	0.010622	-0.0055282	512.4002	0.68443	771.1661	1.0997	407108.7188	0.85415	641.6121	2.1797	299.9063	1.8078	285.8983	1.6196	0.010622	-0.0071364	439.6604	2.0179	553.2939	2.451	395276.5625	1.8205
014	2019-06-22t0359	1561194129.62	adult	254.0192	192.0503	-46.0004	1091.109	1.4207	322.3844	1.3266	283.9214	0.9424	0.010638	0.010097	549.8585	1.2401	890.4042	2.0748	424257.8125	1.3297	475.5954	0.58443	275.6457	0.85376	269.3944	0.84324	0.010654	0.023867	358.4504	0.69388	417.1281	0.76231	362198.4375	0.82828
014	2019-06-22t0759	1561208529.92	adult	258.0193	196.0504	-42.0003	1079.1177	1.5089	321.2637	1.3435	283.8521	0.97099	0.010638	0.010059	577.469	1.672	862.7549	1.9767	422783	1.3476	484.4061	0.84186	272.7345	0.8046	268.6612	0.83474	0.01063	-4.7277e-05	348.6081	0.68801	388.5643	0.52311	359191.2812	0.80626
014	2019-06-22t1159	1561222929.95	adult	262.0193	200.0504	-38.0003	761.7891	0.019424	312.628	1.1219	285.5417	1.0633	0.010654	0.025724	503.6944	0.81487	650.9929	0.46934	410793.1875	1.1104	449.2952	0.60162	278.8906	1.1485	273.2606	1.0868	0.010646	0.015246	351.2641	0.95748	392.9193	0.78347	366741.125	1.1333
014	2019-06-22t1559	1561237329.98	adult	266.0193	204.0504	-34.0003
014	2019-06-22t1959	1561251730.38	adult	270.0194	208.0505	-30.0002
014	2019-06-22t2359	1561266130.11	adult	274.0193	212.0505	-26.0002
014	2019-06-23t0359	1561280530.51	adult	278.0194	216.0506	-22.0001
014	2019-06-23t0759	1561294930.44	adult	282.0194	220.0506	-18.0001
014	2019-06-23t1159	1561309330.39	adult	286.0194	224.0505	-14.0002
014	2019-06-23t1559	1561323730.74	adult	290.0195	228.0506	-10.0001
014	2019-06-23t1959	1561338130.54	adult	294.0194	232.0506	-6.0001
014	2019-06-23t2359	1561352531.04	adult	298.0196	236.0507	-2
014	2019-06-24t0359	1561366930.87	dead	302.0195	240.0507	2
015	2019-06-11t1158	1560272492.72	egg	-1.9923	-51.961	-246.0117
015	2019-06-11t1557	1560286837.41	larva	1.9923	-47.9763	-242.0271
015	2019-06-11t1957	1560301237.69	larva	5.9924	-43.9763	-238.027
015	2019-06-11t2357	1560315638.47	larva	9.9926	-39.976	-234.0268
015	2019-06-12t0357	1560330038.52	larva	13.9926	-35.976	-230.0268
015	2019-06-12t0757	1560344439.15	larva	17.9928	-31.9759	-226.0266
015	2019-06-12t1157	1560358838.29	larva	21.9926	-27.9761	-222.0268
015	2019-06-12t1557	1560373238.5	larva	25.9926	-23.976	-218.0268
015	2019-06-12t1957	1560387639	larva	29.9928	-19.9759	-214.0266
015	2019-06-13t0920	1560435809.31	larva	43.3734	-6.5953	-200.646
015	2019-06-13t0956	1560437969.29	larva	43.9734	-5.9953	-200.046	2215.6997	2.2417	250.7832	-1.7799	199.1688	-2.0351	0.010614	-0.013255	515.2572	-1.358	1022.1883	0.40241	330783.0938	-1.7648	823.8947	-0.84201	215.598	-2.2356	175.7923	-2.3662	0.010646	0.01841	486.1842	-1.4892	647.0827	-1.2077	283511.3125	-2.2385
015	2019-06-13t1356	1560452354.07	larva	47.9692	-1.9995	-196.0502	1948.6665	1.6905	326.1167	-0.21603	265.8023	-0.69777	0.010622	-0.0053042	666.9993	0.095809	1142.7679	0.9319	429821.75	-0.20413	1184.3748	0.27254	280.4423	-0.65618	223.9195	-0.75024	0.010654	0.026028	636.4223	-0.52705	936.5619	0.0411	368501.125	-0.66874
015	2019-06-13t1756	1560466750.42	adult	51.9682	1.9995	-192.0512	1764.7042	1.3086	355.7697	0.40583	301.1752	0.028907	0.010614	-0.012997	689.7222	0.31596	1082.8924	0.70482	469260.2812	0.42385	1987.8881	2.8444	329.2473	0.60605	262.7436	0.59236	0.01059	-0.036749	805.862	0.64485	1246.797	1.472	435264.9688	0.6408
015	2019-06-13t2156	1560481149.88	adult	55.968	5.9993	-188.0514	2011.924	1.8952	403.5768	1.4881	356.8579	1.2763	0.010622	-0.005084	740.7003	0.82197	1112.7971	0.8614	531914.25	1.4988	1452.8937	1.2521	315.5734	0.25203	243.8703	-0.12518	0.010614	-0.013613	808.4011	0.74743	1178.3503	1.269	416241.3438	0.2677
015	2019-06-14t0156	1560495552.76	adult	59.9688	10.0001	-184.0506	1551.1849	0.86622	336.2448	-0.11558	296.0235	-0.17082	0.010622	-0.0049925	679.0025	0.21366	1088.5419	0.78396	443170.5625	-0.10252	824.9327	-0.75685	247.136	-1.6734	200.8882	-1.7679	0.010663	0.033215	516.2543	-1.307	738.9999	-0.72396	324489.5	-1.687
015	2019-06-14t0556	1560509953.11	adult	63.9689	14.0002	-180.0505	752.1234	-0.97874	321.6058	-0.5163	289.9581	-0.36377	0.010646	0.0186	592.9192	-0.65193	699.6005	-0.93241	422911.6562	-0.51981	960.7228	-0.26276	291.721	-0.42974	248.5726	-0.028121	0.010663	0.033002	619.7057	-0.51108	835.7841	-0.2103	383029.625	-0.45086
015	2019-06-14t0956	1560524357.13	adult	67.97	18.0014	-176.0494	1099.3408	-0.16396	308.8214	-0.89373	266.715	-1.0114	0.010614	-0.012639	622.9598	-0.3498	835.7125	-0.30972	407335.375	-0.87137	1240.1613	0.78671	236.4575	-2.1336	197.9301	-2.0299	0.010646	0.017064	533.4253	-1.1777	826.6596	-0.20304	310941.625	-2.1337
015	2019-06-14t1356	1560538768.1	adult	71.9731	22.0044	-172.0463	815.1845	-0.83821	309.2834	-0.94653	270.2633	-0.99321	0.010614	-0.012567	575.2045	-0.84189	703.5252	-0.9105	407944.875	-0.92262	926.1893	-0.30222	290.709	-0.49675	251.0495	-0.0096398	0.01063	0.001172	584.5596	-0.73491	809.9515	-0.23572	382863.6875	-0.4909
015	2019-06-14t1756	1560553156.69	adult	75.9699	26.0012	-168.0495
015	2019-06-14t1959	1560560539.27	adult	78.0206	28.052	-165.9988	890.8917	-0.65575	291.5004	-1.5312	252.7601	-1.6008	0.01063	0.0031556	557.7504	-1.0244	742.7073	-0.71651	383906	-1.5145	691.2305	-1.1679	258.178	-1.626	228.3792	-0.98948	0.010638	0.0086685	475.5294	-1.7273	606.9381	-1.342	339762.2188	-1.6207
015	2019-06-14t2359	1560574941.07	adult	82.0211	32.0525	-161.9983	1539.1785	0.94438	264.7231	-2.3321	224.3039	-2.4913	0.010606	-0.020311	482.3227	-1.8035	982.8266	0.4605	349434.5	-2.2918	678.1121	-1.1906	220.2339	-2.9968	192.2005	-2.5336	0.010654	0.024131	411.53	-2.3743	577.4456	-1.4911	289387.3125	-2.9949
015	2019-06-15t0359	1560589340.99	adult	86.0211	36.0524	-157.9983	499.5187	-1.6084	248.2966	-2.7814	233.6033	-2.1824	0.010646	0.018824	373.2294	-2.9262	405.3732	-2.3359	326510	-2.7623	500.5973	-1.9267	241.7692	-2.2116	219.3892	-1.4185	0.010622	-0.0073954	399.427	-2.4518	459.1948	-2.2072	318651.8438	-2.1905
015	2019-06-15t0759	1560603741.03	adult	90.0211	40.0524	-153.9983	1026.2504	-0.31342	309.9588	-0.91763	277.3348	-0.7625	0.010566	-0.059078	501.384	-1.5087	784.6742	-0.45181	410695.375	-0.84655	1096.6958	0.85509	286.7888	-0.51725	257.3166	0.18597	0.010695	0.063288	507.06	-1.1946	766.801	-0.042598	375406.5625	-0.5752
015	2019-06-15t1159	1560618141.45	adult	94.0212	44.0526	-149.9982	754.9976	-0.97174	267.6456	-2.101	237.6419	-1.923	0.010728	0.098014	466.8569	-1.8317	677.8262	-0.96653	349277.5	-2.1434	515.4816	-1.8127	225.0228	-2.7405	206.1853	-1.9882	0.010558	-0.069852	371.1429	-2.6212	459.0536	-2.1133	298380.2812	-2.671
015	2019-06-15t1559	1560632541.17	adult	98.0211	48.0525	-145.9983	451.3371	-1.7041	236.8231	-2.9622	223.5161	-2.2972	0.010646	0.018809	346.699	-3.1121	392.0122	-2.4123	311422.375	-2.9316	359.812	-2.572	202.2544	-3.5375	192.724	-2.562	0.010622	-0.0078306	285.8394	-3.5326	332.0925	-2.9981	266571.3125	-3.5197
015	2019-06-15t1959	1560646941.66	adult	102.0213	52.0526	-141.9981	959.7117	-0.47586	255.606	-2.3159	227.1364	-2.0952	0.01063	0.002966	455.2277	-1.8644	644.4733	-1.1084	336633.125	-2.2818	785.3677	-0.3461	280.5475	-0.52858	264.7642	0.55012	0.01059	-0.039105	417.2302	-1.9053	624.6986	-0.73084	370883.8125	-0.4855
015	2019-06-15t2359	1560661341.62	adult	106.0213	56.0526	-137.9981	727.5345	-1.0387	238.9256	-2.762	208.8991	-2.6235	0.010622	-0.0050674	466.9359	-1.6851	645.593	-1.0897	314903.875	-2.7178	684.1064	-0.8172	228.0848	-2.4447	213.4801	-1.649	0.010614	-0.015801	350.0356	-2.6208	509.9822	-1.5376	300843.875	-2.4263
015	2019-06-16t0359	1560675742.14	adult	110.0214	60.0527	-133.998	1324.0948	0.41183	314.3147	-0.30376	281.5987	-0.053508	0.01063	0.0025959	509.5565	-1.1382	750.8155	-0.50979	413952.5	-0.29501	880.4557	0.36385	273.8206	-0.64171	258.5505	0.31709	0.010606	-0.023588	390.7067	-2.0341	638.836	-0.41913	361443.25	-0.61616
015	2019-06-16t0759	1560690142.15	adult	114.0214	64.0528	-129.998	1173.8508	0.049977	270.3669	-1.6196	236.0073	-1.5265	0.010606	-0.020915	475.9223	-1.4834	893.2928	0.29515	356884.25	-1.5765	635.6859	-0.97736	232.029	-2.1775	218.8062	-1.3962	0.010638	0.0077936	348.849	-2.4644	521.7174	-1.2937	305350.1562	-2.1813
015	2019-06-16t1159	1560704541.38	adult	118.0212	68.0525	-125.9982	1159.6046	0.019943	237.0976	-2.632	206.0913	-2.4995	0.010614	-0.013117	420.9751	-2.1047	744.3313	-0.49879	312731.75	-2.5859	865.6907	0.47902	205.7169	-3.1373	189.6037	-2.6667	0.010638	0.0079881	331.148	-2.6	547.8263	-0.99353	270723.4375	-3.1401
015	2019-06-16t1559	1560718941.2	adult	122.0211	72.0525	-121.9983	1500.6538	0.86933	296.1563	-0.61806	267.4809	-0.23716	0.01063	0.0025066	473.4018	-1.4125	772.9317	-0.3143	390037.875	-0.60657	439.4278	-2.076	265.3091	-0.78918	261.5638	0.5008	0.010646	0.016074	318.9053	-2.6705	370.8207	-2.4363	348881.4375	-0.80404
015	2019-06-16t1959	1560733341.45	adult	126.0212	76.0526	-117.9982	1049.5061	-0.24595	255.3941	-1.9163	225.9966	-1.667	0.010646	0.018097	463.5489	-1.4918	728.7095	-0.54497	335843.3125	-1.9064	667.1324	-0.60489	224.9119	-2.3157	212.7984	-1.6545	0.010614	-0.014972	353.3984	-2.1521	478.7809	-1.4393	296658.8125	-2.3016
015	2019-06-16t2359	1560747742.17	adult	130.0214	80.0528	-113.998
015	2019-06-17t0359	1560762142.27	adult	134.0214	84.0528	-109.998	718.4178	-1.0767	297.3561	-0.41395	275.114	0.22407	0.01063	0.001854	470.656	-1.3393	638.6071	-1.0451	391617.9375	-0.40782	511.3661	-1.5162	219.3166	-2.5028	210.4282	-1.8015	0.010622	-0.006564	309.1648	-2.5988	397.8988	-2.0466	289059.25	-2.4971
015	2019-06-17t0759	1560776541.94	adult	138.0214	88.0527	-105.998	1065.7915	-0.1963	254.582	-1.8735	226.8077	-1.5542	0.01063	0.0015493	424.5452	-1.9261	689.0221	-0.73936	335284.4375	-1.8647	647.6051	-0.59932	253.4412	-1.1688	244.979	-0.26802	0.010679	0.048756	340.5389	-2.1565	462.1885	-1.4433	332261.4375	-1.2158
015	2019-06-17t1159	1560790945.88	adult	142.0224	92.0538	-101.997	1098.7062	-0.10378	252.3217	-1.9536	226.7148	-1.5551	0.01063	0.0013341	418.3533	-1.9964	713.8747	-0.58036	332307.75	-1.9498	540.0101	-1.2865	254.9426	-1.1199	246.6807	-0.21861	0.010582	-0.044867	344.9045	-2.0718	437.9118	-1.6355	337289.0312	-1.0759
015	2019-06-17t1559	1560805342.54	adult	146.0215	96.0529	-97.9979	827.4542	-0.80216	238.3524	-2.4535	215.4025	-1.9869	0.010663	0.032632	400.0472	-2.2291	667.4667	-0.84719	312956.75	-2.4794	313.5553	-2.8077	236.6383	-1.8655	236.2956	-0.73206	0.010622	-0.0055987	274.3218	-2.9641	291.5308	-2.9504	311889.2188	-1.8606
015	2019-06-17t1959	1560819742.15	adult	150.0214	100.0528	-93.998	820.827	-0.81274	238.2062	-2.4677	217.614	-1.9121	0.010614	-0.014447	384.3149	-2.4251	644.4678	-0.97231	314193.9375	-2.4569	322.632	-2.7501	232.2615	-2.0651	231.7819	-0.98415	0.01063	0.0025083	273.0974	-2.9622	290.7128	-2.9542	305888.4375	-2.0676
015	2019-06-17t2359	1560834142.52	adult	154.0215	104.0529	-89.9979	1378.3873	0.69174	244.6882	-2.244	221.864	-1.7622	0.01063	0.0012076	384.691	-2.3989	754.722	-0.28612	322254.3438	-2.2454	662.9715	-0.36036	236.3424	-1.9238	227.609	-1.2268	0.010598	-0.028498	307.0384	-2.4953	473.1544	-1.2414	312208.25	-1.8974
015	2019-06-18t0359	1560848542.83	adult	158.0216	108.0529	-85.9978	1069.0356	-0.11651	298.85	-0.31883	276.6169	0.29809	0.010622	-0.0065575	441.3503	-1.6171	716.8523	-0.49582	393884.3125	-0.30959	556.0228	-1.079	287.6908	0.14518	281.3278	1.2835	0.010574	-0.051626	353.8054	-1.8488	481.5341	-1.1285	380902.625	0.20403
015	2019-06-18t0759	1560862942.71	adult	162.0216	112.0529	-81.9978	877.4545	-0.61452	299.248	-0.30167	281.3495	0.47123	0.010606	-0.022055	427.0784	-1.7797	621.9867	-1.0487	395007.4062	-0.27631	586.4393	-0.81617	284.9285	0.032889	276.7016	1.0353	0.010622	-0.0048166	370.3424	-1.5801	504.1087	-0.86483	375535.75	0.038323
015	2019-06-18t1159	1560877342.75	adult	166.0216	116.0529	-77.9978	832.1857	-0.72148	299.0947	-0.30207	283.3622	0.54529	0.010638	0.0093324	429.8109	-1.7152	612.441	-1.0835	393608.5625	-0.30955	629.6167	-0.44691	287.2299	0.1323	280.7337	1.2021	0.010622	-0.0047167	353.3429	-1.7402	506.8276	-0.77821	378569.0625	0.13777
015	2019-06-18t1559	1560891742.5	adult	170.0215	120.0528	-73.9979	938.2487	-0.41032	301.5737	-0.20996	285.1246	0.6076	0.01059	-0.037389	431.265	-1.6699	602.6872	-1.121	398680.375	-0.16818	574.553	-0.79026	288.7369	0.20005	282.1255	1.2423	0.010638	0.011002	361.1995	-1.576	490.204	-0.87589	379977.7812	0.18787
015	2019-06-18t1959	1560906142.69	adult	174.0216	124.0529	-69.9978	656.3951	-1.19	297.0161	-0.36701	282.7832	0.51596	0.010654	0.025283	412.9842	-1.8832	542.7708	-1.4642	390279.1875	-0.39098	685.2896	0.097719	286.1201	0.10798	277.255	0.9828	0.010638	0.011028	362.2583	-1.4918	513.2363	-0.58304	376534.125	0.096218
015	2019-06-18t2359	1560920542.56	adult	178.0215	128.0529	-65.9979	602.5767	-1.3386	294.233	-0.45498	279.1596	0.37721	0.010598	-0.02933	424.8029	-1.6922	535.2979	-1.4867	388681.8125	-0.42204	633.2059	-0.20908	291.0301	0.33031	283.1333	1.2476	0.010622	-0.0046016	361.5767	-1.4213	503.0686	-0.60008	383577.6562	0.3369
015	2019-06-19t0359	1560934943.2	adult	182.0217	132.053	-61.9977	659.2993	-1.1677	302.3691	-0.14343	287.452	0.70121	0.010654	0.025581	422.8278	-1.6769	513.8877	-1.5929	397313	-0.16793	606.739	-0.32061	286.4074	0.17339	279.044	1.0347	0.010598	-0.027942	365.7006	-1.28	484.3925	-0.69114	378344.1562	0.2067
015	2019-06-19t0759	1560949342.94	adult	186.0216	136.053	-57.9978	646.1682	-1.197	302.038	-0.13309	288.9316	0.76371	0.010614	-0.013479	426.4479	-1.5805	540.6638	-1.3996	398388.0938	-0.11635	606.1914	-0.23042	294.9178	0.55384	287.0497	1.411	0.010614	-0.012258	361.9567	-1.2336	516.8759	-0.27814	388996.5	0.5705
015	2019-06-19t1159	1560963743.04	adult	190.0217	140.053	-53.9977	643.5	-1.1932	298.7824	-0.22268	285.1354	0.62402	0.01063	0.0022248	416.2979	-1.6581	521.0014	-1.4898	393496.4062	-0.2219	586.9183	-0.27855	290.5005	0.41686	283.637	1.2384	0.010614	-0.012148	356.5774	-1.2033	481.2403	-0.52084	383170.1875	0.43346
015	2019-06-19t1559	1560978143.11	adult	194.0217	144.053	-49.9977	644.9739	-1.1744	304.1648	-0.002921	290.4854	0.83906	0.010614	-0.013371	421.0943	-1.5352	524.4736	-1.4346	401193.375	0.013642	564.3277	-0.35079	295.7251	0.66984	290.051	1.5434	0.010654	0.027123	357.8935	-1.0841	472.8112	-0.49647	388582.75	0.64206
015	2019-06-19t1959	1560992543.22	adult	198.0217	148.053	-45.9977	883.0601	-0.41135	316.4037	0.45667	299.1417	1.1827	0.010646	0.017962	451.1499	-1.0833	608.308	-0.87257	416070.875	0.43909	557.1761	-0.30449	296.9688	0.76497	291.2745	1.6005	0.010622	-0.0041861	356.7581	-0.99649	464.9274	-0.46594	391404.875	0.77317
015	2019-06-19t2359	1561006942.91	adult	202.0216	152.053	-41.9978	993.321	-0.019075	304.4796	0.077507	286.0346	0.6897	0.010622	-0.0055147	443.4945	-1.1107	729.8193	-0.055112	401304.125	0.086622	527.2914	-0.43801	287.0644	0.42642	282.6449	1.1927	0.010703	0.074519	352.0375	-0.96111	428.7978	-0.71474	375480.2812	0.34759
015	2019-06-20t0359	1561021343.97	adult	206.0219	156.0533	-37.9975	657.3912	-1.0739	304.3385	0.11148	291.3769	0.90958	0.010622	-0.005472	420.2901	-1.3393	564.3033	-1.0566	401118.1562	0.12108	400.2327	-1.3354	287.8118	0.50869	286.3121	1.3741	0.010622	-0.004279	339.6177	-1.0251	362.2855	-1.2669	379336	0.51655
015	2019-06-20t0759	1561035742.84	adult	210.0216	160.0529	-33.9978	620.8832	-1.1722	305.654	0.19846	292.6498	0.97386	0.010622	-0.0054317	419.2031	-1.2812	552.5828	-1.0837	402851.9375	0.20854	393.403	-1.301	291.0942	0.69513	290.028	1.5614	0.010622	-0.0043277	339.2338	-0.93338	362.7453	-1.1656	383662.2188	0.70315
015	2019-06-20t1159	1561050145.98	adult	214.0225	164.0538	-29.9969	646.8745	-1.0542	309.7368	0.39281	296.6416	1.1492	0.010622	-0.0054159	426.5377	-1.1063	556.8363	-1.0001	408233.125	0.40338	438.8465	-0.85466	295.3887	0.93535	292.766	1.7165	0.010614	-0.012332	345.7082	-0.75593	370.4801	-1.0013	389617.75	0.95256
015	2019-06-20t1559	1561064533.36	adult	218.019	168.0503	-26.0004	718.9023	-0.76989	310.2251	0.46344	298.7581	1.2536	0.01059	-0.036594	414.795	-1.177	551.8057	-0.97824	410117.5625	0.50636	413.8654	-0.97669	295.3048	1.0035	294.1906	1.8104	0.010663	0.034484	343.2194	-0.69768	370.9437	-0.90855	387735.1562	0.96696
015	2019-06-20t1959	1561078933.75	adult	222.0191	172.0504	-22.0003	614.6381	-1.1091	310.6919	0.53192	299.7617	1.3151	0.010622	-0.0054264	418.5169	-1.0524	534.253	-1.0405	409491.9375	0.54331	409.7914	-0.92818	295.217	1.072	293.4493	1.7999	0.010622	-0.0050113	343.2799	-0.60138	374.2031	-0.78265	389096	1.0808
015	2019-06-20t2359	1561093333.87	adult	226.0191	176.0505	-18.0003	795.5387	-0.40921	312.437	0.64213	298.7379	1.3002	0.010558	-0.067601	444.8252	-0.64146	619.7323	-0.41199	414291.4375	0.71762	419.4358	-0.75901	296.7822	1.2085	295.065	1.9036	0.010614	-0.013094	348.0195	-0.43185	369.0262	-0.74451	391455.75	1.2268
015	2019-06-21t0359	1561107734.6	adult	230.0193	180.0507	-14.0001	853.2452	-0.13974	316.7509	0.83664	302.8095	1.4752	0.01063	0.0023746	436.147	-0.67501	595.463	-0.51494	417160.875	0.8414	395.9997	-0.87846	293.4734	1.1475	292.0049	1.7812	0.010606	-0.021175	343.3141	-0.39655	363.9413	-0.70443	387384.875	1.175
015	2019-06-21t0759	1561122133.89	adult	234.0191	184.0505	-10.0003	762.6009	-0.43725	314.2572	0.80448	301.7029	1.4572	0.010622	-0.00546	435.4347	-0.60685	569.4813	-0.63183	414191	0.81767	397.2622	-0.77862	293.9038	1.2402	292.891	1.8506	0.010606	-0.021466	343.1536	-0.28845	369.0529	-0.54363	387953.0312	1.2683
015	2019-06-21t1159	1561136532.58	adult	238.0188	188.0501	-6.0006	650.218	-0.84213	310.1741	0.72151	297.596	1.3297	0.01063	0.0023537	430.0138	-0.59779	549.6584	-0.70818	408499.3125	0.72718	409.9723	-0.56584	302.2342	1.6627	300.3841	2.2414	0.010663	0.033082	352.8942	-0.012355	370.9622	-0.41215	396833.5	1.6258
015	2019-06-21t1559	1561150934.86	adult	242.0194	192.0507	-2	622.3361	-0.91968	307.2145	0.67732	295.34	1.2723	0.010654	0.025884	423.8022	-0.59819	539.6516	-0.71667	403679.8438	0.6605	421.1697	-0.35588	298.0428	1.5681	295.9176	2.0522	0.01063	0.0013578	353.2498	0.12566	381.78	-0.16033	392522.4375	1.5696
015	2019-06-21t1959	1561165334.97	dead	246.0194	196.0508	2	681.7525	-0.62234	306.0231	0.6921	294.974	1.2855	0.010646	0.018005	416.6098	-0.61075	529.7301	-0.72465	402420.4375	0.68367	399.0229	-0.47077	292.923	1.4325	291.8557	1.8822	0.01063	0.0010302	343.2417	0.091477	377.4413	-0.088712	385779.5938	1.4342
018	2019-06-11t1158	1560272505.84	egg	-1.9924	-55.9605	-298.0125
018	2019-06-11t1557	1560286850.84	larva	1.9924	-51.9758	-294.0277
018	2019-06-11t1957	1560301251.17	larva	5.9925	-47.9757	-290.0276
018	2019-06-11t2357	1560315651.95	larva	9.9927	-43.9755	-286.0274
018	2019-06-12t0357	1560330052.07	larva	13.9927	-39.9755	-282.0274
018	2019-06-12t0757	1560344453.14	larva	17.993	-35.9752	-278.0271
018	2019-06-12t1157	1560358851.93	larva	21.9927	-31.9755	-274.0274
018	2019-06-12t1557	1560373252.13	larva	25.9927	-27.9755	-270.0274
018	2019-06-12t1957	1560387652.66	larva	29.9929	-23.9753	-266.0272
018	2019-06-13t0920	1560435823.08	larva	43.3735	-10.5946	-252.6466
018	2019-06-13t0956	1560437982.94	larva	43.9735	-9.9947	-252.0466	1197.8429	0.019505	310.9825	-0.4901	264.3091	-0.66327	0.010622	-0.0054437	645.2026	-0.10877	911.0505	-0.059694	409875	-0.47873	556.8144	-1.6317	225.8419	-1.9821	199.4812	-1.5452	0.010614	-0.012909	436.8069	-1.7963	507.214	-1.7872	297885.4375	-1.9687
018	2019-06-13t1356	1560452367.83	larva	47.9693	-5.9989	-248.0508	823.8997	-0.79938	298.0839	-0.83256	274.1004	-0.51777	0.010598	-0.028704	579.5065	-0.75334	711.9147	-0.88598	393768.8125	-0.80563	1485.3164	1.188	352.256	1.1777	276.539	1.1063	0.010622	-0.0053381	931.6832	1.3816	1135.8992	0.89475	464273.4688	1.1854
018	2019-06-13t1756	1560466764.06	larva	51.9683	-1.9999	-244.0518	877.7978	-0.68112	323.6363	-0.3201	296.4991	-0.075689	0.010646	0.018321	623.6578	-0.33139	787.3116	-0.56101	425581.75	-0.32432	1098.0422	0.055196	303.2685	-0.079078	214.1242	-1.1543	0.01063	0.0022499	824.3652	0.7694	993.2661	0.34761	399404.625	-0.07597
018	2019-06-13t2156	1560481163.46	adult	55.9681	1.9999	-240.052	733.5891	-1.0102	323.5436	-0.37067	303.3614	0.040708	0.010695	0.06576	581.5605	-0.75264	658.3926	-1.1144	423518.625	-0.40897	1331.2969	0.85872	332.3481	0.70955	259.4026	0.44317	0.010671	0.041318	792.1428	0.63321	1068.9298	0.76543	436040.75	0.67684
018	2019-06-14t0156	1560495566.48	adult	59.9689	6.0008	-236.0512
018	2019-06-14t0556	1560509966.8	adult	63.969	10.0008	-232.0511	846.7041	-0.7582	335.2863	-0.17938	308.6922	0.099943	0.010638	0.010753	630.4654	-0.27287	747.1695	-0.71891	441236.75	-0.17822	953.689	-0.28715	307.2597	0.026024	254.2142	0.18627	0.010348	-0.27209	671.3978	-0.11136	823.3439	-0.27241	326617.0312	-1.7036
018	2019-06-14t0956	1560524370.99	adult	67.9702	14.002	-228.0499	1053.6774	-0.27182	337.4818	-0.16539	289.6787	-0.42116	0.010638	0.010832	692.8471	0.36322	945.5402	0.19146	444126.0312	-0.1642	1555.6859	1.9233	352.5505	1.4097	272.2795	0.85137	0.010654	0.024922	911.4379	1.9096	1283.2556	2.1831	463251.375	1.3844
018	2019-06-14t1356	1560538782.08	adult	71.9733	18.0051	-224.0468	1356.9598	0.45844	400.6766	1.4535	368.2156	1.6269	0.010598	-0.028156	741.7475	0.87545	976.5243	0.3567	529293.75	1.4857	941.6882	-0.24403	327.1525	0.6637	280.2466	1.1448	0.010606	-0.022262	701.1097	0.27624	870.9622	0.099343	431841.25	0.68875
018	2019-06-14t1756	1560553170.45	adult	75.97	22.0019	-220.0501	1602.4188	1.069	388.5619	1.1428	342.3543	0.94288	0.010614	-0.012504	791.6934	1.4122	1267.2339	1.7556	512513.125	1.1598	1349.6439	1.4099	343.9154	1.2578	267.6047	0.62079	0.010679	0.048142	870.8731	1.9514	1164.1001	1.8816	450873.125	1.2045
018	2019-06-14t1959	1560560553.1	adult	78.0208	24.0526	-217.9993	1208.7283	0.12014	380.1314	0.91798	338.3941	0.83921	0.010614	-0.01248	773.4331	1.2344	1019.2304	0.60086	501393.375	0.93581	1497.2543	2.0757	344.4727	1.313	269.157	0.67353	0.01063	0.00083363	819.064	1.5731	1085.3811	1.513	453670.5	1.3112
018	2019-06-14t2359	1560574954.93	adult	82.0213	28.0531	-213.9988	908.4283	-0.60889	324.2092	-0.63898	278.909	-0.87517	0.010614	-0.012511	659.5673	0.069079	793.6098	-0.45538	427631.9375	-0.61334	1190.8198	0.97947	327.3358	0.79535	269.1193	0.66413	0.010654	0.024131	727.7841	0.86773	910.79	0.61521	430119.25	0.76946
018	2019-06-15t0359	1560589354.94	adult	86.0213	32.0531	-209.9988	1907.7305	1.8498	411.7108	1.964	368.9072	1.9304	0.01063	0.0031408	729.3368	0.8729	1094.5282	1.0446	542223.125	1.9551	1671.8505	3.2663	357.3059	1.9657	284.204	1.308	0.010598	-0.030793	864.4178	2.5126	1163.9428	2.4553	472001.1562	1.9995
018	2019-06-15t0759	1560603754.94	adult	90.0213	36.0531	-205.9988	1237.8679	0.20317	381.6961	1.202	351.8007	1.5574	0.010638	0.011018	678.8733	0.40435	886.3917	0.053502	502312.125	1.189	1161.9154	1.1573	341.2136	1.482	280.3877	1.1656	0.010614	-0.015358	785.5254	1.8789	982.8567	1.4473	450060.75	1.4983
018	2019-06-15t1159	1560618155.24	adult	94.0214	40.0532	-201.9987	1560.9043	0.9836	368.916	0.93606	318.582	0.65531	0.010606	-0.020245	724.0594	0.97386	994.3958	0.62765	486969.0625	0.95775	789.5195	-0.48835	283.7325	-0.55841	235.5743	-0.73138	0.010622	-0.0076949	539.9547	-0.70487	656.5597	-0.69945	373959.375	-0.54543
018	2019-06-15t1559	1560632555.31	adult	98.0214	44.0532	-197.9987	1628.7114	1.1414	347.9253	0.41573	284.0988	-0.32707	0.010606	-0.02031	761.55	1.4796	1230.05	1.8727	459261.375	0.44144	871.7877	0.0073527	296.4258	-0.008157	252.0995	-0.011151	0.010646	0.015673	546.2574	-0.50215	730.629	-0.044898	389799.875	-0.0225
018	2019-06-15t1959	1560646955.63	adult	102.0215	48.0533	-193.9986	867.603	-0.69839	299.5374	-0.96174	245.8355	-1.4754	0.01063	0.002966	619.3321	-0.015743	769.5217	-0.45809	394490.7188	-0.94389	730.4906	-0.63422	281.4725	-0.4937	239.7629	-0.52746	0.010703	0.070832	519.1285	-0.69328	629.6341	-0.69306	368166	-0.56315
018	2019-06-15t2359	1560661355.4	adult	106.0214	52.0532	-189.9987	937.8126	-0.5291	337.6722	0.32544	292.7757	0.20614	0.010663	0.03417	671.4408	0.66534	816.8241	-0.18299	443363.625	0.29562	891.9878	0.32066	301.8172	0.35104	238.7598	-0.55605	0.010679	0.047018	635.8381	0.84511	772.8108	0.53701	395682.3125	0.29985
018	2019-06-16t0359	1560675756.02	adult	110.0216	56.0534	-185.9985	869.6834	-0.69526	335.9922	0.38416	295.5801	0.42589	0.01063	0.0025959	571.2848	-0.41331	732.3369	-0.60943	442501.75	0.38489	1118.3665	1.7202	340.474	1.899	290.7153	1.7124	0.010671	0.039136	678.0885	1.5106	875.2592	1.5011	446701.875	1.8484
018	2019-06-16t0759	1560690156.1	adult	114.0216	60.0534	-181.9985	1408.1678	0.62447	376.686	1.8066	323.5383	1.5219	0.010638	0.010356	721.4513	1.463	1042.9601	1.1163	495718.75	1.7817	599.8111	-1.1894	301.0801	0.46881	267.5678	0.7283	0.010622	-0.0078636	499.9334	-0.57386	559.209	-0.98156	396823.625	0.4778
018	2019-06-16t1159	1560704555.26	adult	118.0214	64.0532	-177.9987	891.5817	-0.64128	325.7932	0.26971	303.5999	0.94847	0.010622	-0.0053057	522.1594	-0.8657	697.6462	-0.75905	429395.375	0.27965	629.6915	-0.95521	306.2965	0.73664	275.2574	1.0854	0.010646	0.015835	514.2861	-0.28432	587.0598	-0.66053	402779.9688	0.71859
018	2019-06-16t1559	1560718955.09	adult	122.0213	68.0531	-173.9988	1294.4812	0.35849	344.3334	0.97966	312.0214	1.3604	0.01063	0.0025066	549.374	-0.46533	725.256	-0.5839	453487.0625	0.97426	1040.7871	1.6531	343.5606	2.2374	294.9128	1.9706	0.010646	0.016074	691.9724	2.0784	850.9657	1.6963	451782.1562	2.2158
018	2019-06-16t1959	1560733355.38	adult	126.0214	72.0532	-169.9987	1658.5599	1.269	353.0524	1.3618	301.7785	1.0856	0.010598	-0.02881	654.6849	0.92891	1115.0545	1.6689	466382.2188	1.3894	845.2582	0.5165	303.5732	0.73766	269.0977	0.84357	0.010622	-0.0071606	539.6379	0.22779	637.2685	-0.061587	400109.4375	0.74603
018	2019-06-16t2359	1560747756.18	adult	130.0216	76.0535	-165.9985	1032.2271	-0.2871	305.7408	-0.16816	267.7493	-0.090778	0.010638	0.010012	594.3996	0.22426	823.8251	0.023335	402354.9062	-0.17023	1069.2743	2.0135	312.3628	1.1131	265.4088	0.681	0.010646	0.016642	590.4713	0.95161	790.0705	1.3475	410757.125	1.0937
018	2019-06-17t0359	1560762156.36	adult	134.0217	80.0535	-161.9984	991.6518	-0.38763	292.9879	-0.56392	247.9635	-0.78278	0.010598	-0.029368	564.5388	-0.11668	784.3714	-0.18877	387037.0625	-0.52658	600.8538	-0.9373	281.477	-0.072775	251.984	0.069547	0.010622	-0.006564	487.642	-0.30918	550.0495	-0.70313	370986.625	-0.065547
018	2019-06-17t0759	1560776555.95	adult	138.0216	84.0534	-157.9985	974.3231	-0.42949	290.1313	-0.63953	248.3969	-0.74687	0.010663	0.032962	562.0981	-0.1141	757.4037	-0.33356	380942.4062	-0.66498	561.0319	-1.1678	277.7186	-0.21496	253.7388	0.12984	0.010638	0.0094005	441.3706	-0.8603	523.1821	-0.9001	365477.625	-0.22483
018	2019-06-17t1159	1560790960.33	adult	142.0228	88.0546	-153.9973	1623.3182	1.2514	326.1458	0.63529	278.6886	0.40122	0.010606	-0.0221	588.7801	0.2688	911.0091	0.59937	430512.4375	0.66315	771.8232	0.26141	316.1679	1.3027	283.1456	1.4541	0.010654	0.025437	561.5261	0.72347	698.3712	0.70977	415444.625	1.2722
018	2019-06-17t1559	1560805356.69	adult	146.0218	92.0536	-149.9983	643.522	-1.284	293.0106	-0.52149	273.9244	0.22509	0.010622	-0.0066033	441.6263	-1.6733	588.5009	-1.323	386187.9688	-0.51233	734.6068	0.054117	291.9385	0.34033	256.4842	0.20371	0.010663	0.033638	520.9845	0.23511	651.5798	0.33257	383315.3125	0.3025
018	2019-06-17t1959	1560819756.2	adult	150.0216	96.0535	-145.9985	1228.124	0.2677	348.6496	1.4551	306.83	1.4659	0.010646	0.016869	630.0625	0.8675	919.4367	0.69229	458474.25	1.4399	657.4863	-0.43596	288.6718	0.2027	254.733	0.090563	0.010614	-0.013127	504.3734	0.053672	584.6225	-0.24028	380758.1562	0.21751
018	2019-06-17t2359	1560834156.69	adult	154.0218	100.0536	-141.9983	1354.0834	0.62667	322.5254	0.5273	281.9567	0.51348	0.010671	0.040502	594.8238	0.41352	984.9047	1.1104	423153.3125	0.48584	746.0754	0.22266	304.4636	0.83266	270.0105	0.77681	0.01063	0.0027263	520.575	0.30161	625.6674	0.1834	400978.5625	0.82944
018	2019-06-18t0359	1560848557.06	adult	158.0219	104.0537	-137.9982	1013.2806	-0.26684	312.224	0.15807	271.5662	0.10676	0.010606	-0.022168	598.7527	0.48355	818.131	0.11898	412135.7188	0.18506	600.3286	-0.764	302.4317	0.74419	273.8245	0.92623	0.010614	-0.012743	490.0932	-0.059393	555.5669	-0.43001	398907.4375	0.75945
018	2019-06-18t0759	1560862956.85	adult	162.0218	108.0536	-133.9983	1212.4722	0.29754	291.9626	-0.56225	256.496	-0.47357	0.010606	-0.022055	509.9472	-0.67625	769.9747	-0.14933	385390.6875	-0.53765	875.4635	1.2612	325.1098	1.6683	283.4326	1.3575	0.010646	0.018691	605.8483	1.508	779.5734	1.751	427519.375	1.6447
018	2019-06-18t1159	1560877357.02	adult	166.0219	112.0537	-129.9982
018	2019-06-18t1559	1560891756.68	adult	170.0218	116.0536	-125.9983
018	2019-06-18t1959	1560906156.85	adult	174.0218	120.0536	-121.9983	1104.053	0.07855	303.8904	-0.11855	268.5436	-0.032723	0.010622	-0.0060813	540.3703	-0.19517	817.9158	0.21612	400527.5938	-0.10989	740.6041	0.50838	312.614	1.1858	285.8987	1.4008	0.010646	0.018876	522.8828	0.60138	617.3484	0.42117	411087.4062	1.1638
018	2019-06-18t2359	1560920557.07	adult	178.0219	124.0537	-117.9982	824.2104	-0.70013	276.4367	-1.0984	253.3295	-0.62091	0.01063	0.0018926	426.5405	-1.6692	650.7316	-0.77964	364067.1875	-1.0969	534.9619	-0.94573	286.1459	0.13199	265.6156	0.39977	0.01063	0.0032223	443.3046	-0.35814	493.1071	-0.69652	376854.125	0.12956
018	2019-06-19t0359	1560934957.54	adult	182.022	128.0538	-113.9981	1359.1892	0.88264	321.1029	0.53189	281.8334	0.48384	0.01063	0.0020392	555.9203	0.07858	917.0039	0.88466	422892.5	0.53079	496.646	-1.1529	274.7599	-0.2982	255.1251	-0.1227	0.010614	-0.012353	423.3501	-0.53154	483.6444	-0.69839	362408.375	-0.28331
018	2019-06-19t0759	1560949357.16	adult	186.0219	132.0537	-109.9982	1104.5425	0.16832	289.8937	-0.56829	262.8819	-0.24361	0.010654	0.025698	465.3446	-1.0694	694.7326	-0.44895	380920.3125	-0.59037	568.9707	-0.51357	287.9022	0.2709	269.8066	0.57722	0.010646	0.019062	438.3131	-0.24475	518.2721	-0.26458	378591.375	0.25182
018	2019-06-19t1159	1560963757.24	adult	190.0219	136.0537	-105.9982	947.3081	-0.27323	298.1429	-0.24542	268.1236	-0.033015	0.01063	0.0022248	494.5787	-0.63446	692.1629	-0.42869	392654.1875	-0.24457	498.7025	-0.95266	266.2325	-0.55722	251.5665	-0.3107	0.010638	0.011324	393.4539	-0.72691	451.5526	-0.80877	350361.9062	-0.56654
018	2019-06-19t1559	1560978157.43	adult	194.022	140.0538	-101.9981	1033.2386	0.021376	303.5662	-0.024048	275.263	0.25173	0.010638	0.0101	495.233	-0.57109	801.1968	0.29053	399493.125	-0.031778	561.6747	-0.37113	285.0176	0.24215	268.0199	0.48017	0.010614	-0.012057	432.7547	-0.11874	492.6494	-0.30423	375938.1875	0.25854
018	2019-06-19t1959	1560992557.5	adult	198.022	144.0538	-97.9981	925.3373	-0.27882	299.7834	-0.12591	265.6076	-0.1103	0.010646	0.017962	529.9805	-0.063969	745.0919	-0.014401	394215.2188	-0.14081	507.0544	-0.69039	295.0812	0.68989	287.1853	1.4033	0.010638	0.011474	396.0061	-0.49029	441.6058	-0.69203	388326.8438	0.68022
018	2019-06-19t2359	1561006957.24	adult	202.0219	148.0537	-93.9982	621.6184	-1.2114	281.9564	-0.70587	268.7078	0.02369	0.01063	0.0023088	391.3838	-1.7807	512.129	-1.4322	371336.625	-0.70298	558.9878	-0.19155	288.9336	0.50072	276.6877	0.90526	0.010622	-0.0042592	419.9928	-0.075851	490.1067	-0.11452	380814.4375	0.50856
018	2019-06-20t0359	1561021358.3	adult	206.0222	152.054	-89.9979	558.5517	-1.3978	278.0803	-0.79622	260.3629	-0.28009	0.010646	0.018034	411.4856	-1.4519	503.2615	-1.4458	365675.625	-0.80762	530.972	-0.30868	282.5509	0.29991	271.2772	0.64884	0.010654	0.027089	413.9764	-0.048759	486.767	-0.038138	371271.9062	0.27358
018	2019-06-20t0759	1561035757.25	adult	210.0219	156.0537	-85.9982	974.3946	0.013462	306.3736	0.22319	279.7943	0.48226	0.010614	-0.013243	489.8629	-0.38031	668.31	-0.3396	404106.7188	0.24124	465.3949	-0.72818	276.4455	0.11376	266.9171	0.44706	0.01063	0.0034963	386.313	-0.30774	434.3682	-0.44994	364078.75	0.11306
018	2019-06-20t1159	1561050161.06	adult	214.023	160.0548	-81.9971	813.5742	-0.4813	273.2398	-0.85241	248.827	-0.6685	0.010606	-0.021028	446.6763	-0.85003	647.1944	-0.41303	360676.5625	-0.8281	473.5821	-0.57229	273.1453	0.047715	265.8781	0.41894	0.010606	-0.020132	369.9222	-0.4264	430.8837	-0.38353	360551.75	0.071837
018	2019-06-20t1559	1561064547.86	adult	218.0193	164.0511	-78.0008	585.8499	-1.2384	285.7073	-0.36768	265.4549	-0.0054758	0.010614	-0.01323	449.4966	-0.73568	534.4457	-1.0923	376847.9688	-0.35007	521.6619	-0.080382	284.1217	0.55445	275.7148	0.91793	0.010614	-0.012566	391.5059	-0.023674	462.8171	0.054515	374756.5625	0.5712
018	2019-06-20t1959	1561078948.19	adult	222.0194	168.0512	-74.0007	749.7686	-0.62095	292.7429	-0.072599	272.9081	0.30534	0.01063	0.0023972	450.5134	-0.64572	562.9056	-0.85011	385542.4375	-0.069543	522.5087	0.031281	282.284	0.54947	275.3716	0.92588	0.010654	0.026355	376.0785	-0.13122	452.3895	0.058206	370921.1875	0.52304
018	2019-06-20t2359	1561093348.35	adult	226.0194	172.0513	-70.0006	968.7245	0.23341	285.598	-0.25596	259.5471	-0.16569	0.010614	-0.013249	492.6663	-0.033627	732.4049	0.34557	376703.7812	-0.23848	422.6823	-0.73068	273.64	0.26754	269.7516	0.67864	0.010663	0.033955	341.2758	-0.53127	380.2015	-0.62103	359289.25	0.23328
018	2019-06-21t0359	1561107749.16	adult	230.0197	176.0515	-66.0004	421.7714	-1.7871	278.4436	-0.43697	274.3614	0.41679	0.010606	-0.021061	346.7447	-1.8104	374.9769	-2.0158	367545.5625	-0.41318	378.6164	-1.0341	234.9346	-1.2481	230.4498	-1.2	0.01063	0.0022596	300.5362	-1.0465	334.1065	-1.0437	309408.875	-1.2495
018	2019-06-21t0759	1561122148.38	adult	234.0195	180.0513	-62.0006	550.9387	-1.2704	261.5229	-0.93769	245.4181	-0.62583	0.010606	-0.021072	396.944	-1.0955	470.4682	-1.3145	345210.25	-0.91647	419.9509	-0.56985	259.7738	-0.166	255.3051	0.028488	0.01063	0.0019687	329.3229	-0.50556	371.6912	-0.51267	342122.0938	-0.16668
018	2019-06-21t1159	1561136547.19	adult	238.0191	184.051	-58.001	590.0693	-1.0867	247.5697	-1.3339	230.0818	-1.1559	0.010598	-0.02887	398.1708	-1.002	509.8006	-0.98668	327039.625	-1.3091	455.7034	-0.13236	280.1462	0.74615	276.6409	1.0891	0.01063	0.0016694	343.467	-0.16571	388.4121	-0.20035	368952.5625	0.74639
018	2019-06-21t1559	1561150949.49	adult	242.0198	188.0516	-54.0003	966.1653	0.52751	274.4566	-0.39182	250.4122	-0.37331	0.01059	-0.036658	481.3164	0.1318	741.7595	0.71505	362831.625	-0.35513	379.9038	-0.75959	251.0658	-0.39555	248.3162	-0.26028	0.010614	-0.014277	310.4259	-0.59855	342.531	-0.65455	331155.8125	-0.38068
018	2019-06-21t1959	1561165349.65	adult	246.0198	192.0516	-50.0003	616.1066	-0.90899	257.3728	-0.88687	242.0377	-0.644	0.010622	-0.0055012	394.7437	-0.88829	518.2588	-0.80706	339217.3438	-0.87993	395.1447	-0.51	250.8066	-0.34085	247.7827	-0.26088	0.010622	-0.0067929	307.7085	-0.53517	343.8064	-0.52931	330563.0625	-0.33396
018	2019-06-21t2359	1561179749.26	adult	250.0197	196.0515	-46.0004	812.989	0.02408	273.5799	-0.30119	251.755	-0.25497	0.010679	0.049487	451.9125	-0.083538	637.7478	0.12699	358663.25	-0.33879	380.0413	-0.56252	256.2359	-0.044384	255.7657	0.15318	0.010638	0.0085214	309.1665	-0.39122	340.7431	-0.45495	337206.4688	-0.053345
018	2019-06-22t0359	1561194149.02	adult	254.0196	200.0515	-42.0005	780.7831	-0.048894	270.4167	-0.34302	250.796	-0.25421	0.010606	-0.021173	435.1367	-0.2172	652.7706	0.31607	356949.9688	-0.32057	370.9504	-0.55556	256.1938	0.022531	255.0678	0.14542	0.010671	0.03962	308.2757	-0.28051	333.4878	-0.43599	336126.3438	-0.019684
018	2019-06-22t0759	1561208549.38	adult	258.0197	204.0516	-38.0004
018	2019-06-22t1159	1561222949.37	adult	262.0197	208.0516	-34.0004
018	2019-06-22t1559	1561237349.45	adult	266.0198	212.0516	-30.0003
018	2019-06-22t1959	1561251750.06	adult	270.0199	216.0517	-26.0002
018	2019-06-22t2359	1561266149.72	adult	274.0198	220.0517	-22.0003
018	2019-06-23t0359	1561280550.29	adult	278.02	224.0518	-18.0001
018	2019-06-23t0759	1561294950.12	adult	282.0199	228.0518	-14.0002
018	2019-06-23t1159	1561309350.16	adult	286.02	232.0518	-10.0001
018	2019-06-23t1559	1561323750.54	adult	290.0201	236.0519	-6
018	2019-06-23t1959	1561338150.36	adult	294.02	240.0518	-2.0001
018	2019-06-23t2359	1561352550.99	dead	298.0202	244.052	2.0001
019	2019-06-11t1158	1560272510.11	egg	-1.9924	-59.9609	-290.0126
019	2019-06-11t1557	1560286855.31	larva	1.9924	-55.9762	-286.0278
019	2019-06-11t1957	1560301255.67	larva	5.9925	-51.9761	-282.0277
019	2019-06-11t2357	1560315656.44	larva	9.9927	-47.9759	-278.0275
019	2019-06-12t0357	1560330056.6	larva	13.9927	-43.9758	-274.0274
019	2019-06-12t0757	1560344457.69	larva	17.9931	-39.9755	-270.0271
019	2019-06-12t1157	1560358856.45	larva	21.9927	-35.9759	-266.0275
019	2019-06-12t1557	1560373256.59	larva	25.9927	-31.9758	-262.0274
019	2019-06-12t1957	1560387657.2	larva	29.9929	-27.9756	-258.0273
019	2019-06-13t0920	1560435827.58	larva	43.3736	-14.595	-244.6466
019	2019-06-13t0956	1560437987.55	larva	43.9736	-13.995	-244.0466	1534.3523	0.75417	320.5646	-0.28479	267.1113	-0.60426	0.010646	0.018063	637.8413	-0.17954	1064.8259	0.5797	421542.4375	-0.289	880.6594	-0.67416	254.214	-1.2798	213.1838	-1.0702	0.010614	-0.012909	556.8914	-1.0493	750.2976	-0.78018	335308.25	-1.2662
019	2019-06-13t1356	1560452372.38	larva	47.9694	-9.9992	-240.0508	991.5607	-0.42823	304.9674	-0.68117	258.4721	-0.85678	0.01063	0.0025195	654.6338	-0.024203	806.7616	-0.48579	401642.125	-0.67427	1753.7897	2.0047	336.8291	0.78373	271.5439	0.93008	0.010646	0.018168	838.6342	0.78012	1155.4068	0.97829	442930.3125	0.77222
019	2019-06-13t1756	1560466768.61	larva	51.9683	-6.0003	-236.0519	1376.3672	0.43741	403.9423	1.4941	355.2721	1.2389	0.010622	-0.0051857	797.9029	1.376	1135.2234	0.92893	532396	1.5053	1369.5314	0.90616	354.8916	1.2824	287.6496	1.4871	0.010646	0.017933	886.3666	1.1867	1147.2573	1.0305	466682.4688	1.2688
019	2019-06-13t2156	1560481168.03	larva	55.9681	-2.0004	-232.052	814.0259	-0.8274	336.4793	-0.070248	316.8112	0.35135	0.010663	0.034154	619.4938	-0.3773	728.6597	-0.80886	441797.3125	-0.087256	976.9705	-0.28751	265.4079	-1.1162	212.2686	-1.2815	0.01063	0.0020223	640.7576	-0.43039	862.4662	-0.18468	349542.2188	-1.1106
019	2019-06-14t0156	1560495571.01	adult	59.969	2.0004	-228.0512	760.8851	-0.95318	328.4603	-0.30164	310.5017	0.17503	0.010614	-0.012804	552.8895	-1.0466	645.0334	-1.1748	433239.1875	-0.2823	1050.7659	-0.0014001	295.1166	-0.31775	238.1676	-0.37803	0.010606	-0.021632	723.9979	0.22129	921.282	0.14854	389553.9062	-0.29463
019	2019-06-14t0556	1560509971.4	adult	63.9691	6.0005	-224.0511	791.8179	-0.88618	352.94	0.25539	338.5921	0.84004	0.01063	0.0029169	618.6706	-0.39195	692.1026	-0.96606	464822	0.26144	1122.1393	0.29684	329.0032	0.66378	272.9013	0.89644	0.010638	0.0094245	719.1908	0.2582	998.6667	0.60295	432968.1875	0.65811
019	2019-06-14t0956	1560524375.6	adult	67.9702	10.0017	-220.0499	844.8328	-0.76511	360.5064	0.41972	325.9958	0.51229	0.010646	0.01868	649.3189	-0.080872	737.0084	-0.76014	474065.9688	0.41128	866.737	-0.55847	314.1321	0.23714	264.3644	0.54463	0.010622	-0.0064418	637.435	-0.32826	795.8347	-0.36413	414026.125	0.24735
019	2019-06-14t1356	1560538786.78	adult	71.9734	14.0048	-216.0468	891.7411	-0.65498	341.2321	-0.10756	306.4613	-0.024979	0.010367	-0.25244	654.425	-0.024991	787.9519	-0.51861	427905	-0.52648	1165.839	0.59758	310.9373	0.14737	254.5921	0.13043	0.010614	-0.014462	651.7452	-0.15203	957.4172	0.57414	410126.25	0.16573
019	2019-06-14t1756	1560553175.08	adult	75.9701	18.0015	-212.0501	573.7311	-1.4259	304.9539	-1.1282	286.741	-0.60799	0.01063	0.0031323	488.4413	-1.7477	529.812	-1.7269	401624.3438	-1.1146	788.8234	-0.79244	290.0946	-0.53387	241.8775	-0.41742	0.010622	-0.0068704	599.0248	-0.56883	717.651	-0.70603	382344.7188	-0.52004
019	2019-06-14t1959	1560560557.72	adult	78.0208	20.0523	-209.9993	786.7464	-0.90998	359.4498	0.34647	328.7299	0.56384	0.010654	0.026699	638.2529	-0.18131	706.049	-0.89116	472317	0.32938	1021.7834	0.1623	304.741	-0.040165	253.7229	0.044095	0.010622	-0.0069894	639.9381	-0.14782	857.5749	0.15361	401648.625	-0.027832
019	2019-06-14t2359	1560574959.52	adult	82.0213	24.0528	-205.9988	1046.7919	-0.26816	351.5539	0.13933	357.9799	1.4651	0.01063	0.0031248	529.8577	-1.3013	680.7939	-1.0015	462996.4375	0.14573	873.3564	-0.36419	276.8968	-0.99053	231.0739	-0.91753	0.010598	-0.03063	628.7847	-0.14716	736.3461	-0.48706	365780.625	-0.95148
019	2019-06-15t0359	1560589359.54	adult	86.0213	28.0528	-201.9988	1746.0232	1.4527	392.824	1.4155	368.2562	1.9107	0.010622	-0.004683	667.128	0.20924	905.3747	0.11673	517742.0625	1.4198	813.6466	-0.53873	292.3803	-0.38175	245.8836	-0.304	0.010622	-0.0073954	575.1793	-0.57539	712.4652	-0.53159	385357.25	-0.36788
019	2019-06-15t0759	1560603759.58	adult	90.0214	32.0528	-197.9988	859.7597	-0.71985	349.632	0.2546	311.1476	0.29092	0.01063	0.003182	656.0306	0.15815	745.476	-0.64654	460465.375	0.25926	769.9247	-0.65881	328.172	1.0029	284.1823	1.3268	0.010638	0.0081099	618.4905	0.035323	730.7331	-0.2913	431874.3125	0.9932
019	2019-06-15t1159	1560618159.85	adult	94.0214	36.0529	-193.9988	720.7991	-1.0547	329.9102	-0.23369	299.0506	0.033148	0.010638	0.011027	581.9988	-0.57571	662.9164	-1.0416	434161.875	-0.23158	656.567	-1.1309	280.5354	-0.67724	242.4557	-0.43709	0.010622	-0.0076949	511.2947	-1.0302	595.8602	-1.134	369745.6562	-0.66393
019	2019-06-15t1559	1560632559.97	adult	98.0215	40.0529	-189.9987	881.5954	-0.66422	343.3376	0.27625	325.1666	1.0085	0.010614	-0.01251	587.2777	-0.4493	726.4604	-0.70224	452862.25	0.29544	928.5791	0.29347	318.0378	0.80182	278.6109	1.1278	0.010622	-0.0078306	615.6737	0.30566	813.5217	0.56935	419173.875	0.81112
019	2019-06-15t1959	1560646960.3	adult	102.0216	44.053	-185.9986	932.2139	-0.54229	342.4274	0.3603	293.9776	0.12043	0.010638	0.010802	682.5979	0.69694	827.5123	-0.1565	450634.4375	0.35439	859.8788	0.045107	301.7171	0.26977	259.217	0.31103	0.010614	-0.015744	585.4167	0.095166	740.7872	0.15769	397964.875	0.28835
019	2019-06-15t2359	1560661360.07	adult	106.0215	48.0529	-181.9987	1522.5713	0.88793	383.8171	1.7682	342.3197	1.8775	0.01063	0.0027563	715.4747	1.1714	1000.466	0.78942	505487.1875	1.7529	752.6609	-0.44196	258.3112	-1.2986	217.7307	-1.4652	0.010663	0.031242	521.8974	-0.53663	650.6741	-0.42707	339162.5312	-1.3248
019	2019-06-16t0359	1560675760.74	adult	110.0217	52.0531	-177.9985	1116.2657	-0.094506	356.4911	1.0347	320.6448	1.2853	0.010646	0.018279	621.3427	0.17457	853.8643	0.045841	468785.7812	1.0108	1060.9927	1.3931	323.9422	1.2688	277.0673	1.1204	0.01063	-0.00015613	623.4816	0.83705	828.3595	1.1202	426631.875	1.2683
019	2019-06-16t0759	1560690160.72	adult	114.0217	56.0531	-173.9985	741.3152	-1.0105	322.1891	0.050394	275.6613	-0.14549	0.010606	-0.020915	575.0225	-0.29417	671.5801	-0.92129	425289.5625	0.078153	671.1554	-0.76769	299.9636	0.42602	264.8891	0.61159	0.010687	0.055052	520.1933	-0.32034	605.476	-0.59636	392952.2812	0.36527
019	2019-06-16t1159	1560704559.86	adult	118.0214	60.0529	-169.9988	2048.9294	2.214	394.8145	2.5278	333.5086	2.0061	0.010638	0.010354	758.4432	2.0277	1033.361	1.1125	519575.8438	2.4947	901.8519	0.69879	353.4056	2.5511	314.0471	2.7845	0.010638	0.0079881	654.8826	1.4934	751.3358	0.73378	465081.7812	2.539
019	2019-06-16t1559	1560718959.75	adult	122.0214	64.0528	-165.9988	1781.469	1.5651	410.7487	3.1822	362.7309	3.1792	0.010646	0.01819	843.4117	3.2005	1150.3883	1.8201	540134.5625	3.1331	688.5853	-0.53095	276.1346	-0.37048	235.1328	-0.66413	0.010646	0.016074	527.3817	-0.016757	630.5781	-0.20056	363117.0312	-0.38626
019	2019-06-16t1959	1560733360.01	adult	126.0215	68.0529	-161.9987	870.7548	-0.69058	318.8002	0.21202	286.4192	0.52771	0.010606	-0.021022	557.6284	-0.30028	721.6492	-0.58542	420816.25	0.23898	592.0046	-1.0779	274.3782	-0.39559	255.5046	0.24043	0.01063	0.00066232	452.8562	-0.88115	525.5678	-1.0326	361356.125	-0.39562
019	2019-06-16t2359	1560747760.84	adult	130.0217	72.0531	-157.9985	745.8035	-1.0035	307.1878	-0.11902	275.1888	0.18247	0.01063	0.0021769	532.4736	-0.57149	663.9024	-0.90508	404566.3125	-0.11365	601.2473	-0.97345	257.149	-1.0373	234.4424	-0.70268	0.01063	0.00096003	446.487	-0.89277	524.4368	-0.98053	338665.25	-1.0377
019	2019-06-17t0359	1560762161.02	adult	134.0218	76.0532	-153.9984	915.3812	-0.57997	303.6625	-0.19743	269.2602	0.0069953	0.010654	0.025396	523.9622	-0.64508	734.2741	-0.48309	399012.5312	-0.21609	663.8088	-0.53003	291.8526	0.33284	267.8959	0.78599	0.01063	0.0012592	490.9628	-0.26658	563.0768	-0.5881	384369.8438	0.33167
019	2019-06-17t0759	1560776560.67	adult	138.0217	80.0531	-149.9985	1921.7476	1.9858	329.2176	0.71724	270.4115	0.076343	0.010646	0.017232	641.6647	0.93405	1007.2764	1.1493	432921.125	0.70088	746.3636	0.049118	286.8473	0.14372	251.8614	0.044571	0.01063	0.0015654	538.9783	0.39442	671.4599	0.42052	377777.9062	0.14212
019	2019-06-17t1159	1560790965.19	adult	142.0229	84.0544	-145.9973	1221.6398	0.21378	345.272	1.306	289.4542	0.80645	0.010598	-0.029888	708.2035	1.8561	980.4575	1.015	456104.3125	1.3441	529.596	-1.3561	263.6641	-0.77478	237.8839	-0.62214	0.010598	-0.029327	437.0165	-0.88319	486.7559	-1.1957	348300.3125	-0.7451
019	2019-06-17t1559	1560805361.41	adult	146.0219	88.0533	-141.9983	752.959	-0.99733	291.4439	-0.57686	260.2312	-0.29247	0.01063	0.0012198	520.6319	-0.61713	649.4233	-0.95592	383831.6875	-0.57562	556.3619	-1.1574	278.5862	-0.19228	256.3348	0.19678	0.010646	0.017908	448.3439	-0.70703	511.78	-0.94214	366340.875	-0.21158
019	2019-06-17t1959	1560819760.95	adult	150.0217	92.0532	-137.9984	1309.8992	0.48462	317.3184	0.34226	271.0482	0.1111	0.010614	-0.014447	603.8474	0.51627	865.8228	0.36773	418542.9062	0.3614	571.7067	-1.0288	248.7052	-1.4041	225.5004	-1.2783	0.01063	0.0025083	417.7292	-1.0762	532.5189	-0.72141	327544.75	-1.4066
019	2019-06-17t2359	1560834161.41	adult	154.0219	96.0533	-133.9983	1101.0059	-0.05088	309.2777	0.05564	249.0884	-0.73125	0.010614	-0.014427	640.4166	1.0237	898.6216	0.5869	407937.3125	0.073955	602.2209	-0.78656	294.5538	0.43168	269.6466	0.75961	0.010614	-0.012909	467.3963	-0.39493	548.2087	-0.54022	388516.5	0.44663
019	2019-06-18t0359	1560848561.77	adult	158.022	100.0534	-129.9982	1064.3469	-0.12915	344.2625	1.3005	303.4203	1.3134	0.010622	-0.0065575	571.3944	0.11844	729.0344	-0.42187	453738	1.3126	594.0302	-0.80878	307.4992	0.95012	281.7397	1.3031	0.010614	-0.012743	502.2299	0.09996	547.2881	-0.50812	405591.4375	0.96564
019	2019-06-18t0759	1560862961.54	adult	162.0219	104.0533	-125.9983	580.7434	-1.4223	310.2887	0.093225	299.1513	1.148	0.010614	-0.014255	468.0662	-1.2339	516.9903	-1.6869	409270.8125	0.11131	745.0262	0.32366	331.9157	1.9453	298.5011	2.079	0.010606	-0.020429	565.0404	0.97289	667.6222	0.68793	438128.6875	1.9725
019	2019-06-18t1159	1560877361.76	adult	166.022	108.0534	-121.9982	1483.1642	1.0722	333.3653	0.92885	289.3743	0.77503	0.010606	-0.021937	620.8967	0.82466	915.5843	0.76104	440042.2188	0.95731	660.8307	-0.22029	273.1127	-0.44246	237.5618	-0.87421	0.010622	-0.0047167	503.0393	0.21699	587.2071	-0.01122	359962.5938	-0.4375
019	2019-06-18t1559	1560891761.38	adult	170.0219	112.0533	-117.9983	604.4724	-1.3419	317.3664	0.35934	299.7914	1.1705	0.010638	0.0094448	455.482	-1.3485	534.8403	-1.5344	417654.1562	0.35117	623.5842	-0.43019	314.149	1.2349	290.0562	1.6252	0.010622	-0.0046578	488.313	0.08329	565.9503	-0.14887	414048.375	1.2416
019	2019-06-18t1959	1560906161.62	adult	174.0219	116.0534	-113.9983	857.0425	-0.6214	331.9176	0.89442	302.8201	1.288	0.010622	-0.0060813	559.0417	0.052255	724.9656	-0.35152	437467.4375	0.90328	587.67	-0.62701	317.1288	1.3695	296.1414	1.8962	0.010663	0.034607	477.8843	0.015001	539.5716	-0.32902	416390.1875	1.3277
019	2019-06-18t2359	1560920561.79	adult	178.022	120.0534	-109.9982	743.4271	-0.93285	291.7618	-0.54431	271.6999	0.088955	0.010622	-0.0059308	457.6303	-1.258	615.0534	-0.99817	384542.0312	-0.53554	984.4815	2.4249	324.6792	1.6966	284.2659	1.3024	0.010679	0.050416	631.6201	2.0916	794.3412	2.2199	425654.4688	1.6345
019	2019-06-19t0359	1560934962.27	adult	182.0221	124.0535	-105.9981	1192.1212	0.39322	300.8651	-0.19764	248.5972	-0.80199	0.010679	0.049231	653.187	1.3615	942.846	1.0435	394434.1562	-0.24656	899.6967	1.8943	326.831	1.8101	287.531	1.4453	0.010638	0.011119	593.1584	1.6731	766.9455	2.0504	430109.5625	1.7984
019	2019-06-19t0759	1560949361.87	adult	186.022	128.0534	-101.9982	674.3368	-1.1131	327.9982	0.79723	305.8441	1.4177	0.010638	0.0099916	497.9806	-0.64057	586.6555	-1.1158	431645.5938	0.78617	710.7684	0.56515	307.2729	1.0521	275.5169	0.85332	0.010646	0.019062	556.1032	1.2807	648.91	1.0035	404063.9375	1.032
019	2019-06-19t1159	1560963761.96	adult	190.022	132.0535	-97.9982	1677.5894	1.9381	336.159	1.1068	277.6326	0.33425	0.01063	0.0022248	733.5623	2.4906	1112.7706	2.1789	442721.4062	1.1034	619.6432	-0.028464	302.4476	0.8964	282.7776	1.1969	0.010654	0.027031	467.5726	0.23051	544.6544	0.094193	397416.125	0.86769
019	2019-06-19t1559	1560978162.17	adult	194.0221	136.0535	-93.9981	1171.5657	0.44739	319.9426	0.554	281.0555	0.47522	0.010622	-0.0055591	547.7656	0.11207	787.9531	0.20797	421684.3125	0.56105	545.3865	-0.49604	309.8942	1.2358	294.9	1.7775	0.01063	0.0035791	427.375	-0.18811	479.7226	-0.42948	408130.6875	1.235
019	2019-06-19t1959	1560992562.24	adult	198.0221	140.0535	-89.9981	710.7792	-0.95139	294.4569	-0.31262	263.4119	-0.19496	0.010606	-0.021156	501.2941	-0.43489	582.4975	-1.0345	388683.125	-0.2876	881.8115	2.195	320.5969	1.7048	291.7184	1.6219	0.010622	-0.0041861	539.5853	1.3615	730.3647	2.1075	422546.75	1.7137
019	2019-06-19t2359	1561006962.03	adult	202.022	144.0535	-85.9981
019	2019-06-20t0359	1561021363.06	adult	206.0223	148.0538	-81.9979	629.8447	-1.1641	272.7286	-0.98122	248.4398	-0.73745	0.010646	0.018034	467.4073	-0.73619	535.5732	-1.2398	358638.0625	-0.99202	482.0323	-0.693	274.4205	-0.022749	263.9602	0.29588	0.010614	-0.012091	379.0573	-0.50724	430.7616	-0.59095	361960.625	-0.0069794
019	2019-06-20t0759	1561035762.02	adult	210.022	152.0535	-77.9982	814.8739	-0.52155	283.915	-0.54841	248.6097	-0.71026	0.010663	0.033805	543.6413	0.30532	691.2317	-0.19222	372780.375	-0.57505	501.3133	-0.44236	268.6182	-0.19688	257.3884	-0.012382	0.010646	0.01918	373.792	-0.47413	433.7598	-0.45602	353232.9375	-0.21375
019	2019-06-20t1159	1561050165.99	adult	214.0231	156.0546	-73.997	917.5502	-0.12398	283.3531	-0.50736	247.5176	-0.71827	0.010622	-0.0054159	525.167	0.14888	704.2904	-0.042066	373459.375	-0.49708	426.8583	-0.9521	259.0566	-0.5145	251.8234	-0.25933	0.01063	0.0033043	348.6459	-0.71594	390.0772	-0.80087	341177.5312	-0.51522
019	2019-06-20t1559	1561064552.66	adult	218.0194	160.0509	-70.0007	608.2704	-1.1595	314.1079	0.59506	296.596	1.1719	0.01063	0.0024056	454.0172	-0.67819	534.8546	-1.0896	413680.0938	0.59808	399.8879	-1.0929	243.7931	-1.0649	238.2573	-0.89153	0.010622	-0.004754	316.3255	-1.0731	352.7937	-1.0988	321319.3438	-1.0583
019	2019-06-20t1959	1561078953.04	adult	222.0195	164.051	-66.0006	495.6977	-1.5387	286.3976	-0.28631	279.0231	0.53529	0.010654	0.025939	388.3079	-1.4364	444.7192	-1.6353	376326.4062	-0.30537	350.5277	-1.4326	266.2094	-0.10002	267.346	0.53785	0.010614	-0.012823	308.6819	-1.0973	328.0567	-1.2789	351130.2188	-0.084324
019	2019-06-20t2359	1561093353.19	adult	226.0196	168.051	-62.0006	732.0314	-0.64485	312.61	0.64793	287.4557	0.87819	0.010614	-0.013249	489.5052	-0.073786	611.2885	-0.46876	412332.5625	0.6678	389.0954	-1.0237	284.6081	0.7135	284.1944	1.3775	0.010606	-0.020894	330.608	-0.68854	347.2461	-0.98513	375682.6875	0.73963
019	2019-06-21t0359	1561107754	adult	230.0198	172.0512	-58.0004	602.4546	-1.0973	290.1021	-0.049354	274.5412	0.42348	0.010598	-0.028849	419.3174	-0.88874	513.7231	-1.0713	383224.875	-0.016707	440.3076	-0.48184	279.5151	0.57625	276.1087	1.0114	0.010646	0.017942	357.4522	-0.18171	397.7141	-0.32038	367562.3438	0.55869
019	2019-06-21t0759	1561122153.24	adult	234.0196	176.051	-54.0006	615.4411	-1.0165	323.5467	1.1114	310.1097	1.7684	0.01063	0.0023636	454.1891	-0.36874	528.469	-0.9146	426111.0312	1.1173	440.0747	-0.38468	308.2456	1.8311	304.45	2.411	0.01059	-0.03703	376.6148	0.23687	403.4421	-0.14018	407500.6875	1.8803
019	2019-06-21t1159	1561136552.09	adult	238.0193	180.0507	-50.0009	553.0269	-1.2373	320.948	1.0753	311.6538	1.8473	0.010622	-0.0054699	422.6135	-0.69171	483.0945	-1.1733	423009.4375	1.0899	438.5126	-0.2953	283.9176	0.90265	283.1611	1.4055	0.010598	-0.029553	352.8487	-0.01308	388.1647	-0.20334	375055.1562	0.93888
019	2019-06-21t1559	1561150954.38	adult	242.0199	184.0514	-46.0003	470.6945	-1.5579	271.8173	-0.47796	264.1981	0.13163	0.010703	0.073292	353.1223	-1.4953	405.7221	-1.6654	355536.9688	-0.5365	438.0328	-0.19088	293.0786	1.3606	286.9411	1.6161	0.010614	-0.014277	381.826	0.60895	415.6334	0.26598	386570.7188	1.3804
019	2019-06-21t1959	1561165354.49	adult	246.0199	188.0514	-42.0002
019	2019-06-21t2359	1561179754.16	adult	250.0198	192.0513	-38.0003	599.5551	-0.94514	291.1389	0.26573	277.9985	0.6972	0.01063	0.0022953	418.2529	-0.51089	499.1592	-0.88339	383429.9688	0.27108	486.2133	0.55058	294.0578	1.5598	288.7155	1.7568	0.010606	-0.022747	381.0636	0.93615	414.3478	0.55138	388156.3125	1.5907
019	2019-06-22t0359	1561194153.9	adult	254.0198	196.0512	-34.0004
019	2019-06-22t0759	1561208554.26	adult	258.0199	200.0513	-30.0003
019	2019-06-22t1159	1561222954.25	adult	262.0199	204.0513	-26.0003
019	2019-06-22t1559	1561237354.4	adult	266.0199	208.0514	-22.0003
019	2019-06-22t1959	1561251754.98	adult	270.0201	212.0515	-18.0001
019	2019-06-22t2359	1561266154.66	adult	274.02	216.0514	-14.0002
019	2019-06-23t0359	1561280555.3	adult	278.0202	220.0516	-10
019	2019-06-23t0759	1561294955.15	adult	282.0201	224.0516	-6.0001
019	2019-06-23t1159	1561309355.18	adult	286.0201	228.0516	-2
019	2019-06-23t1559	1561323755.54	dead	290.0202	232.0517	2
020	2019-06-11t1158	1560272514.57	larva	0	-51.9613	-306.0128
020	2019-06-11t1557	1560286859.74	larva	3.9848	-47.9765	-302.028
020	2019-06-11t1957	1560301260.14	larva	7.9849	-43.9764	-298.0279
020	2019-06-11t2357	1560315660.92	larva	11.9851	-39.9762	-294.0277
020	2019-06-12t0357	1560330061.08	larva	15.9851	-35.9761	-290.0277
020	2019-06-12t0757	1560344462.26	larva	19.9855	-31.9758	-286.0273
020	2019-06-12t1157	1560358860.99	larva	23.9851	-27.9761	-282.0277
020	2019-06-12t1557	1560373261.04	larva	27.9851	-23.9761	-278.0277
020	2019-06-12t1957	1560387661.69	larva	31.9853	-19.9759	-274.0275
020	2019-06-13t0920	1560435832.31	larva	45.366	-6.5952	-260.6468
020	2019-06-13t0956	1560437992.12	larva	45.966	-5.9953	-260.0468
020	2019-06-13t1356	1560452376.95	larva	49.9618	-1.9995	-256.051
020	2019-06-13t1756	1560466773.24	adult	53.9607	1.9995	-252.0521
020	2019-06-13t2156	1560481172.54	adult	57.9605	5.9993	-248.0523
020	2019-06-14t0156	1560495575.51	adult	61.9614	10.0001	-244.0514
020	2019-06-14t0556	1560509975.89	adult	65.9615	14.0002	-240.0513
020	2019-06-14t0956	1560524380.15	adult	69.9627	18.0014	-236.0501
020	2019-06-14t1356	1560538791.31	adult	73.9658	22.0045	-232.047
020	2019-06-14t1756	1560553179.74	adult	77.9625	26.0013	-228.0503
020	2019-06-14t1959	1560560562.32	adult	80.0133	28.052	-225.9995
020	2019-06-14t2359	1560574964.12	adult	84.0138	32.0525	-221.999
020	2019-06-15t0359	1560589364.26	adult	88.0138	36.0525	-217.999
020	2019-06-15t0759	1560603764.17	adult	92.0138	40.0525	-213.999
020	2019-06-15t1159	1560618164.42	adult	96.0138	44.0526	-209.999
020	2019-06-15t1559	1560632564.59	adult	100.0139	48.0526	-205.9989
020	2019-06-15t1959	1560646964.96	adult	104.014	52.0527	-201.9988
020	2019-06-15t2359	1560661364.7	adult	108.0139	56.0527	-197.9989
020	2019-06-16t0359	1560675765.41	adult	112.0141	60.0529	-193.9987
020	2019-06-16t0759	1560690165.36	adult	116.0141	64.0529	-189.9987
020	2019-06-16t1159	1560704564.5	adult	120.0139	68.0526	-185.9989
020	2019-06-16t1559	1560718964.36	adult	124.0138	72.0526	-181.999	1354.5038	0.51014	273.9868	-1.3325	237.6625	-1.2859	0.010654	0.025932	509.1444	-0.94589	827.3685	0.0046825	360018.6875	-1.3354	693.555	-0.47519	278.7346	-0.2582	249.0325	-0.055475	0.010614	-0.015051	476.2859	-0.63511	585.6076	-0.55733	367650.9375	-0.24173
020	2019-06-16t1959	1560733364.59	adult	128.0139	76.0526	-177.9989	1314.8622	0.41776	301.2906	-0.35976	261.9593	-0.34562	0.010614	-0.013368	560.4059	-0.24628	841.9276	0.11368	397402.375	-0.33674	549.9188	-1.328	275.1512	-0.3621	255.3028	0.22291	0.010654	0.024389	421.8518	-1.2535	471.9641	-1.478	361548.75	-0.38677
020	2019-06-16t2359	1560747765.56	adult	132.0142	80.0529	-173.9986	1123.2084	-0.05625	248.5276	-2.1131	214.1439	-2.0599	0.010663	0.033445	454.8674	-1.5611	741.5522	-0.44858	326316.6875	-2.1202	498.9218	-1.6181	228.5726	-2.1575	203.9686	-2.0875	0.010646	0.016812	378.2978	-1.7495	450.5201	-1.6145	300572.9375	-2.1713
020	2019-06-17t0359	1560762165.7	adult	136.0142	84.0529	-169.9986	1309.3776	0.42071	283.6647	-0.88534	247.748	-0.79258	0.010614	-0.01388	503.1642	-0.90859	818.6903	0.019577	374153.75	-0.86281	523.2164	-1.433	251.7468	-1.2445	233.12	-0.80018	0.010622	-0.0064095	393.5862	-1.5036	458.3103	-1.5035	331802.25	-1.2381
020	2019-06-17t0759	1560776565.37	adult	140.0141	88.0529	-165.9987	1399.3602	0.66509	317.7413	0.31988	284.4663	0.59939	0.010614	-0.014112	546.1127	-0.31747	884.033	0.4254	419100.8125	0.33867	648.5184	-0.58052	257.4431	-1.0222	231.9009	-0.88389	0.010606	-0.02173	426.0505	-1.046	529.5121	-0.83167	339824.8125	-1.0007
020	2019-06-17t1159	1560790969.99	adult	144.0154	92.0541	-161.9974	711.8724	-1.1025	280.7272	-0.96208	256.2741	-0.44885	0.010654	0.024898	455.2567	-1.5	596.4134	-1.2781	368875.5625	-0.98189	630.1234	-0.67163	274.1075	-0.36871	248.9634	-0.13175	0.010638	0.0098343	446.3187	-0.75007	550.6435	-0.6059	360725.5	-0.37911
020	2019-06-17t1559	1560805366.08	adult	148.0143	96.0531	-157.9985	487.2211	-1.6937	270.9	-1.3056	256.7233	-0.43109	0.010654	0.024783	378.3497	-2.5103	436.3102	-2.2335	355962.625	-1.3268	577.4565	-1.0011	260.9776	-0.90175	234.346	-0.84258	0.010646	0.017971	428.3817	-0.95109	498.386	-1.0503	343185.5938	-0.92002
020	2019-06-17t1959	1560819765.67	adult	152.0142	100.0529	-153.9986	1248.8153	0.3352	309.4814	0.063706	276.567	0.31442	0.010646	0.016886	521.6562	-0.5744	834.3428	0.18841	406968.0312	0.048499	611.8292	-0.73345	270.7685	-0.52076	243.4846	-0.45421	0.010614	-0.013091	463.6588	-0.4579	517.1164	-0.84492	357143.625	-0.50694
020	2019-06-17t2359	1560834166.11	adult	156.0143	104.0531	-149.9985	571.7657	-1.4621	278.6661	-1.0325	256.0616	-0.47137	0.010598	-0.029977	457.6307	-1.409	538.542	-1.5864	368117.9375	-1.002	747.6639	0.2612	302.2843	0.74531	271.7012	0.84319	0.010622	-0.0050635	506.9934	0.14707	626.8271	0.22146	398410.7188	0.75141
020	2019-06-18t0359	1560848566.77	adult	160.0145	108.0532	-145.9983	833.7328	-0.74181	301.6015	-0.21689	269.4658	0.025232	0.01059	-0.037667	533.5623	-0.37251	714.2186	-0.49897	398717.1875	-0.17487	784.8358	0.57977	303.6458	0.79623	267.9795	0.63423	0.010598	-0.028287	551.2845	0.76992	664.1182	0.62567	401116.1562	0.83033
020	2019-06-18t0759	1560862966.3	adult	164.0144	112.0531	-141.9984	1224.4991	0.34377	307.1006	-0.020827	265.6425	-0.1317	0.010622	-0.0063957	552.4504	-0.099953	757.0239	-0.21705	404758.5312	-0.011454	900.3326	1.4762	296.9815	0.52259	262.7054	0.34809	0.010687	0.058165	545.0745	0.73487	669.6594	0.73772	389045.75	0.45486
020	2019-06-18t1159	1560877366.5	adult	168.0144	116.0532	-137.9984	1122.4844	0.090346	288.2454	-0.69727	254.7069	-0.56002	0.010638	0.009366	491.2765	-0.8898	806.6403	0.10787	379330.9688	-0.70463	672.6368	-0.11037	283.7792	-0.012866	255.1373	-0.049284	0.010654	0.02668	496.6062	0.15371	595.9236	0.097165	372885.9062	-0.042671
020	2019-06-18t1559	1560891766.14	adult	172.0143	120.0531	-133.9985	689.8309	-1.0994	283.5519	-0.86275	257.124	-0.47465	0.01063	0.0016613	491.6647	-0.85877	618.2614	-1.0158	373437.875	-0.86225	758.3572	0.59233	284.0233	0.0076426	253.7123	-0.14716	0.010614	-0.012466	490.1906	0.13273	600.5735	0.21305	374626.6875	0.021965
020	2019-06-18t1959	1560906166.34	adult	176.0144	124.0531	-129.9984	982.1968	-0.25558	303.6375	-0.12513	274.4652	0.19289	0.010622	-0.0060021	518.9523	-0.46716	749.0115	-0.1924	400194.1562	-0.11669	598.3185	-0.51826	263.2021	-0.82005	240.3243	-0.81862	0.010606	-0.020253	447.631	-0.34935	496.4658	-0.71419	347426.75	-0.79871
020	2019-06-18t2359	1560920566.62	adult	180.0145	128.0532	-125.9984	1294.2849	0.67413	299.3138	-0.26505	264.0767	-0.20563	0.010606	-0.021445	510.5992	-0.54261	784.4348	0.052906	395094.25	-0.24014	548.3557	-0.8116	259.6944	-0.93213	240.4432	-0.82977	0.010638	0.011058	408.13	-0.78008	464.1434	-0.9409	341757.875	-0.94269
020	2019-06-19t0359	1560934967.04	adult	184.0146	132.0533	-121.9982	722.5528	-0.97696	270.179	-1.292	239.5954	-1.1478	0.010622	-0.0056902	465.8855	-1.09	572.8653	-1.2172	356096	-1.2817	554.6685	-0.67369	258.9418	-0.92302	242.0118	-0.76483	0.010606	-0.02013	402.093	-0.7661	475.1951	-0.73739	341803.1875	-0.90113
020	2019-06-19t0759	1560949366.56	adult	188.0144	136.0532	-117.9984	836.9696	-0.61773	283.9739	-0.76457	259.264	-0.38037	0.01063	0.0021669	458.9141	-1.1252	670.083	-0.58255	373993.625	-0.76231	538.0885	-0.69861	278.7939	-0.07282	264.1878	0.30344	0.010622	-0.004383	410.6827	-0.55133	474.0746	-0.63996	367450.3125	-0.065643
020	2019-06-19t1159	1560963766.7	adult	192.0145	140.0532	-113.9983	1379.2501	1.0623	307.5009	0.10073	273.2464	0.1679	0.01063	0.0022227	540.5179	-0.006777	880.7145	0.76475	404978.75	0.10063	611.3315	-0.041327	277.1889	-0.092402	252.0885	-0.28549	0.010622	-0.0042982	462.44	0.21599	547.536	0.17594	365334.9688	-0.085055
020	2019-06-19t1559	1560978166.97	adult	196.0146	144.0533	-109.9983	1254.0966	0.72922	302.3661	-0.050416	266.2535	-0.091336	0.010646	0.017939	542.9664	0.078499	798.2232	0.29734	397611.375	-0.065864	534.0699	-0.53391	256.8864	-0.85409	238.7976	-0.92851	0.010574	-0.050938	405.8253	-0.41475	462.4168	-0.5444	340117.5312	-0.80053
020	2019-06-19t1959	1560992567.07	adult	200.0146	148.0533	-105.9982	1364.9773	1.1349	313.5169	0.3724	277.478	0.35318	0.010606	-0.021147	510.4422	-0.28424	781.326	0.24068	413842.2812	0.39717	549.9307	-0.31134	273.3652	-0.14639	256.6357	-0.066996	0.010614	-0.012029	404.2523	-0.3327	473.3273	-0.33183	360568.75	-0.13068
020	2019-06-19t2359	1561006966.79	adult	204.0145	152.0532	-101.9983	1036.6157	0.13992	312.5609	0.37319	279.6407	0.4499	0.010646	0.018009	534.5467	0.086827	798.9132	0.40561	411017.625	0.35741	481.1554	-0.7458	269.4318	-0.25037	256.1199	-0.088995	0.010606	-0.019834	388.7674	-0.4308	451.5988	-0.43724	355650	-0.22674
020	2019-06-20t0359	1561021367.85	adult	208.0148	156.0535	-97.998	932.2147	-0.1549	296.299	-0.15028	268.9186	0.053652	0.010614	-0.013265	466.3648	-0.72016	676.2207	-0.32079	390818.3125	-0.13251	532.3292	-0.24539	276.2755	0.075396	264.1034	0.30228	0.01063	0.0035708	383.4436	-0.39702	444.2802	-0.4027	363854.8125	0.07473
020	2019-06-20t0759	1561035766.78	adult	212.0145	160.0532	-93.9983	1368.8549	1.3815	306.206	0.24453	265.017	-0.068393	0.010558	-0.067584	551.186	0.44056	1029.3166	2.0254	406029.1875	0.31849	504.1469	-0.37219	263.3224	-0.37599	247.9177	-0.45887	0.010646	0.019091	394.8504	-0.14128	446.5353	-0.27635	346268.9375	-0.39259
020	2019-06-20t1159	1561050170.99	adult	216.0157	164.0544	-89.9971
020	2019-06-20t1559	1561064557.63	adult	220.012	168.0507	-86.0008	962.9661	0.11889	279.0701	-0.56286	240.2743	-0.93964	0.01063	0.0024019	537.55	0.42227	775.5938	0.52707	367535.3125	-0.56004	625.311	0.84303	279.8698	0.41763	262.3028	0.28196	0.010606	-0.020492	435.4178	0.65328	546.6338	1.0014	369428.1562	0.44277
020	2019-06-20t1959	1561078957.95	adult	224.0121	172.0508	-82.0008	1160.2531	0.9021	310.6625	0.55682	272.7054	0.31207	0.010622	-0.0054316	578.8266	1.023	874.3635	1.2592	409453.1562	0.56841	515.6882	0.026152	265.0498	-0.11452	253.3153	-0.12869	0.010663	0.034093	391.9721	0.15537	453.1542	0.12474	348010.4062	-0.1478
020	2019-06-20t2359	1561093357.98	adult	228.0121	176.0508	-78.0007	812.9909	-0.31944	305.4316	0.43393	279.6103	0.59835	0.010638	0.010216	500.7531	0.10713	687.1187	0.074625	401947.9688	0.4301	560.4355	0.53117	276.8264	0.43139	265.5842	0.48921	0.010622	-0.0054214	396.7451	0.34969	500.1065	0.77249	364857.25	0.43965
020	2019-06-21t0359	1561107758.79	adult	232.0123	180.051	-74.0005	1502.6973	2.4062	307.5109	0.5554	272.4364	0.35955	0.010606	-0.021066	526.1581	0.50635	734.6491	0.46928	405914.375	0.58318	540.7428	0.47828	301.4548	1.5123	283.6977	1.3918	0.010622	-0.0057077	441.0342	1.1664	503.6755	0.95851	397317.375	1.5223
020	2019-06-21t0759	1561122158.05	adult	236.0121	184.0508	-70.0007	665.7047	-0.79928	289.5448	0.015997	271.1087	0.33965	0.010598	-0.028865	431.5992	-0.61683	559.9101	-0.66757	382488.625	0.048687	471.5515	-0.039577	273.8798	0.45035	265.5051	0.53572	0.010574	-0.052695	361.8618	0.068043	415.7289	0.066301	362616.8125	0.51048
020	2019-06-21t1159	1561136556.88	adult	240.0118	188.0505	-66.0011	1095.3552	1.0183	296.9395	0.31434	263.8289	0.1022	0.01063	0.0023484	538.9761	0.82425	786.701	0.99022	391069.2812	0.31906	546.7928	0.80077	289.5585	1.1749	280.4557	1.2876	0.01059	-0.037482	384.9398	0.58355	467.3355	0.83555	382796.375	1.2215
020	2019-06-21t1559	1561150959.21	adult	244.0124	192.0511	-62.0004
020	2019-06-21t1959	1561165359.31	adult	248.0124	196.0512	-58.0004	1149.5178	1.4845	287.2495	0.11133	256.2493	-0.10909	0.010638	0.010145	478.7872	0.21788	755.2695	0.93928	378020.3125	0.1088	511.8717	0.74369	251.1258	-0.29448	243.8537	-0.43933	0.010622	-0.006962	343.2938	0.16378	437.2105	0.77698	330983.7812	-0.28753
020	2019-06-21t2359	1561179759.01	adult	252.0123	200.0511	-54.0005	879.3278	0.37037	287.5295	0.17785	265.1999	0.24933	0.010663	0.033693	462.8901	0.095403	696.9382	0.60024	377526.1875	0.15466	418.6059	-0.098546	263.436	0.29625	261.0902	0.42543	0.010646	0.016191	326.3561	-0.0035859	369.7998	0.01151	346418.3125	0.27921
020	2019-06-22t0359	1561194158.75	adult	256.0123	204.051	-50.0005	723.5009	-0.28737	289.6844	0.30467	266.7107	0.33739	0.010614	-0.013392	458.9289	0.12478	656.2389	0.3825	382093.75	0.3248	413.1251	-0.033403	274.8836	0.85887	270.6393	0.91742	0.010582	-0.046617	341.171	0.44383	366.0139	0.10425	363671	0.91434
020	2019-06-22t0759	1561208559.14	adult	260.0124	208.0511	-46.0004	578.0594	-0.95538	278.1543	-0.005589	261.886	0.19817	0.010582	-0.04456	412.3149	-0.38812	491.2416	-0.78396	367998.1875	0.039473	478.3895	0.85811	289.4604	1.5658	280.0898	1.4059	0.010703	0.070703	375.1588	1.3524	416.1867	1.0439	378614.1875	1.4842
020	2019-06-22t1159	1561222959.14	adult	264.0124	212.0511	-42.0004
020	2019-06-22t1559	1561237359.32	adult	268.0124	216.0512	-38.0004
020	2019-06-22t1959	1561251759.92	adult	272.0126	220.0513	-34.0002
020	2019-06-22t2359	1561266159.56	adult	276.0125	224.0512	-30.0003
020	2019-06-23t0359	1561280560.35	adult	280.0127	228.0515	-26.0001
020	2019-06-23t0759	1561294960.07	adult	284.0126	232.0514	-22.0002
020	2019-06-23t1159	1561309360.11	adult	288.0126	236.0514	-18.0002
020	2019-06-23t1559	1561323760.5	adult	292.0128	240.0515	-14
020	2019-06-23t1959	1561338160.32	adult	296.0127	244.0515	-10.0001
020	2019-06-23t2359	1561352561.02	adult	300.0129	248.0516	-5.9999
020	2019-06-24t0359	1561366960.54	adult	304.0128	252.0515	-2
020	2019-06-24t0759	1561381360.82	dead	308.0128	256.0516	2
022	2019-06-11t1158	1560272523.31	egg	-1.9924	-59.961	-222.0122
022	2019-06-11t1557	1560286868.57	larva	1.9924	-55.9762	-218.0275
022	2019-06-11t1957	1560301268.97	larva	5.9925	-51.9761	-214.0273
022	2019-06-11t2357	1560315669.76	larva	9.9927	-47.9759	-210.0271
022	2019-06-12t0357	1560330069.97	larva	13.9928	-43.9759	-206.0271
022	2019-06-12t0757	1560344471.28	larva	17.9932	-39.9755	-202.0267
022	2019-06-12t1157	1560358869.88	larva	21.9928	-35.9759	-198.0271
022	2019-06-12t1557	1560373269.93	larva	25.9928	-31.9759	-194.0271
022	2019-06-12t1957	1560387670.61	larva	29.993	-27.9757	-190.0269
022	2019-06-13t0920	1560435841.2	larva	43.3737	-14.595	-176.6462
022	2019-06-13t0956	1560438001.26	larva	43.9737	-13.9949	-176.0461
022	2019-06-13t1356	1560452386.08	larva	47.9695	-9.9992	-172.0504
022	2019-06-13t1756	1560466782.18	larva	51.9684	-6.0002	-168.0514
022	2019-06-13t2156	1560481181.47	larva	55.9682	-2.0004	-164.0516
022	2019-06-14t0156	1560495584.66	adult	59.9691	2.0004	-160.0508
022	2019-06-14t0556	1560509984.97	adult	63.9692	6.0005	-156.0507
022	2019-06-14t0956	1560524389.3	adult	67.9704	10.0017	-152.0495
022	2019-06-14t1356	1560538800.38	adult	71.9735	14.0048	-148.0464
022	2019-06-14t1756	1560553188.81	adult	75.9702	18.0016	-144.0496
022	2019-06-14t1959	1560560571.4	adult	78.021	20.0523	-141.9989
022	2019-06-14t2359	1560574973.21	adult	82.0215	24.0528	-137.9984
022	2019-06-15t0359	1560589373.49	adult	86.0215	28.0529	-133.9983
022	2019-06-15t0759	1560603773.31	adult	90.0215	32.0528	-129.9984
022	2019-06-15t1159	1560618173.54	adult	94.0216	36.0529	-125.9983
022	2019-06-15t1559	1560632573.93	adult	98.0217	40.053	-121.9982
022	2019-06-15t1959	1560646974.2	adult	102.0217	44.0531	-117.9981
022	2019-06-15t2359	1560661373.96	adult	106.0217	48.053	-113.9982
022	2019-06-16t0359	1560675774.65	adult	110.0219	52.0532	-109.998
022	2019-06-16t0759	1560690174.61	adult	114.0219	56.0532	-105.998
022	2019-06-16t1159	1560704573.77	adult	118.0216	60.053	-101.9982
022	2019-06-16t1559	1560718973.69	adult	122.0216	64.053	-97.9982
022	2019-06-16t1959	1560733373.71	adult	126.0216	68.053	-93.9982
022	2019-06-16t2359	1560747774.88	adult	130.0219	72.0533	-89.9979
022	2019-06-17t0359	1560762174.97	adult	134.022	76.0533	-85.9979
022	2019-06-17t0759	1560776574.69	adult	138.0219	80.0532	-81.998
022	2019-06-17t1159	1560790979.55	adult	142.0232	84.0546	-77.9966	765.8263	-0.96365	280.3716	-0.96991	240.9305	-1.02	0.010638	0.0091691	524.2746	-0.58856	642.2798	-1.0088	368969.0625	-0.97431	632.0405	-0.67199	280.9508	-0.090757	248.1282	-0.15221	0.010622	-0.0059275	484.9753	-0.26433	559.2241	-0.54318	370293.2188	-0.084355
022	2019-06-17t1559	1560805375.41	adult	146.0221	88.0534	-73.9978	674.682	-1.2024	279.6628	-0.99329	240.6928	-1.031	0.010638	0.0090548	515.5075	-0.68564	621.8555	-1.122	368036.25	-0.99991	773.3894	0.31772	290.4378	0.28047	244.1444	-0.36826	0.010622	-0.0055986	576.9917	0.96152	683.4034	0.62274	382797.0312	0.2868
022	2019-06-17t1959	1560819775.04	adult	150.022	92.0533	-69.9979	779.3807	-0.92269	285.2827	-0.79559	242.6597	-0.96377	0.010622	-0.0066361	524.9177	-0.54126	685.6095	-0.72324	376002.5625	-0.78755	888.6586	1.1617	321.1989	1.5104	280.3528	1.2902	0.010638	0.010344	597.2712	1.2651	705.3484	0.8745	422697.75	1.4975
022	2019-06-17t2359	1560834175.48	adult	154.0221	96.0534	-65.9978	704.7194	-1.1118	281.4437	-0.93534	251.7056	-0.63214	0.010614	-0.014427	480.9305	-1.1109	634.9928	-1.0125	371224.1875	-0.91984	942.7361	1.6024	310.889	1.0927	268.9799	0.72811	0.010654	0.026269	568.6037	0.93069	694.243	0.82404	408508.1562	1.0607
022	2019-06-18t0359	1560848576.21	adult	158.0223	100.0537	-61.9975	1195.823	0.22534	339.7236	1.1387	296.4955	1.0511	0.010671	0.04056	614.4849	0.6935	857.0377	0.35515	445717.3125	1.0952	738.3097	0.21711	313.2109	1.1822	279.6649	1.2043	0.01063	0.0028923	561.511	0.87831	661.2879	0.56747	412498.8125	1.1787
022	2019-06-18t0759	1560862975.74	adult	162.0222	104.0535	-57.9977	558.8152	-1.482	270.2923	-1.3373	247.6561	-0.80962	0.010606	-0.022055	425.2317	-1.8043	496.8052	-1.8095	356785.8125	-1.315	924.9132	1.6166	332.3592	1.9633	295.6463	1.9423	0.010614	-0.012628	565.608	0.98034	683.6799	0.84042	438381.75	1.9804
022	2019-06-18t1159	1560877375.97	adult	166.0222	108.0536	-53.9976	485.4401	-1.6769	311.989	0.16106	301.1623	1.2255	0.010614	-0.014137	410.894	-1.9667	456.0028	-2.0354	411513.5	0.17895	687.2596	-0.028405	280.6914	-0.1339	251.0027	-0.22778	0.010663	0.034522	482.223	-0.055167	581.7451	-0.063333	368547.875	-0.17206
022	2019-06-18t1559	1560891775.53	adult	170.0221	112.0535	-49.9977	992.587	-0.25865	287.7552	-0.7081	252.2361	-0.6546	0.010598	-0.029613	571.3561	0.189	805.9429	0.11741	380124.5625	-0.67609	659.7015	-0.16496	303.5035	0.80139	283.3024	1.2991	0.01055	-0.074542	472.9196	-0.11764	548.9038	-0.31248	402749.125	0.89214
022	2019-06-18t1959	1560906175.73	adult	174.0222	116.0535	-45.9977	827.4498	-0.70526	260.7536	-1.6776	221.9839	-1.8268	0.010598	-0.02948	532.5385	-0.29895	715.0585	-0.41203	344455.5	-1.6478	549.8619	-0.90769	293.9709	0.42737	278.1824	1.0277	0.010654	0.026736	427.4768	-0.64187	490.5881	-0.80148	386277.8125	0.39728
022	2019-06-18t2359	1560920576.12	adult	178.0223	120.0536	-41.9976	575.7496	-1.4159	302.6596	-0.15033	283.3129	0.5377	0.01063	0.0018926	444.5211	-1.4314	521.7568	-1.5696	398602.6562	-0.15006	592.0661	-0.51754	307.7312	1.0085	288.913	1.5273	0.010654	0.026766	456.7045	-0.18382	522.4141	-0.41277	404358.75	0.97777
022	2019-06-19t0359	1560934976.48	adult	182.0224	124.0537	-37.9975	582.4876	-1.3927	267.894	-1.3862	240.6509	-1.1094	0.010606	-0.021396	464.5342	-1.1268	542.2905	-1.4183	353620.0312	-1.3614	739.2085	0.68092	312.8378	1.2435	292.4037	1.6811	0.010663	0.034698	474.3684	0.13084	567.2164	0.11249	410756.0625	1.2033
022	2019-06-19t0759	1560949376.04	adult	186.0223	128.0536	-33.9976	554.8979	-1.4688	298.563	-0.25762	284.8578	0.60618	0.010646	0.017839	421.7101	-1.6427	480.2395	-1.7724	392610.3125	-0.27314	486.7817	-1.1388	286.8175	0.22716	278.1424	0.98027	0.010646	0.019062	379.885	-1.0014	429.8805	-1.1226	377165	0.20813
022	2019-06-19t1159	1560963776.24	adult	190.0223	132.0537	-29.9975	645.1545	-1.1881	294.5727	-0.37241	282.9106	0.53809	0.010654	0.025767	390.6036	-1.9941	499.374	-1.6239	387068.5625	-0.39495	492.2074	-1.0023	279.7043	-0.016482	273.5551	0.75143	0.010606	-0.019949	373.812	-0.98062	411.0981	-1.2011	369209.625	0.0079471
022	2019-06-19t1559	1560978176.53	adult	194.0224	136.0537	-25.9975	845.7488	-0.55605	291.2452	-0.45895	271.8576	0.12034	0.010622	-0.0055591	432.5362	-1.3864	581.0826	-1.0817	383861.2188	-0.44937	463.9063	-1.1209	279.4688	0.020514	272.2778	0.68566	0.010622	-0.004245	357.9204	-1.0837	400.9374	-1.1929	368339.9375	0.028081
022	2019-06-19t1959	1560992576.68	adult	198.0224	140.0538	-21.9974	744.5284	-0.8456	243.55	-2.097	223.2109	-1.7451	0.010614	-0.013356	397.9821	-1.7708	591.8478	-0.97583	321242.4688	-2.077	427.5205	-1.3027	276.1719	-0.062239	273.2302	0.73005	0.010614	-0.011998	345.7526	-1.1384	378.5025	-1.3038	364270.6875	-0.046324
022	2019-06-19t2359	1561006976.27	adult	202.0223	144.0537	-17.9975	754.6019	-0.78484	244.4755	-2.0095	223.3404	-1.7202	0.010646	0.017992	401.5677	-1.6498	591.4648	-0.93035	321485.2812	-2.0165	418.2391	-1.2859	278.6691	0.092753	276.1637	0.87997	0.010646	0.019249	343.1411	-1.077	382.9659	-1.1634	366449.875	0.075092
022	2019-06-20t0359	1561021377.41	adult	206.0226	148.054	-13.9972	658.4895	-1.0703	241.763	-2.0516	222.2948	-1.7404	0.01063	0.0023516	381.7778	-1.8322	540.5642	-1.208	318401.875	-2.0463	426.9513	-1.1256	282.5356	0.29931	279.5959	1.0501	0.010598	-0.02768	342.3022	-0.98982	384.2216	-1.0503	373229.4688	0.33257
022	2019-06-20t0759	1561035776.39	adult	210.0223	152.0537	-9.9975	680.2372	-0.97311	235.1135	-2.225	216.0583	-1.955	0.010663	0.033805	371.7935	-1.8856	521.6379	-1.2826	308704	-2.2447	417.1856	-1.1118	278.8533	0.20933	276.493	0.90878	0.010598	-0.027729	334.071	-1.002	384.0732	-0.95247	368365.25	0.24223
022	2019-06-20t1159	1561050180.76	adult	214.0236	156.0549	-5.9963	573.0063	-1.308	240.2156	-1.9791	223.5217	-1.6305	0.01063	0.0024077	367.676	-1.8554	470.8133	-1.559	316363.9375	-1.9756	482.1096	-0.50295	285.2653	0.53138	282.5176	1.2219	0.010622	-0.0045196	342.0233	-0.80605	377.7065	-0.92738	375979.5938	0.53933
022	2019-06-20t1559	1561064567.18	adult	218.0198	160.0511	-2.0001	578.2516	-1.2652	236.7633	-2.0268	221.1665	-1.6799	0.010646	0.018088	361.7142	-1.852	497.8303	-1.3328	311343.75	-2.0363	410.1209	-1.0078	281.8668	0.46391	280.3957	1.1441	0.010638	0.010906	328.9198	-0.89726	358.8825	-1.035	370936.6562	0.45472
022	2019-06-20t1959	1561078967.6	dead	222.0199	164.0513	2.0001	568.8094	-1.2746	235.1345	-2.0129	220.2993	-1.6729	0.01063	0.0023972	353.7136	-1.8761	472.2672	-1.4523	309672.1875	-2.011	431.2554	-0.74546	286.7477	0.72984	284.7381	1.3788	0.010606	-0.020623	340.4741	-0.64158	383.7393	-0.68007	378506.9062	0.75584
024	2019-06-11t1557	1560286877.43	egg	-2.0001	-51.976	-246.0281
024	2019-06-11t1957	1560301277.91	larva	2.0001	-47.9759	-242.028
024	2019-06-11t2357	1560315678.85	larva	6.0003	-43.9756	-238.0277
024	2019-06-12t0357	1560330079.11	larva	10.0004	-39.9755	-234.0277
024	2019-06-12t0757	1560344480.38	larva	14.0008	-35.9752	-230.0273
024	2019-06-12t1157	1560358878.91	larva	18.0003	-31.9756	-226.0277
024	2019-06-12t1557	1560373279.01	larva	22.0004	-27.9756	-222.0277
024	2019-06-12t1957	1560387679.73	larva	26.0006	-23.9754	-218.0275
024	2019-06-13t0920	1560435850.46	larva	39.3813	-10.5946	-204.6467
024	2019-06-13t0956	1560438010.5	larva	39.9813	-9.9946	-204.0467	960.7072	-0.50003	267.9986	-1.3268	220.6897	-1.487	0.01063	0.002217	628.2598	-0.26038	844.7456	-0.34445	352954.125	-1.3208	734.6849	-1.1142	263.3739	-1.0134	226.0581	-0.57283	0.010622	-0.0048519	532.2964	-1.2023	651.0241	-1.1987	347126.7812	-1.0055
024	2019-06-13t1356	1560452395.39	larva	43.9771	-5.9988	-200.0509	974.5165	-0.46806	286.9889	-1.0043	243.5413	-1.1007	0.010646	0.018063	630.687	-0.24833	868.332	-0.2373	377390.4375	-1.007	1722.2731	1.8145	388.9306	2.055	306.8389	2.1759	0.010614	-0.012909	1039.7069	1.9542	1297.3893	1.4862	512999.5	2.0696
024	2019-06-13t1756	1560466791.33	larva	47.976	-1.9999	-196.052	927.5942	-0.56983	319.5185	-0.36123	294.1971	-0.08192	0.010663	0.033933	630.1139	-0.26219	833.2695	-0.37393	419527.75	-0.37596	1166.5055	0.21826	307.3531	0.031014	233.6941	-0.40545	0.01063	0.0024851	828.3778	0.71395	1080.033	0.65563	404784	0.033696
024	2019-06-13t2156	1560481190.68	adult	51.9758	1.9999	-192.0522	932.3174	-0.55881	354.8229	0.38439	339.0353	0.87574	0.010614	-0.012997	645.0551	-0.12173	830.127	-0.37763	468011.4062	0.4024	1993.2401	2.8614	396.8926	2.3902	305.2797	2.1205	0.010671	0.041546	1052.015	2.302	1460.3941	2.4195	520723.0625	2.3491
024	2019-06-14t0156	1560495593.8	adult	55.9767	6.0008	-188.0514	1078.7115	-0.2258	344.5454	0.11701	302.0756	0.010929	0.010614	-0.012896	731.4864	0.73082	948.827	0.14848	454455.375	0.13546	1237.7347	0.55619	317.9476	0.31681	247.327	0.0012286	0.010671	0.041318	770.1244	0.47868	1058.6756	0.71842	417147.3125	0.28644
024	2019-06-14t0556	1560509994.2	adult	59.9768	10.0009	-184.0512	1133.4305	-0.095505	361.6544	0.49169	316.6993	0.32302	0.010598	-0.028393	692.683	0.35039	962.5647	0.22762	477745.4688	0.52333	1158.2678	0.35833	326.1678	0.55963	263.6445	0.57177	0.010622	-0.0060213	806.8936	0.83129	1053.6243	0.78218	429889.2188	0.56857
024	2019-06-14t0956	1560524398.64	adult	63.978	14.0021	-180.05	791.793	-0.88625	349.1306	0.1615	317.9775	0.32972	0.01063	0.0029171	590.1865	-0.67954	696.5291	-0.94619	459805.0625	0.16785	663.7184	-1.2924	324.5044	0.53188	292.0533	1.6243	0.010687	0.056686	530.3907	-1.2017	601.0529	-1.3823	425100.7812	0.48345
024	2019-06-14t1356	1560538809.73	adult	67.9811	18.0052	-176.0469	1787.9152	1.4626	400.5319	1.4369	356.3507	1.2925	0.010622	-0.0048273	794.0251	1.3955	1268.1681	1.6638	527901.0625	1.4461	1153.1365	0.47343	362.0136	1.6988	289.5927	1.5223	0.010614	-0.014254	869.9256	1.571	1032.2345	0.87157	477495.9062	1.7136
024	2019-06-14t1756	1560553198.06	adult	71.9779	22.002	-172.0502	1107.713	-0.13808	397.752	1.3767	361.587	1.4496	0.010671	0.042367	731.4436	0.76922	924.4963	0.11522	521850.6875	1.338	801.9207	-0.76878	273.22	-1.0537	222.5632	-1.136	0.010622	-0.0066514	592.724	-0.66404	686.7785	-0.91213	360104	-1.0391
024	2019-06-14t1959	1560560580.68	adult	74.0286	24.0527	-169.9994	599.2814	-1.3597	318.395	-0.7365	316.5064	0.23181	0.010638	0.010939	469.2973	-1.9414	537.7028	-1.6853	419007.7812	-0.73183	1019.798	0.081339	334.8227	0.9309	270.496	0.74771	0.010606	-0.022373	734.869	0.62847	923.5744	0.43699	441965.9375	0.95588
024	2019-06-14t2359	1560574982.48	adult	78.0291	28.0532	-165.9989	668.1359	-1.1995	318.1568	-0.79471	300.4477	-0.24207	0.010622	-0.0046682	528.3294	-1.3325	578.5043	-1.4988	419330.6875	-0.7758	1047.3535	0.26539	335.2415	0.99877	281.3046	1.1689	0.010679	0.048022	677.5147	0.21343	877.7031	0.27395	439501.625	0.94659
024	2019-06-15t0359	1560589382.89	adult	82.0292	32.0533	-161.9988	1548.162	0.96653	422.5311	2.1598	371.1701	1.8557	0.010646	0.018808	780.1083	1.3427	1258.5897	1.7954	555628.4375	2.1342	1165.7554	0.87369	334.8938	1.0631	268.557	0.64076	0.010614	-0.015044	754.3459	1.1404	1019.2808	1.3012	441724.9375	1.0801
024	2019-06-15t0759	1560603782.58	adult	86.0291	36.0532	-157.9989	1362.4076	0.51061	340.6793	-0.098574	278.4359	-0.81948	0.010622	-0.0046832	726.0037	0.83746	952.521	0.34806	449015.25	-0.083078	1563.1725	2.785	348.8472	1.6601	287.5818	1.4501	0.010638	0.0082618	806.459	1.8943	1108.1182	2.0864	459082.9688	1.6467
024	2019-06-15t1159	1560618182.86	adult	90.0292	40.0533	-153.9988	1239.4756	0.20709	321.6244	-0.57279	274.2097	-0.85968	0.010614	-0.012454	669.4596	0.30302	1008.9775	0.66255	424222.5312	-0.54584	986.0974	0.34295	334.9565	1.2523	283.9704	1.3178	0.010606	-0.023158	678.1983	0.69467	845.0472	0.4973	442142.5625	1.2786
024	2019-06-15t1559	1560632583.35	adult	94.0294	44.0534	-149.9987
024	2019-06-15t1959	1560646983.6	adult	98.0294	48.0535	-145.9986	1535.0757	0.91513	367.7216	1.0178	321.3769	0.88551	0.010622	-0.0046981	667.0128	0.4334	911.0041	0.24143	484657.125	1.0211	678.2094	-0.96777	308.0923	0.42924	274.1646	0.93681	0.010606	-0.023441	542.8072	-0.54203	602.6704	-0.99289	406681.875	0.45676
024	2019-06-15t2359	1560661383.26	adult	102.0293	52.0534	-141.9987	870.4873	-0.69141	318.2698	-0.38414	273.8721	-0.5458	0.010076	-0.53507	611.1686	-0.10755	761.6482	-0.49899	379059.375	-1.3006	726.3116	-0.65602	299.5086	0.18663	268.6717	0.71855	0.010606	-0.023543	560.7514	-0.19793	652.5683	-0.51731	395351.3125	0.21382
024	2019-06-16t0359	1560675784.09	adult	106.0296	56.0536	-137.9985	1508.7076	0.85434	347.9838	0.64808	296.0713	0.31758	0.01063	0.0027558	631.7978	0.20989	1054.474	1.0755	458294.625	0.6461	766.377	-0.36671	304.3643	0.44778	258.4758	0.29635	0.010622	-0.0079908	605.2642	0.47466	713.8354	0.07176	401152.1562	0.45723
024	2019-06-16t0759	1560690183.98	adult	110.0295	60.0536	-133.9985	860.6302	-0.71731	324.9674	0.034516	287.6116	0.15292	0.010654	0.026138	584.6316	-0.25641	777.868	-0.36387	427007.2188	0.016107	852.6361	0.20548	327.4391	1.4023	291.598	1.7507	0.010598	-0.031376	562.0465	0.079556	709.1894	0.15256	432547.125	1.4394
024	2019-06-16t1159	1560704583.12	adult	114.0293	64.0534	-129.9988	905.3174	-0.6084	342.9695	0.72031	329.7668	1.7391	0.010598	-0.028703	464.5002	-1.6203	647.3446	-1.0542	453062.7812	0.75018	916.5524	0.68311	334.0122	1.731	293.292	1.8491	0.010622	-0.0078636	646.1046	1.2555	805.1048	1.066	440228.125	1.7397
024	2019-06-16t1559	1560718983.04	adult	118.0293	68.0533	-125.9988	1397.375	0.60655	385.5603	2.2253	341.0731	2.2738	0.010614	-0.013118	673.8916	0.9925	1092.2634	1.441	508554.0625	2.2242	1221.438	2.6413	320.0643	1.267	271.8742	0.93719	0.010638	0.0079887	647.2359	1.397	926.1916	2.2181	421204.6562	1.2571
024	2019-06-16t1959	1560733383.04	adult	122.0293	72.0533	-121.9988	2213.1064	2.6346	379.6102	2.1498	311.8191	1.3533	0.01063	0.0025065	761.9761	2.1854	1355.2071	2.9785	499946.625	2.132	894.5783	0.7466	313.4413	1.0725	270.6986	0.90343	0.010646	0.016075	633.8238	1.3384	762.635	0.93621	412175.25	1.0536
024	2019-06-16t2359	1560747784.34	adult	126.0296	76.0537	-117.9984	1295.0105	0.36472	339.6621	0.91244	309.0404	1.3495	0.010638	0.010249	529.8691	-0.65174	780.5412	-0.24791	446995.3125	0.9001	893.538	0.8206	322.8359	1.4855	280.8766	1.3662	0.010606	-0.02277	622.0074	1.2805	779.785	1.1774	426143.4062	1.513
024	2019-06-17t0359	1560762184.4	adult	130.0296	80.0537	-113.9984	518.6904	-1.5716	287.5565	-0.78555	281.8231	0.42623	0.010646	0.017859	399.9597	-2.2743	443.4283	-2.185	378136.875	-0.78979	659.3894	-0.6023	316.9859	1.2932	291.5471	1.8489	0.010614	-0.014674	512.9606	-0.041154	612.9013	-0.20511	418104.4375	1.3109
024	2019-06-17t0759	1560776584.2	adult	134.0296	84.0537	-109.9985	1100.3583	-0.11348	312.2321	0.096857	263.9218	-0.19092	0.010646	0.017536	598.0516	0.31982	817.4006	0.0053068	410585.1875	0.084013	669.028	-0.4962	274.7189	-0.33696	243.3475	-0.31936	0.010606	-0.022174	536.1918	0.31373	619.3211	-0.091363	362628.9375	-0.31359
024	2019-06-17t1159	1560790989.38	adult	138.031	88.0551	-105.997	1162.7166	0.050821	327.8118	0.6685	290.5938	0.83108	0.010614	-0.014086	593.7165	0.30249	922.6379	0.64704	432383.75	0.68681	649.2559	-0.58841	277.965	-0.20528	244.4761	-0.29093	0.010606	-0.021868	474.2835	-0.43713	569.8051	-0.48477	366913.75	-0.182
024	2019-06-17t1559	1560805384.81	adult	142.0298	92.0538	-101.9983	843.0701	-0.76412	334.9005	0.94233	302.5281	1.2986	0.010679	0.048524	568.901	0.0046193	723.0789	-0.52526	439054.5	0.89046	755.3627	0.15157	306.0248	0.9014	268.2861	0.77244	0.010598	-0.029326	568.9638	0.81951	697.1193	0.69858	404258.8125	0.9361
024	2019-06-17t1959	1560819784.58	adult	146.0297	96.0538	-97.9984	857.5833	-0.72322	335.5588	0.98248	312.8483	1.6963	0.010622	-0.0066035	508.9079	-0.77383	638.3422	-1.0227	442266.5625	0.99405	967.5589	1.6376	321.5474	1.5214	277.2795	1.1676	0.010622	-0.0055981	620.787	1.5296	805.4652	1.7358	423799.4688	1.5286
024	2019-06-17t2359	1560834184.88	adult	150.0298	100.0539	-93.9983	1072.022	-0.14636	348.286	1.4422	307.3558	1.4858	0.010614	-0.014447	613.2401	0.64215	794.8473	-0.061907	459389.25	1.4646	1014.681	2.0328	329.5206	1.8449	283.8472	1.4538	0.010606	-0.020927	635.2941	1.761	792.3007	1.6775	434967.2188	1.872
024	2019-06-18t0359	1560848585.75	adult	154.03	104.0541	-89.998	878.7357	-0.64592	318.0838	0.36916	289.063	0.78257	0.010646	0.01689	537.9959	-0.34704	671.4521	-0.79127	418280.1875	0.35392	635.3768	-0.55388	316.5714	1.3226	293.5545	1.8893	0.010614	-0.012909	498.8539	0.017179	567.9434	-0.35577	417557.75	1.3387
024	2019-06-18t0759	1560862985.35	adult	158.0299	108.054	-85.9982	735.8994	-1.0147	331.0741	0.83024	313.0449	1.678	0.01063	0.0012658	462.3842	-1.3363	555.9957	-1.4722	436024.5625	0.83251	1083.2258	2.6698	334.6813	2.0547	293.3295	1.8549	0.010614	-0.012743	656.8151	2.1297	826.1326	2.1229	441444.625	2.0717
024	2019-06-18t1159	1560877385.61	adult	162.03	112.0541	-81.9981	1090.5543	-0.034329	313.8376	0.22014	283.1466	0.53951	0.01063	0.0013793	555.7911	-0.065806	790.9807	-0.02163	413324.1562	0.22145	648.6616	-0.36887	294.6609	0.42897	265.8831	0.51719	0.01059	-0.035993	494.9281	0.053621	575.702	-0.18488	389541.75	0.4711
024	2019-06-18t1559	1560891785.11	adult	166.0298	116.0539	-77.9982	945.4954	-0.40923	329.1632	0.77793	299.2504	1.1524	0.010614	-0.014137	536.4786	-0.29737	698.2059	-0.56161	434166.3125	0.797	566.2698	-0.90672	307.0599	0.93967	288.1811	1.5603	0.010606	-0.020329	451.7663	-0.45327	506.5328	-0.78091	405319.0625	0.96483
024	2019-06-18t1959	1560906185.24	adult	170.0299	120.054	-73.9982	1273.3655	0.52509	326.1024	0.67428	281.6127	0.47282	0.010622	-0.0062135	560.1901	0.040889	801.9204	0.092951	429803	0.68372	606.4271	-0.55606	260.6317	-0.94443	236.1452	-0.97746	0.010598	-0.028058	439.5344	-0.55331	512.5054	-0.6617	344294.4375	-0.9157
024	2019-06-18t2359	1560920585.62	adult	174.03	124.0541	-69.9981	998.617	-0.22018	328.1521	0.75834	304.959	1.3704	0.010663	0.033155	488.3141	-0.88494	637.95	-0.88288	430863.6875	0.72218	638.8429	-0.24695	294.0727	0.43154	273.8217	0.8167	0.010574	-0.051326	453.8351	-0.29825	545.9157	-0.26768	389352.25	0.4923
024	2019-06-19t0359	1560934985.92	adult	178.0301	128.0541	-65.998	1117.5184	0.14487	334.5369	1.0021	284.8354	0.59654	0.010654	0.025435	654.1292	1.3412	875.2018	0.5953	439581.5	0.97342	688.9608	0.20917	284.1652	0.051629	262.0771	0.22848	0.010679	0.050417	460.0248	-0.14046	561.2107	-0.036996	372540.625	-0.0034021
024	2019-06-19t0759	1560949385.63	adult	182.03	132.0541	-61.9981	945.4055	-0.3295	284.818	-0.77607	246.5542	-0.88102	0.010614	-0.013596	517.263	-0.43123	687.5273	-0.52562	375674.9375	-0.75893	576.7129	-0.54742	291.8179	0.39252	272.9217	0.7384	0.01063	0.003283	446.6961	-0.22826	516.5766	-0.37866	384324.1875	0.39065
024	2019-06-19t1159	1560963785.87	adult	186.0301	136.0541	-57.998	1362.1648	0.93575	340.2616	1.2367	295.4554	1.016	0.010622	-0.0056671	621.9121	0.98789	973.8337	1.2733	448464.75	1.2426	666.8187	0.23101	305.4583	0.97902	289.7896	1.5434	0.010622	-0.0044453	442.6733	-0.18808	516.9853	-0.27686	402594.0625	0.98704
024	2019-06-19t1559	1560978186.17	adult	190.0301	140.0542	-53.9979	838.6027	-0.60234	336.3005	1.1119	312.9398	1.6979	0.010622	-0.0055986	533.5053	-0.12534	684.9095	-0.47358	443244.125	1.1175	521.3627	-0.7793	302.4769	0.89766	293.1868	1.6997	0.01059	-0.035514	408.2173	-0.53599	470.9502	-0.62042	399874.5	0.94271
024	2019-06-19t1959	1560992586.27	adult	194.0302	144.0542	-49.9979	1499.6481	1.4579	352.3607	1.6983	303.5963	1.3449	0.010598	-0.028959	669.9095	1.7006	1068.7148	1.9584	465468.4375	1.7308	463.6316	-1.1228	272.4359	-0.26031	262.44	0.21087	0.010614	-0.012057	365.1006	-0.99091	425.1444	-0.95813	359342.9062	-0.24471
024	2019-06-19t2359	1561006985.81	adult	198.03	148.0541	-45.998	1963.9508	2.9771	303.8979	0.018375	242.838	-0.98826	0.010646	0.017962	662.6654	1.6518	1211.6135	2.9126	399625.6875	0.0028121	509.8318	-0.6688	282.3789	0.18475	270.7316	0.60951	0.010622	-0.004186	393.8833	-0.51747	449.8201	-0.61218	372175.4375	0.19251
024	2019-06-20t0359	1561021386.99	adult	202.0304	152.0544	-41.9977	986.2864	-0.04155	355.3285	1.8461	317.7978	1.9107	0.010646	0.017992	580.7712	0.65465	784.7196	0.29231	467257	1.8245	504.9007	-0.61189	299.7646	0.9313	292.6824	1.6772	0.010614	-0.012071	390.8101	-0.4558	443.9659	-0.56601	395389.4375	0.94849
024	2019-06-20t0759	1561035786.01	adult	206.0301	156.0542	-37.998	841.3162	-0.47109	308.6541	0.26075	280.6846	0.49947	0.010622	-0.0054719	517.4555	-0.095466	678.1071	-0.33093	406806.1562	0.27021	491.293	-0.62009	276.7336	0.06916	269.8476	0.5799	0.010606	-0.019892	347.9839	-0.91504	408.1495	-0.81395	365288.3438	0.093402
024	2019-06-20t1159	1561050190.66	adult	210.0314	160.0555	-33.9967	1512.9857	1.8201	325.4965	0.88029	285.4522	0.69867	0.010614	-0.013243	578.7459	0.75306	899.5786	1.1475	429329.875	0.89862	429.653	-1.0124	270.6485	-0.11616	265.3986	0.37388	0.010614	-0.01214	338.8305	-0.93851	374.6341	-1.0466	356985.3125	-0.10053
024	2019-06-20t1559	1561064576.84	adult	214.0275	164.0516	-30.0005	1366.9913	1.4206	316.2235	0.6142	269.3163	0.11044	0.010638	0.010243	629.5431	1.4773	1024.7704	2.0403	416150.0938	0.60846	361.5761	-1.4827	257.243	-0.58681	254.66	-0.12241	0.01063	0.0033041	307.8203	-1.2714	332.8528	-1.386	338788.9688	-0.58753
024	2019-06-20t1959	1561078977.29	adult	218.0277	168.0517	-26.0004	1027.2012	0.31588	309.9675	0.45482	275.8294	0.38681	0.010654	0.025948	549.5696	0.53708	801.8392	0.66428	407297.3125	0.43388	390.5787	-1.1701	265.9788	-0.17393	264.5055	0.37649	0.010622	-0.0047545	320.8941	-1.0091	348.6634	-1.1419	350560.0312	-0.16651
024	2019-06-20t2359	1561093377.28	adult	222.0277	172.0517	-22.0004	947.0187	0.091664	303.9087	0.30358	275.1243	0.38874	0.010622	-0.0054264	497.5949	-0.04713	685.9934	-0.032177	400551.625	0.31464	382.032	-1.1643	251.3902	-0.69866	248.7914	-0.3592	0.01059	-0.036189	308.6148	-1.0981	334.2412	-1.2122	332337.8125	-0.66092
024	2019-06-21t0359	1561107778.26	adult	226.0279	176.052	-18.0001	1557.9271	2.42	296.2238	0.099717	267.0166	0.11376	0.010663	0.0338	500.4284	0.065154	726.7316	0.30757	388941.8438	0.072933	368.2473	-1.2053	260.4406	-0.26901	258.5206	0.13523	0.010654	0.026083	310.0803	-0.99101	334.4273	-1.1266	342218.875	-0.29384
024	2019-06-21t0759	1561122177.44	adult	230.0277	180.0518	-14.0003	1233.0167	1.3105	304.0487	0.41444	270.6683	0.27945	0.010646	0.018057	549.9987	0.7711	877.9777	1.4083	399824.0625	0.40313	384.2192	-0.98373	263.1193	-0.094588	260.3698	0.24915	0.01072	0.089109	318.8943	-0.76739	339.1799	-0.98581	343633.75	-0.18519
024	2019-06-21t1159	1561136576.32	adult	234.0274	184.0515	-10.0007	1864.2916	3.8995	302.1832	0.4057	267.5446	0.19312	0.010614	-0.013272	500.9163	0.22467	808.7818	1.0183	398579.6875	0.42532	367.2083	-1.055	256.237	-0.31159	255.1227	0.01969	0.010622	-0.0058553	301.4231	-0.94337	326.8563	-1.0385	337720.375	-0.30437
024	2019-06-21t1559	1561150978.7	adult	238.0281	188.0521	-6	1519.1909	2.6914	304.3253	0.52961	275.9353	0.53232	0.010663	0.033767	484.3202	0.091726	866.3979	1.5052	399579.1875	0.50433	357.716	-1.061	261.8931	-0.011127	260.9023	0.32539	0.010638	0.0095039	306.3432	-0.76945	327.6441	-0.9377	344651.375	-0.019952
024	2019-06-21t1959	1561165378.78	adult	242.0281	192.0522	-2	1195.6338	1.4936	292.6095	0.20077	262.9203	0.084894	0.010638	0.010177	485.109	0.1801	816.5766	1.2452	385074.0625	0.19802	354.8365	-1.0047	260.7253	0.0083644	257.9072	0.20571	0.010654	0.024898	310.8273	-0.59154	337.2748	-0.72052	342593.0938	-0.017056
024	2019-06-21t2359	1561179778.62	dead	246.028	196.0521	2	1037.6571	0.93199	287.3857	0.087334	262.7329	0.11039	0.010622	-0.0055013	461.3345	-0.042885	714.8372	0.6055	378774.2812	0.098801	430.7792	-0.14926	279.3894	0.86278	274.5836	1.0424	0.010606	-0.022404	346.0741	0.14174	386.6538	0.032262	368794	0.89043
025	2019-06-11t1158	1560272536.4	egg	-1.9924	-55.9609	-254.013
025	2019-06-11t1557	1560286881.85	larva	1.9924	-51.976	-250.0282
025	2019-06-11t1957	1560301282.3	larva	5.9925	-47.9759	-246.0281
025	2019-06-11t2357	1560315683.37	larva	9.9928	-43.9756	-242.0278
025	2019-06-12t0357	1560330083.62	larva	13.9929	-39.9755	-238.0277
025	2019-06-12t0757	1560344484.85	larva	17.9933	-35.9752	-234.0273
025	2019-06-12t1157	1560358883.34	larva	21.9928	-31.9756	-230.0278
025	2019-06-12t1557	1560373283.5	larva	25.9929	-27.9756	-226.0277
025	2019-06-12t1957	1560387684.25	larva	29.9931	-23.9753	-222.0275
025	2019-06-13t0920	1560435854.91	larva	43.3738	-10.5946	-208.6468
025	2019-06-13t0956	1560438015.07	larva	43.9739	-9.9946	-208.0467	1966.512	1.6977	350.3546	0.35349	295.4316	-0.0078404	0.010646	0.018063	690.1344	0.32319	1084.0328	0.65956	460716.25	0.34799	1174.5538	0.19485	325.1988	0.47734	273.168	1.0089	0.010638	0.010562	731.1977	0.034986	856.0375	-0.34214	427961.625	0.47314
025	2019-06-13t1356	1560452399.91	larva	47.9697	-5.9988	-204.0509	1981.1891	1.7625	335.3072	-0.013902	293.9919	-0.086298	0.01059	-0.03648	716.2385	0.57369	1071.2094	0.62998	443276.125	0.020334	1314.5247	0.66847	311.7877	0.14426	233.0292	-0.42883	0.010654	0.026028	846.8239	0.83307	1075.7287	0.63708	409689.0625	0.12866
025	2019-06-13t1756	1560466795.8	larva	51.9685	-1.9999	-200.0521	1464.1017	0.63425	472.4094	3.0409	443.9321	3.2221	0.010646	0.018321	868.3008	2.0658	1239.0538	1.3736	621218.375	3.0267	1444.8372	1.1422	369.1738	1.659	290.8894	1.6035	0.010663	0.033663	876.963	1.1234	1217.4591	1.3419	484725.25	1.6294
025	2019-06-13t2156	1560481195.19	adult	55.9684	1.9999	-196.0523	1572.6921	0.89694	393.3176	1.2498	344.7052	0.99561	0.010622	-0.005084	832.7439	1.7327	1230.2964	1.3723	518392.5938	1.2608	1384.1394	1.0297	335.0478	0.78318	255.563	0.30267	0.010614	-0.013613	836.0915	0.94198	1203.638	1.3853	441928.0938	0.7985
025	2019-06-14t0156	1560495598.29	adult	59.9692	6.0008	-192.0514	989.3413	-0.42723	354.3953	0.31823	315.6622	0.2983	0.01063	0.0028313	699.1425	0.41493	887.1947	-0.10529	466738.6562	0.32412	1547.2058	1.6593	342.1667	1.0116	270.3922	0.8234	0.01059	-0.037196	878.418	1.3573	1132.144	1.1578	452344.3125	1.0491
025	2019-06-14t0556	1560509998.75	adult	63.9693	10.0009	-188.0513	813.439	-0.83577	391.9279	1.2156	372.4104	1.6771	0.01059	-0.036084	695.742	0.38616	780.1897	-0.57071	518128.625	1.2551	997.4185	-0.13554	312.3275	0.17467	242.1985	-0.27036	0.010606	-0.021845	801.3305	0.89337	927.4039	0.24715	412272.375	0.19853
025	2019-06-14t0956	1560524403.29	adult	67.9706	14.0022	-184.05	1693.3329	1.2391	430.5282	2.1992	392.9767	2.2339	0.010654	0.026539	745.6861	0.90231	1107.5517	0.93077	565714.0625	2.1729	1218.3899	0.7083	353.0887	1.4262	287.3004	1.4335	0.010614	-0.014253	771.8979	0.76995	1074.7174	1.0933	465724	1.4415
025	2019-06-14t1356	1560538814.37	adult	71.9737	18.0052	-180.0469	1026.5347	-0.33238	424.9747	2.0915	410.0719	2.7465	0.01063	0.0030687	664.3379	0.077228	866.941	-0.15196	559691.6875	2.089	941.3953	-0.24512	369.8113	2.0221	320.47	2.7351	0.010622	-0.0066512	698.5043	0.25364	856.4953	0.019901	487411.3125	2.0272
025	2019-06-14t1756	1560553202.67	adult	75.9704	22.002	-176.0502	1351.7651	0.46109	346.3017	-0.0051073	312.6986	0.11588	0.01063	0.0031323	650.0687	-0.063535	927.1311	0.14946	456079.375	0.0023442	888.311	-0.40175	345.1871	1.3001	297.6406	1.8329	0.010614	-0.014682	647.614	-0.11838	759.5565	-0.46314	455301.7812	1.3159
025	2019-06-14t1959	1560560585.34	adult	78.0212	24.0527	-173.9994	762.9059	-0.96818	374.0871	0.75095	352.8664	1.2516	0.010614	-0.01248	608.7737	-0.49004	714.4071	-0.85134	493420.875	0.76953	870.5806	-0.44618	306.6418	0.024576	263.384	0.43809	0.010606	-0.0226	584.5558	-0.67989	777.4379	-0.3246	404767.1875	0.052439
025	2019-06-14t2359	1560574987.04	adult	82.0216	28.0532	-169.999	1460.6763	0.75107	363.5401	0.4805	305.9977	-0.073423	0.010614	-0.012511	810.4064	1.6627	1171.6418	1.3744	479509.4062	0.50017	907.0368	-0.22163	291.8015	-0.4628	248.2296	-0.20431	0.010663	0.032001	645.2578	0.021723	793.2751	-0.12733	383135.4375	-0.48727
025	2019-06-15t0359	1560589387.47	adult	86.0218	32.0533	-165.9988	1509.7189	0.87237	317.4868	-0.77219	286.4272	-0.57669	0.010606	-0.020295	626.1863	-0.22754	895.1077	0.066374	419082.5	-0.7378	1396.984	2.0476	299.9901	-0.1066	249.0597	-0.17039	0.010614	-0.015206	647.9537	0.20159	926.424	0.88392	395686.9375	-0.085639
025	2019-06-15t0759	1560603787.16	adult	90.0217	36.0532	-161.9989	1490.1436	0.81901	357.8122	0.49631	324.368	0.7028	0.010614	-0.012454	631.4302	-0.107	943.398	0.3367	471954.3438	0.51453	1070.2584	0.73263	322.7087	0.80223	269.0633	0.68477	0.010606	-0.023158	683.1711	0.74922	889.0527	0.80044	425975.4375	0.82937
025	2019-06-15t1159	1560618187.42	adult	94.0217	40.0533	-157.9989	1024.6473	-0.3175	326.0864	-0.34835	290.5619	-0.23725	0.010606	-0.020245	604.7303	-0.32776	738.1411	-0.66279	430434.0625	-0.31553	702.2742	-0.90998	293.2247	-0.2056	257.4077	0.20233	0.010663	0.031538	548.6177	-0.60651	629.6637	-0.89198	385004.0625	-0.23481
025	2019-06-15t1559	1560632588.06	adult	98.0219	44.0535	-153.9987	1035.3494	-0.29262	320.2786	-0.42482	281.4054	-0.41464	0.010614	-0.01251	577.73	-0.55497	711.8652	-0.77687	422447.4375	-0.39847	806.506	-0.32152	304.0001	0.27572	260.0327	0.32967	0.010654	0.023532	585.0042	-0.051228	687.5378	-0.36419	399456.0625	0.25155
025	2019-06-15t1959	1560646988.27	adult	102.022	48.0535	-149.9986	2711.3589	3.7559	388.5894	1.7832	323.6112	1.1027	0.010622	-0.0048579	750.0893	1.4572	1348.7846	2.5545	512160.7812	1.7772	751.0721	-0.52615	299.351	0.18054	253.5772	0.067948	0.010614	-0.015744	596.8307	0.23094	693.1035	-0.20726	394843.9375	0.19918
025	2019-06-15t2359	1560661387.88	adult	106.0219	52.0534	-145.9987	695.2009	-1.117	305.4143	-0.68313	290.2015	0.11932	0.010606	-0.020679	434.2647	-2.0606	535.8841	-1.6706	403146.875	-0.64777	863.264	0.16345	344.4376	1.9671	306.0604	2.3535	0.010622	-0.0079906	603.6324	0.45457	702.2381	-0.020038	453968.6875	1.9753
025	2019-06-16t0359	1560675788.7	adult	110.0221	56.0537	-141.9985	775.1715	-0.92552	356.9843	1.0503	327.9101	1.5344	0.010622	-0.0052278	589.9752	-0.1938	697.2221	-0.79876	470505.25	1.0518	847.0188	0.17324	325.5178	1.3289	282.102	1.3388	0.010622	-0.0079788	587.7947	0.39689	731.2213	0.33126	429032.5	1.3377
025	2019-06-16t0759	1560690188.62	adult	114.0221	60.0536	-137.9985	876.0369	-0.68019	377.2281	1.8241	333.536	1.8701	0.010606	-0.020915	666.3565	0.80184	797.6977	-0.22933	497941.0938	1.8355	804.1314	0.018345	306.7285	0.68528	269.006	0.79096	0.010614	-0.015674	550.287	0.05623	663.8531	-0.11032	404574.8438	0.70314
025	2019-06-16t1159	1560704587.79	adult	118.0219	64.0534	-133.9988	1108.0178	-0.10732	333.2679	0.51427	312.9162	1.2779	0.010638	0.010354	497.6556	-1.1658	656.6987	-0.98732	438580.5312	0.50527	739.4567	-0.28813	309.7384	0.86922	280.0529	1.2954	0.010606	-0.023279	519.9613	-0.21255	614.7342	-0.42563	408854.6875	0.8961
025	2019-06-16t1559	1560718987.65	adult	122.0218	68.0534	-129.9988	840.4651	-0.76643	368.5459	1.7826	311.3918	1.3378	0.010606	-0.020929	675.3837	1.1057	767.9053	-0.34272	486480.5312	1.7963	794.7994	0.12771	306.3411	0.79784	278.8966	1.2647	0.010671	0.039686	488.6401	-0.5099	661.3462	0.064264	401919.5625	0.75251
025	2019-06-16t1959	1560733387.77	adult	126.0218	72.0534	-125.9988	1216.1954	0.16867	358.0838	1.5307	314.1314	1.5343	0.010614	-0.013222	644.5083	0.80004	907.7284	0.48088	472312.5938	1.5392	777.6715	0.091019	346.4373	2.4015	309.9463	2.6561	0.010614	-0.014972	570.0656	0.61662	697.7921	0.46454	456950.875	2.4205
025	2019-06-16t2359	1560747789.03	adult	130.0222	76.0538	-121.9984	1380.2664	0.58345	326.0921	0.52291	279.4937	0.34059	0.01063	0.0021768	621.6173	0.57401	989.8637	0.98726	429463.25	0.52336	795.1158	0.26383	326.8611	1.6778	300.0086	2.227	0.010622	-0.006863	513.4211	-0.035361	631.645	-0.04095	430802.9062	1.6863
025	2019-06-17t0359	1560762189.05	adult	134.0222	80.0538	-117.9984	1354.9611	0.52857	332.5345	0.79385	287.0662	0.66732	0.010598	-0.029369	594.4056	0.27227	858.5236	0.24687	439278.125	0.82788	964.0717	1.4124	300.6089	0.67516	260.6137	0.45811	0.01063	0.0012592	541.0393	0.37584	727.2274	0.86137	395902	0.67394
025	2019-06-17t0759	1560776588.91	adult	138.0222	84.0537	-113.9984	1087.0073	-0.14221	326.2633	0.6147	290.968	0.84505	0.010646	0.017231	573.5967	0.03738	775.1962	-0.22797	429036.2812	0.5988	697.7604	-0.27	303.9647	0.81629	268.366	0.7942	0.010663	0.032978	518.1608	0.12683	627.5505	0.029457	399105.6875	0.77839
025	2019-06-17t1159	1560790994.19	adult	142.0236	88.0552	-109.997	1475.9614	0.87073	341.8072	1.1845	290.4528	0.84405	0.010614	-0.014301	617.516	0.65075	1100.5901	1.7339	450843.7188	1.2041	713.8929	-0.12541	323.4287	1.5901	300.2915	2.2406	0.010614	-0.013739	498.2459	-0.093084	604.892	-0.13196	426602.4375	1.6074
025	2019-06-17t1559	1560805389.5	adult	146.0223	92.0539	-105.9983	1302.7197	0.44298	358.5067	1.7936	321.3919	2.0193	0.010622	-0.0066034	556.6465	-0.13568	878.677	0.4255	472511.9062	1.8065	691.3743	-0.23972	303.1583	0.78787	276.2961	1.122	0.010614	-0.01341	502.7945	-0.00080876	616.567	0.013323	399865.75	0.80373
025	2019-06-17t1959	1560819789.32	adult	150.0223	96.0538	-101.9983	1273.2684	0.38745	351.8711	1.5695	310.3413	1.5989	0.010614	-0.014447	623.271	0.77651	941.8119	0.82775	464117.9375	1.5923	786.8141	0.45784	314.4866	1.2405	289.108	1.7002	0.01063	0.0025084	490.119	-0.1322	627.5399	0.15602	414178.875	1.2375
025	2019-06-17t2359	1560834189.61	adult	154.0224	100.0539	-97.9982	993.9625	-0.33746	329.9015	0.78991	288.5454	0.76299	0.010663	0.032619	593.5731	0.39678	837.0593	0.21341	433160.6875	0.75673	946.4335	1.6283	332.7962	1.9791	291.7357	1.8034	0.010614	-0.012909	604.6759	1.4032	807.743	1.8844	438958.25	1.9961
025	2019-06-18t0359	1560848590.44	adult	158.0226	104.0542	-93.998	754.8199	-0.96372	365.0159	2.0406	344.0621	2.853	0.010646	0.016948	550.6877	-0.1579	643.8515	-0.93895	479995.875	2.0242	775.6218	0.48242	311.1183	1.0972	284.966	1.4567	0.010646	0.018576	493.4699	-0.015052	601.1511	8.2962e-05	409120.625	1.0745
025	2019-06-18t0759	1560862990.04	adult	162.0225	108.054	-89.9981	980.82	-0.33311	310.7892	0.11112	275.3258	0.24224	0.010614	-0.014255	577.4965	0.22318	837.7102	0.26234	409930.9062	0.12925	576.3571	-0.88862	298.4547	0.5834	277.4827	1.0726	0.010614	-0.012628	442.8013	-0.62995	524.6471	-0.66979	393661.6875	0.59844
025	2019-06-18t1159	1560877390.32	adult	166.0226	112.0541	-85.998	641.5488	-1.2467	289.3524	-0.65199	264.8273	-0.16297	0.010687	0.056594	470.8739	-1.1694	587.3049	-1.2365	379051.6875	-0.7067	677.9646	-0.095883	311.9864	1.1402	288.4951	1.5754	0.01059	-0.035894	480.9172	-0.072235	554.6687	-0.32169	412446.0312	1.1852
025	2019-06-18t1559	1560891789.83	adult	170.0224	116.054	-81.9982	2633.7542	4.322	345.698	1.3807	290.1463	0.80033	0.010622	-0.0062137	676.5804	1.5852	984.8813	1.2077	455630	1.3906	554.5941	-0.93681	257.0054	-1.0921	231.0066	-1.2255	0.010622	-0.0046578	420.9946	-0.79543	470.7319	-1.0628	338733.0938	-1.0877
025	2019-06-18t1959	1560906189.96	adult	174.0225	120.054	-77.9981	822.9261	-0.71808	352.7776	1.6484	328.907	2.2932	0.01063	0.001742	531.2548	-0.31596	689.799	-0.56628	464608.0312	1.6477	750.3849	0.58101	295.5047	0.48977	269.2793	0.59705	0.010654	0.026736	479.02	0.029809	611.6171	0.3659	388293.1562	0.45955
025	2019-06-18t2359	1560920590.3	adult	178.0225	124.0541	-73.9981	1121.4882	0.15625	354.2793	1.7158	321.3502	2.0075	0.010654	0.025434	579.4133	0.35288	801.4236	0.14335	465522.9688	1.6846	836.6251	1.3162	333.3842	2.0501	306.4829	2.3776	0.010638	0.011058	517.3157	0.60467	648.5268	0.80818	438733.6562	2.0378
025	2019-06-19t0359	1560934990.63	adult	182.0226	128.0542	-69.998	741.9322	-0.92562	360.4092	1.9488	331.6062	2.4094	0.010638	0.0098746	576.4057	0.34879	666.5526	-0.65459	474298.5	1.935	572.1585	-0.58202	313.149	1.2561	299.1732	2.0087	0.010622	-0.0045411	426.6509	-0.48867	478.6319	-0.74701	412730.3438	1.2641
025	2019-06-19t0759	1560949390.41	adult	186.0226	132.0541	-65.998	1360.1974	0.92981	351.6017	1.6431	301.8664	1.2639	0.010654	0.025698	629.8157	1.0917	1035.505	1.6537	462004.6875	1.61	613.5507	-0.17441	324.6034	1.7511	308.2309	2.4351	0.010654	0.026922	460.9637	0.048613	568.9695	0.22754	426528.875	1.72
025	2019-06-19t1159	1560963790.58	adult	190.0226	136.0542	-61.998	720.8472	-0.95895	328.1725	0.82271	302.167	1.2818	0.01063	0.0022248	510.2317	-0.42977	614.6799	-0.90905	432203.1875	0.82022	565.9059	-0.4391	291.4019	0.45305	275.4565	0.84327	0.01063	0.0034877	412.3006	-0.48344	478.212	-0.55019	383776.2812	0.45195
025	2019-06-19t1559	1560978190.93	adult	194.0227	140.0543	-57.9979	945.1842	-0.24981	283.5562	-0.73035	248.5326	-0.77961	0.010646	0.017947	477.0412	-0.80766	695.8191	-0.3664	372876.4688	-0.74283	522.8752	-0.66867	294.3417	0.6146	282.6209	1.1848	0.010582	-0.043188	401.2304	-0.52522	456.0465	-0.65889	389414.125	0.66729
025	2019-06-19t1959	1560992591.04	adult	198.0228	144.0543	-53.9978	1284.0803	0.84574	332.6035	1.0245	286.809	0.70721	0.010638	0.010115	592.0591	0.73874	849.9567	0.64352	437706.1562	1.0132	576.2431	-0.15766	278.8234	0.043232	264.4383	0.30592	0.010663	0.035053	389.8744	-0.56936	512.0989	-0.0085757	366095.1562	0.0087823
025	2019-06-19t2359	1561006990.59	adult	202.0226	148.0542	-49.998	1350.0649	1.1253	341.1256	1.3521	295.5357	1.0549	0.010646	0.017992	605.3033	0.96999	935.1152	1.2436	448580.125	1.3323	635.5492	0.40376	323.0685	1.8574	311.4117	2.581	0.010638	0.011401	440.8965	0.19648	531.2602	0.2884	425158.1562	1.8467
025	2019-06-20t0359	1561021391.78	adult	206.023	152.0545	-45.9976	1385.9808	1.3137	322.4831	0.73872	277.7802	0.38803	0.01063	0.0023516	568.8839	0.56265	799.0729	0.44021	424710.1875	0.73927	678.4382	0.84942	306.4917	1.25	295.9552	1.8392	0.010646	0.019229	415.4913	-0.028849	509.6285	0.18754	403036.5312	1.2307
025	2019-06-20t0759	1561035790.8	adult	210.0227	156.0543	-41.9979	1023.1839	0.17711	327.5838	0.9519	296.5762	1.124	0.010622	-0.0054317	518.9108	-0.0099593	732.222	0.071335	431755.5	0.96172	506.3723	-0.40209	300.2296	1.0577	293.6998	1.7384	0.010663	0.034911	373.9997	-0.47135	435.234	-0.44127	394201.5	1.0207
025	2019-06-20t1159	1561050195.57	adult	214.024	160.0556	-37.9966	1663.8674	2.4407	334.2786	1.2302	292.9414	1.0085	0.01063	0.0024077	592.6125	1.0072	858.2335	0.95815	440244.875	1.2324	477.372	-0.54146	271.5789	-0.014776	263.9597	0.32637	0.01063	0.0033043	355.0671	-0.62853	433.7653	-0.35403	357669.375	-0.015486
025	2019-06-20t1559	1561064581.59	adult	218.0201	164.0517	-34.0005	952.7893	0.053725	317.809	0.72054	273.0268	0.2808	0.01063	0.0024056	596.3079	1.1313	765.7098	0.42682	418554.5	0.72356	451.1541	-0.66662	294.6602	0.97763	291.6459	1.6875	0.010598	-0.028155	356.1758	-0.5168	395.1369	-0.65492	389246.0938	1.0131
025	2019-06-20t1959	1561078982.07	adult	222.0203	168.0518	-30.0003	809.2823	-0.40597	290.1291	-0.16062	255.7095	-0.34138	0.010638	0.010233	535.6979	0.43704	724.9679	0.22665	381809.875	-0.16505	461.9265	-0.48438	268.9904	0.012361	265.3564	0.44166	0.010638	0.010648	334.8265	-0.72252	386.3934	-0.65152	353991.3438	0.003493
025	2019-06-20t2359	1561093382.06	adult	226.0203	172.0518	-26.0003	1314.4224	1.5162	343.4887	1.6812	299.8296	1.341	0.01063	0.0023863	610.7295	1.4664	1012.5275	2.229	452374.6875	1.6864	423.5407	-0.72318	278.0709	0.44771	276.3689	0.99886	0.010606	-0.020894	331.0713	-0.6817	372.8523	-0.70221	367053.5312	0.47311
025	2019-06-21t0359	1561107783.1	adult	230.0205	176.0521	-22.0001	969.5789	0.30445	313.7429	0.73665	280.7806	0.65563	0.010622	-0.005449	525.1311	0.45514	673.4185	0.015732	413513.1875	0.74918	421.1123	-0.65364	254.9313	-0.42978	250.3542	-0.23597	0.010622	-0.005564	319.3518	-0.76061	372.5751	-0.60622	335999.4375	-0.42268
025	2019-06-21t0759	1561122182.25	adult	234.0203	180.0519	-18.0003	880.942	0.028568	297.4902	0.25056	258.7604	-0.13203	0.010614	-0.013272	564.9316	1.0373	743.9935	0.57145	392389.5625	0.26961	400.1776	-0.75177	278.5507	0.60764	277.3435	1.0969	0.010622	-0.0058548	329.0535	-0.50977	350.8203	-0.7575	367129.75	0.61633
025	2019-06-21t1159	1561136581.1	adult	238.02	184.0516	-14.0006	486.7303	-1.5069	306.7662	0.60964	298.6006	1.3667	0.010646	0.018037	396.3859	-1.0246	443.6727	-1.4487	403397.5	0.59967	447.9315	-0.20601	289.6699	1.1414	283.3398	1.4142	0.01063	0.0016693	365.2442	0.18861	397.533	-0.089615	381495.25	1.142
025	2019-06-21t1559	1561150983.53	adult	242.0207	188.0522	-9.9999	778.2969	-0.26322	299.5957	0.42868	284.5056	0.87545	0.010671	0.041638	416.5162	-0.69064	605.7477	-0.24843	393069.5625	0.39671	460.1929	0.025942	293.2815	1.3691	286.7523	1.6069	0.01063	0.0013577	368.0011	0.37517	402.1628	0.096382	386251.7188	1.3703
025	2019-06-21t1959	1561165383.53	adult	246.0207	192.0522	-5.9999	599.5228	-0.9814	290.8035	0.19816	280.8273	0.76986	0.010638	0.010158	392.4443	-0.91746	510.1198	-0.86553	382697.4375	0.19575	417.2424	-0.28642	287.6476	1.2104	283.2594	1.4642	0.01063	0.0010301	355.1215	0.30104	384.4863	0.0036181	378831.8125	1.2117
025	2019-06-21t2359	1561179783.45	adult	250.0206	196.0522	-2	1073.3257	1.2063	314.1298	1.008	293.2472	1.2505	0.010638	0.010131	468.6051	0.12842	821.4308	1.4661	413394.75	1.009	410.6876	-0.2412	289.4919	1.3662	286.1714	1.6329	0.010606	-0.022747	347.4037	0.31475	379.6514	0.077036	382129.25	1.3963
025	2019-06-22t0359	1561194183.14	dead	254.0206	200.0521	2
026	2019-06-11t1158	1560272540.84	egg	-1.9924	-63.9617	-198.0152
026	2019-06-11t1557	1560286886.27	larva	1.9924	-59.9769	-194.0304
026	2019-06-11t1957	1560301286.69	larva	5.9925	-55.9767	-190.0303
026	2019-06-11t2357	1560315687.82	larva	9.9929	-51.9764	-186.0299
026	2019-06-12t0357	1560330088.08	larva	13.9929	-47.9763	-182.0299
026	2019-06-12t0757	1560344489.45	larva	17.9933	-43.976	-178.0295
026	2019-06-12t1157	1560358887.74	larva	21.9928	-39.9764	-174.03
026	2019-06-12t1557	1560373287.89	larva	25.9929	-35.9764	-170.0299
026	2019-06-12t1957	1560387688.66	larva	29.9931	-31.9762	-166.0297
026	2019-06-13t0920	1560435859.47	larva	43.3739	-18.5954	-152.6489
026	2019-06-13t0956	1560438019.57	larva	43.9739	-17.9954	-152.0489	766.2706	-0.9227	238.8296	-2.0361	202.1297	-1.9728	0.01063	0.0023799	497.6184	-1.5276	656.5936	-1.1177	314538.5625	-2.029	642.5175	-1.3783	246.5774	-1.4688	211.6062	-1.1249	0.010679	0.04992	474.1548	-1.564	584.0245	-1.469	323263	-1.4923
026	2019-06-13t1356	1560452404.33	larva	47.9697	-13.9996	-148.0531	1669.0867	1.0716	309.5173	-0.58111	269.3177	-0.62152	0.010614	-0.013116	514.2136	-1.387	945.3258	0.098847	408253.375	-0.56398	656.2836	-1.3339	249.3695	-1.4497	215.2541	-1.056	0.010614	-0.01315	487.5058	-1.4897	587.2707	-1.4547	328918.375	-1.4351
026	2019-06-13t1756	1560466800.23	larva	51.9685	-10.0008	-144.0543	584.3159	-1.3395	255.8648	-1.8511	229.6776	-1.5704	0.010614	-0.012997	432.1434	-2.208	529.1471	-1.6666	337485.6875	-1.8333	922.5536	-0.49486	281.2887	-0.65875	225.8158	-0.73429	0.010654	0.025792	614.8957	-0.64053	807.3663	-0.47682	369613.375	-0.67143
026	2019-06-13t2156	1560481199.52	larva	55.9683	-6.0009	-140.0545	1240.6083	0.14216	336.1505	-0.077886	291.6545	-0.22968	0.010614	-0.012896	622.0391	-0.35212	937.333	0.098469	443382.4375	-0.059359	1352.0294	0.9258	323.4271	0.46624	261.1942	0.50872	0.010598	-0.0292	746.2697	0.31092	1089.7995	0.86147	427247.25	0.49513
026	2019-06-14t0156	1560495602.76	larva	59.9692	-2	-136.0536	912.7962	-0.60345	310.8249	-0.72315	269.3289	-0.8085	0.01063	0.0028313	612.8804	-0.44712	770.1502	-0.62222	409356.375	-0.71464	936.7402	-0.38283	287.274	-0.53934	226.1854	-0.82477	0.010646	0.017485	663.2712	-0.22544	850.2842	-0.19129	377765.3438	-0.54691
026	2019-06-14t0556	1560510003.11	adult	63.9693	2	-132.0535	1591.6188	0.97876	375.7516	0.81719	327.7815	0.57245	0.01063	0.0029169	763.7582	1.0729	1028.5172	0.54383	494864.8125	0.82147	1167.4482	0.45392	323.0067	0.4879	261.9933	0.4819	0.010638	0.0094245	691.5421	0.044409	970.2053	0.46085	425076.875	0.48287
026	2019-06-14t0956	1560524407.73	adult	67.9706	6.0013	-128.0522	1572.9515	0.95473	374.5667	0.77703	317.4934	0.29375	0.010638	0.010832	714.6236	0.58539	1223.2198	1.4586	492929.7188	0.77387	1268.2747	0.888	355.0536	1.4861	283.1074	1.271	0.010598	-0.02984	844.2108	1.3606	1047.6289	0.95174	469025.8125	1.5178
026	2019-06-14t1356	1560538818.91	adult	71.9737	10.0044	-124.0491	857.3895	-0.7372	337.6111	-0.20265	286.4817	-0.55941	0.01063	0.0030687	693.1227	0.37405	792.8125	-0.49605	444633.875	-0.19448	894.9424	-0.41954	296.8626	-0.3008	242.1817	-0.36026	0.01063	0.0011719	655.6333	-0.11829	825.984	-0.14766	390968	-0.2957
026	2019-06-14t1756	1560553207.12	adult	75.9704	14.0012	-120.0524	1306.0663	0.35025	351.5161	0.13653	297.6368	-0.30414	0.01063	0.0031323	675.4824	0.20128	1015.1437	0.56511	462946.7812	0.1432	1017.3543	0.10501	313.4904	0.24496	255.6815	0.13963	0.010606	-0.022481	705.2052	0.41553	899.0301	0.34525	413807.4062	0.27172
026	2019-06-14t1959	1560560589.85	adult	78.0212	16.0519	-118.0016	734.2854	-1.0381	294.7104	-1.4425	265.8363	-1.2282	0.010606	-0.02028	538.6862	-1.224	653.5714	-1.1412	389017.7812	-1.4079	960.2765	-0.085216	297.4847	-0.2873	243.2068	-0.38478	0.010654	0.024374	659.3556	0.038737	831.8684	0.00021494	390894.9375	-0.30462
026	2019-06-14t2359	1560574991.51	adult	82.0217	20.0524	-114.0011	1536.3641	0.93745	361.9099	0.4341	311.6506	0.093888	0.010638	0.010961	667.0947	0.14861	1116.4744	1.1074	476273.375	0.43072	1449.8156	2.0757	346.8476	1.4862	287.8	1.4407	0.010614	-0.015043	760.5583	1.2037	1051.5632	1.5047	457492	1.5016
026	2019-06-15t0359	1560589392.01	adult	86.0218	24.0525	-110.001	1495.8063	0.83821	349.1068	0.14603	302.756	-0.080343	0.010638	0.010977	670.5741	0.24601	1203.1618	1.5774	459424.5	0.14444	712.8148	-0.98579	317.1523	0.51391	288.6714	1.4959	0.01063	0.00042745	545.0703	-0.89683	645.921	-0.97182	417689.5625	0.51554
026	2019-06-15t0759	1560603791.61	adult	90.0217	28.0524	-106.0011	1302.818	0.36172	346.6281	0.16585	301.7167	-0.0028858	0.010582	-0.043584	613.9128	-0.2958	911.5204	0.17834	458589	0.21758	1095.7297	0.85063	339.8795	1.433	275.9916	0.97897	0.010614	-0.015358	731.0649	1.2778	941.7293	1.1637	448301.0312	1.4495
026	2019-06-15t1159	1560618191.9	adult	94.0218	32.0525	-102.001	831.637	-0.78579	320.3923	-0.51912	272.604	-0.80929	0.010638	0.011027	615.9016	-0.2059	767.6762	-0.51406	421636.2188	-0.51367	904.9971	0.069726	304.7202	0.22167	242.9054	-0.41786	0.010646	0.015809	702.2015	1.1369	819.2604	0.46523	400707.0625	0.20681
026	2019-06-15t1559	1560632592.51	adult	98.0219	36.0527	-98.0009	995.4168	-0.38913	352.6571	0.55961	323.2104	0.94486	0.01063	0.003126	630.4057	0.028068	832.8676	-0.15816	464449.4375	0.55982	891.6878	0.10762	315.4401	0.70448	267.1113	0.63377	0.010663	0.031402	587.4911	-0.022288	772.8929	0.2683	414172.875	0.6692
026	2019-06-15t1959	1560646992.83	adult	102.022	40.0527	-94.0008	960.6374	-0.47363	319.8285	-0.33627	269.9308	-0.67666	0.010638	0.010802	640.8948	0.22717	803.9552	-0.27901	420894.2812	-0.33332	1152.0481	1.5791	352.6523	2.1906	306.3364	2.3419	0.010654	0.023429	699.3359	1.4502	910.259	1.4548	463385.1875	2.1578
026	2019-06-15t2359	1560661392.39	adult	106.0219	44.0526	-90.0009	772.7806	-0.92901	298.4626	-0.90049	256.6739	-1.0118	0.01063	0.0027563	583.1609	-0.34928	694.1157	-0.83274	393075.2188	-0.88403	835.1287	0.009448	314.6851	0.83897	263.728	0.52339	0.010622	-0.0079906	640.9713	0.90738	756.7655	0.41037	414754.9062	0.84809
026	2019-06-16t0359	1560675793.22	adult	110.0221	48.0529	-86.0007	803.5518	-0.85637	337.9384	0.44594	309.924	0.91774	0.010614	-0.01304	554.5136	-0.61026	667.6046	-0.95846	445740.6875	0.46204	716.9417	-0.56836	295.3544	0.17912	253.6794	0.10578	0.010646	0.015525	552.7517	-0.035356	653.3361	-0.30133	388391.0312	0.16283
026	2019-06-16t0759	1560690193.17	adult	114.0221	52.0528	-82.0007	1507.2006	0.86727	356.4361	1.1541	307.5083	0.96363	0.01063	0.0025201	572.4311	-0.32526	806.7792	-0.1795	469426.2812	1.1458	637.2369	-0.96818	299.833	0.42102	272.0388	0.9231	0.010622	-0.0078636	500.4526	-0.56734	563.2201	-0.94815	395179.9062	0.43003
026	2019-06-16t1159	1560704592.3	adult	118.0219	56.0526	-78.0009	1136.9235	-0.036011	343.136	0.83711	297.8824	0.74631	0.010638	0.010354	671.9042	0.96799	914.2897	0.4487	451567.0312	0.82425	679.5184	-0.65239	280.2292	-0.26736	237.7026	-0.55972	0.010671	0.039446	529.5242	-0.091631	595.0233	-0.59292	367660.7188	-0.30758
026	2019-06-16t1559	1560718992.18	adult	122.0218	60.0526	-74.001	652.837	-1.2313	308.0979	-0.22201	284.3555	0.36811	0.010663	0.03392	493.5582	-1.1612	587.3077	-1.364	404532.5312	-0.24542	972.0076	1.2266	297.3982	0.45195	255.2837	0.22401	0.010663	0.031803	561.0958	0.41241	737.7112	0.72153	390483.8438	0.4169
026	2019-06-16t1959	1560733392.31	adult	126.0219	64.0526	-70.0009	765.5603	-0.95223	286.0324	-0.88789	249.3901	-0.81728	0.01063	0.0024137	525.1645	-0.71141	659.7677	-0.94002	376704.625	-0.87474	833.4522	0.44219	326.2092	1.6163	287.1018	1.6424	0.01063	0.00066234	630.5299	1.3893	744.1442	0.86747	429617.4688	1.6153
026	2019-06-16t2359	1560747793.56	adult	130.0222	68.053	-66.0006	978.5616	-0.42133	293.5345	-0.58263	246.3527	-0.87663	0.010614	-0.013458	600.6279	0.3043	764.6979	-0.31992	387171.9375	-0.55868	707.7595	-0.29368	291.2538	0.29098	262.5803	0.55461	0.010614	-0.014674	485.5	-0.39302	585.5245	-0.44515	384163.8125	0.30746
026	2019-06-17t0359	1560762193.6	adult	134.0222	72.053	-62.0006	1044.2366	-0.25502	288.9597	-0.70222	249.8599	-0.71244	0.010638	0.0096892	543.7479	-0.38742	758.2227	-0.34239	380270.9375	-0.702	611.2169	-0.87025	269.6007	-0.53705	243.5576	-0.30985	0.01063	0.0012592	447.3938	-0.82549	529.6249	-0.88348	355064.125	-0.53812
026	2019-06-17t0759	1560776593.38	adult	138.0222	76.0529	-58.0006	1289.5386	0.37412	324.5954	0.55681	283.659	0.57173	0.010679	0.048739	558.5447	-0.16091	721.0741	-0.54915	425544.5938	0.50705	592.8889	-0.95858	265.8883	-0.67978	239.728	-0.50652	0.010622	-0.0062579	443.9982	-0.82651	531.7831	-0.82349	350440.75	-0.67342
026	2019-06-17t1159	1560790998.9	adult	142.0237	80.0544	-53.9991	1835.3173	1.799	343.5595	1.246	288.6147	0.77486	0.010614	-0.014301	659.1217	1.2037	1264.0103	2.7119	453154.9375	1.2656	574.0355	-1.0593	273.1741	-0.39847	243.1144	-0.38221	0.010646	0.017578	480.5604	-0.3213	540.4359	-0.71235	359223.9375	-0.41692
026	2019-06-17t1559	1560805394.03	adult	146.0224	84.0531	-50.0004	1071.4966	-0.1628	301.2497	-0.23026	256.5604	-0.43122	0.010646	0.016902	578.6757	0.15881	718.9182	-0.53716	396143.375	-0.24491	648.3873	-0.53189	276.1987	-0.28751	250.8037	-0.059595	0.010638	0.01006	441.2073	-0.79959	548.1939	-0.61011	363477.4375	-0.2983
026	2019-06-17t1959	1560819793.89	adult	150.0223	88.053	-46.0005	1474.6743	0.92173	334.028	0.93576	286.4966	0.69603	0.01063	0.001187	592.4473	0.36353	857.3723	0.31657	439914.9062	0.93863	626.5682	-0.64963	272.407	-0.45119	248.0766	-0.22114	0.010646	0.018191	455.5405	-0.5831	532.6402	-0.72028	358215.2812	-0.47052
026	2019-06-17t2359	1560834194.15	adult	154.0224	92.0531	-42.0004	1013.0626	-0.28632	295.5735	-0.43228	259.6917	-0.3297	0.010638	0.0090426	525.0722	-0.52005	749.5753	-0.31734	388974.6875	-0.43935	560.511	-1.0792	288.5509	0.18878	268.2441	0.69333	0.010671	0.042024	448.537	-0.64195	509.5958	-0.90094	378578.8125	0.14137
026	2019-06-18t0359	1560848595.06	adult	158.0226	96.0534	-38.0002	1201.6334	0.24101	320.3081	0.44634	281.3503	0.47739	0.010663	0.032678	567.8783	0.071516	775.778	-0.13812	420564.5938	0.41351	561.9472	-1.0369	277.1628	-0.28264	251.5063	-0.1364	0.01063	0.0028923	455.633	-0.51184	516.5821	-0.79783	365023.4375	-0.28583
026	2019-06-18t0759	1560862994.57	adult	162.0225	100.0532	-34.0003	1444.686	0.92973	312.053	0.15633	270.6041	0.062744	0.010598	-0.029843	575.0699	0.19087	798.6761	0.025108	412222	0.19152	608.2923	-0.65909	287.6233	0.14256	265.3326	0.4909	0.010614	-0.012628	455.0672	-0.46912	525.8779	-0.6581	379375.0625	0.15696
026	2019-06-18t1159	1560877394.92	adult	166.0226	104.0533	-30.0002	994.1403	-0.27523	296.8707	-0.38195	266.9351	-0.082427	0.010654	0.025038	508.6965	-0.66669	658.3049	-0.80443	390088.0625	-0.4056	506.2828	-1.3423	274.5331	-0.38463	262.2592	0.3136	0.010638	0.010943	402.6151	-1.096	461.7817	-1.208	361285.625	-0.39659
026	2019-06-18t1559	1560891794.4	adult	170.0225	108.0532	-26.0003	530.1644	-1.5493	247.7693	-2.1495	235.1122	-1.3118	0.010614	-0.014025	352.4401	-2.7158	428.653	-2.1814	326807.75	-2.1355	474.6076	-1.5242	265.2503	-0.75637	256.1609	-0.011133	0.01063	0.0031661	371.0454	-1.4474	422.7468	-1.5233	349334.6875	-0.75983
026	2019-06-18t1959	1560906194.62	adult	174.0225	112.0532	-22.0003	471.8891	-1.7128	235.4155	-2.5934	226.1296	-1.667	0.010646	0.017424	321.7814	-3.0918	398.3052	-2.3464	309571.375	-2.6046	444.6945	-1.6885	253.5385	-1.2175	247.3952	-0.46136	0.010671	0.042491	340.4682	-1.7757	395.5253	-1.7184	332642.5625	-1.2599
026	2019-06-18t2359	1560920594.85	adult	178.0226	116.0533	-18.0002	408.639	-1.8973	227.9225	-2.8523	221.0038	-1.87	0.01063	0.0018926	300.5314	-3.336	336.0678	-2.7069	300174	-2.8485	438.266	-1.6708	247.0238	-1.4565	244.3878	-0.6276	0.010622	-0.0046015	309.921	-2.0933	359.0436	-1.9944	325577.375	-1.4517
026	2019-06-19t0359	1560934995.18	adult	182.0227	120.0534	-14.0001	393.5373	-1.9463	225.2183	-2.9246	218.8077	-1.9545	0.010622	-0.0057842	301.2419	-3.2807	342.8755	-2.6439	296837.6875	-2.9125	361.3399	-2.1759	243.4518	-1.5658	243.5498	-0.6828	0.010622	-0.0045411	295.3691	-2.1931	322.0927	-2.2659	320869.5	-1.5606
026	2019-06-19t0759	1560949395.04	adult	186.0226	124.0534	-10.0002	440.4393	-1.8097	228.7169	-2.7606	222.3933	-1.8093	0.010614	-0.013479	297.9627	-3.2686	336.4933	-2.6594	301677.5625	-2.7408	374.6684	-1.9917	238.4855	-1.7221	237.8279	-0.96901	0.010622	-0.0044455	291.5586	-2.1453	317.6352	-2.2121	314323.9375	-1.7165
026	2019-06-19t1159	1560963795.19	adult	190.0227	128.0534	-6.0001	389.3894	-1.9626	226.5692	-2.7912	220.8387	-1.8593	0.010606	-0.02121	301.7943	-3.1554	343.0917	-2.5928	299071.2812	-2.7641	332.9609	-2.2192	241.9905	-1.5302	242.4188	-0.75256	0.010654	0.027031	288.6072	-2.0812	304.7172	-2.2328	317975.5625	-1.5537
026	2019-06-19t1559	1560978195.59	adult	194.0228	132.0535	-2	450.1873	-1.7743	234.176	-2.4734	225.1289	-1.6826	0.010622	-0.0055591	332.147	-2.6919	387.0003	-2.2916	308644	-2.4588	342.7719	-2.0499	243.7024	-1.4081	244.0302	-0.67763	0.010622	-0.004245	290.8245	-1.9489	310.4267	-2.0699	321199.75	-1.4017
026	2019-06-19t1959	1560992595.64	dead	198.0228	136.0535	2	417.5945	-1.8704	231.4405	-2.5215	223.3187	-1.7409	0.010622	-0.0055442	316.9669	-2.8183	352.9351	-2.4747	305038.5625	-2.507	343.7499	-1.9477	246.9976	-1.2227	247.5379	-0.50938	0.010622	-0.004186	293.2858	-1.8151	308.8823	-1.9788	325542.875	-1.216
027	2019-06-11t1158	1560272545.19	egg	-1.9924	-55.9609	-302.014
027	2019-06-11t1557	1560286890.72	larva	1.9924	-51.976	-298.0291
027	2019-06-11t1957	1560301291.16	larva	5.9926	-47.9759	-294.029
027	2019-06-11t2357	1560315692.41	larva	9.9929	-43.9756	-290.0286
027	2019-06-12t0357	1560330092.66	larva	13.993	-39.9755	-286.0286
027	2019-06-12t0757	1560344493.96	larva	17.9933	-35.9751	-282.0282
027	2019-06-12t1157	1560358892.29	larva	21.9929	-31.9756	-278.0287
027	2019-06-12t1557	1560373292.41	larva	25.9929	-27.9756	-274.0286
027	2019-06-12t1957	1560387693.25	larva	29.9931	-23.9753	-270.0284
027	2019-06-13t0920	1560435863.98	larva	43.3739	-10.5946	-256.6476	893.1873	-0.64557	300.9599	-0.695	257.7899	-0.78974	0.010606	-0.021078	604.9715	-0.49371	783.0225	-0.59288	397267.125	-0.67403	929.4779	-0.53359	276.0535	-0.73469	205.9174	-1.3126	0.010654	0.026306	656.3629	-0.43501	810.3695	-0.53578	362734.3125	-0.74688
027	2019-06-13t0956	1560438024.21	larva	43.974	-9.9945	-256.0476	909.7231	-0.60952	293.0823	-0.87364	233.3581	-1.3151	0.01063	0.0023799	642.499	-0.13476	821.4165	-0.43239	385989.375	-0.86714	1038.402	-0.20773	311.7025	0.14326	252.56	0.29457	0.010614	-0.012909	712.7951	-0.079492	927.8189	-0.044787	411135.5312	0.15727
027	2019-06-13t1356	1560452408.93	larva	47.9697	-5.9988	-252.0518	985.9774	-0.44059	341.6406	0.12539	291.5923	-0.13835	0.010598	-0.028704	710.6785	0.51973	844.4669	-0.3267	451307.25	0.15432	1061.3481	-0.10171	301.7687	-0.11159	238.3378	-0.24153	0.010614	-0.01315	769.0863	0.33054	956.9253	0.12831	398032.9375	-0.097001
027	2019-06-13t1756	1560466804.78	larva	51.9686	-1.9999	-248.053	676.3718	-1.133	345.365	0.17077	362.9211	1.41	0.010606	-0.020797	533.0868	-1.2189	613.3064	-1.3062	455881.8125	0.19468	2145.801	3.3393	442.9622	3.605	346.235	3.5918	0.010614	-0.013385	1136.2773	2.8689	1596.9913	3.025	584267.125	3.619
027	2019-06-13t2156	1560481204.1	adult	55.9684	1.9999	-244.0532	1067.6819	-0.25088	396.5038	1.3238	355.9341	1.255	0.010598	-0.028484	773.3155	1.1447	992.3357	0.33763	523781.5	1.3557	854.5712	-0.68347	341.7473	0.9659	297.122	1.8234	0.010646	0.017705	654.558	-0.33343	783.42	-0.54843	449397.75	0.95285
027	2019-06-14t0156	1560495607.32	adult	59.9693	6.0008	-240.0523	1494.7717	0.73635	441.1083	2.3908	398.9204	2.2871	0.010606	-0.020604	788.7321	1.3102	1118.4941	0.91625	582263	2.4154	1282.1074	0.77249	371.329	1.8356	289.2355	1.5259	0.010622	-0.0060209	889.2969	1.4373	1155.2283	1.2683	489411.625	1.8423
027	2019-06-14t0556	1560510007.71	adult	63.9694	10.0009	-236.0522	2773.2378	3.734	438.6005	2.365	383.8889	1.9612	0.010574	-0.051601	750.6992	0.94101	1299.2537	1.7589	580707	2.4217	1363.3831	1.1332	363.6576	1.6802	284.2201	1.3266	0.01063	0.0015893	845.2726	1.2332	1177.1933	1.4943	478937.0625	1.6789
027	2019-06-14t0956	1560524412.27	adult	67.9706	14.0022	-232.0509	664.4524	-1.1912	342.7025	-0.032727	323.3936	0.4454	0.010606	-0.02044	538.6924	-1.2095	603.2819	-1.3704	452367.2188	-0.005801	1052.7316	0.11155	338.0088	0.96591	268.967	0.72299	0.010622	-0.0064418	781.2882	0.84664	942.3645	0.40163	445495.5938	0.97425
027	2019-06-14t1356	1560538823.58	adult	71.9738	18.0053	-228.0478	1858.884	1.6597	445.9542	2.6425	404.7538	2.6042	0.010622	-0.0047551	826.2625	1.7469	1235.7114	1.5598	587767.625	2.6462	1340.094	1.2519	370.4583	2.0427	293.1548	1.6551	0.010614	-0.014462	870.5828	1.7466	1152.7263	1.6468	488634.5	2.0567
027	2019-06-14t1756	1560553211.79	adult	75.9705	22.002	-224.051	822.6957	-0.82206	319.085	-0.7444	276.3335	-0.89822	0.010638	0.010968	575.9082	-0.83629	725.8704	-0.80101	419915.875	-0.73939	1172.9481	0.71603	324.4802	0.6108	260.2601	0.3244	0.010622	-0.0068704	743.0733	0.76659	935.1313	0.5545	427664.9375	0.62045
027	2019-06-14t1959	1560560594.47	adult	78.0213	24.0528	-222.0003	922.6927	-0.57812	343.5823	-0.09202	313.7569	0.13721	0.01055	-0.074553	650.4743	-0.05332	822.5306	-0.33623	455933.6875	-0.012316	928.8826	-0.21155	314.7438	0.30052	267.4158	0.60252	0.010638	0.0086685	627.4281	-0.268	776.055	-0.33285	414202.875	0.29531
027	2019-06-14t2359	1560574996.18	adult	82.0217	28.0533	-217.9998	1664.9121	1.254	351.5221	0.13843	294.9912	-0.39918	0.010614	-0.012511	692.9263	0.42151	1073.3195	0.89852	463657.625	0.15993	957.3748	-0.0085723	315.9269	0.3914	256.3999	0.13535	0.010654	0.024131	648.3308	0.053229	824.78	0.071745	415128	0.36848
027	2019-06-15t0359	1560589396.72	adult	86.0219	32.0534	-213.9997	1560.4855	0.99704	425.8695	2.3752	361.1536	1.6948	0.010646	0.018824	901.2906	2.7074	1349.4176	2.2949	560018.4375	2.3443	1492.153	2.4696	371.8761	2.4925	302.5455	2.0796	0.010606	-0.023006	830.1108	2.1464	1125.5676	2.2014	490876.5	2.5152
027	2019-06-15t0759	1560603796.22	adult	90.0217	36.0533	-209.9998	916.9246	-0.5803	354.5802	0.40081	322.6432	0.64907	0.010679	0.050376	611.8574	-0.31796	775.5673	-0.49705	464854.625	0.35679	751.4913	-0.74421	337.5638	1.3479	307.9258	2.335	0.010638	0.0081099	549.2523	-0.72885	649.4864	-0.85155	444234.0312	1.3365
027	2019-06-15t1159	1560618196.52	adult	94.0218	40.0534	-205.9997	1112.4039	-0.10458	409.382	2.1496	368.6074	2.2489	0.010638	0.011027	704.9317	0.76523	897.6225	0.14033	538746.6875	2.1239	858.2689	-0.1561	328.3858	1.1013	288.4913	1.5316	0.010638	0.0079624	590.5401	-0.13062	719.6563	-0.24777	432155.75	1.0913
027	2019-06-15t1559	1560632597.18	adult	98.022	44.0535	-201.9995	948.6948	-0.50205	364.3955	0.9165	324.3326	0.98136	0.010614	-0.01251	649.8589	0.24338	814.5323	-0.25191	480637.625	0.92916	1297.7301	2.1533	358.3328	2.312	292.8131	1.7379	0.010614	-0.015641	775.742	2.1684	1049.0271	2.3145	472640.9375	2.3285
027	2019-06-15t1959	1560646997.5	adult	102.0221	48.0536	-197.9994	692.6855	-1.121	329.0539	-0.051906	307.2834	0.56151	0.01063	0.0029659	499.5402	-1.3652	583.9589	-1.4231	433364	-0.04496	1025.1538	0.91287	321.1859	1.004	266.9767	0.64548	0.010679	0.047076	617.7804	0.48012	822.6323	0.78413	421074.6875	0.94873
027	2019-06-15t2359	1560661397.05	adult	106.022	52.0535	-193.9996	632.7833	-1.2683	312.6022	-0.45839	287.7745	0.03744	0.010622	-0.0050675	493.8262	-1.376	563.3939	-1.5249	412009.6875	-0.43986	991.3858	0.86475	331.0407	1.4591	282.586	1.3387	0.010614	-0.015801	631.0512	0.78708	818.8594	0.90051	436642.6875	1.4773
027	2019-06-16t0359	1560675797.86	adult	110.0222	56.0537	-189.9993	2064.1814	2.2149	366.6333	1.3566	309.4113	0.90016	0.010622	-0.0052278	721.565	1.3516	953.9468	0.58549	483222.75	1.3547	636.2382	-1.0285	312.5141	0.83321	284.7364	1.4531	0.010638	0.0076784	515.8519	-0.4905	570.4908	-0.97421	411268.5625	0.82416
027	2019-06-16t0759	1560690197.82	adult	114.0222	60.0537	-185.9994	743.3406	-1.0055	288.6596	-1.0301	258.7107	-0.73579	0.010663	0.033934	501.3272	-1.1785	652.5337	-1.0258	379010.0312	-1.0413	716.1329	-0.50182	301.6493	0.49063	271.3541	0.89327	0.010654	0.023498	526.4236	-0.24237	601.4181	-0.63013	396367.1875	0.46455
027	2019-06-16t1159	1560704596.91	adult	118.0219	64.0535	-181.9996	603.4376	-1.3521	328.4518	0.35671	313.5052	1.2987	0.010614	-0.013117	466.3821	-1.5487	544.7668	-1.6113	433227.9688	0.3738	1051.6968	1.6095	346.8164	2.2973	297.7949	2.0726	0.010598	-0.031066	722.1074	2.3435	874.6071	1.7801	458144.4375	2.3363
027	2019-06-16t1559	1560718996.88	adult	122.0219	68.0535	-177.9996	1458.2081	0.76417	346.8552	1.0633	288.4314	0.5143	0.010606	-0.020929	682.9657	1.2002	1061.1703	1.3156	457848.8125	1.083	983.0961	1.2954	315.1497	1.1385	266.4055	0.71419	0.010614	-0.015241	641.2925	1.4333	860.6156	1.7794	415682.4062	1.1564
027	2019-06-16t1959	1560733397.05	adult	126.022	72.0535	-173.9996	1175.631	0.06777	350.2774	1.2686	306.5331	1.2583	0.010646	0.018097	686.8413	1.3362	929.2923	0.60445	460614.75	1.2438	710.4562	-0.33213	292.2738	0.29906	259.5055	0.41795	0.010654	0.024203	487.9687	-0.43245	608.6741	-0.31014	384047.75	0.27287
027	2019-06-16t2359	1560747798.25	adult	130.0223	76.0538	-169.9992	1363.9166	0.54256	345.1438	1.1698	297.1383	0.98865	0.01063	0.0021768	611.1272	0.43922	1054.8434	1.3645	454554.375	1.1653	735.7845	-0.11482	299.103	0.59669	262.1068	0.53345	0.010558	-0.069023	517.6424	0.018715	654.7144	0.16123	396610.5625	0.67544
027	2019-06-17t0359	1560762198.32	adult	134.0223	80.0539	-165.9992	942.697	-0.51108	331.8249	0.76949	300.1321	1.1519	0.010663	0.033267	551.062	-0.29217	653.8208	-0.95574	435686.0312	0.73475	926.7204	1.1708	309.277	1.014	258.7307	0.37332	0.010654	0.0248	603.8818	1.182	796.3301	1.4716	406389.9375	0.98523
027	2019-06-17t0759	1560776598.07	adult	138.0223	84.0538	-161.9993	1609.0096	1.1886	338.1161	1.0261	281.4945	0.49079	0.010622	-0.0062741	716.0283	1.9137	946.6525	0.78951	445637.0625	1.035	1090.1028	2.3061	331.4093	1.8946	282.141	1.4199	0.010614	-0.014069	666.0172	2.0275	867.9714	2.1707	437128.875	1.9127
027	2019-06-17t1159	1560791003.78	adult	142.0238	88.0554	-157.9977	1346.811	0.53712	366.2317	2.041	328.8111	2.2879	0.010622	-0.0064892	601.0081	0.43134	971.9218	0.9639	482693.375	2.0515	1311.2385	3.8634	368.8372	3.3868	320.2913	3.1581	0.010622	-0.0059274	730.8408	2.9083	996.305	3.3925	486127.5	3.3957
027	2019-06-17t1559	1560805398.73	adult	146.0224	92.054	-153.9991	1252.3135	0.31093	375.9859	2.4114	333.203	2.4657	0.010606	-0.022214	680.0659	1.5142	919.3017	0.6703	496301.375	2.4455	1023.6472	2.0187	350.3784	2.6714	303.4867	2.3823	0.010606	-0.02121	626.0954	1.5984	806.0039	1.7406	462499.5	2.7006
027	2019-06-17t1959	1560819798.63	adult	150.0224	96.0539	-149.9991	752.3816	-0.99431	334.0424	0.93627	312.1609	1.6678	0.010646	0.016869	520.7755	-0.59676	662.2579	-0.86461	439265.6875	0.92109	693.6904	-0.18575	312.7222	1.1696	277.8615	1.1736	0.010638	0.010344	529.459	0.38079	634.6046	0.22126	411542.375	1.1571
027	2019-06-17t2359	1560834198.84	adult	154.0225	100.054	-145.9991	1181.6182	0.16494	360.4669	1.8781	322.1836	2.0369	0.01063	0.0012076	656.2	1.235	818.8394	0.10287	474734.9688	1.8821	1082.7524	2.5847	343.7014	2.4204	289.7981	1.7118	0.01063	0.0027264	675.5679	2.3317	923.0598	2.9617	452654.75	2.4168
027	2019-06-18t0359	1560848599.84	adult	158.0227	104.0543	-141.9988	1349.2161	0.63893	314.1568	0.22699	252.6366	-0.61032	0.010654	0.024807	690.8106	1.7121	1091.09	1.7759	412802	0.20312	941.2725	1.6603	332.8799	1.9815	275.9017	1.0251	0.010614	-0.012743	688.4686	2.5452	832.6294	2.1841	439068.5625	1.9984
027	2019-06-18t0759	1560862999.25	adult	162.0226	108.0541	-137.999	1551.4103	1.2203	350.6405	1.5365	323.5932	2.0771	0.010646	0.017061	539.6629	-0.28058	876.7633	0.49969	461092.2812	1.5196	670.6344	-0.21101	292.1085	0.32511	242.8957	-0.58338	0.01072	0.08986	538.2446	0.62154	626.0482	0.29314	381493.6875	0.22243
027	2019-06-18t1159	1560877399.69	adult	166.0227	112.0542	-133.9988	1980.3955	2.4422	391.821	3.0284	335.8137	2.5496	0.010638	0.0093324	682.6949	1.6461	1415.6947	3.8041	515636.4062	3.0198	863.9063	1.2541	322.957	1.5869	278.2459	1.0825	0.010614	-0.012529	617.6169	1.7151	742.7715	1.4732	425980.3125	1.6036
027	2019-06-18t1559	1560891799.15	adult	170.0226	116.0541	-129.999	864.2107	-0.61696	346.37	1.4049	315.8332	1.7861	0.010638	0.0094448	586.9622	0.39608	721.4773	-0.39723	455822.9375	1.3959	732.6284	0.37059	304.9956	0.86215	263.1301	0.3253	0.01063	0.0031661	532.9349	0.66577	638.2699	0.54526	401679.25	0.85905
027	2019-06-18t1959	1560906199.44	adult	174.0226	120.0542	-125.9989	692.1224	-1.0887	302.6303	-0.1641	268.0488	-0.051789	0.010646	0.017424	528.0291	-0.3587	615.2617	-1.0215	397958.8125	-0.18034	886.3956	1.5908	292.8765	0.38285	250.5848	-0.3071	0.010606	-0.020243	534.4635	0.75231	675.4001	0.98112	386596.9375	0.40714
027	2019-06-18t2359	1560920599.61	adult	178.0227	124.0542	-121.9989	1112.3456	0.12991	346.3463	1.4291	315.6896	1.7888	0.010663	0.033305	578.7727	0.34441	754.8496	-0.14192	454752.75	1.3893	794.0045	0.99664	302.6573	0.80245	272.7608	0.74557	0.010654	0.026766	518.907	0.62538	629.3201	0.62223	397691.75	0.77217
027	2019-06-19t0359	1560934999.96	adult	182.0228	128.0543	-117.9988	1071.9554	0.041193	351.4816	1.627	316.4175	1.8218	0.010638	0.0098746	572.3884	0.2958	740.0312	-0.20299	462549.7812	1.6141	859.8177	1.5928	309.7105	1.1169	270.4208	0.61741	0.010598	-0.027942	564.1077	1.2959	716.5342	1.5613	409127.625	1.1533
027	2019-06-19t0759	1560949399.79	adult	186.0227	132.0543	-113.9988	864.4286	-0.54686	331.518	0.92337	313.0556	1.6966	0.01063	0.0021563	501.1437	-0.599	755.037	-0.076851	436609.1875	0.92087	797.201	1.2227	339.4497	2.3498	311.3096	2.584	0.01063	0.0033785	547.348	1.1674	663.9033	1.149	447055.3125	2.3487
027	2019-06-19t1159	1560963799.9	adult	190.0228	136.0543	-109.9988	745.8824	-0.88314	298.8405	-0.22061	263.7142	-0.20331	0.010614	-0.01341	533.4743	-0.12583	651.4483	-0.6811	394170.5625	-0.20374	641.5783	0.13918	303.0591	0.92095	280.904	1.1064	0.010638	0.011324	480.6457	0.3994	585.84	0.49366	398825.7188	0.91066
027	2019-06-19t1559	1560978200.42	adult	194.0229	140.0544	-105.9986	704.9427	-0.98969	294.518	-0.34342	260.2707	-0.32672	0.010646	0.017947	500.5062	-0.50251	600.7765	-0.9589	387291.1875	-0.35774	796.2806	1.4281	339.0983	2.4023	312.3755	2.6209	0.01063	0.0035791	535.683	1.2085	644.1671	1.164	446592.4375	2.4016
027	2019-06-19t1959	1560992600.39	adult	198.0229	144.0544	-101.9986	1511.9916	1.5602	360.7632	2.0116	319.8428	1.981	0.010654	0.025821	641.9352	1.3837	941.5227	1.218	474042.9062	1.9773	626.5219	0.22946	317.2461	1.5715	288.2191	1.4531	0.010598	-0.027587	485.7125	0.66668	570.6596	0.55918	419082.125	1.6091
027	2019-06-19t2359	1561007000.02	adult	202.0228	148.0543	-97.9987	1094.2698	0.30477	379.156	2.6748	336.2681	2.6206	0.010646	0.017992	678.0573	1.9055	918.6704	1.1396	498590.1875	2.65	708.4135	0.97031	327.0308	2.0149	302.1077	2.132	0.010671	0.042864	516.5076	1.1815	615.7377	1.1154	429064.375	1.9646
027	2019-06-20t0359	1561021401.17	adult	206.0231	152.0546	-93.9984
027	2019-06-20t0759	1561035800.3	adult	210.0229	156.0544	-89.9987	1308.9369	1.1355	366.5708	2.2913	341.4704	2.8408	0.010614	-0.013243	531.9707	0.15655	777.7734	0.36421	483506.875	2.3102	672.7468	0.92181	349.0134	2.9938	327.6535	3.3756	0.010614	-0.01214	532.174	1.6306	623.5657	1.4405	460348.6875	3.0139
027	2019-06-20t1159	1561050205.29	adult	214.0243	160.0558	-85.9973	1144.3452	0.65541	357.5567	2.0244	322.0815	2.1163	0.010614	-0.013228	575.278	0.78664	754.0927	0.28153	471617.3438	2.0448	610.3357	0.5394	310.2687	1.5292	289.902	1.5783	0.010654	0.026848	463.3462	0.84499	544.9922	0.78355	407693.0938	1.5003
027	2019-06-20t1559	1561064591.02	adult	218.0203	164.0518	-82.0012	953.0771	0.054741	358.3318	2.0942	329.8794	2.4302	0.01063	0.0024056	578.337	0.90277	722.7729	0.14479	471923.0625	2.0974	546.7438	0.1282	338.752	2.7481	330.6064	3.5696	0.01063	0.0030698	446.187	0.73962	487.1904	0.31004	446136.3125	2.7479
027	2019-06-20t1959	1561078991.53	adult	222.0204	168.052	-78.0011	713.0002	-0.75375	299.2569	0.14681	271.7076	0.26021	0.010606	-0.021038	516.8061	0.19692	601.4177	-0.59422	395019.0625	0.17297	649.1117	1.109	297.3668	1.1589	275.1944	0.91732	0.01063	0.0028124	465.3366	1.1483	535.1306	0.94807	391632.0312	1.1587
027	2019-06-20t2359	1561093391.63	adult	226.0205	172.052	-74.0011	1470.7856	2.0964	362.5169	2.3179	311.0497	1.7607	0.010614	-0.013249	665.8211	2.1664	1029.3088	2.3418	478159.8438	2.3422	619.3618	0.98496	300.8116	1.3723	279.119	1.1319	0.010646	0.018224	467.9841	1.3369	524.9834	0.97861	395567.1875	1.3538
027	2019-06-21t0359	1561107792.56	adult	230.0207	176.0523	-70.0008	835.3569	-0.20802	331.9951	1.3435	305.3079	1.5682	0.010638	0.01021	522.993	0.42799	740.834	0.47464	436905.625	1.3407	618.0186	1.1089	330.455	2.6609	317.4063	3.0115	0.010646	0.017942	456.8468	1.3286	525.8359	1.1366	434548.25	2.6415
027	2019-06-21t0759	1561122191.69	adult	234.0205	180.052	-66.0011	942.939	0.2726	346.4688	1.8687	315.1635	1.9554	0.010638	0.010199	571.8812	1.1255	758.3877	0.6707	455952.9375	1.8676	549.546	0.62264	286.8271	0.94864	273.3383	0.90271	0.010614	-0.013666	407.0363	0.71448	473.1078	0.67713	378324.875	0.96686
027	2019-06-21t1159	1561136590.64	adult	238.0202	184.0517	-62.0013
027	2019-06-21t1559	1561150993.06	adult	242.0209	188.0524	-58.0007
027	2019-06-21t1959	1561165393.08	adult	246.0209	192.0524	-54.0007
027	2019-06-21t2359	1561179793	adult	250.0208	196.0524	-50.0007	610.7431	-0.89433	322.1902	1.2683	303.6614	1.6283	0.010598	-0.028928	476.8438	0.23302	559.5395	-0.44317	425613.2188	1.3098	468.0019	0.35969	291.1131	1.4349	286.0913	1.6291	0.01063	0.00068643	392.4399	1.1462	424.5257	0.69057	383395.9375	1.4372
027	2019-06-22t0359	1561194192.72	adult	254.0208	200.0523	-46.0008
027	2019-06-22t0759	1561208593.18	adult	258.0209	204.0524	-42.0006
027	2019-06-22t1159	1561222993.35	adult	262.0209	208.0525	-38.0006
027	2019-06-22t1559	1561237393.42	adult	266.021	212.0525	-34.0006
027	2019-06-22t1959	1561251794.39	adult	270.0212	216.0528	-30.0003
027	2019-06-22t2359	1561266193.7	adult	274.021	220.0526	-26.0005
027	2019-06-23t0359	1561280594.67	adult	278.0213	224.0528	-22.0002
027	2019-06-23t0759	1561294994.39	adult	282.0212	228.0528	-18.0003
027	2019-06-23t1159	1561309394.58	adult	286.0213	232.0528	-14.0003
027	2019-06-23t1559	1561323794.97	adult	290.0214	236.0529	-10.0001
027	2019-06-23t1959	1561338194.96	adult	294.0214	240.0529	-6.0001
027	2019-06-23t2359	1561352595.75	adult	298.0216	244.0531	-1.9999
027	2019-06-24t0359	1561366995.25	dead	302.0215	248.053	1.9999
029	2019-06-11t1158	1560272553.84	egg	-1.9925	-51.9617	-266.0137
029	2019-06-11t1557	1560286899.59	larva	1.9925	-47.9768	-262.0288
029	2019-06-11t1957	1560301300.15	larva	5.9926	-43.9766	-258.0286
029	2019-06-11t2357	1560315701.49	larva	9.993	-39.9762	-254.0282
029	2019-06-12t0357	1560330101.75	larva	13.9931	-35.9762	-250.0282
029	2019-06-12t0757	1560344503.03	larva	17.9934	-31.9758	-246.0278
029	2019-06-12t1157	1560358901.36	larva	21.993	-27.9763	-242.0283
029	2019-06-12t1557	1560373301.44	larva	25.993	-23.9763	-238.0283
029	2019-06-12t1957	1560387702.44	larva	29.9933	-19.976	-234.028
029	2019-06-13t0920	1560435873.16	larva	43.374	-6.5952	-220.6472	1373.4701	0.40075	324.9347	-0.18329	272.6924	-0.47727	0.01063	0.0023569	665.4616	0.087003	1158.8906	0.96656	427939.0312	-0.17717	1030.6661	-0.23562	297.3562	-0.2098	225.2872	-0.643	0.01063	0.0027634	773.3171	0.28846	964.0845	0.097909	391618.125	-0.20712
029	2019-06-13t0956	1560438033.35	larva	43.9741	-5.9952	-220.0472	1727.8645	1.1766	348.2682	0.30879	293.0865	-0.057229	0.01063	0.0023799	730.4657	0.71093	1210.2405	1.1843	458669.25	0.31471	1330.252	0.65523	354.5165	1.2031	276.2502	1.1157	0.010614	-0.012909	998.0183	1.6948	1246.7972	1.2766	467607.2188	1.2174
029	2019-06-13t1356	1560452418.03	larva	47.9698	-1.9994	-216.0514	2037.2834	1.8867	392.0315	1.2337	330.0289	0.69541	0.01063	0.0025195	803.7318	1.4228	1383.6433	1.9482	516305.5	1.2387	1088.1355	-0.02022	338.1419	0.81725	265.648	0.72205	0.010646	0.018168	796.5229	0.50791	968.7739	0.17906	444656.5625	0.80564
029	2019-06-13t1756	1560466813.89	adult	51.9687	1.9994	-212.0526	896.0445	-0.64019	379.269	0.9367	365.4786	1.4672	0.010606	-0.020797	689.5765	0.31453	818.2164	-0.42866	500635.0312	0.96126	1024.1304	-0.17647	325.4645	0.50629	253.7172	0.26808	0.01063	0.0022499	734.5159	0.16463	894.5476	-0.090184	428636.75	0.50832
029	2019-06-13t2156	1560481213.18	adult	55.9685	5.9992	-208.0528	1703.2668	1.1937	407.7845	1.5858	355.0059	1.2335	0.010654	0.026282	822.1483	1.6279	1373.2076	1.9937	535828.875	1.5677	1201.0901	0.43752	346.572	1.0975	272.8999	0.93705	0.010671	0.041318	828.1494	0.88619	1038.2732	0.62436	454702.4375	1.0625
029	2019-06-14t0156	1560495616.6	adult	59.9694	10.0002	-204.0518	691.5935	-1.1127	347.1498	0.14505	331.339	0.67278	0.010654	0.026374	519.3345	-1.382	604.7458	-1.3527	456154.8438	0.13253	799.3165	-0.84254	283.184	-0.6549	235.0179	-0.49547	0.010598	-0.02942	601.8777	-0.67708	728.5783	-0.77383	374086	-0.62565
029	2019-06-14t0556	1560510016.87	adult	63.9695	14.0003	-200.0517	989.7922	-0.42456	363.5947	0.51779	308.1871	0.087438	0.010614	-0.012719	764.9837	1.0852	909.1842	0.0082429	479581.375	0.53657	883.8114	-0.5294	288.6637	-0.51942	235.8654	-0.51104	0.010614	-0.014045	651.4243	-0.26581	753.3746	-0.62175	380747.4375	-0.50154
029	2019-06-14t0956	1560524421.57	adult	67.9708	18.0016	-196.0504	923.1458	-0.58014	354.1127	0.25724	325.6131	0.50245	0.010598	-0.028228	675.2828	0.18402	825.8199	-0.35486	467782.9375	0.29051	880.3171	-0.50954	298.8143	-0.23039	235.3287	-0.58062	0.01063	0.0013814	701.2967	0.19333	819.8616	-0.23856	393538.4375	-0.22588
029	2019-06-14t1356	1560538832.87	adult	71.9739	22.0047	-192.0473	818.2197	-0.83094	338.646	-0.17548	323.5376	0.43179	0.010638	0.010904	606.9306	-0.51474	719.0802	-0.8383	445658.125	-0.17415	770.4325	-0.88703	308.4176	0.067141	263.8631	0.49698	0.01055	-0.076529	599.1374	-0.60843	719.5217	-0.73233	409270.1875	0.14512
029	2019-06-14t1756	1560553221.01	adult	75.9706	26.0014	-188.0506	1136.1107	-0.061938	351.8097	0.1445	302.5066	-0.16834	0.010638	0.010968	623.6059	-0.33928	953.0434	0.27184	462981.5	0.14391	818.2911	-0.67672	299.7949	-0.21096	253.4223	0.048458	0.01063	0.00095265	601.4116	-0.5467	716.7136	-0.71146	394829.875	-0.20585
029	2019-06-14t1959	1560560603.74	adult	78.0214	28.0522	-185.9998	1450.0135	0.70915	381.8526	0.96555	327.5508	0.53024	0.010614	-0.01248	734.3902	0.82551	1133.8224	1.1468	503663.625	0.98316	810.2625	-0.68892	266.606	-1.339	217.388	-1.4377	0.010598	-0.030387	594.5261	-0.5841	707.5649	-0.74156	352186.5625	-1.3009
029	2019-06-14t2359	1560575005.37	adult	82.0218	32.0526	-181.9994	684.1398	-1.1612	317.3138	-0.83525	290.1223	-0.54329	0.010638	0.010961	514.759	-1.4608	606.1187	-1.3629	417584.9062	-0.82899	665.5641	-1.2437	293.2151	-0.41275	248.0436	-0.21204	0.010582	-0.046169	533.3413	-1.1256	619.677	-1.2243	387923.625	-0.35919
029	2019-06-15t0359	1560589406.04	adult	86.022	36.0528	-177.9992	2040.3315	2.1754	357.6396	0.39382	294.5372	-0.33017	0.010606	-0.020295	685.275	0.40285	1208.0414	1.6014	472084.25	0.4213	938.5618	0.015125	329.2956	0.95296	278.5154	1.0687	0.010614	-0.015206	683.0995	0.57684	817.0939	0.16063	434340.8438	0.97051
029	2019-06-15t0759	1560603805.54	adult	90.0219	40.0527	-173.9993	888.6395	-0.64935	320.974	-0.59215	286.0486	-0.49101	0.010606	-0.020254	599.0053	-0.45648	774.1888	-0.50389	423685.625	-0.55791	742.8058	-0.78445	311.2305	0.3806	275.6196	0.96317	0.010606	-0.023158	551.9943	-0.69858	677.2753	-0.65992	410824.25	0.40855
029	2019-06-15t1159	1560618205.8	adult	94.022	44.0527	-169.9993	1240.5697	0.20638	338.3217	0.018578	284.9347	-0.41649	0.010654	0.026735	609.3309	-0.27757	834.88	-0.17563	444554.6875	0.0025043	765.4344	-0.60474	282.5983	-0.60056	242.0688	-0.45364	0.010614	-0.015506	540.2674	-0.7013	656.2718	-0.7015	372747.1562	-0.57951
029	2019-06-15t1559	1560632606.5	adult	98.0222	48.0529	-165.9991	940.7276	-0.52131	311.7788	-0.68324	278.1209	-0.52145	0.010614	-0.01251	608.5865	-0.21343	804.6848	-0.30226	411236.25	-0.65426	902.304	0.16111	321.6074	0.93562	276.2239	1.0253	0.010614	-0.015641	635.3395	0.53454	807.2549	0.52294	424200.0938	0.95378
029	2019-06-15t1959	1560647006.82	adult	102.0223	52.053	-161.999	798.7629	-0.86469	271.959	-1.8118	264.779	-0.84742	0.01063	0.0029659	407.6971	-2.3998	561.5087	-1.5399	358170.0625	-1.7838	983.2347	0.69278	316.8582	0.84078	271.5581	0.84294	0.010606	-0.023543	644.7428	0.80083	844.7389	0.95334	418252.8438	0.8681
029	2019-06-15t2359	1560661406.38	adult	106.0221	56.0529	-157.9991	1387.4888	0.56059	291.864	-1.1068	239.6966	-1.5845	0.010614	-0.012879	583.1272	-0.34966	953.222	0.53926	384968.6562	-1.0742	617.5802	-1.1813	251.8665	-1.5429	230.6772	-0.90549	0.010606	-0.0236	424.3098	-1.72	508.812	-1.5468	332463.8438	-1.5173
029	2019-06-16t0359	1560675807.26	adult	110.0224	60.0531	-153.9989	1231.6903	0.18671	308.6918	-0.48218	256.5372	-0.91279	0.010606	-0.02084	608.1584	0.019751	1032.703	1.0101	407473.1562	-0.44929	644.3514	-0.98221	277.9197	-0.48545	248.2582	-0.12939	0.01063	-0.00015615	478.5845	-0.95018	567.8827	-0.99539	366020.3125	-0.48383
029	2019-06-16t0759	1560690207.13	adult	114.0223	64.0531	-149.9989	565.3653	-1.4419	267.3629	-1.7164	248.9878	-1.0744	0.01056	-0.065923	426.2745	-2.0791	498.2247	-1.8724	253192.625	-4.0846	664.0004	-0.80997	273.1488	-0.60161	246.3363	-0.19675	0.010598	-0.031261	449.8387	-1.2007	579.2293	-0.81486	360829.5625	-0.56851
029	2019-06-16t1159	1560704606.26	adult	118.0221	68.0529	-145.9991	878.3422	-0.67394	307.2361	-0.33737	266.4416	-0.36544	0.010622	-0.0053056	586.7871	-0.074296	769.0034	-0.36125	404937.1562	-0.32108	817.8035	0.18802	291.6169	0.17125	261.1669	0.46813	0.010654	0.023693	517.6506	-0.24176	708.9949	0.37443	383184.5312	0.14603
029	2019-06-16t1559	1560719006.28	adult	122.0221	72.0529	-141.9991	1338.1372	0.46666	323.6444	0.29357	279.1855	0.18268	0.010646	0.01819	568.0859	-0.23203	799.3833	-0.16471	425592.375	0.27929	682.7922	-0.56686	273.5048	-0.47218	249.0935	-0.048817	0.010679	0.04758	462.7469	-0.83949	557.8642	-0.82638	358564.8125	-0.51984
029	2019-06-16t1959	1560733406.33	adult	126.0221	76.0529	-137.9991	807.2054	-0.84865	274.5164	-1.2744	238.1014	-1.2273	0.010598	-0.02881	548.226	-0.41934	683.6886	-0.80295	362636.0938	-1.2299	548.2301	-1.3534	268.1208	-0.63848	249.0932	-0.044049	0.010614	-0.014972	423.186	-1.2603	491.8207	-1.3259	353651.375	-0.62258
029	2019-06-16t2359	1560747807.63	adult	130.0225	80.0532	-133.9988	720.3441	-1.0672	260.2171	-1.714	236.5613	-1.2363	0.010638	0.010012	425.4624	-1.9466	599.9316	-1.2765	342445.6875	-1.703	641.1341	-0.71888	298.7419	0.58263	275.8667	1.1483	0.010646	0.016642	494.5523	-0.27706	597.6682	-0.33872	392845.5625	0.56413
029	2019-06-17t0359	1560762207.7	adult	134.0225	84.0533	-129.9987	938.7089	-0.52114	292.3306	-0.58648	255.1256	-0.51716	0.010614	-0.013781	530.2251	-0.56351	702.6872	-0.66865	385584.0625	-0.56424	610.7367	-0.87335	261.9037	-0.83795	237.079	-0.60155	0.01059	-0.037738	448.033	-0.81729	521.598	-0.95435	346236.7188	-0.80012
029	2019-06-17t0759	1560776607.47	adult	138.0224	88.0532	-125.9988	1106.072	-0.093608	296.3358	-0.42415	248.7923	-0.73208	0.010654	0.02509	542.8684	-0.36741	873.8303	0.35736	389385.25	-0.44312	753.5209	0.096122	284.6001	0.055433	255.1562	0.19422	0.010638	0.0094006	493.8673	-0.18546	630.0017	0.051293	374533.75	0.045343
029	2019-06-17t1159	1560791013.53	adult	142.0241	92.0549	-121.9971	999.8223	-0.35921	309.0569	0.036026	267.7883	-0.0090738	0.010614	-0.014301	606.9021	0.50968	834.7089	0.14277	407646	0.05476	747.3383	0.097928	276.2201	-0.27795	245.1589	-0.28843	0.010606	-0.021539	512.7111	0.093579	649.5409	0.27009	364610.4688	-0.25509
029	2019-06-17t1559	1560805408.19	adult	146.0226	96.0534	-117.9986	958.6722	-0.45838	301.989	-0.20413	266.7586	-0.045753	0.010646	0.016902	531.4841	-0.47205	705.5203	-0.61789	397115.4688	-0.21879	678.8248	-0.32501	271.8166	-0.46231	242.4601	-0.44633	0.010622	-0.0055986	488.2565	-0.18936	574.3385	-0.37172	358254.2188	-0.45648
029	2019-06-17t1959	1560819808.05	adult	150.0226	100.0534	-113.9986
029	2019-06-17t2359	1560834208.3	adult	154.0227	104.0534	-109.9986	803.7985	-0.84657	317.2071	0.33795	287.9019	0.73862	0.010638	0.0090426	534.2597	-0.39708	687.1306	-0.69618	417444.5	0.33131	721.0923	0.047403	296.2373	0.49979	262.9278	0.44212	0.01059	-0.036274	529.3708	0.41682	652.5463	0.43452	391625.75	0.54214
029	2019-06-18t0359	1560848609.35	adult	158.023	108.0537	-105.9983	1111.9764	-0.00072877	320.4865	0.4527	278.8568	0.38293	0.010606	-0.022168	566.3117	0.050611	857.219	0.35626	423042.125	0.48065	789.6247	0.58199	295.7654	0.47329	264.1627	0.4662	0.010638	0.010728	513.2858	0.24513	681.4757	0.75795	389227.1875	0.46082
029	2019-06-18t0759	1560863008.72	adult	162.0228	112.0535	-101.9985	1495.5133	1.0681	341.8088	1.2206	283.7948	0.56419	0.010679	0.048569	684.8282	1.6523	1115.5667	1.951	448111.3125	1.1668	903.5756	1.4632	296.3771	0.49885	258.8218	0.17916	0.010614	-0.012628	564.8624	0.97057	753.9686	1.5079	390921.375	0.51376
029	2019-06-18t1159	1560877409.25	adult	166.0229	116.0537	-97.9983	742.2733	-0.96921	306.7207	-0.028161	282.9716	0.53037	0.01063	0.0014973	490.2454	-0.91194	651.1914	-0.84772	403951.125	-0.027369	659.9594	-0.2266	281.8553	-0.086518	248.8971	-0.32905	0.010614	-0.012529	508.8813	0.29339	593.6769	0.050534	371767.0625	-0.072526
029	2019-06-18t1559	1560891808.65	adult	170.0228	120.0535	-93.9985	1044.9778	-0.11242	313.5826	0.22294	276.6683	0.28307	0.010622	-0.0062137	560.7095	0.047739	818.5412	0.19418	413301.7812	0.23204	512.7881	-1.2438	271.6462	-0.49591	248.0093	-0.40466	0.010663	0.034581	433.1664	-0.63654	481.0238	-0.96398	356671.5	-0.53292
029	2019-06-18t1959	1560906208.93	adult	174.0228	124.0536	-89.9984	1191.1074	0.32524	320.2626	0.47318	268.3927	-0.038537	0.010622	-0.0060813	610.3623	0.73234	915.2372	0.81048	422106.1562	0.48196	594.2891	-0.57785	270.4342	-0.53014	250.1859	-0.32639	0.010614	-0.012443	421.3537	-0.72165	479.8518	-0.90502	356702.75	-0.51652
029	2019-06-18t2359	1560920609.16	adult	178.0229	128.0537	-85.9983	1209.8708	0.41086	311.5263	0.17022	266.445	-0.1141	0.010606	-0.021542	583.6564	0.40901	927.1179	0.91323	411214.6875	0.19571	592.1641	-0.51679	276.7759	-0.24846	257.3056	-0.002415	0.010638	0.011058	426.8043	-0.57277	528.791	-0.35102	364237.125	-0.25952
029	2019-06-19t0359	1560935009.61	adult	182.023	132.0538	-81.9982	1058.2678	0.0010961	308.9395	0.093427	267.563	-0.068247	0.01063	0.0020392	583.6967	0.44496	810.9106	0.23263	406873.25	0.093224	519.8116	-0.97777	256.907	-1.021	236.4162	-1.028	0.010654	0.026826	414.3939	-0.64779	482.6464	-0.70805	337575.8438	-1.0469
029	2019-06-19t0759	1560949409.31	adult	186.0229	136.0537	-77.9983	673.2039	-1.1164	277.2506	-1.0214	250.8782	-0.70778	0.010654	0.025698	450.5357	-1.2639	583.5754	-1.1348	364307.3125	-1.0412	496.5904	-1.0642	253.0646	-1.1341	239.457	-0.89024	0.010614	-0.012258	364.629	-1.199	439.1528	-1.0325	333792.1875	-1.1203
029	2019-06-19t1159	1560963809.45	adult	190.023	140.0537	-73.9983	1158.8837	0.36743	314.6307	0.34104	271.7544	0.10722	0.01063	0.0022248	559.7165	0.21732	887.9592	0.78517	414368.5938	0.34006	451.2741	-1.3151	263.6618	-0.66039	256.3385	-0.080194	0.010638	0.011324	355.1414	-1.2218	399.6127	-1.3125	346978.875	-0.66965
029	2019-06-19t1559	1560978210.03	adult	194.0231	144.0539	-69.9981	714.8497	-0.95918	308.4918	0.14982	279.4736	0.41419	0.010663	0.033678	521.885	-0.22448	627.4622	-0.79254	405049.7812	0.11667	460.7173	-1.1454	279.6138	0.026313	271.5596	0.651	0.010598	-0.027646	373.4548	-0.88336	417.4106	-1.0333	369369.8438	0.059328
029	2019-06-19t1959	1560992610	adult	198.0231	148.0539	-65.9981	844.9051	-0.53094	302.5518	-0.028864	266.7538	-0.066103	0.010614	-0.013356	553.9719	0.24626	742.9576	-0.02778	399065.75	-0.012101	441.7737	-1.193	259.2513	-0.73526	249.5145	-0.41402	0.010622	-0.004186	360.8252	-0.94399	403.2725	-1.0636	341693.25	-0.7282
029	2019-06-19t2359	1561007009.59	adult	202.023	152.0538	-61.9982	963.1583	-0.11581	298.0551	-0.14593	262.2336	-0.22516	0.010646	0.017992	543.0061	0.16894	804.782	0.41913	391942.5	-0.16003	414.473	-1.3152	255.3268	-0.835	247.8909	-0.48445	0.010622	-0.0042593	340.4057	-1.1126	367.5933	-1.3139	336520.6875	-0.82807
029	2019-06-20t0359	1561021410.74	adult	206.0233	156.0541	-57.9979	657.853	-1.0724	286.7242	-0.4974	254.9673	-0.48705	0.010663	0.033765	497.9641	-0.34506	599.2061	-0.83408	376468.875	-0.52479	387.4285	-1.4359	254.9958	-0.79362	249.7323	-0.39043	0.010638	0.011381	334.9235	-1.0867	364.4771	-1.2452	335574.4688	-0.80201
029	2019-06-20t0759	1561035810.08	adult	210.0232	160.0539	-53.9981	1036.2218	0.22084	309.8034	0.34104	269.2333	0.078408	0.010622	-0.0054317	567.0833	0.60421	848.8445	0.82117	408320.9375	0.35107	452.5008	-0.83075	264.4225	-0.36338	256.399	-0.06008	0.010663	0.034911	362.2708	-0.6272	403.1334	-0.76201	347186.75	-0.39591
029	2019-06-20t1159	1561050215.11	adult	214.0246	164.0553	-49.9967	733.9462	-0.75492	292.0472	-0.21071	264.3169	-0.079631	0.010654	0.02595	486.4895	-0.34332	631.2523	-0.51659	383750	-0.23058	455.5476	-0.71885	286.1928	0.56842	280.6486	1.1318	0.010654	0.026848	356.5042	-0.60897	389.2078	-0.80973	376057.375	0.5417
029	2019-06-20t1559	1561064600.62	adult	218.0205	168.0513	-46.0007	792.1588	-0.51191	322.6011	0.88299	293.5805	1.0579	0.010606	-0.02103	547.8416	0.51497	638.539	-0.4085	425833.4688	0.91095	478.9697	-0.43533	278.2879	0.32022	268.6202	0.57522	0.01063	0.0030697	375.4686	-0.2475	423.6053	-0.35649	366505.1562	0.3196
029	2019-06-20t1959	1561079001.11	adult	222.0207	172.0514	-42.0006
029	2019-06-20t2359	1561093401.22	adult	226.0207	176.0515	-38.0005
029	2019-06-21t0359	1561107802.22	adult	230.021	180.0517	-34.0003
029	2019-06-21t0759	1561122201.36	adult	234.0207	184.0515	-30.0005
029	2019-06-21t1159	1561136600.35	adult	238.0205	188.0512	-26.0008
029	2019-06-21t1559	1561151002.79	adult	242.0211	192.0519	-22.0001
029	2019-06-21t1959	1561165402.78	adult	246.0211	196.0519	-18.0001
029	2019-06-21t2359	1561179802.74	adult	250.0211	200.0519	-14.0001
029	2019-06-22t0359	1561194202.46	adult	254.021	204.0518	-10.0002
029	2019-06-22t0759	1561208602.97	adult	258.0212	208.0519	-6.0001
029	2019-06-22t1159	1561223003.14	adult	262.0212	212.052	-2
029	2019-06-22t1559	1561237403.17	dead	266.0212	216.052	2
032	2019-06-11t1158	1560272567.13	egg	-1.9925	-55.9611	-270.0142
032	2019-06-11t1557	1560286913.01	larva	1.9925	-51.9761	-266.0292
032	2019-06-11t1957	1560301313.5	larva	5.9926	-47.976	-262.0291
032	2019-06-11t2357	1560315714.91	larva	9.993	-43.9756	-258.0287
032	2019-06-12t0357	1560330115.31	larva	13.9931	-39.9755	-254.0286
032	2019-06-12t0757	1560344516.45	larva	17.9934	-35.9751	-250.0283
032	2019-06-12t1157	1560358914.81	larva	21.993	-31.9756	-246.0287
032	2019-06-12t1557	1560373314.93	larva	25.993	-27.9756	-242.0287
032	2019-06-12t1957	1560387715.89	larva	29.9933	-23.9753	-238.0284
032	2019-06-13t0920	1560435886.72	larva	43.3741	-10.5945	-224.6476	2083.4106	1.9474	363.8054	0.64634	303.4196	0.16703	0.010614	-0.013278	757.1809	0.96752	1228.6052	1.2558	479859.25	0.66389	1467.9987	1.0522	360.4852	1.3457	294.5842	1.7525	0.010646	0.018447	914.8752	1.1641	1112.059	0.70793	474038.0625	1.3331
032	2019-06-13t0956	1560438047.02	larva	43.9742	-9.9944	-224.0476	1109.2306	-0.17395	296.6248	-0.79774	241.4818	-1.144	0.010654	0.025922	674.8362	0.17612	959.2262	0.14062	389765	-0.80574	914.5296	-0.57401	284.6357	-0.52673	231.2264	-0.44487	0.010614	-0.012909	687.4769	-0.23699	818.1943	-0.49891	375434.4375	-0.51293
032	2019-06-13t1356	1560452431.58	larva	47.9699	-5.9987	-220.0518	1654.402	1.0391	368.1663	0.70878	319.4673	0.46631	0.010646	0.018202	762.5256	1.0229	1119.7599	0.83483	484138.625	0.70208	1300.4901	0.62578	336.4001	0.77278	261.2856	0.56813	0.01059	-0.036514	848.5121	0.84398	1199.6834	1.1679	444720.9375	0.80689
032	2019-06-13t1756	1560466827.28	larva	51.9687	-1.9999	-216.053	1030.1259	-0.33938	324.8419	-0.29287	300.0372	0.0034452	0.010614	-0.012997	624.4352	-0.32377	867.0811	-0.21939	428466.5312	-0.27492	1460.3297	1.1908	324.5727	0.48277	257.2895	0.39641	0.010654	0.025792	826.6419	0.78473	1163.2605	1.1015	426488.5625	0.46538
032	2019-06-13t2156	1560481226.64	adult	55.9685	1.9999	-212.0532	929.019	-0.56604	370.6438	0.72321	352.2441	1.1697	0.010598	-0.028484	587.2245	-0.69659	791.2068	-0.5369	489620.4375	0.75444	931.9888	-0.43302	351.7423	1.2385	300.3845	1.9427	0.010663	0.033435	729.6159	0.19391	855.3672	-0.21734	461837.5938	1.2099
032	2019-06-14t0156	1560495629.97	adult	59.9694	6.0008	-208.0523	656.7507	-1.1929	306.3833	-0.82931	316.7392	0.32402	0.010638	0.010667	469.5955	-1.879	592.5607	-1.4066	403200.375	-0.82608	821.4783	-0.76841	330.2944	0.67619	286.2872	1.416	0.010622	-0.0060209	653.8285	-0.2949	734.6863	-0.7446	435328.0312	0.68493
032	2019-06-14t0556	1560510030.41	adult	63.9695	10.001	-204.0522	1406.046	0.54605	429.1227	2.1316	387.1377	2.0417	0.010663	0.034331	858.7736	2.0321	1273.6321	1.644	563438.125	2.0998	1531.2507	1.7152	355.2086	1.4324	290.4751	1.5643	0.01063	0.0015893	741.4154	0.43007	1058.3139	0.90077	467809.6875	1.4318
032	2019-06-14t0956	1560524435.35	adult	67.9709	14.0023	-200.0508	902.759	-0.62829	370.4508	0.67243	350.0251	1.1299	0.010622	-0.0048275	642.4876	-0.15057	755.1374	-0.67741	488254.125	0.684	799.4744	-0.80076	337.217	0.94174	299.773	1.9168	0.010622	-0.0064418	596.4689	-0.66284	713.9954	-0.79181	444451.9688	0.95015
032	2019-06-14t1356	1560538846.75	adult	71.9741	18.0055	-196.0476	1302.2135	0.32742	363.5039	0.47729	334.3763	0.7217	0.010614	-0.012567	624.424	-0.33435	1018.555	0.55181	479461.5938	0.49673	911.2533	-0.35829	313.7739	0.2377	258.9386	0.30227	0.010646	0.016854	651.9067	-0.15062	807.9053	-0.24694	412612.625	0.22562
032	2019-06-14t1756	1560553234.53	adult	75.9707	22.0021	-192.051	821.7141	-0.82444	322.3361	-0.65609	260.6111	-1.3367	0.010663	0.034547	647.4661	-0.090654	734.8955	-0.75839	423227.3125	-0.67147	1034.5237	0.17244	339.1105	1.0978	277.2672	1.0107	0.010638	0.0087876	762.7745	0.94924	914.554	0.43523	446269.4375	1.0886
032	2019-06-14t1959	1560560617.42	adult	78.0215	24.0529	-190.0002	984.8521	-0.42638	383.3557	1.0071	367.6769	1.6736	0.010606	-0.02028	669.5108	0.14604	822.7989	-0.33495	506029.5312	1.0325	1057.0183	0.30411	315.3388	0.32079	256.4741	0.15629	0.010638	0.0086685	755.7244	0.96459	906.4948	0.44555	414985.8438	0.31546
032	2019-06-14t2359	1560575018.88	adult	82.0219	28.0533	-185.9998	1242.861	0.21468	392.4182	1.3025	350.0806	1.2313	0.010606	-0.020311	728.0497	0.79258	1000.2885	0.54503	517992.0938	1.3262	895.3584	-0.27105	323.1481	0.64708	273.3728	0.84096	0.010671	0.039884	667.9973	0.25485	810.7302	-0.017028	423970.25	0.605
032	2019-06-15t0359	1560589419.78	adult	86.0221	32.0536	-181.9996	1882.358	1.7875	387.1458	1.2507	342.8102	1.1372	0.010638	0.010977	692.3616	0.47845	1047.7275	0.81501	509483.8438	1.2392	1435.5662	2.2187	339.9608	1.3386	275.1846	0.92859	0.010606	-0.023006	792.2058	1.7417	1075.4035	1.8696	448748.3125	1.3642
032	2019-06-15t0759	1560603819.11	adult	90.022	36.0534	-177.9998	1287.422	0.32414	415.8257	2.2104	383.2174	2.5362	0.01063	0.003182	725.6613	0.90866	970.8798	0.47323	547642.375	2.1962	925.5242	0.062087	315.5617	0.5397	258.5487	0.23829	0.010654	0.023815	682.7319	0.74439	826.5679	0.36957	414648.0625	0.51475
032	2019-06-15t1159	1560618219.42	adult	94.022	40.0535	-173.9997	1470.0916	0.76326	405.609	2.0365	362.6587	2.0594	0.010622	-0.0046323	754.1194	1.3018	1066.0723	0.98861	534592.625	2.0304	803.3367	-0.42156	321.4323	0.84283	281.0444	1.2132	0.010582	-0.046631	621.2909	0.21846	733.1114	-0.15145	425254.9375	0.89719
032	2019-06-15t1559	1560632620.12	adult	98.0222	44.0537	-169.9995	530.2684	-1.5133	336.693	0.074248	327.0265	1.069	0.010654	0.026669	451.7408	-1.9495	498.3591	-1.8686	442414.5625	0.057093	749.5475	-0.60847	312.4592	0.59276	276.9994	1.0586	0.010606	-0.02344	566.4811	-0.26677	680.2006	-0.41855	412446.1562	0.62021
032	2019-06-15t1959	1560647020.42	adult	102.0223	48.0537	-165.9994	765.4415	-0.9452	310.558	-0.62202	273.9088	-0.54479	0.01059	-0.036035	578.5488	-0.47515	672.2292	-0.96407	410557.6875	-0.57234	726.0726	-0.6574	324.6631	1.1351	295.226	1.8631	0.010574	-0.054621	530.4363	-0.55875	626.5502	-0.71664	429853.875	1.1996
032	2019-06-15t2359	1560661420.12	adult	106.0222	52.0537	-161.9995	727.1931	-1.0395	344.3225	0.5334	317.4187	1.0375	0.010614	-0.012879	565.108	-0.55676	646.7965	-1.0833	454161.4375	0.54894	729.267	-0.56999	287.8157	-0.17984	242.2744	-0.40411	0.010622	-0.0079906	561.1588	-0.060484	654.4596	-0.39716	379341.0625	-0.16986
032	2019-06-16t0359	1560675820.87	adult	110.0224	56.0539	-157.9993	1412.4196	0.62702	372.5322	1.5438	326.1028	1.4725	0.010622	-0.0052278	652.8552	0.54467	991.7041	0.78907	490997.4375	1.5398	587.1009	-1.3086	299.7938	0.34835	276.9457	1.1151	0.01059	-0.039151	476.997	-0.96975	532.8522	-1.2799	396327.4375	0.39226
032	2019-06-16t0759	1560690220.82	adult	114.0224	60.0538	-153.9993	948.6804	-0.50209	331.1125	0.33798	301.5912	0.75757	0.010622	-0.0053036	561.1894	-0.46016	724.6076	-0.63034	436406.2188	0.34707	750.8972	-0.29632	290.7516	0.072998	261.0115	0.44264	0.010654	0.023498	516.3041	-0.36898	641.5995	-0.29559	382047.625	0.048289
032	2019-06-16t1159	1560704620.03	adult	118.0222	64.0536	-149.9995	762.614	-0.95945	340.0842	0.73728	306.56	1.0532	0.01063	0.002518	584.6658	-0.10027	671.3722	-0.90552	447890.9375	0.73397	645.2765	-0.86048	292.7387	0.21447	267.3459	0.73879	0.01063	0.00015352	472.0218	-0.8187	557.5043	-0.91136	385536.9062	0.21476
032	2019-06-16t1559	1560719019.97	adult	122.0222	68.0536	-145.9995	1030.3026	-0.29607	324.1016	0.30873	279.5622	0.19619	0.01063	0.0025067	583.5515	-0.03921	782.8712	-0.25809	426841.8125	0.31042	865.7332	0.56759	300.8059	0.58375	269.101	0.833	0.010614	-0.015241	550.9329	0.28306	752.0229	0.84472	396762.9375	0.60118
032	2019-06-16t1959	1560733420.14	adult	126.0222	72.0537	-141.9995	859.3975	-0.71883	286.5543	-0.87036	251.5087	-0.74032	0.010646	0.018097	534.6901	-0.59077	708.9952	-0.65793	376818.8438	-0.87185	663.7167	-0.62638	252.4079	-1.2484	221.9026	-1.2505	0.010614	-0.014972	470.3692	-0.65734	562.1721	-0.71437	332926.0625	-1.2331
032	2019-06-16t2359	1560747821.36	adult	130.0226	76.054	-137.9991	738.5764	-1.0216	312.0838	0.047248	287.4031	0.6311	0.010606	-0.021258	502.8073	-0.95269	603.4932	-1.2558	411950.625	0.075301	570.0814	-1.1723	257.2193	-1.0346	230.3548	-0.88533	0.01063	0.00096008	434.9458	-1.0406	511.6716	-1.0924	338757.8438	-1.035
032	2019-06-17t0359	1560762221.56	adult	134.0226	80.0541	-133.9991	754.7557	-0.98504	287.7885	-0.74242	252.0827	-0.63001	0.010646	0.017536	527.1403	-0.60368	649.2743	-0.98245	378441.875	-0.74942	615.964	-0.83954	269.7885	-0.52971	242.7654	-0.34552	0.010606	-0.022175	442.9974	-0.88189	552.7494	-0.67928	356120.8125	-0.50676
032	2019-06-17t0759	1560776621.26	adult	138.0226	84.054	-129.9992	1086.943	-0.14238	340.4348	1.1066	304.5151	1.3516	0.010654	0.02509	587.6317	0.22227	720.7854	-0.55086	447331.2812	1.0795	855.6279	0.76655	289.4901	0.24757	259.5403	0.39334	0.01063	0.0015654	521.5483	0.17037	652.5239	0.25189	381258.4688	0.24596
032	2019-06-17t1159	1560791027.91	adult	142.0244	88.0558	-125.9973	626.8346	-1.3227	306.2968	-0.060766	283.8232	0.5945	0.010622	-0.0064892	484.6778	-1.1148	566.2884	-1.4636	403699.125	-0.050254	892.0441	1.0642	294.3537	0.43958	259.9527	0.3902	0.010622	-0.0059274	546.89	0.53463	696.6686	0.69446	387958.1562	0.44637
032	2019-06-17t1559	1560805422.02	adult	146.0228	92.0542	-121.9989	737.2628	-1.0385	287.7668	-0.70683	258.5487	-0.35607	0.010622	-0.0066034	503.1607	-0.85069	614.107	-1.1687	379276.6875	-0.69797	683.9476	-0.29019	277.1536	-0.24942	247.1448	-0.22919	0.010663	0.033638	508.9065	0.078468	606.4879	-0.078575	363902.6875	-0.28542
032	2019-06-17t1959	1560819821.98	adult	150.0228	96.0542	-117.999	722.7696	-1.0729	329.1991	0.76425	312.2173	1.6699	0.010614	-0.014447	510.3102	-0.73698	612.6622	-1.1648	434213.6562	0.78464	959.0076	1.6479	314.3636	1.2356	277.2286	1.1439	0.010703	0.073459	542.255	0.54766	671.2144	0.55931	411187.625	1.1462
032	2019-06-17t2359	1560834222.27	adult	154.0228	100.0543	-113.9989	680.317	-1.1772	293.5067	-0.50586	273.518	0.1939	0.010614	-0.014427	469.9898	-1.2573	548.7385	-1.5358	387135.4062	-0.48914	752.1389	0.26522	315.1513	1.2651	280.5114	1.273	0.010622	-0.0050973	532.8739	0.46271	628.6141	0.21094	415369.4375	1.2715
032	2019-06-18t0359	1560848623.56	adult	158.0232	104.0546	-109.9985	1142.2137	0.0808	334.7686	0.96198	284.3623	0.59149	0.010606	-0.022168	625.1069	0.83525	868.2183	0.42303	441894.5625	0.9916	624.0968	-0.59499	265.0015	-0.77684	229.1178	-1.2024	0.010654	0.026435	508.3541	0.18038	579.1427	-0.20756	348211.9375	-0.80445
032	2019-06-18t0759	1560863022.81	adult	162.023	108.0544	-105.9987	1322.4779	0.59703	366.3881	2.0998	317.7902	1.8565	0.01063	0.0013793	648.6222	1.1702	1015.9133	1.3454	482533.125	2.1023	787.4974	0.62893	283.0964	-0.041684	251.4802	-0.17236	0.01063	0.0030073	494.3139	0.045507	595.7911	0.0058157	372837.9375	-0.045049
032	2019-06-18t1159	1560877423.25	adult	166.0231	112.0545	-101.9986	1138.075	0.12136	359.713	1.8752	321.562	2.005	0.01055	-0.076205	609.4063	0.67194	753.5549	-0.22486	477339.1875	1.9749	722.6274	0.22839	285.6098	0.066347	256.5153	0.037348	0.010614	-0.012529	511.0594	0.32187	624.1432	0.34125	376719.375	0.080589
032	2019-06-18t1559	1560891822.93	adult	170.023	116.0544	-97.9987
032	2019-06-18t1959	1560906223.11	adult	174.0231	120.0545	-93.9986	1207.3593	0.3713	343.168	1.301	294.5684	0.97007	0.010606	-0.021692	611.6785	0.74978	816.5852	0.20801	452981.75	1.3288	590.7617	-0.60403	273.7758	-0.3942	247.726	-0.44537	0.01063	0.0031926	458.4248	-0.23856	531.2744	-0.40903	360562.75	-0.39725
032	2019-06-18t2359	1560920623.12	adult	178.0231	124.0545	-89.9986	917.2067	-0.43223	330.6291	0.86084	287.0888	0.68362	0.010622	-0.0059308	600.7084	0.63456	741.0118	-0.22667	435769.1562	0.86888	547.7766	-0.84961	276.3014	-0.26773	261.6085	0.20583	0.010598	-0.028002	410.4993	-0.78487	495.0891	-0.6773	364994.1562	-0.23617
032	2019-06-19t0359	1560935023.65	adult	182.0232	128.0546	-85.9985	788.857	-0.78815	312.9071	0.23645	281.1196	0.45623	0.010614	-0.013596	537.8678	-0.15952	664.2542	-0.66871	412724.4375	0.25305	549.8146	-0.75094	288.0888	0.24148	271.7085	0.67972	0.010614	-0.012353	424.3036	-0.51913	491.1358	-0.62567	379989.1562	0.2573
032	2019-06-19t0759	1560949423.38	adult	186.0231	132.0546	-81.9986	926.3757	-0.36234	303.604	-0.076958	270.6853	0.05814	0.010646	0.017839	490.7518	-0.73553	661.5836	-0.65348	399239.2812	-0.093239	563.5711	-0.55461	283.1232	0.078175	267.7145	0.47606	0.010558	-0.066612	421.0924	-0.46774	487.1077	-0.56705	375421.375	0.15474
032	2019-06-19t1159	1560963823.53	adult	190.0232	136.0546	-77.9985	775.9097	-0.79222	292.2987	-0.45329	254.2765	-0.56782	0.01063	0.0022248	527.7139	-0.20115	626.2259	-0.83746	384957.3438	-0.45179	640.5637	0.13143	269.8964	-0.41014	251.68	-0.30522	0.010614	-0.012148	407.4833	-0.54565	491.37	-0.42256	355993.375	-0.39488
032	2019-06-19t1559	1560978224.19	adult	194.0234	140.0548	-73.9983	805.3965	-0.68032	315.9377	0.41265	287.9616	0.74169	0.010606	-0.021171	501.0416	-0.49554	614.7107	-0.87203	417037.8125	0.43693	567.7513	-0.32449	284.4418	0.21916	271.8888	0.66689	0.010622	-0.004245	411.9098	-0.3875	480.3019	-0.42384	374894.3125	0.22689
032	2019-06-19t1959	1560992624.14	adult	198.0234	144.0548	-69.9984
032	2019-06-19t2359	1561007023.7	adult	202.0232	148.0547	-65.9985	1029.2168	0.096094	334.3667	1.117	305.4121	1.4345	0.010663	0.033722	516.9045	-0.16669	683.9797	-0.34507	439023.5	1.0805	474.4699	-0.84868	276.6731	0.013432	268.9351	0.53113	0.01063	0.0035648	372.264	-0.69758	411.4826	-0.88421	364378.4375	0.012596
032	2019-06-20t0359	1561021424.97	adult	206.0236	152.055	-61.9981	1089.5159	0.34218	348.1916	1.6274	309.3398	1.5986	0.010614	-0.013284	603.2043	1.0019	827.4048	0.62085	459264.75	1.6447	456.3181	-0.89491	271.3282	-0.14545	264.9142	0.34191	0.010622	-0.0042791	355.2519	-0.81977	402.7132	-0.86777	357610.5625	-0.13803
032	2019-06-20t0759	1561035824.16	adult	210.0234	156.0548	-57.9984	918.2225	-0.17492	336.378	1.254	302.6184	1.3551	0.010614	-0.013243	567.9082	0.61473	717.0918	-0.025934	443682.5312	1.2725	425.688	-1.0441	264.2711	-0.36938	261.0404	0.16371	0.010614	-0.01214	330.5999	-1.0481	360.7524	-1.1855	348573.625	-0.35412
032	2019-06-20t1159	1561050229.8	adult	214.0249	160.0563	-53.9968
032	2019-06-20t1559	1561064614.8	adult	218.0208	164.0522	-50.001	704.5757	-0.82032	330.275	1.1431	308.0688	1.6056	0.010598	-0.028818	495.9279	-0.1452	612.1848	-0.58161	436293.2812	1.1802	408.795	-1.0188	259.6314	-0.42891	256.6204	-0.0044546	0.010622	-0.0047541	325.313	-0.94759	366.5413	-0.95466	342194.1875	-0.42173
032	2019-06-20t1959	1561079015.35	adult	222.0209	168.0523	-46.0008	957.4062	0.12908	329.8547	1.1774	295.999	1.1737	0.010614	-0.013238	576.3159	0.95332	705.5507	0.097652	435078.375	1.1981	368.3246	-1.2811	262.8755	-0.2347	260.4708	0.20545	0.01059	-0.036188	316.6096	-0.98364	338.3752	-1.1679	347521.4375	-0.19505
032	2019-06-20t2359	1561093415.39	adult	226.0209	172.0523	-42.0008	989.7576	0.31148	344.0876	1.7013	306.5422	1.5921	0.01063	0.0023863	621.7489	1.6064	812.9401	0.88707	453163.3438	1.7064	355.4854	-1.3168	258.3101	-0.35574	256.1851	0.02217	0.010622	-0.0052825	307.5801	-1.028	328.3698	-1.1937	340452.6562	-0.34851
032	2019-06-21t0359	1561107816.44	adult	230.0212	176.0526	-38.0005	539.7064	-1.3368	302.2814	0.35559	282.8031	0.73088	0.01063	0.0023746	432.4642	-0.72174	491.9501	-1.2195	398104.625	0.35956	377.596	-1.0432	256.9547	-0.34697	255.717	0.02376	0.010558	-0.067728	310.4063	-0.89652	327.988	-1.1132	340721.9375	-0.27584
032	2019-06-21t0759	1561122215.62	adult	234.021	180.0524	-34.0007	791.951	-0.3217	316.1156	0.8659	289.6478	1.0111	0.010638	0.010199	510.7352	0.34921	680.7318	0.13527	416008.125	0.86337	399.0682	-0.76196	261.4149	-0.098357	260.0882	0.26037	0.010598	-0.029254	309.2919	-0.81999	341.7323	-0.8641	345329.0312	-0.066242
032	2019-06-21t1159	1561136614.64	adult	238.0207	184.0521	-30.001	744.1037	-0.46037	309.2195	0.6902	287.3581	0.95281	0.01063	0.0023537	481.359	0.053995	641.2619	-0.068091	407242	0.69578	364.0004	-1.0015	269.3523	0.29827	268.8248	0.70982	0.010606	-0.021765	312.8726	-0.66341	330.521	-0.90295	355545	0.32353
032	2019-06-21t1559	1561151017.06	adult	242.0214	188.0528	-26.0003	604.3068	-0.99554	294.0368	0.24726	277.4612	0.61743	0.010622	-0.005482	436.1238	-0.44177	525.6521	-0.81581	387540.5	0.25925	403.0329	-0.53326	288.2561	1.159	286.4147	1.5905	0.01063	0.0013576	342.9779	-0.047989	365.8863	-0.36041	379633.3125	1.16
032	2019-06-21t1959	1561165417.11	adult	246.0214	192.0528	-22.0003	628.9545	-0.85287	285.5976	0.029208	269.842	0.36946	0.010646	0.018005	418.7251	-0.58386	515.2474	-0.82867	375560.875	0.019208	449.0486	0.03538	264.5056	0.23598	263.0589	0.48194	0.010638	0.008865	311.3824	-0.47033	336.7253	-0.62203	348089.4375	0.2273
032	2019-06-21t2359	1561179817.16	adult	250.0214	196.0528	-18.0003	569.8817	-1.0799	289.7309	0.22029	275.6566	0.61224	0.010614	-0.01334	425.8674	-0.41418	520.4182	-0.72837	382155	0.2397	349.2321	-0.88549	261.6464	0.18513	260.8133	0.39884	0.01063	0.00068638	303.6569	-0.49289	324.2797	-0.67999	344588.3125	0.18489
032	2019-06-22t0359	1561194216.9	adult	254.0213	200.0528	-14.0004	537.1259	-1.2028	287.0418	0.19115	274.0936	0.5874	0.010663	0.033675	412.0716	-0.51016	463.7192	-1.0831	376885.875	0.16824	430.239	0.090385	285.324	1.2674	279.0918	1.3156	0.010638	0.0081617	357.8247	0.68183	405.8806	0.60126	375486.375	1.2605
032	2019-06-22t0759	1561208617.28	adult	258.0214	204.0529	-10.0003	668.6728	-0.5246	298.1149	0.60323	279.3158	0.80783	0.010646	0.017906	430.0379	-0.20237	539.9849	-0.44966	392021.0625	0.59642	452.3926	0.47831	296.1235	1.8119	292.6325	2.0034	0.010606	-0.02348	366.0326	1.0463	397.8687	0.66363	390882.9688	1.8455
032	2019-06-22t1159	1561223017.57	adult	262.0215	208.0529	-6.0002
032	2019-06-22t1559	1561237417.62	adult	266.0215	212.053	-2.0002
032	2019-06-22t1959	1561251818.85	dead	270.0219	216.0533	2.0002
033	2019-06-11t1557	1560286917.45	egg	-2.0001	-51.9761	-150.0304
033	2019-06-11t1957	1560301317.92	larva	2.0001	-47.976	-146.0303
033	2019-06-11t2357	1560315719.44	larva	6.0005	-43.9756	-142.0298
033	2019-06-12t0357	1560330119.83	larva	10.0006	-39.9755	-138.0297
033	2019-06-12t0757	1560344520.94	larva	14.0009	-35.9752	-134.0294
033	2019-06-12t1157	1560358919.31	larva	18.0005	-31.9756	-130.0299
033	2019-06-12t1557	1560373319.41	larva	22.0005	-27.9756	-126.0298
033	2019-06-12t1957	1560387720.41	larva	26.0008	-23.9753	-122.0296
033	2019-06-13t0920	1560435891.17	larva	39.3815	-10.5945	-108.6488	671.494	-1.1214	268.3324	-1.3071	232.543	-1.2312	0.01063	0.0021905	510.9608	-1.3739	607.3812	-1.3165	353393.7812	-1.3013	603.89	-1.4903	261.2198	-1.0588	232.1562	-0.35796	0.010646	0.018692	470.007	-1.5736	548.8141	-1.6079	343504.0625	-1.0653
033	2019-06-13t0956	1560438051.55	larva	39.9816	-9.9944	-108.0487	745.3924	-0.9634	260.6925	-1.4794	231.8492	-1.2586	0.010598	-0.029006	494.4755	-1.5344	639.8356	-1.1843	344374.8438	-1.4569	632.089	-1.4095	243.5965	-1.4883	211.3404	-1.0741	0.01063	0.0029719	462.6788	-1.6198	571.385	-1.5183	320816.5625	-1.4848
033	2019-06-13t1356	1560452436.13	larva	43.9773	-5.9987	-104.053	861.3365	-0.71516	322.3276	-0.24707	283.6418	-0.25618	0.010646	0.018063	661.9158	0.051901	785.7078	-0.58086	423860.75	-0.25136	1062.0344	-0.13782	312.3677	0.15973	253.1513	0.31504	0.010614	-0.012909	729.6128	0.025168	950.9031	0.050881	412013	0.17374
033	2019-06-13t1756	1560466831.83	larva	47.9762	-1.9999	-100.0542	1284.8263	0.22099	388.5258	1.1565	365.2642	1.4597	0.010614	-0.013116	667.8496	0.10406	1000.4382	0.33141	512465.4688	1.1747	1774.1516	2.0668	376.5345	1.7977	281.9578	1.2975	0.010646	0.018168	926.8179	1.3503	1473.8779	2.3423	495142.875	1.7831
033	2019-06-13t2156	1560481231.15	adult	51.976	1.9999	-96.0544	1153.2848	-0.063056	356.0037	0.41106	306.4395	0.14659	0.010614	-0.012997	743.449	0.84242	1015.2455	0.41516	469568.875	0.42908	1321.0341	0.75428	331.2292	0.65836	258.8962	0.45408	0.010663	0.033663	797.0248	0.58552	1097.0471	0.80802	434904	0.63362
033	2019-06-14t0156	1560495634.49	adult	55.9769	6.0008	-92.0534	607.8949	-1.2959	359.4596	0.46341	346.8517	1.0452	0.010638	0.010576	512.0869	-1.4401	583.6284	-1.4395	473048.875	0.46273	864.9982	-0.64968	332.626	0.71718	288.9705	1.5251	0.010622	-0.0058017	622.9897	-0.55515	765.2299	-0.63207	438401.125	0.72567
033	2019-06-14t0556	1560510034.96	adult	59.977	10.001	-88.0533	966.097	-0.48074	364.96	0.5707	348.6656	1.0867	0.010622	-0.0049923	643.0243	-0.14588	778.1977	-0.58667	481017.25	0.58256	957.8858	-0.31202	327.2385	0.58989	272.723	0.91026	0.010622	-0.0060214	723.8776	0.22054	883.6203	-0.031609	431300.3125	0.59877
033	2019-06-14t0956	1560524439.97	adult	63.9784	14.0024	-84.0519	1259.3663	0.20405	415.0736	1.7857	380.775	1.8842	0.010582	-0.043848	734.0535	0.77298	1005.8774	0.44227	549142.375	1.8333	886.8349	-0.51884	345.8806	1.1589	301.0299	1.9654	0.010646	0.017271	661.5932	-0.18706	812.1553	-0.32816	454833	1.1438
033	2019-06-14t1356	1560538851.5	adult	67.9816	18.0056	-80.0487	735.1266	-1.0243	341.6567	-0.059404	311.7389	0.14576	0.01063	0.0029965	573.6876	-0.85251	650.1952	-1.1563	449961.875	-0.052136	1185.1281	0.58869	338.2867	0.9745	270.9785	0.80088	0.010646	0.017063	686.4754	0.072468	998.1045	0.69319	444847.0625	0.95938
033	2019-06-14t1756	1560553239.13	adult	71.9782	22.0021	-76.0521	1617.8597	1.0829	431.0037	2.2499	386.735	2.1223	0.010638	0.010905	796.3655	1.4387	1151.7882	1.1703	567200.875	2.2381	854.654	-0.57077	335.6429	0.93412	291.9139	1.6061	0.01063	0.0011717	631.7531	-0.32541	751.6284	-0.55596	442041.75	0.93449
033	2019-06-14t1959	1560560622.02	adult	74.029	24.0529	-74.0013
033	2019-06-14t2359	1560575023.46	adult	78.0294	28.0533	-70.0009	844.7797	-0.76831	355.1534	0.22772	319.2401	0.29344	0.010646	0.018839	618.5757	-0.38736	745.095	-0.70512	467026.75	0.21902	1127.4283	0.58767	330.2266	0.82796	273.6991	0.85874	0.01063	0.00083311	645.2827	-0.096274	903.348	0.42701	434908.4375	0.82836
033	2019-06-15t0359	1560589424.41	adult	82.0296	32.0536	-66.0007	636.0114	-1.2797	337.8153	-0.25164	327.8961	0.57485	0.01063	0.0031246	495.3111	-1.6662	581.1773	-1.4836	444902.75	-0.24257	1076.7675	0.49702	324.6764	0.70135	268.5464	0.64032	0.010606	-0.022843	707.7964	0.6632	919.2482	0.66902	428572.7812	0.72826
033	2019-06-15t0759	1560603823.7	adult	86.0294	36.0534	-62.0009	825.3793	-0.80819	333.6061	-0.30398	307.0688	0.050932	0.010663	0.034555	559.5948	-0.93787	716.2626	-0.81087	438024.8125	-0.32343	871.0319	-0.2841	324.0666	0.76407	271.1427	0.75859	0.010614	-0.015207	615.7529	-0.14191	781.4127	-0.075172	427443.875	0.78223
033	2019-06-15t1159	1560618223.97	adult	90.0295	40.0535	-58.0008	1351.3107	0.48009	418.955	2.3031	375.3378	2.2911	0.01063	0.0031819	760.2378	1.2815	1040.5305	0.81931	551763.75	2.288	966.9416	0.2542	323.7249	0.83974	271.1226	0.77225	0.010622	-0.0075478	684.7147	0.76662	828.0272	0.37994	426669.375	0.84882
033	2019-06-15t1559	1560632624.83	adult	94.0298	44.0537	-54.0006	1676.7601	1.2647	444.0915	3.1908	397.332	3.1643	0.010622	-0.0046324	817.3514	1.9917	1260.3466	1.967	585312.5625	3.173	1320.0229	2.0758	380.0241	3.0208	323.0456	3.0094	0.01063	0.00012761	828.6749	2.5731	1053.2651	2.1408	500491.7188	3.0133
033	2019-06-15t1959	1560647024.99	adult	98.0298	48.0537	-50.0005	736.9727	-1.0137	352.2726	0.54814	320.2226	0.84798	0.010646	0.018809	608.4104	-0.21525	668.6413	-0.99785	463238.5312	0.5324	950.1622	0.40246	325.7813	1.0922	273.0068	0.88707	0.010622	-0.0078308	689.9171	1.17	840.3742	0.76868	429379.75	1.1009
033	2019-06-15t2359	1560661424.74	adult	102.0297	52.0537	-46.0006	940.6162	-0.52199	351.8527	0.65106	323.4228	1.0968	0.010679	0.050159	629.0106	0.093448	772.652	-0.44176	461278.875	0.60076	955.4503	0.54716	331.2541	1.3838	275.7421	1.0233	0.01063	-0.00011039	710.3768	1.5818	883.8517	1.253	436261.5938	1.3829
033	2019-06-16t0359	1560675825.49	adult	106.0299	56.0539	-42.0004	1213.1152	0.13804	391.6629	2.0138	346.332	2.0132	0.010646	0.018439	695.9655	0.94742	949.6595	0.52048	515036.75	1.9772	993.4356	0.87627	327.4606	1.3235	271.799	0.87235	0.01063	-0.00016819	724.4627	1.9202	850.5058	1.1507	431265.5625	1.3229
033	2019-06-16t0759	1560690225.44	adult	110.0299	60.0539	-38.0004	1004.3898	-0.36707	339.6307	0.49987	297.8988	0.50567	0.010614	-0.01304	667.273	0.71418	820.9752	-0.13143	447972.875	0.51543	598.3881	-1.2442	302.8189	0.4638	286.4405	1.527	0.010687	0.054936	454.51	-1.2469	535.7505	-1.2562	396692.7812	0.40296
033	2019-06-16t1159	1560704624.7	adult	114.0297	64.0537	-34.0006	809.2113	-0.84403	335.2416	0.47127	314.1441	1.195	0.010646	0.018203	574.0456	-0.30573	700.7614	-0.76114	440842.75	0.4546	579.8917	-1.3071	281.6811	-0.27448	268.3918	0.76424	0.01063	-4.0928e-05	425.2477	-1.5082	512.8508	-1.3674	370973.9688	-0.27348
033	2019-06-16t1559	1560719024.65	adult	118.0297	68.0537	-30.0006	1080.5447	-0.17509	318.7622	0.039881	279.9311	0.11174	0.010622	-0.0053057	610.5251	0.21653	853.7487	0.11125	420128.625	0.052223	539.017	-1.5062	288.3121	0.044073	273.258	0.99781	0.010598	-0.031066	422.3793	-1.4462	487.1636	-1.5083	380860.3125	0.078218
033	2019-06-16t1959	1560733424.77	adult	122.0297	72.0537	-26.0006	708.7747	-1.0927	306.5896	-0.27189	278.7757	0.16813	0.010663	0.03392	525.066	-0.76826	629.0931	-1.1277	402552.125	-0.29462	455.8352	-1.9742	256.479	-1.1306	243.7514	-0.28426	0.010663	0.031804	376.737	-1.9342	427.7197	-1.9464	336756.875	-1.1598
033	2019-06-16t2359	1560747826.08	adult	126.0301	76.0541	-22.0002	1132.9623	-0.038356	319.5661	0.23787	280.7036	0.32025	0.010582	-0.044351	584.2717	0.037278	833.8762	0.057729	422785.9688	0.28885	480.5796	-1.7793	242.9699	-1.6147	229.3279	-0.92108	0.01063	0.000663	361.2413	-2.0517	430.5538	-1.8584	319991.3125	-1.6141
033	2019-06-17t0359	1560762226.2	adult	130.0301	80.0541	-18.0002	1160.7032	0.034268	303.1857	-0.25483	262.7536	-0.27417	0.010663	0.033589	580.6659	0.047875	922.6347	0.59702	398082.8438	-0.27945	1062.8334	1.9726	269.7631	-0.54601	257.3614	0.32139	0.010622	-0.0068623	376.8847	-1.7842	616.3968	-0.17447	355547.8125	-0.53855
033	2019-06-17t0759	1560776625.91	adult	134.0301	84.054	-14.0003	646.5227	-1.258	252.1286	-1.9667	226.8597	-1.5654	0.010654	0.025395	431.5246	-1.8488	537.2334	-1.6407	331296.9375	-1.9718	418.3202	-2.1181	248.1063	-1.3773	240.2432	-0.45913	0.010614	-0.014375	325.8878	-2.3842	365.691	-2.331	327252.2188	-1.3636
033	2019-06-17t1159	1560791033	adult	138.032	88.056	-9.9983	545.7284	-1.5222	236.3933	-2.5049	218.7705	-1.8547	0.010622	-0.0062745	394.6123	-2.3204	494.3319	-1.8947	311566.4062	-2.488	419.2468	-2.0987	249.7728	-1.313	241.3313	-0.43378	0.010622	-0.0062571	328.7724	-2.3076	365.2304	-2.3068	329200.5312	-1.3071
033	2019-06-17t1559	1560805426.73	adult	142.0303	92.0542	-6	578.9902	-1.4463	229.0224	-2.7707	215.3037	-1.9847	0.010606	-0.0221	346.5244	-2.9511	471.6865	-2.0297	302309.5	-2.7479	458.9766	-1.8276	254.1387	-1.1517	248.0188	-0.15729	0.010566	-0.06036	331.4977	-2.2448	369.953	-2.2475	336733.7188	-1.0926
033	2019-06-17t1959	1560819826.68	adult	146.0303	96.0542	-2	473.0727	-1.7306	228.6528	-2.7964	217.4902	-1.908	0.010654	0.024761	331.8537	-3.1407	396.0424	-2.4827	300449.75	-2.8154	465.5187	-1.7748	257.8151	-1.0208	248.7051	-0.15694	0.010622	-0.0055981	339.9453	-2.1129	384.283	-2.1046	339800.25	-1.0154
033	2019-06-17t2359	1560834227.01	dead	150.0304	100.0543	2	442.3476	-1.8167	229.2144	-2.787	219.3786	-1.8453	0.01059	-0.03781	325.448	-3.2138	386.921	-2.5314	303021.5	-2.7587	478.56	-1.6725	254.2833	-1.1798	246.5922	-0.29072	0.010614	-0.013127	341.4013	-2.0714	389.7759	-2.0395	335399.6875	-1.1669
034	2019-06-11t1158	1560272575.81	egg	-1.9925	-55.9612	-290.0148
034	2019-06-11t1557	1560286921.9	larva	1.9925	-51.9761	-286.0298
034	2019-06-11t1957	1560301322.35	larva	5.9926	-47.976	-282.0296
034	2019-06-11t2357	1560315724.03	larva	9.9931	-43.9756	-278.0292
034	2019-06-12t0357	1560330124.34	larva	13.9932	-39.9755	-274.0291
034	2019-06-12t0757	1560344525.41	larva	17.9935	-35.9752	-270.0288
034	2019-06-12t1157	1560358923.79	larva	21.993	-31.9756	-266.0292
034	2019-06-12t1557	1560373323.9	larva	25.9931	-27.9756	-262.0292
034	2019-06-12t1957	1560387724.97	larva	29.9934	-23.9753	-258.0289
034	2019-06-13t0920	1560435895.71	larva	43.3741	-10.5945	-244.6482
034	2019-06-13t0956	1560438056.14	larva	43.9742	-9.9944	-244.048	1879.6931	1.5081	318.5005	-0.32903	260.0083	-0.75385	0.010646	0.018063	728.5503	0.69251	1253.955	1.3661	418828.125	-0.33315	694.2184	-1.2254	230.1287	-1.876	199.8607	-1.532	0.01063	0.0027268	457.4687	-1.6678	605.0751	-1.3818	303079.5	-1.8712
034	2019-06-13t1356	1560452440.68	larva	47.97	-5.9987	-240.0523	1295.9012	0.24549	285.2404	-1.115	226.8434	-1.5429	0.010614	-0.013116	655.1289	-0.019399	1037.539	0.48792	376232.0625	-1.0982	820.5186	-0.83433	258.6625	-1.2124	212.7427	-1.1446	0.010654	0.026028	577.4677	-0.90815	771.4622	-0.66592	339882.5625	-1.2228
034	2019-06-13t1756	1560466836.35	larva	51.9687	-1.9999	-236.0535	1397.5961	0.48504	300.2942	-0.84743	230.2542	-1.5575	0.010622	-0.0051857	724.7685	0.65937	1050.7394	0.56713	395787.75	-0.83467	979.7028	-0.31573	280.1031	-0.69002	219.6083	-0.9573	0.010622	-0.0055737	721.0401	0.073929	884.0468	-0.13675	369175.8125	-0.68018
034	2019-06-13t2156	1560481235.68	adult	55.9686	1.9999	-232.0537	1170.3495	-0.017528	364.8072	0.58766	315.3328	0.3172	0.010638	0.010575	755.5938	0.96934	990.568	0.32994	480086.25	0.58664	1274.7922	0.67594	296.5139	-0.2678	213.9194	-1.2211	0.010614	-0.013613	814.9624	0.79354	1079.5079	0.81412	391101.8125	-0.25179
034	2019-06-14t0156	1560495639.05	adult	59.9695	6.0008	-228.0528	1103.5372	-0.16433	343.3053	0.053166	307.2921	0.098355	0.010606	-0.020604	733.4835	0.75812	964.94	0.23807	453163	0.078365	1395.532	1.1519	351.0911	1.2638	280.627	1.205	0.01063	0.0018024	834.9843	1.0378	1228.8943	1.621	462386.9375	1.264
034	2019-06-14t0556	1560510039.53	adult	63.9696	10.001	-224.0527	1976.438	1.8761	409.1849	1.6406	351.168	1.1513	0.010654	0.02646	831.4511	1.7563	1354.7676	2.0081	537668.9375	1.6194	1165.1261	0.44588	322.7279	0.47973	257.145	0.29765	0.010606	-0.021845	793.241	0.83082	1043.773	0.82817	426000.8125	0.50339
034	2019-06-14t0956	1560524444.55	adult	67.971	14.0024	-220.0513	955.3948	-0.50396	385.4926	1.0547	374.6418	1.7626	0.010614	-0.012639	730.5418	0.7478	848.1828	-0.25281	508464.8125	1.0725	988.7104	-0.11907	290.9427	-0.47065	229.4226	-0.80951	0.010638	0.0092165	696.109	0.15096	840.3228	-0.13162	382880.625	-0.47206
034	2019-06-14t1356	1560538856.2	adult	71.9743	18.0056	-216.048	2179.0789	2.4261	448.7561	2.716	394.1835	2.3215	0.010622	-0.0047551	895.7933	2.4639	1561.1545	3.0705	591460.5625	2.7195	1415.0903	1.5335	362.1034	1.7766	284.1852	1.3005	0.010646	0.016854	879.0589	1.8201	1187.1596	1.8359	476166	1.7564
034	2019-06-14t1756	1560553243.73	adult	75.9708	22.0021	-212.0515	1613.3909	1.0956	419.1681	1.9742	361.9272	1.4887	0.010663	0.034547	840.3315	1.919	1186.2575	1.3732	550367.75	1.9363	1237.535	0.96967	340.4164	1.1413	269.966	0.71607	0.01063	0.00095264	809.4137	1.3816	1013.1205	1.0065	448328.4375	1.1405
034	2019-06-14t1959	1560560626.71	adult	78.0216	24.053	-210.0007	960.762	-0.48519	357.632	0.29623	320.7147	0.33546	0.010622	-0.0046682	685.6664	0.31524	858.9302	-0.16282	471359	0.3094	1248.9297	1.0764	326.3768	0.69673	263.3222	0.43557	0.010598	-0.030387	717.468	0.59706	1047.3048	1.2858	431143.7188	0.73135
034	2019-06-14t2359	1560575028.04	adult	82.022	28.0533	-206.0003	1199.0854	0.10688	393.1099	1.3222	353.2256	1.3244	0.010598	-0.0281	683.7322	0.32438	866.103	-0.10448	519298.1562	1.3542	962.4583	0.012951	318.4362	0.48025	267.8606	0.61181	0.01063	0.00059062	657.2804	0.14499	797.9821	-0.097578	419380.5	0.48223
034	2019-06-15t0359	1560589429.04	adult	86.0223	32.0536	-202	1394.9941	0.59064	401.5732	1.6696	360.8544	1.6857	0.010614	-0.012495	756.5473	1.1632	1083.2418	0.98922	529675.125	1.6808	805.5079	-0.5748	318.5644	0.56497	274.5457	0.90172	0.01063	0.00042743	634.1666	0.054417	707.9918	-0.56116	419549.3438	0.56637
034	2019-06-15t0759	1560603828.26	adult	90.0221	36.0534	-198.0002	1489.9799	0.81861	430.7235	2.6506	379.3858	2.4169	0.010646	0.018865	845.8865	2.2045	1175.5991	1.4902	566401.375	2.613	682.8254	-1.0623	323.662	0.83726	295.8712	1.8231	0.010646	0.015956	513.5643	-1.1227	610.2079	-1.1224	425615.5938	0.81938
034	2019-06-15t1159	1560618228.6	adult	94.0222	40.0535	-194.0001	1627.9462	1.1463	420.6723	2.4882	360.9231	2.0041	0.010638	0.011027	844.6572	2.2893	1177.6906	1.5507	553604.75	2.4586	1502.967	2.9596	345.552	1.7393	273.3368	0.88355	0.010606	-0.023305	811.7265	2.3802	1135.6559	2.7301	456128.6562	1.7655
034	2019-06-15t1559	1560632629.41	adult	98.0224	44.0537	-189.9999	872.0631	-0.68726	347.2003	0.39372	306.5894	0.40436	0.01063	0.003126	672.028	0.48877	808.0428	-0.28509	457262.875	0.39587	1216.1039	1.742	363.2452	2.4961	297.3313	1.9321	0.010622	-0.0078306	826.1259	2.7547	1007.9494	2.0101	478757.1875	2.5021
034	2019-06-15t1959	1560647029.64	adult	102.0224	48.0538	-185.9998	1510.2147	0.85409	374.4138	1.3463	339.9112	1.6431	0.010671	0.042264	678.4069	0.64975	1035.7246	0.92635	491230.875	1.2932	857.9355	0.034928	331.183	1.381	282.9459	1.3338	0.010695	0.062901	666.9254	1.0647	777.1532	0.43606	433518.5938	1.3043
034	2019-06-15t2359	1560661429.59	adult	106.0224	52.0538	-181.9999	1891.2723	1.7814	405.6884	2.4521	344.0022	1.9343	0.010663	0.03417	860.9278	2.8432	1340.5587	2.5903	532668.8125	2.3906	749.6901	-0.4582	291.7155	-0.03197	249.1994	-0.10472	0.010646	0.015513	532.6916	-0.4057	667.64	-0.29312	383605.875	-0.047268
034	2019-06-16t0359	1560675830.11	adult	110.0226	56.0539	-177.9997	1784.1887	1.5328	390.0444	2.0995	320.9668	1.2964	0.010614	-0.01304	827.4967	2.5957	1401.1597	2.9968	514468.5625	2.0988	950.28	0.76197	280.8202	-0.37488	230.3533	-0.90612	0.010606	-0.023588	539.725	-0.19602	793.9273	0.84058	370682.6562	-0.34906
034	2019-06-16t0759	1560690230.07	adult	114.0226	60.0539	-173.9997	1300.5728	0.36067	351.2046	0.98548	297.7755	0.62469	0.010598	-0.028703	762.2167	1.9522	1037.1837	1.0846	463941.3125	1.0131	855.0904	0.31958	263.6236	-0.96664	212.8998	-1.6536	0.010598	-0.031261	593.8761	0.60167	708.5583	0.26189	348246.7188	-0.93428
034	2019-06-16t1159	1560704629.3	adult	118.0223	64.0537	-169.9999	911.1379	-0.59304	352.455	1.142	323.5106	1.6526	0.01063	0.002518	589.4955	-0.041126	723.6506	-0.61408	464183.2812	1.1342	753.8506	-0.20064	303.5052	0.62915	266.8536	0.71723	0.010646	0.015835	556.3362	0.24741	642.7849	-0.18753	399109.375	0.61135
034	2019-06-16t1559	1560719029.27	adult	122.0223	68.0537	-165.9999	1609.7507	1.1396	391.9166	2.5577	334.5801	2.1696	0.01059	-0.036493	767.7435	2.2572	1220.9294	2.2191	518113.75	2.5845	1112.8119	2.0998	315.8829	1.1669	272.4502	0.98061	0.010622	-0.00743	572.4657	0.55716	839.6223	1.5987	416333.7188	1.1755
034	2019-06-16t1959	1560733429.43	adult	126.0224	72.0537	-161.9999	1343.2213	0.48463	346.1474	1.13	296.2318	0.88416	0.010646	0.018097	632.769	0.65137	917.3343	0.53593	455183.8125	1.1067	774.9244	0.073735	289.2415	0.18136	255.0714	0.22121	0.010598	-0.030558	546.9267	0.32095	665.688	0.18548	382088.0625	0.21514
034	2019-06-16t2359	1560747830.74	adult	130.0227	76.0541	-157.9995	1130.4766	-0.041348	308.8873	-0.061292	257.5669	-0.46474	0.010646	0.01786	624.9404	0.61673	950.9941	0.76161	406186.75	-0.072167	627.4548	-0.80618	255.2868	-1.1099	225.6072	-1.0975	0.010638	0.008795	448.0073	-0.87327	541.5942	-0.83014	335957.4375	-1.1178
034	2019-06-17t0359	1560762230.84	adult	134.0228	80.0541	-153.9995	1037.1635	-0.27286	341.5515	1.1034	311.4873	1.573	0.010582	-0.044909	568.517	-0.064858	781.654	-0.20473	451872.6875	1.1544	912.7369	1.0803	295.553	0.47751	262.6212	0.54849	0.010614	-0.014375	575.1337	0.81323	679.7618	0.44225	389834.375	0.49386
034	2019-06-17t0759	1560776630.57	adult	138.0227	84.054	-149.9996	1233.5337	0.23134	300.7997	-0.26919	257.9639	-0.38911	0.010614	-0.014086	564.4234	-0.083457	790.5606	-0.13679	396754.8438	-0.24946	791.9543	0.34848	296.2294	0.51236	265.4353	0.66109	0.010646	0.017248	517.4196	0.1173	646.9573	0.20231	389541.625	0.49307
034	2019-06-17t1159	1560791038.07	adult	142.0248	88.0561	-145.9975	1790.9082	1.6843	339.794	1.1139	282.0117	0.52631	0.010638	0.009169	669.8211	1.346	1096.2127	1.7077	447168.9688	1.1063	739.183	0.043477	281.031	-0.087588	256.2759	0.22153	0.010622	-0.0059274	484.3751	-0.27206	589.7051	-0.2687	370398.8125	-0.081185
034	2019-06-17t1559	1560805431.48	adult	146.023	92.0543	-141.9993
034	2019-06-17t1959	1560819831.37	adult	150.0229	96.0543	-137.9994	1907.8607	2.0709	351.9696	1.573	293.3126	0.9541	0.010614	-0.014447	695.7209	1.7472	1244.0952	2.6577	464247.9375	1.5958	770.8282	0.34736	303.9661	0.81757	279.5962	1.2548	0.010679	0.049701	493.7277	-0.085138	608.558	-0.019253	398499.5625	0.75899
034	2019-06-17t2359	1560834231.7	adult	154.023	100.0544	-133.9993	1563.3385	1.1869	354.5172	1.6663	314.7154	1.7541	0.01059	-0.03779	588.8953	0.33418	850.608	0.29561	468671.6875	1.718	608.7095	-0.74103	279.8048	-0.16513	259.4254	0.27661	0.01063	0.0027264	455.0923	-0.55608	538.1242	-0.63442	368502.9375	-0.16814
034	2019-06-18t0359	1560848632.93	adult	158.0234	104.0547	-129.9989	1478.308	0.987	333.0351	0.90016	289.6151	0.79047	0.01063	0.0012657	590.8705	0.37836	812.5324	0.084997	438607.2188	0.9025	718.1967	0.074107	289.6474	0.22468	261.9328	0.36002	0.010671	0.04219	487.2638	-0.096531	588.2959	-0.1212	380017.375	0.17671
034	2019-06-18t0759	1560863032.18	adult	162.0231	108.0545	-125.9991	1505.6785	1.0958	350.9522	1.5477	303.7657	1.3234	0.010598	-0.029843	661.4729	1.3413	1052.1281	1.5655	463607.8438	1.588	736.5129	0.26249	297.8419	0.55846	269.7196	0.70094	0.01059	-0.035993	502.3991	0.15153	631.5982	0.34585	393746.9375	0.60107
034	2019-06-18t1159	1560877432.67	adult	166.0233	112.0546	-121.999
034	2019-06-18t1559	1560891832.37	adult	170.0232	116.0545	-117.9991	1509.6428	1.1845	375.5984	2.4585	327.268	2.225	0.01063	0.0016096	694.7268	1.826	991.1516	1.2459	494663.0312	2.4591	802.8882	0.88655	322.8644	1.5898	290.8048	1.6613	0.010638	0.011002	572.9012	1.1875	694.1672	1.0818	424889.5625	1.5769
034	2019-06-18t1959	1560906232.74	adult	174.0233	120.0546	-113.999	1513.4296	1.2386	368.2282	2.2068	321.3806	2.0032	0.010582	-0.045021	667.42	1.4884	937.1774	0.94447	487165.875	2.2664	757.428	0.63332	312.7651	1.192	285.9201	1.4019	0.010614	-0.012443	507.8843	0.40596	642.4537	0.66335	412537.1562	1.2086
034	2019-06-18t2359	1560920632.56	adult	178.0233	124.0546	-109.999
034	2019-06-19t0359	1560935033.12	adult	182.0234	128.0548	-105.9989	1024.2867	-0.09845	359.8612	1.9291	324.1329	2.1203	0.01063	0.0020393	615.5546	0.86518	824.8126	0.31807	473937.25	1.9251	698.5188	0.37332	311.9951	1.2094	283.496	1.2501	0.010582	-0.043483	514.6953	0.65443	602.3213	0.45313	412769.5625	1.2653
034	2019-06-19t0759	1560949432.91	adult	186.0233	132.0547	-101.9989	1952.2439	2.6932	330.8501	0.89944	270.721	0.059523	0.010606	-0.021279	673.2501	1.6624	1053.1916	1.7629	436722.0938	0.92393	726.3715	0.68388	301.1483	0.80514	269.3576	0.55551	0.010695	0.066401	528.8608	0.92796	615.7442	0.68158	394203.125	0.72998
034	2019-06-19t1159	1560963832.97	adult	190.0234	136.0547	-97.9989	1202.9666	0.50092	342.9076	1.3468	300.9353	1.2343	0.010646	0.017908	596.7756	0.70193	907.4921	0.90627	450923.4375	1.3242	742.8182	0.91284	317.466	1.4992	287.2614	1.4135	0.010679	0.050682	543.4232	1.2103	651.3371	1.1289	416197.9688	1.4402
034	2019-06-19t1559	1560978233.69	adult	194.0236	140.0549	-93.9987	1814.0573	2.4261	332.9762	1.0141	285.5329	0.64798	0.010646	0.017947	651.1336	1.4563	867.8609	0.70614	437863.6875	0.99329	761.3952	1.1606	318.0129	1.5601	288.6984	1.4782	0.010606	-0.019857	538.5315	1.2452	671.8568	1.4323	419777	1.5882
034	2019-06-19t1959	1560992633.67	adult	198.0236	144.0549	-89.9987	1221.0662	0.64822	344.2263	1.4319	303.0334	1.3328	0.010646	0.017962	595.3981	0.78192	828.6626	0.50993	452657.6562	1.4099	745.6675	1.1468	313.2932	1.4143	292.9385	1.6808	0.01063	0.0036381	520.4444	1.1146	626.9931	1.1054	412607.125	1.4135
034	2019-06-19t2359	1561007033.22	adult	202.0234	148.0548	-85.9988	1424.3522	1.3636	333.1552	1.0749	275.9917	0.30368	0.010614	-0.013326	648.7128	1.5282	1007.2218	1.6998	439431.625	1.0913	760.2825	1.3736	305.1382	1.1448	275.9236	0.86839	0.010622	-0.0042593	529.359	1.3489	657.9694	1.5289	402172.125	1.1531
034	2019-06-20t0359	1561021434.49	adult	206.0238	152.0551	-81.9985	719.4777	-0.87041	305.5839	0.15455	272.0046	0.16648	0.010622	-0.005472	535.706	0.13801	636.9167	-0.59364	402759.625	0.16411	767.4443	1.5484	299.171	0.95952	267.2909	0.45655	0.010638	0.011381	525.9376	1.4213	644.1995	1.5159	393709.0312	0.94966
034	2019-06-20t0759	1561035833.65	adult	210.0236	156.0549	-77.9987
034	2019-06-20t1159	1561050239.74	adult	214.0252	160.0566	-73.997	1141.3162	0.64502	328.6807	1.0392	288.7778	0.85026	0.010606	-0.021028	552.8639	0.50141	831.7851	0.78633	433858.5	1.067	688.4208	1.1742	307.663	1.4252	279.4138	1.0722	0.010638	0.01114	529.1449	1.7404	625.3329	1.6053	404884.4688	1.4152
034	2019-06-20t1559	1561064624.35	adult	218.021	164.0523	-70.0013	870.7654	-0.2351	348.1886	1.7504	308.6277	1.6268	0.010614	-0.01323	591.8219	1.0743	773.5126	0.47809	459260.75	1.7714	645.9035	0.95271	321.7195	2.0642	296.7733	1.9352	0.01063	0.0030697	500.3421	1.4956	575.5643	1.2364	423704.5625	2.0638
034	2019-06-20t1959	1561079024.9	adult	222.0211	168.0525	-66.0012	1401.3092	1.7325	354.2967	2.0006	310.128	1.705	0.010638	0.010233	622.3907	1.539	936.136	1.6297	466254.4375	1.9958	685.482	1.4186	324.1779	2.2422	300.3864	2.1353	0.010622	-0.0050114	511.4224	1.8089	609.3007	1.7458	427266.5	2.2523
034	2019-06-20t2359	1561093425.11	adult	226.0212	172.0525	-62.0011	1332.7246	1.5841	362.3856	2.3136	308.4106	1.662	0.010646	0.018069	705.1939	2.6666	1057.2496	2.5297	476537	2.301	817.8061	2.716	323.1204	2.2794	299.5758	2.1218	0.010606	-0.020894	511.8137	1.9831	616.1384	1.9858	426518.9375	2.3099
034	2019-06-21t0359	1561107826.03	adult	230.0214	176.0528	-58.0008	1305.3276	1.5864	328.8595	1.2392	283.1339	0.74319	0.010654	0.025917	601.2464	1.4218	844.1371	1.1779	432121.4375	1.2197	544.6733	0.4524	281.266	0.64793	264.2991	0.43941	0.010638	0.010095	434.0331	0.98196	500.0997	0.84396	370146.0312	0.63905
034	2019-06-21t0759	1561122225.15	adult	234.0212	180.0525	-54.0011	1223.4863	1.3769	325.1149	1.1632	282.2652	0.73788	0.010606	-0.021072	572.516	1.1336	856.1686	1.3449	429151.6875	1.1938	626.468	1.3305	300.3745	1.5068	282.0599	1.3255	0.010638	0.0098039	467.3588	1.6615	556.9297	1.6605	395292.875	1.4981
034	2019-06-21t1159	1561136624.22	adult	238.0209	184.0523	-50.0013
034	2019-06-21t1559	1561151026.77	adult	242.0216	188.053	-46.0006
034	2019-06-21t1959	1561165426.72	adult	246.0216	192.053	-42.0007
034	2019-06-21t2359	1561179826.99	adult	250.0217	196.053	-38.0006	1464.1238	2.981	341.0958	1.8787	294.0326	1.279	0.010736	0.10509	660.7206	2.5676	1060.3843	3.2083	444788.875	1.782	464.9772	0.32801	287.9665	1.3015	283.7801	1.5166	0.010622	-0.0071366	364.8344	0.6366	403.3894	0.40163	379539.7812	1.3127
034	2019-06-22t0359	1561194226.57	adult	254.0216	200.0529	-34.0007
034	2019-06-22t0759	1561208626.96	adult	258.0217	204.053	-30.0006
034	2019-06-22t1159	1561223027.26	adult	262.0218	208.0531	-26.0005
034	2019-06-22t1559	1561237427.35	adult	266.0218	212.0531	-22.0005
034	2019-06-22t1959	1561251828.62	adult	270.0222	216.0535	-18.0001
034	2019-06-22t2359	1561266227.76	adult	274.0219	220.0533	-14.0004
034	2019-06-23t0359	1561280628.69	adult	278.0222	224.0535	-10.0001
034	2019-06-23t0759	1561295028.63	adult	282.0222	228.0535	-6.0001
034	2019-06-23t1159	1561309428.76	adult	286.0222	232.0535	-2.0001
034	2019-06-23t1559	1561323829.38	dead	290.0224	236.0537	2.0001
035	2019-06-11t1158	1560272580.13	egg	-1.9925	-63.9621	-246.0143
035	2019-06-11t1557	1560286926.37	larva	1.9925	-59.9771	-242.0292
035	2019-06-11t1957	1560301326.8	larva	5.9927	-55.9769	-238.0291
035	2019-06-11t2357	1560315728.5	larva	9.9931	-51.9765	-234.0286
035	2019-06-12t0357	1560330128.81	larva	13.9932	-47.9764	-230.0285
035	2019-06-12t0757	1560344529.85	larva	17.9935	-43.9761	-226.0282
035	2019-06-12t1157	1560358928.24	larva	21.9931	-39.9765	-222.0287
035	2019-06-12t1557	1560373328.32	larva	25.9931	-35.9765	-218.0287
035	2019-06-12t1957	1560387729.44	larva	29.9934	-31.9762	-214.0284
035	2019-06-13t0920	1560435900.17	larva	43.3741	-18.5954	-200.6476
035	2019-06-13t0956	1560438060.62	larva	43.9743	-17.9953	-200.0475	1506.21	0.69273	352.8315	0.40656	295.6277	-0.003714	0.010614	-0.013255	685.9078	0.28256	1164.2066	0.99292	465384.6875	0.4239	746.2676	-1.0715	269.5754	-0.89952	239.0499	-0.1737	0.010654	0.026269	496.1948	-1.4269	695.0882	-1.0089	354222.125	-0.91114
035	2019-06-13t1356	1560452445.2	larva	47.97	-13.9996	-196.0518	2026.9584	1.8638	314.3322	-0.47522	259.4738	-0.83506	0.010646	0.018202	670.608	0.13083	1298.1248	1.5874	413346.8125	-0.47901	1343.371	0.75622	332.7074	0.67848	251.6067	0.22663	0.010654	0.026028	831.1823	0.73196	1172.6765	1.0523	437177.4688	0.66085
035	2019-06-13t1756	1560466840.8	larva	51.9688	-10.0008	-192.053	1480.4606	0.67095	432.7447	2.1448	392.6387	2.0748	0.01063	0.002638	799.9259	1.3958	1226.1562	1.3184	569924.8125	2.1481	1635.2418	1.739	376.2068	1.8445	288.4607	1.5163	0.01063	0.0022499	1006.0588	1.9924	1345.6812	1.9105	495464.3125	1.8441
035	2019-06-13t2156	1560481240.14	larva	55.9686	-6.001	-188.0532	1456.0536	0.63184	377.3058	0.87794	333.4799	0.73634	0.010614	-0.012896	736.3441	0.77887	1218.3984	1.3206	497666.3125	0.89605	1473.635	1.3192	321.147	0.40405	253.2379	0.21759	0.010614	-0.013613	802.8196	0.70823	1117.4421	0.98868	423592.875	0.41962
035	2019-06-14t0156	1560495643.52	larva	59.9695	-2.0001	-184.0522	1296.9456	0.28092	370.9494	0.71389	333.8867	0.73364	0.010646	0.018515	639.01	-0.186	931.9956	0.092572	487798.4688	0.70535	758.894	-0.97776	298.2847	-0.22824	254.8217	0.24288	0.010622	-0.0060209	578.8299	-0.84662	676.2463	-1.0243	393139.1875	-0.21791
035	2019-06-14t0556	1560510044.05	adult	63.9697	2.0001	-180.0521	1715.2167	1.267	322.5678	-0.49262	294.017	-0.26331	0.010606	-0.020519	600.8388	-0.57198	945.0016	0.169	425789.4688	-0.46618	1235.4626	0.68972	326.3067	0.5847	262.4107	0.49776	0.01059	-0.037409	792.2715	0.82332	1072.4018	0.97112	431377.5	0.62279
035	2019-06-14t0956	1560524449.06	adult	67.9711	6.0015	-176.0507	2039.2137	2.0561	403.1934	1.5045	331.3519	0.64995	0.01063	0.0029963	774.1686	1.1929	1591.6517	3.1399	531005.75	1.5057	898.081	-0.44555	313.1759	0.20796	253.5698	0.12629	0.010646	0.017063	689.8309	0.099685	810.8259	-0.28577	411826.2812	0.19654
035	2019-06-14t1356	1560538860.77	adult	71.9743	10.0047	-172.0474
035	2019-06-14t1756	1560553248.24	adult	75.9708	14.0012	-168.0509	1002.6736	-0.38556	332.4507	-0.38135	291.2648	-0.48184	0.010638	0.010968	644.6392	-0.12011	791.711	-0.49007	437505.125	-0.37863	776.6491	-0.84024	304.4364	-0.056445	263.2301	0.44425	0.01059	-0.038044	603.3156	-0.52905	691.5163	-0.8575	402464.9062	-0.013713
035	2019-06-14t1959	1560560631.22	adult	78.0217	16.0521	-166.0001	1553.9564	0.96289	329.5138	-0.48079	306.1345	-0.079983	0.010638	0.010991	595.0824	-0.63342	910.6025	0.083358	433640.1875	-0.47728	1040.7188	0.23852	318.4282	0.42601	272.7339	0.8194	0.010614	-0.014801	648.0744	-0.069634	828.6328	-0.019082	420006.75	0.4447
035	2019-06-14t2359	1560575032.56	adult	82.022	20.0524	-161.9997	1015.1373	-0.34611	309.0854	-1.0694	274.8654	-0.99485	0.010614	-0.012511	604.6222	-0.51139	831.4193	-0.27237	407683.6875	-1.0415	803.8532	-0.65835	323.9778	0.67646	291.212	1.5826	0.01063	0.00059062	576.4757	-0.68339	681.4823	-0.83372	426678.6875	0.67745
035	2019-06-15t0359	1560589433.56	adult	86.0223	24.0527	-157.9994	2063.1223	2.2314	405.3152	1.7783	360.6746	1.6802	0.010622	-0.0046831	693.7189	0.49293	1153.951	1.3361	534205.375	1.7798	765.2619	-0.75324	317.4094	0.52321	287.1372	1.4314	0.010598	-0.030793	529.2941	-1.0653	616.3823	-1.1672	419297.8125	0.55949
035	2019-06-15t0759	1560603832.82	adult	90.0221	28.0525	-153.9996	858.8882	-0.72198	333.127	-0.23306	319.4018	0.54809	0.010663	0.034597	482.4018	-1.7133	688.6415	-0.92887	437395.6875	-0.25329	805.9755	-0.49178	320.5493	0.72292	276.7125	1.0096	0.010663	0.031686	636.4238	0.23329	729.8279	-0.29752	420881.2812	0.68788
035	2019-06-15t1159	1560618233.13	adult	94.0222	32.0526	-149.9996	1586.6079	1.046	333.5233	-0.12532	288.0521	-0.31718	0.010646	0.018875	598.0707	-0.40039	948.529	0.39668	438583.0625	-0.13198	872.3718	-0.087932	283.9515	-0.55026	238.3891	-0.611	0.01063	0.00012781	555.226	-0.53148	722.5337	-0.22716	373964.1875	-0.54528
035	2019-06-15t1559	1560632634	adult	98.0224	36.0528	-145.9993	1634.4845	1.1554	384.1018	1.5157	323.3373	0.94901	0.010606	-0.02031	754.5065	1.4017	1175.2739	1.5926	507014.375	1.531	1044.3774	0.87689	351.0148	2.0378	299.5876	2.029	0.010622	-0.0078306	708.8263	1.3897	889.5554	1.1328	462637.5625	2.0446
035	2019-06-15t1959	1560647034.2	adult	102.0225	40.0529	-141.9993	761.5615	-0.95457	338.1963	0.22991	297.8964	0.25036	0.010646	0.018649	601.7797	-0.21345	694.1871	-0.84987	444728.0625	0.21784	685.187	-0.87206	324.9453	1.1458	291.9712	1.7228	0.010598	-0.03133	553.1203	-0.28894	632.3667	-0.67212	429252.7812	1.1824
035	2019-06-15t2359	1560661434.09	adult	106.0225	44.0529	-137.9993	682.3248	-1.1482	300.7034	-0.83041	271.0421	-0.52703	0.010638	0.010592	490.1788	-1.4179	577.2963	-1.4513	395725.6875	-0.82184	771.2223	-0.34034	286.8553	-0.21626	244.6362	-0.302	0.010614	-0.015801	521.335	-0.54342	649.484	-0.43643	378362.125	-0.198
035	2019-06-16t0359	1560675834.81	adult	110.0227	48.0531	-133.9991	1054.9445	-0.2439	325.5232	0.051964	270.6985	-0.42722	0.010042	-0.56815	697.7372	1.0718	906.7203	0.33085	389000.1875	-0.88921	532.4272	-1.6203	268.2326	-0.85469	240.7804	-0.45378	0.010663	0.031253	431.1771	-1.5349	468.9851	-1.7986	352189.4375	-0.88364
035	2019-06-16t0759	1560690234.68	adult	114.0226	52.053	-129.9991	1667.6285	1.2606	313.0378	-0.24449	245.8528	-1.1836	0.010614	-0.013115	690.4497	1.091	1119.3985	1.5357	412896.875	-0.22158	733.3521	-0.40002	274.4509	-0.5517	237.6791	-0.57395	0.010614	-0.015674	545.9372	0.0018198	646.3329	-0.25617	362000.6875	-0.53446
035	2019-06-16t1159	1560704633.92	adult	118.0224	56.0528	-125.9993	1255.4259	0.25634	321.1859	0.11901	271.1245	-0.19984	0.010614	-0.013117	609.2485	0.20076	908.4546	0.41617	423644.25	0.13842	712.4821	-0.45205	293.1521	0.23039	257.1127	0.29053	0.010606	-0.023279	523.7344	-0.16482	622.0309	-0.36368	386960.75	0.25637
035	2019-06-16t1559	1560719033.83	adult	122.0224	60.0528	-121.9994	2333.2854	2.9324	353.453	1.2821	278.6086	0.162	0.010598	-0.028717	731.959	1.811	1459.0721	3.5657	466911.375	1.3088	622.407	-0.94132	247.1702	-1.4907	215.9068	-1.5115	0.01063	0.00039286	457.4666	-0.9067	543.8606	-0.9469	325523.2188	-1.4895
035	2019-06-16t1959	1560733434.01	adult	126.0224	64.0528	-117.9993	693.0154	-1.1327	303.8535	-0.28967	276.9898	0.18524	0.010638	0.010249	490.1247	-1.1552	569.4486	-1.4576	399871.25	-0.28982	514.9013	-1.5632	247.9419	-1.4218	226.2742	-1.0566	0.010679	0.047851	395.4861	-1.6142	447.0311	-1.7153	325051.8125	-1.4651
035	2019-06-16t2359	1560747835.35	adult	130.0228	68.0532	-113.9989	2107.4551	2.4024	306.4704	-0.14336	251.6716	-0.68126	0.010614	-0.013458	612.4236	0.45589	1190.448	2.1517	404234.4375	-0.12212	580.9474	-1.103	269.8003	-0.54458	254.0453	0.17324	0.010614	-0.014674	402.8888	-1.4512	475.8229	-1.4066	355866.625	-0.52914
035	2019-06-17t0359	1560762235.46	adult	134.0228	72.0532	-109.9989	1283.0708	0.34728	310.0539	0.022027	273.9675	0.18158	0.010606	-0.021581	547.4181	-0.33962	818.9411	0.01433	409271.125	0.049899	583.3589	-1.0505	263.1336	-0.78986	246.7877	-0.16442	0.010654	0.0248	398.5891	-1.4516	459.526	-1.5024	345757.5938	-0.81433
035	2019-06-17t0759	1560776635.18	adult	138.0228	76.0532	-105.999	1512.1285	0.94158	305.5424	-0.10456	257.1615	-0.41912	0.010679	0.048739	599.0573	0.37279	1040.4714	1.3463	400566.125	-0.14931	571.3791	-1.0998	268.0039	-0.59665	250.9938	0.0051621	0.010646	0.017248	443.4643	-0.83337	522.8613	-0.90294	352425.1875	-0.61421
035	2019-06-17t1159	1560791042.92	adult	142.0249	80.0553	-101.9968	1024.1876	-0.29626	311.3785	0.11744	275.6826	0.28808	0.010614	-0.014301	562.1346	-0.085338	768.6056	-0.25282	410708.25	0.13624	574.2949	-1.0576	275.8573	-0.29231	259.3106	0.36074	0.01063	0.001896	429.907	-0.97492	501.1035	-1.0665	363304.0938	-0.29434
035	2019-06-17t1559	1560805436.16	adult	146.023	84.0534	-97.9987	1461.5001	0.85898	301.3057	-0.22827	249.2689	-0.70682	0.010687	0.056316	598.634	0.42563	1003.9118	1.1801	394710.5	-0.28339	623.3926	-0.70177	259.9322	-0.93637	243.1605	-0.41388	0.010622	-0.0055985	412.6395	-1.1701	499.4042	-1.055	342590.625	-0.93086
035	2019-06-17t1959	1560819835.98	adult	150.023	88.0534	-93.9988	1153.0278	0.068493	343.8413	1.2843	298.0635	1.134	0.010654	0.024728	662.6197	1.3037	882.0344	0.46587	451807.5	1.2598	531.1328	-1.3092	275.808	-0.31446	259.4455	0.31122	0.010614	-0.013127	404.0923	-1.254	474.1132	-1.2607	363790.75	-0.30036
035	2019-06-17t2359	1560834236.36	adult	154.0231	92.0535	-89.9987	993.7802	-0.33795	320.6988	0.46227	286.7729	0.69587	0.010638	0.0090426	539.5754	-0.32593	656.1739	-0.88399	422039.5938	0.45569	630.1184	-0.59083	261.5467	-0.90392	236.9308	-0.78634	0.010638	0.010562	444.8468	-0.69028	535.3285	-0.66054	344195.5	-0.9148
035	2019-06-18t0359	1560848637.58	adult	158.0234	96.0538	-85.9983	737.0381	-1.0117	305.2338	-0.091198	275.3451	0.2499	0.010654	0.024807	504.7371	-0.77112	650.0212	-0.9015	401077.25	-0.11465	635.9194	-0.51092	289.6292	0.22394	269.3457	0.71297	0.010622	-0.0049314	449.841	-0.58788	535.4541	-0.61976	381731.25	0.22958
035	2019-06-18t0759	1560863036.84	adult	162.0232	100.0536	-81.9985	1073.3318	-0.08125	326.8855	0.68685	296.0169	1.0288	0.010622	-0.0064439	537.3969	-0.31075	837.9857	0.26402	430835.0625	0.69734	539.4385	-1.154	269.6173	-0.59029	252.8107	-0.10866	0.010646	0.018691	428.382	-0.81902	487.6649	-1.021	354546.75	-0.61027
035	2019-06-18t1159	1560877437.37	adult	166.0234	104.0538	-77.9984	1010.5046	-0.23014	331.477	0.86103	296.2201	1.0366	0.010614	-0.014137	590.3477	0.41861	729.2827	-0.37255	437218.1875	0.88026	542.4774	-1.0795	287.4094	0.13962	271.53	0.75948	0.01063	0.0031072	428.1369	-0.7623	487.3594	-0.96395	378518.1875	0.13621
035	2019-06-18t1559	1560891837.02	adult	170.0233	108.0537	-73.9985	1116.1124	0.086126	308.6858	0.046425	259.9792	-0.35743	0.010622	-0.0062137	627.9001	0.93929	928.0029	0.86113	406847.8438	0.055383	645.1677	-0.27167	285.3364	0.061586	262.4261	0.29131	0.010614	-0.01247	457.0113	-0.32528	570.4197	-0.10594	376358.6562	0.075955
035	2019-06-18t1959	1560906237.4	adult	174.0234	112.0538	-69.9984	1472.9957	1.124	345.515	1.3859	292.2346	0.88014	0.010606	-0.021692	653.7329	1.3071	1043.9134	1.5963	456079.75	1.4138	554.9056	-0.87022	293.2472	0.39793	274.7607	0.86215	0.01059	-0.035808	445.0639	-0.41266	503.9053	-0.67301	387672.7812	0.44039
035	2019-06-18t2359	1560920637.21	adult	178.0233	116.0537	-65.9984	904.5771	-0.46861	318.6737	0.42862	287.5794	0.70257	0.010606	-0.021542	554.6606	0.025473	716.8633	-0.37458	420649.3125	0.45436	605.6839	-0.41541	307.1411	0.98451	292.1779	1.6853	0.010614	-0.012414	455.3473	-0.20145	518.8051	-0.44769	405119.0938	1.0012
035	2019-06-19t0359	1560935037.8	adult	182.0235	120.0539	-61.9983	1644.5797	1.7187	308.2729	0.069399	254.7626	-0.56346	0.010654	0.025581	598.3986	0.63889	1020.3408	1.5198	405070.5312	0.043984	642.8325	-0.047684	287.7809	0.22901	274.6637	0.82271	0.010638	0.011119	421.5624	-0.55471	508.7911	-0.45436	378719.625	0.21826
035	2019-06-19t0759	1560949437.62	adult	186.0234	124.0538	-57.9983	1388.4001	1.0138	312.312	0.2351	260.7673	-0.32538	0.010598	-0.029067	640.5231	1.2324	1002.4139	1.4495	412564.0938	0.26836	431.6614	-1.5581	270.8804	-0.41558	264.6633	0.32853	0.01059	-0.035623	349.9616	-1.3889	390.92	-1.5007	358103.9375	-0.37565
035	2019-06-19t1159	1560963837.65	adult	190.0234	128.0539	-53.9983	704.294	-1.0091	267.4486	-1.3372	237.6373	-1.2105	0.010598	-0.028998	463.6222	-1.0392	579.8433	-1.125	353299.6562	-1.3041	412.5379	-1.6111	239.9619	-1.6117	235.6631	-1.0789	0.010622	-0.0043363	297.3006	-1.9689	324.7391	-2.0386	316269.7812	-1.6057
035	2019-06-19t1559	1560978238.41	adult	194.0237	132.0541	-49.9981	856.9807	-0.52145	316.6001	0.43603	277.3852	0.33362	0.010614	-0.013371	580.7272	0.54073	752.8966	-0.010563	417595.5	0.45183	436.9352	-1.3277	286.0722	0.28429	282.7744	1.1923	0.010622	-0.004245	352.4606	-1.1541	389.7281	-1.3015	377043.2188	0.29208
035	2019-06-19t1959	1560992638.36	adult	198.0236	136.054	-45.9981	1044.5923	0.095025	320.0471	0.58439	287.0312	0.71578	0.010654	0.025821	547.5933	0.16379	808.2778	0.38204	420541.8438	0.55774	378.1083	-1.6831	259.7804	-0.71421	257.3824	-0.034471	0.010606	-0.019799	318.5595	-1.4891	344.3149	-1.6352	342910.125	-0.69144
035	2019-06-19t2359	1561007037.93	adult	202.0235	140.0539	-41.9982	736.001	-0.8445	318.0209	0.54851	296.9288	1.1085	0.010663	0.033722	489.3715	-0.52072	626.8817	-0.70628	417561.5	0.515	454.9148	-1.0007	266.2029	-0.40271	262.795	0.23481	0.010606	-0.019872	336.945	-1.1577	384.0835	-1.1524	351387.875	-0.37941
035	2019-06-20t0359	1561021439.21	adult	206.0239	144.0543	-37.9979	1097.5559	0.36853	308.2885	0.24805	271.2463	0.1374	0.010614	-0.013284	516.2315	-0.11124	866.7877	0.87195	406632.5312	0.26559	364.1514	-1.6187	246.0386	-1.1491	243.5325	-0.68949	0.01063	0.003545	305.2075	-1.4768	331.5888	-1.5698	324032.875	-1.1498
035	2019-06-20t0759	1561035838.36	adult	210.0236	148.054	-33.9981	913.6699	-0.19018	296.8039	-0.10557	264.6192	-0.098036	0.010606	-0.021043	522.0523	0.030111	730.2918	0.058941	391781.0938	-0.079911	426.521	-1.0375	258.8292	-0.58536	255.5044	-0.10321	0.010614	-0.01214	324.4467	-1.1298	365.8485	-1.1345	341395.75	-0.5704
035	2019-06-20t1159	1561050244.59	adult	214.0254	152.0558	-29.9964	780.1434	-0.59616	322.4597	0.82694	295.1789	1.0936	0.01063	0.0024077	511.2426	-0.028284	673.8865	-0.23957	424679.5	0.82931	382.6294	-1.3116	257.089	-0.59298	255.2146	-0.095662	0.010614	-0.012332	307.9774	-1.2693	342.3102	-1.2894	339100.4062	-0.57813
035	2019-06-20t1559	1561064629.06	adult	218.0211	156.0515	-26.0007	749.425	-0.66238	296.3688	-0.0062417	274.918	0.35231	0.010606	-0.02103	453.4368	-0.68554	610.2574	-0.59426	391206.875	0.019586	347.316	-1.53	242.4031	-1.1207	240.4335	-0.7864	0.01063	0.0030697	303.4687	-1.2525	325.1503	-1.3885	319244.8438	-1.1215
035	2019-06-20t1959	1561079029.68	adult	222.0212	160.0516	-22.0005	505.6961	-1.5026	274.8778	-0.67427	261.3425	-0.12955	0.010646	0.01808	394.8539	-1.3531	459.9173	-1.5343	361464.2812	-0.68566	348.91	-1.4464	240.3153	-1.1462	238.8833	-0.8383	0.010598	-0.028412	295.5297	-1.2858	324.1241	-1.3212	317456.5	-1.1177
[truncated: 4,753 more rows]
