# Supplementary material for: Global, cell non-autonomous gene regulation drives individual lifespan among isogenic C. elegans
Source: eLife. 2021 Feb 1;10:e65026. doi: 10.7554/eLife.65026 (PMC7864635; doi:10.7554/eLife.65026)
Supplement: Source data 1. [file elife-65026-data1.zip › figure_data/Figure 6 - dual reporters/mir-793_mir-240-786_r=20/20191002_mir-793_mir-240-786-spans.tsv]

name	larvaspan	adultspan	lifespan
000	51.8569	268.0001	319.857
001	51.8569	208.0002	259.8572
002	48.0001	192.0003	240.0004
003	59.857	224.0004	283.8574
004	45.7139	272.0008	317.7147
006	57.714	252.0013	309.7153
007	47.8571	288.0011	335.8582
008	44.0002	248.0013	292.0015
009	47.8571	248.0014	295.8586
010	51.8571	228.0011	279.8582
011	60.0004	200.001	260.0014
012	51.8571	196.0013	247.8584
013	51.8571	272.0016	323.8587
014	47.8573	244.1429	292.0002
015	51.8572	264.002	315.8592
016	43.8572	196.0015	239.8587
017	51.8572	200.0017	251.8589
018	55.8573	216.0017	271.859
019	52.0003	268.0021	320.0024
020	51.8573	232.0022	283.8595
021	49.7145	216.002	265.7165
022	51.8574	272.0024	323.8598
023	55.8574	264.0026	319.8601
024	63.8577	256.0024	319.8602
025	53.7146	172.002	225.7166
026	53.7147	304.0033	357.718
027	45.7147	284.003	329.7177
028	51.8576	280.0031	331.8607
029	51.8576	212.0027	263.8603
030	52.0004	212.0028	264.0032
031	55.8577	212.0029	267.8605
032	51.8577	264.0038	315.8615
033	51.8577	236.1453	288.003
034	49.7151	208.003	257.7182
035	51.8578	248.0038	299.8616
036	57.715	204.0034	261.7184
037	59.8579	296.0044	355.8624
038	51.8579	264.0044	315.8622
039	49.7153	256.0041	305.7194
040	53.7152	232.0041	285.7193
041	51.8579	184.0035	235.8614
043	55.858	216.0036	271.8616
044	47.8582	220.0038	267.862
045	59.8582	196.0039	255.8621
046	51.8581	304.0057	355.8637
047	51.8581	232.0048	283.8629
048	51.8582	292.0057	343.8639
049	55.8583	300.006	355.8642
050	51.8583	180.0038	231.8621
051	53.7158	216.0046	269.7203
052	55.8584	264.0056	319.8641
053	55.8585	252.0064	307.8649
054	47.8586	200.0046	247.8632
055	51.8585	228.0051	279.8635
056	51.8585	208.0051	259.8636
057	49.7162	200.0048	249.721
058	47.8587	192.0046	239.8632
059	47.8587	228.0051	275.8638
060	45.7161	236.0056	281.7217
061	63.8589	228.1492	292.0081
062	51.8587	252.0069	303.8655
063	55.8588	224.0058	279.8647
064	47.8589	296.0076	343.8666
065	53.7164	216.0059	269.7223
066	55.859	196.0057	251.8647
067	53.7165	216.0061	269.7226
068	51.8589	272.0074	323.8663
069	49.7167	260.0083	309.7249
070	51.8589	244.0087	295.8676
071	51.8588	296.0089	347.8678
072	47.8591	256.0079	303.867
073	51.859	252.0082	303.8672
074	55.8591	212.0066	267.8658
075	49.7169	104.0023	153.7192
076	47.8592	268.0089	315.8682
077	55.8593	288.0093	343.8686
078	51.8592	280.0093	331.8685
079	51.8592	276.0091	327.8683
080	49.7172	224.0071	273.7243
081	53.7171	260.0107	313.7278
082	55.8595	296.0103	351.8698
083	49.7174	236.0089	285.7263
084	51.8595	244.0106	295.87
085	51.8595	224.0079	275.8674
086	51.8595	192.0073	243.8668
087	51.8596	236.1524	288.012
088	55.8598	264.01	319.8698
089	59.86	144.0045	203.8645
090	51.8597	228.0089	279.8687
091	61.7179	228.1527	289.8707
092	49.7179	260.0115	309.7294
093	55.8601	252.0116	307.8717
094	51.86	236.1534	288.0134
095	47.8601	236.0105	283.8707
096	57.7181	276.0117	333.7298
097	51.8601	240.1546	292.0148
099	53.7183	224.0094	277.7277
100	55.8606	244.0114	299.872
101	59.8608	260.0118	319.8726
102	55.8607	284.0128	339.8735
103	51.8606	256.0132	307.8738
104	51.8607	224.01	275.8707
105	51.8607	212.0097	263.8704
106	47.8609	188.0085	235.8693
107	55.861	236.156	292.017
108	51.8609	216.01	267.8709
109	51.8609	216.0101	267.871
110	52.0026	196.0095	248.0121
111	51.861	300.0151	351.8761
112	63.8613	196.0105	259.8718
113	49.7195	244.157	293.8764
114	51.8612	252.0136	303.8747
115	51.8612	252.0137	303.875
116	51.8612	212.0109	263.8722
117	57.7198	232.1567	289.8765
118	53.7195	208.0115	261.731
119	49.7197	224.0114	273.7311
120	51.8614	220.0117	271.8732
121	55.8617	224.0129	279.8746
122	51.8615	252.0149	303.8764
123	51.8616	256.0165	307.8781
124	47.8619	228.0123	275.8742
125	52.0033	272.0159	324.0192
127	55.8622	208.0121	263.8742
128	51.8619	220.0128	271.8748
129	47.8622	180.0095	227.8717
