# Supplementary material for: Global, cell non-autonomous gene regulation drives individual lifespan among isogenic C. elegans
Source: eLife. 2021 Feb 1;10:e65026. doi: 10.7554/eLife.65026 (PMC7864635; doi:10.7554/eLife.65026)
Supplement: Source data 1. [file elife-65026-data1.zip › figure_data/Figure 6 - dual reporters/mir-793_mir-240-786_r=20/20190826_mir-793_mir-240-786.tsv]

name	timepoint	timestamp	stage	age	adult_age	ghost_age	pharynx_maximum	pharynx_maximum_z	pharynx_mean	pharynx_mean_z	pharynx_median	pharynx_median_z	pharynx_over_99_mean	pharynx_over_99_mean_z	pharynx_percentile_95	pharynx_percentile_95_z	pharynx_percentile_99	pharynx_percentile_99_z	pharynx_sum	pharynx_sum_z	outside_pharynx_maximum	outside_pharynx_maximum_z	outside_pharynx_mean	outside_pharynx_mean_z	outside_pharynx_median	outside_pharynx_median_z	outside_pharynx_over_99_mean	outside_pharynx_over_99_mean_z	outside_pharynx_percentile_99_z	outside_pharynx_sum	outside_pharynx_sum_z
001	2019-08-26t1357	1566845957.25	egg	-1.889	-49.778	-345.7456
001	2019-08-26t1744	1566859558.29	larva	1.889	-45.9999	-341.9675
001	2019-08-26t2144	1566873958.69	larva	5.8891	-41.9998	-337.9674
001	2019-08-27t0144	1566888357.74	larva	9.8889	-38.0001	-333.9677
001	2019-08-27t0544	1566902758.16	larva	13.889	-34	-329.9675
001	2019-08-27t0944	1566917157.94	larva	17.8889	-30	-325.9676
001	2019-08-27t1344	1566931557.93	larva	21.8889	-26	-321.9676
001	2019-08-27t1744	1566945958.1	larva	25.889	-22	-317.9676
001	2019-08-27t2144	1566960358.03	larva	29.889	-18	-313.9676
001	2019-08-28t0144	1566974758.19	larva	33.889	-14	-309.9675	2212.4922	-0.12273	516.1276	-0.60516	327.3081	-1.0779	0.010782	0.14168	1590.3679	0.37567	2031.3356	0.072057	382966.7188	-0.68225	3141.8599	-0.69541	450.8805	0.27568	355.2576	0.37955	0.010031	0.0042721	-0.61677	7911149.5	-0.187
001	2019-08-28t0544	1566989157.97	larva	37.8889	-10	-305.9676	2191.3386	-0.16789	597.1218	0.12277	447.1714	0.35074	0.010652	0.016992	1387.7978	-0.17944	1741.4504	-0.2998	448438.4375	0.11211	5417.7476	0.77258	509.1183	1.0633	392.7162	0.90794	0.010041	0.015782	0.30326	10191530	0.3961
001	2019-08-28t0944	1567003558.33	larva	41.889	-5.9999	-301.9675	4046.0159	1.2732	544.1589	-0.5918	349.4836	-1.0838	0.010624	-0.0098652	1596.5615	0.27083	2918.6562	1.0709	409751.6875	-0.58698	6354.3965	1.3302	388.7867	-0.49698	273.3072	-0.96594	0.010008	-0.015663	1.8443	8080155	-0.72139
001	2019-08-28t1344	1567017957.99	larva	45.889	-2	-297.9676	1949.2231	-0.41876	492.9834	-1.273	346.505	-1.2632	0.010681	0.045721	1377.392	-0.31931	1734.6832	-0.37526	369244.5625	-1.2973	4407.9565	-0.05159	377.5513	-0.65264	301.8601	-0.58887	0.010014	-0.0082362	0.67593	10518580	-0.07832
001	2019-08-28t1744	1567032358.05	adult	49.889	2	-293.9676	5855.9336	2.6817	708.8085	0.8606	414.4374	-0.55182	0.010638	0.0049609	2162.8367	1.5244	4313.8774	2.7262	533024	0.85749	5855.9336	0.84158	435.1412	0.17158	356.5181	0.24056	0.010027	0.0054562	0.60979	11022997	-0.1731
001	2019-08-28t2144	1567046758.15	adult	53.889	6	-289.9675	3530.3818	0.79452	657.7322	0.18249	407.0889	-0.78567	0.010624	-0.0081794	1859.0619	0.73138	2733.3889	0.78129	495272.375	0.18794	5447.9995	0.49252	423.5474	0.018451	360.7854	0.26564	0.010008	-0.012456	0.136	13162159	0.3415
001	2019-08-29t0144	1567061158.13	adult	57.889	10	-285.9676	3522.0608	0.76423	639.4146	-0.14525	437.9272	-0.55031	0.01061	-0.021281	1880.6314	0.72614	2639.7685	0.64189	482118.625	-0.13168	4669.791	-0.095906	346.7697	-1.1704	290.0596	-1.0261	0.010011	-0.0081985	-0.17147	11534946	-0.52843
001	2019-08-29t0544	1567075558.6	adult	61.8891	14.0002	-281.9674	4482.1924	1.5226	617.319	-0.50562	368.7297	-1.5111	0.010596	-0.034347	1985.5112	0.92184	3325.5517	1.4761	466075.875	-0.48459	4976.4111	0.029992	314.7304	-1.7363	264.7772	-1.5826	0.010002	-0.015729	0.091198	11736928	-0.71494
001	2019-08-29t0944	1567089958.16	adult	65.889	18	-277.9675	4574.3975	1.579	752.8365	0.74664	468.881	-0.45714	0.010652	0.020941	2292.834	1.6028	3531.2698	1.7206	565380.1875	0.73141	5701.2676	0.42234	379.874	-0.69238	325.823	-0.55357	0.010024	0.0075386	0.096137	13907566	-0.19605
001	2019-08-29t1344	1567104358.13	adult	69.889	22	-273.9676	2778.2493	0.08134	650.9838	-0.4193	480.4923	-0.45539	0.010667	0.035229	1776.387	0.31105	2408.6499	0.27225	488237.8438	-0.44155	3491.9038	-1.0584	337.8407	-1.4757	295.4745	-1.2359	0.01	-0.015156	-0.41555	13985931	-0.42005
001	2019-08-29t1744	1567118757.99	adult	73.889	26	-269.9676	6088.6367	2.7952	791.4808	0.87014	487.5952	-0.50278	0.010652	0.021858	2439.5314	1.8414	4422.1018	2.8429	594402.125	0.85355	6088.6367	0.5241	396.8459	-0.41459	354.484	-0.14618	0.010005	-0.0096102	-0.45169	16064322	0.0583
001	2019-08-29t2144	1567133158.59	adult	77.8891	30.0002	-265.9674	6123.5552	2.8098	876.4386	1.6141	544.4265	0.036759	0.010596	-0.032712	2629.9896	2.2524	4018.4679	2.3114	661711.125	1.6418	6123.5552	0.47329	424.93	0.12111	386.5145	0.46255	0.010011	-0.00297	0.0032034	16936436	0.14638
001	2019-08-30t0144	1567147558.27	adult	81.889	34.0001	-261.9675	2737.8625	-0.029163	685.5462	-0.3819	515.723	-0.37475	0.010624	-0.0053688	1779.584	0.1839	2499.2569	0.30937	516216.3125	-0.37763	3386.6987	-1.2563	327.706	-1.9213	310.235	-1.2883	0.010006	-0.0069705	-0.25432	16080206	-0.31852
001	2019-08-30t0544	1567161958.05	adult	85.889	38	-257.9676	4981.7935	1.8251	846.0024	1.1662	575.9901	0.24207	0.01061	-0.019051	2491.7247	1.8733	3417.9146	1.4995	637885.8125	1.181	4981.7935	-0.36697	408.0058	-0.35542	369.9532	-0.06539	0.010002	-0.011138	-1.6327	17867388	0.11907
001	2019-08-30t0944	1567176358.32	adult	89.889	42.0001	-253.9675	6828.4087	3.3522	910.2573	1.766	554.4207	-0.058989	0.010624	-0.0054365	2635.5778	2.2094	4187.6113	2.5059	685423.75	1.7686	6828.4087	0.59934	414.7452	-0.31621	377.8494	0.0106	0.010012	-0.00025841	-0.82161	18598836	0.21218
001	2019-08-30t1344	1567190758.39	adult	93.8891	46.0001	-249.9675	2742.74	-0.08472	741.1417	0.016612	517.3879	-0.52445	0.010582	-0.046377	1951.6182	0.53121	2484.6155	0.22847	560303.125	0.050811	6676.0557	0.41348	351.2107	-1.8122	312.981	-1.6276	0.010006	-0.0063707	-1.681	18111234	-0.084289
001	2019-08-30t1744	1567205159.04	adult	97.8892	50.0003	-245.9673	2720.5027	-0.11936	727.3362	-0.15069	515.5771	-0.57617	0.010624	-0.0055215	1744.8231	0.012367	2285.5065	-0.053005	547684.125	-0.14612	2975.2554	-1.6183	347.8667	-2.0326	313.0661	-1.7653	0.010002	-0.01077	-1.7259	16451310	-0.74705
001	2019-08-30t2144	1567219558.35	adult	101.889	54.0001	-241.9675	4428.6216	1.3071	780.0144	0.37381	515.6865	-0.59569	0.010582	-0.046457	2610.7914	2.1611	3818.0048	1.9999	589690.875	0.40925	4940.6929	-0.64576	377.8324	-1.5222	337.8382	-1.3082	0.010013	0.00051809	-1.1172	17546536	-0.50577
001	2019-08-31t0144	1567233958.56	adult	105.8891	58.0001	-237.9674	3011.7427	0.10262	785.3895	0.42805	524.3264	-0.50708	0.01061	-0.019288	2079.2462	0.84689	2668.0196	0.44625	592183.6875	0.4423	5963.9395	-0.1908	452.7819	0.0041256	408.8958	0.29573	0.010005	-0.0070032	-0.35472	20364318	0.28807
001	2019-08-31t0544	1567248357.96	adult	109.8889	62	-233.9676	2827.9436	-0.061544	830.9229	0.9081	622.8864	0.65672	0.01061	-0.019357	2119.3894	0.96221	2676.1637	0.45758	626515.875	0.92197	4535.8218	-0.93675	416.7315	-0.94769	373.7815	-0.68854	0.010019	0.0068122	-1.0225	18342852	-0.45498
001	2019-08-31t0944	1567262758.16	adult	113.889	66	-229.9675	4723.6396	1.5619	818.7797	0.79966	567.9892	0.012347	0.010638	0.0079372	2122.5207	0.98844	3344.6016	1.3828	615722.375	0.79096	9655.2422	1.4492	438.6354	-0.59477	392.6487	-0.34032	0.010009	-0.0034081	-0.59927	20028092	-0.017752
001	2019-08-31t1344	1567277158.56	adult	117.8891	70.0001	-225.9674	3206.1062	0.25644	759.0678	0.19389	544.2347	-0.2664	0.010582	-0.04673	2100.9979	0.95412	2892.8556	0.76927	573855.25	0.2296	7235.7578	0.25324	409.1348	-1.4164	357.814	-1.3472	0.010021	0.0084945	-0.41409	19108232	-0.39327
001	2019-08-31t1744	1567291557.96	adult	121.8889	74	-221.9676	3438.4619	0.46095	753.2021	0.15224	478.5082	-1.0656	0.010738	0.10475	2169.2366	1.1535	3097.8611	1.0677	561135.5625	0.071784	5277.6157	-0.68867	445.4135	-0.71823	406.9975	-0.20747	0.010009	-0.0028045	-0.8817	19535834	-0.34266
001	2019-08-31t2144	1567305958.49	adult	125.8891	78.0001	-217.9675	2697.6436	-0.18485	721.7705	-0.16106	565.1126	0.0086709	0.010724	0.090737	1645.2612	-0.19137	2234.5808	-0.1329	538440.8125	-0.22753	7185.3804	0.15442	435.1555	-1.0932	388.5072	-0.80504	0.010003	-0.0092491	-1.3577	20577636	-0.10057
001	2019-09-01t0144	1567320363.63	adult	129.8905	82.0016	-213.966	2896.9705	-0.0058617	766.4863	0.3339	574.5409	0.13483	0.01061	-0.019663	1968.383	0.67145	2344.9095	0.032227	577930.625	0.34833	7097.2969	0.089896	457.2875	-0.69667	400.3887	-0.60533	0.010011	-0.00053683	-0.42426	19732870	-0.43269
001	2019-09-01t0544	1567334763.25	adult	133.8904	86.0015	-209.9661	2396.156	-0.44738	736.634	0.035072	639.5679	0.95475	0.010624	-0.0060205	1420.0749	-0.74408	1916.28	-0.56563	554685.4375	0.039221	4651.7144	-1.0244	452.2232	-0.93183	400.2426	-0.71752	0.010012	0.00070544	-1.0523	20686500	-0.21203
001	2019-09-01t0944	1567349163.99	adult	137.8906	90.0017	-205.9659	3744.843	0.77171	744.6923	0.13728	589.2079	0.32834	0.01061	-0.019672	1760.0602	0.16554	2124.5332	-0.25659	561498	0.15164	6950.1157	-0.0013317	486.5614	-0.21267	424.8249	-0.14372	0.010001	-0.010529	-0.024752	21747348	0.041202
001	2019-09-01t1344	1567363562.11	adult	141.8901	94.0011	-201.9664	4158.3838	1.1639	755.7234	0.26748	597.7921	0.43626	0.01061	-0.019627	1719.5754	0.079909	2540.7044	0.35621	569815.5	0.28167	7160.0215	0.088856	435.47	-1.5243	379.8215	-1.4808	0.010018	0.0067438	-0.44074	19256484	-0.75584
001	2019-09-01t1744	1567377958.33	adult	145.889	98.0001	-197.9675	4537.4517	1.5313	846.0113	1.2235	650.9531	1.1022	0.01061	-0.019558	1954.2944	0.70871	3147.4271	1.2517	637892.5	1.2371	5385.981	-0.70047	456.768	-1.0926	403.9845	-0.89569	0.010007	-0.0042812	-0.5082	20905356	-0.32161
001	2019-09-01t2144	1567392358.21	adult	149.889	102.0001	-193.9675	4890.5264	1.8803	864.565	1.4204	618.314	0.68406	0.010667	0.035389	2339.9861	1.7241	3263.5241	1.4452	648423.75	1.3857	5283.3208	-0.74324	486.8625	-0.44862	428.4102	-0.29083	0.010015	0.004171	-1.4318	21486214	-0.2027
001	2019-09-02t0144	1567406758.89	adult	153.8892	106.0002	-189.9673	3517.5093	0.63477	807.7806	0.83191	599.1204	0.43152	0.010638	0.0079072	2298.6199	1.6328	3011.1916	1.104	607451	0.82284	7091.7402	0.06472	490.3771	-0.43248	432.0711	-0.26262	0.010004	-0.0076325	-0.90646	21862972	-0.14284
001	2019-09-02t0544	1567421158.39	adult	157.8891	110.0001	-185.9675	2952.8064	0.12916	772.2008	0.46696	597.2269	0.39526	0.010596	-0.03308	1842.5172	0.4736	2405.152	0.24063	583011.625	0.49075	8341.4629	0.62658	484.3856	-0.63062	425.7714	-0.50489	0.010013	0.0021718	-0.8402	21671410	-0.23858
001	2019-09-02t0944	1567435558.45	adult	161.8891	114.0001	-181.9675	2517.3115	-0.26115	735.4901	0.093125	554.2425	-0.15578	0.010582	-0.04668	1876.5836	0.58033	2339.6681	0.16531	556030.5	0.12663	4970.8848	-0.86568	477.0418	-0.84636	423.2245	-0.63076	0.010005	-0.0059964	-1.0889	21789360	-0.24579
001	2019-09-02t1344	1567449958.44	adult	165.8891	118.0001	-177.9675	2616.3501	-0.15242	741.9767	0.16551	580.7388	0.16578	0.010582	-0.046699	1863.7544	0.56539	2302.9189	0.13019	560934.375	0.19886	3360.3386	-1.5746	442.9052	-1.6391	386.0431	-1.6509	0.010018	0.0062533	-0.72266	21222246	-0.42965
001	2019-09-02t1744	1567464358.6	adult	169.8891	122.0002	-173.9674	4877.9321	2.0001	985.8168	2.6517	749.4216	2.2566	0.010695	0.063081	2282.9473	1.6577	3455.3629	1.8548	737390.9375	2.5816	6120.9849	-0.32922	480.7678	-0.83658	422.2439	-0.74475	0.010017	0.0059212	-0.6152	22317240	-0.18051
001	2019-09-02t2144	1567478758.27	adult	173.889	126.0001	-169.9675	3227.9565	0.4522	739.2962	0.15035	477.3376	-1.1361	0.010596	-0.032964	1913.8084	0.72718	2706.9172	0.76003	558168.625	0.17319	4858.6597	-0.87746	492.9818	-0.61089	435.5228	-0.45674	0.010021	0.0092733	-0.74279	21941636	-0.30581
001	2019-09-03t0144	1567493158.38	adult	177.8891	130.0001	-165.9675	3176.5598	0.41409	773.1868	0.49557	565.0138	-0.054353	0.010596	-0.032768	2138.4487	1.3119	2696.8144	0.7564	583756	0.51818	4280.0615	-1.1203	479.2489	-0.92809	427.3185	-0.70532	0.010018	0.0065547	-0.97714	22292740	-0.24852
001	2019-09-03t0544	1567507558.82	adult	181.8892	134.0002	-161.9674	2132.051	-0.56988	750.493	0.27028	603.3032	0.41306	0.010596	-0.032549	1588.5419	-0.069933	1839.3715	-0.49695	566622.25	0.29265	4649.1841	-0.93784	491.1533	-0.72409	435.6436	-0.55796	0.010016	0.0045017	-0.75279	23145108	-0.075004
001	2019-09-03t0944	1567521958.48	adult	185.8891	138.0001	-157.9675	2050.8062	-0.63904	753.4136	0.30248	577.9907	0.090789	0.01061	-0.018784	1606.4593	-0.0088406	1904.9686	-0.38775	568073.875	0.31474	4063.8738	-1.1855	465.9726	-1.2395	413.8443	-1.1025	0.010011	-0.0004838	-0.81394	21550300	-0.47562
001	2019-09-03t1344	1567536358.35	adult	189.889	142.0001	-153.9675	3202.3333	0.46587	788.5226	0.65222	523.8541	-0.58967	0.01061	-0.018645	2140.5957	1.3429	2878.0297	1.0502	594546.0625	0.66404	4733.3208	-0.86993	488.9636	-0.83149	439.1195	-0.57358	0.010007	-0.0051853	-0.93264	23552398	-0.044899
001	2019-09-03t1744	1567550758.62	adult	193.8891	146.0002	-149.9674	2893.4753	0.17871	834.0413	1.1021	642.4401	0.87929	0.010652	0.022589	1945.7474	0.86723	2587.2781	0.6333	626365	1.0809	4801.9971	-0.82582	485.8572	-0.91851	435.6791	-0.69545	0.010008	-0.0034729	-0.97617	23010196	-0.19467
001	2019-09-03t2144	1567565158.33	adult	197.889	150.0001	-145.9675	3663.9954	0.92014	866.1828	1.4196	659.8243	1.0917	0.010596	-0.032084	2196.8405	1.5032	2995.1577	1.2369	653968	1.4422	5899.4067	-0.32045	521.5616	-0.3195	469.6423	-0.016588	0.010011	-0.001101	-0.965	24955680	0.20114
001	2019-09-04t0144	1567579558.53	adult	201.8891	154.0001	-141.9674	2922.9863	0.21815	786.3262	0.64252	617.2753	0.5576	0.010624	-0.0047022	1764.7646	0.44684	2466.6224	0.4748	592103.625	0.64415	6088.9224	-0.22466	507.2574	-0.61253	455.2529	-0.37886	0.010019	0.0068876	-0.90344	24707492	0.11811
001	2019-09-04t0544	1567593958.89	adult	205.8892	158.0002	-137.9673	2528.3279	-0.15349	728.9727	0.090829	607.2214	0.43045	0.010638	0.0091294	1527.685	-0.12201	1982.3581	-0.22056	548187.4375	0.08396	5056.5015	-0.68093	493.3377	-0.89043	438.213	-0.7903	0.010005	-0.0069375	-0.83544	23372366	-0.18517
001	2019-09-04t0944	1567608358.42	adult	209.8891	162.0001	-133.9675	4412.9341	1.6578	859.6879	1.3741	572.5032	-0.0054842	0.010596	-0.03167	2408.0733	2.0692	3394.8878	1.8436	649064.375	1.3969	5330.0879	-0.54629	519.4009	-0.4878	469.1976	-0.19352	0.010017	0.0049311	-0.55779	25096412	0.1501
001	2019-09-04t1344	1567622758.7	adult	213.8891	166.0002	-129.9674	3878.5271	1.1517	877.2519	1.5522	663.2784	1.133	0.010596	-0.031427	2627.7044	2.6256	3358.5904	1.795	662325.1875	1.5753	5124.3052	-0.62774	514.0706	-0.61739	456.6145	-0.50738	0.010001	-0.011262	-0.70089	25341624	0.177
001	2019-09-04t1744	1567637159.37	adult	217.8893	170.0004	-125.9672	1792.6963	-0.83709	574.1443	-1.384	440.8502	-1.6646	0.01061	-0.017557	1181.9788	-0.922	1587.7524	-0.75985	432904.7812	-1.3727	6489.7227	0.0026109	525.3969	-0.47058	470.1381	-0.27831	0.01001	-0.0022427	-0.6575	25509072	0.18879
001	2019-09-05t0920	1567693297.37	adult	233.4832	185.5943	-110.3733	3234.7668	0.57943	824.548	1.1138	627.2499	0.72524	0.01061	-0.017417	2117.5217	1.467	2750.4363	0.95525	621709.1875	1.1251	5012.165	-0.64198	514.0234	-0.79528	470.2683	-0.45171	0.010003	-0.008925	-1.2094	25333132	0.094573
001	2019-09-05t1320	1567707702.74	adult	237.4847	189.5958	-106.3718	3512.5195	0.85625	861.2901	1.4904	645.2943	0.96842	0.010624	-0.0038058	2068.5306	1.367	2678.0145	0.86206	648551.4375	1.4904	5322.6191	-0.4913	532.1764	-0.54308	481.9645	-0.25594	0.010008	-0.0040539	-1.0621	26215008	0.24904
001	2019-09-05t1720	1567722103.34	adult	241.4849	193.5959	-102.3717	4269.9097	1.5944	876.3556	1.656	658.36	1.1492	0.01061	-0.017535	2249.6743	1.8422	3433.1183	1.9569	660772.125	1.667	4869.4941	-0.69615	529.473	-0.62175	479.7463	-0.34749	0.010005	-0.0074521	-1.1005	26937468	0.37068
001	2019-09-05t2120	1567736505.3	adult	245.4854	197.5965	-98.3711	3385.8577	0.75612	814.0558	1.0626	658.7336	1.1664	0.010596	-0.031227	2075.2542	1.4286	2862.5004	1.1488	614612.1875	1.0843	5374.3335	-0.45378	528.3082	-0.67542	479.3516	-0.40143	0.010008	-0.0042087	-1.1342	26552768	0.28183
001	2019-09-06t0120	1567750902.31	adult	249.4846	201.5956	-94.3719	3000.4578	0.39564	804.6046	0.98706	594.3498	0.33591	0.01061	-0.017654	2022.3735	1.3186	2655.3697	0.86253	606671.8125	0.99806	5739.9629	-0.27521	513.8252	-0.93452	467.3541	-0.69515	0.010009	-0.0034767	-1.1467	26028328	0.16847
001	2019-09-06t0520	1567765298.46	adult	253.4835	205.5946	-90.373	3295.1194	0.69011	761.5685	0.58019	627.5174	0.78098	0.010568	-0.058495	1681.1555	0.48041	2293.5469	0.35443	576507.375	0.62119	6005.166	-0.14278	516.4438	-0.92733	468.6071	-0.71505	0.010019	0.0066838	-1.1381	26031352	0.15492
001	2019-09-06t0920	1567779698.59	adult	257.4836	209.5946	-86.373	3893.3562	1.2787	869.1121	1.6601	704.1342	1.8054	0.010596	-0.031394	1957.5717	1.201	3001.257	1.381	656179.625	1.6819	7805.1597	0.718	540.1081	-0.59842	494.8509	-0.2173	0.010012	8.1024e-05	-1.019	26486900	0.22506
001	2019-09-06t1319	1567794049.82	adult	261.47	213.5811	-82.3865	4952.5088	2.3147	823.6743	1.2296	580.3126	0.17623	0.010624	-0.0041479	1960.2865	1.2312	3354.426	1.8988	620226.75	1.2293	6738.5742	0.22175	531.2127	-0.7681	482.1405	-0.52557	0.010006	-0.0057277	-0.98808	26490514	0.21188
001	2019-09-06t1719	1567808450.63	adult	265.4702	217.5813	-78.3863	4477.5371	1.868	852.0659	1.5309	679.2006	1.5066	0.010695	0.064682	1872.8044	1.0318	3592.0552	2.2508	637345.25	1.4737	5977.3076	-0.13272	541.202	-0.65037	485.717	-0.49635	0.010014	0.0021911	-0.79759	27183496	0.32415
001	2019-09-06t1742	1567809839.82	adult	265.8561	217.9672	-78.0004	5388.1895	2.7512	843.5138	1.4478	625.0199	0.78368	0.010624	-0.0042094	1989.1565	1.3311	3588.736	2.2471	635165.875	1.4469	5748.2402	-0.24151	527.7195	-0.8574	477.2154	-0.67713	0.010007	-0.0055631	-0.96187	25683054	0.050761
001	2019-09-06t2142	1567824242.62	adult	269.8569	221.9679	-73.9996	3320.4509	0.75985	774.7292	0.78283	623.0064	0.76918	0.01061	-0.017939	1748.7685	0.73967	2890.8556	1.2574	584145.8125	0.79353	6277.3433	0.020026	523.4215	-0.95453	475.074	-0.7665	0.010018	0.0056884	-0.94557	27012736	0.27823
001	2019-09-07t0142	1567838639.89	adult	273.8561	225.9672	-70.0004	4618.2285	2.0325	834.1721	1.3959	634.4613	0.93705	0.010624	-0.0043425	2051.462	1.542	3508.1125	2.1547	628131.625	1.3947	8235.8936	0.97434	551.3615	-0.56842	499.5449	-0.30198	0.01001	-0.0024193	-0.77156	27265926	0.31038
001	2019-09-07t0542	1567853040.34	adult	277.8563	229.9673	-66.0003
001	2019-09-07t0942	1567867439.9	adult	281.8561	233.9672	-62.0004
001	2019-09-07t1342	1567881840.06	adult	285.8562	237.9672	-58.0004
001	2019-09-07t1742	1567896239.78	adult	289.8561	241.9672	-54.0004
001	2019-09-07t2142	1567910640.03	adult	293.8562	245.9672	-50.0004
001	2019-09-08t0142	1567925039.76	adult	297.8561	249.9672	-46.0004
001	2019-09-08t0542	1567939439.8	adult	301.8561	253.9672	-42.0004
001	2019-09-08t0942	1567953839.72	adult	305.8561	257.9671	-38.0004
001	2019-09-08t1342	1567968241.43	adult	309.8566	261.9676	-34
001	2019-09-08t1742	1567982641.13	adult	313.8565	265.9675	-30.0001
001	2019-09-08t2142	1567997043	adult	317.857	269.9681	-25.9995
001	2019-09-09t0142	1568011440.18	adult	321.8562	273.9673	-22.0003
001	2019-09-09t0542	1568025840.21	adult	325.8562	277.9673	-18.0003
001	2019-09-09t0942	1568040240.06	adult	329.8562	281.9672	-14.0004
001	2019-09-09t1342	1568054641.51	adult	333.8566	285.9676	-9.9999
001	2019-09-09t1742	1568069041.33	adult	337.8565	289.9676	-6
001	2019-09-09t2142	1568083442.41	adult	341.8568	293.9679	-1.9997
001	2019-09-10t0142	1568097840.23	dead	345.8562	297.9673	1.9997
002	2019-08-26t1357	1566845961.73	egg	-1.889	-53.7781	-321.746
002	2019-08-26t1744	1566859562.84	larva	1.889	-50	-317.9679
002	2019-08-26t2144	1566873963.41	larva	5.8892	-45.9999	-313.9677
002	2019-08-27t0144	1566888362.44	larva	9.8889	-42.0001	-309.968
002	2019-08-27t0544	1566902762.96	larva	13.8891	-38	-305.9678
002	2019-08-27t0944	1566917162.72	larva	17.889	-34.0001	-301.9679
002	2019-08-27t1344	1566931562.67	larva	21.889	-30.0001	-297.9679
002	2019-08-27t1744	1566945962.97	larva	25.8891	-26	-293.9678
002	2019-08-27t2144	1566960362.81	larva	29.889	-22	-289.9679
002	2019-08-28t0144	1566974762.92	larva	33.8891	-18	-285.9678	5801.8896	2.6892	683.0825	1.2126	407.1949	-0.0039823	0.010638	0.0026566	2108.9558	1.6469	3711.6027	2.0376	513678.0625	1.2119	5801.8896	1.1051	421.5094	-0.093613	338.4232	0.1326	0.01005	0.023721	-0.88791	5536104.5	-1.126
002	2019-08-28t0544	1566989162.75	larva	37.889	-14.0001	-281.9679	3832.1758	1.1251	691.2983	1.1379	425.5725	0.066349	0.010667	0.030765	1900.0332	1.0714	2783.4964	0.93106	518473.75	1.1167	4347.6499	0.049679	539.7951	1.4619	380.0041	0.71632	0.010015	-0.0097876	0.76661	8785165	-0.15226
002	2019-08-28t0944	1567003563.08	larva	41.8891	-10	-277.9678	2194.3179	-0.19438	588.0115	-0.12358	386.1429	-0.61041	0.01061	-0.023529	1599.6028	0.27823	2034.8269	0.016732	443360.6875	-0.10952	3509.3267	-0.58561	460.2495	0.46372	371.074	0.55028	0.010028	0.0042118	-0.11079	9179217	-0.29864
002	2019-08-28t1344	1567017962.82	larva	45.889	-6	-273.9679	1662.2811	-0.64746	557.4776	-0.59049	425.8876	-0.25674	0.01061	-0.022964	1272.5076	-0.57372	1493.5642	-0.66562	420338.125	-0.57797	5348.1187	0.57863	386.873	-0.52282	289.21	-0.79094	0.010026	0.0031405	0.52191	9917101	-0.3066
002	2019-08-28t1744	1567032362.85	larva	49.889	-2	-269.9679	2847.426	0.27077	685.2236	0.61307	491.6091	0.40985	0.01061	-0.022404	1590.8399	0.1409	2308.5625	0.28796	516658.5625	0.62903	4426.647	-0.1108	420.3071	-0.04279	338.4879	-0.056389	0.010005	-0.016674	0.88187	10754818	-0.27354
002	2019-08-28t2144	1567046763.03	adult	53.8891	2	-265.9678	3848.1477	1.0505	624.2625	-0.16603	346.5128	-1.5283	0.010596	-0.035473	1811.0626	0.61558	2636.7968	0.66271	471318.1875	-0.14378	4681.46	-0.01449	329.9013	-1.3884	263.3938	-1.39	0.010002	-0.017704	-0.20335	10686164	-0.57345
002	2019-08-29t0144	1567061162.91	adult	57.8891	6	-261.9678	2028.3188	-0.44563	665.9248	0.12874	499.8214	0.19685	0.01061	-0.021281	1565.9628	-0.03121	1790.6511	-0.41087	502107.2812	0.14301	6551.9448	1.1383	411.5357	-0.15651	346.3008	-0.038046	0.010004	-0.014919	-0.30675	14068760	0.39526
002	2019-08-29t0544	1567075563.55	adult	61.8892	10.0002	-257.9677	4779.6982	1.7649	785.5251	1.2205	541.1257	0.54009	0.010652	0.020388	1948.9048	0.83393	2934.975	0.98702	589929.375	1.2051	5171.5361	0.15673	380.1554	-0.66595	317.2071	-0.62932	0.010013	-0.0051139	-0.24631	13098635	-0.22536
002	2019-08-29t0944	1567089963.01	adult	65.8891	14	-253.9678	1358.8256	-1.054	635.2546	-0.45166	569.0234	0.7184	0.010596	-0.033796	1170.5868	-1.0871	1303.0249	-1.0985	479617.25	-0.43034	5989.5601	0.60769	382.26	-0.65145	336.435	-0.35347	0.010009	-0.0079832	-0.65069	13940257	-0.18446
002	2019-08-29t1344	1567104363.02	adult	69.8891	18	-249.9678	5074.3979	1.9723	764.9681	0.73461	486.8839	-0.38129	0.010596	-0.033285	1976.8866	0.79072	2933.8368	0.94361	577550.9375	0.76001	6175.5283	0.64917	418.7869	-0.013169	367.4638	0.17596	0.010012	-0.0033715	-0.33978	15350633	0.056943
002	2019-08-29t1744	1567118762.82	adult	73.889	22	-245.9679	4412.5293	1.4071	817.6409	1.1333	488.0857	-0.49716	0.010681	0.049447	2530.685	2.0591	3561.0487	1.7311	612413	1.0943	4412.5293	-0.53158	370.0981	-0.9253	322.0668	-0.81053	0.010009	-0.0060129	-0.78901	13866834	-0.69914
002	2019-08-29t2144	1567133163.41	adult	77.8892	26.0001	-241.9677	1954.7548	-0.65747	672.972	-0.42697	433.8318	-1.2238	0.010624	-0.0054145	1741.1222	0.1273	1857.6042	-0.50261	506747.9375	-0.42288	5765.019	0.25165	343.966	-1.4934	298.8533	-1.4096	0.010013	-0.00054484	-0.88592	13534373	-1.0104
002	2019-08-30t0144	1567147563.12	adult	81.8891	30	-237.9678	3760.1179	0.82372	688.6948	-0.35028	460.8959	-0.99898	0.01061	-0.019035	1861.2621	0.38	2637.1022	0.49019	519275.8438	-0.33683	5555.8394	0.045993	339.1079	-1.6873	294.1986	-1.6419	0.010011	-0.00227	-0.82468	14768826	-0.75907
002	2019-08-30t0544	1567161962.96	adult	85.8891	34	-233.9678	4303.9146	1.2585	820.1489	0.90588	539.9635	-0.16827	0.01061	-0.019051	2217.2262	1.2105	3147.3539	1.1424	618392.25	0.9205	7233.0967	0.9408	422.5193	-0.050688	372.0751	-0.01733	0.010018	0.0054606	-0.058742	17417934	-0.030366
002	2019-08-30t0944	1567176363.18	adult	89.8891	38.0001	-229.9678	2971.7168	0.12512	742.9207	0.074855	518.4614	-0.46917	0.010624	-0.0054365	1931.0056	0.49703	2613.6057	0.41798	559419.25	0.079045	6426.2109	0.37376	350.9672	-1.6788	306.8754	-1.6312	0.010016	0.0032063	-1.0257	15838449	-0.69697
002	2019-08-30t1344	1567190763.3	adult	93.8892	42.0001	-225.9677	2292.3113	-0.46209	772.7161	0.33697	573.3128	0.11545	0.010738	0.10517	1856.3118	0.29793	2175.8621	-0.18304	575673.5	0.25765	5707.52	-0.11102	390.743	-0.95563	349.262	-0.77435	0.010021	0.007947	-0.94626	17508414	-0.28116
002	2019-08-30t1744	1567205164.07	adult	97.8894	46.0003	-221.9675	3837.186	0.81845	792.6335	0.51461	596.7261	0.35745	0.01061	-0.019188	1892.3222	0.37622	2476.3538	0.20264	597645.625	0.52884	6938.4868	0.45747	433.8997	-0.14612	391.3399	0.10174	0.010023	0.010381	-0.83692	18225522	-0.17213
002	2019-08-30t2144	1567219563.24	adult	101.8892	50.0001	-217.9678	2639.5439	-0.20122	789.0583	0.46639	576.7194	0.11209	0.010582	-0.046457	1846.6358	0.25999	2192.2786	-0.19056	596528.125	0.50202	5431.3433	-0.39655	388.5391	-1.285	346.1861	-1.1064	0.010011	-0.0016572	-1.3551	15913007	-1.0309
002	2019-08-31t0144	1567233963.63	adult	105.8893	54.0002	-213.9676	2782.2979	-0.091866	775.7195	0.32852	571.8031	0.04918	0.010596	-0.032918	1943.0288	0.50493	2604.3831	0.35991	585668.25	0.35341	4688.4165	-0.82122	398.0422	-1.2208	355.6117	-1.0081	0.010021	0.0088495	-1.1612	16523528	-0.93636
002	2019-08-31t0544	1567248362.9	adult	109.8891	58	-209.9678	3577.9119	0.57849	729.428	-0.14364	505.2455	-0.73833	0.010624	-0.0056906	1903.6434	0.41546	2768.5758	0.58395	549259.25	-0.13892	5759.1045	-0.34643	458.4664	-0.0050396	417.5141	0.39539	0.010004	-0.0085139	-0.55758	19569180	-0.067221
002	2019-08-31t0944	1567262763.12	adult	113.8891	62	-205.9678	2024.0101	-0.75864	734.7862	-0.077178	593.5621	0.31941	0.010624	-0.0057656	1433.1723	-0.77452	1735.7299	-0.83507	553294	-0.072583	5580.4009	-0.47804	426.6982	-0.86702	391.3425	-0.37314	0.01001	-0.0020441	-1.4356	18542598	-0.48368
002	2019-08-31t1344	1567277163.48	adult	117.8892	66.0002	-201.9677	1798.6477	-0.96219	684.7227	-0.58803	554.0577	-0.14702	0.010667	0.035378	1398.2231	-0.85832	1608.1798	-1.0154	513542.0312	-0.61092	4617.7671	-0.96499	394.8921	-1.7447	353.3111	-1.4619	0.010005	-0.0074616	-1.3295	17209398	-0.98419
002	2019-08-31t1744	1567291562.9	adult	121.8891	70	-197.9678	2217.0732	-0.60457	699.3378	-0.41784	510.4415	-0.67335	0.010624	-0.0059036	1564.7744	-0.41623	1982.1675	-0.49312	526601.375	-0.41254	6585.6348	-0.087786	442.5195	-0.78564	400.4997	-0.3755	0.010001	-0.010801	-1.1405	19778408	-0.26773
002	2019-08-31t2144	1567305963.45	adult	125.8892	74.0001	-193.9677	2191.9548	-0.62949	728.3882	-0.090753	565.6107	0.014842	0.010638	0.0077495	1648.9099	-0.18184	1912.9353	-0.58569	547747.9375	-0.096495	5589.4443	-0.57151	377.0613	-2.4598	336.3775	-2.1741	0.010008	-0.0036201	-2.1692	16614829	-1.3161
002	2019-09-01t0144	1567320369.59	adult	129.8909	78.0018	-189.966	4512.8667	1.4262	713.9093	-0.22509	447.9808	-1.4425	0.010624	-0.0059972	2018.8086	0.80337	3059.8683	1.0443	537573.6875	-0.2204	7350.3682	0.20416	417.0294	-1.6518	367.7294	-1.477	0.010011	-0.000511	-1.2382	17953948	-0.97457
002	2019-09-01t0544	1567334769.14	adult	133.8908	82.0017	-185.9661	4306.1367	1.2587	796.283	0.66819	561.3145	-0.024251	0.010596	-0.033317	1997.8265	0.76777	2623.0905	0.43975	601193.6875	0.69362	7035.0278	0.045627	470.4535	-0.49675	412.5773	-0.38304	0.010017	0.0057151	-0.82115	19631082	-0.53095
002	2019-09-01t0944	1567349169.59	adult	137.8909	86.0018	-181.966	2940.9868	0.047859	729.3966	-0.024475	513.5507	-0.62063	0.010596	-0.033302	1885.722	0.49387	2389.6968	0.12239	550694.4375	0.00017468	4131.6416	-1.2614	393.5402	-2.4385	340.2391	-2.4694	0.010007	-0.0041825	-1.0264	17381884	-1.2643
002	2019-09-01t1344	1567363567.49	adult	141.8903	90.0013	-177.9666	2584.1697	-0.26529	707.0146	-0.24519	587.4973	0.30685	0.010596	-0.033257	1470.791	-0.56826	1931.7188	-0.51866	533796	-0.22097	5582.4849	-0.61432	424.9051	-1.777	373.7698	-1.6489	0.010014	0.0024353	-0.93682	18500368	-0.97902
002	2019-09-01t1744	1567377963.33	adult	145.8892	94.0001	-173.9677	2265.0542	-0.54768	706.6898	-0.23581	517.9092	-0.57323	0.01061	-0.019558	1751.3913	0.18182	1967.8499	-0.45206	532844.0625	-0.2216	7515.7007	0.24707	441.1597	-1.4642	388.8396	-1.3191	0.010018	0.00672	-0.80399	18627528	-0.98325
002	2019-09-01t2144	1567392363.25	adult	149.8892	98.0001	-169.9678	2784.4209	-0.06001	719.2947	-0.09449	513.1326	-0.64154	0.010667	0.035389	1837.1091	0.42217	2445.9855	0.2579	539471.0625	-0.12026	6535.9443	-0.18638	405.2348	-2.3774	351.1452	-2.4544	0.010021	0.010003	-0.9952	17549910	-1.3241
002	2019-09-02t0144	1567406763.9	adult	153.8893	102.0003	-165.9676	1919.533	-0.84723	721.6553	-0.062488	625.7847	0.76734	0.010582	-0.046686	1301.8668	-0.94213	1517.0044	-1.0778	545571.375	-0.028772	7585.7417	0.28435	451.7797	-1.3354	400.5864	-1.1406	0.010004	-0.0069405	-0.60166	20050436	-0.64815
002	2019-09-02t0544	1567421163.44	adult	157.8892	106.0001	-161.9677	3116.9753	0.28241	730.1552	0.032075	509.2107	-0.71099	0.010596	-0.03308	1843.8375	0.477	2361.7978	0.17698	551267.1875	0.055726	7165.7969	0.10351	428.6079	-1.9172	375.1707	-1.8984	0.010002	-0.0094778	-0.28212	19541090	-0.81939
002	2019-09-02t0944	1567435563.52	adult	161.8892	110.0002	-157.9677	5281.29	2.334	810.145	0.8618	552.2781	-0.1804	0.010582	-0.04668	1891.0577	0.61762	2754.4666	0.77705	612469.625	0.89641	6992.5645	0.034778	477.1799	-0.84324	421.1934	-0.68547	0.010015	0.0033772	-0.35475	20869942	-0.49086
002	2019-09-02t1344	1567449963.55	adult	165.8892	114.0002	-153.9677	3419.2341	0.6046	763.2695	0.38353	504.7535	-0.78324	0.010596	-0.033104	2142.7404	1.2827	2725.1048	0.75475	576268.5	0.4068	6226.0811	-0.29587	451.1909	-1.456	399.4073	-1.3012	0.010005	-0.0065909	-0.72738	20248994	-0.68324
002	2019-09-02t1744	1567464363.62	adult	169.8893	118.0002	-149.9676	2501.3472	-0.24727	792.1532	0.68179	593.4882	0.31552	0.01061	-0.019465	1849.1196	0.54516	2276.0395	0.10754	597283.5	0.69413	3833.8738	-1.3521	439.579	-1.723	388.1122	-1.6108	0.010014	0.0025332	-0.79721	19051356	-1.0123
002	2019-09-02t2144	1567478763.29	adult	173.8892	122.0001	-145.9677	4472.9014	1.6316	835.9949	1.1277	516.6923	-0.64695	0.010582	-0.046558	2258.3448	1.6077	3357.7111	1.7233	632012.125	1.1617	6085.2021	-0.32768	502.1758	-0.41892	445.8678	-0.20227	0.010016	0.0050178	-0.53796	20806148	-0.58797
002	2019-09-03t0144	1567493163.42	adult	177.8892	126.0001	-141.9677	5125.9277	2.2639	760.7823	0.37102	536.8893	-0.40373	0.010596	-0.032768	1872.1882	0.635	2852.7542	0.98666	574390.6875	0.39362	5650.6348	-0.5051	478.2375	-0.9486	429.9222	-0.64287	0.010017	0.0059564	-0.54863	21912840	-0.34065
002	2019-09-03t0544	1567507563.81	adult	181.8893	130.0002	-137.9676	2110.9153	-0.58997	685.1315	-0.38214	566.1249	-0.049213	0.010624	-0.0052519	1323.8205	-0.73874	1673.9214	-0.74045	515904	-0.37808	5372.5332	-0.61296	457.8889	-1.3777	413.8127	-1.0681	0.01	-0.011617	-0.90181	21108676	-0.55663
002	2019-09-03t0944	1567521963.56	adult	185.8892	134.0002	-133.9677	3276.8069	0.52806	754.8908	0.31714	422.2147	-1.8456	0.010652	0.022326	2180.5732	1.4342	2911.358	1.0903	566923	0.29961	5319.1851	-0.62135	466.6609	-1.2263	417.7042	-1.0144	0.010006	-0.0054985	-0.60761	20986674	-0.6059
002	2019-09-03t1344	1567536363.47	adult	189.8892	138.0001	-129.9677	5022.356	2.2008	803.5015	0.80011	590.5531	0.23981	0.01061	-0.018645	1909.4003	0.76447	3053.9348	1.308	605840.125	0.8118	5970.9229	-0.31333	459.7834	-1.3736	418.8993	-1.0236	0.010014	0.0020994	-1.1528	21120608	-0.59405
002	2019-09-03t1744	1567550763.74	adult	193.8893	142.0002	-125.9676	6193.7266	3.3279	920.285	1.9503	627.9644	0.69907	0.010582	-0.045747	2208.0444	1.5206	3491.729	1.9559	695735.5	1.9851	6193.7266	-0.1992	474.0559	-1.1319	426.4971	-0.89525	0.010001	-0.011041	-0.85398	21709864	-0.48177
002	2019-09-03t2144	1567565163.45	adult	197.8892	146.0001	-121.9677	3798.7617	1.0488	842.7148	1.1896	537.9619	-0.42708	0.010638	0.0089177	2282.0653	1.7146	3016.7721	1.2685	633721.5625	1.1792	7021.8325	0.18568	449.4481	-1.5931	411.1466	-1.2688	0.010006	-0.0059665	-0.92992	20976642	-0.65955
002	2019-09-04t0144	1567579563.64	adult	201.8893	150.0002	-117.9676	4163.646	1.4043	840.943	1.1764	626.821	0.67669	0.010667	0.036518	1952.4077	0.91116	2695.7458	0.80871	630707.25	1.1444	4163.646	-1.0938	491.9296	-0.87797	453.7958	-0.40966	0.01	-0.011989	-0.96892	23268268	-0.18731
002	2019-09-04t0544	1567593964.01	adult	205.8894	154.0003	-113.9675	4900.8804	2.1177	783.4856	0.62293	622.9641	0.6272	0.010596	-0.031872	1695.26	0.29215	2382.031	0.36152	591531.625	0.64491	5354.1191	-0.54657	475.6746	-1.1917	439.1992	-0.76959	0.01001	-0.0019121	-1.1496	22619278	-0.34223
002	2019-09-04t0944	1567608363.52	adult	209.8892	158.0002	-109.9677	5687.0537	2.878	866.9637	1.445	634.6236	0.77259	0.01061	-0.018039	1935.1121	0.9015	2792.8677	0.96836	653690.625	1.4567	6810.9736	0.12261	499.1654	-0.82816	448.1951	-0.63169	0.010006	-0.0059951	-0.87368	23147298	-0.24989
002	2019-09-04t1344	1567622764	adult	213.8894	162.0003	-105.9675	3467.2595	0.75805	856.8994	1.3542	641.3262	0.85735	0.010596	-0.031427	2050.5856	1.2023	2686.2926	0.82053	646959	1.377	6953.938	0.19979	513.2444	-0.63111	459.3556	-0.45052	0.010006	-0.0061158	-0.65604	24108114	-0.072461
002	2019-09-04t1744	1567637164.56	adult	217.8895	166.0005	-101.9674	2957.448	0.27623	826.2448	1.0645	586.0677	0.16426	0.01061	-0.017557	2138.7499	1.4352	2647.9942	0.77131	622988.5625	1.0763	5619.2793	-0.39211	496.2432	-0.94904	440.5135	-0.89011	0.010019	0.0066764	-0.59392	24270264	-0.058557
002	2019-09-05t0920	1567693302.6	adult	233.4834	181.5943	-86.3735	2421.8411	-0.19893	726.2269	0.15372	594.1863	0.30074	0.010624	-0.0037492	1350.2069	-0.44197	1644.6092	-0.63311	546848.875	0.15568	7722.4702	0.61366	521.2128	-0.68085	453.6327	-0.79517	0.010008	-0.0037659	-0.4447	25413814	0.11016
002	2019-09-05t1320	1567707707.96	adult	237.4849	185.5958	-82.372	2626.042	0.0062175	672.5167	-0.3562	541.8102	-0.36679	0.010596	-0.031105	1356.3768	-0.40925	1888.674	-0.27131	507750.0625	-0.33605	7774.3174	0.64904	517.3719	-0.77695	448.5662	-0.94541	0.010008	-0.0041922	-0.40025	25279308	0.069784
002	2019-09-05t1720	1567722108.72	adult	241.4851	189.5961	-78.3718	3116.8896	0.48716	698.1788	-0.09024	486.365	-1.0808	0.010638	0.0098372	1696.4587	0.45867	2316.0754	0.35342	525030.5	-0.096968	5418.5288	-0.43983	510.5232	-0.91897	435.4217	-1.2627	0.010004	-0.0080352	-0.14171	24699110	-0.054544
002	2019-09-05t2120	1567736510.65	adult	245.4857	193.5966	-74.3713	4420.4448	1.7511	672.2068	-0.3303	470.06	-1.2919	0.01061	-0.017595	1588.1611	0.20695	2440.1964	0.54265	506843.9688	-0.31878	11305.9424	2.3256	536.4178	-0.54909	447.2636	-1.0643	0.010016	0.0036988	0.04884	25011018	-0.0086541
002	2019-09-06t0120	1567750907.71	adult	249.4848	197.5958	-70.3721	3436.0422	0.81517	724.5537	0.19935	486.033	-1.0823	0.010638	0.0097177	1979.7825	1.2114	2734.4022	0.97595	544864.375	0.19179	9438.1445	1.464	541.9228	-0.49965	455.8691	-0.93255	0.010005	-0.0066633	0.13938	24643938	-0.09027
002	2019-09-06t0520	1567765303.78	adult	253.4837	201.5947	-66.3732	3761.5203	1.14	703.5322	0.0078617	549.3591	-0.24746	0.010568	-0.058495	1498.3023	0.01891	2049.419	0.0041168	532573.875	0.046888	10520.373	1.9886	540.8585	-0.5518	461.3328	-0.86554	0.010002	-0.01051	0.23069	26335484	0.21131
002	2019-09-06t0920	1567779704.09	adult	257.4838	205.5948	-62.3731	3693.741	1.0859	673.9172	-0.26928	494.2724	-0.97003	0.010624	-0.004095	1539.6238	0.14246	2224.8423	0.26702	507459.6562	-0.26648	9505.7832	1.5239	557.1317	-0.33812	469.9151	-0.73366	0.010017	0.0053371	0.14654	26751234	0.27371
002	2019-09-06t1319	1567794055.29	adult	261.4703	209.5812	-58.3866	1401.5828	-1.1196	657.2535	-0.41931	558.3734	-0.11542	0.010811	0.17689	1221.6954	-0.64634	1363.4172	-0.95771	486367.5938	-0.52835	6939.4834	0.31736	572.1171	-0.1462	491.1739	-0.33831	0.010002	-0.010478	0.28447	27514254	0.39892
002	2019-09-06t1719	1567808456.18	adult	265.4705	213.5815	-54.3864	3417.0198	0.84087	632.9622	-0.64567	484.9155	-1.0899	0.010811	0.17683	1387.3366	-0.20712	2044.8311	0.031171	468392.0625	-0.75026	9254.873	1.4339	560.1	-0.36463	469.4754	-0.83343	0.01	-0.012135	0.36145	27052832	0.30045
002	2019-09-06t1742	1567809845.37	adult	265.8564	213.9673	-54.0005	3976.2607	1.3836	613.5792	-0.83687	457.6961	-1.4537	0.010811	0.17683	1349.3145	-0.30244	1984.9452	-0.053652	454048.5938	-0.93774	10079.2354	1.8296	552.7343	-0.47936	463.677	-0.95814	0.010017	0.0052408	0.3046	26705912	0.23621
002	2019-09-06t2142	1567824248.02	adult	269.8571	217.9681	-49.9998	2070.4492	-0.45267	625.6988	-0.70211	507.3914	-0.78527	0.010811	0.17677	1267.4457	-0.49443	1656.8472	-0.513	463017.125	-0.80552	9358.2793	1.5003	565.1896	-0.32665	474.4745	-0.77896	0.010003	-0.008937	0.25309	26555436	0.19587
002	2019-09-07t0142	1567838645.28	adult	273.8564	221.9673	-46.0005	3299.4712	0.75125	657.1318	-0.37344	531.7135	-0.45227	0.010811	0.17669	1270.6423	-0.46905	1867.2743	-0.19967	486277.5625	-0.48327	9568.7012	1.6179	571.4187	-0.26846	477.8523	-0.75335	0.010012	-0.00038608	0.43237	26768110	0.22131
002	2019-09-07t0542	1567853045.72	adult	277.8565	225.9674	-42.0004	3132.7896	0.60115	602.7133	-0.90332	509.5241	-0.74781	0.010811	0.17661	1174.8544	-0.69961	1745.5588	-0.36282	446007.875	-1.0026	9849.9062	1.7713	580.6636	-0.16583	487.5569	-0.59556	0.010016	0.0038186	0.52409	26957886	0.24262
002	2019-09-07t0942	1567867445.28	adult	281.8564	229.9673	-38.0005	2552.2473	0.047204	656.3792	-0.34937	557.0188	-0.09323	0.010811	0.17652	1175.4159	-0.68194	1668.3561	-0.46208	485720.5625	-0.45966	8937.8369	1.3441	586.4499	-0.11527	489.1967	-0.6053	0.010007	-0.0055697	0.63672	26021368	0.064891
002	2019-09-07t1342	1567881845.41	adult	285.8564	233.9674	-34.0005
002	2019-09-07t1742	1567896245.22	adult	289.8564	237.9673	-30.0005
002	2019-09-07t2142	1567910645.5	adult	293.8564	241.9674	-26.0005
002	2019-09-08t0142	1567925045.18	adult	297.8564	245.9673	-22.0005
002	2019-09-08t0542	1567939445.18	adult	301.8564	249.9673	-18.0005
002	2019-09-08t0942	1567953845.12	adult	305.8563	253.9673	-14.0006
002	2019-09-08t1342	1567968247.02	adult	309.8569	257.9678	-10
002	2019-09-08t1742	1567982646.67	adult	313.8568	261.9677	-6.0001
002	2019-09-08t2142	1567997048.63	adult	317.8573	265.9682	-1.9996
002	2019-09-09t0142	1568011445.68	dead	321.8565	269.9674	1.9996
003	2019-08-26t1357	1566845966.21	larva	0	-49.7782	-189.7785
003	2019-08-26t1744	1566859567.61	larva	3.7782	-46	-186.0003
003	2019-08-26t2144	1566873968.17	larva	7.7783	-41.9999	-182.0001
003	2019-08-27t0144	1566888367.27	larva	11.7781	-38.0001	-178.0004
003	2019-08-27t0544	1566902767.76	larva	15.7782	-34	-174.0002
003	2019-08-27t0944	1566917167.44	larva	19.7781	-30.0001	-170.0003
003	2019-08-27t1344	1566931567.45	larva	23.7781	-26.0001	-166.0003
003	2019-08-27t1744	1566945967.77	larva	27.7782	-22	-162.0002
003	2019-08-27t2144	1566960367.56	larva	31.7782	-18	-158.0003
003	2019-08-28t0144	1566974767.78	larva	35.7782	-14	-154.0002	1082.6001	-1.0238	487.5551	-0.98382	394.0605	-0.26101	0.010811	0.17022	939.8322	-1.2447	1047.6731	-1.0977	360790.75	-1.0709	3501.551	-0.48513	448.4559	0.25927	328.77	-0.030894	0.01001	-0.016076	-0.19803	7347502	-0.55456
003	2019-08-28t0544	1566989167.51	larva	39.7781	-10	-150.0003	2330.9805	-0.071142	600.7192	0.090378	425.8919	-0.0097159	0.010811	0.17082	1471.0704	-0.0038069	1947.3946	-0.071113	444532.25	-0.014853	5104.0596	0.52654	423.3681	-0.041883	301.975	-0.48845	0.010021	-0.0034411	0.86858	11237884	0.65566
003	2019-08-28t0944	1567003567.95	larva	43.7783	-5.9999	-146.0002	1724.9932	-0.58104	586.1932	-0.21133	457.1342	0.22647	0.010811	0.17139	1279.4056	-0.52748	1513.125	-0.62269	433782.9688	-0.31369	4577.6392	0.10002	415.2085	-0.13514	340.7909	0.05855	0.010014	-0.0090473	0.55657	11692272	0.52441
003	2019-08-28t1344	1567017967.68	larva	47.7782	-2	-142.0003	4001.3076	1.2067	599.9398	-0.20812	406.5188	-0.5731	0.010811	0.17196	1457.7869	-0.15114	2285.0963	0.27432	443955.4062	-0.31225	10540.1602	4.0144	477.1682	0.75555	383.337	0.6986	0.010017	-0.0052136	1.6081	14767400	1.3888
003	2019-08-28t1744	1567032367.66	adult	51.7782	2	-138.0003	4899.0732	1.9065	730.0292	1.0129	431.8869	-0.4047	0.010811	0.17253	2218.6214	1.6306	3495.9989	1.725	540221.625	0.88776	8533.4277	2.5825	463.3838	0.59723	380.9794	0.62753	0.010015	-0.005402	1.0826	15638276	1.4129
003	2019-08-28t2144	1567046767.89	adult	55.7782	6.0001	-134.0002	4570.6558	1.6236	714.5847	0.70657	494.5048	0.21278	0.010811	0.17309	1815.1878	0.59852	2963.8811	1.0546	528792.6875	0.58441	6833.1611	1.3683	366.7999	-0.84422	305.6192	-0.70944	0.010017	-0.0028182	0.40653	14830452	0.82216
003	2019-08-29t0144	1567061167.76	adult	59.7782	10	-130.0002	2184.1997	-0.33323	580.6924	-0.81363	466.979	-0.26758	0.010811	0.17366	1259.1565	-0.79476	1754.0485	-0.47301	429712.375	-0.9131	4923.1074	0.034765	365.2657	-0.89377	317.1416	-0.5874	0.010015	-0.0035088	-0.63252	15609996	0.82393
003	2019-08-29t0544	1567075568.4	adult	63.7784	14.0002	-126.0001	3481.4104	0.69649	658.5042	-0.14562	517.6504	0.19139	0.010811	0.17423	1502.102	-0.26444	2216.3594	0.072921	487293.125	-0.25753	7469.771	1.6067	395.4629	-0.41979	345.3709	-0.14861	0.010015	-0.0026869	-0.73516	17256420	1.1368
003	2019-08-29t0944	1567089967.88	adult	67.7782	18.0001	-122.0002	3743.7002	0.88827	734.1741	0.49291	510.0001	-0.040696	0.010811	0.17477	2088.3419	1.0865	3105.8438	1.1735	543288.875	0.36885	5855.7705	0.48516	395.5328	-0.42839	346.5972	-0.19507	0.010006	-0.0098907	-0.15862	17471474	0.93888
003	2019-08-29t1344	1567104367.8	adult	71.7782	22	-118.0002	3912.2395	1.0048	675.6322	-0.2297	460.1594	-0.75157	0.010811	0.17525	1816.5225	0.38168	2621.0405	0.5315	499967.8438	-0.34339	5456.249	0.15916	403.4838	-0.28955	360.2004	0.0039486	0.010014	-0.00088581	-0.33611	18130946	0.90449
003	2019-08-29t1744	1567118767.67	adult	75.7782	26	-114.0003	5273.563	2.1118	811.4006	1.0105	550.4431	0.1567	0.010811	0.17556	2155.068	1.1366	3330.9733	1.4247	600436.4375	0.87432	5533.8975	0.14763	392.7625	-0.4954	350.7558	-0.25617	0.01002	0.0055568	-0.53957	17600474	0.47586
003	2019-08-29t2144	1567133168.24	adult	79.7783	30.0002	-110.0001	6509.2925	3.1232	816.892	0.9649	490.5301	-0.62885	0.010811	0.17566	2573.0521	2.0945	4846.23	3.3866	604500.0625	0.8277	7550.1421	1.3195	407.7901	-0.22579	359.8451	-0.1393	0.010013	-0.00053813	0.22865	17756812	0.32791
003	2019-08-30t0144	1567147568.04	adult	83.7783	34.0001	-106.0002	3686.8909	0.75041	766.0273	0.38147	484.068	-0.78016	0.010811	0.17569	2146.9892	1.0468	3034.3444	0.99952	566860.25	0.25272	8132.7363	1.5459	386.537	-0.74116	337.2322	-0.74291	0.010015	0.0014577	0.091673	17060198	-0.075355
003	2019-08-30t0544	1567161967.89	adult	87.7782	38.0001	-102.0002	3445.8088	0.52911	780.1829	0.46435	622.8257	0.73358	0.010811	0.17567	1607.189	-0.28181	2462.0619	0.22447	577335.375	0.33256	9669.1709	2.2878	439.9152	0.28582	390.1905	0.35531	0.010005	-0.0074729	0.25253	19829618	0.68917
003	2019-08-30t0944	1567176368.03	adult	91.7783	42.0001	-98.0002	5248.8794	2.0195	751.1287	0.12447	541.9995	-0.23483	0.010811	0.17562	1763.4231	0.073858	3254.4637	1.258	555835.25	-0.002491	7971.6011	1.1823	412.015	-0.42193	364.6596	-0.34762	0.01	-0.012624	-0.7846	19035094	0.28177
003	2019-08-30t1344	1567190768.15	adult	95.7783	46.0001	-94.0001	4583.2241	1.4487	681.8514	-0.61204	531.4323	-0.39087	0.010811	0.17558	1492.6957	-0.60641	2574.8755	0.3389	504570.0625	-0.72631	4583.2241	-0.74793	384.851	-1.1425	336.5965	-1.1333	0.01002	0.0072027	-0.44751	17168974	-0.45562
003	2019-08-30t1744	1567205169.15	adult	99.7786	50.0004	-89.9999	4115.9937	1.0464	749.1564	0.05365	546.5687	-0.23946	0.010811	0.17554	1918.0082	0.43324	2836.9396	0.67937	554375.75	-0.073918	5848.9673	-0.15068	428.2278	-0.33095	374.885	-0.34857	0.01002	0.0078243	-0.26396	17735484	-0.38962
003	2019-08-30t2144	1567219568.2	adult	103.7783	54.0001	-86.0001	7907.9302	4.2433	715.9537	-0.29306	516.3766	-0.60255	0.010811	0.17546	1743.8546	0.0006163	3268.5894	1.2582	529805.75	-0.41468	11419.0186	2.5666	428.9662	-0.45429	380.1216	-0.34522	0.010021	0.008171	-1.0569	19178220	-0.037914
003	2019-08-31t0144	1567233968.59	adult	107.7784	58.0003	-82	2147.7454	-0.63602	649.4292	-0.97787	424.9421	-1.6868	0.010811	0.17536	1756.2007	0.035968	1994.5532	-0.4725	480577.625	-1.0868	8813.8643	1.1656	400.5713	-1.235	335.0786	-1.5747	0.010002	-0.010509	0.27824	17621932	-0.63638
003	2019-08-31t0544	1567248367.76	adult	111.7782	62	-78.0002	6991.374	3.498	798.3832	0.57512	605.6296	0.45532	0.010811	0.17527	1796.0227	0.14576	3219.2506	1.203	590803.5625	0.43524	6991.374	0.21305	462.4821	0.017506	395.6209	-0.20641	0.010003	-0.0094835	0.60401	20158668	0.069178
003	2019-08-31t0944	1567262768.07	adult	115.7783	66.0001	-74.0002	5758.5771	2.455	798.4809	0.5966	586.2412	0.23794	0.010811	0.17519	1963.7785	0.58956	3435.322	1.5127	590875.875	0.45551	8609.5234	0.91544	456.3992	-0.25996	392.7667	-0.39758	0.010014	0.0016573	0.23683	20190644	-0.013523
003	2019-08-31t1344	1567277168.39	adult	119.7784	70.0002	-70.0001	4338.9756	1.2383	753.0654	0.14095	578.1815	0.15519	0.010811	0.1751	1752.3222	0.060926	3048.8799	0.98979	557268.375	0.0080878	7572.4731	0.38072	457.7937	-0.36571	388.5075	-0.62672	0.010022	0.01005	-0.043022	19093658	-0.44098
003	2019-08-31t1744	1567291567.77	adult	123.7782	74	-66.0002	3344.4524	0.37819	663.7353	-0.78599	480.7253	-1.0346	0.010811	0.17503	1734.5585	0.031196	2562.5428	0.32086	491164.0938	-0.90131	5709.9609	-0.50837	471.9379	-0.16835	411.6182	-0.14517	0.010004	-0.0080076	-0.061789	19625064	-0.35599
003	2019-08-31t2144	1567305968.39	adult	127.7784	78.0002	-62.0001	3329.2974	0.3704	704.3592	-0.33527	501.409	-0.77455	0.010811	0.17498	1787.6872	0.18773	2582.6713	0.35969	521225.7812	-0.45944	5342.23	-0.69827	458.4108	-0.61408	391.467	-0.78894	0.010021	0.0095213	-0.058563	19852854	-0.36134
003	2019-09-01t0144	1567320375.23	adult	131.7803	82.0021	-57.9982	4611.0713	1.5184	707.3235	-0.28445	467.0524	-1.2009	0.010811	0.17498	1772.2202	0.16627	3596.1551	1.81	523419.4062	-0.40939	5638.1245	-0.58067	484.5001	-0.11124	428.2174	0.087306	0.010016	0.0040732	-0.088135	21042808	-0.070428
003	2019-09-01t0544	1567334775.12	adult	135.7803	86.0021	-53.9982	2936.594	0.039072	673.6875	-0.62375	485.1438	-0.97673	0.010811	0.175	1847.7302	0.38424	2561.1258	0.35873	498528.75	-0.74153	5579.3877	-0.6116	427.6897	-1.5685	370.8183	-1.5702	0.01001	-0.0012633	-0.60522	18414606	-0.92644
003	2019-09-01t0944	1567349175.27	adult	139.7803	90.0021	-49.9982	4131.4697	1.1289	747.6624	0.17567	508.9932	-0.67841	0.010811	0.17504	1996.2761	0.79143	2645.5021	0.49663	553270.125	0.043523	6558.2129	-0.17843	485.8932	-0.27244	420.1734	-0.31415	0.010019	0.0072052	0.089871	20903128	-0.23971
003	2019-09-01t1344	1567363572.75	adult	143.7796	94.0014	-45.9989	5254.8154	2.1728	778.5845	0.51281	551.5351	-0.14696	0.010811	0.17509	1914.8548	0.59713	2970.4445	0.98408	576152.5625	0.37508	7725.3472	0.34021	512.2635	0.27186	448.1037	0.37863	0.010014	0.0023139	-0.27347	22560084	0.19021
003	2019-09-01t1744	1567377968.29	adult	147.7784	98.0002	-42.0001	3390.1719	0.48921	770.845	0.43971	541.1167	-0.28434	0.010811	0.17516	2028.5467	0.90916	2726.1562	0.65324	570425.3125	0.30401	6295.8066	-0.29468	490.2022	-0.33192	418.1586	-0.53716	0.010001	-0.010292	-0.034729	20537510	-0.45021
003	2019-09-01t2144	1567392368.18	adult	151.7783	102.0001	-38.0001	2942.929	0.093193	672.6332	-0.57642	492.4527	-0.90669	0.010811	0.17521	1770.6369	0.25884	2322.6081	0.087896	497748.5625	-0.69206	6303.7944	-0.28787	502.343	-0.11643	435.6211	-0.1246	0.010004	-0.0067866	-0.24564	22645624	0.10243
003	2019-09-02t0144	1567406768.95	adult	155.7785	106.0004	-33.9999	1938.2223	-0.82448	680.0286	-0.49078	558.312	-0.087802	0.010811	0.17524	1493.6023	-0.43721	1779.8457	-0.68624	503221.125	-0.60737	5165.6631	-0.78935	462.6716	-1.106	406.765	-0.99841	0.010017	0.0056471	-0.6105	20831326	-0.44847
003	2019-09-02t0544	1567421168.46	adult	159.7784	110.0002	-30	4098.0371	1.2083	711.5071	-0.15749	507.7681	-0.73203	0.010811	0.17523	1715.2536	0.15423	3026.9261	1.1642	526515.25	-0.27992	4666.5669	-1.005	462.2159	-1.1555	401.7536	-1.1803	0.01002	0.0089609	-0.59059	21034522	-0.42739
003	2019-09-02t0944	1567435568.52	adult	163.7784	114.0002	-26	2560.2544	-0.21468	686.6942	-0.40541	526.3131	-0.50879	0.010811	0.17524	1432.5124	-0.5551	1999.2361	-0.32958	508153.6562	-0.52221	6199.0244	-0.31305	477.41	-0.85253	417.2886	-0.80628	0.010006	-0.005079	-0.73758	21613304	-0.30834
003	2019-09-02t1344	1567449968.62	adult	167.7784	118.0003	-22	2382.1277	-0.36807	666.7195	-0.60034	513.6161	-0.67538	0.010811	0.17525	1521.3815	-0.30614	2049.1569	-0.23828	493372.4375	-0.71241	6491.0557	-0.16995	471.7975	-1.011	409.806	-1.0393	0.010014	0.0031037	-0.39012	20964792	-0.50876
003	2019-09-02t1744	1567464368.68	adult	171.7785	122.0003	-18	3637.3687	0.83265	714.8555	-0.10085	505.1938	-0.78678	0.010811	0.1753	1908.7891	0.70606	2678.6368	0.71028	528993.0625	-0.22195	6824.8184	-0.0050979	478.9277	-0.88825	411.4429	-1.031	0.010015	0.0039497	-0.062294	21279714	-0.45625
003	2019-09-02t2144	1567478768.35	adult	175.7784	126.0002	-14.0001	2275.3298	-0.44524	644.4496	-0.80218	558.3353	-0.13269	0.010811	0.17542	1310.1084	-0.8053	1797.0398	-0.57951	476892.7188	-0.90843	6872.7939	0.03349	477.1826	-0.95456	410.3411	-1.0925	0.010009	-0.0024544	-0.32243	21263256	-0.48645
003	2019-09-03t0144	1567493168.49	adult	179.7784	130.0002	-10	2291.6128	-0.42212	629.8446	-0.93896	507.3298	-0.77537	0.010811	0.17567	1248.1533	-0.94114	1637.1839	-0.80163	466085	-1.042	5534.6953	-0.54897	475.6803	-1.0137	408.3505	-1.1775	0.010009	-0.0029169	-0.37939	19818744	-0.85475
003	2019-09-03t0544	1567507568.88	adult	183.7785	134.0003	-5.9999	2133.5564	-0.56446	587.537	-1.3499	460.2426	-1.369	0.010811	0.17584	1301.0803	-0.78672	1779.3145	-0.57906	434777.375	-1.4444	6598.4761	-0.054806	493.7852	-0.68949	427.2733	-0.77399	0.010001	-0.010709	-0.17713	20638248	-0.67693
003	2019-09-03t0944	1567521968.72	adult	187.7785	138.0003	-2	3275.009	0.53063	613.0839	-1.0851	518.3295	-0.65439	0.010811	0.17598	1139.3638	-1.1729	1782.8328	-0.56124	453682.0625	-1.1841	7232.3394	0.24587	529.2341	-0.055855	455.3264	-0.18338	0.01	-0.011771	0.61296	22121986	-0.35525
003	2019-09-03t1344	1567536368.56	dead	191.7784	142.0002	2	2862.8459	0.14524	571.7556	-1.4827	464.8956	-1.3269	0.010811	0.1761	1142.4344	-1.144	1858.9324	-0.43795	423099.0938	-1.5737	7455.6006	0.36096	539.0511	0.071448	468.726	0.055195	0.010002	-0.010201	0.18881	25924044	0.47063
004	2019-08-26t1357	1566845970.84	egg	-1.8891	-53.7783	-269.7464
004	2019-08-26t1744	1566859572.17	larva	1.8891	-50.0001	-265.9682
004	2019-08-26t2144	1566873972.94	larva	5.8893	-45.9999	-261.968
004	2019-08-27t0144	1566888371.88	larva	9.889	-42.0002	-257.9683
004	2019-08-27t0544	1566902772.41	larva	13.8891	-38	-253.9681
004	2019-08-27t0944	1566917172.14	larva	17.8891	-34.0001	-249.9682
004	2019-08-27t1344	1566931572.22	larva	21.8891	-30.0001	-245.9682
004	2019-08-27t1744	1566945972.56	larva	25.8892	-26	-241.9681
004	2019-08-27t2144	1566960372.26	larva	29.8891	-22.0001	-237.9682
004	2019-08-28t0144	1566974772.49	larva	33.8892	-18	-233.9681	2540.3982	0.13416	501.5407	-0.76399	313.9574	-1.2574	0.010811	0.16994	1543.7275	0.26134	2058.9574	0.10437	371140.125	-0.85363	3508.8325	-0.44702	407.8578	-0.26526	296.2529	-0.48602	0.010002	-0.024219	-0.71038	7258238.5	-0.44513
004	2019-08-28t0544	1566989172.26	larva	37.8891	-14.0001	-229.9682	2139.7288	-0.20856	584.5909	-0.012304	431.6467	0.14632	0.010811	0.17054	1390.373	-0.17315	1968.994	-0.031027	432597.25	-0.11512	6194.6372	1.2974	573.4899	1.8997	372.6139	0.60491	0.010012	-0.013474	2.2277	9336989	0.062892
004	2019-08-28t0944	1567003572.72	larva	41.8892	-10	-225.9681	2211.8865	-0.18045	720.5953	1.292	570.8112	1.7742	0.010811	0.17112	1632.1878	0.35751	2075.8851	0.0657	533240.5625	1.1674	4174.0015	-0.13803	608.9226	2.4624	438.2792	1.5925	0.010059	0.035268	0.92628	8232634	-0.66275
004	2019-08-28t1344	1567017972.41	larva	45.8891	-6	-221.9681	4807.2163	1.8591	581.855	-0.3325	319.8523	-1.6012	0.010811	0.17169	1882.5661	0.90603	3499.7784	1.7503	430572.6875	-0.43389	6451.9531	1.3186	424.719	0.0042861	350.8661	0.19391	0.010003	-0.019606	0.26774	11421542	0.26436
004	2019-08-28t1744	1567032372.4	larva	49.8891	-2	-217.9682	2069.6077	-0.35254	636.2443	0.099019	453.1346	-0.069601	0.010811	0.17226	1559.2114	0.064401	1877.4993	-0.23616	470820.7812	-0.010851	5088.501	0.33022	351.0316	-1.0439	290.3042	-0.84996	0.010002	-0.019151	-0.75749	12704535	0.45663
004	2019-08-28t2144	1567046772.75	adult	53.8892	2	-213.9681	1300.2939	-1.0021	632.7076	-0.078099	574.3353	1.2646	0.010811	0.17282	1123.8014	-1.0424	1229.8797	-1.0646	468203.625	-0.18691	2962.7803	-1.1513	373.8743	-0.7278	311.402	-0.57388	0.010029	0.0083186	-0.75052	11929954	-0.11385
004	2019-08-29t0144	1567061172.64	adult	57.8892	6	-209.9681	3902.4619	1.0723	731.6307	0.80784	430.9324	-0.63476	0.010811	0.17339	2229.4552	1.5657	3249.707	1.3981	541406.75	0.68309	4258.9336	-0.36533	358.9411	-0.97985	303.8102	-0.78454	0.010016	-0.0032866	-0.42546	12543198	-0.16089
004	2019-08-29t0544	1567075573.18	adult	61.8894	10.0002	-205.9679	2852.7957	0.19573	766.0414	1.0205	630.5698	1.6043	0.010811	0.17396	1607.5358	0.014073	2006.9086	-0.1752	566870.6875	0.89048	6500.7935	1.0201	421.98	0.018286	373.2138	0.38905	0.010022	0.004247	-0.18091	17726114	1.4384
004	2019-08-29t0944	1567089972.66	adult	65.8892	14	-201.9681	2168.103	-0.39135	608.4947	-0.72438	453.4707	-0.63805	0.010811	0.17452	1532.057	-0.22069	1896.9616	-0.34709	450286.0625	-0.82767	5684.1274	0.41132	370.8383	-0.8474	327.4875	-0.52218	0.010023	0.0060641	-0.83841	15428727	0.34321
004	2019-08-29t1344	1567104372.52	adult	69.8892	18	-197.9681	5533.9155	2.3507	687.8448	-0.046145	454.2648	-0.75948	0.010811	0.17503	2102.5139	1.0913	3306.5389	1.42	509005.1875	-0.16216	5533.9155	0.24091	343.7296	-1.3693	296.3435	-1.2188	0.010007	-0.0083954	-0.97533	17070988	0.65824
004	2019-08-29t1744	1567118772.49	adult	73.8892	22	-193.9681	6567.7847	3.192	813.2005	1.0886	522.5038	-0.10252	0.010811	0.17544	2690.0993	2.4398	4025.3078	2.3305	601768.375	0.95199	6567.7847	0.82588	369.5311	-0.93613	329.1337	-0.66571	0.01	-0.014547	-0.35237	16924526	0.35478
004	2019-08-29t2144	1567133173.04	adult	77.8893	26.0001	-189.968	3383.4192	0.53079	817.73	1.0252	629.6725	1.0084	0.010811	0.17561	1923.0951	0.56237	2693.6589	0.58613	605120.25	0.8878	7325.2451	1.2162	440.0021	0.42165	395.0996	0.64589	0.010023	0.0094505	-0.14578	15539994	-0.32846
004	2019-08-30t0144	1567147572.84	adult	81.8893	30.0001	-185.968	5301.5713	2.1098	731.4346	0.078977	521.541	-0.30852	0.010811	0.17566	1866.3805	0.39229	2969.8495	0.92668	541261.5625	-0.043666	5301.5713	-0.10667	384.9006	-0.74728	345.7809	-0.50448	0.010003	-0.010676	-1.4946	17700808	0.2259
004	2019-08-30t0544	1567161972.71	adult	85.8892	34	-181.9681	1616.8374	-0.98763	681.8035	-0.48734	596.5481	0.47622	0.010811	0.17564	1313.7677	-0.97078	1500.9483	-1.0305	504534.5625	-0.60129	6097.0791	0.28089	371.4428	-1.1231	326.0213	-1.0605	0.010016	0.0029847	-0.25228	17689592	0.059947
004	2019-08-30t0944	1567176372.83	adult	89.8893	38.0001	-177.968	2030.6677	-0.6623	804.8588	0.70082	684.2207	1.4216	0.010811	0.17559	1661.4866	-0.15798	1954.9909	-0.45567	595595.5	0.56411	5819.6025	0.033526	388.4136	-0.8788	347.787	-0.68482	0.01	-0.012738	-0.58629	18100076	0.047908
004	2019-08-30t1344	1567190773.05	adult	93.8893	42.0001	-173.968	2332.6584	-0.42829	828.3642	0.90159	677.7767	1.3108	0.010811	0.17554	1744.8139	0.025013	2107.3934	-0.2743	612989.5	0.7598	7487.7905	0.85307	434.0402	-0.017487	384.3489	0.050832	0.010018	0.0056104	0.45211	18846458	0.15581
004	2019-08-30t1744	1567205174.13	adult	97.8896	46.0004	-169.9677	2438.3452	-0.35632	810.1943	0.69354	651.8784	0.99198	0.010811	0.17551	1785.3762	0.1124	2138.9262	-0.24936	599543.8125	0.55448	6358.7109	0.1538	417.6986	-0.50137	367.8822	-0.45781	0.010017	0.0049506	-0.35896	19180722	0.13739
004	2019-08-30t2144	1567219573.15	adult	101.8893	50.0002	-165.9679	1973.0402	-0.76312	720.3176	-0.23725	649.5388	0.95656	0.010811	0.17546	1302.0595	-1.0948	1731.1041	-0.81192	533035	-0.35952	7695.4761	0.75348	417.9143	-0.63399	374.7628	-0.41583	0.010004	-0.0081028	-0.42406	19466448	0.11144
004	2019-08-31t0144	1567233973.51	adult	105.8894	54.0003	-161.9678	3619.4419	0.61771	817.7094	0.76071	627.849	0.70584	0.010811	0.1754	1940.404	0.49835	2696.2501	0.48454	605104.9375	0.61856	5015.3477	-0.65964	449.6136	-0.066782	401.9677	0.12619	0.010003	-0.0097169	0.42076	20586910	0.35902
004	2019-08-31t0544	1567248372.71	adult	109.8892	58	-157.9681	1973.1293	-0.79105	811.478	0.70661	682.2696	1.3609	0.010811	0.17533	1688.9385	-0.12864	1862.9579	-0.65444	600493.75	0.56464	3455.293	-1.4582	441.1204	-0.39684	390.7435	-0.26814	0.010005	-0.007077	-0.11587	20413286	0.19968
004	2019-08-31t0944	1567262772.96	adult	113.8893	62.0001	-153.968	2593.8669	-0.2688	742.1561	-0.00024016	640.0746	0.8779	0.010811	0.17526	1482.6164	-0.64807	2178.7354	-0.22438	549195.5	-0.12927	7179.4902	0.27826	435.1535	-0.67419	391.7371	-0.36323	0.010013	0.0010695	-0.68684	21033578	0.29761
004	2019-08-31t1344	1567277173.27	adult	117.8894	66.0002	-149.9679	3510.5376	0.52003	854.3232	1.1957	601.3012	0.42712	0.010811	0.17518	2318.3943	1.5148	2931.9776	0.82362	632199.1875	1.0427	6264.5435	-0.1987	449.0759	-0.49589	396.0228	-0.37374	0.010015	0.0029103	0.49719	20402418	0.0094657
004	2019-08-31t1744	1567291572.64	adult	121.8892	70	-145.9681	1567.0559	-1.1716	700.0681	-0.41011	626.2127	0.74879	0.010811	0.17512	1304.247	-1.0928	1458.4752	-1.2257	518050.3438	-0.53246	5758.5176	-0.46775	434.2982	-0.97715	383.0964	-0.82552	0.010013	0.00096546	-0.65175	20212236	-0.13373
004	2019-08-31t2144	1567305973.28	adult	125.8894	74.0002	-141.9679	2103.6079	-0.70717	838.2917	1.0768	726.8644	2.0125	0.010811	0.17507	1584.2206	-0.35066	1939.21	-0.5487	620335.875	0.92544	6854	0.0036893	458.6768	-0.53986	396.3908	-0.598	0.010006	-0.005535	-0.051388	20535876	-0.11338
004	2019-09-01t0144	1567320381.19	adult	129.8916	78.0024	-137.9657	2049.1123	-0.75725	768.8829	0.35939	635.8868	0.89938	0.010811	0.17503	1654.6607	-0.14928	1903.575	-0.59249	568973.375	0.2221	5019.335	-0.84832	454.8218	-0.75519	403.2119	-0.53001	0.010015	0.0030461	-0.76536	21027322	-0.038413
004	2019-09-01t0544	1567334780.79	adult	133.8915	82.0023	-133.9658	3936.3228	0.92835	713.3566	-0.21199	450.025	-1.4166	0.010811	0.175	1923.9692	0.5745	2775.7278	0.65687	527883.875	-0.33789	7011.1226	0.034892	450.5613	-0.97152	399.3657	-0.74132	0.010003	-0.0086388	-0.60307	18692888	-0.81444
004	2019-09-01t0944	1567349180.95	adult	137.8915	86.0023	-129.9658	1285.9099	-1.4425	698.0363	-0.35611	680.9062	1.4785	0.010811	0.17502	1116.7711	-1.5152	1204.4864	-1.5716	516546.8438	-0.47858	4136.646	-1.2592	458.6682	-0.88013	411.1345	-0.52015	0.010021	0.0092648	-1.4613	19498902	-0.63122
004	2019-09-01t1344	1567363578.16	adult	141.8907	90.0016	-125.9666	1955.2472	-0.83627	672.2611	-0.61098	574.1046	0.13849	0.010811	0.17506	1486.5475	-0.52721	1837.5929	-0.65388	497473.2188	-0.72784	7215.1904	0.11345	445.3891	-1.2871	396.0314	-1.0306	0.010012	0.0011434	-1.3369	19973030	-0.54435
004	2019-09-01t1744	1567377973.24	adult	145.8894	94.0002	-121.9679	1391.2406	-1.3471	700.3566	-0.30214	640.0448	0.96479	0.010811	0.17513	1180.6802	-1.3002	1299.5569	-1.4173	518263.875	-0.42406	1961.6162	-2.224	451.1837	-1.2255	408.6673	-0.76478	0.010012	0.00086001	-1.505	20819418	-0.34658
004	2019-09-01t2144	1567392373.2	adult	149.8894	98.0002	-117.9679	1601.6465	-1.1497	789.6312	0.63897	715.0037	1.9026	0.010811	0.1752	1392.3176	-0.72937	1512.8247	-1.0973	584327.125	0.49976	2332.7295	-2.0549	454.8947	-1.204	402.9675	-1.0033	0.010006	-0.0051014	-1.2771	20775950	-0.40505
004	2019-09-02t0144	1567406773.93	adult	153.8896	102.0004	-113.9677	3206.7756	0.34659	811.4532	0.87005	634.2589	0.87407	0.010811	0.17523	1873.6881	0.53505	2590.8162	0.49019	600475.375	0.72684	5993.2192	-0.42367	470.6307	-0.8944	410.8165	-0.85533	0.010008	-0.0035906	-0.17764	22196828	-0.049766
004	2019-09-02t0544	1567421173.44	adult	157.8894	106.0002	-109.9679	1727.5601	-1.0146	698.1887	-0.29856	595.222	0.37006	0.010811	0.17524	1311.698	-0.89572	1548.328	-1.0172	516659.6562	-0.41853	6283.6167	-0.28898	467.8452	-1.0122	417.8887	-0.72198	0.010003	-0.0079803	-0.92001	23010498	0.1265
004	2019-09-02t0944	1567435573.46	adult	161.8894	110.0002	-105.9679	3336.4792	0.50798	788.2034	0.63588	610.3215	0.54701	0.010811	0.17524	1819.3075	0.43279	2859.4726	0.93191	583270.5	0.49816	4931.1748	-0.88336	449.9423	-1.4596	390.1427	-1.5217	0.010008	-0.0035042	-0.41198	20906118	-0.48122
004	2019-09-02t1344	1567449973.64	adult	165.8895	114.0003	-101.9678	2085.3191	-0.65311	817.9571	0.94346	718.0383	1.8806	0.010811	0.17522	1624.7694	-0.049065	1898.328	-0.46834	605288.25	0.80032	4471.4214	-1.0788	480.2297	-0.81425	423.1882	-0.67897	0.010018	0.0063054	-0.69629	20757450	-0.55076
004	2019-09-02t1744	1567464373.68	adult	169.8895	118.0003	-97.9678	3925.9231	1.0998	761.2172	0.36711	569.3997	0.015659	0.010811	0.17523	1983.5399	0.88988	2581.6756	0.56036	563300.6875	0.23634	5252.2793	-0.71773	494.0859	-0.54996	423.5761	-0.71095	0.010006	-0.0052025	0.39483	22664710	-0.092014
004	2019-09-02t2144	1567478773.36	adult	173.8894	122.0002	-93.9679	1240.9957	-1.4302	708.4059	-0.16184	644.8107	0.94542	0.010811	0.17536	1076.302	-1.4131	1156.2087	-1.5353	524220.4062	-0.28124	2249.4778	-2.047	529.1734	0.14479	460.9807	0.16949	0.010005	-0.0062705	-0.73128	20680096	-0.6193
004	2019-09-03t0144	1567493173.59	adult	177.8895	126.0003	-89.9678	3558.5476	0.77657	757.6179	0.33925	560.4066	-0.11159	0.010811	0.17556	2067.4141	1.1313	2875.7388	1.0206	560637.25	0.2107	5703.0537	-0.48158	501.4623	-0.4776	429.9718	-0.64168	0.010015	0.003711	0.43891	23733208	0.10081
004	2019-09-03t0544	1567507573.96	adult	181.8896	130.0004	-85.9677	1201.429	-1.4544	708.5456	-0.14842	678.2992	1.3456	0.010811	0.17578	1091.9081	-1.3247	1167.8935	-1.4852	524323.75	-0.26673	4531.0723	-0.99089	483.187	-0.88062	422.4202	-0.86699	0.010022	0.010008	-0.43906	21214326	-0.53164
004	2019-09-03t0944	1567521973.81	adult	185.8895	134.0003	-81.9678	4439.6816	1.6351	814.2216	0.90582	582.6126	0.14824	0.010811	0.17591	2150.6042	1.3589	3269.9363	1.617	602524	0.76764	4885.1133	-0.81642	517.3544	-0.25771	445.075	-0.39027	0.01002	0.0083493	0.30384	24731612	0.25971
004	2019-09-03t1344	1567536373.67	adult	189.8895	138.0003	-77.9678	3299.7742	0.55875	869.4328	1.4511	659.9969	1.1034	0.010811	0.17605	2121.4753	1.295	3008.6518	1.2417	643380.25	1.3029	5681.8125	-0.44336	527.4001	-0.11746	454.7522	-0.2257	0.010017	0.0052154	0.5003	24745614	0.22455
004	2019-09-03t1744	1567550773.97	adult	193.8896	142.0004	-73.9677	1672.21	-0.98667	735.8596	0.13655	640.658	0.8571	0.010811	0.17618	1316.4853	-0.70022	1529.6814	-0.91325	544536.125	0.014449	2077.5398	-2.0525	521.8693	-0.26742	461.966	-0.12348	0.010004	-0.0080777	-0.67546	21753598	-0.47212
004	2019-09-03t2144	1567565173.67	adult	197.8895	146.0003	-69.9678	2052.0278	-0.61921	729.4982	0.079978	626.0742	0.67108	0.010811	0.17625	1523.2475	-0.16813	1833.724	-0.45791	539828.625	-0.040547	6451.8071	-0.071355	520.6088	-0.33633	450.4288	-0.4279	0.010004	-0.0077525	0.37354	24718506	0.14983
004	2019-09-04t0144	1567579573.88	adult	201.8895	150.0004	-65.9677	5308.1821	2.4985	793.2554	0.71026	524.05	-0.60548	0.010811	0.17633	2289.0856	1.7443	4425.6142	3.3296	587009	0.57813	5308.1821	-0.57712	547.826	0.089999	477.3114	0.087523	0.010015	0.003138	0.22918	21715824	-0.51675
004	2019-09-04t0544	1567593974.24	adult	205.8896	154.0005	-61.9676	1617.9943	-1.0249	800.7236	0.79119	730.5508	1.9718	0.010811	0.17646	1374.1431	-0.50148	1499.9399	-0.92315	592535.5	0.6579	2301.6882	-1.9246	591.3822	0.78208	505.53	0.62345	0.010005	-0.0065769	-0.37596	17436312	-1.4232
004	2019-09-04t0944	1567608373.79	adult	209.8895	158.0003	-57.9678	1001.7625	-1.609	620.6417	-0.95577	580.604	0.095981	0.010811	0.17667	912.4012	-1.6234	963.8086	-1.6908	459274.8438	-1.0561	3755.2139	-1.2576	575.6596	0.45848	493.9026	0.3219	0.010023	0.011087	0.18196	20159024	-0.86312
004	2019-09-04t1344	1567622774.51	adult	213.8897	162.0005	-53.9676	4906.208	2.1352	805.9982	0.85893	605.175	0.40343	0.010811	0.17691	1973.5315	1.0123	2937.1601	1.1841	596438.6875	0.72508	6378.8345	-0.060323	560.0211	0.1456	462.7826	-0.37944	0.01002	0.0081478	1.3107	23249834	-0.24604
004	2019-09-04t1744	1567637174.94	adult	217.8898	166.0007	-49.9674	3951.0449	1.226	705.4274	-0.10893	527.3414	-0.57532	0.01071	0.078885	1870.048	0.77317	2303.859	0.27433	526954.25	-0.16102	5639.7139	-0.38284	545.0114	-0.14868	456.7826	-0.55413	0.010013	0.00076131	1.208	25364830	0.15999
004	2019-09-05t0920	1567693313.04	adult	233.4838	181.5946	-34.3735	2008.0691	-0.59511	617.9595	-0.90344	501.1059	-0.89432	0.010667	0.037473	1381.6371	-0.36377	1792.047	-0.42133	463469.6562	-0.92403	4656.0186	-0.80697	547.4498	-0.26326	470.5568	-0.44576	0.010023	0.010617	0.66085	23049828	-0.3466
004	2019-09-05t1320	1567707718.67	adult	237.4853	185.5961	-30.372	2378.0393	-0.23159	584.9235	-1.213	426.7081	-1.8519	0.010596	-0.031105	1305.6387	-0.5358	2099.7776	0.031801	441617.25	-1.1939	2515.5693	-1.7969	583.7766	0.27205	508.2594	0.28689	0.010007	-0.0047998	-0.10596	22167166	-0.52642
004	2019-09-05t1720	1567722119.64	adult	241.4856	189.5964	-26.3717	1570.2583	-0.99809	600.8788	-1.0438	519.6824	-0.64883	0.01061	-0.017535	1048.1013	-1.1628	1376.8093	-0.99489	453062.625	-1.0322	2951.9468	-1.5914	586.655	0.27512	505.6842	0.18806	0.010022	0.010092	0.16317	23179910	-0.34315
004	2019-09-05t2120	1567736521.6	adult	245.4861	193.597	-22.3712	1001.3815	-1.5371	602.9495	-1.0104	566.2919	-0.038045	0.010596	-0.031227	876.4023	-1.5782	960.1622	-1.5816	455226.8438	-0.99079	3630.8635	-1.2707	603.4174	0.49463	519.2095	0.4219	0.010027	0.014694	0.24255	20882464	-0.78652
004	2019-09-06t0120	1567750918.5	adult	249.4853	197.5961	-18.372	1130.1339	-1.4058	619.3491	-0.83587	582.328	0.17851	0.010596	-0.031285	931.303	-1.4262	1075.4485	-1.4048	467608.5625	-0.81601	2017.4187	-2.0259	620.6174	0.71833	540.2739	0.81211	0.010026	0.014296	-0.20689	7737237.5	-3.2501
004	2019-09-06t0520	1567765314.34	adult	253.4841	201.5949	-14.3732	864.5967	-1.6542	611.4568	-0.90015	595.7088	0.36243	0.01061	-0.017709	782.2776	-1.7882	835.5501	-1.7377	461038.4375	-0.88823	2521.3911	-1.7873	661.8685	1.3095	557.3416	1.1206	0.01003	0.018036	0.14265	17090768	-1.5031
004	2019-09-06t0920	1567779714.83	adult	257.4843	205.5951	-10.373	962.5902	-1.552	617.6183	-0.82575	578.5201	0.14416	0.010596	-0.031394	838.4973	-1.6333	900.8026	-1.6327	466301.875	-0.80567	3544.6348	-1.3011	665.9408	1.3256	565.5421	1.2465	0.010013	0.00082545	0.97414	17957094	-1.3448
004	2019-09-06t1319	1567794066.15	adult	261.4707	209.5815	-6.3866	804.1959	-1.6974	595.8541	-1.0277	588.5954	0.28634	0.010624	-0.0041479	747.7715	-1.8511	779.6236	-1.7953	448678.125	-1.0232	3365.2126	-1.3835	687.7651	1.6121	587	1.6481	0.010041	0.028931	0.54796	16233320	-1.6622
004	2019-09-06t1719	1567808467.12	adult	265.471	213.5818	-2.3863	730.9009	-1.7606	556.6843	-1.4034	552.1243	-0.1917	0.010596	-0.031502	656.9946	-2.071	692.7893	-1.9085	420296.6562	-1.3833	4393.1587	-0.88993	695.864	1.6882	580.3128	1.4669	0.010001	-0.010875	1.3036	16559475	-1.6033
004	2019-09-06t1742	1567809856.35	adult	265.8569	213.9677	-2.0004	719.9827	-1.7704	547.8992	-1.4895	546.9799	-0.25981	0.010596	-0.031508	646.7561	-2.0961	679.7642	-1.9261	413663.9375	-1.4695	4017.8064	-1.069	683.1208	1.4911	571.1147	1.2719	0.010007	-0.0052961	1.1037	15974097	-1.7095
004	2019-09-06t2142	1567824259.15	dead	269.8577	217.9685	2.0004	807.9366	-1.6773	529.6252	-1.6594	496.6766	-0.92933	0.010724	0.092426	717.7881	-1.9037	776.8126	-1.7755	395100.375	-1.7021	2854.4768	-1.6246	689.5687	1.543	589.2199	1.6056	0.010046	0.034067	0.77641	14620235	-1.9534
005	2019-08-26t1357	1566845975.51	egg	-1.8891	-53.7782	-257.3734
005	2019-08-26t1744	1566859576.81	larva	1.8891	-50.0001	-253.5953
005	2019-08-26t2144	1566873977.74	larva	5.8893	-45.9998	-249.595
005	2019-08-27t0144	1566888376.54	larva	9.889	-42.0002	-245.5953
005	2019-08-27t0544	1566902777.02	larva	13.8891	-38	-241.5952
005	2019-08-27t0944	1566917176.65	larva	17.889	-34.0002	-237.5953
005	2019-08-27t1344	1566931576.92	larva	21.8891	-30.0001	-233.5952
005	2019-08-27t1744	1566945977.18	larva	25.8892	-26	-229.5952
005	2019-08-27t2144	1566960376.89	larva	29.8891	-22.0001	-225.5952
005	2019-08-28t0144	1566974777.16	larva	33.8892	-18	-221.5952	1039.6538	-1.0415	492.6813	-0.86044	440.5018	0.44378	0.010582	-0.051923	887.8857	-1.3463	965.5337	-1.1747	372467.0625	-0.8344	1089.8811	-2.0844	324.622	-1.3118	278.4775	-0.74677	0.010001	-0.025366	-1.8784	5907470.5	-0.97915
005	2019-08-28t0544	1566989176.96	larva	37.8891	-14.0001	-217.5952	1403.8218	-0.78848	565.9525	-0.2132	448.9441	0.37408	0.010554	-0.078399	1152.005	-0.75523	1305.6794	-0.81453	428991.9375	-0.16683	4905.875	0.42678	478.0852	0.66009	337.2868	0.072377	0.010002	-0.023151	0.49145	9655409	0.18705
005	2019-08-28t0944	1567003577.33	larva	41.8892	-10	-213.5951	1627.0757	-0.64396	695.8919	1.0283	569.3898	1.7559	0.010695	0.059001	1359.1411	-0.3069	1482.0799	-0.64252	520527.1562	0.98674	2229.6323	-1.4473	403.6882	-0.29666	321.9426	-0.21168	0.010031	0.0068812	-0.82729	11027147	0.41214
005	2019-08-28t1344	1567017977.03	larva	45.8891	-6	-209.5952	1150.975	-1.055	580.7007	-0.34472	563.7787	1.4916	0.010596	-0.036592	958.8019	-1.3346	1055.3054	-1.1934	438429	-0.32328	3227.8452	-0.84266	347.6251	-1.0694	282.8578	-0.8924	0.010006	-0.016866	-0.50152	10943934	0.0831
005	2019-08-28t1744	1567032377.02	larva	49.8891	-2	-205.5952	2031.3854	-0.38317	836.0021	2.1955	724.7967	3.3157	0.010554	-0.076702	1614.3741	0.19782	1794.1929	-0.33744	633689.625	2.2627	3945.7998	-0.4312	432.2344	0.12958	375.6622	0.55586	0.010004	-0.017173	-0.51513	16504440	1.8797
005	2019-08-28t2144	1567046777.37	adult	53.8892	2	-201.5951	1115.8995	-1.1507	588.0391	-0.54323	561.7775	1.1107	0.01061	-0.021844	955.9582	-1.4473	1056.5239	-1.2774	443381.4375	-0.53065	3819.2622	-0.58477	439.1334	0.25261	397.3216	0.88674	0.010002	-0.018106	-0.34345	16990950	1.7563
005	2019-08-29t0144	1567061177.32	adult	57.8892	6	-197.5951	2230.8354	-0.2816	808.311	1.6004	594.0444	1.3343	0.010582	-0.048503	1740.9722	0.39	2007.671	-0.1418	611083.125	1.6406	4104.2827	-0.46675	452.1399	0.47913	399.215	0.89157	0.010007	-0.012082	-0.17945	18253792	1.9209
005	2019-08-29t0544	1567075577.85	adult	61.8894	10.0002	-193.595	3762.0496	0.93617	793.9655	1.3071	482.9478	-0.15211	0.01061	-0.020718	2372.5942	1.8515	3198.471	1.317	598649.9375	1.324	3762.0496	-0.75875	356.0693	-1.06	312.6656	-0.7119	0.010016	-0.0015534	-0.6675	14823879	0.39492
005	2019-08-29t0944	1567089977.22	adult	65.8892	14	-189.5952	4047.4807	1.1476	854.2355	1.78	627.9747	1.4104	0.010652	0.020941	1929.8325	0.73273	2645.1289	0.59946	641530.875	1.763	5734.8691	0.44394	406.1728	-0.24118	362.2504	0.13331	0.010019	0.0018525	-0.89623	18324892	1.3699
005	2019-08-29t1344	1567104377.13	adult	69.8892	18	-185.5952	3465.7188	0.64748	637.4658	-0.55615	393.3812	-1.4654	0.010624	-0.0059887	1567.1204	-0.18961	2160.6404	-0.044789	480011.75	-0.55222	6587.749	0.91146	351.3047	-1.2324	305.4941	-1.0394	0.010016	0.00050397	-0.41721	17396610	0.77206
005	2019-08-29t1744	1567118777.14	adult	73.8892	22	-181.5952	2623.4509	-0.074475	808.4283	1.0406	594.9361	0.728	0.010624	-0.0055839	1926.4421	0.61594	2257.8101	0.048307	608746.5625	1.0453	7287.6724	1.2793	446.8872	0.54089	397.0171	0.72547	0.010015	0.00044226	0.003638	20258290	1.5039
005	2019-08-29t2144	1567133177.77	adult	77.8893	26.0002	-177.595	1725.4264	-0.84821	685.0251	-0.30606	555.4826	0.16277	0.01061	-0.019081	1443.0237	-0.58539	1623.2444	-0.80781	516508.9688	-0.29283	3311.5569	-1.2651	374.8711	-0.8771	336.216	-0.61168	0.010005	-0.0089232	-0.83508	18622098	0.71956
005	2019-08-30t0144	1567147577.57	adult	81.8893	30.0001	-173.5951	1453.2828	-1.1009	717.3135	-0.062849	688.9294	1.5973	0.010582	-0.04626	1266.7467	-1.0474	1378.1356	-1.1613	542289	-0.029965	4566.3413	-0.5481	382.4941	-0.79668	340.6987	-0.61655	0.01001	-0.0030842	-0.77509	19487308	0.82607
005	2019-08-30t0544	1567161977.36	adult	85.8892	34	-169.5951	2671.5229	-0.10602	750.3713	0.20318	525.5762	-0.33214	0.010596	-0.032682	1971.395	0.61698	2413.9194	0.17446	566530.375	0.22733	6941.4082	0.77135	361.6924	-1.3279	326.1818	-1.0569	0.010013	0.00020339	-1.5214	16471474	-0.34504
005	2019-08-30t0944	1567176377.49	adult	89.8893	38.0001	-165.5951	1489.663	-1.115	757.1679	0.21884	713.7206	1.7581	0.010624	-0.0054366	1281.0662	-1.0825	1383.782	-1.2134	570147.4375	0.22289	3062.5852	-1.5128	373.9235	-1.1884	341.8648	-0.82182	0.010014	0.0013806	-1.5759	17997684	0.014184
005	2019-08-30t1344	1567190777.78	adult	93.8893	42.0002	-161.595	2246.5447	-0.50043	701.008	-0.39059	556.3761	-0.07834	0.010638	0.0082172	1473.2835	-0.63961	1966.6631	-0.46186	527158	-0.39522	5113.144	-0.4329	402.4191	-0.70264	373.6659	-0.20042	0.010006	-0.0064853	-1.486	18500010	0.042665
005	2019-08-30t1744	1567205178.85	adult	97.8896	46.0005	-157.5947	3982.627	0.94059	835.6155	0.95255	627.9266	0.71641	0.010596	-0.032818	1839.3485	0.24555	3016.2169	0.92581	630889.6875	0.97795	5997.3164	-0.035479	417.9314	-0.49627	371.4357	-0.37304	0.010015	0.0023674	-0.73802	19154632	0.12893
005	2019-08-30t2144	1567219577.89	adult	101.8894	50.0002	-153.595	1779.2135	-0.92653	674.0466	-0.71088	563.9445	-0.036058	0.010681	0.049465	1394.5525	-0.86471	1598.5768	-0.99048	504860.9375	-0.74182	5298.0674	-0.46424	407.6877	-0.86062	361.9573	-0.7253	0.010007	-0.0054063	-0.85663	18659052	-0.14812
005	2019-08-31t0144	1567233978.13	adult	105.8894	54.0003	-149.5949	3518.1868	0.53189	701.3779	-0.43666	542.2013	-0.29765	0.010596	-0.032918	1603.2104	-0.34814	2357.2374	0.024628	529540.3125	-0.41226	5559.5688	-0.39066	397.8612	-1.2249	351.6567	-1.1049	0.010004	-0.0080079	-0.66815	18373230	-0.34669
005	2019-08-31t0544	1567248377.24	adult	109.8892	58	-145.5951	2703.8667	-0.16743	620.1063	-1.2765	477.3206	-1.0695	0.010681	0.04934	1368.7624	-0.94004	2115.6805	-0.30885	464459.625	-1.3034	5560.502	-0.44227	425.3427	-0.7532	367.6121	-0.84146	0.010001	-0.01129	0.097695	17522418	-0.7144
005	2019-08-31t0944	1567262777.73	adult	113.8893	62.0001	-141.595	2711.6321	-0.16757	674.778	-0.70362	492.0935	-0.89896	0.010624	-0.0057656	1628.0359	-0.27617	2233.5909	-0.14876	508107.8438	-0.69762	7579.3203	0.46736	419.4185	-1.0331	370.1122	-0.90646	0.010015	0.0028738	-0.58435	17840384	-0.70394
005	2019-08-31t1344	1567277177.94	adult	117.8894	66.0002	-137.595	3235.3765	0.28178	616.9946	-1.3004	442.5864	-1.5017	0.010624	-0.0058396	1545.0417	-0.47968	2409.5978	0.097948	464596.9375	-1.293	7989.2534	0.60386	459.8542	-0.24748	416.8084	0.15581	0.010003	-0.0093217	-0.61744	20228064	-0.044793
005	2019-08-31t1744	1567291577.27	adult	121.8892	70	-133.5951	4776.27	1.628	713.6281	-0.26659	445.389	-1.4725	0.010596	-0.0332	2101.4036	0.97737	2975.0168	0.89583	538789.1875	-0.24161	8998.5713	1.0207	516.1906	0.93041	447.1176	0.82996	0.010012	0.00033361	0.4523	20209892	-0.13445
005	2019-08-31t2144	1567305978.05	adult	125.8894	74.0002	-129.5949	3920.6885	0.89055	766.2809	0.31179	557.4758	-0.085937	0.010624	-0.0059532	1953.164	0.61215	2943.1005	0.86451	577009.5	0.31547	7390.2524	0.24761	475.4095	-0.14623	427.5598	0.22058	0.010005	-0.0072507	-0.72205	20956050	0.015501
005	2019-09-01t0144	1567320387.22	adult	129.892	78.0028	-125.5924	2352.498	-0.48838	605.2722	-1.3801	443.3582	-1.5001	0.010596	-0.033294	1649.1451	-0.16371	2017.8651	-0.43071	456980.5	-1.3561	6105.4629	-0.35793	494.1271	0.17727	441.4678	0.49103	0.01002	0.0084663	-0.125	21599284	0.1358
005	2019-09-01t0544	1567334786.58	adult	133.8918	82.0026	-121.5926	4401.7275	1.3441	771.759	0.40789	512.404	-0.63615	0.01061	-0.019687	2074.3249	0.96795	3525.7405	1.7237	581906.25	0.42224	6898.9731	-0.015461	528.3416	0.8848	448.3827	0.58789	0.010008	-0.003084	0.72269	20007240	-0.4173
005	2019-09-01t0944	1567349186.43	adult	137.8917	86.0026	-117.5926	3693.8044	0.72576	548.5313	-1.9371	330.1723	-2.9207	0.010624	-0.0060055	1649.6639	-0.1229	2642.2263	0.48332	413044.0625	-1.9297	6814.1313	-0.062129	436.6454	-1.4071	381.7112	-1.3291	0.010006	-0.0054658	-0.10975	20510106	-0.32882
005	2019-09-01t1344	1567363583.52	adult	141.8909	90.0018	-113.5934	2104.2869	-0.70096	558.7411	-1.8058	413.2028	-1.8842	0.010596	-0.033257	1386.0353	-0.78908	1653.8955	-0.91778	421849.5625	-1.7831	6515.5073	-0.19843	470.6672	-0.6827	411.0793	-0.61263	0.010009	-0.0027429	-0.074763	19704010	-0.62376
005	2019-09-01t1744	1567377977.91	adult	145.8894	94.0002	-109.595	2133.2407	-0.66828	722.7794	-0.067279	604.5678	0.51804	0.010596	-0.033188	1434.9526	-0.6399	1797.96	-0.69744	545698.4375	-0.043103	5908.2959	-0.46808	494.1505	-0.20244	431.6542	-0.12219	0.010015	0.0038228	-0.19388	22252586	0.069714
005	2019-09-01t2144	1567392377.96	adult	149.8894	98.0002	-105.5949	1345.9926	-1.3852	586.6071	-1.4781	507.3343	-0.71462	0.010638	0.0078741	1128.7834	-1.4116	1255.5216	-1.471	441128.5	-1.4796	7230.292	0.12229	453.8356	-1.229	399.568	-1.0985	0.010011	-0.00055658	-0.19833	20400820	-0.51191
005	2019-09-02t0144	1567406778.76	adult	153.8896	102.0004	-101.5947	1549.2295	-1.1907	624.5194	-1.0712	519.2529	-0.57439	0.010624	-0.0057955	1236.0026	-1.1123	1472.799	-1.1424	470263.125	-1.0652	7922.436	0.43404	518.9973	0.23701	459.269	0.49581	0.010019	0.0077249	0.48701	22999882	0.17412
005	2019-09-02t0544	1567421178.21	adult	157.8895	106.0003	-97.5949	2721.6162	-0.086662	684.2911	-0.4423	534.4211	-0.39413	0.010624	-0.0057836	1498.5875	-0.41361	2052.6711	-0.27683	515271.1875	-0.43756	14097.5498	3.1875	485.3876	-0.60751	418.1461	-0.71489	0.010012	0.00073009	0.49158	21089122	-0.39734
005	2019-09-02t0944	1567435578.23	adult	161.8895	110.0003	-93.5949	2518.3921	-0.26013	669.9232	-0.58197	530.9453	-0.44775	0.010624	-0.0057893	1434.0155	-0.55976	1950.3066	-0.40892	504452.1562	-0.57684	7090.3311	0.078323	516.2855	0.04166	447.7093	0.028673	0.010014	0.0027639	0.50787	20622506	-0.55682
005	2019-09-02t1344	1567449978.5	adult	165.8895	114.0004	-89.5948	4245.4429	1.3836	675.1231	-0.51898	444.9656	-1.53	0.010638	0.0078949	1915.2205	0.69772	3191.3414	1.4445	507692.5938	-0.52313	7221.418	0.14825	522.9376	0.12962	434.9275	-0.37179	0.010013	0.0014399	1.0959	19741940	-0.81535
005	2019-09-02t1744	1567464378.59	adult	169.8896	118.0004	-85.5948	2438.6973	-0.30651	684.7088	-0.41113	516.8435	-0.63857	0.010638	0.007904	1580.1933	-0.14448	1971.857	-0.34312	514901	-0.41567	6852.7271	-0.0019597	527.531	0.16979	430.2293	-0.54213	0.010001	-0.0098156	1.3994	17722404	-1.3508
005	2019-09-02t2144	1567478778.15	adult	173.8894	122.0003	-81.5949	2148.332	-0.57061	671.8273	-0.53153	497.4861	-0.88566	0.01061	-0.019334	1646.142	0.043152	1934.1652	-0.38377	506557.75	-0.51767	6856.8711	0.01821	509.0153	-0.27611	423.2974	-0.75747	0.010003	-0.0088481	0.65586	20050112	-0.77585
005	2019-09-03t0144	1567493178.53	adult	177.8895	126.0004	-77.5948	1936.3616	-0.76276	670.7226	-0.53322	536.7703	-0.40521	0.010667	0.035748	1403.5605	-0.55638	1676.3328	-0.75043	503041.9375	-0.55533	5832.2446	-0.42359	516.5942	-0.17072	436.0645	-0.49554	0.010005	-0.0065061	0.88829	20705096	-0.63355
005	2019-09-03t0544	1567507578.77	adult	181.8896	130.0004	-73.5947	3099.4739	0.34959	803.5863	0.80024	604.1862	0.42404	0.010652	0.022191	1876.4288	0.65741	2735.333	0.82167	603493.3125	0.78025	10413.9404	1.6513	566.8268	0.76277	493.6836	0.79843	0.010004	-0.0075461	0.96462	22267224	-0.28263
005	2019-09-03t0944	1567521978.64	adult	185.8896	134.0004	-69.5948	3195.0483	0.45023	631.3831	-0.90831	414.973	-1.9356	0.010638	0.008586	1754.838	0.36411	2683.9951	0.7564	474800.0625	-0.91148	7957.4355	0.56428	470.0691	-1.1612	399.0534	-1.4398	0.01001	-0.0013143	0.70149	19863240	-0.86557
005	2019-09-03t1344	1567536378.6	adult	189.8896	138.0004	-65.5948	2938.6716	0.21454	741.2237	0.18521	540.9987	-0.37646	0.010652	0.022465	1775.0812	0.42844	2590.1241	0.62831	556659	0.16836	6759.6362	0.041379	568.2773	0.64191	496.0348	0.69299	0.010001	-0.01132	0.52708	22502646	-0.28196
005	2019-09-03t1744	1567550778.83	adult	193.8896	142.0005	-61.5947	4250.9199	1.474	817.2397	0.9369	563.2557	-0.10655	0.010652	0.022589	2217.6423	1.5445	3025.0979	1.2735	613747.0625	0.91649	7528.3423	0.4017	536.5125	-0.0026771	478.0821	0.22719	0.010007	-0.0053441	0.52237	22036178	-0.40973
005	2019-09-03t2144	1567565178.6	adult	197.8896	146.0004	-57.5948	2821.5083	0.11561	668.994	-0.51303	456.0907	-1.4475	0.010638	0.0089177	1788.3397	0.4896	2565.6754	0.61019	503083.5	-0.51788	6718.7808	0.04903	540.1242	0.0083301	475.5627	0.11014	0.010014	0.0018417	0.74195	21898796	-0.46008
005	2019-09-04t0144	1567579578.84	adult	201.8896	150.0005	-53.5947	2297.8469	-0.37952	701.2447	-0.18918	494.2588	-0.97716	0.010638	0.0090013	1715.9611	0.32608	2182.3973	0.060602	527336	-0.19514	4856.1177	-0.7812	547.0148	0.075949	468.3636	-0.10166	0.010022	0.010487	0.98793	22377280	-0.37638
005	2019-09-04t0544	1567593979.13	adult	205.8897	154.0005	-49.5946	4679.9141	1.9062	834.2762	1.1187	600.5888	0.34756	0.01061	-0.018241	2112.6842	1.3238	3411.3993	1.8607	629044.25	1.1304	5717.2017	-0.38265	525.769	-0.3372	455.4455	-0.4284	0.010011	-0.001036	0.39912	23003446	-0.26211
005	2019-09-04t0944	1567608378.81	adult	209.8896	158.0004	-45.5947	2972.7532	0.27855	765.549	0.45656	558.5981	-0.17965	0.010596	-0.03167	1918.6398	0.86084	2584.7539	0.6658	577989.4375	0.47828	7077.5649	0.24303	541.8006	-0.11104	468.6283	-0.2054	0.010011	-0.00094086	0.27595	21485644	-0.59088
005	2019-09-04t1344	1567622779.66	adult	213.8899	162.0007	-41.5945	3763.3596	1.0414	798.6972	0.7879	493.6454	-0.99694	0.010624	-0.0041285	2239.4531	1.6681	3029.8423	1.3185	601419	0.78934	7926.0938	0.6395	570.0187	0.3116	496.0862	0.31139	0.010023	0.010932	0.69457	23772060	-0.14043
005	2019-09-04t1744	1567637179.95	adult	217.8899	166.0008	-37.5944	2626.4429	-0.040154	749.7003	0.32107	566.5151	-0.081978	0.010624	-0.0038894	1987.8977	1.0635	2336.7262	0.32179	564524.3125	0.32302	5843.5942	-0.29039	543.4902	-0.17364	478.1386	-0.1131	0.010006	-0.0064495	0.35975	22976594	-0.31686
005	2019-09-05t0920	1567693318.1	adult	233.4839	181.5947	-22.0005	1473.5969	-1.1069	800.472	0.87868	757.83	2.4017	0.01061	-0.017417	1261.8793	-0.66171	1387.5702	-1.0023	603555.9375	0.89	2956.8286	-1.5942	535.2801	-0.45696	476.1783	-0.32971	0.010013	0.0012933	-0.36679	23841374	-0.19366
005	2019-09-05t1320	1567707723.9	adult	237.4855	185.5963	-17.9989	3148.7214	0.50741	734.5765	0.25087	525.7127	-0.57449	0.010667	0.037416	1895.0264	0.93426	2617.3963	0.77502	550932.375	0.2241	4749.0312	-0.75809	542.3694	-0.38207	490.4766	-0.080223	0.010009	-0.0034901	-0.30497	24981534	0.012736
005	2019-09-05t1720	1567722124.88	adult	241.4858	189.5966	-13.9986	1443.8611	-1.1195	550.2083	-1.5404	433.1014	-1.7714	0.010638	0.0098372	1171.5027	-0.85419	1312.576	-1.0871	413756.625	-1.543	5777.8398	-0.27208	502.429	-1.0459	443.9378	-1.0869	0.010013	0.0003976	0.056562	22380200	-0.49507
005	2019-09-05t2120	1567736526.86	adult	245.4863	193.5971	-9.998	1199.443	-1.3466	532.2299	-1.7048	445.1602	-1.6163	0.010596	-0.031227	1002.56	-1.2618	1085.7958	-1.4013	401833.5625	-1.6859	5854.064	-0.22899	516.3235	-0.86213	451.5961	-0.97478	0.01	-0.012163	0.17319	23699252	-0.25581
005	2019-09-06t0120	1567750923.68	adult	249.4854	197.5962	-5.9989	896.6838	-1.6306	480.7702	-2.1995	448.8267	-1.5694	0.010652	0.023458	742.4393	-1.9013	851.567	-1.7261	361058.4375	-2.2059	4280.9102	-0.96139	535.5784	-0.59785	465.3756	-0.73605	0.010017	0.0045269	0.21537	21815180	-0.61897
005	2019-09-06t0520	1567765319.52	adult	253.4843	201.5951	-2.0001	1453.7751	-1.0859	526.8513	-1.7345	413.33	-2.0374	0.010667	0.03718	1086.6019	-1.0202	1250.7384	-1.142	395138.5	-1.7497	5511.4014	-0.37587	540.7615	-0.55329	471.9137	-0.64665	0.010004	-0.0082505	0.33392	22162572	-0.56252
005	2019-09-06t0920	1567779720.01	dead	257.4844	205.5952	2.0001	1134.7826	-1.3857	515.4067	-1.836	444.6107	-1.6268	0.01061	-0.017763	946.8619	-1.3588	1076.755	-1.3803	388616.625	-1.8234	5434.7949	-0.40534	542.4014	-0.56336	474.5175	-0.63836	0.01001	-0.0025737	0.18417	22650684	-0.48097
006	2019-08-26t1357	1566845980.06	egg	-1.8891	-53.7783	-169.7787
006	2019-08-26t1744	1566859581.45	larva	1.8891	-50.0001	-166.0006
006	2019-08-26t2144	1566873982.34	larva	5.8893	-45.9999	-162.0003
006	2019-08-27t0144	1566888381.14	larva	9.889	-42.0002	-158.0007
006	2019-08-27t0544	1566902781.69	larva	13.8891	-38	-154.0005
006	2019-08-27t0944	1566917181.22	larva	17.889	-34.0002	-150.0006
006	2019-08-27t1344	1566931581.48	larva	21.8891	-30.0001	-146.0006
006	2019-08-27t1744	1566945981.8	larva	25.8892	-26	-142.0005
006	2019-08-27t2144	1566960381.46	larva	29.8891	-22.0001	-138.0006
006	2019-08-28t0144	1566974781.7	larva	33.8892	-18	-134.0005	1562.2048	-0.63216	523.0986	-0.52927	373.8184	-0.45269	0.010624	-0.011043	1233.499	-0.49913	1423.0658	-0.63948	393893.2812	-0.52392	1562.2048	-1.7646	304.9875	-1.5587	244.8973	-1.2394	0.010014	-0.01265	-1.5186	5512650	-1.1352
006	2019-08-28t0544	1566989181.58	larva	37.8891	-14.0001	-130.0005	2944.3228	0.42549	682.69	1.0451	463.6025	0.56708	0.010596	-0.037734	1705.3427	0.59598	2417.3812	0.49861	515430.9688	1.073	4425.3184	0.10215	449.5381	0.28917	315.1563	-0.26123	0.010025	3.0637e-05	0.39012	8743966	-0.16834
006	2019-08-28t0944	1567003582.03	larva	41.8892	-10	-126.0004	1796.3351	-0.50981	589.2327	-0.11055	414.6943	-0.24173	0.01061	-0.023529	1463.1221	-0.053877	1587.0789	-0.51729	444281.4688	-0.096442	3865.0103	-0.3461	362.2607	-0.85358	258.448	-1.1964	0.010024	0.0002101	0.028899	10082801	0.048904
006	2019-08-28t1344	1567017981.67	larva	45.8891	-6.0001	-122.0005	4474.4121	1.5939	830.2375	2.2961	503.4678	0.72688	0.010596	-0.036592	2430.4358	2.2349	3706.4236	1.9991	626829.3125	2.3292	6251.7476	1.1844	461.8366	0.52124	352.5962	0.22155	0.010035	0.012652	1.6958	12701893	0.75029
006	2019-08-28t1744	1567032381.6	larva	49.8891	-2.0001	-118.0005	2645.5154	0.10897	756.4044	1.3601	583.2281	1.5516	0.01061	-0.022404	1742.4339	0.50756	2189.0051	0.14259	570328.9375	1.3782	7960.9146	2.2442	440.9753	0.25589	371.2412	0.48305	0.010027	0.0059595	-0.37866	15479997	1.4961
006	2019-08-28t2144	1567046782.12	adult	53.8893	2.0001	-114.0004	2345.4348	-0.16013	724.488	0.8776	518.8027	0.58384	0.010624	-0.0081794	1704.0998	0.35754	2002.2622	-0.11631	545539.4375	0.88403	4910.582	0.13705	406.4189	-0.23887	334.5672	-0.18007	0.010022	0.0017544	0.5621	15369544	1.1572
006	2019-08-29t0144	1567061182.02	adult	57.8892	6	-110.0004	2210.28	-0.29825	731.2415	0.80382	565.8444	0.99384	0.010624	-0.0076158	1571.2038	-0.018599	1957.2835	-0.20427	550624.875	0.80977	4315.3242	-0.32835	415.2372	-0.098564	361.192	0.22357	0.010007	-0.012249	-0.27226	17179194	1.5291
006	2019-08-29t0544	1567075582.53	adult	61.8894	10.0002	-106.0003	1918.4634	-0.56513	700.3275	0.34618	614.661	1.415	0.010624	-0.0070519	1311.3023	-0.69738	1706.0692	-0.55194	527346.625	0.35128	3885.1724	-0.67878	413.2415	-0.12467	371.406	0.35618	0.010009	-0.0090033	-0.70083	18620662	1.76
006	2019-08-29t0944	1567089981.98	adult	65.8892	14	-102.0004	2068.3245	-0.47305	760.7117	0.82689	614.7499	1.2552	0.010596	-0.033796	1478.9177	-0.34806	1872.0583	-0.3786	574337.375	0.85274	2645.6653	-1.5422	397.9342	-0.38253	351.801	-0.063728	0.010003	-0.014019	-0.98123	17464536	1.0649
006	2019-08-29t1344	1567104381.86	adult	69.8892	18	-98.0005	5438.5864	2.2722	919.623	2.3002	606.0131	0.99989	0.010652	0.021453	2677.752	2.4675	3925.3212	2.211	690636.875	2.2814	5438.5864	0.18026	407.8339	-0.21106	353.8729	-0.090587	0.010021	0.0056866	-0.011459	17580904	0.83647
006	2019-08-29t1744	1567118781.93	adult	73.8892	22	-94.0005	1661.4562	-0.87114	732.4551	0.27636	656.6814	1.436	0.010652	0.021858	1353.5801	-0.75227	1589.6491	-0.81443	550073.8125	0.26107	6722.9287	0.92359	411.0933	-0.14255	366.9026	0.10831	0.010003	-0.011945	-0.10763	18946468	1.0517
006	2019-08-29t2144	1567133182.4	adult	77.8893	26.0002	-90.0003	1699.8674	-0.86947	710.6769	-0.048737	634.389	1.0622	0.010652	0.022028	1322.052	-0.87461	1491.4023	-0.9795	533718.375	-0.063533	5245.0288	-0.069809	414.9017	-0.078867	368.1305	0.069916	0.010014	0.00064168	-1.05	18436572	0.65647
006	2019-08-30t0144	1567147582.28	adult	81.8893	30.0001	-86.0004	2568.3027	-0.17063	737.72	0.1421	550.5157	0.021373	0.010624	-0.0053688	1668.9428	-0.081737	2214.7851	-0.063799	555503.125	0.14624	3302.731	-1.3068	391.7565	-0.60654	350.977	-0.38991	0.010017	0.0041623	-1.0373	18849756	0.61188
006	2019-08-30t0544	1567161982.32	adult	85.8893	34.0001	-82.0003	1432.775	-1.1415	733.7043	0.035332	674.3976	1.3629	0.010596	-0.032682	1219.8446	-1.1975	1317.1349	-1.273	553946.75	0.059138	5252.6782	-0.20962	426.499	0.032867	389.7714	0.3835	0.010011	-0.002454	-1.3808	21089522	1.1903
006	2019-08-30t0944	1567176382.15	adult	89.8893	38.0001	-78.0004	2903.0896	0.0677	901.2273	1.6748	648.9977	1.0198	0.010568	-0.059886	2157.8317	1.0483	2654.5343	0.47227	682229.0625	1.7257	4444.7266	-0.7376	389.8136	-0.84889	349.896	-0.63604	0.010004	-0.0088632	-0.93096	20106586	0.70876
006	2019-08-30t1344	1567190782.66	adult	93.8894	42.0002	-74.0002	4516.603	1.4014	848.0673	1.1015	651.084	1.0053	0.01061	-0.019152	2031.9274	0.72778	3121.069	1.0767	639442.75	1.1158	5286.5303	-0.33901	432.7131	-0.046243	389.9339	0.18218	0.010011	-0.0011842	-0.6924	21265254	0.94571
006	2019-08-30t1744	1567205183.82	adult	97.8897	46.0005	-69.9999	1732.7299	-0.94891	749.7477	0.077659	669.7109	1.1971	0.010638	0.0081814	1344.7485	-0.97455	1595.8837	-0.97678	563810.3125	0.071736	6149.292	0.044118	450.8471	0.22548	406.471	0.46266	0.010007	-0.0053956	-0.70425	20408946	0.53538
006	2019-08-30t2144	1567219582.68	adult	101.8894	50.0002	-66.0002	1868.0774	-0.85161	693.2959	-0.51384	570.4242	0.039086	0.010681	0.049465	1417.9176	-0.80658	1597.1161	-0.99245	519278.625	-0.54618	6174.5664	-0.019041	398.8107	-1.0573	355.1286	-0.89033	0.010002	-0.010613	-0.88099	17903410	-0.39105
006	2019-08-31t0144	1567233982.97	adult	105.8895	54.0003	-62.0002	3252.6814	0.30684	864.858	1.246	628.8322	0.71736	0.010681	0.049409	2263.6881	1.3099	2833.7427	0.67107	647778.625	1.2007	5209.5801	-0.56364	465.3383	0.28509	405.8245	0.22057	0.010013	0.00084962	0.39934	19750820	0.092477
006	2019-08-31t0544	1567248382.07	adult	109.8893	58.0001	-58.0004	2545.3567	-0.30271	719.4855	-0.24667	592.6825	0.29854	0.01061	-0.019357	1476.2742	-0.66758	1847.7224	-0.67527	542492.0625	-0.23184	8480.1006	0.96663	444.9144	-0.31114	380.4381	-0.52357	0.010013	0.0008209	0.5945	20394874	0.19385
006	2019-08-31t0944	1567262782.55	adult	113.8894	62.0002	-54.0003	2283.5134	-0.53557	753.1303	0.11432	593.7089	0.32117	0.010596	-0.033062	1748.4435	0.031762	2184.5971	-0.2163	568613.375	0.13932	8979.9922	1.1298	465.9595	0.028384	398.3123	-0.19806	0.010003	-0.0091478	0.91207	20076796	-0.0024838
006	2019-08-31t1344	1567277182.7	adult	117.8894	66.0002	-50.0002	4053.1426	0.98984	830.6447	0.9467	646.4728	0.97609	0.010596	-0.033136	1830.1698	0.25566	2741.488	0.559	627136.75	0.97213	9537.6074	1.3244	492.542	0.50587	417.6594	0.17749	0.010008	-0.0038831	0.71678	21703372	0.41432
006	2019-08-31t1744	1567291582.13	adult	121.8893	70.0001	-46.0004	2329.7942	-0.50623	689.1426	-0.52574	512.5684	-0.64723	0.01061	-0.01957	1728.5603	0.009112	1980.4182	-0.49557	519613.5	-0.51054	8077.4883	0.59755	495.6904	0.45289	423.5647	0.22092	0.010004	-0.0076113	0.87255	21850530	0.37234
006	2019-08-31t2144	1567305982.81	adult	125.8895	74.0003	-42.0002	2470.687	-0.3844	714.903	-0.23401	542.6331	-0.26981	0.010652	0.021489	1739.7097	0.055111	2010.296	-0.44863	536892.125	-0.24933	8289.0488	0.65644	468.2009	-0.31581	393.5912	-0.67153	0.010004	-0.0082384	0.45565	21108368	0.062223
006	2019-09-01t0144	1567320392.95	adult	129.8923	78.0031	-37.9974	2041.7924	-0.76374	723.2916	-0.12534	590.8587	0.3382	0.010652	0.021445	1638.4071	-0.1918	1836.2018	-0.68786	543192	-0.14121	5409.9473	-0.67196	456.8468	-0.70717	391.1488	-0.85199	0.010006	-0.0056061	-0.30809	21139216	-0.0043418
006	2019-09-01t0544	1567334792.45	adult	133.8921	82.0029	-33.9975	2318.5671	-0.51668	757.9658	0.26149	593.0343	0.37258	0.010724	0.090669	1724.161	0.051654	2078.0095	-0.33558	565442.5	0.19058	9104.7979	0.97492	452.6907	-0.92071	385.8454	-1.108	0.010019	0.0070802	-0.25722	22366544	0.29558
006	2019-09-01t0944	1567349191.87	adult	137.892	86.0028	-29.9977	4004.4583	1.0055	767.2586	0.37592	580.1883	0.21521	0.010681	0.049024	1821.0773	0.32497	2362.3242	0.083273	574676.6875	0.33642	7153.6064	0.089645	494.6443	-0.019295	424.6346	-0.14898	0.010016	0.0041259	0.14299	25434612	1.1439
006	2019-09-01t1344	1567363588.82	adult	141.8911	90.0019	-25.9985	2566.0913	-0.2817	711.2437	-0.20068	534.9229	-0.35407	0.010624	-0.0059604	1741.8587	0.13797	2143.417	-0.21453	535566.5	-0.19626	7587.8491	0.27956	491.8245	-0.17679	423.5991	-0.26489	0.010002	-0.0089138	0.34385	24339410	0.74443
006	2019-09-01t1744	1567377982.77	adult	145.8894	94.0003	-22.0002	3214.5042	0.32096	687.9973	-0.4316	478.4155	-1.0706	0.010667	0.035326	1913.9831	0.60403	2269.1679	-0.016849	515997.9375	-0.45553	7890.1699	0.41367	476.9185	-0.61275	416.4969	-0.54591	0.010006	-0.0049694	-0.19709	24212200	0.63892
006	2019-09-01t2144	1567392382.84	adult	149.8895	98.0003	-18.0002	1848.4606	-0.9223	601.9932	-1.3177	525.3638	-0.48739	0.01061	-0.019495	1170.0293	-1.3049	1400.3622	-1.2606	453902.875	-1.303	9088.2842	0.94826	430.885	-1.7713	373.813	-1.8196	0.010002	-0.0088765	-0.5083	21969964	-0.06489
006	2019-09-02t0144	1567406783.73	adult	153.8897	102.0005	-14	3983.9167	1.0673	790.4294	0.65172	579.9272	0.18978	0.010596	-0.033092	2188.3659	1.3479	2809.9484	0.81018	596774.1875	0.6759	8162.228	0.54065	495.8444	-0.30459	431.0928	-0.28991	0.010018	0.0064491	0.21083	23560544	0.33042
006	2019-09-02t0544	1567421183.09	adult	157.8895	106.0003	-10.0001	1286.4052	-1.4265	537.6039	-1.9595	450.7114	-1.4462	0.010638	0.0079192	1021.4112	-1.6445	1188.1819	-1.546	404278.1875	-1.9586	5444.7974	-0.66219	405.8663	-2.4418	349.9703	-2.5923	0.010015	0.0038322	-0.74442	20465404	-0.56739
006	2019-09-02t0944	1567435583.06	adult	161.8895	110.0003	-6.0001	1521.3944	-1.1962	568.2943	-1.6284	486.4743	-1.0051	0.01061	-0.019456	1063.0548	-1.5154	1229.0482	-1.4726	428493.9062	-1.6128	4386.7861	-1.1258	408.0225	-2.4082	347.0646	-2.682	0.010015	0.003947	-0.50413	21470144	-0.33088
006	2019-09-02t1344	1567449983.5	adult	165.8897	114.0005	-2	1325.517	-1.3695	526.8426	-2.0372	421.6508	-1.8212	0.010695	0.063072	1054.7426	-1.5147	1199.0528	-1.5028	394078.25	-2.0638	4089.7671	-1.2491	418.2052	-2.185	354.76	-2.4695	0.010007	-0.0043701	-0.54155	21815254	-0.27515
006	2019-09-02t1744	1567464383.61	dead	169.8897	118.0005	2	1364.1803	-1.3226	529.0891	-1.9941	437.494	-1.6263	0.01061	-0.019465	973.6459	-1.6999	1162.7939	-1.5418	398933.125	-1.9779	5951.2427	-0.40513	416.0966	-2.2283	350.6565	-2.5613	0.010005	-0.0061467	-0.30188	22582392	-0.11298
007	2019-08-26t1357	1566845984.64	larva	0	-53.7784	-165.7788
007	2019-08-26t1744	1566859586.27	larva	3.7782	-50.0001	-162.0006
007	2019-08-26t2144	1566873987.1	larva	7.7785	-45.9999	-158.0003
007	2019-08-27t0144	1566888385.93	larva	11.7781	-42.0002	-154.0007
007	2019-08-27t0544	1566902786.46	larva	15.7783	-38.0001	-150.0005
007	2019-08-27t0944	1566917186.03	larva	19.7782	-34.0002	-146.0006
007	2019-08-27t1344	1566931586.38	larva	23.7783	-30.0001	-142.0005
007	2019-08-27t1744	1566945986.76	larva	27.7784	-26	-138.0004
007	2019-08-27t2144	1566960386.23	larva	31.7782	-22.0001	-134.0006
007	2019-08-28t0144	1566974786.53	larva	35.7783	-18.0001	-130.0005
007	2019-08-28t0544	1566989186.41	larva	39.7783	-14.0001	-126.0005	2594.0569	0.13674	586.5951	-0.061176	367.7863	-0.76767	0.010596	-0.037459	1564.3096	0.22348	2215.9046	0.2475	442879.3125	-0.038458	4876.8638	0.37327	423.6403	-0.038289	299.4353	-0.52725	0.010014	-0.010475	-0.08484	7234082	-0.89543
007	2019-08-28t0944	1567003586.86	larva	43.7784	-10	-122.0004	2656.5488	0.15926	509.1522	-1.0304	282.0001	-2.0153	0.010681	0.045423	1647.6059	0.36708	2322.0825	0.34653	381354.9688	-1.0553	5604.9141	0.79041	411.2026	-0.18989	244.3355	-1.4581	0.010002	-0.020925	1.5045	7112159.5	-1.2262
007	2019-08-28t1344	1567017986.58	larva	47.7783	-6.0001	-118.0005	2904.5552	0.33035	577.9696	-0.43971	313.8574	-1.7382	0.01061	-0.022699	1800.7117	0.6795	2674.2339	0.74506	435789.0938	-0.42676	6987.6382	1.6393	406.866	-0.2406	282.782	-0.93076	0.010043	0.021253	1.6788	9115019	-0.743
007	2019-08-28t1744	1567032386.48	larva	51.7783	-2.0001	-114.0005	1893.2368	-0.50831	564.2691	-0.72024	380.4017	-1.0413	0.010582	-0.049361	1521.1781	-0.054224	1712.0336	-0.45395	426587.4375	-0.69245	5448.0986	0.5335	357.3212	-0.96347	275.5711	-1.1344	0.010022	0.00092149	-0.1258	9698054	-0.79773
007	2019-08-28t2144	1567046787.05	adult	55.7784	2.0001	-110.0004	1452.1155	-0.89517	587.8093	-0.60884	494.7183	0.21537	0.01061	-0.021579	1144.3775	-1.0179	1343.4302	-0.94407	443208.25	-0.59645	4293.1455	-0.30517	422.1029	0.0026431	359.6604	0.22348	0.010029	0.0096033	0.3285	12121106	-0.17266
007	2019-08-29t0144	1567061186.92	adult	59.7784	6	-106.0004	6387.3765	3.0798	739.0875	0.81787	425.2836	-0.76742	0.010596	-0.034644	2159.7852	1.3706	4482.249	2.9254	558011.0625	0.84391	6387.3765	0.99073	399.4557	-0.34751	334.4841	-0.2778	0.010031	0.012828	0.24731	11986068	-0.48862
007	2019-08-29t0544	1567075587.45	adult	63.7786	10.0002	-102.0002	1837.1376	-0.64598	613.0384	-0.61065	500.1383	-0.015625	0.010624	-0.0067884	1289.6119	-0.77428	1648.1918	-0.64202	461617.9062	-0.60663	4391.7939	-0.383	349.84	-1.1828	286.8974	-1.2299	0.010017	-0.00075324	0.3175	12643219	-0.51083
007	2019-08-29t0944	1567089986.85	adult	67.7784	14	-98.0004	1951.8318	-0.58293	663.7947	-0.22206	478.3661	-0.40982	0.010624	-0.0062507	1620.1611	-0.034709	1830.4339	-0.448	499837.4375	-0.21783	4914.084	-0.11731	359.6981	-1.0581	296.1734	-1.1632	0.010023	0.0071446	1.0887	12918917	-0.6643
007	2019-08-29t1344	1567104386.77	adult	71.7784	18	-94.0004	2162.5154	-0.44001	627.1039	-0.71948	392.7507	-1.5289	0.010638	0.0079253	1706.7895	0.11937	2011.0441	-0.25205	471582.1875	-0.72408	5078.5332	-0.080023	405.6642	-0.24912	352.1	-0.15814	0.010016	0.00060214	-0.067122	15472033	-0.018717
007	2019-08-29t1744	1567118786.83	adult	75.7784	22	-90.0004	1749.8468	-0.8134	575.779	-1.3537	409.1278	-1.4565	0.010638	0.0082354	1466.6899	-0.50663	1658.4321	-0.74422	432985.8125	-1.3576	5036.8594	-0.16382	344.992	-1.4311	288.9453	-1.5522	0.010024	0.0094411	-0.43389	13491946	-0.9314
007	2019-08-29t2144	1567133187.27	adult	79.7785	26.0001	-86.0003	2287.7463	-0.39427	746.1401	0.25597	628.8932	0.94344	0.010652	0.022075	1695.561	-0.0043646	2097.9419	-0.2054	560351.25	0.24026	4856.7988	-0.33324	364.886	-1.0991	311.4374	-1.1972	0.01	-0.01339	0.99573	15872542	-0.3095
007	2019-08-30t0144	1567147587.24	adult	83.7785	30.0001	-82.0003	3149.3987	0.30162	761.8778	0.33979	518.6596	-0.38723	0.010624	-0.005336	2135.7043	1.0196	2762.0705	0.64129	573694	0.34383	6084.2988	0.32894	378.9726	-0.89883	323.9684	-1.0413	0.010013	-0.00037367	0.91365	15556066	-0.57832
007	2019-08-30t0544	1567161987.28	adult	87.7785	34.0001	-78.0003	2417.0728	-0.33083	695.0414	-0.39379	499.6083	-0.66737	0.010596	-0.032652	1736.8074	0.03188	2183.2958	-0.14431	524756.25	-0.37066	5389.3262	-0.16423	380.4652	-0.97585	333.4721	-0.94885	0.010001	-0.011816	0.036423	15559506	-0.7235
007	2019-08-30t0944	1567176387.13	adult	91.7785	38.0001	-74.0003	2373.0527	-0.3867	717.1053	-0.21987	506.0287	-0.64483	0.010695	0.063477	1807.81	0.18203	2121.797	-0.24771	536394.75	-0.26349	4919.3677	-0.50293	373.4545	-1.2523	322.9766	-1.3217	0.010015	0.0027392	0.64216	16033894	-0.70113
007	2019-08-30t1344	1567190787.57	adult	95.7786	42.0002	-70.0002	2553.1213	-0.25293	763.4816	0.21763	577.1028	0.13215	0.010582	-0.046337	1919.4084	0.44148	2335.796	0.019496	577192.0625	0.25248	4084.3091	-1.0137	419.0758	-0.39666	375.4336	-0.21383	0.010019	0.0060395	0.17126	17610402	-0.31237
007	2019-08-30t1744	1567205188.83	adult	99.7789	46.0006	-65.9999	2222.491	-0.54572	770.272	0.26921	615.709	0.55806	0.010652	0.021955	1637.3489	-0.26173	1979.6169	-0.47221	578474.3125	0.25222	6549.8276	0.21044	458.193	0.32891	399.5606	0.24264	0.010022	0.01003	1.7933	18743760	-0.06504
007	2019-08-30t2144	1567219587.63	adult	103.7786	50.0002	-62.0002	2564.9399	-0.27045	800.3619	0.57306	576.9294	0.10277	0.010796	0.16131	2017.7197	0.68483	2461.5929	0.16733	593068.1875	0.44568	5008.269	-0.63973	403.0798	-1.0301	347.4792	-1.1368	0.010015	0.0029698	0.37528	17829024	-0.46909
007	2019-08-31t0144	1567233988	adult	107.7787	54.0003	-58.0001	3246.0498	0.29759	738.507	-0.058159	510.9382	-0.67336	0.010596	-0.032964	1984.9251	0.61289	2824.3879	0.65767	557572.8125	-0.033402	6641.2603	0.10682	439.7577	-0.35502	390.2456	-0.21967	0.010006	-0.0064933	-0.51765	21096056	0.46602
007	2019-08-31t0544	1567248387.05	adult	111.7784	58.0001	-54.0004	3803.0347	0.76895	892.2326	1.5511	644.2104	0.91577	0.010638	0.0079478	2150.3479	1.0481	3205.2751	1.1838	670958.9375	1.5397	6718.3071	0.0829	434.601	-0.61471	369.0593	-0.86778	0.010019	0.0067469	0.52984	18305392	-0.51494
007	2019-08-31t0944	1567262787.58	adult	115.7786	62.0002	-50.0002	2376.3159	-0.46042	692.4964	-0.51421	522.637	-0.53085	0.010667	0.03538	1754.7196	0.052279	2196.6944	-0.20115	519372.3125	-0.53742	7730.1011	0.50397	472.8522	0.11716	417.0001	0.21457	0.010018	0.0062127	1.8322	19587428	-0.2023
007	2019-08-31t1344	1567277187.71	adult	119.7786	66.0003	-46.0002	4002.948	0.94652	783.1677	0.45881	535.0197	-0.37275	0.01061	-0.019589	2047.4798	0.82567	2750.4008	0.57374	590508.4375	0.47314	10698.3896	1.8221	464.7732	-0.20388	389.3249	-0.60576	0.010016	0.0040212	1.6357	19721256	-0.24605
007	2019-08-31t1744	1567291587.12	adult	123.7785	70.0001	-42.0003	3021.7878	0.095847	740.1148	0.024947	531.6372	-0.40572	0.01071	0.076773	2044.2272	0.83862	2634.3794	0.42167	552865.75	-0.033206	6666.7466	-0.072095	433.2971	-1.0746	366.8383	-1.3128	0.010022	0.010029	1.1693	19196364	-0.4882
007	2019-08-31t2144	1567305987.8	adult	127.7787	74.0003	-38.0002	4279.0093	1.2081	833.336	1.0375	554.689	-0.11162	0.010667	0.035179	2304.4334	1.5403	3338.0884	1.426	625002	1.0045	10266.9932	1.5289	491.2513	0.16386	412.5098	-0.23082	0.010005	-0.0063645	1.4485	22045392	0.31005
007	2019-09-01t0144	1567320399.02	adult	131.7818	78.0034	-33.997	2893.6846	-0.0091405	733.1727	-0.0093663	587.1516	0.30061	0.010596	-0.033342	1536.0312	-0.45284	2023.5294	-0.42112	553545.375	0.015586	7010.415	0.036275	513.7941	0.58794	439.2978	0.38621	0.010017	0.0052958	0.90795	23133064	0.56499
007	2019-09-01t0544	1567334798.39	adult	135.7816	82.0032	-29.9972	4825.6602	1.7329	888.0225	1.6477	595.9008	0.41072	0.010638	0.0076842	2315.3275	1.6072	3303.9175	1.4177	667792.875	1.6366	6917.772	-0.011981	495.3001	0.047828	422.2277	-0.16641	0.010021	0.0090895	0.93007	22143878	0.19528
007	2019-09-01t0944	1567349197.67	adult	139.7814	86.003	-25.9974	3535.0532	0.58976	701.8285	-0.30798	541.9265	-0.26488	0.01061	-0.019653	1661.5324	-0.082113	2500.5002	0.2889	529178.6875	-0.29352	12951.6045	2.6755	533.0272	0.85547	454.2316	0.62723	0.010004	-0.0077528	1.3016	23497970	0.53177
007	2019-09-01t1344	1567363594.26	adult	143.7804	90.0021	-21.9984	4141.647	1.1584	830.2245	1.0551	528.3975	-0.43809	0.010596	-0.033226	2313.0913	1.6331	3620.2513	1.92	626819.5	1.0805	8080.9253	0.49854	519.7914	0.45157	442.8208	0.23136	0.010008	-0.0028889	1.7068	22228360	0.092985
007	2019-09-01t1744	1567377987.83	adult	147.7787	94.0003	-18.0001	5320.5957	2.2613	810.7553	0.85684	504.6178	-0.74421	0.01061	-0.019525	2326.0301	1.6805	3541.5322	1.834	611309.5	0.87047	9380.9639	1.0772	526.3567	0.52615	443.3985	0.16944	0.010006	-0.0056384	1.4074	22515434	0.11929
007	2019-09-01t2144	1567392387.95	adult	151.7787	98.0003	-14.0001	4826.9043	1.8344	654.2073	-0.76818	394.0974	-2.1461	0.010596	-0.033106	2014.4014	0.88921	3167.6336	1.3183	493926.5312	-0.74478	7796.7104	0.37577	482.1429	-0.59163	404.244	-1.0022	0.010002	-0.0093652	1.4906	20776502	-0.42473
007	2019-09-02t0144	1567406788.82	adult	155.7789	102.0006	-9.9999	2284.1274	-0.50268	603.9976	-1.2789	472.5479	-1.1671	0.010596	-0.033084	1280.7849	-0.98657	1932.532	-0.46271	456018.2188	-1.2557	8641.3252	0.75635	494.6155	-0.3632	428.438	-0.39685	0.010005	-0.0066784	1.547	21753192	-0.19416
007	2019-09-02t0544	1567421188.16	adult	159.7788	106.0004	-6.0001	1411.4177	-1.305	568.8951	-1.6298	479.7485	-1.0836	0.01061	-0.019465	1117.9627	-1.3871	1293.1483	-1.3862	428946.9375	-1.6143	7854.6172	0.41463	486.9214	-0.59242	433.1567	-0.32811	0.010008	-0.0032694	0.10439	21358808	-0.34002
007	2019-09-02t0944	1567435588.09	adult	163.7787	110.0004	-2.0001	1749.2628	-0.97741	562.7957	-1.6783	502.1207	-0.8115	0.010624	-0.005789	1091.3881	-1.4339	1430.6623	-1.1692	423785.125	-1.6703	5096.562	-0.80468	515.5019	-0.0028574	464.3673	0.43819	0.010019	0.008022	-0.0067452	23513072	0.19184
007	2019-09-02t1344	1567449988.6	dead	167.7789	114.0005	2.0001	1211.6398	-1.473	540.2335	-1.8922	488.7762	-0.98531	0.010667	0.035441	904.8045	-1.8906	1090.6823	-1.6568	405175.125	-1.9055	4978.8599	-0.84572	563.7761	0.99	505.5896	1.4195	0.010007	-0.0047195	0.46475	27437854	1.1569
008	2019-08-26t1357	1566845989.16	egg	-1.8891	-53.7784	-349.7471
008	2019-08-26t1744	1566859590.85	larva	1.8891	-50.0002	-345.9689
008	2019-08-26t2144	1566873991.88	larva	5.8894	-45.9999	-341.9686
008	2019-08-27t0144	1566888390.61	larva	9.8891	-42.0003	-337.969
008	2019-08-27t0544	1566902791.11	larva	13.8892	-38.0001	-333.9688
008	2019-08-27t0944	1566917190.75	larva	17.8891	-34.0002	-329.9689
008	2019-08-27t1344	1566931591.13	larva	21.8892	-30.0001	-325.9688
008	2019-08-27t1744	1566945991.54	larva	25.8893	-26	-321.9687
008	2019-08-27t2144	1566960390.97	larva	29.8892	-22.0002	-317.9689
008	2019-08-28t0144	1566974791.3	larva	33.8892	-18.0001	-313.9688	1720.5127	-0.50814	472.7364	-1.0776	350.0531	-0.77218	0.010638	0.0026566	1168.8602	-0.65759	1504.1534	-0.54462	355497.7812	-1.0803	1720.5127	-1.6575	289.3232	-1.7556	220.649	-1.5951	0.010035	0.0082264	-1.5269	4497819	-1.5364
008	2019-08-28t0544	1566989191.19	larva	37.8892	-14.0001	-309.9688	5121.9429	2.1415	671.3034	0.92233	430.6634	0.13337	0.010667	0.030765	1749.578	0.70399	3239.9932	1.4703	503477.5625	0.90156	5666.6772	0.94073	602.5089	2.2768	390.585	0.87582	0.010031	0.0055385	1.9622	8829768	-0.13489
008	2019-08-28t0944	1567003591.7	larva	41.8894	-10	-305.9687	2432.897	-0.0052837	544.8343	-0.5846	348.3969	-1.0978	0.010596	-0.037156	1606.6323	0.29533	2150.3047	0.15446	411349.875	-0.56429	4146.29	-0.15669	364.9524	-0.8174	248.8835	-1.3447	0.010026	0.0025614	0.45334	9390954	-0.21722
008	2019-08-28t1344	1567017991.43	larva	45.8893	-6	-301.9687	2547.4163	0.05801	630.6263	0.18364	410.0796	-0.45718	0.010596	-0.036592	1890.522	0.92533	2390.7471	0.41478	476122.9062	0.2074	4495.6782	0.0072065	348.4846	-1.0575	269.2197	-1.1103	0.010014	-0.0088486	0.23745	10648991	-0.028849
008	2019-08-28t1744	1567032391.23	larva	49.8892	-2.0001	-297.9688	4911.2812	1.9247	787.2658	1.684	471.7675	0.16259	0.010652	0.018698	2339.6527	1.952	3233.7848	1.4129	591236.625	1.6701	5689.1724	0.73046	476.8112	0.77377	395.2321	0.87817	0.010003	-0.018104	0.92002	14633336	1.179
008	2019-08-28t2144	1567046791.85	adult	53.8894	2.0001	-293.9686	3708.103	0.9377	721.9473	0.85114	484.7726	0.16665	0.010681	0.046845	1981.5352	1.0268	2832.6514	0.90316	540738.5	0.81754	6196.3442	0.98748	401.7459	-0.30908	341.8425	-0.056397	0.010014	-0.0065181	0.67609	15285628	1.1261
008	2019-08-29t0144	1567061191.69	adult	57.8894	6	-289.9687	1640.9025	-0.75942	636.3878	-0.17654	535.7631	0.63071	0.010596	-0.03491	1271.7279	-0.73938	1480.499	-0.7954	480472.75	-0.15431	4354.6494	-0.30257	322.6475	-1.548	269.8718	-1.3808	0.010004	-0.015185	-0.19706	13481503	0.18116
008	2019-08-29t0544	1567075592.31	adult	61.8895	10.0002	-285.9685	2558.8159	-0.043668	639.3021	-0.28005	529.721	0.40439	0.010624	-0.0070519	1333.4875	-0.6441	2066.6624	-0.10037	481394.4688	-0.27562	4337.1621	-0.38521	345.2126	-1.2376	293.7328	-1.0562	0.010015	-0.0029101	0.012677	14753008	0.36943
008	2019-08-29t0944	1567089991.66	adult	65.8893	14	-281.9687	2869.2231	0.18276	655.8243	-0.24204	519.4283	0.13621	0.010652	0.020941	1383.4499	-0.57689	1960.7468	-0.26639	492524.0312	-0.25551	3838.6733	-0.77516	336.6569	-1.4338	292.8329	-1.1756	0.010005	-0.011864	-0.49956	16521773	0.7307
008	2019-08-29t1344	1567104391.64	adult	69.8893	18	-277.9687	4402.0933	1.4186	657.0428	-0.35797	384.3979	-1.5695	0.010624	-0.0059886	1586.9037	-0.14228	2823.7614	0.80289	494753.2812	-0.35391	4402.0933	-0.47926	331.3754	-1.5925	293.2267	-1.28	0.010001	-0.014987	-1.063	15242273	0.019053
008	2019-08-29t1744	1567118791.65	adult	73.8893	22	-273.9687	3179.6846	0.38616	716.3061	0.1139	503.16	-0.32433	0.010624	-0.0055839	2084.9889	0.99461	2523.8111	0.39177	539378.5	0.11812	4634.8032	-0.39159	338.4644	-1.5293	292.9068	-1.4081	0.010016	0.0011685	0.14741	16355954	0.1588
008	2019-08-29t2144	1567133192.02	adult	77.8894	26.0001	-269.9686	2422.4351	-0.26849	612.2761	-1.0359	430.3701	-1.2633	0.010596	-0.032712	1484.019	-0.48738	1848.1665	-0.5149	462268.4062	-1.0155	5068.8232	-0.17874	354.5908	-1.2815	310.8849	-1.1527	0.010008	-0.0060252	-0.85689	16511164	0.0017633
008	2019-08-30t0144	1567147592.07	adult	81.8895	30.0001	-265.9686	1824.4779	-0.79121	681.2475	-0.42508	552.2821	0.041482	0.010624	-0.0053688	1535.9578	-0.40102	1762.8615	-0.65663	512979.3438	-0.4208	5221.9893	-0.15446	376.7398	-0.91481	330.1673	-0.84878	0.010007	-0.0064315	-0.12889	17581694	0.18588
008	2019-08-30t0544	1567161992.15	adult	85.8895	34.0002	-261.9685	4111.9473	1.098	825.0117	0.95485	614.1482	0.67668	0.010667	0.035834	1969.7908	0.61311	3012.9606	0.96505	618758.75	0.92539	6297.2051	0.39713	415.4633	-0.19885	371.9149	-0.020972	0.010017	0.0042225	-0.42583	19327354	0.60444
008	2019-08-30t0944	1567176392	adult	89.8894	38.0001	-257.9686	3066.2771	0.20425	819.2414	0.84618	541.4597	-0.20683	0.01061	-0.019103	2324.714	1.4539	2844.5693	0.72435	617708	0.86061	4531.1846	-0.68911	360.2094	-1.4814	320.8185	-1.3087	0.010011	-0.0017858	-1.01	17091214	-0.28437
008	2019-08-30t1344	1567190792.44	adult	93.8896	42.0003	-253.9684	1826.1163	-0.85267	739.1314	-0.0037863	625.5917	0.71365	0.01061	-0.019152	1543.2319	-0.4684	1729.4147	-0.77807	557305.0625	0.010465	5453.1582	-0.24877	356.9472	-1.6879	313.9943	-1.6038	0.01	-0.012572	-0.41477	18882508	0.16757
008	2019-08-30t1744	1567205193.75	adult	97.8899	46.0006	-249.9681	2260.0103	-0.50609	701.1441	-0.41755	596.6813	0.35693	0.010596	-0.032818	1493.849	-0.60675	1964.5448	-0.48295	529363.8125	-0.39362	5342.7197	-0.37833	379.7383	-1.3337	333.351	-1.2815	0.010006	-0.0062945	-0.57281	19696264	0.30444
008	2019-08-30t2144	1567219592.52	adult	101.8896	50.0003	-245.9684	3032.4482	0.13002	844.5189	1.0341	678.9293	1.2974	0.010596	-0.032863	1854.1395	0.27865	2277.9916	-0.075074	637611.75	1.0595	5490.7437	-0.36638	394.3724	-1.1557	351.9122	-0.96807	0.010009	-0.0030688	-0.82768	18597026	-0.16807
008	2019-08-31t0144	1567233992.96	adult	105.8897	54.0004	-241.9683	2922.4746	0.02695	785.124	0.42532	630.2096	0.7335	0.010652	0.021821	1634.9069	-0.26857	2301.2437	-0.051335	589628.125	0.40744	6238.5928	-0.055069	449.0193	-0.080091	402.6534	0.14297	0.010012	-0.00033766	-0.61807	20944054	0.47287
008	2019-08-31t0544	1567248391.9	adult	109.8894	58.0001	-237.9686	3301.2483	0.34238	739.1761	-0.042621	493.5405	-0.87713	0.010624	-0.0056906	1717.6234	-0.055949	2671.0646	0.45061	556599.625	-0.038118	3691.6548	-1.3441	443.3107	-0.34737	401.9885	0.01057	0.010008	-0.0039938	-1.2232	21438504	0.52384
008	2019-08-31t0944	1567262792.48	adult	113.8896	62.0003	-233.9684	2187.3215	-0.61826	728.8258	-0.1394	578.002	0.13258	0.010667	0.035452	1707.057	-0.07408	2059.5853	-0.38863	546619.375	-0.16491	5150.9316	-0.68117	401.7386	-1.4363	351.8981	-1.364	0.010002	-0.0096999	-0.82622	19559848	-0.16463
008	2019-08-31t1344	1567277192.53	adult	117.8896	66.0003	-229.9684	5615.5952	2.3427	809.4116	0.72338	531.098	-0.42605	0.01061	-0.019506	2148.5139	1.0767	3108.732	1.0692	610296.375	0.73744	5949.4888	-0.3453	467.472	-0.071923	416.0258	0.13587	0.010008	-0.0038083	-0.31991	20411696	0.012349
008	2019-08-31t1744	1567291592.03	adult	121.8895	70.0001	-225.9686	2875.1724	-0.030452	770.2387	0.33255	604.1024	0.47718	0.01061	-0.01957	1787.3127	0.16169	2446.5707	0.15656	580760	0.34701	6482.4634	-0.13518	420.3351	-1.3024	361.5046	-1.3839	0.01002	0.0081092	-0.36667	20135732	-0.15736
008	2019-08-31t2144	1567305992.73	adult	125.8896	74.0003	-221.9684	5988.1055	2.7084	850.0341	1.2015	592.7186	0.35067	0.010624	-0.0059531	2235.4617	1.3488	4304.0634	2.7804	640075.625	1.2033	5988.1055	-0.39017	471.1293	-0.24693	417.5201	-0.043095	0.010021	0.0095811	0.08303	21155590	0.076704
008	2019-09-01t0144	1567320405.11	adult	129.8931	78.0038	-217.9649	4268.0562	1.2092	876.1091	1.4994	638.045	0.92628	0.010681	0.049033	2138.7232	1.1171	2947.4731	0.88518	656205.75	1.4514	11824.6904	2.2243	460.6635	-0.61665	399.4722	-0.62986	0.010022	0.01035	-0.48408	20086772	-0.32494
008	2019-09-01t0544	1567334804.26	adult	133.8928	82.0035	-213.9652	3994.7261	0.98052	806.8052	0.77988	694.2086	1.6383	0.01061	-0.019687	1641.4777	-0.16471	2450.8066	0.1947	608331.125	0.79405	6242.5991	-0.31016	473.2804	-0.42933	409.2089	-0.47443	0.01	-0.011529	-0.46009	21628916	0.072689
008	2019-09-01t0944	1567349203.39	adult	137.8926	86.0033	-209.9654	3416.9028	0.47642	769.3145	0.39766	639.6802	0.96141	0.010638	0.0076971	1576.5443	-0.31394	2546.5259	0.34654	578524.5	0.39037	6183.8521	-0.34392	458.1752	-0.89195	405.9509	-0.6627	0.010013	0.0014338	-0.76438	21369290	-0.071889
008	2019-09-01t1344	1567363599.71	adult	141.8916	90.0023	-205.9664	2214.4185	-0.60098	719.4161	-0.11466	592.4725	0.36939	0.010596	-0.033257	1485.9701	-0.52871	1784.4162	-0.73027	543159.125	-0.090306	7474.1855	0.22889	445.8499	-1.2761	377.1744	-1.5544	0.010003	-0.0087122	-0.42067	20369988	-0.42719
008	2019-09-01t1744	1567377992.78	adult	145.8897	94.0003	-201.9684	5651.4512	2.5505	821.1843	0.96345	561.0144	-0.030419	0.01054	-0.087349	2033.8509	0.9153	3242.2162	1.3886	623278.875	1.0342	7704.0908	0.33088	498.949	-0.088188	431.6007	-0.12369	0.010004	-0.0070234	-0.24694	23490518	0.42929
008	2019-09-01t2144	1567392392.97	adult	149.8897	98.0004	-197.9683	3024.8604	0.16151	800.4703	0.75199	616.268	0.65828	0.010624	-0.0058286	1759.0796	0.22016	2288.3545	0.028974	602754.125	0.75446	5895.4116	-0.47113	477.2407	-0.67598	419.1506	-0.55012	0.01	-0.011229	-0.75631	22668932	0.13423
008	2019-09-02t0144	1567406793.83	adult	153.89	102.0006	-193.9681	2766.3542	-0.061867	751.4396	0.24682	584.083	0.24212	0.010624	-0.0057955	1787.0002	0.31111	2319.0311	0.093329	565834.0625	0.25009	6490.5938	-0.20254	460.5367	-1.1305	394.7366	-1.3037	0.010017	0.0053567	-0.62845	21103632	-0.35454
008	2019-09-02t0544	1567421193.13	adult	157.8898	106.0004	-189.9683	4653.7495	1.717	771.0007	0.45455	603.0252	0.46814	0.010652	0.021658	1759.6038	0.25972	2603.422	0.53171	579021.5625	0.43607	4653.7495	-1.0141	485.0646	-0.61497	415.1327	-0.79788	0.010011	-0.00030134	-0.19059	23063854	0.14104
008	2019-09-02t0944	1567435593.04	adult	161.8897	110.0004	-185.9683	4053.6274	1.1813	780.8508	0.56018	652.4339	1.0748	0.010582	-0.04668	1548.8395	-0.26396	2246.1948	0.027455	590323.25	0.59435	9657.791	1.2219	531.6122	0.38848	453.6776	0.18941	0.010003	-0.0085937	-0.097923	24022492	0.34944
008	2019-09-02t1344	1567449993.64	adult	165.8899	114.0006	-181.9681	1510.8397	-1.1948	622.4268	-1.0585	545.2856	-0.27701	0.010624	-0.0058078	1244.228	-1.0275	1417.3211	-1.1799	468687.375	-1.0521	9254.0762	1.0552	471.4415	-1.0085	409.2226	-1.0444	0.010002	-0.0089336	-0.83053	24226438	0.35308
008	2019-09-02t1744	1567464393.69	adult	169.8899	118.0006	-177.9681	3088.0037	0.30749	683.5551	-0.42286	447.0488	-1.5074	0.010681	0.049232	1950.3064	0.80465	2538.7863	0.49682	511982.7812	-0.45498	8717.1621	0.83187	498.2246	-0.4609	419.8014	-0.80674	0.010014	0.0028683	-0.21584	22487868	-0.13706
008	2019-09-02t2144	1567478793.2	adult	173.8898	122.0005	-173.9682	3417.5269	0.63179	768.5216	0.44572	571.5087	0.03436	0.010624	-0.0056673	1921.652	0.74723	2634.9059	0.65344	578696.75	0.44798	9977.125	1.4168	514.4366	-0.16292	439.8484	-0.35034	0.010019	0.0074832	-0.24135	23978918	0.20045
008	2019-09-03t0144	1567493193.74	adult	177.8899	126.0006	-169.9681	2430.2432	-0.29411	724.3638	0.0053652	604.1321	0.4316	0.010568	-0.059921	1559.1095	-0.16093	1912.1155	-0.40227	548343.375	0.047187	9052.1514	1.0216	503.9809	-0.42653	439.2599	-0.4189	0.010018	0.0061378	-0.77527	23997554	0.16491
008	2019-09-03t0544	1567507594.01	adult	181.89	130.0007	-165.968	2255.179	-0.45286	701.2292	-0.22145	546.1754	-0.29727	0.010638	0.0084513	1478.8555	-0.34705	1992.3322	-0.27183	527324.375	-0.22705	8932.4912	0.98592	510.8054	-0.33797	435.6647	-0.55748	0.010011	-0.00054697	-0.37664	23981292	0.12275
008	2019-09-03t0944	1567521993.75	adult	185.8899	134.0006	-161.9681	1453.9794	-1.2072	649.6976	-0.7266	581.0768	0.12915	0.01061	-0.018784	1161.6293	-1.1269	1367.212	-1.1775	489872	-0.71333	9530.6621	1.2713	503.9354	-0.51411	431.5003	-0.69983	0.010005	-0.0067214	-0.38558	24176804	0.13146
008	2019-09-03t1344	1567536393.77	adult	189.8899	138.0006	-157.9681	2636.291	-0.073701	750.3029	0.27486	578.9066	0.094967	0.010681	0.050055	1770.0853	0.41595	2273.9622	0.16496	561976.875	0.23793	9474.334	1.2623	523.7622	-0.18505	446.3087	-0.41361	0.010021	0.0089854	-0.19339	24147534	0.089487
008	2019-09-03t1744	1567550794.11	adult	193.89	142.0007	-153.968	1575.1172	-1.0793	676.4858	-0.44738	623.4554	0.64293	0.010624	-0.004854	1184.6067	-1.0287	1405.1788	-1.0953	509393.8125	-0.44357	9714.3066	1.3859	494.1403	-0.76876	419.6326	-1.0446	0.010015	0.002823	-0.46281	24127884	0.052101
008	2019-09-03t2144	1567565193.8	adult	197.8899	146.0006	-149.9681	3112.2307	0.39323	816.9713	0.93731	612.4763	0.50161	0.010738	0.10587	1997.8617	1.0095	2461.4949	0.45817	608643.625	0.85339	8384.4277	0.80011	537.1583	-0.044056	463.2264	-0.15395	0.010002	-0.010327	-0.22391	26262742	0.48386
008	2019-09-04t0144	1567579594.07	adult	201.89	150.0007	-145.968	2618.071	-0.073367	783.2056	0.61202	615.1553	0.53115	0.010596	-0.032	1815.3378	0.57199	2229.4778	0.12921	591320.25	0.634	8553.4658	0.88794	515.8506	-0.46373	449.9918	-0.4901	0.01	-0.011989	-0.61173	25483020	0.28268
008	2019-09-04t0544	1567593994.45	adult	205.8901	154.0008	-141.9679	2159.1394	-0.50691	729.5707	0.096668	628.2007	0.69265	0.010596	-0.031872	1385.5824	-0.4732	1761.6294	-0.54203	550825.875	0.11811	8247.4121	0.75965	520.3583	-0.4295	451.8006	-0.50495	0.010008	-0.0037168	-0.70472	25112492	0.17774
008	2019-09-04t0944	1567608394.11	adult	209.89	158.0007	-137.968	1919.8944	-0.72975	639.6208	-0.77079	555.2601	-0.22146	0.01061	-0.018039	1273.8143	-0.73115	1622.3988	-0.7333	482274.0625	-0.75881	5710.3452	-0.37453	507.8427	-0.68222	439.1246	-0.82094	0.010006	-0.0062684	-0.63842	24666938	0.06196
008	2019-09-04t1344	1567622795.27	adult	213.8904	162.001	-133.9677	7229.2207	4.3584	850.2356	1.2893	449.9883	-1.5451	0.010596	-0.031427	2251.9971	1.699	4486.7454	3.4302	641927.875	1.3121	9751.2988	1.465	542.8712	-0.13918	476.291	-0.099234	0.010018	0.0055826	-0.54034	27041502	0.52078
008	2019-09-04t1744	1567637195.33	adult	217.8904	166.0011	-129.9676	3044.1257	0.35909	804.2363	0.85076	625.8459	0.66522	0.010596	-0.031188	1840.223	0.69969	2346.6606	0.33614	607198.375	0.87282	7301.7505	0.37084	532.7181	-0.35044	464.2703	-0.39951	0.01001	-0.0025196	-0.45276	26610334	0.40866
008	2019-09-05t0920	1567693333.65	adult	233.4843	181.595	-114.3737	3411.8215	0.74896	814.0035	1.0108	642.5351	0.92149	0.010624	-0.0037493	1866.3055	0.84202	2321.4929	0.33914	612944.625	1.0116	6791.5479	0.18238	512.6425	-0.81727	454.0304	-0.78696	0.010002	-0.0099766	-0.87698	28035392	0.61669
008	2019-09-05t1320	1567707739.74	adult	237.486	185.5967	-110.372	2788.4785	0.16198	764.8015	0.54654	652.5713	1.0623	0.010638	0.0098983	1432.8595	-0.21848	2105.8915	0.040582	575130.75	0.538	6818.8174	0.20462	524.053	-0.67141	459.0775	-0.72843	0.010005	-0.006722	-0.87897	26921652	0.38441
008	2019-09-05t1720	1567722140.77	adult	241.4863	189.597	-106.3717	3490.427	0.84588	814.402	1.0488	667.111	1.2627	0.010582	-0.044761	1796.3483	0.70849	2587.6806	0.74332	615687.9375	1.0811	7167.248	0.37659	545.379	-0.37228	490.7378	-0.12056	0.010007	-0.0050793	-0.9399	27685620	0.5128
008	2019-09-05t2120	1567736542.94	adult	245.4869	193.5976	-102.3711	3471.0176	0.83803	869.4697	1.6068	607.3768	0.49726	0.010624	-0.0039278	2256.521	1.8832	3005.8644	1.3545	654710.6875	1.6063	6378.4419	0.016723	550.9929	-0.32205	486.073	-0.2626	0.010009	-0.0027291	-0.82751	28019090	0.55809
008	2019-09-06t0120	1567750939.82	adult	249.4861	197.5967	-98.372	7003.7583	4.2514	886.304	1.791	586.3264	0.23086	0.01061	-0.017654	2329.082	2.0901	4781.6093	3.9139	668273.25	1.8017	10246.4609	1.8442	526.1397	-0.74394	456.0009	-0.92984	0.010003	-0.0090991	-0.92578	27508688	0.44515
008	2019-09-06t0520	1567765335.26	adult	253.4848	201.5955	-94.3732	2268.9702	-0.29963	742.3668	0.39084	597.7812	0.3897	0.010582	-0.044936	1625.3419	0.33955	2087.5036	0.05877	561229.25	0.42148	6446.7446	0.065669	538.2996	-0.59117	478.5294	-0.5098	0.010019	0.0066955	-1.0236	27401600	0.40901
008	2019-09-06t0920	1567779735.88	adult	257.485	205.5957	-90.373	9357.1494	6.5559	937.6392	2.3374	617.7501	0.66299	0.010596	-0.031394	2161.1592	1.7166	5867.668	5.4939	707917.625	2.3597	9357.1494	1.4535	527.3318	-0.79378	469.807	-0.73591	0.010012	-0.00064596	-1.005	27495078	0.4106
008	2019-09-06t1319	1567794087.74	adult	261.4716	209.5823	-86.3864	7768.2183	5.0379	889.6747	1.8836	556.6129	-0.13882	0.01061	-0.017815	2244.4556	1.9536	5396.4072	4.8284	670814.75	1.8936	7768.2183	0.71174	538.5086	-0.65719	476.4429	-0.6437	0.010018	0.0060271	-0.86568	27252844	0.35116
008	2019-09-06t1719	1567808488.76	adult	265.4719	213.5826	-82.3861	3757.7434	1.1709	777.1601	0.78677	537.3478	-0.38918	0.010652	0.02324	1861.8034	1.0038	2272.9832	0.35848	583647.25	0.76687	6994.8838	0.35367	541.6179	-0.6441	488.0338	-0.44829	0.010015	0.002888	-0.89643	28824902	0.62194
008	2019-09-06t1742	1567809877.43	adult	265.8576	213.9683	-82.0004	3339.9126	0.76728	793.4722	0.95061	456.2444	-1.4731	0.010652	0.023235	2204.9736	1.8822	2837.5463	1.1695	595897.625	0.9299	6145.9277	-0.051332	530.4629	-0.81595	476.6514	-0.68886	0.010016	0.0040671	-0.95564	27486464	0.37772
008	2019-09-06t2142	1567824280.7	adult	269.8585	217.9692	-77.9995	2606.1025	0.066927	755.28	0.58905	623.1378	0.77095	0.010681	0.050763	1552.0237	0.23523	2055.7005	0.059213	565704.75	0.55009	9891.7246	1.7567	512.0823	-1.125	452.2731	-1.2404	0.010003	-0.0091209	-1.0555	27234588	0.31817
008	2019-09-07t0142	1567838677.23	adult	273.8576	221.9682	-74.0005
008	2019-09-07t0542	1567853077.78	adult	277.8577	225.9684	-70.0003
008	2019-09-07t0942	1567867477.21	adult	281.8576	229.9682	-66.0005
008	2019-09-07t1342	1567881877.4	adult	285.8576	233.9683	-62.0004
008	2019-09-07t1742	1567896277.31	adult	289.8576	237.9683	-58.0004
008	2019-09-07t2142	1567910677.8	adult	293.8577	241.9684	-54.0003
008	2019-09-08t0142	1567925077.44	adult	297.8576	245.9683	-50.0004
008	2019-09-08t0542	1567939477.4	adult	301.8576	249.9683	-46.0004
008	2019-09-08t0942	1567953877.53	adult	305.8576	253.9683	-42.0004
008	2019-09-08t1342	1567968280.3	adult	309.8584	257.9691	-37.9996
008	2019-09-08t1742	1567982679.84	adult	313.8583	261.969	-33.9997
008	2019-09-08t2142	1567997082.26	adult	317.859	265.9696	-29.9991
008	2019-09-09t0142	1568011478.47	adult	321.8579	269.9686	-26.0001
008	2019-09-09t0542	1568025878.63	adult	325.858	273.9686	-22.0001
008	2019-09-09t0942	1568040278.33	adult	329.8579	277.9686	-18.0001
008	2019-09-09t1342	1568054680.32	adult	333.8584	281.9691	-13.9996
008	2019-09-09t1742	1568069079.74	adult	337.8583	285.9689	-9.9998
008	2019-09-09t2142	1568083481.32	adult	341.8587	289.9694	-5.9993
008	2019-09-10t0142	1568097878.71	adult	345.858	293.9687	-2
008	2019-09-10t0542	1568112278.99	dead	349.8581	297.9687	2
009	2019-08-26t1357	1566845993.66	egg	-1.8891	-57.7786	-349.7474
009	2019-08-26t1744	1566859595.45	larva	1.8891	-54.0003	-345.9691
009	2019-08-26t2144	1566873996.61	larva	5.8895	-50	-341.9688
009	2019-08-27t0144	1566888395.31	larva	9.8891	-46.0004	-337.9691
009	2019-08-27t0544	1566902795.77	larva	13.8892	-42.0002	-333.969
009	2019-08-27t0944	1566917195.46	larva	17.8891	-38.0003	-329.9691
009	2019-08-27t1344	1566931595.87	larva	21.8893	-34.0002	-325.969
009	2019-08-27t1744	1566945996.3	larva	25.8894	-30.0001	-321.9689
009	2019-08-27t2144	1566960395.74	larva	29.8892	-26.0002	-317.969
009	2019-08-28t0144	1566974796.08	larva	33.8893	-22.0001	-313.9689
009	2019-08-28t0544	1566989196.07	larva	37.8893	-18.0001	-309.9689
009	2019-08-28t0944	1567003596.55	larva	41.8894	-14	-305.9688	1268.4795	-0.92818	531.2324	-0.72984	435.6591	0.028976	0.010638	0.0038349	1002.1058	-1.1757	1141.2948	-1.049	399486.7812	-0.73282	3086.6777	-0.87022	482.5774	0.76388	389.0568	0.82916	0.010015	-0.0086236	-0.59153	8239526	-0.66012
009	2019-08-28t1344	1567017996.19	larva	45.8893	-10.0001	-301.9689	1167.1226	-1.0421	584.6127	-0.30333	501.817	0.70595	0.010753	0.11533	1056.7239	-1.0971	1123.854	-1.1108	434951.875	-0.37224	2164.1321	-1.5557	388.1891	-0.50448	308.7284	-0.47917	0.010019	-0.0038134	-0.7862	7439257	-1.247
009	2019-08-28t1744	1567032396.01	larva	49.8893	-6.0002	-297.9689	3161.9009	0.52278	741.6232	1.205	501.3114	0.53075	0.010652	0.018698	2038.0439	1.2225	2692.6925	0.75501	556959	1.1916	4246.1494	-0.23107	447.472	0.34978	375.181	0.54793	0.010033	0.011591	0.44509	9767420	-0.64334
009	2019-08-28t2144	1567046796.68	larva	53.8895	-2	-293.9688	1137.3521	-1.1334	475.9626	-1.7103	411.1348	-0.73609	0.010681	0.046845	934.1102	-1.5	1044.7719	-1.2918	356496	-1.7338	3360.7344	-0.88806	340.1038	-1.2351	274.0113	-1.2095	0.010009	-0.011244	-0.45943	9514404	-1.0065
009	2019-08-29t0144	1567061196.5	adult	57.8894	2	-289.9688	3937.6792	1.1009	782.3827	1.3324	504.5944	0.25445	0.010667	0.033598	2334.4123	1.8183	3454.7673	1.6523	586787	1.3067	4243.1509	-0.37569	442.4217	0.327	378.0297	0.51938	0.010013	-0.0063787	0.57538	12946586	-0.013851
009	2019-08-29t0544	1567075597.18	adult	61.8896	6.0002	-285.9686	2283.9353	-0.26751	893.3743	2.3272	715.2177	2.6114	0.010738	0.10359	1890.3194	0.69322	2108.1166	-0.048458	665563.875	2.2369	3524.4033	-0.9131	452.4934	0.51747	384.7778	0.59931	0.010025	0.0073941	-0.1923	15030020	0.46902
009	2019-08-29t0944	1567089996.47	adult	65.8894	10	-281.9688	1309.1223	-1.0947	589.0659	-0.92239	521.2303	0.15736	0.01061	-0.020166	1161.2842	-1.1094	1273.6153	-1.1357	444155.6875	-0.91072	4045.7993	-0.642	364.1761	-0.96171	335.4189	-0.37263	0.010024	0.0071502	-1.4754	12788410	-0.59283
009	2019-08-29t1344	1567104396.38	adult	69.8894	13.9999	-277.9688	2876.5496	0.16229	801.5312	1.1047	552.4095	0.3784	0.01061	-0.019655	2143.7953	1.19	2696.7153	0.64049	604354.5	1.1206	3874.1414	-0.81519	421.4616	0.035158	369.7855	0.22149	0.010016	0.00046687	-0.51274	14643261	-0.19032
009	2019-08-29t1744	1567118796.53	adult	73.8894	18	-273.9688	1392.2644	-1.0941	622.6287	-0.82846	594.256	0.7202	0.01061	-0.01925	1162.0945	-1.2096	1313.0758	-1.1716	469462	-0.81634	2971.6106	-1.4391	328.8069	-1.7137	285.8376	-1.553	0.010016	0.0011342	-1.7335	14247859	-0.56783
009	2019-08-29t2144	1567133196.83	adult	77.8895	22.0001	-269.9687	1997.9893	-0.62151	701.7023	-0.13877	478.8765	-0.7104	0.01061	-0.019081	1598.9699	-0.21256	1786.0966	-0.59573	529083.5	-0.12529	3620.8113	-1.0739	379.2858	-0.78907	332.4709	-0.69166	0.010002	-0.011652	-1.0167	14447754	-0.69987
009	2019-08-30t0144	1567147596.95	adult	81.8896	26.0001	-265.9687	3420.7983	0.54062	913.8636	1.9112	669.8926	1.3805	0.010596	-0.032666	2173.8138	1.1304	2942.9947	0.89145	689967	1.9393	4258.2407	-0.73309	432.8355	0.23671	383.4393	0.3259	0.010004	-0.009285	0.049771	17306496	0.093426
009	2019-08-30t0544	1567161997.02	adult	85.8896	30.0001	-261.9687	3003.6741	0.17163	778.2951	0.48438	511.3889	-0.49374	0.010652	0.022058	2253.4485	1.298	2833.1759	0.72778	584499.625	0.4675	4307.5703	-0.75863	331.6233	-1.9592	292.0803	-1.8293	0.010003	-0.010449	-0.62488	15814450	-0.56349
009	2019-08-30t0944	1567176396.92	adult	89.8895	34.0001	-257.9687	1892.3486	-0.77803	699.0223	-0.3688	536.0821	-0.26818	0.010582	-0.046328	1427.1005	-0.72761	1712.3253	-0.77757	528460.875	-0.33606	5617.5649	-0.079797	367.3234	-1.3294	334.7551	-0.98629	0.010001	-0.01195	-1.1906	18621826	0.21974
009	2019-08-30t1344	1567190797.3	adult	93.8897	38.0002	-253.9686	2125.9395	-0.60148	739.212	-0.0029684	527.4622	-0.40918	0.010638	0.0082172	1740.1507	0.013598	2014.3979	-0.39824	555887.4375	-0.0086118	4732.3477	-0.63912	343.699	-1.975	304.9588	-1.8163	0.010017	0.0040425	-1.7316	16538798	-0.59782
009	2019-08-30t1744	1567205198.67	adult	97.89	42.0006	-249.9682	2781.2051	-0.068382	836.004	0.95651	628.046	0.71779	0.010624	-0.0055215	2077.0491	0.83192	2592.3417	0.35801	629511	0.95933	6418.6367	0.18518	390.7755	-1.0917	344.9886	-1.0039	0.010006	-0.0062379	-0.033384	17573954	-0.38329
009	2019-08-30t2144	1567219597.42	adult	101.8897	46.0002	-245.9686	2800.8782	-0.065209	859.6666	1.1891	631.5948	0.74846	0.010753	0.11909	2177.0255	1.0819	2605.9807	0.36684	639591.9375	1.0864	4103.1543	-1.0712	374.5206	-1.5956	332.6458	-1.4337	0.010003	-0.0098469	-0.52119	17635424	-0.47721
009	2019-08-31t0144	1567233997.83	adult	105.8898	50.0003	-241.9684	2221.7231	-0.56702	860.7603	1.2038	714.8143	1.7248	0.01061	-0.019288	1877.4872	0.3404	2083.132	-0.34723	649013.25	1.2175	2226.4238	-2.038	386.6841	-1.475	346.988	-1.2191	0.010009	-0.0038235	-1.626	18158686	-0.41509
009	2019-08-31t0544	1567248396.75	adult	109.8895	54	-237.9687	2897.0442	-0.0025738	874.7974	1.3628	644.9849	0.91877	0.01061	-0.019357	2092.3143	0.8936	2609.9742	0.36707	659597.25	1.3762	3884.4607	-1.2511	392.0523	-1.5051	345.3888	-1.3923	0.010004	-0.0082368	-0.94611	19477160	-0.096327
009	2019-08-31t0944	1567262797.33	adult	113.8897	58.0002	-233.9686	2716.4634	-0.16342	792.3858	0.52413	591.9899	0.30053	0.01054	-0.087224	1914.2889	0.4559	2523.2602	0.25056	601420.8125	0.59314	5777.4863	-0.38483	407.7652	-1.2988	350.1096	-1.4089	0.010008	-0.0042842	-0.01347	18620188	-0.45936
009	2019-08-31t1344	1567277197.45	adult	117.8897	62.0002	-229.9685	4136.4033	1.0619	888.5516	1.5557	611.1938	0.54735	0.010624	-0.0058396	2149.1782	1.0784	3157.6641	1.1371	669079.375	1.5566	6864.7642	0.080601	435.1392	-0.8171	371.8104	-0.9906	0.010011	-0.00069453	0.23402	18385500	-0.6182
009	2019-08-31t1744	1567291596.97	adult	121.8896	66.0001	-225.9687	1886.9777	-0.89254	860.12	1.2838	775.6308	2.5843	0.010681	0.049127	1496.0407	-0.59473	1758.1166	-0.80655	644229.875	1.2371	6041.877	-0.33758	446.0121	-0.7043	388.6354	-0.6823	0.010007	-0.0052824	0.012979	19477792	-0.3606
009	2019-08-31t2144	1567305997.66	adult	125.8898	70.0003	-221.9685	2722.2581	-0.1632	797.8833	0.64751	609.6131	0.55996	0.01061	-0.019619	1876.0002	0.41078	2384.4972	0.078146	601604	0.66172	7505.6001	0.30008	459.5079	-0.52032	408.9794	-0.2674	0.010013	0.0014009	-0.51467	19503354	-0.43011
009	2019-09-01t0144	1567320411.1	adult	129.8935	74.004	-217.9648	4846.9502	1.7223	883.9144	1.5824	573.7056	0.12442	0.01061	-0.019663	2629.7075	2.4016	4570.9372	3.1832	666471.5	1.5961	6155.417	-0.33538	444.3039	-1.0048	373.4742	-1.3238	0.010017	0.0053866	0.19494	18762064	-0.72846
009	2019-09-01t0544	1567334809.83	adult	133.8931	78.0037	-213.9651	3110.9197	0.19108	749.4589	0.17121	522.3596	-0.5116	0.010596	-0.033317	1988.102	0.74233	2751.8624	0.62293	565841.5	0.1962	7028.1797	0.042548	439.9779	-1.2241	383.6581	-1.1673	0.010019	0.0070785	-0.52557	19850044	-0.46482
009	2019-09-01t0944	1567349209.21	adult	137.893	82.0035	-209.9653	2388.823	-0.44935	782.4891	0.53698	549.9329	-0.16429	0.01061	-0.019672	1925.0729	0.59669	2205.4825	-0.14089	589996.75	0.55121	2672.9404	-1.9136	502.9671	0.17983	441.0774	0.30309	0.010011	-0.00089196	-0.77051	25775052	1.2457
009	2019-09-01t1344	1567363604.99	adult	141.8918	86.0023	-205.9664	3580.6501	0.63941	776.0098	0.481	509.1987	-0.67745	0.010582	-0.046851	2059.1011	0.9645	2966.4047	0.96778	586663.375	0.51678	5250.5288	-0.76228	461.845	-0.89368	392.326	-1.1335	0.010003	-0.008718	-0.094259	21146960	-0.19786
009	2019-09-01t1744	1567377997.72	adult	145.8898	90.0003	-201.9685	2418.9622	-0.40687	826.8115	1.0224	661.4996	1.235	0.010596	-0.033188	1801.9462	0.3131	2212.3373	-0.098931	624242.6875	1.0476	3855.8806	-1.3812	504.2517	0.038073	446.8004	0.30121	0.01001	-0.00086714	-0.75405	26647182	1.3462
009	2019-09-01t2144	1567392397.88	adult	149.8898	94.0004	-197.9684	4644.0996	1.6533	916.7516	1.9646	647.2184	1.0483	0.010738	0.10482	2553.8498	2.2778	3693.5243	2.0697	682980	1.8634	5109.7432	-0.82041	491.8734	-0.33022	416.6724	-0.61952	0.01001	-0.00092338	0.093423	22897692	0.1994
009	2019-09-02t0144	1567406798.82	adult	153.8901	98.0006	-193.9682	2555.5535	-0.25737	765.5206	0.39305	591.6154	0.33699	0.010624	-0.0057955	1809.2266	0.36853	2184.8761	-0.10257	576437	0.39601	4309.4722	-1.1723	480.6133	-0.66089	415.0619	-0.73695	0.010015	0.0034492	-0.30531	22267774	-0.029993
009	2019-09-02t0544	1567421198.11	adult	157.8899	102.0004	-189.9684	1751.1483	-0.99261	683.9208	-0.44613	565.322	-0.0057448	0.010624	-0.0057836	1518.5858	-0.36202	1678.1668	-0.82663	514992.4062	-0.44138	2785.1289	-1.8455	451.1479	-1.3973	394.3651	-1.3698	0.010013	0.001709	-0.8024	20906192	-0.44722
009	2019-09-02t0944	1567435598.15	adult	161.8899	106.0004	-185.9683	2196.4419	-0.56241	714.8455	-0.11944	541.2477	-0.31864	0.010624	-0.0057893	1760.2455	0.28064	2065.0525	-0.23969	538278.625	-0.11548	2842.2986	-1.8137	474.4435	-0.90516	414.5644	-0.86401	0.010017	0.0061262	-0.54348	21833892	-0.23393
009	2019-09-02t1344	1567449998.6	adult	165.89	110.0006	-181.9682	2228.2183	-0.51837	675.2157	-0.51803	501.0944	-0.82894	0.010624	-0.0058078	1695.0435	0.13162	2076.5596	-0.20467	508437.4375	-0.51303	3377.9238	-1.5667	536.7093	0.43398	477.9804	0.75477	0.010007	-0.0043196	-0.41572	29337604	1.6848
009	2019-09-02t1744	1567464398.71	adult	169.89	114.0006	-177.9682	2607.9116	-0.1465	793.6252	0.69676	632.5352	0.80158	0.010667	0.035419	1723.4573	0.22291	2273.6466	0.104	595218.875	0.66632	4078.8684	-1.2425	518.165	-0.031776	451.7099	0.0029271	0.010011	-0.00067828	-0.4773	23396186	0.09429
009	2019-09-02t2144	1567478798.2	adult	173.8899	118.0004	-173.9683	3256.6033	0.47934	822.2484	0.98872	640.9587	0.89755	0.010596	-0.032964	2058.922	1.098	2819.3648	0.92647	620797.5625	1.0115	3467.2122	-1.5012	531.4472	0.19226	467.6314	0.33308	0.010007	-0.0047304	-0.51521	28732162	1.3816
009	2019-09-03t0144	1567493198.93	adult	177.8901	122.0007	-169.9681	2701.9031	-0.03632	804.8803	0.81379	614.9363	0.56581	0.010596	-0.032768	1994.2955	0.94543	2480.5838	0.43712	607684.625	0.83643	4034.001	-1.2307	490.0699	-0.70864	428.421	-0.67888	0.010008	-0.0030164	-0.80094	23111698	-0.04992
009	2019-09-03t0544	1567507599.08	adult	181.8901	126.0007	-165.9681	5955.2769	3.0638	908.8618	1.8511	647.5873	0.96369	0.010596	-0.032549	2524.0048	2.2935	3954.5223	2.616	686190.625	1.8739	5955.2769	-0.35123	507.1375	-0.41003	443.5794	-0.37251	0.010014	0.0026512	-0.6401	24155976	0.16406
009	2019-09-03t0944	1567521998.82	adult	185.8901	130.0006	-161.9682	2190.7241	-0.50584	765.8531	0.42591	627.5871	0.7073	0.010624	-0.0051171	1681.7602	0.18043	1957.1993	-0.31104	576687.4375	0.42798	3684.3625	-1.356	494.133	-0.70141	434.0853	-0.64088	0.010008	-0.0038933	-0.56716	22712328	-0.20704
009	2019-09-03t1344	1567536398.87	adult	189.8901	134.0006	-157.9682	4072.0388	1.2949	881.9962	1.5751	642.0848	0.88066	0.010652	0.022465	2263.6088	1.6506	2740.621	0.84887	662379.125	1.5515	4072.0388	-1.1673	501.9668	-0.58994	436.3351	-0.63556	0.010013	0.0010874	-0.45826	23311336	-0.099343
009	2019-09-03t1744	1567550799.24	adult	193.8902	138.0007	-153.968	5173.5493	2.3544	860.2101	1.3595	587.915	0.20046	0.010652	0.022589	2477.8682	2.1927	3628.287	2.1556	646017.8125	1.3371	5173.5493	-0.65852	497.6271	-0.70572	436.6483	-0.67438	0.010014	0.0022645	-0.81902	23852264	-0.0087544
009	2019-09-03t2144	1567565198.94	adult	197.8901	142.0007	-149.9681	4261.0088	1.4903	875.0779	1.5068	627.2725	0.68601	0.010582	-0.045678	2379.3221	1.9559	3486.5827	1.954	661558.875	1.5408	4826.5732	-0.80421	515.7855	-0.42152	460.4029	-0.21439	0.010009	-0.0031297	-0.8635	23344452	-0.14739
009	2019-09-04t0144	1567579599.21	adult	201.8902	146.0007	-145.9681	3291.5266	0.57049	854.6481	1.3104	657.8725	1.0641	0.010582	-0.045595	2078.8197	1.224	2789.944	0.94598	646114	1.344	3322.5686	-1.4735	534.491	-0.14093	486.6342	0.28463	0.010002	-0.010454	-0.78792	27842708	0.78342
009	2019-09-04t0544	1567593999.56	adult	205.8903	150.0008	-141.968	3558.1167	0.83231	777.5964	0.56545	566.5027	-0.078442	0.010624	-0.0045741	1944.2392	0.90749	2887.5196	1.0977	585530.125	0.56724	4834.7202	-0.78106	505.9906	-0.6746	451.0992	-0.51968	0.010019	0.0071916	-0.88306	24240998	-0.0040139
009	2019-09-04t0944	1567608399.25	adult	209.8902	154.0007	-137.968	3413.4983	0.70064	877.1459	1.5442	630.4969	0.72091	0.010596	-0.03167	2212.8981	1.5873	3072.0281	1.3742	662245.125	1.5673	4693.2563	-0.83394	546.9653	-0.024172	498.8756	0.42564	0.010009	-0.003236	-1.081	29838048	1.1231
009	2019-09-04t1344	1567622800.51	adult	213.8905	158.0011	-133.9677	2229.7146	-0.42635	816.9414	0.9654	679.2153	1.3331	0.010638	0.0095754	1713.9345	0.37213	2013.2416	-0.15502	614339.9375	0.95608	4732.3594	-0.80501	552.2766	0.016992	499.4748	0.38167	0.01001	-0.0024106	-0.83579	29132040	0.94356
009	2019-09-04t1744	1567637200.56	adult	217.8906	162.0011	-129.9677	4150.5869	1.4167	830.3519	1.1044	542.299	-0.38695	0.010652	0.023555	2365.8599	1.9947	3451.7738	1.9321	623594.25	1.0841	5295.8184	-0.53879	519.6176	-0.56544	461.5717	-0.45524	0.010013	0.0013607	-0.87825	24648582	0.016975
009	2019-09-05t0920	1567693338.8	adult	233.4845	177.5951	-114.3737	3500.2383	0.83362	833.168	1.1979	621.9017	0.65658	0.010624	-0.0037493	2240.1123	1.772	2991.8481	1.302	627375.5	1.1984	6113.0698	-0.13194	547.1306	-0.26835	500.7593	0.17777	0.010009	-0.0035342	-1.0953	30394200	1.0724
009	2019-09-05t1320	1567707744.96	adult	237.4862	181.5968	-110.372	4818.498	2.1085	809.5679	0.98445	545.8968	-0.31406	0.010681	0.05123	2360.4968	2.0952	3354.7801	1.8338	606366.375	0.94317	5399.4912	-0.45554	524.7677	-0.66013	470.0704	-0.50149	0.010002	-0.010531	-1.0622	25604466	0.13207
009	2019-09-05t1720	1567722146.14	adult	241.4866	185.5971	-106.3717	2496.0935	-0.10899	786.1281	0.77171	608.5952	0.504	0.01061	-0.017535	1861.5777	0.87162	2217.726	0.21225	592740.5625	0.78292	5237.5332	-0.52433	561.6902	-0.11645	510.1036	0.2793	0.010016	0.0042711	-1.1001	30393622	1.0272
009	2019-09-05t2120	1567736548.38	adult	245.4872	189.5977	-102.3711	2465.449	-0.12907	755.3836	0.48648	601.175	0.41646	0.010596	-0.031227	1706.1625	0.5029	2249.5981	0.2691	570314.625	0.50757	4879.7793	-0.68552	533.8115	-0.58971	483.4075	-0.31767	0.010002	-0.0096841	-1.1296	25830072	0.14566
009	2019-09-06t0120	1567750945.15	adult	249.4863	193.5968	-98.372	2437.9851	-0.1461	743.7635	0.38839	576.6004	0.10351	0.010638	0.0097177	1875.4551	0.94897	2350.7816	0.42543	559310.125	0.38024	4981.5845	-0.63187	512.1219	-0.9609	467.4336	-0.69352	0.010001	-0.011361	-1.2239	25706472	0.10831
009	2019-09-06t0520	1567765340.56	adult	253.485	197.5955	-94.3732	2418.0156	-0.15587	761.4178	0.57871	556.7401	-0.15034	0.010568	-0.058495	1841.0147	0.88388	2173.9854	0.18287	576393.3125	0.61971	5174.2754	-0.53501	533.5323	-0.6645	485.5113	-0.36536	0.01001	-0.0018507	-1.2133	26915636	0.31889
009	2019-09-06t0920	1567779741.14	adult	257.4852	201.5957	-90.3731	3194.55	0.60375	873.961	1.708	667.6712	1.3232	0.010582	-0.044989	2189.5737	1.7886	2780.3186	1.064	660714.5	1.7413	5016.6445	-0.6035	546.0194	-0.50804	508.1998	0.059104	0.010011	-0.00087299	-1.3189	30978956	1.0518
009	2019-09-06t1319	1567794093.16	adult	261.4718	205.5824	-86.3864	3144.7249	0.56628	739.8759	0.39934	485.0078	-1.0907	0.010624	-0.0041479	2032.0724	1.4137	2640.322	0.87426	557126.5625	0.40079	5525.0073	-0.35575	565.9626	-0.23979	521.7375	0.29525	0.010009	-0.002697	-1.1524	32342498	1.2811
009	2019-09-06t1719	1567808494.09	adult	265.4721	209.5826	-82.3861	2363.6418	-0.1793	697.9424	-0.00016237	562.6028	-0.05166	0.01061	-0.017871	1708.7363	0.61313	2157.5873	0.19294	526248.625	0.011321	5767.9888	-0.23277	534.153	-0.75697	488.7248	-0.43395	0.010019	0.0068997	-1.1681	26923450	0.27697
009	2019-09-06t1742	1567809882.7	adult	265.8578	209.9684	-82.0004	2779.8779	0.22483	703.9656	0.061243	496.1268	-0.93978	0.010596	-0.031508	1746.2634	0.71102	2207.1201	0.26508	531494	0.081941	3615.282	-1.2615	526.5511	-0.87507	483.2893	-0.55108	0.010019	0.0068626	-1.2539	26592936	0.21572
009	2019-09-06t2142	1567824286.02	adult	269.8587	213.9693	-77.9995	2503.6853	-0.032419	686.0118	-0.10114	504.4826	-0.82438	0.01061	-0.017939	1806.102	0.88668	2098.2313	0.12023	517252.9375	-0.089532	4737.1499	-0.72	533.7252	-0.79965	489.7398	-0.46174	0.010004	-0.0080961	-1.2288	26462096	0.17906
009	2019-09-07t0142	1567838682.56	adult	273.8578	217.9683	-74.0005
009	2019-09-07t0542	1567853083.06	adult	277.8579	221.9685	-70.0003
009	2019-09-07t0942	1567867482.53	adult	281.8578	225.9683	-66.0005
009	2019-09-07t1342	1567881882.74	adult	285.8578	229.9684	-62.0004
009	2019-09-07t1742	1567896282.68	adult	289.8578	233.9684	-58.0004
009	2019-09-07t2142	1567910683.12	adult	293.8579	237.9685	-54.0003
009	2019-09-08t0142	1567925082.8	adult	297.8578	241.9684	-50.0004
009	2019-09-08t0542	1567939482.78	adult	301.8578	245.9684	-46.0004
009	2019-09-08t0942	1567953882.84	adult	305.8579	249.9684	-42.0004
009	2019-09-08t1342	1567968285.77	adult	309.8587	253.9692	-37.9996
009	2019-09-08t1742	1567982685.28	adult	313.8585	257.9691	-33.9997
009	2019-09-08t2142	1567997087.82	adult	317.8592	261.9698	-29.999
009	2019-09-09t0142	1568011483.86	adult	321.8581	265.9687	-26.0001
009	2019-09-09t0542	1568025884.04	adult	325.8582	269.9687	-22
009	2019-09-09t0942	1568040283.69	adult	329.8581	273.9686	-18.0001
009	2019-09-09t1342	1568054685.8	adult	333.8587	277.9692	-13.9996
009	2019-09-09t1742	1568069085.14	adult	337.8585	281.969	-9.9997
009	2019-09-09t2142	1568083486.85	adult	341.859	285.9695	-5.9993
009	2019-09-10t0142	1568097884.06	adult	345.8582	289.9687	-2
009	2019-09-10t0542	1568112284.36	dead	349.8583	293.9688	2
010	2019-08-26t1357	1566845998.3	egg	-1.8891	-53.7785	-289.7471
010	2019-08-26t1744	1566859600.11	larva	1.8891	-50.0003	-285.9689
010	2019-08-26t2144	1566874001.35	larva	5.8895	-45.9999	-281.9685
010	2019-08-27t0144	1566888399.98	larva	9.8891	-42.0003	-277.9689
010	2019-08-27t0544	1566902800.38	larva	13.8892	-38.0002	-273.9688
010	2019-08-27t0944	1566917200.03	larva	17.8891	-34.0003	-269.9689
010	2019-08-27t1344	1566931600.55	larva	21.8893	-30.0001	-265.9687
010	2019-08-27t1744	1566946001.03	larva	25.8894	-26	-261.9686
010	2019-08-27t2144	1566960400.5	larva	29.8892	-22.0001	-257.9687
010	2019-08-28t0144	1566974800.74	larva	33.8893	-18.0001	-253.9687	5037.6426	2.0905	726.5983	1.6863	434.3489	0.36105	0.010724	0.085623	2410.491	2.386	4380.7716	2.8203	542042.3125	1.6229	5037.6426	0.5878	439.7182	0.13533	374.8295	0.66666	0.010029	0.0027094	-1.114	4515906	-1.5293
010	2019-08-28t0544	1566989200.78	larva	37.8893	-14.0001	-249.9687	1533.1863	-0.68654	515.6627	-0.75526	393.996	-0.34943	0.010624	-0.010443	1190.6446	-0.66087	1375.7428	-0.73178	388294	-0.75059	3014.6541	-0.85082	440.1646	0.16738	345.4229	0.19502	0.010018	-0.0074057	-0.48702	7689235	-0.5796
010	2019-08-28t0944	1567003601.29	larva	41.8895	-9.9999	-245.9685	1842.2223	-0.47344	510.1445	-0.955	359.5927	-0.95327	0.010738	0.10076	1378.0435	-0.2609	1716.1494	-0.36335	380057.625	-1.0088	4610.6943	0.15603	416.9248	-0.11871	254.7368	-1.254	0.010022	-0.0021627	0.8561	8070830	-0.72501
010	2019-08-28t1344	1567018000.82	larva	45.8893	-6.0001	-241.9687	2154.4868	-0.25516	507.7982	-1.1163	294.0769	-1.928	0.010624	-0.0092999	1623.4386	0.27749	2016.1719	-0.036287	382372.0625	-1.1125	6414.0254	1.2931	424.0198	-0.005451	316.4986	-0.35506	0.010012	-0.010507	1.1239	9825386	-0.34143
010	2019-08-28t1744	1567032400.68	larva	49.8893	-2.0001	-237.9687	3348.918	0.67265	679.6584	0.55465	407.8213	-0.63428	0.010624	-0.0087398	2097.6252	1.3666	2755.0716	0.83085	511782.7812	0.56096	6953.6006	1.573	420.6185	-0.038289	330.2487	-0.19209	0.010009	-0.012601	0.66317	11514852	0.011079
010	2019-08-28t2144	1567046801.36	adult	53.8895	2.0001	-233.9685	2158.4524	-0.31078	566.6028	-0.76645	407.8588	-0.77625	0.010582	-0.049065	1493.2516	-0.15113	1955.5585	-0.17365	428351.75	-0.73879	4646.8203	-0.037409	330.5864	-1.3781	259.0463	-1.4639	0.010021	0.0011943	0.57496	10820094	-0.52399
010	2019-08-29t0144	1567061201.25	adult	57.8895	6.0001	-229.9685	3429.656	0.68939	788.0308	1.3908	530.9602	0.57272	0.010638	0.0060858	2108.3954	1.2743	3016.8158	1.1094	592599.125	1.3866	8333.2295	2.3064	428.6907	0.11204	367.4034	0.33269	0.010018	-0.00070878	0.89681	14976737	0.72623
010	2019-08-29t0544	1567075601.91	adult	61.8896	10.0002	-225.9684	3901.9314	1.0501	799.0235	1.359	496.338	0.0071924	0.010624	-0.0070519	2473.7155	2.0943	3283.8716	1.4239	601664.6875	1.3651	5417.2271	0.3163	445.729	0.40681	381.6736	0.54287	0.010017	-0.00096133	0.46888	16063626	0.84064
010	2019-08-29t0944	1567090001.21	adult	65.8894	14.0001	-221.9685	1633.8253	-0.82884	588.3749	-0.92943	518.7453	0.12818	0.010667	0.034717	1190.3804	-1.0397	1442.2125	-0.92242	441281.1875	-0.94966	4677.5601	-0.23583	320.6098	-1.7092	271.1523	-1.5844	0.010014	-0.0024921	-1.0593	12806119	-0.58655
010	2019-08-29t1344	1567104401.06	adult	69.8894	18	-217.9686	1826.3627	-0.70256	681.2811	-0.1126	596.675	0.89161	0.010638	0.007714	1242.7197	-0.96571	1615.3181	-0.74189	512323.375	-0.11753	5218.082	0.039947	402.541	-0.30669	354.2756	-0.082694	0.010003	-0.012823	0.021829	17143416	0.68354
010	2019-08-29t1744	1567118801.21	adult	73.8894	22.0001	-213.9685	1903.0613	-0.67106	650.3679	-0.54941	521.1803	-0.1177	0.010624	-0.0055839	1432.7444	-0.56319	1768.0716	-0.58405	489727.0625	-0.54549	5401.7373	0.091455	335.4211	-1.5874	280.1409	-1.6698	0.010002	-0.012709	0.19494	14588133	-0.45055
010	2019-08-29t2144	1567133201.55	adult	77.8895	26.0001	-209.9685	4282.0835	1.2782	810.4454	0.9521	542.5289	0.015123	0.010624	-0.0054145	2297.7785	1.4582	3221.5707	1.2736	610265.375	0.95635	4282.0835	-0.66509	348.85	-1.396	302.2706	-1.3366	0.010003	-0.011006	-0.052006	15240558	-0.43029
010	2019-08-30t0144	1567147601.73	adult	81.8896	30.0002	-205.9684	2291.448	-0.40161	752.1736	0.28726	595.6121	0.53481	0.010582	-0.04626	1720.7109	0.042551	2065.9484	-0.25904	568643.25	0.32145	7836.127	1.415	427.7845	0.13302	374.4403	0.12747	0.010012	-0.0017659	0.3981	18929038	0.63851
010	2019-08-30t0544	1567162001.79	adult	85.8896	34.0002	-201.9684	1465.4255	-1.1142	620.108	-1.1086	596.7902	0.47898	0.010624	-0.0053847	1038.8124	-1.6346	1278.9336	-1.3235	466941.2812	-1.1038	3982.822	-0.94727	366.8833	-1.2189	323.4656	-1.1184	0.01001	-0.0029179	-1.5374	17519412	0.0033546
010	2019-08-30t0944	1567176401.82	adult	89.8896	38.0002	-197.9684	1822.4468	-0.83653	678.5612	-0.57559	560.0471	0.0051884	0.010582	-0.046328	1436.9237	-0.70373	1655.9374	-0.85237	512992.2812	-0.54347	5776.4468	0.0093131	386.9566	-0.90994	341.4684	-0.831	0.010014	0.0013697	-0.86124	17543066	-0.13556
010	2019-08-30t1344	1567190802.09	adult	93.8897	42.0003	-193.9683	5649.9116	2.3509	954.3099	2.1795	645.7351	0.94413	0.010638	0.0082172	2979.1575	3.0463	4388.7812	2.7664	717641.0625	2.1681	7537.9478	0.88022	465.6095	0.66653	403.4671	0.50045	0.010009	-0.0032016	2.2727	19862902	0.48773
010	2019-08-30t1744	1567205203.62	adult	97.8901	46.0007	-189.9679	2376.4341	-0.40832	734.2347	-0.0804	548.0355	-0.20274	0.010667	0.035697	1826.2524	0.21324	2188.8056	-0.18254	550676	-0.1057	7448.0552	0.72435	394.5216	-1.0096	344.6285	-1.0125	0.010003	-0.0099241	-0.24999	18656138	-0.032615
010	2019-08-30t2144	1567219602.26	adult	101.8897	50.0003	-185.9683	3493.5938	0.51879	780.3225	0.37697	579.0871	0.13955	0.01061	-0.019232	2019.9643	0.69119	2875.352	0.72978	588363.1875	0.39124	7902.9224	0.85884	461.6429	0.33504	406.1118	0.34177	0.010001	-0.011517	0.20054	21049072	0.62022
010	2019-08-31t0144	1567234002.65	adult	105.8898	54.0005	-181.9681	2193.2161	-0.59118	704.6828	-0.40264	597.2532	0.34737	0.010596	-0.032918	1517.1229	-0.56425	1914.865	-0.57551	532035.5	-0.37822	5879.7593	-0.23242	413.0916	-0.88405	368.4756	-0.69336	0.010007	-0.0053638	-0.5895	18947684	-0.16356
010	2019-08-31t0544	1567248401.51	adult	109.8895	58.0001	-177.9685	1674.4728	-1.0459	709.9271	-0.34571	609.5014	0.49799	0.010624	-0.0056906	1297.7226	-1.1201	1448.1071	-1.2217	534575.125	-0.34056	6432.394	-0.02153	396.9445	-1.3946	344.5206	-1.4138	0.010016	0.0034901	0.070141	19142250	-0.20222
010	2019-08-31t0944	1567262802.19	adult	113.8897	62.0003	-173.9683	2468.5452	-0.37652	705.1905	-0.38614	538.2166	-0.34514	0.01061	-0.019432	1739.6535	0.0092834	2163.3253	-0.24562	531713.625	-0.37109	5634.1875	-0.45261	415.4492	-1.1236	358.5429	-1.1971	0.010001	-0.011261	0.70282	18402738	-0.52756
010	2019-08-31t1344	1567277202.29	adult	117.8897	66.0004	-169.9682	3655.1733	0.64526	866.9334	1.3284	486.4258	-0.96895	0.010624	-0.0058396	2327.7146	1.5388	2980.7488	0.89137	652800.875	1.3298	7280.6167	0.27411	489.838	0.44354	420.8379	0.25846	0.010006	-0.0064013	1.0358	20806360	0.13516
010	2019-08-31t1744	1567291601.83	adult	121.8896	70.0002	-165.9684	3380.1467	0.41008	769.566	0.32543	564.166	-0.013397	0.01061	-0.01957	1965.3025	0.62392	2739.5274	0.56639	580252.75	0.3399	10168.7783	1.5583	483.7743	0.17531	420.263	0.13553	0.010009	-0.0024594	0.78593	20444302	-0.062049
010	2019-08-31t2144	1567306002.6	adult	125.8898	74.0004	-161.9682	3910.0544	0.8812	739.8014	0.030493	539.4519	-0.30922	0.01061	-0.019619	1995.4788	0.72258	3001.7387	0.94706	557810.25	0.04517	5239.9951	-0.73046	415.4856	-1.5559	357.6776	-1.6147	0.010007	-0.0048731	0.48763	19223688	-0.51589
010	2019-09-01t0144	1567320417.3	adult	129.8939	78.0045	-157.9641	3390.4185	0.43145	756.9532	0.23256	582.282	0.23131	0.010681	0.049033	1838.0451	0.33048	2704.0197	0.54057	566958	0.19371	9066.5195	0.979	486.4175	-0.0056861	420.0692	-0.080146	0.010019	0.0069129	0.72295	21993854	0.25596
010	2019-09-01t0544	1567334815.73	adult	133.8935	82.0041	-153.9645	3004.1226	0.095685	766.0272	0.34706	586.287	0.28817	0.010681	0.049009	1993.6263	0.75679	2645.895	0.4722	573754.375	0.30754	9231.6816	1.0319	489.5816	-0.0403	423.3458	-0.091086	0.010007	-0.0043374	0.070817	21770716	0.11553
010	2019-09-01t0944	1567349214.8	adult	137.8932	86.0038	-149.9648	3070.2776	0.16429	748.4407	0.17692	526.4059	-0.45939	0.010638	0.0076971	2091.2832	1.031	2913.3126	0.87077	562827.375	0.17029	5361.2705	-0.71168	444.1672	-1.2271	382.4284	-1.3095	0.010005	-0.0060303	0.3701	19754780	-0.55473
010	2019-09-01t1344	1567363610.23	adult	141.892	90.0026	-145.966	3447.4661	0.51849	840.1011	1.1556	674.4321	1.3997	0.010596	-0.033257	1950.4223	0.68136	2513.598	0.31728	634276.375	1.1812	6391.855	-0.25355	482.3674	-0.40295	411.767	-0.59355	0.01	-0.011337	0.56858	21320640	-0.1466
010	2019-09-01t1744	1567378002.7	adult	145.8899	94.0005	-141.9681	1947.7961	-0.83794	660.7892	-0.71658	565.6249	0.02764	0.010624	-0.0058916	1453.584	-0.59152	1709.7323	-0.82487	497574.3125	-0.71136	5602.6089	-0.60409	437.5096	-1.5511	378.5588	-1.6065	0.010002	-0.0097643	-0.43396	20341136	-0.48551
010	2019-09-01t2144	1567392402.87	adult	149.8899	98.0005	-137.9681	2898.1482	0.044768	737.824	0.098731	558.6885	-0.067399	0.010652	0.021613	1921.0859	0.63959	2500.1738	0.3366	554105.8125	0.082029	7303.2637	0.15473	476.6987	-0.68879	420.254	-0.51923	0.010013	0.0019103	-0.23351	21756528	-0.1257
010	2019-09-02t0144	1567406803.77	adult	153.8902	102.0008	-133.9678	3969.9402	1.0544	842.4754	1.1922	620.5386	0.70127	0.010624	-0.0057955	2208.9762	1.4012	3176.7551	1.3458	634384	1.1935	6022.2036	-0.41079	509.8879	0.023911	446.299	0.13412	0.010009	-0.0022274	-0.072217	22669616	0.082034
010	2019-09-02t0544	1567421203.05	adult	157.89	106.0006	-129.968	2027.0924	-0.73501	695.0484	-0.33104	590.4867	0.31054	0.010681	0.049247	1541.1103	-0.30392	1833.8574	-0.59806	520591.25	-0.36465	4843.146	-0.92987	459.482	-1.2051	402.0195	-1.159	0.010006	-0.0049531	-0.23247	20480032	-0.56341
010	2019-09-02t0944	1567435603.15	adult	161.89	110.0006	-125.968	4006.0369	1.1366	830.7659	1.0741	621.494	0.68702	0.010681	0.049241	2173.1029	1.3442	3113.978	1.3073	622243.6875	1.0297	10406.2168	1.5552	508.6403	-0.13135	429.9675	-0.44917	0.010007	-0.00438	0.71292	23686360	0.25984
010	2019-09-02t1344	1567450003.61	adult	165.8901	114.0007	-121.9679	2360.1169	-0.39401	717.447	-0.085636	551.9589	-0.19367	0.010624	-0.0058078	1818.9965	0.45032	2142.3815	-0.1073	540237.5625	-0.081801	6741.3848	-0.065943	453.2861	-1.4097	378.6148	-1.8453	0.010014	0.0030006	0.82897	21590924	-0.3336
010	2019-09-02t1744	1567464403.68	adult	169.8901	118.0007	-117.9679	3382.5215	0.586	757.6412	0.33074	528.1536	-0.49778	0.010624	-0.0057987	2183.9824	1.4039	2902.4037	1.0355	570503.8125	0.33337	8531.0566	0.74864	500.0473	-0.42168	417.3112	-0.86993	0.010009	-0.0020832	1.0915	21682050	-0.34231
010	2019-09-02t2144	1567478803.2	adult	173.89	122.0006	-113.968	2082.5557	-0.63292	708.9893	-0.15595	576.3831	0.094943	0.010738	0.10499	1460.6206	-0.43095	1830.3534	-0.53742	528197	-0.22801	5667.7476	-0.51479	476.3124	-0.95896	403.2791	-1.2499	0.010014	0.0030092	0.48972	21165420	-0.4987
010	2019-09-03t0144	1567493203.91	adult	177.8902	126.0008	-109.9678	1870.9211	-0.82486	735.0353	0.11251	634.5452	0.80941	0.010554	-0.073443	1466.7401	-0.39576	1665.8531	-0.7659	557156.75	0.16441	6126.438	-0.29154	481.3665	-0.88515	403.1015	-1.2862	0.010018	0.0067945	0.5836	21045346	-0.55104
010	2019-09-03t0544	1567507604.01	adult	181.8902	130.0008	-105.9678	2100.8708	-0.59952	719.9061	-0.035028	613.0027	0.53366	0.010638	0.0084513	1372.2209	-0.61646	1846.1154	-0.48702	541369.375	-0.041309	7726.9907	0.4445	502.1523	-0.50799	429.6033	-0.69913	0.010004	-0.0080932	0.48216	22789678	-0.15907
010	2019-09-03t0944	1567522003.8	adult	185.8902	134.0008	-101.9678	2909.2793	0.17819	780.4417	0.57065	604.4756	0.42001	0.010667	0.036102	1826.4483	0.54411	2363.6503	0.28591	585331.25	0.54161	8389.2471	0.75834	516.593	-0.27226	442.5165	-0.44862	0.010016	0.0037837	0.63595	22643306	-0.22299
010	2019-09-03t1344	1567536403.86	adult	189.8902	138.0008	-97.9678	2410.0632	-0.28935	745.9048	0.23143	586.4778	0.18912	0.01061	-0.018645	1763.636	0.39981	1993.4793	-0.24609	562412.25	0.24363	5045.5415	-0.72951	461.7925	-1.3363	400.2077	-1.4395	0.010013	0.00079047	-0.36927	21584642	-0.48926
010	2019-09-03t1744	1567550804.34	adult	193.8903	142.0009	-93.9677	3046.1929	0.32444	749.6822	0.27249	582.9899	0.13914	0.010624	-0.004854	1664.2282	0.16599	2409.8758	0.37388	564510.6875	0.27478	7751.8276	0.50232	491.0101	-0.82535	421.5735	-1.0024	0.010006	-0.0056215	0.076526	21836202	-0.45388
010	2019-09-03t2144	1567565203.95	adult	197.8902	146.0008	-89.9678	2033.9552	-0.63647	735.6149	0.13993	638.3559	0.82415	0.010638	0.0089178	1419.3655	-0.42587	1793.2775	-0.51693	553182.375	0.13292	6572.4556	-0.01695	509.0074	-0.54123	438.3383	-0.68673	0.010003	-0.0092045	0.022757	22135714	-0.40884
010	2019-09-04t0144	1567579604.11	adult	201.8903	150.0009	-85.9677	3505.2676	0.77484	825.3845	1.0243	609.2452	0.45742	0.010624	-0.0047022	2142.9478	1.3827	2929.7523	1.1497	621514.5	1.0253	8681.4062	0.9457	518.713	-0.41416	447.7782	-0.53691	0.010018	0.0056525	0.32827	23508074	-0.13642
010	2019-09-04t0544	1567594004.55	adult	205.8904	154.001	-81.9676	1499.6891	-1.1382	617.1682	-1.0005	554.8168	-0.22449	0.010624	-0.0045741	1040.586	-1.3258	1300.7359	-1.2133	464727.625	-0.99615	7077.2915	0.23139	500.7769	-0.76354	426.4532	-1.0373	0.010017	0.0049196	0.19667	21297038	-0.61799
010	2019-09-04t0944	1567608404.32	adult	209.8903	158.0009	-77.9677	3281.5959	0.57432	811.1936	0.90143	658.5241	1.072	0.010753	0.12029	1685.3027	0.28476	2389.1016	0.38135	603528.0625	0.80836	7502.8623	0.43514	535.8923	-0.21042	463.7675	-0.30682	0.010012	0.00025879	0.050034	24406680	0.0085495
010	2019-09-04t1344	1567622805.65	adult	213.8907	162.0013	-73.9673	3526.1311	0.81439	826.1461	1.055	627.5434	0.68429	0.010582	-0.045022	2080.5745	1.2763	2792.2564	0.97412	624566.4375	1.088	6184.3306	-0.14829	544.3621	-0.11443	462.2105	-0.39132	0.010016	0.0043823	0.37248	23803864	-0.134
010	2019-09-04t1744	1567637205.71	adult	217.8907	166.0013	-69.9673	3774.1196	1.0568	843.4177	1.2313	592.8969	0.25027	0.010638	0.0098147	1992.7113	1.0754	2759.1067	0.93178	634250.0625	1.2214	8645.3662	0.98014	562.0132	0.13034	478.8259	-0.098912	0.010008	-0.0043591	0.49207	24597072	0.0066899
010	2019-09-05t0920	1567693343.96	adult	233.4847	181.5953	-54.3733	3191.7952	0.53829	776.1204	0.64091	628.4	0.74001	0.010681	0.051287	1684.5585	0.38986	2199.6782	0.16417	581314.1875	0.60199	7461.1177	0.49258	549.402	-0.2322	457.173	-0.72209	0.010004	-0.008534	0.67561	24164900	-0.13115
010	2019-09-05t1320	1567707750.17	adult	237.4864	185.597	-50.3716	3020.947	0.38489	691.0712	-0.1747	546.7523	-0.30302	0.010596	-0.031105	1517.3377	-0.0077752	2288.9897	0.30348	521758.75	-0.15433	9342.6709	1.3785	573.6133	0.11149	470.4299	-0.49407	0.010014	0.0021625	0.95346	23999982	-0.17531
010	2019-09-05t1720	1567722151.41	adult	241.4867	189.5973	-46.3713	1912.5499	-0.66938	737.698	0.29707	643.3408	0.95451	0.010596	-0.031166	1414.3556	-0.24683	1706.3917	-0.52177	556962	0.31798	8396.8008	0.95063	604.7832	0.55944	506.4577	0.20402	0.010005	-0.0072289	1.0522	24481624	-0.095865
010	2019-09-05t2120	1567736553.74	adult	245.4874	193.598	-42.3706	3476.2734	0.84309	780.6285	0.73438	585.6124	0.21369	0.01061	-0.017595	1870.2701	0.91449	2527.2295	0.66757	588593.875	0.74555	7270.042	0.43451	604.9677	0.51877	504.1539	0.11089	0.01002	0.0073987	1.1247	25962794	0.17066
010	2019-09-06t0120	1567750950.5	adult	249.4865	197.5971	-38.3715	2416.9714	-0.16634	674.8792	-0.28945	581.285	0.16485	0.01061	-0.017654	1281.5308	-0.54514	1938.2307	-0.16662	508858.875	-0.27789	6776.563	0.2123	596.2709	0.34149	496.0157	-0.10273	0.010005	-0.0069936	1.4099	25388022	0.048794
010	2019-09-06t0520	1567765345.81	adult	253.4852	201.5958	-34.3728	2691.5498	0.10796	728.314	0.25226	581.2474	0.17214	0.010638	0.0096622	1719.114	0.57622	2242.7333	0.28152	547692.125	0.24452	6709.1533	0.18954	601.2804	0.37758	490.5287	-0.26157	0.010001	-0.011162	1.1716	24289324	-0.16814
010	2019-09-06t0920	1567779746.37	adult	257.4853	205.5959	-30.3727	2236.0398	-0.32203	744.0966	0.42441	613.9169	0.6123	0.010582	-0.044989	1493.4221	0.025454	1960.1613	-0.11275	562537	0.45508	6234.6392	-0.02628	636.8389	0.88063	521.814	0.34102	0.010024	0.011658	1.0057	25667156	0.074185
010	2019-09-06t1319	1567794098.61	adult	261.4721	209.5827	-26.3859	1828.1498	-0.70705	661.9142	-0.37312	540.9579	-0.34693	0.010624	-0.0041479	1231.2401	-0.62207	1598.1888	-0.62088	498421.375	-0.37006	7934.5806	0.79091	638.7778	0.86727	527.0485	0.40534	0.010004	-0.0082104	0.77102	25988036	0.12007
010	2019-09-06t1719	1567808499.55	adult	265.4723	213.5829	-22.3857	2069.4478	-0.46421	657.4374	-0.40253	555.3029	-0.14922	0.010652	0.02324	1349.9921	-0.30242	1702.1924	-0.46038	493735.5	-0.41665	7695.9673	0.68879	635.2438	0.77155	523.3734	0.28514	0.010009	-0.0034995	0.60193	26466800	0.19412
010	2019-09-06t1742	1567809887.94	adult	265.858	213.9686	-22	2658.6541	0.10741	706.9125	0.090526	562.4313	-0.053205	0.010624	-0.0042094	1615.11	0.37617	1992.1172	-0.043358	532305.125	0.092622	6711.75	0.21925	633.4384	0.74026	520.2708	0.21652	0.010011	-0.0014756	0.64249	26133134	0.13236
010	2019-09-06t2142	1567824291.54	adult	269.859	217.9696	-17.999	2181.2869	-0.34515	654.7195	-0.41294	494.7391	-0.95538	0.010596	-0.03157	1454.0471	-0.015977	1931.5244	-0.11893	494313.2188	-0.39236	7628.7144	0.66934	649.9166	0.94697	528.2408	0.33837	0.01	-0.012128	1.2287	26451606	0.17717
010	2019-09-07t0142	1567838688.02	adult	273.858	221.9686	-14	2296.7764	-0.22293	661.9047	-0.32574	555.77	-0.12698	0.010624	-0.0043425	1352.3868	-0.2585	1635.388	-0.53239	498414.25	-0.32259	7009.1191	0.38197	666.1508	1.1482	554.4024	0.83944	0.010001	-0.011024	0.93571	24311838	-0.21814
010	2019-09-07t0542	1567853088.37	adult	277.8581	225.9687	-9.9999	1834.287	-0.66264	627.0378	-0.65944	516.3535	-0.65492	0.010624	-0.0044238	1254.759	-0.49282	1635.1373	-0.5213	472159.5	-0.65532	6484.9985	0.13804	676.1139	1.2545	554.0262	0.78924	0.010009	-0.0034132	1.0004	24859356	-0.13048
010	2019-09-07t0942	1567867487.78	adult	281.8579	229.9685	-6.0001
010	2019-09-07t1342	1567881888.04	adult	285.858	233.9686	-2
010	2019-09-07t1742	1567896287.93	dead	289.858	237.9686	2
011	2019-08-26t1357	1566846002.87	larva	0	-49.7785	-301.7474
011	2019-08-26t1744	1566859604.79	larva	3.7783	-46.0002	-297.9691
011	2019-08-26t2144	1566874006.02	larva	7.7787	-41.9999	-293.9687
011	2019-08-27t0144	1566888404.77	larva	11.7783	-38.0002	-289.9691
011	2019-08-27t0544	1566902805.13	larva	15.7784	-34.0001	-285.969
011	2019-08-27t0944	1566917204.72	larva	19.7783	-30.0002	-281.9691
011	2019-08-27t1344	1566931605.34	larva	23.7785	-26.0001	-277.9689
011	2019-08-27t1744	1566946005.83	larva	27.7786	-21.9999	-273.9688
011	2019-08-27t2144	1566960405.25	larva	31.7784	-18.0001	-269.9689
011	2019-08-28t0144	1566974805.61	larva	35.7785	-14	-265.9688	1228.3557	-0.90929	517.8371	-0.65572	433.0598	0.25805	0.010782	0.14197	987.1359	-1.129	1147.1534	-0.98083	384235.125	-0.73288	3130.0195	-0.73642	454.3262	0.33422	363.9596	0.49192	0.010037	0.011298	-0.90517	7332825	-0.56034
011	2019-08-28t0544	1566989205.51	larva	39.7785	-10	-261.9689	1425.1421	-0.78693	521.0616	-0.76435	417.9692	-0.11308	0.010624	-0.010168	1185.2272	-0.70063	1403.6793	-0.7163	392359.4375	-0.75977	4782.4072	0.30954	394.9529	-0.41702	240.9747	-1.4203	0.010016	-0.008451	0.69273	8596150	-0.36778
011	2019-08-28t0944	1567003606.17	larva	43.7787	-5.9998	-257.9687	1946.6764	-0.40487	564.5146	-0.44183	382.7776	-0.72533	0.010582	-0.05048	1400.539	-0.23319	1743.0532	-0.34721	426773.0625	-0.41286	4841.9883	0.27768	408.2204	-0.23065	291.1741	-0.72164	0.010042	0.01833	0.74422	9024936	-0.4951
011	2019-08-28t1344	1567018005.67	larva	47.7786	-2	-253.9688	2015.3729	-0.38018	533.2598	-0.91099	347.3017	-1.3177	0.010652	0.018403	1592.3566	0.17481	1893.9567	-0.19884	400478.0625	-0.92188	5153.8438	0.4133	417.9166	-0.084017	319.9053	-0.32923	0.010045	0.022698	0.8443	9153210	-0.72861
011	2019-08-28t1744	1567032405.46	adult	51.7785	2	-249.9689	1843.2673	-0.54846	494.4087	-1.4507	348.6973	-1.4333	0.010568	-0.062917	1303.0125	-0.58124	1606.8959	-0.58237	374267.4062	-1.42	5956.1035	0.87087	383.7636	-0.57437	297.1356	-0.77398	0.010007	-0.014182	0.64347	9856201	-0.73889
011	2019-08-28t2144	1567046806.25	adult	55.7787	6.0002	-245.9687	4522.978	1.5851	745.5734	1.0281	478.4471	0.017356	0.010638	0.0057878	2109.999	1.3089	3488.5721	1.7017	560671.1875	1.0242	9326.5771	3.011	467.9943	0.70539	386.6635	0.68964	0.010024	0.0041358	0.28261	12792624	0.073886
011	2019-08-29t0144	1567061206.09	adult	59.7787	10.0001	-241.9687	3505.2544	0.73948	663.5574	0.039887	420.2896	-0.8273	0.010624	-0.007349	1974.4313	0.92499	2537.2492	0.50259	499658.7188	0.044783	6070.6968	0.78397	371.4496	-0.79497	310.7364	-0.70176	0.010011	-0.0074594	-0.21049	12133028	-0.43541
011	2019-08-29t0544	1567075606.73	adult	63.7789	14.0003	-237.9685	1913.8666	-0.58333	512.5628	-1.6383	317.8509	-2.1705	0.010638	0.0069137	1535.9993	-0.18311	1815.4406	-0.43157	385447.25	-1.6423	5836.8003	0.55107	410.6309	-0.16613	364.2631	0.20074	0.010027	0.0092195	-0.14482	14211115	0.049143
011	2019-08-29t0944	1567090006.05	adult	67.7787	18.0001	-233.9687	3242.3999	0.47668	646.9011	-0.39369	394.7141	-1.3859	0.01061	-0.019917	2092.9041	1.0974	2972.4621	1.0039	487763.4062	-0.38086	4422.1758	-0.43202	359.2878	-1.0653	301.1943	-1.0668	0.010009	-0.0074358	0.010287	11846079	-1.0421
011	2019-08-29t1344	1567104405.84	adult	71.7786	22.0001	-229.9688	2122.0852	-0.4734	610.8245	-0.88379	470.8823	-0.62794	0.010667	0.03544	1596.7339	-0.14371	1996.4364	-0.27082	458118.375	-0.90464	4565.125	-0.40514	366.2456	-0.97997	313.2709	-0.93508	0.010006	-0.0089327	-0.6419	14201540	-0.45986
011	2019-08-29t1744	1567118806.08	adult	75.7787	26.0001	-225.9687	2681.4553	-0.040028	733.472	0.22854	495.882	-0.46615	0.01061	-0.019134	2100.5027	1.0063	2543.8155	0.40392	553037.875	0.24253	5486.1782	0.11772	430.7635	0.24894	379.7137	0.35099	0.01	-0.014067	-0.11928	17144388	0.31961
011	2019-08-29t2144	1567133206.38	adult	79.7788	30.0002	-221.9686	1487.2344	-1.0613	595.0452	-1.258	518.4489	-0.3116	0.010582	-0.046259	1166.7546	-1.2692	1302.7354	-1.2447	449854.1875	-1.23	4420.6621	-0.60088	357.4783	-1.2498	308.6392	-1.2584	0.010017	0.0038945	-0.29348	14881106	-0.64489
011	2019-08-30t0144	1567147606.57	adult	83.7788	34.0003	-217.9686	3511.8589	0.60426	803.5446	0.75828	649.9805	1.1045	0.010596	-0.032633	1762.7161	0.12273	2335.7953	0.080441	606676.125	0.78357	3511.8589	-1.1993	281.9488	-2.9212	277.5982	-2.0845	0.010002	-0.010961	0.0747	12234041	-1.6892
011	2019-08-30t0544	1567162006.65	adult	87.7788	38.0003	-213.9686	2335.1304	-0.39933	798.0099	0.64402	626.2068	0.77201	0.010652	0.022088	1676.6328	-0.11375	2012.1572	-0.37072	599305.4375	0.62639	7112.2139	0.82283	419.067	-0.15663	370.4622	-0.098326	0.01	-0.012794	-0.28927	19151364	0.46476
011	2019-08-30t0944	1567176406.69	adult	91.7788	42.0003	-209.9685	1607.9806	-1.0268	714.5268	-0.24598	631.2007	0.78191	0.01061	-0.019071	1219.2242	-1.2524	1460.2488	-1.1272	538753.1875	-0.23183	4042.8821	-0.98686	402.1997	-0.6333	360.336	-0.44868	0.010004	-0.0083871	-0.60608	18975784	0.26232
011	2019-08-30t1344	1567190806.98	adult	95.7789	46.0004	-205.9685	3076.8462	0.18606	791.4794	0.50218	686.4004	1.3838	0.01061	-0.019112	1698.8554	-0.10014	2297.4238	-0.031771	596775.5	0.51641	3617.428	-1.2624	379.2009	-1.2657	338.1494	-1.0966	0.010009	-0.0032055	-0.79251	19548564	0.31658
011	2019-08-30t1744	1567205208.64	adult	99.7794	50.0009	-201.968	2268.0769	-0.50739	795.9771	0.53162	616.6536	0.56895	0.01061	-0.019154	1759.4478	0.040612	2128.533	-0.27218	600166.75	0.54579	3934.1206	-1.1374	395.0324	-1.062	348.5226	-0.98023	0.010013	0.00087308	-0.31136	21342810	0.77165
011	2019-08-30t2144	1567219607.23	adult	103.779	54.0005	-197.9684	2723.2183	-0.13674	769.746	0.2589	538.783	-0.34156	0.010624	-0.005564	2002.3284	0.64638	2462.1224	0.16805	579618.75	0.26276	5406.2231	-0.4407	435.6877	-0.30482	382.093	-0.29743	0.010002	-0.010842	-0.23531	22434434	1.0027
011	2019-08-31t0144	1567234007.52	adult	107.7791	58.0005	-193.9683	5150.105	1.9161	837.8629	0.96767	603.1647	0.41352	0.010582	-0.046558	1930.5345	0.4757	3085.4185	1.0132	633424.375	1.0044	7480.437	0.51576	444.0086	-0.25957	381.9309	-0.42392	0.010012	-0.00012394	0.3637	21818582	0.69528
011	2019-08-31t0544	1567248406.4	adult	111.7788	62.0002	-189.9686	3767.1377	0.73823	861.0302	1.2266	577.7007	0.122	0.010652	0.021687	2648.6416	2.3171	3215.0609	1.1973	646633.625	1.2046	5165.4302	-0.6572	466.2805	0.10362	399.5565	-0.10843	0.010013	0.0011922	-0.87952	22211740	0.71624
011	2019-08-31t0944	1567262807.19	adult	115.779	66.0005	-185.9684	2337.1704	-0.49417	725.0401	-0.17312	592.7313	0.31639	0.010738	0.10481	1508.6769	-0.58005	1880.5994	-0.63851	540154.875	-0.24882	5582.8135	-0.50073	428.4849	-0.89982	363.1346	-1.1461	0.010008	-0.0038815	-0.42475	22862238	0.82249
011	2019-08-31t1344	1567277207.16	adult	119.779	70.0004	-181.9684	3044.6606	0.11447	757.3398	0.18609	525.1134	-0.49392	0.01061	-0.019589	1868.4281	0.36175	2642.0942	0.42277	571034.1875	0.20069	5107.6538	-0.75581	464.2446	-0.21615	389.9528	-0.58966	0.01001	-0.0021752	-0.37336	22679276	0.67271
011	2019-08-31t1744	1567291606.72	adult	123.7788	74.0003	-177.9685	3685.0969	0.67626	637.7928	-1.0614	420.6128	-1.7772	0.010596	-0.03329	1695.9686	-0.069421	2475.685	0.19897	481533.5625	-1.0368	4924.7656	-0.86641	466.2369	-0.30207	390.6784	-0.6912	0.010008	-0.0036206	-0.11111	22640466	0.57389
011	2019-08-31t2144	1567306007.54	adult	127.7791	78.0005	-173.9683	3564.6892	0.57804	804.972	0.73562	603.6584	0.49768	0.010596	-0.033335	1783.0786	0.17567	2625.4556	0.42009	607753.875	0.76117	4522.0166	-1.0692	477.445	-0.16321	398.0642	-0.61399	0.010018	0.0061983	0.083768	23448280	0.73963
011	2019-09-01t0144	1567320422.72	adult	131.7833	82.0048	-169.9641	3706.2173	0.71357	816.1337	0.87348	555.6379	-0.093378	0.010568	-0.060494	2144.0546	1.141	2742.1111	0.59835	617813.25	0.92218	6282.7871	-0.29086	484.3426	-0.11509	404.9622	-0.54019	0.010005	-0.0061057	0.42114	24784780	1.0671
011	2019-09-01t0544	1567334821.69	adult	135.783	86.0045	-165.9644	4128.8115	1.1081	804.6071	0.76371	565.2544	0.026809	0.010582	-0.046909	2061.33	0.9429	3295.9464	1.4063	608283	0.80049	4988.5137	-0.87631	476.5712	-0.39994	397.5527	-0.84021	0.010002	-0.0099178	0.9693	24444292	0.88721
011	2019-09-01t0944	1567349220.46	adult	139.7827	90.0041	-161.9647	1590.2656	-1.1683	576.8231	-1.627	448.1192	-1.4428	0.010638	0.007716	1278.1153	-1.0827	1493.7224	-1.1535	433771	-1.6283	4414.4521	-1.1354	455.3268	-1.004	376.498	-1.5214	0.010011	-0.00032889	0.34296	23059572	0.40141
011	2019-09-01t1344	1567363615.67	adult	143.7813	94.0028	-157.966	2167.3975	-0.64073	680.4644	-0.51753	530.1411	-0.41615	0.01061	-0.019596	1432.3572	-0.65799	1835.2309	-0.65089	513070.1875	-0.50315	3511.325	-1.5362	477.7261	-0.55277	391.9218	-1.1875	0.010005	-0.0064048	0.17334	23397112	0.43548
011	2019-09-01t1744	1567378007.63	adult	147.7791	98.0006	-153.9683	1964.302	-0.8197	685.1955	-0.45548	552.8432	-0.13659	0.010582	-0.046749	1527.078	-0.39108	1888.291	-0.56006	518007.8125	-0.42224	4736.1665	-0.98822	468.5392	-0.84608	383.0923	-1.5189	0.010017	0.0060631	0.56865	23807414	0.49129
011	2019-09-01t2144	1567392407.83	adult	151.7792	102.0006	-149.9682	1803.4675	-0.95989	648.2672	-0.83	503.3055	-0.76993	0.010582	-0.0467	1530.5256	-0.36208	1701.3543	-0.81667	490090	-0.7977	4637.6094	-1.0285	465.1276	-0.99192	380.4889	-1.6666	0.010004	-0.0074263	0.37797	24502920	0.62624
011	2019-09-02t0144	1567406808.72	adult	155.7794	106.0009	-145.968	4182.4131	1.2633	692.725	-0.35917	422.1662	-1.8011	0.010568	-0.060237	1859.2493	0.50668	2794.5817	0.79931	524392.8125	-0.31657	4182.4131	-1.2266	488.0088	-0.51683	395.4091	-1.3136	0.010014	0.0030182	0.68619	24658108	0.60724
011	2019-09-02t0544	1567421208.07	adult	159.7792	110.0007	-141.9682	1770.9047	-0.96868	618.3722	-1.119	483.9926	-1.0303	0.010568	-0.060247	1365.1171	-0.74932	1576.7317	-0.96904	468107.75	-1.0787	4346.8325	-1.1474	481.3984	-0.7183	382.4091	-1.7053	0.010017	0.0060651	1.1816	24460818	0.49569
011	2019-09-02t0944	1567435608.14	adult	163.7792	114.0007	-137.9681	2404.5845	-0.36108	702.0545	-0.2476	583.9672	0.21262	0.010652	0.021653	1426.2096	-0.57133	1807.6584	-0.61249	527242.9375	-0.26244	4533.8267	-1.0556	497.6075	-0.40201	405.9495	-1.106	0.010008	-0.0037117	0.77559	26353290	0.93963
011	2019-09-02t1344	1567450008.61	adult	167.7794	118.0008	-133.968	2738.2332	-0.031905	687.0632	-0.39256	518.5385	-0.61397	0.010624	-0.0057765	1563.0938	-0.19894	1926.2652	-0.42015	517358.5625	-0.38794	4193.7236	-1.1966	504.7714	-0.29364	407.4998	-1.0985	0.010002	-0.0088389	0.70771	26746320	0.9789
011	2019-09-02t1744	1567464408.71	adult	171.7794	122.0009	-129.968	2410.5837	-0.32834	687.1114	-0.3823	508.2758	-0.74843	0.01061	-0.019387	1642.0741	0.022983	2063.3623	-0.20075	518081.9688	-0.36855	3795.9827	-1.3615	502.5121	-0.38873	408.1348	-1.1136	0.010017	0.0053708	0.96404	26438166	0.84112
011	2019-09-02t2144	1567478808.19	adult	175.7793	126.0007	-125.9681	2398.4434	-0.32851	674.458	-0.49993	535.2682	-0.41914	0.010638	0.0080935	1480.2655	-0.37139	2102.123	-0.1282	507192.4062	-0.50421	3584.6067	-1.4414	501.1137	-0.46118	407.7715	-1.155	0.01001	-0.00099277	0.74001	26881742	0.89477
011	2019-09-03t0144	1567493208.97	adult	179.7795	130.0009	-121.9679	2124.5168	-0.5808	721.1183	-0.025105	552.8821	-0.20925	0.010596	-0.032658	1680.9357	0.15587	2008.1281	-0.25478	544444.375	-0.0026864	3766.3479	-1.343	500.1676	-0.52451	410.4396	-1.128	0.010004	-0.0071413	0.75669	27197112	0.91331
011	2019-09-03t0544	1567507609.07	adult	183.7795	134.001	-117.9679	2311.8091	-0.39491	710.8647	-0.12254	531.4527	-0.48379	0.010568	-0.05964	1665.1742	0.13088	2017.5268	-0.22881	538124.625	-0.081657	4274.5625	-1.0988	525.0767	-0.082689	429.8304	-0.71493	0.010017	0.0048574	0.90639	26996816	0.81081
011	2019-09-03t0944	1567522008.8	adult	187.7794	138.0009	-113.968	3213.355	0.4719	736.7656	0.13911	594.9981	0.29876	0.010638	0.0086522	1620.4994	0.033675	2237.8987	0.10643	554047.75	0.13214	4051.9873	-1.1838	498.3187	-0.63875	409.2768	-1.2213	0.010013	0.00073728	0.42663	27074650	0.77695
011	2019-09-03t1344	1567536408.89	adult	191.7795	142.0009	-109.9679	2451.4148	-0.24706	707.4829	-0.14523	546.2644	-0.31419	0.010568	-0.059382	1581.9981	-0.047093	1905.0597	-0.37043	535564.5625	-0.10504	4218.9233	-1.0954	521.1516	-0.25671	432.9729	-0.73249	0.010012	1.7678e-05	0.28333	28056716	0.9471
011	2019-09-03t1744	1567550809.49	adult	195.7796	146.0011	-105.9678	2595.6858	-0.10315	725.2591	0.035329	578.4846	0.080904	0.01061	-0.018501	1504.8208	-0.22286	1805.8282	-0.50439	546845.375	0.047549	3603.6897	-1.3609	511.5064	-0.47526	433.2228	-0.77209	0.010003	-0.0090255	0.045358	28124666	0.91172
011	2019-09-03t2144	1567565208.96	adult	199.7795	150.0009	-101.9679	2021.7345	-0.64594	753.7495	0.32055	573.2936	0.011111	0.010652	0.022692	1731.524	0.35608	1973.0756	-0.24978	566065.875	0.30319	4511.7349	-0.94173	519.1267	-0.38366	431.7762	-0.84981	0.010001	-0.010501	0.12321	28132516	0.86727
011	2019-09-04t0144	1567579609.2	adult	203.7795	154.001	-97.9678	1885.0779	-0.77192	668.0797	-0.50926	529.8914	-0.535	0.010638	0.0090585	1481.9197	-0.24467	1718.6465	-0.61014	502395.9062	-0.51428	4260.7695	-1.0452	514.1253	-0.51338	433.1801	-0.86814	0.010016	0.0035051	0.048149	29157076	1.0411
011	2019-09-04t0544	1567594009.54	adult	207.7796	158.0011	-93.9678	2211.0967	-0.45431	696.7767	-0.21902	524.7026	-0.60269	0.010596	-0.031785	1810.1812	0.58412	2014.1256	-0.1693	526066.375	-0.19799	4016.4536	-1.1454	508.361	-0.65276	435.4654	-0.87111	0.010003	-0.0091109	-0.22941	28002556	0.7637
011	2019-09-04t0944	1567608409.39	adult	211.7796	162.0011	-89.9678	2673.647	-0.0050395	761.4865	0.41986	560.0042	-0.16475	0.010596	-0.031569	1863.8928	0.73272	2464.7506	0.49547	574922.25	0.44151	4217.8477	-1.0426	513.6797	-0.60284	442.3806	-0.7757	0.010013	0.00074048	-0.34561	28883186	0.90779
011	2019-09-04t1344	1567622810.83	adult	215.78	166.0015	-85.9674	2384.3796	-0.27517	728.9958	0.11445	625.4586	0.65886	0.010624	-0.004013	1353.3508	-0.5089	1720.177	-0.5745	548933.875	0.1167	3594.9421	-1.3148	523.4796	-0.48064	452.0706	-0.62533	0.010001	-0.011217	-0.34145	29731024	1.0487
011	2019-09-04t1744	1567637210.8	adult	219.78	170.0015	-81.9674	2014.6099	-0.62053	718.549	0.025275	595.611	0.28814	0.010596	-0.031098	1504.8303	-0.11868	1739.0307	-0.53625	542504.5	0.046017	4013.0759	-1.1185	518.7213	-0.59783	443.9596	-0.84093	0.010005	-0.0072258	-0.17579	29552592	0.9851
011	2019-09-05t0920	1567693349.09	adult	235.374	185.5954	-66.3734	3907.7256	1.2292	755.0848	0.44306	498.1077	-0.93178	0.010596	-0.031074	1909.495	0.9593	3286.4711	1.7301	570089	0.46417	3907.7256	-1.1516	500.4413	-1.027	436.3842	-1.1728	0.010014	0.0019356	-0.49906	29784266	0.94426
011	2019-09-05t1320	1567707755.43	adult	239.3757	189.5972	-62.3717	1845.014	-0.7387	631.1655	-0.75422	475.5789	-1.221	0.010596	-0.031134	1305.1167	-0.52904	1578.8427	-0.71083	476529.9688	-0.7345	3643.5024	-1.2705	501.1549	-1.0487	431.7083	-1.3151	0.010016	0.0033608	-0.47211	29672378	0.90132
011	2019-09-05t1720	1567722156.66	adult	243.3761	193.5975	-58.3713	3210.4668	0.58195	700.1505	-0.06383	552.9519	-0.21482	0.010554	-0.071873	1565.8127	0.14088	2182.9006	0.1675	530714.0625	-0.015983	3676.282	-1.2514	499.6484	-1.1049	438.7425	-1.2159	0.010009	-0.0027657	-0.74259	29751064	0.8953
011	2019-09-05t2120	1567736559.13	adult	247.3767	197.5982	-54.3706	4584.3286	1.9146	766.0026	0.59851	541.217	-0.36241	0.010582	-0.04485	2081.3868	1.4548	3032.0873	1.3974	579098	0.62967	4584.3286	-0.82146	523.4493	-0.76746	460.5811	-0.81091	0.010013	0.00061429	-0.70081	29484856	0.82484
011	2019-09-06t0120	1567750955.78	adult	251.3758	201.5973	-50.3716	2115.741	-0.45221	671.0091	-0.32062	556.9373	-0.15104	0.01061	-0.01768	1346.3986	-0.3737	1659.7006	-0.56103	505940.875	-0.30903	3619.9736	-1.2706	510.8725	-0.99579	451.5891	-1.0428	0.010004	-0.0080391	-0.73391	29771604	0.85876
011	2019-09-06t0520	1567765351.06	adult	255.3745	205.596	-46.3729	1529.3331	-1.0091	609.7549	-0.91059	538.8395	-0.38343	0.010596	-0.031366	1083.7388	-1.0202	1322.6098	-1.0335	460365	-0.89063	3963.4402	-1.1047	502.1626	-1.162	436.0645	-1.4102	0.01	-0.012149	-0.57356	29476942	0.78504
011	2019-09-06t0920	1567779751.61	adult	259.3747	209.5961	-42.3727	1763.0175	-0.77472	608.7995	-0.90653	519.7712	-0.63083	0.010624	-0.0041199	1142.4067	-0.85612	1434.9774	-0.86096	458426.0312	-0.90242	4168.2837	-1.0035	507.6715	-1.1094	442.9363	-1.3141	0.010003	-0.0094825	-0.54756	30502936	0.95498
011	2019-09-06t1319	1567794103.94	adult	263.3614	213.5829	-38.386	1652.6342	-0.87261	566.6927	-1.3106	459.2928	-1.4325	0.010624	-0.0041737	1141.0792	-0.84386	1547.7957	-0.68784	426719.625	-1.3055	4920.5889	-0.64074	511.4541	-1.0835	440.4797	-1.411	0.010008	-0.0041631	-0.44381	30764986	0.98381
011	2019-09-06t1719	1567808504.88	adult	267.3617	217.5831	-34.3857	1507.8669	-1.0039	572.0905	-1.2443	473.0629	-1.2477	0.01061	-0.017899	1185.2592	-0.71522	1358.5443	-0.94803	431356.25	-1.2316	4779.5859	-0.70279	515.0516	-1.0607	442.7711	-1.4093	0.010004	-0.008051	-0.36247	30272670	0.87617
011	2019-09-06t1742	1567809893.2	adult	267.7473	217.9688	-34.0001	1809.0277	-0.71117	566.1446	-1.3022	441.0672	-1.6765	0.010695	0.064647	1207.6186	-0.65647	1624.3054	-0.56567	423476.1562	-1.3342	4986.3877	-0.60318	510.1279	-1.138	437.7567	-1.5179	0.01	-0.012131	-0.42111	29995518	0.82439
011	2019-09-06t2142	1567824296.89	adult	271.7483	221.9698	-29.999	2036.7418	-0.48076	538.2166	-1.5681	401.1711	-2.2153	0.010596	-0.031603	1099.4709	-0.91792	1776.3463	-0.33618	406353.5	-1.5478	6113.7974	-0.054684	514.1242	-1.109	441.8355	-1.4788	0.010005	-0.007542	-0.44609	31398594	1.0593
011	2019-09-07t0142	1567838693.33	adult	275.7474	225.9688	-26	1704.8733	-0.79358	534.5021	-1.5934	482.4429	-1.1174	0.010652	0.023064	952.9147	-1.281	1307.7744	-0.99712	401411.125	-1.6011	6188.292	-0.010414	510.5783	-1.1927	439.7344	-1.568	0.010012	0.00031038	-0.55496	31208586	1.0074
011	2019-09-07t0542	1567853093.63	adult	279.7474	229.9689	-21.9999
011	2019-09-07t0942	1567867493	adult	283.7473	233.9687	-18.0001
011	2019-09-07t1342	1567881893.35	adult	287.7474	237.9688	-14
011	2019-09-07t1742	1567896293.25	adult	291.7473	241.9688	-10.0001
011	2019-09-07t2142	1567910693.73	adult	295.7475	245.9689	-5.9999
011	2019-09-08t0142	1567925093.47	adult	299.7474	249.9689	-2
011	2019-09-08t0542	1567939493.42	dead	303.7474	253.9688	2
012	2019-08-26t1357	1566846007.36	egg	-1.8892	-53.7787	-165.7795
012	2019-08-26t1744	1566859609.39	larva	1.8892	-50.0004	-162.0011
012	2019-08-26t2144	1566874010.78	larva	5.8896	-46	-158.0007
012	2019-08-27t0144	1566888409.48	larva	9.8892	-42.0003	-154.0011
012	2019-08-27t0544	1566902809.92	larva	13.8893	-38.0002	-150.001
012	2019-08-27t0944	1566917209.44	larva	17.8892	-34.0004	-146.0011
012	2019-08-27t1344	1566931610.18	larva	21.8894	-30.0001	-142.0009
012	2019-08-27t1744	1566946010.65	larva	25.8895	-26	-138.0008
012	2019-08-27t2144	1566960410.14	larva	29.8894	-22.0002	-134.0009
012	2019-08-28t0144	1566974810.4	larva	33.8895	-18.0001	-130.0008	1587.7969	-0.61212	459.4521	-1.2222	316.0518	-1.2293	0.010624	-0.011043	1253.987	-0.44892	1497.678	-0.5522	345967.4375	-1.2184	2460.4663	-1.1566	394.659	-0.43121	290.6682	-0.56795	0.010046	0.019381	-0.74825	5932120	-0.96942
012	2019-08-28t0544	1566989210.35	larva	37.8894	-14.0001	-126.0008	1498.6777	-0.71373	495.8713	-0.96859	375.9282	-0.58733	0.010681	0.044575	1193.0113	-0.6551	1414.5328	-0.68596	371407.625	-0.99281	5411.1802	0.76813	439.1557	0.15427	275.797	-0.85455	0.010028	0.0025723	0.61809	8233291	-0.36748
012	2019-08-28t0944	1567003610.99	larva	41.8896	-9.9999	-122.0007	2593.6204	0.1221	546.4496	-0.56737	393.3405	-0.51749	0.010596	-0.037156	1283.4924	-0.49098	1934.2182	-0.10327	412569.5	-0.54697	3890.8459	-0.3287	394.6576	-0.41806	282.8636	-0.81775	0.010003	-0.020711	0.2616	8837567	-0.43009
012	2019-08-28t1344	1567018010.49	larva	45.8895	-6.0001	-118.0008	1475.6031	-0.79625	452.7556	-1.6988	324.1966	-1.5461	0.010596	-0.036592	1104.2814	-0.98177	1324.6824	-0.86899	341830.4375	-1.6833	7218.7524	1.8326	449.4722	0.34904	348.2747	0.15251	0.010017	-0.0054244	1.1296	9422735	-0.49426
012	2019-08-28t1744	1567032410.34	larva	49.8894	-2.0001	-114.0008	4095.3357	1.2708	649.3852	0.23692	463.7148	0.062232	0.010667	0.032472	1598.4273	0.15925	2803.7642	0.89006	487038.875	0.21554	6050.2266	0.97104	503.1185	1.154	414.685	1.1985	0.010019	-0.0022747	0.78996	11850956	0.13694
012	2019-08-28t2144	1567046811.08	adult	53.8896	2.0001	-110.0006	2642.9578	0.079563	596.095	-0.45936	405.3349	-0.8072	0.01061	-0.021844	1534.4303	-0.051787	2323.1044	0.27758	449455.625	-0.44655	4472.5464	-0.15268	361.4148	-0.91499	296.4101	-0.82875	0.010024	0.0036072	-0.16255	10780643	-0.53857
012	2019-08-29t0144	1567061210.96	adult	57.8896	6.0001	-106.0007	1914.9099	-0.53749	537.7231	-1.1963	369.5983	-1.3752	0.01061	-0.021281	1293.1448	-0.68784	1656.8764	-0.57673	405443.2188	-1.1854	4447.7378	-0.24153	385.3466	-0.56649	325.4931	-0.40361	0.010018	-0.00065521	-0.70043	11116094	-0.68116
012	2019-08-29t0544	1567075611.59	adult	61.8898	10.0002	-102.0005	3624.1284	0.82385	725.4653	0.60413	523.7979	0.33391	0.010596	-0.034347	1708.7244	0.25709	2448.5367	0.37785	547726.3125	0.62929	3927.5007	-0.65129	432.5987	0.192	372.3797	0.37388	0.010028	0.010286	-0.50196	13200316	-0.18884
012	2019-08-29t0944	1567090010.89	adult	65.8896	14.0001	-98.0007	3319.2119	0.55123	756.9483	0.78852	528.4724	0.24236	0.010638	0.0072025	1934.11	0.74297	2754.8643	0.73829	569225.125	0.78348	4809.334	-0.15111	453.6381	0.57317	399.3774	0.83337	0.010015	-0.0013792	-0.038585	14448826	-0.0042012
012	2019-08-29t1344	1567104410.8	adult	69.8896	18	-94.0007	2399.2678	-0.23076	710.0876	0.17902	550.1669	0.3524	0.010738	0.10466	1649.4377	0.0073248	2057.5429	-0.17658	529015.25	0.10703	5193.0688	0.024029	432.9748	0.24317	383.112	0.48284	0.010014	-0.0012244	-0.29636	15607874	0.14682
012	2019-08-29t1744	1567118810.95	adult	73.8896	22.0001	-90.0007	4021.2007	1.0831	819.8502	1.1555	590.9995	0.68285	0.010596	-0.032881	2099.6268	1.0296	2924.0911	0.90862	618986.875	1.1821	4229.4028	-0.64693	418.8567	0.0056873	368.1895	0.13468	0.01001	-0.0047255	-0.5696	16193838	0.1029
012	2019-08-29t2144	1567133211.33	adult	77.8897	26.0002	-86.0006	2374.2571	-0.30856	690.1118	-0.25505	476.5645	-0.73676	0.010624	-0.0054144	1837.8867	0.35865	2215.6221	-0.036389	519654.1562	-0.25093	3604.5552	-1.0839	342.5555	-1.5215	304.0183	-1.2993	0.010006	-0.0078404	-1.8184	13899532	-0.88629
012	2019-08-30t0144	1567147611.45	adult	81.8897	30.0002	-82.0005	2012.0286	-0.63474	680.0371	-0.43724	516.6682	-0.364	0.010652	0.022074	1541.2604	-0.38829	1748.6481	-0.67527	510707.875	-0.45109	4863.0669	-0.36996	370.1615	-1.0499	330.0641	-0.85107	0.0099998	-0.013512	-1.2333	16213443	-0.27379
012	2019-08-30t0544	1567162011.56	adult	85.8898	34.0002	-78.0005	2089.1226	-0.59285	675.1043	-0.55481	544.4696	-0.11695	0.010695	0.063497	1467.3254	-0.60004	1794.478	-0.64307	504978.0312	-0.59537	3829.3567	-1.0364	380.3521	-0.93609	339.2303	-0.76132	0.010005	-0.008236	-0.66288	16081289	-0.47478
012	2019-08-30t0944	1567176411.58	adult	89.8898	38.0002	-74.0005	1909.7587	-0.76347	670.4885	-0.65717	531.3037	-0.32269	0.010652	0.022006	1496.0949	-0.55993	1735.8729	-0.74633	503536.8438	-0.67025	4197.1118	-0.87648	364.6211	-1.3871	326.6413	-1.174	0.010014	0.0017205	-1.3784	16129377	-0.60117
012	2019-08-30t1344	1567190811.89	adult	93.8899	42.0003	-70.0004	2658.4377	-0.15535	731.0043	-0.086246	517.5664	-0.52241	0.010596	-0.032783	1765.3082	0.075176	2241.2636	-0.095874	551908.25	-0.06216	4788.6758	-0.60862	427.7722	-0.15332	386.2613	0.095792	0.010007	-0.0056303	-0.7201	19706612	0.43669
012	2019-08-30t1744	1567205213.66	adult	97.8904	46.0008	-65.9999	2116.5198	-0.6266	695.11	-0.47903	530.1813	-0.40815	0.01061	-0.019188	1707.2215	-0.08039	1950.5051	-0.50176	524112.9375	-0.46456	4234.7339	-0.95866	339.6543	-2.2127	305.6066	-1.9433	0.010001	-0.011699	-1.5667	17830492	-0.30017
012	2019-08-30t2144	1567219612.18	adult	101.8899	50.0004	-62.0003	2925.5649	0.039908	811.6857	0.69801	591.6163	0.28485	0.010667	0.035652	2080.7268	0.84236	2610.184	0.3725	608764.25	0.66806	6174.2432	-0.019214	436.6721	-0.21833	388.7603	-0.077571	0.010005	-0.0078051	0.055063	18069930	-0.33753
012	2019-08-31t0144	1567234012.52	adult	105.89	54.0005	-58.0002	2234.3645	-0.55631	728.6348	-0.15611	586.9586	0.22675	0.01061	-0.019288	1551.8056	-0.47718	1939.1826	-0.54252	549390.625	-0.14147	5940.5718	-0.20237	440.5625	-0.26934	397.8558	0.025561	0.010021	0.0090919	-0.10332	18903654	-0.17761
012	2019-08-31t0544	1567248411.4	adult	109.8897	58.0002	-54.0006	3407.3223	0.4329	735.5369	-0.080331	581.5562	0.1666	0.010624	-0.0056906	1604.0331	-0.34381	2325.0113	-0.0226	553859.3125	-0.075746	7311.8589	0.40287	454.9129	-0.085324	399.2448	-0.057444	0.010001	-0.011548	-0.024057	19150468	-0.19963
012	2019-08-31t0944	1567262812.13	adult	113.8899	62.0004	-50.0003	2853.1257	-0.045947	827.3246	0.88887	604.3315	0.44873	0.010582	-0.046656	2230.5656	1.2648	2567.6295	0.31172	625457.375	0.92563	3435.0691	-1.4927	470.5687	0.13349	415.4706	0.23295	0.010005	-0.0075585	0.36038	21448050	0.4276
012	2019-08-31t1344	1567277212.18	adult	117.8899	66.0004	-46.0003	3044.5232	0.11654	750.6066	0.1049	555.7134	-0.1269	0.010624	-0.0058396	2062.9292	0.85595	2699.2887	0.50038	565206.8125	0.10908	7065.7695	0.17413	481.7242	0.25654	410.0329	-0.016825	0.010001	-0.010985	0.45103	18110904	-0.70365
012	2019-08-31t1744	1567291611.73	adult	121.8898	70.0003	-42.0005	1972.5128	-0.81792	642.1841	-1.0227	482.0645	-1.0219	0.01071	0.076863	1475.0713	-0.64919	1775.0529	-0.78286	479711.5625	-1.0701	3973.647	-1.2877	492.2932	0.37374	415.6881	0.01723	0.010006	-0.0059636	0.35379	19827600	-0.25255
012	2019-08-31t2144	1567306012.48	adult	125.89	74.0005	-38.0003	4691.2949	1.5681	778.3214	0.4397	520.1898	-0.54785	0.010652	0.021489	2034.0845	0.82332	3263.0645	1.3149	584519.375	0.4212	7244.2437	0.18119	501.0708	0.45743	411.0104	-0.21407	0.010016	0.0040199	1.9375	20911690	0.0018834
012	2019-09-01t0144	1567320428.55	adult	129.8945	78.005	-33.9958	2634.4697	-0.23849	553.0056	-1.9358	361.1228	-2.525	0.010582	-0.046888	1618.0435	-0.24507	2356.9512	0.049284	418072.1875	-1.9044	10245.5547	1.5113	520.1626	0.79486	422.6014	-0.012577	0.010015	0.0035504	1.6245	20515214	-0.19446
012	2019-09-01t0544	1567334827.41	adult	133.8942	82.0046	-29.9961	2899.9749	0.0026585	730.3755	-0.031341	546.3895	-0.21097	0.010638	0.0076821	1831.873	0.33352	2350.0418	0.051372	549242.375	-0.03735	5559.897	-0.61669	495.1486	0.092545	407.7528	-0.51395	0.010015	0.0039072	1.171	20516976	-0.26332
012	2019-09-01t0944	1567349226.13	adult	137.8938	86.0043	-25.9965	2742.262	-0.13108	671.2054	-0.63983	525.472	-0.4711	0.010624	-0.0060055	1718.7898	0.057723	2275.9826	-0.040123	505417.6875	-0.6346	3818.9546	-1.4012	504.2054	0.20944	409.3161	-0.5702	0.010001	-0.010446	1.4767	20619986	-0.29599
012	2019-09-01t1344	1567363621.21	adult	141.8925	90.0029	-21.9978	2874.3748	-0.0018089	701.1037	-0.3074	545.1118	-0.22598	0.010681	0.04907	1674.5267	-0.037447	2147.9729	-0.20798	525126.6875	-0.34194	8276.6357	0.58658	529.0667	0.71371	434.4523	0.036546	0.010003	-0.0083969	1.5701	21579574	-0.070183
012	2019-09-01t1744	1567378012.67	adult	145.8901	94.0005	-18.0002	3975.5457	1.0172	783.7592	0.57144	568.7448	0.066928	0.010652	0.02155	2101.0951	1.0899	2956.0192	0.97521	588603.125	0.55268	3975.5457	-1.328	545.7688	1.0266	446.0516	0.28028	0.010008	-0.0029335	1.2083	21594434	-0.12147
012	2019-09-01t2144	1567392412.92	adult	149.8902	98.0006	-14.0001	4913.0923	1.9011	807.673	0.8271	568.7473	0.059371	0.010638	0.0078741	2269.9433	1.5428	3454.3195	1.7223	607370.125	0.81826	8197.0332	0.55206	569.9814	1.5154	464.7715	0.72732	0.010007	-0.0046346	2.5088	20733642	-0.41711
012	2019-09-02t0144	1567406813.75	adult	153.8904	102.0008	-9.9999	1239.8423	-1.4776	533.576	-2.0157	486.442	-0.98763	0.010624	-0.0057955	960.4641	-1.8241	1158.2041	-1.6017	401782.75	-2.0076	8647.5107	0.7564	554.5396	1.0684	482.325	1.1387	0.010012	0.00030593	1.4176	21159010	-0.33911
012	2019-09-02t0544	1567421213.06	adult	157.8902	106.0007	-6.0001	2516.7827	-0.27787	617.7302	-1.1307	495.2917	-0.88594	0.010638	0.0079192	1301.959	-0.92084	1954.0386	-0.42163	464533.0625	-1.1329	9609.4053	1.1907	560.8275	1.1326	474.8606	0.84692	0.010012	0.00079966	1.0279	19101224	-0.93933
012	2019-09-02t0944	1567435613.13	adult	161.8902	110.0007	-2.0001	2174.1169	-0.58337	660.313	-0.68092	520.1741	-0.58274	0.01061	-0.019456	1389.7136	-0.67388	1807.8315	-0.61904	497876	-0.66653	12233.2676	2.369	635.9823	2.7502	519.5729	1.9641	0.010027	0.015664	2.1212	17949964	-1.2692
012	2019-09-02t1344	1567450013.65	dead	165.8904	114.0008	2.0001	2985.9536	0.19607	673.8535	-0.53198	504.8724	-0.78176	0.01061	-0.019474	1466.4034	-0.45624	2035.1812	-0.26588	508085.5	-0.5178	10346.6963	1.5428	655.0811	3.0501	528.4194	2.0746	0.010003	-0.0082832	2.5077	17550932	-1.3862
013	2019-08-26t1357	1566846011.96	egg	-1.8892	-53.7788	-309.7483
013	2019-08-26t1744	1566859614.15	larva	1.8892	-50.0004	-305.9699
013	2019-08-26t2144	1566874015.49	larva	5.8896	-46	-301.9696
013	2019-08-27t0144	1566888414.28	larva	9.8892	-42.0004	-297.9699
013	2019-08-27t0544	1566902814.68	larva	13.8893	-38.0002	-293.9698
013	2019-08-27t0944	1566917214.14	larva	17.8892	-34.0004	-289.9699
013	2019-08-27t1344	1566931614.94	larva	21.8894	-30.0002	-285.9697
013	2019-08-27t1744	1566946015.58	larva	25.8896	-26	-281.9695
013	2019-08-27t2144	1566960414.97	larva	29.8894	-22.0002	-277.9697
013	2019-08-28t0144	1566974815.16	larva	33.8895	-18.0001	-273.9697	2173.4871	-0.15329	589.8974	0.19799	384.3546	-0.31106	0.01061	-0.024706	1685.9573	0.60998	2029.5928	0.070015	444782.6562	0.2135	2173.4871	-1.3509	344.6098	-1.0605	266.1095	-0.92821	0.010043	0.016226	-1.1886	6691289	-0.66929
013	2019-08-28t0544	1566989215.17	larva	37.8895	-14.0001	-269.9697	1583.0599	-0.64724	517.7341	-0.73294	375.5315	-0.59256	0.010638	0.0032564	1229.7715	-0.56533	1479.5658	-0.60914	389336.0312	-0.73565	4313.8184	0.026816	409.7923	-0.22726	263.2895	-1.0431	0.010037	0.011675	0.49841	8451556	-0.28238
013	2019-08-28t0944	1567003615.78	larva	41.8896	-9.9999	-265.9695	3278.7341	0.66511	562.0704	-0.40058	375.4043	-0.7491	0.010638	0.0038349	1498.8297	0.033006	2240.7397	0.26232	422676.9375	-0.40338	4158.9453	-0.14817	457.043	0.42062	367.837	0.50007	0.010004	-0.020117	-0.40602	11056328	0.42334
013	2019-08-28t1344	1567018015.32	larva	45.8895	-6.0001	-261.9696	1783.3685	-0.55095	675.3948	0.65741	530.5624	1.0704	0.010624	-0.0092999	1410.132	-0.2399	1615.9009	-0.5183	508572.25	0.66424	3996.7041	-0.32728	504.1859	1.1111	413.3523	1.192	0.010033	0.01005	0.51051	12965646	0.85036
013	2019-08-28t1744	1567032415.19	larva	49.8895	-2.0001	-257.9697	3631.2117	0.89887	758.8531	1.3858	500.0241	0.5147	0.010695	0.06013	2154.9802	1.5054	3178.1672	1.3453	567622.125	1.3404	6420.3779	1.2177	490.0271	0.96476	408.1729	1.0913	0.010009	-0.012298	0.54589	15128116	1.3642
013	2019-08-28t2144	1567046815.94	adult	53.8897	2.0001	-253.9694	2574.3708	0.024305	740.4984	1.0443	525.0374	0.66025	0.01061	-0.021844	1938.294	0.92251	2327.1953	0.28261	558335.75	1.0612	5833.3086	0.74736	439.3428	0.25575	382.9872	0.64306	0.010013	-0.007173	0.16819	15532524	1.2174
013	2019-08-29t0144	1567061215.8	adult	57.8897	6.0001	-249.9695	1959.2347	-0.50159	710.646	0.59094	575.6626	1.1123	0.010582	-0.048503	1462.1106	-0.28117	1708.1516	-0.51316	537248.375	0.62593	5248.1831	0.28337	412.0661	-0.14821	362.3271	0.24351	0.010008	-0.010656	-0.56712	15768946	1.015
013	2019-08-29t0544	1567075616.51	adult	61.8898	10.0003	-245.9693	3017.77	0.33007	813.5061	1.5076	620.8517	1.4887	0.01061	-0.020717	1994.1089	0.94248	2639.5362	0.61704	613383.625	1.525	4522.6704	-0.26473	415.3148	-0.090753	359.9581	0.14801	0.010017	-0.0013222	-0.16901	16046104	0.83432
013	2019-08-29t0944	1567090015.73	adult	65.8896	14	-241.9695	2906.304	0.21312	687.2921	0.078643	562.3879	0.64048	0.01061	-0.020166	1441.4443	-0.43788	2038.5205	-0.168	518218.25	0.092532	4838.6953	-0.13223	372.8459	-0.81296	326.0424	-0.54944	0.010007	-0.010225	-0.68147	15984651	0.54026
013	2019-08-29t1344	1567104415.72	adult	69.8896	18	-237.9695	1652.6636	-0.8456	687.4059	-0.050603	625.5001	1.2258	0.010624	-0.0059886	1305.5026	-0.81551	1479.2786	-0.91579	517616.6562	-0.046325	3777.2507	-0.87685	363.6538	-1.0093	319.3194	-0.76826	0.010013	-0.0031045	-1.2478	16234962	0.366
013	2019-08-29t1744	1567118815.84	adult	73.8897	22.0001	-233.9695	1922.7772	-0.65474	748.4926	0.43767	618.0625	0.99316	0.01071	0.077184	1498.579	-0.40596	1861.9075	-0.46289	559123.9375	0.38202	3988.4485	-0.79869	402.3377	-0.30973	360.5155	-0.022589	0.010011	-0.0031529	-0.69132	17642508	0.60223
013	2019-08-29t2144	1567133216.24	adult	77.8898	26.0002	-229.9694	2228.6555	-0.42966	726.3507	0.10849	555.1381	0.15884	0.01061	-0.019081	1632.4153	-0.1326	2022.3924	-0.28802	547668.4375	0.12233	2462.3391	-1.79	369.5442	-0.98333	329.076	-0.76418	0.010004	-0.010108	-1.1608	16217076	-0.098251
013	2019-08-30t0144	1567147616.31	adult	81.8898	30.0002	-225.9693	3507.7285	0.61314	802.6904	0.79463	551.8113	0.036117	0.010624	-0.0053688	2090.6147	0.93065	2967.904	0.92413	604425.875	0.7986	5185.9287	-0.17611	385.8803	-0.72718	338.0066	-0.67593	0.010017	0.0041641	-0.28207	17681034	0.21924
013	2019-08-30t0544	1567162016.46	adult	85.8898	34.0002	-221.9693	2478.7161	-0.26719	717.9589	-0.12324	583.175	0.3239	0.010624	-0.0053848	1534.2462	-0.43847	2131.3758	-0.19844	540623.0625	-0.11895	6984.7573	0.79652	382.8919	-0.88277	341.7927	-0.70328	0.010013	0.00016018	-0.85313	18660618	0.38276
013	2019-08-30t0944	1567176416.47	adult	89.8898	38.0003	-217.9693	2725.7864	-0.080659	763.3085	0.2809	557.3553	-0.025518	0.010753	0.11922	1979.4215	0.6147	2525.177	0.30068	567901.5	0.19278	6691.687	0.52263	383.5573	-0.98257	340.483	-0.8538	0.010008	-0.004656	-0.36575	18970742	0.33465
013	2019-08-30t1344	1567190816.79	adult	93.8899	42.0003	-213.9692	2102.6287	-0.62101	678.2523	-0.62148	492.3804	-0.8106	0.010596	-0.032783	1600.2712	-0.32879	1865.827	-0.59626	512080.4375	-0.59812	5814.4951	-0.053104	416.5478	-0.39653	372.3642	-0.23105	0.01	-0.012572	-0.5453	20244222	0.61226
013	2019-08-30t1744	1567205218.65	adult	97.8904	46.0009	-209.9687	3112.0522	0.20947	865.3361	1.2554	626.1138	0.69556	0.01061	-0.019188	2284.2178	1.343	2829.7102	0.67598	652463.375	1.2694	7108.7759	0.54664	408.9443	-0.69336	360.9842	-0.62237	0.010004	-0.0083794	0.13914	20030092	0.4126
013	2019-08-30t2144	1567219617.16	adult	101.89	50.0004	-205.9691	2111.6079	-0.6463	780.1838	0.37555	680.784	1.3189	0.010652	0.021876	1443.9053	-0.74193	1855.0603	-0.64491	585918.0625	0.35806	6884.5645	0.34158	449.3744	0.063151	407.0499	0.36443	0.010009	-0.0036787	-1.0332	22673632	1.1425
013	2019-08-31t0144	1567234017.48	adult	105.8901	54.0005	-201.969	3101.0586	0.17832	803.3522	0.61294	605.2205	0.44072	0.010624	-0.0056217	2249.3487	1.2739	2680.6894	0.46343	604924.1875	0.6161	5264.9688	-0.53627	421.9325	-0.68623	371.5838	-0.61731	0.010006	-0.0059614	-1.0748	21167508	0.54409
013	2019-08-31t0544	1567248416.38	adult	109.8898	58.0002	-197.9693	5617.8369	2.3194	874.2857	1.3575	696.9758	1.5353	0.010624	-0.0056906	2029.9743	0.73562	3220.7492	1.2023	658337.125	1.3589	6739.7031	0.12676	486.5575	0.62942	427.8689	0.65202	0.010014	0.0017716	-0.28538	23564952	1.1962
013	2019-08-31t0944	1567262817.08	adult	113.89	62.0004	-193.9691	5663.8286	2.3701	824.7922	0.86243	448.6761	-1.4203	0.010624	-0.0057656	2554.5	2.0932	4739.716	3.306	621068.5	0.86492	8433.9307	0.87155	478.7585	0.32027	413.9426	0.19456	0.01002	0.007564	-0.43445	22313978	0.6992
013	2019-08-31t1344	1567277217.19	adult	117.89	66.0005	-189.9691	4376.498	1.2698	821.4913	0.85043	614.1746	0.58357	0.010596	-0.033136	2108.7934	0.97423	3276.2369	1.3019	620225.9375	0.87582	6920.1362	0.10636	482.5222	0.27493	419.8587	0.2335	0.010016	0.0037678	7.2986e-05	23172648	0.87153
013	2019-08-31t1744	1567291616.66	adult	121.8899	70.0003	-185.9692	3602.7095	0.60424	783.34	0.47121	708.1421	1.7552	0.010624	-0.0059036	1500.0574	-0.5843	2139.0997	-0.27358	589855	0.47456	9797.4824	1.3877	466.208	-0.23388	408.0471	-0.18036	0.010015	0.0030322	-0.82278	22437658	0.55369
013	2019-08-31t2144	1567306017.46	adult	125.8901	74.0005	-181.969	4273.6123	1.2009	793.4144	0.60003	642.8958	0.97228	0.010652	0.021489	1759.5217	0.10682	2799.3644	0.66217	595854.25	0.58078	9258.0654	1.0972	469.7338	-0.27977	410.0688	-0.2388	0.01001	-0.0020846	-0.87827	23229276	0.71278
013	2019-09-01t0144	1567320435.25	adult	129.8951	78.0055	-177.9641	3588.3977	0.60691	774.1802	0.41572	647.7486	1.0472	0.010596	-0.033294	1666.1581	-0.11919	2806.4012	0.6855	584506.0625	0.44101	5982.8159	-0.41332	467.7829	-0.4478	407.8413	-0.40654	0.010006	-0.0054399	-0.68924	24075852	0.89012
013	2019-09-01t0544	1567334833.04	adult	133.8944	82.0049	-173.9647	2108.8142	-0.70404	682.3665	-0.54091	614.7768	0.6446	0.01061	-0.019687	1356.1341	-0.91137	1714.3723	-0.85282	514504.3125	-0.52613	5296.6133	-0.7349	436.6652	-1.3032	378.9866	-1.294	0.010014	0.0020208	-0.86711	22545026	0.34947
013	2019-09-01t0944	1567349231.78	adult	137.8941	86.0045	-169.965	2373.4932	-0.46315	734.0958	0.02523	625.3939	0.78222	0.010695	0.062874	1528.9477	-0.43829	1955.9076	-0.49759	549103.625	-0.022117	6076.5059	-0.39191	471.1538	-0.58143	413.5823	-0.45291	0.010005	-0.0066524	-0.59497	23687730	0.62143
013	2019-09-01t1344	1567363626.46	adult	141.8926	90.003	-165.9665	4536.8628	1.5075	838.3966	1.1376	623.7653	0.76277	0.01061	-0.019627	2092.7491	1.0522	3647.946	1.9469	632151.0625	1.1515	9404.4277	1.0893	467.5435	-0.75743	394.21	-1.0812	0.010009	-0.0022798	0.086354	23215874	0.41279
013	2019-09-01t1744	1567378017.67	adult	145.8902	94.0006	-161.969	1690.2776	-1.0735	615.2103	-1.194	472.0839	-1.1503	0.010638	0.0078111	1415.1266	-0.69138	1585.6812	-1.004	462638.1875	-1.1965	7268.5371	0.1371	443.9373	-1.3981	372.9492	-1.7633	0.01	-0.011269	0.53494	22773982	0.22115
013	2019-09-01t2144	1567392417.89	adult	149.8902	98.0006	-157.9689	3406.7517	0.51334	778.5101	0.523	600.0713	0.45415	0.01061	-0.019495	1866.4553	0.49815	2924.3666	0.95265	586996.625	0.53666	6298.3032	-0.29203	497.8206	-0.1897	422.9363	-0.44413	0.010017	0.0054234	1.1247	25098122	0.82626
013	2019-09-02t0144	1567406818.81	adult	153.8905	102.0009	-153.9686	2502.8989	-0.3062	737.5393	0.10247	621.92	0.71867	0.01071	0.076971	1461.0289	-0.53096	2046.4169	-0.30475	550941.875	0.045141	4926.1401	-0.89809	504.5191	-0.10168	431.1592	-0.28807	0.010016	0.0045448	0.85197	25589208	0.89598
013	2019-09-02t0544	1567421218.12	adult	157.8903	106.0007	-149.9688	2094.3037	-0.67226	701.8195	-0.261	581.5609	0.19836	0.010638	0.0079192	1356.4537	-0.78026	1807.601	-0.63661	527768.25	-0.2663	5406.3545	-0.67929	508.7304	-0.069098	426.431	-0.48675	0.010019	0.0080332	0.65192	25336810	0.76073
013	2019-09-02t0944	1567435618.15	adult	161.8903	110.0007	-145.9688	2258.9832	-0.50369	739.5201	0.13462	601.8172	0.44043	0.010667	0.035429	1602.5066	-0.12571	2022.6918	-0.30216	554640.125	0.10767	4639.1484	-1.0134	506.3038	-0.18422	425.7637	-0.56239	0.010016	0.0046732	0.31228	25426578	0.72369
013	2019-09-02t1344	1567450018.74	adult	165.8905	114.0009	-141.9687	2160.3892	-0.58232	698.0922	-0.2838	562.9888	-0.05591	0.010652	0.021634	1549.8151	-0.24178	1979.0881	-0.34886	524267.2188	-0.29837	6081.124	-0.36055	506.3257	-0.23752	419.3661	-0.779	0.010013	0.0014399	0.60802	25486410	0.68136
013	2019-09-02t1744	1567464418.87	adult	169.8905	118.0009	-137.9686	3132.1448	0.34923	733.0836	0.080938	568.9762	0.010385	0.010582	-0.046689	1918.2589	0.72247	2476.0947	0.40394	554211.1875	0.11389	8562.6445	0.76277	499.836	-0.42623	412.2229	-0.99904	0.010018	0.0068656	0.42119	25295702	0.5781
013	2019-09-02t2144	1567478818.34	adult	173.8904	122.0008	-133.9688	3946.4585	1.1329	732.0807	0.077432	564.396	-0.054045	0.01061	-0.019334	1607.9395	-0.054471	2291.057	0.14449	551988.875	0.090466	8243.7559	0.63986	527.3511	0.10673	437.035	-0.41956	0.010007	-0.0039151	0.51553	25399336	0.55341
013	2019-09-03t0144	1567493219.09	adult	177.8906	126.001	-129.9686	1773.5433	-0.91727	658.1686	-0.65926	529.4313	-0.49638	0.010582	-0.046362	1269.087	-0.89825	1590.0858	-0.87777	497575.4688	-0.62803	6607.0933	-0.075802	523.7904	-0.0248	436.9415	-0.47452	0.01001	-0.0013054	0.90713	25691918	0.57581
013	2019-09-03t0544	1567507619.27	adult	181.8906	130.001	-125.9685	3493.7825	0.72435	675.0456	-0.48281	499.3786	-0.87914	0.010652	0.022191	1636.5851	0.051452	2528.9498	0.51793	506959.2188	-0.49636	8469.7432	0.77809	521.2693	-0.13238	432.6509	-0.62791	0.010002	-0.0091534	0.7186	25379560	0.45344
013	2019-09-03t0944	1567522018.94	adult	185.8905	134.0009	-121.9686	3267.6191	0.51932	744.4552	0.21359	537.5447	-0.41198	0.010624	-0.0051171	1937.7881	0.82397	2914.2325	1.0946	560574.75	0.21615	5151.6357	-0.69664	546.6428	0.3019	458.5527	-0.082935	0.010002	-0.0093409	0.79833	27544234	0.9098
013	2019-09-03t1344	1567536419.17	adult	189.8906	138.001	-117.9685	2811.4866	0.093302	700.6407	-0.21549	565.1843	-0.075687	0.010667	0.036241	1529.4599	-0.18603	2448.9421	0.4214	525480.5	-0.23956	5998.3257	-0.30101	537.6564	0.073052	456.1317	-0.19502	0.010002	-0.0095356	0.82835	28166742	0.99709
013	2019-09-03t1744	1567550819.81	adult	193.8908	142.0012	-113.9684	3127.4988	0.40203	694.0175	-0.27496	493.7041	-0.97245	0.01061	-0.018521	1783.9415	0.46419	2542.5589	0.56791	523289.1562	-0.26247	7884.6113	0.56211	555.6057	0.3425	461.3357	-0.13721	0.010012	0.00026413	0.80259	27358022	0.76528
013	2019-09-03t2144	1567565219.19	adult	197.8906	146.001	-109.9685	3871.4971	1.1183	681.1155	-0.39422	420.1716	-1.8951	0.010596	-0.032084	1860.9228	0.6697	3224.8699	1.5721	514242.25	-0.37292	7754.3838	0.51601	526.1374	-0.2387	439.3036	-0.66607	0.010001	-0.011208	0.74279	27883178	0.83436
013	2019-09-04t0144	1567579619.56	adult	201.8907	150.0011	-105.9684	1984.5369	-0.67906	676.5259	-0.43081	596.2327	0.29507	0.01061	-0.018369	1382.2367	-0.49971	1727.1757	-0.60279	510100.5	-0.41848	7641.7188	0.47634	544.1512	0.026346	460.2798	-0.27259	0.010005	-0.0066255	0.77403	28389456	0.89944
013	2019-09-04t0544	1567594019.77	adult	205.8908	154.0012	-101.9684	2884.7964	0.18775	699.3743	-0.19808	567.5468	-0.065394	0.010596	-0.031872	1627.7925	0.12541	2100.7508	-0.04813	528027.5625	-0.17694	6778.2368	0.096376	553.4337	0.13471	469.8815	-0.12524	0.010005	-0.0065531	0.84235	28430994	0.86983
013	2019-09-04t0944	1567608419.69	adult	209.8907	158.0011	-97.9684	2184.4958	-0.47634	662.7742	-0.54512	533.4592	-0.49453	0.01061	-0.018039	1582.6377	0.031295	1959.0942	-0.2438	499731.75	-0.53317	6296.7827	-0.10964	543.819	-0.0771	459.6203	-0.39335	0.010005	-0.0074589	0.75781	28537444	0.85623
013	2019-09-04t1344	1567622821.37	adult	213.8912	162.0016	-93.9679	1854.9919	-0.78498	711.837	-0.057177	566.7322	-0.079259	0.01061	-0.017796	1598.2072	0.086734	1804.1598	-0.45807	536725.125	-0.045461	5171.5532	-0.60637	556.7533	0.091316	472.3283	-0.18145	0.010004	-0.0082279	0.86716	28940036	0.90473
013	2019-09-04t1744	1567637221.19	adult	217.8911	166.0016	-89.968	3241.0093	0.54728	692.5503	-0.234	526.9515	-0.58023	0.010624	-0.0038893	1471.481	-0.20876	2084.9977	-0.041741	521490.375	-0.23141	5394.5684	-0.494	562.9015	0.14491	478.3102	-0.10957	0.010013	0.0009038	0.76001	28501954	0.78634
013	2019-09-05t0920	1567693359.52	adult	233.4851	181.5955	-74.374	2765.5525	0.13017	627.5453	-0.80984	487.121	-1.0739	0.010638	0.0099548	1467.1989	-0.1509	2076.19	-0.013201	471914.125	-0.81467	5335.7651	-0.49205	530.2808	-0.53654	453.3045	-0.80196	0.010001	-0.011392	0.17216	27254314	0.46577
013	2019-09-05t1320	1567707766.18	adult	237.487	185.5974	-70.3722	3873.8167	1.2027	763.8518	0.53725	569.8885	-0.0045064	0.010638	0.0098983	1748.6889	0.56927	3057.4818	1.4069	574416.5625	0.52874	5908.0684	-0.21899	559.449	-0.11227	480.6618	-0.28286	0.010014	0.001995	0.25912	29999896	0.97411
013	2019-09-05t1720	1567722167.4	adult	241.4873	189.5977	-66.3718	3668.8503	1.0172	727.5662	0.19778	487.4166	-1.0672	0.01061	-0.017535	1906.9896	0.9852	2685.0864	0.88315	548584.9375	0.20913	4508.3594	-0.86475	561.689	-0.11648	478.8701	-0.36561	0.010002	-0.0098145	0.20745	28639396	0.69398
013	2019-09-05t2120	1567736570.18	adult	245.4881	193.5985	-62.371	2010.434	-0.56667	637.905	-0.66713	543.2249	-0.33859	0.010596	-0.031227	1319.3809	-0.46715	1720.9756	-0.48961	481618.2812	-0.64719	6057.2588	-0.13377	558.7473	-0.20126	483.0732	-0.32458	0.010019	0.0063716	0.28367	27718338	0.50142
013	2019-09-06t0120	1567750966.53	adult	249.4871	197.5975	-58.3721	2973.071	0.36927	647.4047	-0.5598	446.3025	-1.6025	0.010596	-0.031285	1602.2238	0.26162	2561.6686	0.72807	488790.5	-0.53968	6252.3154	-0.034251	555.1718	-0.29461	477.3344	-0.48888	0.010001	-0.011335	0.2226	26979130	0.34617
013	2019-09-06t0520	1567765361.68	adult	253.4857	201.5961	-54.3734	3223.6421	0.62117	737.2792	0.34067	634.6832	0.87527	0.01061	-0.017709	1502.0741	0.028439	2563.3162	0.74154	555908.5	0.35193	5614.811	-0.32705	569.8273	-0.10623	485.3492	-0.36873	0.010014	0.0017648	0.38137	27825808	0.48768
013	2019-09-06t0920	1567779762.16	adult	257.4859	205.5963	-50.3733	3302.8455	0.70835	642.2875	-0.58191	439.0585	-1.7002	0.01061	-0.017763	1475.2366	-0.020601	2559.1547	0.74671	484284.75	-0.57008	7077.3877	0.37311	602.3073	0.35262	514.1482	0.18227	0.01002	0.0076657	0.31379	27951878	0.49467
013	2019-09-06t1319	1567794114.79	adult	261.4727	209.5831	-46.3864	2858.3159	0.28928	624.6635	-0.74221	473.7399	-1.2405	0.010596	-0.031447	1500.9433	0.063532	2378.1486	0.49813	471620.9062	-0.72198	5723.4341	-0.26132	588.684	0.10565	496.3212	-0.23164	0.01001	-0.0018581	0.7782	27463288	0.3896
013	2019-09-06t1719	1567808515.78	adult	265.473	213.5834	-42.3862	4160.2271	1.5607	747.7087	0.49421	520.6353	-0.61253	0.010811	0.17683	2000.0219	1.3565	3354.5783	1.9101	553304.4375	0.36746	6337.5171	0.03946	598.7944	0.22042	502.439	-0.14933	0.010011	-0.0009463	0.79242	27812802	0.43831
013	2019-09-06t1742	1567809903.92	adult	265.8586	213.969	-42.0006	3304.8435	0.73332	721.9399	0.23985	569.9352	0.047134	0.010652	0.023235	1681.9285	0.54677	2846.327	1.1821	542176.875	0.2226	5252.4492	-0.4786	596.3748	0.18013	503.8941	-0.12341	0.010017	0.0051638	0.39645	27564440	0.39185
013	2019-09-06t2142	1567824307.8	adult	269.8597	217.9701	-37.9995	3633.7053	1.0637	740.5565	0.44235	544.322	-0.28873	0.010624	-0.0042718	1760.0444	0.7686	3025.3676	1.4503	557639	0.44362	5340.6553	-0.43003	597.8977	0.165	502.4479	-0.19766	0.010014	0.0019188	0.54027	27225870	0.3166
013	2019-09-07t0142	1567838703.95	adult	273.8586	221.969	-34.0006
013	2019-09-07t0542	1567853104.47	adult	277.8587	225.9691	-30.0004
013	2019-09-07t0942	1567867503.61	adult	281.8585	229.9689	-26.0006
013	2019-09-07t1342	1567881904.13	adult	285.8586	233.969	-22.0005
013	2019-09-07t1742	1567896303.9	adult	289.8586	237.969	-18.0006
013	2019-09-07t2142	1567910704.37	adult	293.8587	241.9691	-14.0004
013	2019-09-08t0142	1567925104.23	adult	297.8587	245.9691	-10.0005
013	2019-09-08t0542	1567939504.16	adult	301.8586	249.9691	-6.0005
013	2019-09-08t0942	1567953904.13	adult	305.8586	253.969	-2.0005
013	2019-09-08t1342	1567968307.73	dead	309.8596	257.97	2.0005
014	2019-08-26t1357	1566846016.46	larva	0	-53.7788	-281.7481
014	2019-08-26t1744	1566859618.74	larva	3.7784	-50.0004	-277.9696
014	2019-08-26t2144	1566874020.15	larva	7.7788	-46	-273.9692
014	2019-08-27t0144	1566888418.94	larva	11.7785	-42.0004	-269.9696
014	2019-08-27t0544	1566902819.3	larva	15.7786	-38.0003	-265.9695
014	2019-08-27t0944	1566917218.77	larva	19.7784	-34.0004	-261.9696
014	2019-08-27t1344	1566931619.6	larva	23.7786	-30.0002	-257.9694
014	2019-08-27t1744	1566946020.28	larva	27.7788	-26	-253.9692
014	2019-08-27t2144	1566960419.72	larva	31.7787	-22.0002	-249.9694
014	2019-08-28t0144	1566974819.86	larva	35.7787	-18.0001	-245.9693	2855.8743	0.36929	645.4304	0.72678	448.5585	0.46433	0.01061	-0.024419	1699.1384	0.61313	2360.4942	0.44504	486654.5312	0.74401	4406.7988	0.12712	544.0216	1.4795	396.3419	0.97303	0.010027	0.0014163	0.30537	7378565	-0.54239
014	2019-08-28t0544	1566989219.88	larva	39.7787	-14.0001	-241.9693	2445.145	0.019066	626.5232	0.36723	481.3244	0.71334	0.01061	-0.023832	1313.3487	-0.3883	1786.1215	-0.26249	472398.5	0.38299	4715.6558	0.2645	561.6302	1.7834	431.6311	1.4921	0.010038	0.013586	0.53197	11189921	0.63704
014	2019-08-28t0944	1567003620.54	larva	43.7789	-9.9999	-237.9691	1651.3707	-0.63955	575.5587	-0.32442	452.7457	0.17026	0.010568	-0.064036	1243.4932	-0.61475	1485.7409	-0.65551	435697.9375	-0.28662	4772.8413	0.2312	459.2857	0.46729	367.6738	0.48126	0.010032	0.008407	0.29858	12178420	0.71018
014	2019-08-28t1344	1567018020.12	larva	47.7788	-6.0001	-233.9693	2381.9678	-0.087244	670.346	0.53399	484.2608	0.40442	0.010624	-0.0090351	1689.1514	0.40927	2069.4772	0.013486	504770.5625	0.54044	5992.7554	0.97416	512.1114	1.2507	433.7532	1.5155	0.010025	0.0031164	1.0449	16295384	1.965
014	2019-08-28t1744	1567032419.92	larva	51.7787	-2.0001	-229.9693	753.8283	-1.4237	474.6561	-1.6572	460.0732	-0.056218	0.010667	0.032737	679.3059	-2.0879	721.3018	-1.6641	355992.0938	-1.6742	2703.574	-1.2892	397.2087	-0.37653	339.0331	-0.073634	0.010023	0.001973	-0.91393	15337021	1.3008
014	2019-08-28t2144	1567046820.69	adult	55.779	2.0001	-225.9691	1243.9714	-1.0633	641.4475	-0.052318	606.2826	1.5729	0.01061	-0.021578	1035.3538	-1.2807	1151.1438	-1.1812	483651.4375	-0.038453	3442.6843	-0.86549	470.4552	0.74308	423.5468	1.3264	0.01001	-0.0098106	-0.45925	17248768	1.7101
014	2019-08-29t0144	1567061220.49	adult	59.7789	6.0001	-221.9692	2507.6938	-0.070556	585.7656	-0.76139	410.5228	-0.94439	0.010596	-0.034644	1538.4323	-0.1233	2002.8791	-0.16306	442253.0312	-0.74138	5242.9604	0.24357	465.0244	0.70011	422.1156	1.2866	0.010018	-0.0001798	-0.66862	18288480	1.794
014	2019-08-29t0544	1567075621.26	adult	63.7791	10.0003	-217.9689	812.813	-1.4823	499.9973	-1.7669	467.8004	-0.39791	0.010624	-0.0067884	736.9603	-2.1003	787.015	-1.7257	376497.9375	-1.764	3480.8179	-0.97188	445.9338	0.42425	404.9395	0.95295	0.010003	-0.014231	-0.52404	20060780	2.1384
014	2019-08-29t0944	1567090020.48	adult	67.7789	14	-213.9692	1117.1833	-1.2682	611.0276	-0.75813	595.3727	0.95545	0.010582	-0.04714	951.2773	-1.6365	1038.9594	-1.4543	461936.875	-0.72957	4248.1602	-0.54336	439.7363	0.34833	392.7895	0.69184	0.01001	-0.0058933	-0.24973	18713418	1.3762
014	2019-08-29t1344	1567104420.49	adult	71.7789	18.0001	-209.9692	2954.3083	0.2138	684.0048	-0.14522	451.1956	-0.85496	0.01061	-0.019444	2099.064	1.0571	2659.2942	0.58063	515739.625	-0.1319	6587.1167	0.87526	454.6527	0.65917	415.0472	1.1014	0.010012	-0.0031305	0.53273	19708284	1.4521
014	2019-08-29t1744	1567118820.64	adult	75.7789	22.0001	-205.9691	3002.593	0.22656	666.3136	-0.44531	441.1473	-1.091	0.010652	0.021975	1789.9155	0.26493	2451.2539	0.28388	500401.5312	-0.45907	4699.9761	-0.37492	425.6252	0.14829	393.7174	0.6446	0.010005	-0.008758	-0.5814	19228046	1.0333
014	2019-08-29t2144	1567133220.92	adult	79.779	26.0002	-201.969	4757.6621	1.6637	887.6891	1.6743	629.8902	0.95475	0.010624	-0.0053671	2044.974	0.83139	3296.8692	1.3616	668429.875	1.6783	6052.9131	0.40073	475.4487	1.1514	432.6817	1.4525	0.010019	0.0059004	0.063003	20689624	1.32
014	2019-08-30t0144	1567147621.05	adult	83.7791	30.0002	-197.969	1710.3156	-0.89996	715.539	-0.12564	594.487	0.47411	0.010638	0.0083671	1365.4592	-0.83253	1604.3424	-0.88193	538085.3125	-0.13094	8089.6621	1.5203	487.1793	1.3566	451.7126	1.8325	0.01	-0.013033	-0.22798	21289736	1.3389
014	2019-08-30t0544	1567162021.37	adult	87.7791	34.0003	-193.9689	5322.394	2.0978	864.9854	1.3191	602.5304	0.50281	0.010638	0.0083481	2359.9534	1.5399	3604.0081	1.7352	650469	1.3107	6703.8442	0.58887	445.4621	0.40353	399.6004	0.57166	0.010006	-0.0066129	0.48111	20166958	0.80073
014	2019-08-30t0944	1567176421.37	adult	91.7791	38.0003	-189.9689	1567.3081	-1.0609	827.2017	0.89438	784.6135	2.5305	0.010681	0.049627	1270.1251	-1.1284	1408.5279	-1.1959	619574.0625	0.8532	6549.5513	0.39711	518.7197	1.8757	476.5625	2.2675	0.010016	0.0028746	0.34005	24083118	1.935
014	2019-08-30t1344	1567190821.53	adult	95.7792	42.0003	-185.9689	3656.6807	0.67208	818.1944	0.77371	573.955	0.096095	0.010681	0.049586	2099.0344	0.88259	3331.1855	1.3493	612827.625	0.73276	6616.5981	0.33526	510.1883	1.589	460.8775	1.8091	0.010013	0.00016721	0.31978	22521754	1.2814
014	2019-08-30t1744	1567205223.67	adult	99.7798	46.0009	-181.9683	2161.6272	-0.5969	869.7726	1.285	698.7968	1.5165	0.01061	-0.019154	1788.8739	0.11348	2054.7518	-0.37129	655808.5625	1.2988	10482.0957	2.2366	496.9369	1.1821	442.7003	1.2762	0.010002	-0.010581	0.28212	21314616	0.76256
014	2019-08-30t2144	1567219622.06	adult	103.7793	50.0005	-177.9687	1862.4309	-0.86393	734.5478	-0.10227	612.6787	0.51918	0.010624	-0.005564	1422.3139	-0.80272	1657.581	-0.91948	553114.5	-0.097691	8389.8047	1.0515	525.2805	1.6878	469.0188	1.8105	0.010003	-0.0095175	0.50994	21897894	0.8312
014	2019-08-31t0144	1567234022.34	adult	107.7794	54.0006	-173.9686	1233.8807	-1.4128	665.7015	-0.80986	595.2845	0.32065	0.010638	0.0080358	1065.5419	-1.7061	1140.2135	-1.636	500607.5625	-0.8128	4909.2412	-0.73726	516.5553	1.3695	456.0308	1.3962	0.010011	-0.0017955	1.694	21569284	0.61617
014	2019-08-31t0544	1567248421.33	adult	111.7791	58.0003	-169.9689	2637.8821	-0.22834	630.9696	-1.1659	456.4033	-1.3257	0.010652	0.021687	1649.5813	-0.22719	2244.6785	-0.13492	473858.1562	-1.1762	8142.4551	0.76162	446.8392	-0.33723	386.9932	-0.42126	0.010004	-0.0086483	-0.55936	19921880	-0.0054756
014	2019-08-31t0944	1567262821.94	adult	115.7793	62.0005	-165.9688	4401.2847	1.2851	675.069	-0.69686	453.2418	-1.3696	0.010596	-0.033134	1891.1755	0.40297	2879.3881	0.74346	509677.0625	-0.67205	8363.6816	0.8004	510.3378	0.97637	449.9326	1.0465	0.010015	0.002468	1.0486	22371166	0.66881
014	2019-08-31t1344	1567277222.14	adult	119.7794	66.0005	-161.9687	1848.7626	-0.9239	673.6113	-0.69801	556.0638	-0.11534	0.010596	-0.03322	1299.736	-1.1117	1669.996	-0.93226	508576.5	-0.67314	5457.2896	-0.5946	547.0204	1.7033	489.8286	1.9723	0.010016	0.0037613	-0.026494	23594084	0.95684
014	2019-08-31t1744	1567291621.61	adult	123.7792	70.0004	-157.9688	2117.5884	-0.69536	621.1464	-1.2382	490.5797	-0.91291	0.010596	-0.03329	1316.7831	-1.0581	1721.6036	-0.85926	468965.5	-1.2136	7777.9541	0.43459	532.6452	1.2554	462.1338	1.172	0.010002	-0.010092	1.3417	24177830	1.048
014	2019-08-31t2144	1567306022.35	adult	127.7794	74.0006	-153.9686	2801.2954	-0.095347	736.8325	0.010372	518.8566	-0.55746	0.010582	-0.046929	1931.994	0.56545	2384.4605	0.07991	557045.375	0.045851	7487.606	0.27196	533.2061	1.1577	462.5662	1.0968	0.010013	0.0014149	1.0377	22738038	0.52214
014	2019-09-01t0144	1567320441.13	adult	131.7846	78.0058	-149.9634	2476.8345	-0.37991	649.0308	-0.90476	498.8747	-0.80305	0.010667	0.035172	1642.6028	-0.17348	2223.2038	-0.13784	486773.0625	-0.92631	6095.667	-0.37499	532.8336	1.0423	467.2026	1.139	0.0099998	-0.011809	0.81804	22699242	0.43305
014	2019-09-01t0544	1567334838.94	adult	135.784	82.0052	-145.964	1739.1146	-1.0346	639.8909	-0.9819	546.4109	-0.20924	0.01061	-0.019685	1206.6104	-1.2925	1504.6309	-1.1474	482477.7188	-0.96703	5988.5483	-0.42829	503.1921	0.23644	449.3421	0.57392	0.010014	0.0028214	-0.47293	22510802	0.30561
014	2019-09-01t0944	1567349237.37	adult	139.7836	86.0047	-141.9645	3824.5339	0.85146	854.2413	1.3003	634.0868	0.89235	0.010667	0.035231	2136.744	1.158	2958.5529	0.94514	640681	1.2664	5639.5889	-0.58849	517.0416	0.47288	449.535	0.49737	0.010015	0.0040875	0.039885	23385790	0.49838
014	2019-09-01t1344	1567363631.79	adult	143.782	90.0032	-137.966	1594.0563	-1.1632	686.86	-0.45037	587.6697	0.3077	0.01061	-0.019596	1305.0828	-0.98907	1471.2338	-1.1751	517892.4062	-0.43601	7739.6641	0.34659	511.4234	0.25175	455.9586	0.59754	0.010009	-0.0022084	-0.49721	24730392	0.8262
014	2019-09-01t1744	1567378022.63	adult	147.7795	94.0006	-133.9686	2831.5784	-0.023562	780.5635	0.54128	610.9513	0.59554	0.010596	-0.033155	1926.7211	0.64515	2532.7104	0.37312	589325.4375	0.56588	9342.3184	1.0601	525.6379	0.50908	451.7835	0.40417	0.010009	-0.0018527	0.29985	22371150	0.077736
014	2019-09-01t2144	1567392422.93	adult	151.7796	98.0007	-129.9685	4117.9922	1.1792	765.7139	0.39229	550.265	-0.17817	0.010652	0.021632	2065.9884	1.0226	3164.4795	1.3137	575051.125	0.37423	8436.4473	0.66015	547.0405	0.93503	486.7953	1.3067	0.010015	0.0042452	0.033007	25452702	0.8941
014	2019-09-02t0144	1567406823.87	adult	155.7798	102.001	-125.9682	1447.3571	-1.2811	835.8874	1.1247	800.5454	2.9605	0.010695	0.063092	1274.0602	-1.0039	1368.2631	-1.2888	625243.75	1.0686	5708.7373	-0.54783	540.048	0.69318	488.9653	1.2831	0.010014	0.0023139	-0.51199	22327744	-0.035662
014	2019-09-02t0544	1567421223.09	adult	159.7796	106.0008	-121.9684	3565.4468	0.71011	809.3488	0.85262	570.9008	0.060007	0.010568	-0.060247	2295.1012	1.6506	3299.469	1.5652	612677	0.89851	11411.7383	1.9986	540.1387	0.62052	482.0297	0.99814	0.010001	-0.010301	-0.56726	22899722	0.075109
014	2019-09-02t0944	1567435623.22	adult	163.7797	110.0008	-117.9684	1292.3414	-1.4071	775.7225	0.50922	732.4742	2.0708	0.010596	-0.033086	1129.8556	-1.3348	1202.5095	-1.5062	585670.5	0.53264	2836.2285	-1.8127	599.0622	1.861	543.9766	2.5425	0.010026	0.01503	-0.30796	15714000	-1.8616
014	2019-09-02t1344	1567450023.75	adult	167.7798	114.001	-113.9683	2079.677	-0.65358	809.7035	0.85999	712.9138	1.8113	0.010652	0.021666	1427.5244	-0.54732	1727.5412	-0.71426	608087.3125	0.83936	8223.7129	0.60435	516.3133	-0.042552	458.5479	0.21191	0.010008	-0.0032799	-0.56915	22544820	-0.10221
014	2019-09-02t1744	1567464423.92	adult	171.7799	118.001	-109.9682	2416.1765	-0.32305	808.5153	0.8493	639.7794	0.88795	0.010638	0.007982	1905.5166	0.69768	2203.6912	0.0070381	608003.5	0.83965	6976.8354	0.062986	505.8083	-0.31892	459.7497	0.17401	0.010014	0.0024882	-0.76155	23386552	0.073622
014	2019-09-02t2144	1567478823.37	adult	175.7797	122.0009	-105.9684	3710.6467	0.91571	855.269	1.3212	672.6728	1.2871	0.010582	-0.0465	2017.2035	0.99783	3195.1412	1.4887	646583.375	1.3553	6773.1919	-0.011179	518.8576	-0.095354	465.3484	0.24473	0.010016	0.0043677	-0.97824	23311752	0.017132
014	2019-09-03t0144	1567493224.19	adult	179.7799	126.0011	-101.9681	2317.8276	-0.39723	879.7611	1.5633	716.3318	1.8221	0.010624	-0.0053604	1858.4711	0.60589	2089.0191	-0.13552	662460.125	1.5627	6704.1484	-0.023874	529.9763	0.07104	487.4806	0.69761	0.0099998	-0.01178	-0.97536	23266490	-0.028578
014	2019-09-03t0544	1567507624.35	adult	183.78	130.0011	-97.9681	1538.7904	-1.1302	797.4564	0.73923	715.3857	1.8027	0.010582	-0.046081	1369.52	-0.61423	1474.363	-1.0274	602877.0625	0.77216	4645.9653	-0.93197	566.6561	0.72363	522.305	1.4215	0.01002	0.0085562	-0.77173	23525296	-0.00144
014	2019-09-03t0944	1567522024.03	adult	187.7799	134.001	-93.9682	3493.9146	0.73916	817.9307	0.94246	641.8716	0.88149	0.010695	0.063832	1916.1975	0.77523	2934.4087	1.1284	611812.125	0.8897	8374.1475	0.75917	487.9898	-0.8335	438.2411	-0.5685	0.010001	-0.01094	-0.88237	23470356	-0.047015
014	2019-09-03t1344	1567536424.32	adult	191.78	138.0011	-89.9681	3537.1531	0.78821	802.3761	0.78988	594.1829	0.28217	0.01061	-0.018598	2186.0268	1.4602	3204.163	1.531	604991.5625	0.80158	4614.0596	-0.91756	539.2107	0.074354	495.0358	0.63479	0.010021	0.009374	-0.68902	22329792	-0.33241
014	2019-09-03t1744	1567550824.92	adult	195.7801	142.0013	-85.9679	4630.2749	1.8387	846.6025	1.2266	599.5582	0.34341	0.010638	0.0088691	2222.5735	1.5612	3581.714	2.0896	636645.125	1.216	6590.0503	-0.015437	525.8124	-0.2195	473.3477	0.094737	0.010016	0.0040824	-0.88562	24936128	0.2145
014	2019-09-03t2144	1567565224.29	adult	199.78	146.0011	-81.9681	4122.2876	1.361	767.0928	0.45115	488.5532	-1.0455	0.010652	0.022692	2206.0294	1.5318	3368.6812	1.7853	576086.6875	0.4332	5843.9849	-0.3406	545.2805	0.073792	500.9232	0.6212	0.010015	0.0031365	-0.5432	21996072	-0.44795
014	2019-09-04t0144	1567579624.67	adult	203.7801	150.0012	-77.968	2211.8228	-0.45933	811.0164	0.8866	672.8387	1.2496	0.010638	0.0090585	1712.5533	0.32545	2083.5621	-0.078625	609884.3125	0.87733	5421.5654	-0.52093	556.275	0.21018	511.1593	0.77151	0.010013	0.00095757	-0.73095	26166618	0.412
014	2019-09-04t0544	1567594024.93	adult	207.7801	154.0013	-73.9679	1944.5375	-0.70959	782.8382	0.62041	668.2086	1.1926	0.01061	-0.018154	1596.5979	0.056571	1778.9304	-0.5116	590260	0.63225	2145.979	-1.99	577.3318	0.51538	536.5154	1.2432	0.010019	0.0067113	-0.85501	22185706	-0.43984
014	2019-09-04t0944	1567608424.79	adult	211.7801	158.0012	-69.968	1480.0574	-1.1487	774.6088	0.54759	732.11	1.9931	0.010667	0.03695	1273.9097	-0.72167	1374.3939	-1.0878	580956.625	0.51941	2430.2817	-1.8505	531.573	-0.30459	495.5343	0.32617	0.010016	0.0039408	-1.1261	23245688	-0.23963
014	2019-09-04t1344	1567622826.7	adult	215.7806	162.0018	-65.9674	4489.7603	1.7387	924.345	2.0134	675.8591	1.2925	0.010681	0.051022	2449.6248	2.1933	3566.8344	2.0976	692334.375	1.9657	6978.5103	0.21714	558.9059	0.10428	504.1157	0.45182	0.010004	-0.0080075	-0.84378	27319320	0.564
014	2019-09-04t1744	1567637226.39	adult	219.7805	166.0017	-61.9675	3228.3435	0.53852	711.0718	-0.04736	512.9329	-0.75518	0.010568	-0.058253	1874.5371	0.79313	2780.5153	0.96548	538281.3125	-0.0084012	3228.3435	-1.4753	563.595	0.13623	540.3194	1.1501	0.010015	0.002764	-0.73197	22679064	-0.38176
014	2019-09-05t0920	1567693364.74	adult	235.3745	181.5957	-46.3735	1424.5151	-1.1501	736.8109	0.26448	671.5868	1.3007	0.010652	0.02367	1207.1009	-0.79024	1323.8772	-1.0883	553344.9375	0.24717	3120.8027	-1.5169	551.2272	-0.22164	518.2076	0.51638	0.010008	-0.0040182	-1.1327	25005318	0.024616
014	2019-09-05t1320	1567707771.48	adult	239.3764	185.5975	-42.3717	2930.8462	0.30323	866.0704	1.5457	674.9918	1.3579	0.01071	0.07894	2010.9745	1.2337	2675.022	0.86292	646954.5625	1.478	2930.8462	-1.6026	598.174	0.47872	556.0251	1.2514	0.010009	-0.0027162	-0.73505	22768896	-0.41594
014	2019-09-05t1720	1567722172.73	adult	243.3767	189.5979	-38.3713	1842.5551	-0.7326	827.0513	1.181	736.2256	2.167	0.010695	0.064991	1469.5856	-0.10009	1740.2891	-0.46781	618634.375	1.1275	2061.1912	-2.0068	626.9308	0.885	594.9361	2.0097	0.01004	0.028155	-0.7617	13674616	-2.1468
014	2019-09-05t2120	1567736575.53	adult	247.3775	193.5987	-34.3705	1736.2521	-0.82641	772.1996	0.65943	648.2104	1.0348	0.010681	0.05108	1490.4417	-0.029383	1629.7018	-0.6153	578377.5	0.62028	1736.2521	-2.1583	618.2877	0.70535	584.3909	1.7473	0.0099996	-0.012511	-0.86321	17621816	-1.4017
014	2019-09-06t0120	1567750971.87	adult	251.3765	197.5977	-30.3716	2650.5083	0.063201	627.5098	-0.74909	445.6171	-1.612	0.010638	0.0096911	1645.2628	0.37928	2412.8869	0.51981	471887.3438	-0.75369	6603.9365	0.13525	558.8722	-0.25509	515.3387	0.27538	0.010001	-0.010736	-1.0645	27548488	0.4448
014	2019-09-06t0520	1567765366.97	adult	255.3751	201.5963	-26.3729	2810.0442	0.22701	793.754	0.90589	645.2029	1.0195	0.010681	0.050968	1821.3386	0.84444	2349.8907	0.44056	594521.75	0.86488	5035.3525	-0.59777	582.4423	0.06933	539.6884	0.73446	0.010017	0.0053016	-0.68199	25350218	0.022529
014	2019-09-06t0920	1567779767.41	adult	259.3753	205.5964	-22.3728	1170.8109	-1.3471	724.7195	0.24056	688.5988	1.6074	0.010596	-0.031419	1059.8415	-1.0656	1112.7683	-1.3233	547163.25	0.26136	1539.4417	-2.2518	638.4814	0.88526	610.3705	2.1547	0.010025	0.01318	-1.0823	17386488	-1.4506
014	2019-09-06t1319	1567794120.25	adult	263.3622	209.5833	-18.3859	2704.9785	0.14582	833.9228	1.3403	693.5112	1.6889	0.010695	0.064712	1775.9908	0.77308	2180.661	0.2201	623774.25	1.2849	2704.9785	-1.6973	606.3267	0.3551	570.6034	1.2879	0.010016	0.0035634	-0.74841	21611910	-0.68289
014	2019-09-06t1719	1567808521.38	adult	267.3625	213.5836	-14.3856	3058.2046	0.49854	739.8856	0.42469	521.6161	-0.59713	0.010624	-0.004232	1786.3231	0.82177	2582.7418	0.80821	557133.875	0.42603	5392.8062	-0.40903	540.1234	-0.68262	486.1499	-0.50852	0.010015	0.0032984	-0.72773	26587036	0.20967
014	2019-09-06t1742	1567809909.3	adult	267.748	213.9692	-14	2693.3992	0.14601	718.7013	0.21561	624.5026	0.78262	0.010638	0.0094658	1461.0405	-0.0081736	2247.1049	0.3278	540463.375	0.20794	6515.7002	0.12976	543.352	-0.63718	483.7584	-0.56249	0.010003	-0.0089512	-0.69422	27321912	0.34122
014	2019-09-06t2142	1567824313.33	adult	271.7491	217.9703	-9.9989	1861.225	-0.65114	594.9299	-1.0023	543.1212	-0.30167	0.010638	0.0093997	1100.055	-0.91642	1573.9593	-0.62654	447387.25	-1.0054	6928.0449	0.33746	536.2728	-0.77688	477.2249	-0.74293	0.010013	0.00093695	-0.62773	27903346	0.43183
014	2019-09-07t0142	1567838709.27	adult	275.748	221.9692	-6.0001
014	2019-09-07t0542	1567853109.92	adult	279.7482	225.9693	-1.9999
014	2019-09-07t0942	1567867508.98	dead	283.7479	229.9691	1.9999
015	2019-08-26t1357	1566846021.07	egg	-1.8892	-49.7788	-245.3774
015	2019-08-26t1744	1566859623.44	larva	1.8892	-46.0003	-241.599
015	2019-08-26t2144	1566874024.81	larva	5.8896	-42	-237.5986
015	2019-08-27t0144	1566888423.67	larva	9.8893	-38.0003	-233.5989
015	2019-08-27t0544	1566902823.89	larva	13.8893	-34.0002	-229.5988
015	2019-08-27t0944	1566917223.32	larva	17.8892	-30.0004	-225.599
015	2019-08-27t1344	1566931624.16	larva	21.8894	-26.0001	-221.5988
015	2019-08-27t1744	1566946024.99	larva	25.8896	-21.9999	-217.5985
015	2019-08-27t2144	1566960424.27	larva	29.8894	-18.0001	-213.5987
015	2019-08-28t0144	1566974824.59	larva	33.8895	-14	-209.5986	1203.3905	-0.91326	478.5794	-1.014	379.3683	-0.37809	0.010652	0.016392	1001.1529	-1.0687	1124.6634	-0.98854	359413.125	-1.0236	2314.7974	-1.2552	413.3571	-0.19611	307.7609	-0.31721	0.010018	-0.0087682	-0.79441	6065602	-0.91666
015	2019-08-28t0544	1566989224.47	larva	37.8895	-10	-205.5987	3748.0979	1.0589	495.2127	-0.97569	293.2123	-1.6764	0.01061	-0.024107	1510.6045	0.12044	2730.3438	0.86828	373390.4062	-0.96437	6788.9175	1.6988	433.4574	0.080232	256.3871	-1.1471	0.010004	-0.020737	1.2969	7885457.5	-0.50311
015	2019-08-28t0944	1567003625.18	larva	41.8897	-5.9998	-201.5985	2950.6721	0.40509	528.2687	-0.76149	326.5607	-1.3798	0.010638	0.0038349	1644.4961	0.38746	2237.2176	0.25811	397258.0312	-0.76449	5688.3726	0.88172	479.4475	0.72181	348.7837	0.20458	0.010009	-0.014402	1.2725	10154698	0.076525
015	2019-08-28t1344	1567018024.78	larva	45.8896	-2	-197.5986	3627.2498	0.91866	715.4919	1.0818	526.4225	1.0179	0.010596	-0.036592	1738.7104	0.55709	2809.2267	0.91872	540196.4375	1.1095	6775.8667	1.5357	562.1016	1.9177	453.4814	1.833	0.010001	-0.021297	1.4284	13151491	0.92089
015	2019-08-28t1744	1567032424.5	adult	49.8895	2	-193.5987	4166.9678	1.3282	587.1714	-0.41602	351.859	-1.3317	0.010582	-0.049625	1763.6293	0.55882	2537.1809	0.56593	443901.625	-0.38665	4785.2837	0.12817	451.2524	0.40441	410.6001	1.1313	0.010021	-0.00054229	-0.68991	14725268	1.2134
015	2019-08-28t2144	1567046825.34	adult	53.8897	6.0002	-189.5984	1957.3936	-0.47276	597.0416	-0.4495	472.6012	0.017427	0.010667	0.033034	1340.3506	-0.52	1759.5954	-0.41424	447781.2188	-0.46974	5202.0371	0.32982	416.7399	-0.083818	354.0535	0.15119	0.010025	0.0044259	0.47535	14217497	0.73142
015	2019-08-29t0144	1567061225.2	adult	57.8897	10.0002	-185.5985	2608.4309	0.024232	622.7286	-0.31773	424.6666	-0.71041	0.010554	-0.075581	1654.0112	0.1807	2115.6459	-0.0079362	472028.3125	-0.27037	5644.2847	0.54311	361.4283	-0.94092	298.5681	-0.87665	0.010008	-0.011491	0.75895	12965516	-0.006969
015	2019-08-29t0544	1567075625.86	adult	61.8899	14.0003	-181.5983	2287.8428	-0.26433	646.8868	-0.20223	513.098	0.20659	0.010624	-0.0070519	1452.1251	-0.35918	1826.6672	-0.40092	487105.75	-0.19772	6144.0591	0.78837	451.9046	0.50784	399.5981	0.86879	0.010004	-0.01347	-0.031573	17435836	1.334
015	2019-08-29t0944	1567090025.01	adult	65.8897	18.0001	-177.5985	2304.0449	-0.28004	664.3807	-0.15485	507.0515	-0.0090937	0.010695	0.062378	1636.071	0.028611	2001.3806	-0.21499	496956.75	-0.19548	3813.2119	-0.79153	410.5196	-0.1666	356.7471	0.02953	0.010009	-0.0074473	-0.73589	17635920	1.1257
015	2019-08-29t1344	1567104425.23	adult	69.8897	22.0002	-173.5985	2413.0544	-0.21941	634.0768	-0.59048	441.472	-0.90781	0.010596	-0.033285	1662.0194	0.037423	2134.9806	-0.077595	478728.0312	-0.56951	5469.0229	0.19961	372.6291	-0.84713	328.7097	-0.5841	0.010007	-0.008888	-1.0595	17650696	0.86083
015	2019-08-29t1744	1567118825.24	adult	73.8897	26.0002	-169.5985	3431.4839	0.59469	800.4258	0.9601	605.9066	0.85378	0.010652	0.021858	1944.2147	0.65838	2808.4382	0.75928	601119.8125	0.94331	6373.2861	0.70337	489.597	1.3564	440.2829	1.6121	0.010012	-0.0025875	-0.23604	21272012	1.8533
015	2019-08-29t2144	1567133225.63	adult	77.8898	30.0003	-165.5984	2238.3367	-0.42161	651.2283	-0.64511	544.73	0.040206	0.01061	-0.019081	1447.2398	-0.57532	1957.3149	-0.37277	491026.1562	-0.63236	5483.5508	0.077632	403.6228	-0.30378	362.8486	-0.042899	0.010001	-0.012859	-1.4101	18080686	0.53544
015	2019-08-30t0144	1567147625.67	adult	81.8898	34.0003	-161.5983	4064.4951	1.0777	831.5508	1.0845	560.4836	0.13485	0.010582	-0.04626	2350.1567	1.5538	3461.433	1.5715	628652.375	1.1216	4717.1235	-0.45758	470.1894	1.0035	424.7614	1.2371	0.010007	-0.0066957	-0.084156	19969882	0.98816
015	2019-08-30t0544	1567162026.09	adult	85.89	38.0004	-157.5982	2562.6787	-0.197	736.3909	0.062383	598.2781	0.49592	0.010681	0.049647	1656.8321	-0.1425	2063.4526	-0.28808	551556.8125	0.02719	5210.019	-0.23441	447.0055	0.46342	396.9352	0.54575	0.010017	0.0038311	-0.18053	20215376	0.89966
015	2019-08-30t0944	1567176426.01	adult	89.8899	42.0004	-153.5982	3693.0085	0.72866	788.1792	0.53225	603.826	0.50457	0.01071	0.077332	1642.405	-0.20435	2790.505	0.65263	588769.875	0.47259	6001.9917	0.13581	486.7735	1.2226	436.4255	1.3656	0.010008	-0.0043644	-0.048043	20913738	0.97458
015	2019-08-30t1344	1567190826.32	adult	93.89	46.0005	-149.5982	5828.7822	2.5008	895.2862	1.5806	627.9241	0.74033	0.01061	-0.019152	2193.9325	1.1243	4214.6966	2.5343	675045.8125	1.5949	5912.499	-3.3163e-05	516.3494	1.7659	458.3435	1.791	0.010023	0.010193	0.46428	21534350	1.0336
015	2019-08-30t1744	1567205228.49	adult	97.8906	50.0011	-145.5976	3374.8687	0.43019	657.2161	-0.86513	500.4814	-0.74984	0.010652	0.021921	1588.9192	-0.37222	2440.2936	0.15434	493569.2812	-0.87719	7648.2129	0.82917	416.2438	-0.53331	356.4554	-0.73041	0.010001	-0.011576	-0.17093	18812556	0.018058
015	2019-08-30t2144	1567219626.88	adult	101.8902	54.0006	-141.598	1890.9486	-0.83233	642.2238	-1.0366	528.9269	-0.44215	0.010568	-0.060015	1192.0461	-1.3685	1574.0826	-1.0235	486163.375	-0.99553	8164.2056	0.99155	479.5719	0.73234	419.7756	0.67197	0.010009	-0.0034227	0.57159	21369724	0.72329
015	2019-08-31t0144	1567234027.12	adult	105.8902	58.0007	-137.5979	4092.1973	1.0184	672.3309	-0.73563	480.0501	-1.0258	0.010596	-0.032919	1757.0362	0.038024	3054.3847	0.9704	507609.8125	-0.71143	6570.1216	0.10878	498.7351	1.0324	436.6198	0.9741	0.010022	0.0091923	0.22165	21299978	0.58632
015	2019-08-31t0544	1567248426.11	adult	109.89	62.0004	-133.5982	1690.4773	-1.0323	562.0103	-1.8785	455.3965	-1.3295	0.01071	0.077077	1254.036	-1.2308	1490.8162	-1.1633	419821.6875	-1.9164	7642.2773	0.56231	443.7051	-0.33848	361.3711	-0.99617	0.010013	0.00036951	0.91602	18257578	-0.48196
015	2019-08-31t0944	1567262826.83	adult	113.8902	66.0006	-129.598	3615.1697	0.60909	584.5953	-1.6451	382.1602	-2.219	0.010568	-0.060215	1611.5983	-0.31821	2907.9601	0.78088	442538.625	-1.6046	7655.1963	0.50324	494.9928	0.69051	427.712	0.54045	0.010003	-0.0093069	0.7914	20783758	0.21924
015	2019-08-31t1344	1567277227.03	adult	117.8902	70.0007	-125.598	2010.8816	-0.77843	629.4124	-1.1698	522.1397	-0.53492	0.01061	-0.019506	1204.2385	-1.3586	1689.2899	-0.90268	474576.9062	-1.1539	7196.3022	0.23487	494.3233	0.5469	417.5179	0.17386	0.01002	0.0080278	0.65623	20670624	0.092913
015	2019-08-31t1744	1567291626.48	adult	121.8901	74.0005	-121.5981	3082.3047	0.15025	636.5999	-1.0818	457.8252	-1.3197	0.01061	-0.01957	1795.9656	0.18417	2737.6769	0.5638	479996.3125	-1.0662	8897.0762	0.97405	509.7095	0.77942	431.9259	0.43711	0.010005	-0.0072576	1.8474	21856344	0.37412
015	2019-08-31t2144	1567306027.25	adult	125.8903	78.0007	-117.5979	4158.7783	1.0999	611.9844	-1.3273	426.9572	-1.7029	0.010596	-0.03325	1668.2043	-0.13149	2786.1791	0.64361	462048.25	-1.303	8365.0576	0.69101	526.6709	1.0597	450.98	0.83564	0.010014	0.0022121	1.1094	22562580	0.50827
015	2019-09-01t0144	1567320446.92	adult	129.8957	82.0062	-113.5924	3306.084	0.35671	648.5582	-0.91989	517.2141	-0.57963	0.01061	-0.019663	1474.9185	-0.61949	2323.65	0.0021493	489012.8438	-0.90471	8193.582	0.58485	528.4149	0.99061	457.9081	0.92974	0.010013	0.0016897	0.85391	23746964	0.78993
015	2019-09-01t0544	1567334844.77	adult	133.8951	86.0056	-109.593	3163.8464	0.23836	670.4301	-0.6676	489.6835	-0.9204	0.01061	-0.019687	1785.3445	0.21177	2490.755	0.25153	505504.25	-0.65276	7463.6733	0.23807	528.668	0.89251	442.795	0.43629	0.010008	-0.0033642	1.2403	23295228	0.57614
015	2019-09-01t0944	1567349242.93	adult	137.8946	90.0051	-105.5935	4051.4351	1.0478	734.1519	0.025826	491.3797	-0.89872	0.010638	0.0076971	1831.6563	0.35262	3010.3602	1.0095	552082.1875	0.019645	6313.9121	-0.28577	531.0158	0.85095	456.7431	0.73378	0.010005	-0.0067834	0.53257	22876162	0.37871
015	2019-09-01t1344	1567363637.08	adult	141.893	94.0035	-101.5952	4044.0789	1.0602	682.2664	-0.50566	438.8976	-1.5612	0.01054	-0.087418	1999.1502	0.80832	3169.0905	1.259	517840.1562	-0.44362	6751.4609	-0.093257	534.8195	0.85126	470.6798	1.0428	0.010017	0.005999	0.34145	24665876	0.84076
015	2019-09-01t1744	1567378027.58	adult	145.8904	98.0008	-97.5978	3595.9778	0.66997	805.8362	0.80269	621.0801	0.72597	0.010596	-0.033188	1845.6946	0.4267	2638.2762	0.51628	608406.375	0.82767	7335.2017	0.16676	554.9337	1.2448	488.4102	1.4644	0.010001	-0.010589	0.54964	24470912	0.71405
015	2019-09-01t2144	1567392427.9	adult	149.8905	102.0009	-93.5977	4273.0103	1.3114	742.9294	0.15197	581.2435	0.21686	0.010681	0.049202	1551.0872	-0.31832	2134.1816	-0.19493	556454.125	0.11449	7486.624	0.23624	525.6595	0.4681	461.9864	0.64933	0.010003	-0.0080101	0.12713	26116870	1.1165
015	2019-09-02t0144	1567406828.95	adult	153.8907	106.0012	-89.5974	3270.6655	0.40585	673.6555	-0.56096	500.9651	-0.80472	0.01061	-0.019462	1903.6744	0.61251	2273.4994	0.026846	507936.2812	-0.54672	8215.6016	0.56438	516.475	0.17799	461.0743	0.54613	0.010004	-0.0068908	0.13546	23850814	0.41133
015	2019-09-02t0544	1567421228.2	adult	157.8905	110.001	-85.5976	1776.6663	-0.96878	631.0809	-0.99266	512.5156	-0.66945	0.010582	-0.046674	1359.0603	-0.77353	1679.4488	-0.82474	477097.1562	-0.96069	4659.6792	-1.0115	502.8127	-0.2056	439.081	-0.1384	0.010021	0.0097614	-0.36278	22980552	0.11832
015	2019-09-02t0944	1567435628.34	adult	161.8906	114.001	-81.5976	1598.5482	-1.1238	471.5049	-2.6249	354.3292	-2.6611	0.010596	-0.033086	934.1138	-1.8475	1390.0149	-1.2352	355986.2188	-2.6018	8373.4824	0.64984	546.5505	0.72649	459.9402	0.35806	0.010014	0.0030503	-0.14903	24450482	0.46351
015	2019-09-02t1344	1567450028.94	adult	165.8907	118.0012	-77.5974	3224.7307	0.42121	636.2539	-0.91695	468.5134	-1.2359	0.010624	-0.0058078	1682.8967	0.10039	2153.2139	-0.091268	479099.1875	-0.91087	7066.582	0.079163	565.4589	1.0693	490.272	1.0764	0.010012	0.00051805	0.1539	24455532	0.41276
015	2019-09-02t1744	1567464428.99	adult	169.8908	122.0012	-73.5974	1631.0693	-1.0702	641.6053	-0.84957	515.7445	-0.65225	0.010638	0.007904	1390.7443	-0.6303	1548.1463	-0.97086	482487.1875	-0.85232	7465.9468	0.27229	542.7363	0.497	475.8733	0.61605	0.010004	-0.0069854	0.50576	23870086	0.21499
015	2019-09-02t2144	1567478828.57	adult	173.8906	126.0011	-69.5975	3096.938	0.32808	684.1631	-0.40685	519.965	-0.60627	0.01061	-0.019334	1578.4471	-0.12984	1915.6887	-0.41111	515859.0312	-0.39316	8776.1797	0.87851	561.8511	0.82709	497.4344	1.0662	0.010003	-0.0078927	0.13043	25723790	0.63403
015	2019-09-03t0144	1567493229.33	adult	177.8909	130.0013	-65.5973	3033.4712	0.27832	689.7479	-0.34219	515.9271	-0.66414	0.010638	0.0082321	1497.3075	-0.31805	2088.7502	-0.14145	518690.375	-0.3472	6820.7437	0.020094	491.7534	-0.67451	430.8013	-0.6218	0.010006	-0.0054586	-0.44341	22803588	-0.12465
015	2019-09-03t0544	1567507629.52	adult	181.8909	134.0014	-61.5973	4429.4219	1.6136	711.916	-0.11478	543.3189	-0.33279	0.010582	-0.046144	1824.8511	0.5271	3779.638	2.3586	538208.5	-0.083109	5776.2202	-0.43165	535.5754	0.14871	467.6562	0.19015	0.01	-0.011617	0.16102	23136858	-0.076969
015	2019-09-03t0944	1567522029.19	adult	185.8908	138.0013	-57.5974	3187.9595	0.44349	676.9532	-0.45616	510.269	-0.75103	0.010596	-0.032415	1636.1177	0.065713	2359.9259	0.28045	511099.6875	-0.43427	6468.0703	-0.10504	527.8745	-0.056712	468.0419	0.13345	0.010015	0.0034717	-0.3057	23612884	0.0011124
015	2019-09-03t1344	1567536429.56	adult	189.8909	142.0014	-53.5973	2273.74	-0.41929	720.6383	-0.018038	598.6191	0.34012	0.010624	-0.0049781	1539.5892	-0.16069	1928.3866	-0.34149	542640.625	-0.015048	6179.9648	-0.21931	533.7986	0.001382	471.9948	0.15798	0.010003	-0.0084502	0.12131	25293512	0.34826
015	2019-09-03t1744	1567550830.25	adult	193.8911	146.0016	-49.5971	1877.2714	-0.79099	661.5843	-0.59393	584.3348	0.15588	0.010596	-0.032152	1130.4476	-1.1636	1554.5684	-0.87685	499496.125	-0.57256	7137.2056	0.2256	542.1619	0.09944	486.487	0.41004	0.010012	-0.00016699	-0.029302	25830760	0.42807
015	2019-09-03t2144	1567565229.47	adult	197.8909	150.0013	-45.5973	2292.1855	-0.38987	665.1515	-0.55068	536.7009	-0.4428	0.010624	-0.0047856	1397.2221	-0.48081	1704.2682	-0.64681	500859.0938	-0.54678	3433.8081	-1.4322	545.1175	0.096499	484.7919	0.30769	0.010014	0.0020987	-0.18201	26346620	0.50199
015	2019-09-04t0144	1567579629.95	adult	201.891	154.0015	-41.5972	2352.0254	-0.32772	563.1196	-1.5394	463.942	-1.3554	0.010582	-0.045595	1252.5446	-0.82063	1674.0275	-0.68024	425718.375	-1.5119	3929.1377	-1.1997	542.8148	0.0031991	476.7477	0.075583	0.010014	0.0022744	-0.078124	22819932	-0.28246
015	2019-09-04t0544	1567594030.16	adult	205.8911	158.0015	-37.5971	2565.0549	-0.11833	609.2838	-1.0774	505.4176	-0.84187	0.010624	-0.004574	1330.1698	-0.61015	1836.2349	-0.43337	458790.7188	-1.073	4521.4995	-0.92246	534.3972	-0.19003	470.1991	-0.11857	0.010005	-0.0067144	-0.18962	24248804	-0.0023914
015	2019-09-04t0944	1567608430.1	adult	209.8911	162.0015	-33.5971	2724.9758	0.041259	609.7194	-1.0622	491.968	-1.0142	0.01061	-0.018039	1298.6326	-0.66987	1915.312	-0.30745	459728.375	-1.0502	3441.3923	-1.3994	538.4173	-0.16796	472.0102	-0.13487	0.010022	0.0096378	-0.15329	24337540	-0.0056437
015	2019-09-04t1344	1567622832.11	adult	213.8916	166.0021	-29.5966	2256.2686	-0.40093	561.2969	-1.5218	481.5472	-1.1488	0.010582	-0.045022	1109.1608	-1.1193	1607.0532	-0.74377	424340.4375	-1.4957	4985.3066	-0.6906	578.0544	0.445	503.3082	0.46117	0.010003	-0.0092834	-0.045857	24849404	0.077443
015	2019-09-04t1744	1567637231.64	adult	217.8915	170.0019	-25.5967	2252.6221	-0.39746	598.687	-1.1456	470.1672	-1.2954	0.010596	-0.031188	1355.3072	-0.49497	1960.5653	-0.22144	452008.6875	-1.1266	4620.4482	-0.84505	606.3199	0.85748	524.9412	0.85344	0.010014	0.0016898	0.2088	23250552	-0.26216
015	2019-09-05t0920	1567693370.12	adult	233.4855	185.596	-10.0027	2934.0632	0.29152	573.7973	-1.3347	503.0225	-0.86971	0.010695	0.065138	1025.5187	-1.2497	1672.6808	-0.59278	429200.375	-1.3678	8213.1963	0.84101	637.4151	1.1686	545.0598	1.0924	0.010012	-0.0002932	0.36577	21455392	-0.65467
015	2019-09-05t1320	1567707776.92	adult	237.4874	189.5979	-6.0008	2050.9358	-0.54524	580.2041	-1.2592	512.6474	-0.74306	0.010638	0.0098982	1025.7412	-1.2339	1543.0974	-0.7675	436313.4688	-1.2627	5961.1987	-0.19428	660.3514	1.4817	560.7835	1.3712	0.010031	0.018676	0.45541	20539572	-0.83823
015	2019-09-05t1720	1567722178.25	adult	241.4878	193.5982	-2.0004	3887.8376	1.2275	610.2109	-0.95236	485.4157	-1.0931	0.010568	-0.058321	1044.7179	-1.1713	2308.0128	0.34186	461929.6875	-0.91695	6535.187	0.081509	684.7828	1.8142	581.6351	1.7563	0.010014	0.001528	0.64851	19489602	-1.0442
015	2019-09-05t2120	1567736581.14	dead	245.4886	197.599	2.0004	2876.551	0.26631	589.0851	-1.1465	496.3477	-0.94936	0.01061	-0.017595	1041.2403	-1.1647	1682.0682	-0.54545	444170.1875	-1.1347	6605.8931	0.12331	712.9786	2.2014	605.1403	2.1969	0.010032	0.019982	0.92106	18620150	-1.2128
016	2019-08-26t1357	1566846025.54	egg	-1.8892	-53.7789	-249.3775
016	2019-08-26t1744	1566859628.07	larva	1.8892	-50.0004	-245.599
016	2019-08-26t2144	1566874029.64	larva	5.8897	-46	-241.5986
016	2019-08-27t0144	1566888428.39	larva	9.8893	-42.0004	-237.5989
016	2019-08-27t0544	1566902828.57	larva	13.8894	-38.0003	-233.5989
016	2019-08-27t0944	1566917228.06	larva	17.8892	-34.0005	-229.599
016	2019-08-27t1344	1566931628.9	larva	21.8895	-30.0002	-225.5988
016	2019-08-27t1744	1566946029.73	larva	25.8897	-26	-221.5986
016	2019-08-27t2144	1566960429.04	larva	29.8895	-22.0002	-217.5987
016	2019-08-28t0144	1566974829.34	larva	33.8896	-18.0001	-213.5987	1407.2408	-0.75356	477.2935	-1.028	358.8511	-0.65392	0.010652	0.016392	1170.9467	-0.65248	1364.3855	-0.70812	358447.4062	-1.0376	1425.0977	-1.8575	302.6434	-1.5882	251.4694	-1.143	0.010056	0.029806	-1.6038	4243362.5	-1.6371
016	2019-08-28t0544	1566989229.27	larva	37.8896	-14.0001	-209.5987	1428.5875	-0.76897	489.0927	-1.0417	391.5059	-0.38223	0.010624	-0.010443	1111.0317	-0.85529	1354.9936	-0.75629	368286.8125	-1.0376	2988.959	-0.86818	399.8462	-0.35649	279.4188	-0.79996	0.010014	-0.010841	-0.42957	7546298	-0.63535
016	2019-08-28t0944	1567003629.89	larva	41.8897	-9.9999	-205.5985	5994.8682	2.8179	725.6289	1.3458	441.4931	0.1043	0.010582	-0.050748	2132.5334	1.575	4240.225	2.6471	548575.4375	1.3852	5994.8682	1.0881	544.2709	1.5933	360.7921	0.39081	0.010016	-0.0078693	2.1034	10215966	0.10009
016	2019-08-28t1344	1567018029.52	larva	45.8896	-6	-201.5986	1488.6993	-0.78581	572.424	-0.43233	480.249	0.43247	0.01061	-0.022964	1202.493	-0.74355	1387.7777	-0.79301	431607.6562	-0.41933	5614.0664	0.75689	435.4205	0.15333	320.178	-0.29629	0.010035	0.012165	0.87253	10891172	0.063038
016	2019-08-28t1744	1567032429.2	larva	49.8896	-2.0001	-197.5987	2050.7795	-0.36764	647.0549	0.21246	520.1493	0.76548	0.010596	-0.036033	1508.2271	-0.058919	1852.9318	-0.26603	488526.4062	0.2363	4648.6182	0.037102	452.6062	0.42398	404.2814	1.0272	0.010026	0.0045066	0.031193	15032862	1.3286
016	2019-08-28t2144	1567046830.16	adult	53.8898	2.0001	-193.5984	2654.3298	0.088723	637.1483	-0.031878	485.7854	0.17905	0.01061	-0.021844	1804.44	0.5996	2349.3566	0.30981	480409.8438	-0.017903	5837.4536	0.7501	422.7517	0.0064996	345.6356	0.0080791	0.010029	0.0083681	0.67988	14206147	0.72722
016	2019-08-29t0144	1567061229.96	adult	57.8898	6.0001	-189.5985	3968.4893	1.1258	806.5913	1.5826	538.0845	0.65871	0.010624	-0.0076157	2207.2393	1.5122	3563.4402	1.7871	607363.25	1.5895	4599.418	-0.14207	380.9536	-0.63526	310.0671	-0.67463	0.010001	-0.017922	0.6552	13979471	0.36266
016	2019-08-29t0544	1567075630.65	adult	61.89	10.0003	-185.5983	1507.1661	-0.90007	635.0095	-0.32412	557.628	0.73641	0.010638	0.0066501	1110.9561	-1.1785	1417.9075	-0.91281	477527.0938	-0.3284	3698.9099	-0.79977	407.7986	-0.21372	373.8076	0.39984	0.01001	-0.0083044	-0.53579	17885230	1.4955
016	2019-08-29t0944	1567090029.78	adult	65.8897	14	-181.5985	1599.3113	-0.85711	653.9576	-0.26108	569.728	0.72664	0.010681	0.048529	1256.0165	-0.88233	1507.4302	-0.83992	489814.2812	-0.29223	5006.0107	-0.024665	385.5219	-0.59548	337.7415	-0.32884	0.010012	-0.0048469	-0.69339	16827260	0.83897
016	2019-08-29t1344	1567104430.08	adult	69.8898	18.0001	-177.5985	2773.4883	0.077414	799.2477	1.0816	634.9688	1.3356	0.010624	-0.0059886	1799.5062	0.36635	2261.7097	0.084406	601833.5	1.0867	4902.9341	-0.16059	389.1232	-0.54912	338.08	-0.40033	0.010001	-0.014748	0.084078	17470076	0.79769
016	2019-08-29t1744	1567118830.06	adult	73.8898	22.0001	-173.5985	1435.6749	-1.0581	666.3793	-0.38836	567.5999	0.41454	0.01061	-0.01925	1232.3927	-1.0417	1381.7809	-1.0828	502450.0312	-0.37545	5105.2441	-0.095292	368.548	-0.95491	320.0876	-0.85111	0.010006	-0.008565	-0.20594	17237728	0.4627
016	2019-08-29t2144	1567133230.47	adult	77.8899	26.0002	-169.5983	4224.2407	1.2301	896.2476	1.8128	676.3506	1.5404	0.010753	0.11924	2032.6905	0.82438	2802.0157	0.72724	666808.25	1.7097	5149.5049	-0.12887	429.6602	0.21542	381.6255	0.35812	0.010019	0.0051965	0.33775	19941388	1.1681
016	2019-08-30t0144	1567147630.45	adult	81.8899	30.0002	-165.5984	5493.0332	2.2695	832.9062	1.0981	601.7855	0.60509	0.010582	-0.04626	2134.3734	1.0357	3519.6341	1.6479	629677.0625	1.1353	6927.6689	0.86961	431.03	0.19964	382.807	0.31195	0.010001	-0.012367	0.31347	18791184	0.59218
016	2019-08-30t0544	1567162030.77	adult	85.89	34.0003	-161.5983	1590.875	-1.0093	716.332	-0.13962	625.8965	0.81049	0.010695	0.063497	1363.2301	-0.85136	1464.8868	-1.0781	535816.375	-0.18319	4862.6675	-0.43619	381.3967	-0.91417	339.2217	-0.76152	0.010012	-0.00053353	-0.79191	18398578	0.29564
016	2019-08-30t0944	1567176430.84	adult	89.89	38.0003	-157.5982	2798.2332	-0.02004	768.1081	0.3294	587.5259	0.31863	0.01061	-0.019103	1972.4054	0.59765	2513.7835	0.28556	579153.5	0.34365	7392.8379	0.91588	408.1054	-0.45811	356.4803	-0.48375	0.010005	-0.0073088	-1.0622	18028466	0.024299
016	2019-08-30t1344	1567190831.15	adult	93.8901	42.0004	-153.5982	3886.4556	0.87348	820.8359	0.8252	598.3412	0.40184	0.010738	0.10517	1873.0127	0.3388	2900.3566	0.78257	611522.75	0.74007	8932.0557	1.6352	437.7779	0.063476	378.8077	-0.079511	0.010005	-0.0078559	0.40919	18553028	0.059957
016	2019-08-30t1744	1567205233.42	adult	97.8907	46.001	-149.5975	2619.217	-0.20442	740.1714	-0.019912	602.1811	0.42021	0.010738	0.10513	1586.0513	-0.3793	2175.2138	-0.20075	551427.6875	-0.095548	6834.1279	0.40279	475.885	0.77446	429.0643	1.0016	0.010011	-0.001904	0.48614	19823466	0.34563
016	2019-08-30t2144	1567219631.83	adult	101.8903	50.0006	-145.598	2402.2371	-0.40129	687.8401	-0.56969	546.7357	-0.23562	0.010738	0.10509	1686.2323	-0.13906	2097.8941	-0.31773	512440.875	-0.63896	5056.7617	-0.58682	408.951	-0.83266	348.3989	-1.053	0.010019	0.0062112	0.048881	16695014	-0.77955
016	2019-08-31t0144	1567234032.04	adult	105.8903	54.0007	-141.5979	1738.8904	-0.97628	634.9341	-1.1206	503.4331	-0.75187	0.010596	-0.032919	1349.8399	-0.9842	1598.3175	-1.005	479375.2188	-1.0966	5913.6636	-0.21567	415.8814	-0.82164	358.7847	-0.9305	0.01002	0.0073333	0.13661	18594888	-0.27605
016	2019-08-31t0544	1567248430.94	adult	109.89	58.0003	-137.5982	2177.2017	-0.6169	654.7684	-0.9173	512.5922	-0.65121	0.010596	-0.032987	1636.6508	-0.26115	1995.6359	-0.47301	494350.1875	-0.89293	9512.0859	1.4646	471.1201	0.28073	422.5527	0.52025	0.010017	0.0046596	0.89066	20035794	0.080297
016	2019-08-31t0944	1567262831.75	adult	113.8903	62.0006	-133.598	1971.6292	-0.80366	620.7519	-1.2676	493.1224	-0.8866	0.010624	-0.0057656	1254.2753	-1.232	1674.7045	-0.9192	467426.1875	-1.2604	7276.2344	0.324	492.3041	0.62919	442.1426	0.90295	0.010022	0.010304	0.46539	21023354	0.29439
016	2019-08-31t1344	1567277231.9	adult	117.8903	66.0006	-129.598	4261.0933	1.1699	779.0049	0.40358	573.5003	0.089263	0.01061	-0.019506	1901.1687	0.43877	2774.2067	0.60445	587369.6875	0.41794	7134.6577	0.20619	476.7756	0.14248	416.7537	0.15439	0.01001	-0.001835	0.83809	20528050	0.048543
016	2019-08-31t1744	1567291631.36	adult	121.8902	70.0005	-125.5981	2836.552	-0.064143	675.7995	-0.66695	520.7824	-0.54632	0.01061	-0.01957	1712.6272	-0.032261	2339.6926	0.0070442	509552.8125	-0.65163	8875.3486	0.96407	471.8807	-0.10175	409.2585	-0.14904	0.010013	0.0012052	0.26823	20122882	-0.16134
016	2019-08-31t2144	1567306032.18	adult	125.8904	74.0007	-121.5979	6036.3486	2.7508	773.43	0.38774	529.0333	-0.4383	0.010667	0.035264	1901.3386	0.47691	3591.9689	1.778	580072.5	0.35859	6512.6777	-0.15157	484.7513	0.07351	422.1506	0.078498	0.01	-0.011785	0.041191	20989732	0.025816
016	2019-09-01t0144	1567320452.75	adult	129.8961	78.0064	-117.5922	4367.4707	1.2973	754.2657	0.204	506.5204	-0.71291	0.010681	0.049033	1772.6132	0.15932	3197.9403	1.2397	564945.0625	0.16536	6360.5981	-0.24275	482.2605	-0.10437	424.0182	0.025199	0.010002	-0.0096274	-0.27093	21408026	0.077469
016	2019-09-01t0544	1567334850.55	adult	133.8955	82.0058	-113.5928	3763.8601	0.77432	772.9075	0.4201	510.4404	-0.66072	0.010652	0.021421	2274.6827	1.4923	3364.9374	1.495	580453.5625	0.40181	6410.9033	-0.2346	472.4627	-0.44892	415.9905	-0.29059	0.010011	-0.00066415	-0.69594	20860172	-0.15964
016	2019-09-01t0944	1567349248.48	adult	137.8949	86.0052	-109.5933	2470.772	-0.37555	671.7863	-0.63369	527.5443	-0.44511	0.010638	0.0076971	1524.8525	-0.44899	2145.0762	-0.22722	505183.25	-0.63789	6294.5093	-0.29445	467.6807	-0.66455	418.1881	-0.32629	0.010005	-0.0061372	-0.95493	21221480	-0.11613
016	2019-09-01t1344	1567363642.34	adult	141.8932	90.0035	-105.5951	2615.6501	-0.2367	743.8477	0.14249	568.5177	0.068253	0.010582	-0.046851	1719.3203	0.07926	2316.0424	0.033473	562348.875	0.17748	5610.542	-0.60181	463.9159	-0.84419	409.7193	-0.65046	0.010009	-0.0025626	-0.47835	21136008	-0.20112
016	2019-09-01t1744	1567378032.55	adult	145.8905	94.0008	-101.5978	3752.1558	0.81286	825.9022	1.0129	622.7088	0.74648	0.01061	-0.019558	1992.972	0.80915	2878.9654	0.86392	622730.25	1.0266	9146.5273	0.97264	522.0831	0.46264	458.0274	0.61505	0.010017	0.0061029	-0.096338	22827564	0.23671
016	2019-09-01t2144	1567392432.79	adult	149.8906	98.0009	-97.5977	1994.4268	-0.78782	629.0195	-1.0359	566.5158	0.031246	0.010652	0.021613	1375.5823	-0.77269	1786.3107	-0.70013	472393.6875	-1.0474	7103.5396	0.065942	448.931	-1.3449	383.0142	-1.562	0.010015	0.0038633	-0.60778	20216262	-0.5645
016	2019-09-02t0144	1567406833.94	adult	153.8909	102.0012	-93.5974	3022.8245	0.17599	705.1158	-0.23425	593.316	0.35841	0.010624	-0.0057955	1475.7386	-0.49296	2073.0967	-0.26579	530952.1875	-0.22996	10650.9131	1.6471	567.0343	1.3607	470.6793	0.81397	0.010013	0.0014594	0.25621	25031162	0.74039
016	2019-09-02t0544	1567421233.09	adult	157.8906	106.0009	-89.5976	1974.2949	-0.78429	581.4495	-1.506	477.0252	-1.1155	0.01061	-0.01945	1276.4142	-0.98673	1608.336	-0.92914	438412.875	-1.4908	5694.4419	-0.55111	486.7463	-0.57619	415.2062	-0.79587	0.010004	-0.007708	-0.66945	22090496	-0.12434
016	2019-09-02t0944	1567435633.31	adult	161.8907	110.001	-85.5976	2732.5305	-0.059067	729.8374	0.034926	595.3626	0.35954	0.010596	-0.033086	1534.2716	-0.30148	2190.7672	-0.054284	551027.25	0.058397	7650.5791	0.32786	530.6369	0.36639	456.9996	0.27886	0.010004	-0.0073365	-0.37407	21694560	-0.27107
016	2019-09-02t1344	1567450033.97	adult	165.8909	114.0012	-81.5974	1885.3142	-0.84168	626.1472	-1.0204	495.5258	-0.89849	0.01061	-0.019474	1386.7712	-0.66098	1670.4672	-0.80542	472114.9688	-1.0056	7420.0171	0.23687	492.1441	-0.55095	439.0959	-0.26273	0.010004	-0.0068917	-0.42201	22481142	-0.10167
016	2019-09-02t1744	1567464433.97	adult	169.8909	118.0012	-77.5974	2203.7083	-0.52872	633.819	-0.92878	515.4949	-0.65536	0.010624	-0.0057987	1323.9058	-0.8017	1728.3025	-0.70395	477265.6875	-0.92266	8068.5728	0.54181	515.621	-0.086534	459.7126	0.20598	0.010009	-0.0026611	-0.29493	23852628	0.21054
016	2019-09-02t2144	1567478833.56	adult	173.8908	122.0011	-73.5975	1552.3408	-1.1352	501.6346	-2.2516	361.1393	-2.5803	0.010596	-0.032964	1130.8494	-1.2737	1410.1484	-1.1594	378734.1562	-2.2287	7560.3188	0.33352	436.2961	-1.7945	377.8954	-1.8743	0.010006	-0.0057131	-0.33646	20755912	-0.60047
016	2019-09-03t0144	1567493234.34	adult	177.891	126.0013	-69.5973	1780.6504	-0.91052	596.5941	-1.2775	521.8717	-0.5903	0.01061	-0.019137	1275.224	-0.88264	1624.6971	-0.82667	449831.9375	-1.263	9493.4893	1.2197	517.9561	-0.14312	464.6364	0.18975	0.010006	-0.0054586	-0.01884	24018660	0.17002
016	2019-09-03t0544	1567507634.5	adult	181.891	130.0013	-65.5972	3128.0769	0.37678	719.2313	-0.041762	577.6761	0.094411	0.01061	-0.018919	1461.6949	-0.3904	2159.0376	-0.026478	542300.375	-0.028997	7661.5498	0.41511	540.8178	0.25171	480.3936	0.48782	0.010001	-0.010908	0.011359	22874970	-0.13891
016	2019-09-03t0944	1567522034.23	adult	185.891	134.0013	-61.5973	2339.5251	-0.36419	699.6629	-0.23084	558.358	-0.15326	0.010624	-0.0051171	1493.3362	-0.29317	1857.2262	-0.45786	526846.1875	-0.22726	7576.1831	0.39295	546.6188	0.30144	470.3789	0.18674	0.010013	0.00087829	0.5981	22546934	-0.24527
016	2019-09-03t1344	1567536434.62	adult	189.8911	138.0014	-57.5972	1412.2937	-1.2404	539.3346	-1.8081	445.2207	-1.5676	0.010624	-0.0049781	1063.3382	-1.3521	1258.1214	-1.3238	406118.9688	-1.8012	7579.4756	0.4101	442.3703	-1.6971	382.6873	-1.8294	0.010011	-0.0010312	-0.12834	21299246	-0.55371
016	2019-09-03t1744	1567550835.34	adult	193.8913	142.0016	-53.597	1984.104	-0.68904	633.3967	-0.87115	520.7001	-0.63636	0.010667	0.036366	1306.1099	-0.72605	1551.3503	-0.88155	475047.5625	-0.89121	8313.3711	0.75516	507.5783	-0.52582	441.4513	-0.56988	0.010004	-0.0083192	0.24949	22579112	-0.28986
016	2019-09-03t2144	1567565234.53	adult	197.891	146.0013	-49.5972	2054.5447	-0.6168	649.6071	-0.70304	584.4408	0.15219	0.010652	0.022658	1083.1656	-1.26	1463.2042	-0.99859	487854.9062	-0.7157	7194.9497	0.26375	501.814	-0.66828	436.9942	-0.71551	0.01	-0.011962	-0.12692	22681994	-0.29068
016	2019-09-04t0144	1567579635.01	adult	201.8912	150.0015	-45.5971	2256.8596	-0.4187	585.2534	-1.323	466.9378	-1.318	0.010596	-0.032	1280.2456	-0.75208	1863.8685	-0.40359	441866.2812	-1.3027	7206.8608	0.28003	519.4855	-0.4008	455.0525	-0.38312	0.010014	0.0021068	0.46439	22098914	-0.43546
016	2019-09-04t0544	1567594035.19	adult	205.8912	154.0015	-41.597	3930.8472	1.1891	651.1077	-0.6692	461.6352	-1.3891	0.010582	-0.045467	1661.0741	0.20767	3092.2333	1.3959	492237.4062	-0.64012	8760.2061	0.99117	553.0297	0.12781	480.9705	0.10764	0.010012	0.00041815	0.68567	23143188	-0.23297
016	2019-09-04t0944	1567608435.16	adult	209.8912	158.0015	-37.597	2324.3179	-0.34244	617.267	-0.98865	514.3601	-0.73375	0.01061	-0.018039	1129.1144	-1.0884	1721.2762	-0.58955	465419.2812	-0.97665	11135.8086	2.0761	571.831	0.39406	494.3033	0.33023	0.01002	0.0078986	0.76849	22941860	-0.29205
016	2019-09-04t1344	1567622837.29	adult	213.8918	162.0021	-33.5965	2536.2126	-0.13301	639.7925	-0.75811	558.5936	-0.18145	0.010624	-0.0041283	1192.1844	-0.91456	1694.3933	-0.61717	481763.75	-0.75468	8163.2261	0.74676	583.0978	0.52874	503.2537	0.46004	0.010023	0.01047	0.44058	22747814	-0.34758
016	2019-09-04t1744	1567637236.75	adult	217.8917	166.002	-29.5966	2275.6714	-0.37543	541.2639	-1.7034	439.064	-1.6871	0.01061	-0.017557	1107.2904	-1.106	1662.3677	-0.65209	408113	-1.6921	8428.1816	0.88165	587.8773	0.5548	500.6699	0.35219	0.010017	0.0051005	1.1393	21831412	-0.54551
016	2019-09-05t0920	1567693375.19	adult	233.4857	181.596	-14.0026	2252.9226	-0.36066	602.1784	-1.0575	493.0296	-0.99801	0.010596	-0.031049	1293.5302	-0.58296	1816.2776	-0.38652	454644.7188	-1.0383	8020.606	0.75179	612.9601	0.77938	504.588	0.2568	0.010015	0.0025324	1.1847	21666912	-0.6138
016	2019-09-05t1320	1567707782.1	adult	237.4876	185.5979	-10.0007	2299.4624	-0.30693	576.1842	-1.2985	512.9222	-0.73952	0.010738	0.10686	952.4235	-1.4168	1562.5947	-0.73951	429257.2188	-1.3542	7458.5371	0.50217	639.9525	1.1594	525.4236	0.64119	0.010011	-0.0016223	1.4797	21224024	-0.70711
016	2019-09-05t1720	1567722183.4	adult	241.4879	189.5983	-6.0003	2769.7427	0.1538	651.61	-0.54663	511.5253	-0.75459	0.01061	-0.017535	1410.0181	-0.25768	2201.8027	0.18939	491313.9375	-0.5351	10245.292	1.8136	652.9891	1.3155	522.2204	0.52947	0.010006	-0.0061606	1.7571	21731476	-0.61831
016	2019-09-05t2120	1567736586.41	adult	245.4888	193.5991	-1.9995	2850.46	0.24122	649.7748	-0.55057	486.4475	-1.0783	0.010624	-0.0039278	1415.3996	-0.22633	1960.7761	-0.14543	489280.4688	-0.54743	11330.8545	2.3373	673.0314	1.579	532.5638	0.69773	0.010001	-0.010909	2.101	21467008	-0.67639
016	2019-09-06t0120	1567750982.63	dead	249.4877	197.598	1.9995	2512.5908	-0.074238	581.2444	-1.2108	496.8819	-0.94025	0.010596	-0.031285	1126.7769	-0.93445	1991.965	-0.089501	438839.5312	-1.1913	9651.8721	1.5645	672.9514	1.5283	531.9952	0.64096	0.010027	0.014348	2.2143	20806312	-0.80753
017	2019-08-26t1357	1566846030.04	egg	-1.8893	-49.7789	-227.5781
017	2019-08-26t1744	1566859632.64	larva	1.8893	-46.0004	-223.7996
017	2019-08-26t2144	1566874034.28	larva	5.8897	-42	-219.7991
017	2019-08-27t0144	1566888433.09	larva	9.8894	-38.0003	-215.7995
017	2019-08-27t0544	1566902833.33	larva	13.8894	-34.0002	-211.7994
017	2019-08-27t0944	1566917232.76	larva	17.8893	-30.0004	-207.7995
017	2019-08-27t1344	1566931633.65	larva	21.8895	-26.0001	-203.7993
017	2019-08-27t1744	1566946034.59	larva	25.8898	-21.9999	-199.799
017	2019-08-27t2144	1566960433.76	larva	29.8896	-18.0001	-195.7993
017	2019-08-28t0144	1566974834.09	larva	33.8897	-14	-191.7992	2459.9678	0.071143	585.2784	0.1477	389.3595	-0.24378	0.010652	0.016392	1743.9285	0.75208	2206.4595	0.27691	439544.0625	0.13758	2459.9678	-1.157	352.1087	-0.96621	254.1703	-1.1034	0.010024	-0.0024607	-1.099	6006622	-0.93999
017	2019-08-28t0544	1566989234.11	larva	37.8897	-10	-187.7992	2919.6108	0.40601	624.9146	0.42231	425.7338	0.068444	0.010652	0.016993	1725.3564	0.64484	2253.5793	0.30512	469310.875	0.41147	5776.686	1.015	477.2273	0.64895	304.9225	-0.4155	0.010047	0.02183	1.5112	9642377	0.18192
017	2019-08-28t0944	1567003634.65	larva	41.8898	-5.9999	-183.799	5714.4204	2.5956	753.9855	1.6485	438.317	0.063283	0.010582	-0.050748	2468.0977	2.3915	4701.7836	3.1975	570013	1.6897	6771.6782	1.6112	538.9355	1.5215	397.7141	0.96342	0.010009	-0.014786	2.1729	11899696	0.74772
017	2019-08-28t1344	1567018034.31	larva	45.8897	-2	-179.7991	2435.9546	-0.03083	651.2778	0.40217	396.3812	-0.63087	0.010624	-0.0092999	1911.3171	0.97576	2201.7859	0.18723	490412.1562	0.40856	6059.3003	1.0553	366.8353	-0.80189	280.8458	-0.92455	0.01002	-0.0028153	0.75218	11495884	0.29254
017	2019-08-28t1744	1567032434	adult	49.8896	2	-175.7992	2041.4722	-0.37509	596.0688	-0.32265	397.2903	-0.76552	0.01061	-0.022404	1432.6219	-0.24178	1667.1392	-0.49193	449435.8438	-0.30939	4136.7437	-0.30398	370.5627	-0.76167	301.376	-0.66762	0.010026	0.0047554	0.28305	12048847	0.21104
017	2019-08-28t2144	1567046835.05	adult	53.8899	6.0002	-171.7989	3858.7678	1.0591	836.7919	2.047	553.6479	1.011	0.010596	-0.035473	2338.2887	1.8875	3273.5244	1.4444	631777.875	2.0782	4958.1084	0.16848	443.4468	0.31741	383.6296	0.65398	0.010013	-0.0076324	-0.53928	15545470	1.2221
017	2019-08-29t0144	1567061234.76	adult	57.8898	10.0002	-167.799	1630.9313	-0.7675	610.8266	-0.44075	456.579	-0.32518	0.010582	-0.048503	1417.7684	-0.3879	1527.2727	-0.73742	461784.9062	-0.41115	4764.1997	-0.034012	413.3909	-0.12747	361.4398	0.22791	0.010015	-0.0041088	0.25646	15520348	0.92437
017	2019-08-29t0544	1567075635.53	adult	61.8901	14.0004	-163.7988	2067.781	-0.44354	644.3691	-0.22807	460.6099	-0.41792	0.010624	-0.0070518	1674.9921	0.17607	1959.6362	-0.2344	485209.9375	-0.22359	5179.9165	0.16215	349.9659	-1.1598	287.5386	-1.1688	0.010007	-0.010449	0.24875	15072329	0.4842
017	2019-08-29t0944	1567090034.6	adult	65.8898	18.0001	-159.799	2128.8462	-0.4235	765.3947	0.87459	563.1324	0.64922	0.010695	0.062378	1763.158	0.33322	2013.5604	-0.19958	572515.25	0.82804	4949.2524	-0.061157	382.8413	-0.64148	312.54	-0.80405	0.010022	0.0050798	-0.0080934	16120682	0.58848
017	2019-08-29t1344	1567104434.95	adult	69.8899	22.0002	-155.7989	1590.449	-0.89684	710.4368	0.18254	630.9109	1.2885	0.01061	-0.019655	1374.2747	-0.65098	1497.6199	-0.89235	535669.375	0.19654	6434.251	0.81378	374.8176	-0.80759	316.9531	-0.81467	0.010005	-0.010956	-0.0091277	15997214	0.28289
017	2019-08-29t1744	1567118834.85	adult	73.8899	26.0002	-151.799	2554.7717	-0.13136	734.3445	0.29534	560.8139	0.33673	0.01061	-0.01925	1642.7361	-0.061662	2127.0655	-0.12052	553695.75	0.30946	5794.8921	0.33907	375.7294	-0.81778	323.5195	-0.78078	0.010006	-0.0084209	0.25208	17160314	0.43601
017	2019-08-29t2144	1567133235.32	adult	77.89	30.0003	-147.7988	3006.1545	0.217	788.3219	0.73015	542.7057	0.017128	0.010638	0.0082886	2166.4783	1.1442	2770.1309	0.68571	592818.0625	0.72388	5477.0981	0.073641	412.4957	-0.12685	356.6598	-0.17507	0.010012	-0.0012997	0.97777	18539208	0.69134
017	2019-08-30t0144	1567147635.31	adult	81.89	34.0003	-143.7988	2220.0447	-0.46119	761.3534	0.37946	558.8165	0.11587	0.01061	-0.019035	1821.1693	0.28374	2069.9307	-0.25382	574060.4375	0.39369	6911.5723	0.85994	409.1955	-0.24858	348.515	-0.44421	0.010008	-0.0049124	1.0517	18561928	0.51516
017	2019-08-30t0544	1567162035.67	adult	85.8901	38.0004	-139.7987	4581.314	1.4904	926.5281	1.9772	700.9172	1.665	0.01061	-0.019051	2339.9152	1.5067	2881.055	0.79096	698602.1875	1.9926	6179.3237	0.32864	449.6049	0.518	390.7518	0.40569	0.01002	0.0067496	1.389	20057776	0.84726
017	2019-08-30t0944	1567176435.67	adult	89.8901	42.0004	-135.7987	1911.4906	-0.76202	703.7301	-0.32122	634.6167	0.85579	0.01061	-0.019103	1301.6269	-1.0325	1494.6427	-1.0663	530612.5	-0.30721	6666.1201	0.50829	405.516	-0.51343	349.6936	-0.64074	0.010007	-0.005369	0.43881	19247818	0.4259
017	2019-08-30t1344	1567190836.04	adult	93.8902	46.0005	-131.7986	4426.5352	1.326	904.8894	1.678	696.5889	1.526	0.010596	-0.032783	2286.2754	1.3504	3500.4945	1.5824	683191.5	1.7045	8042.585	1.1535	468.7793	0.7352	409.701	0.64705	0.010007	-0.0054287	0.62898	20986312	0.85459
017	2019-08-30t1744	1567205238.47	adult	97.8909	50.0012	-127.798	3222.1018	0.30189	834.2622	0.93876	588.3741	0.26136	0.010624	-0.0055216	2140.9363	0.98952	2521.9479	0.26371	628199.4375	0.94161	7890.7642	0.9562	427.5789	-0.28477	374.2741	-0.30538	0.010009	-0.0033854	0.26036	20718766	0.63574
017	2019-08-30t2144	1567219636.77	adult	101.8904	54.0007	-123.7984	1797.0525	-0.91149	714.6115	-0.29565	598.4024	0.36354	0.010596	-0.032863	1377.7113	-0.9066	1584.8196	-1.009	539531.625	-0.27136	6709.4766	0.25264	398.4179	-1.0661	348.338	-1.0545	0.010015	0.002223	-0.6633	19613318	0.15863
017	2019-08-31t0144	1567234036.98	adult	105.8905	58.0008	-119.7984	2816.3589	-0.062997	811.2341	0.69407	613.7075	0.54016	0.010624	-0.0056217	1986.194	0.6133	2564.762	0.30616	610859.3125	0.69707	7807.7886	0.72047	492.5724	0.89448	427.9971	0.7631	0.010021	0.009142	0.84639	21086042	0.51811
017	2019-08-31t0544	1567248435.91	adult	109.8902	62.0005	-115.7987	2533.9917	-0.31241	773.3049	0.31104	569.3855	0.022279	0.01061	-0.019357	1801.4555	0.1565	2301.3424	-0.054966	583071.9375	0.3254	8458.2666	0.95608	503.0509	1.0019	430.6777	0.72163	0.010006	-0.0059394	1.2771	22271068	0.78707
017	2019-08-31t0944	1567262836.62	adult	113.8904	66.0007	-111.7985	2856.6912	-0.042882	800.8384	0.61237	628.5379	0.73938	0.010596	-0.033062	1796.1593	0.1538	2342.8976	0.0019258	604633	0.63757	8139.5137	0.73229	482.6824	0.40975	426.6393	0.5135	0.010009	-0.0033888	-0.2771	21991012	0.59789
017	2019-08-31t1344	1567277236.8	adult	117.8904	70.0007	-107.7984	4606.3438	1.4688	924.0364	1.929	654.9978	1.0797	0.010667	0.035378	2611.3394	2.2703	3569.7311	1.7096	693027.3125	1.8904	9166.5117	1.1517	509.6468	0.90005	425.8518	0.38618	0.010008	-0.0043195	1.4602	22407130	0.6333
017	2019-08-31t1744	1567291636.29	adult	121.8903	74.0006	-103.7986	4681.6611	1.5455	923.6347	1.956	614.7062	0.60744	0.010624	-0.0059036	2685.9441	2.4954	4254.5172	2.6858	695496.9375	1.9561	7214.9233	0.20129	530.3948	1.2612	449.9085	0.90211	0.010007	-0.0046618	0.5191	23373438	0.84274
017	2019-08-31t2144	1567306037.16	adult	125.8905	78.0008	-99.7983	3313.635	0.35678	786.9647	0.53152	521.8002	-0.5279	0.010667	0.035264	2098.6148	0.99173	2991.0782	0.93206	590223.5	0.5015	9865.5635	1.3735	518.5477	0.86856	436.9542	0.46728	0.010013	0.0010168	0.31739	24288774	1.0378
017	2019-09-01t0144	1567320458.75	adult	129.8965	82.0068	-95.7923	2313.8013	-0.52267	722.9579	-0.12886	558.3318	-0.06718	0.010652	0.021444	1785.1263	0.19205	2115.8201	-0.29204	542941.375	-0.14473	8111.3003	0.5477	507.0084	0.48274	429.4152	0.16924	0.010002	-0.0099558	-0.16122	23876038	0.82923
017	2019-09-01t0544	1567334856.34	adult	133.8958	86.0062	-91.793	6300.3491	3.04	980.6023	2.6246	625.3705	0.77713	0.01061	-0.019687	3074.8947	3.5862	5463.6767	4.4803	739374.125	2.6379	11527.7881	2.0628	531.5354	0.96092	434.8211	0.22004	0.010015	0.0038371	0.85723	24890740	1.0582
017	2019-09-01t0944	1567349253.97	adult	137.8952	90.0055	-87.7937	2133.9104	-0.67889	768.7808	0.39203	586.8317	0.29853	0.01061	-0.019672	1783.9177	0.22789	2025.1065	-0.39868	579660.75	0.4063	9475.3193	1.1276	477.307	-0.43422	396.3174	-0.92763	0.010015	0.0039762	0.050124	22303602	0.20748
017	2019-09-01t1344	1567363647.67	adult	141.8934	94.0038	-83.7954	4792.7056	1.7398	772.5601	0.4447	499.749	-0.79624	0.01061	-0.019627	2117.9239	1.1178	3314.3206	1.4676	582510.3125	0.45883	10855.7666	1.7362	530.1498	0.73959	442.6678	0.26472	0.010009	-0.0022815	0.56113	25159320	0.9864
017	2019-09-01t1744	1567378037.49	adult	145.8906	98.0009	-79.7982	4514.6992	1.5105	870.0597	1.4754	603.772	0.50802	0.010638	0.0078111	2777.6105	2.8467	4074.8865	2.5913	654284.875	1.4647	11441.6826	1.9938	538.9168	0.86347	445.2974	0.25918	0.010012	0.00035615	0.77158	25945612	1.1424
017	2019-09-01t2144	1567392437.75	adult	149.8907	102.001	-75.7982	4602.2822	1.6148	847.9303	1.2469	587.5883	0.29682	0.010681	0.049202	2432.5744	1.9638	3651.7284	2.009	635099.8125	1.2016	6927.9507	-0.012116	537.8315	0.75571	452.3062	0.37827	0.01	-0.011229	0.38882	24525116	0.66301
017	2019-09-02t0144	1567406838.93	adult	153.891	106.0013	-71.7978	3584.4653	0.69688	812.9915	0.88603	579.6183	0.18589	0.010638	0.0079072	2121.3663	1.1749	2871.3188	0.8998	611369.625	0.87677	8659.9971	0.76196	511.0149	0.05026	419.5565	-0.61163	0.010003	-0.0079413	0.58922	24929350	0.71201
017	2019-09-02t0544	1567421237.99	adult	157.8907	110.0011	-67.7981	4244.0942	1.3346	849.4148	1.2656	531.5709	-0.42996	0.010652	0.021658	2591.5542	2.4058	3700.1439	2.1418	637910.5	1.2431	10579.792	1.6224	543.7997	0.73981	449.6746	0.15333	0.01	-0.011232	0.93075	25721728	0.86566
017	2019-09-02t0944	1567435638.33	adult	161.8908	114.0012	-63.798	3187.1384	0.36777	738.6182	0.12534	587.0047	0.25479	0.010596	-0.033086	1808.1134	0.40396	2346.2811	0.17507	557656.75	0.14882	9997.6191	1.3732	527.6232	0.29819	438.807	-0.21111	0.010006	-0.0054506	0.29701	25469428	0.73511
017	2019-09-02t1344	1567450038.97	adult	165.891	118.0013	-59.7978	4099.3501	1.2459	845.8453	1.229	593.9406	0.33066	0.010695	0.063072	2332.2475	1.7699	3479.4395	1.8707	632692.25	1.1719	9657.6084	1.2353	541.6204	0.5425	457.9246	0.22995	0.010011	-0.00045107	0.29347	26023776	0.82136
017	2019-09-02t1744	1567464439.03	adult	169.891	122.0014	-55.7978	5458.6562	2.5493	919.5291	1.9775	604.0266	0.4467	0.010695	0.063081	2689.1137	2.6993	4023.5826	2.6966	687807.75	1.9136	11676.6846	2.1555	534.095	0.31103	435.04	-0.42008	0.010019	0.0076469	0.79543	24788420	0.44888
017	2019-09-02t2144	1567478838.57	adult	173.8909	126.0012	-51.7979	4207.6724	1.3804	834.5406	1.113	573.9608	0.064835	0.01061	-0.019334	2155.6106	1.3451	3665.249	2.1785	629243.625	1.1246	11577.1514	2.134	539.1297	0.35266	440.1377	-0.34324	0.010001	-0.0099061	0.80651	25497062	0.57769
017	2019-09-03t0144	1567493239.39	adult	177.8911	130.0015	-47.7977	5198.4355	2.3327	802.707	0.79197	536.0962	-0.41359	0.010596	-0.032768	2294.2701	1.708	3364.679	1.7426	606043.8125	0.81461	10270.9238	1.5687	532.9424	0.16079	440.8028	-0.38191	0.010007	-0.004054	0.68888	25775228	0.59601
017	2019-09-03t0544	1567507639.48	adult	181.8911	134.0015	-43.7977	2799.2666	0.064263	787.8557	0.64322	551.6207	-0.22956	0.010596	-0.032549	1963.7367	0.87799	2575.364	0.58624	594831	0.66569	9494.8721	1.2385	497.4227	-0.60092	412.6784	-1.0947	0.010015	0.0035607	0.24589	25876424	0.57094
017	2019-09-03t0944	1567522039.24	adult	185.8911	138.0014	-39.7977	3565.9082	0.80328	757.5466	0.34349	527.2771	-0.53961	0.010695	0.063765	2025.1965	1.0437	3136.6667	1.4212	566644.875	0.29595	8760.9795	0.9254	500.7968	-0.57409	410.0814	-1.1883	0.010017	0.0054472	0.6025	24196998	0.13612
017	2019-09-03t1344	1567536439.67	adult	189.8912	142.0015	-35.7976	2806.541	0.088589	765.0513	0.42048	570.9498	-0.0039864	0.010652	0.022465	2038.8107	1.0882	2539.6807	0.55439	574553.5	0.40247	7501.7412	0.37514	508.677	-0.4653	411.6278	-1.1854	0.010005	-0.0069073	0.94087	24811228	0.23935
017	2019-09-03t1744	1567550840.38	adult	193.8914	146.0017	-31.7974	4888.7944	2.0827	821.9468	0.9832	575.4653	0.045459	0.01061	-0.018521	2336.2773	1.84	3607.7426	2.1255	619747.875	0.9947	8664.916	0.91344	570.0599	0.60382	460.871	-0.14734	0.010018	0.0065302	1.3233	25946848	0.4537
017	2019-09-03t2144	1567565239.62	adult	197.8912	150.0015	-27.7976	3305.2141	0.57752	682.192	-0.38367	490.6409	-1.0168	0.010652	0.022658	1729.7236	0.34417	2584.0084	0.63695	512326.1875	-0.39781	8578.7354	0.88774	568.7845	0.51448	467.2865	-0.067051	0.010021	0.0094682	0.87524	25994588	0.42584
017	2019-09-04t0144	1567579640.17	adult	201.8913	154.0017	-23.7975	3022.3096	0.31311	707.2814	-0.13016	526.9213	-0.56966	0.010596	-0.032	1789.7171	0.5086	2379.1547	0.34734	533997.5	-0.10881	9098.2725	1.1339	591.0781	0.83898	484.8956	0.24785	0.010006	-0.005739	1.4575	26463750	0.49079
017	2019-09-04t0544	1567594040.27	adult	205.8914	158.0017	-19.7975	2463.9775	-0.21509	712.7059	-0.067946	568.946	-0.047908	0.010596	-0.031872	1630.3817	0.13181	2185.1338	0.074767	538092.9375	-0.046676	8175.9351	0.72739	562.544	0.29011	449.9516	-0.5438	0.010018	0.0056413	1.0511	25494494	0.2574
017	2019-09-04t0944	1567608440.27	adult	209.8914	162.0017	-15.7975	5287.2139	2.495	763.8244	0.43975	504.5615	-0.85648	0.010582	-0.045265	2176.5479	1.4976	4085.7815	2.848	577451.25	0.47133	12726.9639	2.7948	622.6091	1.2481	482.4792	0.083544	0.010012	6.8405e-05	2.1992	24687694	0.06621
017	2019-09-04t1344	1567622842.54	adult	213.892	166.0023	-11.7968	1782.6348	-0.85423	614.0959	-1.0081	490.5745	-1.0355	0.010652	0.023316	1318.6713	-0.60263	1605.8942	-0.74545	461186.0625	-1.0202	8353.5449	0.83284	594.1395	0.71208	487.7823	0.13911	0.010002	-0.01016	1.9076	24830280	0.073573
017	2019-09-04t1744	1567637241.9	adult	217.8918	170.0022	-7.797	2530.71	-0.13166	700.1446	-0.16023	550.6066	-0.28232	0.01061	-0.017557	1563.3555	0.017593	2242.2019	0.18529	527909	-0.14872	9317.6064	1.285	630.9481	1.2617	517.7507	0.70494	0.010021	0.0083944	2.4081	25815874	0.25003
017	2019-09-05t0920	1567693380.35	dead	233.4858	185.5962	7.797
018	2019-08-26t1357	1566846034.55	larva	0	-53.7791	-353.7496
018	2019-08-26t1744	1566859637.21	larva	3.7785	-50.0006	-349.9711
018	2019-08-26t2144	1566874039.02	larva	7.779	-46.0001	-345.9706
018	2019-08-27t0144	1566888437.86	larva	11.7787	-42.0004	-341.9709
018	2019-08-27t0544	1566902838.11	larva	15.7788	-38.0004	-337.9708
018	2019-08-27t0944	1566917237.52	larva	19.7786	-34.0005	-333.971
018	2019-08-27t1344	1566931638.47	larva	23.7789	-30.0003	-329.9707
018	2019-08-27t1744	1566946039.46	larva	27.7791	-26	-325.9704
018	2019-08-27t2144	1566960438.69	larva	31.7789	-22.0002	-321.9706
018	2019-08-28t0144	1566974838.92	larva	35.779	-18.0001	-317.9706	1323.3759	-0.83464	470.7411	-1.166	379.8285	-0.45047	0.010695	0.058107	1034.8238	-1.0123	1191.3151	-0.92894	352114.3125	-1.1961	2499.8037	-1.1627	334.994	-1.1894	243.3831	-1.2995	0.010035	0.0094616	-0.97878	7110246.5	-0.6478
018	2019-08-28t0544	1566989238.97	larva	39.779	-14.0001	-313.9706	1587.1715	-0.6589	490.6346	-1.0908	354.2652	-0.94407	0.010624	-0.010168	1219.1253	-0.618	1438.323	-0.67519	369447.8125	-1.0869	4284.3457	-0.026477	382.2178	-0.58514	249.9247	-1.2836	0.010022	-0.002573	0.3818	8352224	-0.46231
018	2019-08-28t0944	1567003639.45	larva	43.7791	-10	-309.9704	1568.1873	-0.70566	475.2135	-1.3913	304.0522	-1.733	0.010624	-0.009597	1293.0775	-0.49428	1467.8439	-0.67695	357835.7812	-1.388	3786.1411	-0.43193	365.225	-0.81829	256.6052	-1.2652	0.010039	0.015637	-0.48366	8258468	-0.78809
018	2019-08-28t1344	1567018039.2	larva	47.7791	-6	-305.9705	3026.4412	0.42774	635.3911	0.16553	429.7552	-0.28095	0.010582	-0.049919	1756.3778	0.5721	2463.0923	0.48964	480355.6875	0.1981	5761.1694	0.81933	514.3425	1.2823	402.8737	1.0152	0.010013	-0.0087868	1.2747	10889659	-0.073753
018	2019-08-28t1744	1567032438.82	larva	51.779	-2.0002	-301.9706	2363.8914	-0.1302	582.9359	-0.52509	382.3741	-1.0169	0.01061	-0.02214	1592.8245	0.11884	2155.5571	0.087778	439533.6875	-0.51244	6286.0156	1.09	478.6588	0.822	392.1344	0.81399	0.010033	0.01206	1.2958	11497864	-0.12797
018	2019-08-28t2144	1567046839.94	adult	55.7793	2.0002	-297.9703	1680.5638	-0.71067	526.1609	-1.2485	372.0461	-1.2774	0.01061	-0.021578	1388.8884	-0.42875	1575.6889	-0.65762	396725.375	-1.2378	4236.0474	-0.3428	376.1731	-0.70069	294.0127	-0.90983	0.010025	0.004906	0.17697	9193671	-1.2476
018	2019-08-29t0144	1567061239.63	adult	59.7792	6.0001	-293.9704	3983.312	1.1277	678.0036	0.18867	436.0193	-0.63875	0.010667	0.033866	1901.0565	0.74857	3048.6639	1.1396	508502.7188	0.16588	6513.313	1.0729	471.2772	0.80001	410.9892	1.088	0.010025	0.0063238	-0.18283	14432392	0.39735
018	2019-08-29t0544	1567075640.48	adult	63.7794	10.0003	-289.9701	2123.2361	-0.4124	592.4211	-0.82155	402.9468	-1.1646	0.010596	-0.034084	1625.4572	0.031519	2002.5463	-0.19613	447277.9375	-0.80163	6376.626	0.90002	430.3204	0.16315	392.9137	0.73056	0.010023	0.0057695	-0.77153	13953138	-0.043034
018	2019-08-29t0944	1567090039.53	adult	67.7792	14	-285.9704	1543.5284	-0.91816	547.6682	-1.4018	406.3127	-1.2506	0.010596	-0.033547	1282.2231	-0.84399	1408.4568	-0.98449	413489.4375	-1.3837	3968.1152	-0.72253	343.7295	-1.3387	293.8683	-1.2075	0.010014	-0.0026189	-0.86295	12117153	-0.94668
018	2019-08-29t1344	1567104439.88	adult	71.7793	18.0001	-281.9703	2280.905	-0.34226	628.5953	-0.70446	469.5379	-0.64346	0.010596	-0.033074	1618.2782	-0.092218	2090.3065	-0.15025	474589.5	-0.68377	2967.2512	-1.417	346.1877	-1.3519	297.7047	-1.2466	0.010013	-0.0019952	-0.70594	12653852	-0.99727
018	2019-08-29t1744	1567118839.78	adult	75.7792	22.0001	-277.9703	3498.0977	0.6379	718.9271	0.082584	494.6268	-0.48049	0.010596	-0.032765	1777.7512	0.23589	2532.0824	0.3887	542789.9375	0.10592	5475.7148	0.11116	418.3659	0.0061029	376.2472	0.2783	0.010017	0.0029715	-1.2997	15703782	-0.17385
018	2019-08-29t2144	1567133240.21	adult	79.7794	26.0002	-273.9702	1683.4354	-0.8978	598.1185	-1.2272	466.2673	-0.90458	0.01061	-0.019034	1426.6122	-0.64768	1614.8431	-0.83682	450981.3125	-1.215	4152.7979	-0.76526	340.5408	-1.5946	294.7021	-1.563	0.010007	-0.0063368	-0.78792	13509936	-1.1087
018	2019-08-30t0144	1567147640.22	adult	83.7794	30.0002	-269.9702	1875.5774	-0.76198	651.9202	-0.76463	511.667	-0.46668	0.010596	-0.032633	1544.746	-0.40142	1755.3911	-0.68319	492199.7812	-0.74273	2547.0276	-1.7724	364.3269	-1.2041	323.9695	-1.0413	0.010008	-0.0054497	-1.457	15362937	-0.64293
018	2019-08-30t0544	1567162040.64	adult	87.7795	34.0004	-265.9701	2362.5557	-0.37641	696.5527	-0.37858	496.136	-0.70687	0.010596	-0.032652	1745.9901	0.054093	2107.1254	-0.24509	525897.3125	-0.35542	4912.9453	-0.43717	364.3047	-1.3188	325.5993	-1.1299	0.010014	0.0016552	-1.1577	17133978	-0.20267
018	2019-08-30t0944	1567176440.66	adult	91.7795	38.0004	-261.9701	3000.7932	0.13851	709.8504	-0.29332	498.792	-0.72734	0.010624	-0.0054042	1877.1394	0.35098	2516.8056	0.2774	534517.375	-0.28871	7346.4995	0.83711	440.4758	0.19088	402.8673	0.54525	0.010018	0.004989	-1.5958	18995078	0.26862
018	2019-08-30t1344	1567190841.01	adult	95.7796	42.0005	-257.97	4713.4878	1.5579	805.3807	0.64347	484.0764	-0.93321	0.010582	-0.046337	2466.0887	1.784	3615.3905	1.729	608867.8125	0.67938	7594.3838	0.85613	441.8242	0.099078	404.034	0.46327	0.010009	-0.0031327	-1.0089	19775170	0.39009
018	2019-08-30t1744	1567205243.47	adult	99.7803	46.0011	-253.9693	2101.9268	-0.6471	701.8827	-0.42896	515.7906	-0.5945	0.010695	0.063394	1695.8886	-0.11678	1973.0799	-0.48099	525008.25	-0.47138	4342.2891	-0.92706	383.9574	-1.3059	342.0374	-1.1356	0.010008	-0.0048067	-1.1736	16075528	-0.92405
018	2019-08-30t2144	1567219641.78	adult	103.7798	50.0007	-249.9698	2190.3345	-0.58692	707.4865	-0.37995	546.5183	-0.25146	0.010652	0.021878	1707.1367	-0.091121	2074.2229	-0.35629	531322.375	-0.39406	5090.3535	-0.59869	372.9493	-1.7002	336.3081	-1.4078	0.010004	-0.0081577	-1.4617	17595748	-0.54368
018	2019-08-31t0144	1567234041.95	adult	107.7798	54.0007	-245.9697	2101.1367	-0.67564	698.3477	-0.4728	516.3744	-0.6093	0.010596	-0.032964	1576.2764	-0.41786	1905.1542	-0.59426	527252.5	-0.44824	5526.9199	-0.43625	375.4397	-1.7994	338.2614	-1.4966	0.010013	0.0009335	-1.6601	18109710	-0.48163
018	2019-08-31t0544	1567248440.84	adult	111.7795	58.0004	-241.97	2306.574	-0.51192	707.1479	-0.3737	538.9401	-0.3406	0.010695	0.063125	1807.4285	0.17481	2150.818	-0.26378	528946.625	-0.41713	5432.3228	-0.53001	396.6927	-1.4743	361.312	-1.0607	0.01002	0.007793	-1.6465	17815468	-0.66937
018	2019-08-31t0944	1567262841.64	adult	115.7797	62.0006	-237.9698	2705.6218	-0.17657	727.4379	-0.14799	536.7367	-0.36043	0.01061	-0.019504	2001.8612	0.68744	2498.4455	0.21637	548488.1875	-0.1331	6725.1709	0.033752	379.6691	-2.0188	337.0131	-1.806	0.010004	-0.0077087	-1.8364	17191416	-0.95212
018	2019-08-31t1344	1567277241.8	adult	119.7798	66.0007	-233.9698	2387.4299	-0.45619	751.4291	0.12368	557.0529	-0.10324	0.010596	-0.03322	1861.3635	0.34345	2163.3249	-0.2446	567329	0.14885	5739.3364	-0.46455	392.4628	-1.8807	350.748	-1.5954	0.010014	0.0023669	-1.0337	17478722	-0.94261
018	2019-08-31t1744	1567291641.35	adult	123.7797	70.0005	-229.9699	3778.9851	0.75842	832.3049	1.0038	588.1531	0.29243	0.010695	0.062886	2150.1658	1.1149	3292.2635	1.3449	622564.0625	0.94741	4636.8687	-0.99769	449.9305	-0.68454	414.8911	-0.059872	0.010006	-0.0055606	-1.6547	20009308	-0.23753
018	2019-08-31t2144	1567306042.19	adult	127.7799	74.0008	-225.9697	2140.9465	-0.67784	676.217	-0.63479	494.4499	-0.86114	0.010596	-0.033335	1813.9784	0.25655	2088.4148	-0.33797	510543.8125	-0.61012	5905.7515	-0.44343	449.1833	-0.83273	409.7165	-0.30495	0.010003	-0.0090436	-1.5386	20207858	-0.25266
018	2019-09-01t0144	1567320464.88	adult	131.7862	78.0071	-221.9634	2775.4536	-0.1143	729.2964	-0.050591	510.578	-0.65672	0.010638	0.007657	1930.6146	0.5815	2572.2508	0.35737	548430.875	-0.056536	5211.4971	-0.7725	434.2672	-1.3105	390.9762	-0.91761	0.010009	-0.0027022	-1.5468	19568078	-0.51887
018	2019-09-01t0544	1567334862.28	adult	135.7855	82.0064	-217.9641	2492.5298	-0.35908	768.7993	0.38424	583.5286	0.25573	0.010695	0.062861	1885.8397	0.48393	2198.2108	-0.15863	575061.875	0.33376	5105.1772	-0.82405	482.8296	-0.25039	443.1557	0.40496	0.010008	-0.003141	-1.8599	20840858	-0.19672
018	2019-09-01t0944	1567349259.47	adult	139.7847	86.0056	-213.9649	1624.397	-1.1374	643.5181	-0.92326	509.0132	-0.67816	0.010695	0.062893	1385.6338	-0.80208	1519.8922	-1.116	481351.5	-0.96263	5070.0894	-0.84271	427.4626	-1.6708	377.9922	-1.4802	0.010018	0.0062232	-1.6452	19415354	-0.68211
018	2019-09-01t1344	1567363653	adult	143.7829	90.0038	-209.9667	2776.4727	-0.085682	710.389	-0.20329	479.4797	-1.0536	0.010582	-0.04682	1980.9595	0.76911	2463.2171	0.25357	537054.125	-0.16924	5252.5596	-0.76088	445.2325	-1.3286	394.817	-1.1068	0.010008	-0.003174	-1.4381	19707774	-0.64572
018	2019-09-01t1744	1567378042.56	adult	147.78	94.0009	-205.9696	2064.7615	-0.72748	677.5135	-0.53576	517.5606	-0.58114	0.010582	-0.046749	1586.5516	-0.23686	1851.7221	-0.61301	512200.1875	-0.50271	5946.6323	-0.44995	464.5204	-0.94147	404.5089	-0.91932	0.010022	0.010962	-0.92552	20069140	-0.58509
018	2019-09-01t2144	1567392442.83	adult	151.7801	98.001	-201.9695	3293.7727	0.41745	787.8299	0.62246	593.7628	0.36997	0.01061	-0.019476	1949.8842	0.72238	2745.9168	0.70426	594023.75	0.63593	5510.5107	-0.64051	470.4898	-0.86579	404.5785	-0.99287	0.010003	-0.0085004	-0.72307	20742954	-0.43421
018	2019-09-02t0144	1567406844	adult	155.7804	102.0013	-197.9692	3543.0159	0.66849	759.4594	0.33255	556.4078	-0.11177	0.010596	-0.033084	1837.2306	0.44984	2820.0817	0.83664	573391.875	0.35643	6287.6382	-0.29038	499.3027	-0.25424	432.1241	-0.29457	0.010009	-0.0020668	-0.34141	21799558	-0.18138
018	2019-09-02t0544	1567421243.05	adult	159.7801	106.001	-193.9694	3006.3804	0.18711	832.3835	1.0904	666.3789	1.2578	0.010638	0.0079044	1977.9213	0.83207	2414.3515	0.26313	625952.4375	1.0801	4790.5962	-0.94978	461.3068	-1.1762	403.4672	-1.1338	0.010001	-0.010399	-0.8387	21817968	-0.21633
018	2019-09-02t0944	1567435643.47	adult	163.7803	110.0011	-189.9693	3490.7146	0.66042	793.1927	0.6887	561.651	-0.066622	0.01061	-0.019455	1998.6123	0.9033	2875.5134	0.9645	598067.3125	0.70134	5806.7744	-0.48796	495.4332	-0.45052	436.7681	-0.29139	0.010003	-0.0086915	-0.61732	23130786	0.091175
018	2019-09-02t1344	1567450044.02	adult	167.7804	114.0013	-185.9692	2786.3582	0.013529	703.011	-0.22968	460.0493	-1.3437	0.010667	0.035441	1811.1898	0.43861	2341.4029	0.19425	527258.25	-0.25403	4814.5366	-0.91914	449.5837	-1.4942	381.999	-1.7531	0.01	-0.010863	-0.78856	20994658	-0.50109
018	2019-09-02t1744	1567464444.12	adult	171.7804	118.0013	-181.9691	3492.4688	0.69553	792.9384	0.69128	595.6194	0.33844	0.01061	-0.019387	1877.7688	0.62662	2818.6392	0.91758	597875.5	0.70357	5470.291	-0.61168	505.0286	-0.33544	441.4785	-0.2818	0.010003	-0.0087324	-0.16712	23174752	0.020348
018	2019-09-02t2144	1567478843.69	adult	175.7803	122.0012	-177.9693	2605.9155	-0.13178	710.2966	-0.13895	544.9971	-0.29833	0.010624	-0.0056093	1704.2558	0.19981	2173.0336	-0.023304	534853.375	-0.13519	6190.4121	-0.27258	476.7354	-0.9638	400.3691	-1.335	0.01	-0.011426	-0.16009	22597256	-0.15852
018	2019-09-03t0144	1567493244.52	adult	179.7805	126.0014	-173.969	2912.8579	0.16783	790.1309	0.66587	582.259	0.15584	0.010667	0.035858	2056.7199	1.1084	2637.6953	0.67334	592598.125	0.63602	5365.3726	-0.62498	513.1746	-0.26466	441.0724	-0.40212	0.010012	0.00032976	-0.10167	24603128	0.29171
018	2019-09-03t0544	1567507644.65	adult	183.7806	130.0015	-169.969	4391.3906	1.5832	858.6152	1.3479	573.4566	0.038375	0.01061	-0.018856	2385.9107	1.9473	3742.9625	2.3081	647395.875	1.3592	5080.2017	-0.73689	528.6313	-0.013771	450.5204	-0.23695	0.010014	0.002543	0.22582	25285496	0.41039
018	2019-09-03t0944	1567522044.3	adult	187.7805	134.0014	-165.9691	1842.5945	-0.83387	662.9336	-0.59165	460.8354	-1.3692	0.010624	-0.005051	1543.7429	-0.15881	1724.9477	-0.64616	499189	-0.58731	5046.1772	-0.7369	506.9773	-0.47551	437.657	-0.58167	0.010005	-0.0069699	-0.16308	24272550	0.13637
018	2019-09-03t1344	1567536444.85	adult	191.7806	138.0015	-161.9689	3673.3906	0.91812	865.7622	1.4145	670.5133	1.2321	0.010638	0.0087722	2111.5769	1.2745	2700.7829	0.79423	651053.1875	1.4031	5056.2637	-0.71859	527.0457	-0.14867	458.9419	-0.16039	0.010002	-0.010298	-0.039068	26927816	0.69487
018	2019-09-03t1744	1567550845.56	adult	195.7808	142.0017	-157.9687	3006.4917	0.28893	780.1454	0.57419	607.5789	0.44332	0.01061	-0.018501	1620.464	0.064591	2044.0971	-0.15636	588229.6875	0.58602	5190.5645	-0.64596	511.3777	-0.47758	438.948	-0.64842	0.010013	0.00079853	-0.0075118	25689570	0.37925
018	2019-09-03t2144	1567565244.8	adult	199.7806	146.0015	-153.9689	3055.4275	0.34167	816.0765	0.93059	588.173	0.19664	0.010568	-0.059203	2161.8387	1.4223	2742.0179	0.8715	617769.875	0.97399	4235.647	-1.0663	511.6496	-0.51446	440.5576	-0.66301	0.010011	-0.00096884	0.16494	26014312	0.41327
018	2019-09-04t0144	1567579645.42	adult	203.7808	150.0017	-149.9688	1509.5773	-1.1312	590.415	-1.2677	477.205	-1.1928	0.010596	-0.031943	1192.1868	-0.96088	1397.3399	-1.0781	445763.3438	-1.2475	4617.3447	-0.88413	487.6563	-0.96778	408.4999	-1.3871	0.010003	-0.0090449	0.011085	24716860	0.10703
018	2019-09-04t0544	1567594045.46	adult	207.7808	154.0017	-145.9688	2500.3921	-0.17727	728.2419	0.08789	561.8389	-0.13812	0.010624	-0.0044868	1720.7867	0.36332	2092.4299	-0.055333	548366.1875	0.090419	4747.0239	-0.81545	526.1901	-0.3508	447.751	-0.61408	0.01	-0.012014	0.39147	25362360	0.21742
018	2019-09-04t0944	1567608445.42	adult	211.7808	158.0017	-141.9688	3757.1152	1.0331	844.3984	1.2269	592.1143	0.23783	0.01061	-0.017938	2279.0124	1.756	3286.5094	1.6887	636676.375	1.2387	4735.4619	-0.80866	538.0931	-0.19591	464.7453	-0.3121	0.010009	-0.0026419	0.6119	27416922	0.60935
018	2019-09-04t1344	1567622847.82	adult	215.7815	162.0023	-137.9681	4386.4956	1.6399	925.9146	2.0287	585.0893	0.15131	0.01061	-0.017681	2778.4129	3.0037	3934.1806	2.6291	698139.625	2.0406	4649.9004	-0.83718	546.0326	-0.10828	463.8612	-0.38132	0.010013	0.00043585	0.56282	27867318	0.67413
018	2019-09-04t1744	1567637247.1	adult	219.7813	166.0021	-133.9683	2854.939	0.18194	822.132	1.0315	691.5125	1.4983	0.010695	0.065089	1673.5271	0.29738	2124.3976	0.019416	614954.75	0.97961	4975.0024	-0.68102	554.7752	-0.008057	475.1595	-0.19626	0.010014	0.0023034	0.44827	27643340	0.60542
018	2019-09-05t0920	1567693385.56	adult	235.3753	181.5962	-118.3743	3195.866	0.54712	750.8391	0.40157	513.2549	-0.73685	0.01061	-0.017443	2175.2763	1.6213	2871.818	1.1347	566132.625	0.4129	4819.2026	-0.72856	524.9947	-0.63767	453.2063	-0.82552	0.010015	0.003259	0.090836	27205224	0.44795
018	2019-09-05t1320	1567707792.72	adult	239.3773	185.5982	-114.3723	3021.8682	0.39057	828.8111	1.1809	591.9648	0.28414	0.010596	-0.031134	2243.881	1.8154	2706.8689	0.90865	625752.375	1.2028	5487.4185	-0.41133	540.0042	-0.43706	468.5264	-0.55501	0.010011	-0.001115	0.16193	28318900	0.64306
018	2019-09-05t1720	1567722194.15	adult	243.3777	189.5985	-110.3719	4498.8936	1.8201	828.2863	1.1931	562.9261	-0.0852	0.01061	-0.017564	2119.0564	1.5263	3409.9333	1.9288	624527.875	1.2042	5706.3345	-0.30202	527.8718	-0.66365	457.4217	-0.83019	0.010005	-0.0076457	-0.028592	28017322	0.56722
018	2019-09-05t2120	1567736597.2	adult	247.3785	193.5994	-106.3711	3771.1794	1.132	806.6165	0.99772	542.2399	-0.34905	0.010582	-0.04485	2162.7057	1.6591	3227.1702	1.6773	609802.0625	1.0298	5631.0229	-0.33016	554.3846	-0.28706	472.8793	-0.55682	0.010006	-0.0057982	0.28144	27867808	0.52133
018	2019-09-06t0120	1567750993.41	adult	251.3775	197.5983	-102.3721	3158.5381	0.55284	784.665	0.79892	572.369	0.051486	0.01061	-0.01768	1964.1601	1.1827	2477.3964	0.61239	591637.375	0.80997	5728.2534	-0.2773	551.7235	-0.36541	478.9144	-0.47781	0.010003	-0.0091083	0.0064513	28956658	0.707
018	2019-09-06t0520	1567765388.39	adult	255.3761	201.5969	-98.3735	3214.3367	0.61722	797.4446	0.94233	583.3375	0.20349	0.01061	-0.017735	1936.6705	1.136	2512.9587	0.67454	601273.25	0.95323	6169.7939	-0.061267	561.317	-0.2547	489.2373	-0.30971	0.010017	0.0045349	0.13665	29588140	0.80558
018	2019-09-06t0920	1567779788.67	adult	259.3761	205.597	-94.3734	3710.342	1.1073	813.0508	1.1147	530.6974	-0.48598	0.01061	-0.017787	2286.8419	2.0474	3375.8383	1.9237	613040.3125	1.1253	5543.5244	-0.35055	570.8767	-0.14564	497.1281	-0.19141	0.01001	-0.0021591	0.18241	29712990	0.8101
018	2019-09-06t1319	1567794141.91	adult	263.3632	209.584	-90.3864	3061.7913	0.49114	750.5103	0.51285	582.6977	0.21212	0.01061	-0.017841	1702.0228	0.58471	2139.5354	0.1611	565884.75	0.52391	5175.1636	-0.51934	549.5634	-0.50566	471.7981	-0.76141	0.010005	-0.0068152	0.19532	28891644	0.64269
018	2019-09-06t1719	1567808543.21	adult	267.3635	213.5844	-86.3861	2752.7625	0.20253	739.0037	0.41592	497.4542	-0.92087	0.01061	-0.017899	2053.2369	1.5043	2505.1094	0.69684	557208.75	0.42702	5889.8604	-0.17091	550.5024	-0.52609	465.9216	-0.92859	0.010014	0.0015058	0.2851	27432638	0.36259
018	2019-09-06t1742	1567809930.42	adult	267.7489	213.9697	-86.0007	2201.3521	-0.3309	713.6974	0.16583	565.6396	-0.0064868	0.010638	0.0094658	1578.3712	0.29198	2045.0373	0.037913	536700.5	0.15834	5098.5649	-0.54942	543.559	-0.63407	461.2607	-1.0297	0.010003	-0.0090071	0.78746	27821526	0.4315
018	2019-09-06t2142	1567824335	adult	271.7501	217.971	-81.9994	2937.4929	0.39363	775.4471	0.79891	632.3098	0.90067	0.010667	0.036917	1633.5508	0.45433	2185.7351	0.25119	581585.375	0.76855	4970.6182	-0.60523	543.75	-0.66476	469.6907	-0.89961	0.010012	-0.00024325	0.16162	29273326	0.67777
018	2019-09-07t0142	1567838730.51	adult	275.7489	221.9698	-78.0007
018	2019-09-07t0542	1567853131.26	adult	279.7491	225.97	-74.0005
018	2019-09-07t0942	1567867530.27	adult	283.7488	229.9697	-70.0008
018	2019-09-07t1342	1567881930.93	adult	287.749	233.9699	-66.0006
018	2019-09-07t1742	1567896330.86	adult	291.749	237.9699	-62.0006
018	2019-09-07t2142	1567910731.33	adult	295.7491	241.97	-58.0005
018	2019-09-08t0142	1567925131.33	adult	299.7491	245.97	-54.0005
018	2019-09-08t0542	1567939531.09	adult	303.749	249.9699	-50.0005
018	2019-09-08t0942	1567953931.12	adult	307.749	253.9699	-46.0005
018	2019-09-08t1342	1567968335.36	adult	311.7502	257.9711	-41.9993
018	2019-09-08t1742	1567982734.96	adult	315.7501	261.971	-37.9995
018	2019-09-08t2142	1567997137.78	adult	319.7509	265.9718	-33.9987
018	2019-09-09t0142	1568011532.71	adult	323.7495	269.9704	-30.0001
018	2019-09-09t0542	1568025932.73	adult	327.7495	273.9704	-26.0001
018	2019-09-09t0942	1568040332.37	adult	331.7494	277.9703	-22.0002
018	2019-09-09t1342	1568054735.27	adult	335.7502	281.9711	-17.9994
018	2019-09-09t1742	1568069133.91	adult	339.7498	285.9707	-13.9998
018	2019-09-09t2142	1568083536.54	adult	343.7506	289.9714	-9.999
018	2019-09-10t0142	1568097932.92	adult	347.7495	293.9704	-6
018	2019-09-10t0542	1568112333.39	adult	351.7497	297.9706	-1.9999
018	2019-09-10t0942	1568126732.64	dead	355.7495	301.9704	1.9999
019	2019-08-26t1357	1566846039.12	egg	-1.8893	-45.7792	-249.3782
019	2019-08-26t1744	1566859641.88	larva	1.8893	-42.0007	-245.5997
019	2019-08-26t2144	1566874043.79	larva	5.8898	-38.0001	-241.5992
019	2019-08-27t0144	1566888442.67	larva	9.8895	-34.0004	-237.5995
019	2019-08-27t0544	1566902842.91	larva	13.8896	-30.0004	-233.5994
019	2019-08-27t0944	1566917242.33	larva	17.8894	-26.0005	-229.5996
019	2019-08-27t1344	1566931643.34	larva	21.8897	-22.0003	-225.5993
019	2019-08-27t1744	1566946044.39	larva	25.89	-18	-221.599
019	2019-08-27t2144	1566960443.6	larva	29.8897	-14.0002	-217.5992
019	2019-08-28t0144	1566974843.82	larva	33.8898	-10.0001	-213.5992	4816.4961	1.9172	773.2623	2.1944	489.7737	1.1061	0.010624	-0.011043	2206.3028	1.8855	3763.876	2.0987	582266.5	2.2057	4816.4961	0.4381	247.3218	-2.2837	225.7038	-1.521	0.010042	0.01568	-1.9339	4630111.5	-1.4842
019	2019-08-28t0544	1566989243.83	larva	37.8898	-6.0001	-209.5992	2690.5125	0.22547	670.0267	0.90855	470.0495	0.65194	0.010638	0.0032564	1816.369	0.86708	2405.558	0.48464	503860.125	0.90703	4974.9126	0.47341	457.5727	0.39357	328.1307	-0.065655	0.010042	0.016778	0.90191	9705574	0.20655
019	2019-08-28t0944	1567003644.41	larva	41.89	-2	-205.599	1916.972	-0.4142	565.4966	-0.36401	368.7199	-0.83543	0.010596	-0.037156	1478.9996	-0.015252	1810.9528	-0.25028	426949.9375	-0.34269	9159.9375	3.2194	488.0989	0.83812	388.805	0.82525	0.01001	-0.013718	1.949	12531452	0.99071
019	2019-08-28t1344	1567018044.1	adult	45.8899	2	-201.5991	3605.8855	0.90163	776.3282	1.7256	557.2841	1.4092	0.010568	-0.06374	1972.2518	1.1236	2835.511	0.95037	587680.4375	1.778	7877.1787	2.2739	470.4294	0.64093	374.2348	0.56718	0.010015	-0.0072355	1.9342	14701860	1.5093
019	2019-08-28t1744	1567032443.68	adult	49.8898	5.9998	-197.5992	4276.9917	1.4164	853.0367	2.3743	697.3564	2.9737	0.010624	-0.0087398	1815.9698	0.68541	2619.7597	0.66633	642336.625	2.3834	9423.415	3.2187	459.3948	0.52209	381.6769	0.65491	0.010014	-0.0071996	1.5932	14909198	1.2822
019	2019-08-28t2144	1567046844.82	adult	53.8901	10.0002	-193.5989	2684.3533	0.11291	734.29	0.97964	557.6712	1.0603	0.010596	-0.035473	1838.363	0.68143	2400.497	0.37259	554389	1.0065	3485.7603	-0.80537	455.0359	0.49152	403.279	0.98801	0.010025	0.0047919	-0.17264	15296487	1.1301
019	2019-08-29t0144	1567061244.53	adult	57.89	14.0001	-189.599	1644.0237	-0.7569	584.4218	-0.71366	466.4484	-0.20605	0.010596	-0.03491	1292.6749	-0.68898	1496.46	-0.77562	441238.4375	-0.69352	5303.3013	0.3195	341.1161	-1.2589	275.4002	-1.2837	0.010026	0.0065625	0.30133	12793220	-0.069799
019	2019-08-29t0544	1567075645.45	adult	61.8903	18.0003	-185.5987	2016.8479	-0.48502	765.8769	1.0188	631.4578	1.6148	0.010596	-0.034347	1625.1775	0.05643	1872.5069	-0.34352	578237.0625	1.0455	5348.3735	0.27156	441.4849	0.33738	378.9891	0.49405	0.010006	-0.011688	-0.3949	17119020	1.22
019	2019-08-29t0944	1567090044.43	adult	65.89	22	-181.599	1779.3359	-0.7097	646.4567	-0.33753	568.8104	0.71586	0.01061	-0.020166	1240.178	-0.9203	1548.1417	-0.78841	487428.3125	-0.32456	7352.9517	1.4842	394.0871	-0.44853	345.7174	-0.17845	0.010003	-0.013832	0.30654	16192249	0.61384
019	2019-08-29t1344	1567104444.81	adult	69.8901	26.0002	-177.5989	2837.8662	0.13043	750.9075	0.59224	547.3592	0.31982	0.010596	-0.033285	1943.8109	0.71158	2515.2639	0.40853	566935.1875	0.61716	6678.6982	0.96932	339.2914	-1.4495	279.2143	-1.5548	0.010011	-0.0042556	1.1837	15487973	0.10488
019	2019-08-29t1744	1567118844.72	adult	73.8901	30.0001	-173.5989	2535.1279	-0.14763	715.4468	0.10523	587.8209	0.64639	0.01061	-0.01925	1508.1044	-0.38321	1933.8436	-0.37001	539446.9375	0.11901	5036.1743	-0.1388	406.0596	-0.23866	349.9208	-0.23972	0.010013	-0.0018262	0.76093	16586723	0.2383
019	2019-08-29t2144	1567133245.15	adult	77.8902	34.0002	-169.5988	3288.2769	0.45165	827.1946	1.1201	629.3345	1.0045	0.010738	0.10524	1778.3928	0.2164	2549.593	0.39852	616260	1.0362	4858.7339	-0.30863	439.26	0.40684	392.2405	0.58482	0.01002	0.0059209	0.20252	19859384	1.1402
019	2019-08-30t0144	1567147645.15	adult	81.8902	38.0002	-165.5988	3294.2632	0.43504	780.2941	0.56969	578.4461	0.33936	0.010568	-0.059819	1884.2637	0.43522	2560.4839	0.38968	590682.625	0.61533	10611.8867	3.0816	446.1559	0.51013	404.1001	0.78148	0.010003	-0.010096	0.98374	19579996	0.85717
019	2019-08-30t0544	1567162045.55	adult	85.8903	42.0004	-161.5987	1528.0885	-1.0618	840.8925	1.1148	809.4353	2.901	0.01061	-0.019051	1197.7866	-1.2508	1434.4849	-1.1182	634032.9375	1.1295	4679.876	-0.54237	478.6397	1.1276	428.3467	1.2572	0.010013	-0.00029722	-0.09951	22658806	1.712
019	2019-08-30t0944	1567176445.62	adult	89.8903	46.0004	-157.5987	3874.5967	0.8806	953.5524	2.2036	709.1815	1.7063	0.01061	-0.019103	2561.0689	2.0283	3732.1764	1.9018	718978.5	2.2185	4816.7993	-0.52893	384.2067	-0.96871	335.4552	-0.97012	0.010014	0.001589	0.26043	18223692	0.088588
019	2019-08-30t1344	1567190845.98	adult	93.8904	50.0005	-153.5986	2851.0278	0.0059994	796.9172	0.58252	664.8362	1.1627	0.010596	-0.032783	1695.2458	-0.096317	2094.5163	-0.29146	601672.5	0.60751	4919.8618	-0.53759	409.9755	-0.53895	364.0418	-0.42679	0.010014	0.0016931	0.091551	18381660	0.0039841
019	2019-08-30t1744	1567205248.52	adult	97.8911	54.0012	-149.5979	4469.2388	1.3493	936.8685	1.9842	718.9856	1.764	0.010596	-0.032819	2098.8093	0.8856	3045.0958	0.96449	707335.75	2.0107	6471.8843	0.21305	467.2998	0.5862	407.6521	0.4908	0.010004	-0.0088081	0.75945	20460254	0.55197
019	2019-08-30t2144	1567219646.69	adult	101.8906	58.0007	-145.5984	2834.0181	-0.037273	766.7558	0.2381	627.0274	0.6955	0.010582	-0.046457	1730.0936	-0.029946	2256.4251	-0.10413	579667.375	0.27324	8831.1084	1.3303	442.7711	-0.083201	392.4698	0.012059	0.010008	-0.0045493	0.82855	20307252	0.38171
019	2019-08-31t0144	1567234046.91	adult	105.8907	62.0007	-141.5983	4022.5601	0.9594	876.9938	1.3709	622.3296	0.64118	0.010638	0.0080812	2498.8461	1.9003	3491.7609	1.5638	659499.375	1.3606	4780.3325	-0.7758	465.4657	0.2879	405.5096	0.21283	0.01001	-0.0021231	1.2292	20041090	0.18498
019	2019-08-31t0544	1567248445.86	adult	109.8904	66.0004	-137.5986	4259.3691	1.1601	951.8795	2.1615	702.9006	1.6056	0.010695	0.06319	2351.3379	1.55	3506.0686	1.5924	712005.875	2.0959	5581.5542	-0.43212	482.6962	0.54219	427.7798	0.6498	0.010012	-0.00030088	0.2129	24202386	1.3977
019	2019-08-31t0944	1567262846.61	adult	113.8906	70.0007	-133.5984	2495.5847	-0.35328	785.3264	0.45044	652.3979	1.0259	0.010596	-0.033062	1571.8939	-0.41975	2079.1289	-0.36169	592921.375	0.47557	9124.2559	1.198	506.1217	0.94431	434.7412	0.71702	0.010009	-0.0028578	0.13722	21742988	0.52009
019	2019-08-31t1344	1567277246.82	adult	117.8906	74.0007	-129.5983	2968.8672	0.05103	778.5087	0.39837	604.3095	0.46368	0.010667	0.035378	1911.7669	0.46611	2723.5054	0.53402	583881.5	0.36933	8410.6045	0.79991	493.3448	0.52433	415.1212	0.11279	0.010015	0.0030244	0.88542	20935578	0.17536
019	2019-08-31t1744	1567291646.39	adult	121.8905	78.0006	-125.5984	2973.4111	0.055252	781.2669	0.44928	555.5153	-0.11966	0.010568	-0.060352	1907.7128	0.47437	2560.792	0.31635	591419.0625	0.4965	7302.6494	0.24159	502.9671	0.62235	429.6645	0.37862	0.010007	-0.0044798	1.6674	24325502	1.1368
019	2019-08-31t2144	1567306047.23	adult	125.8908	82.0008	-121.5982	2645.1765	-0.23098	729.2947	-0.081117	541.3191	-0.28609	0.010582	-0.046844	1729.0159	0.027211	2226.8701	-0.14375	551346.8125	-0.045822	9438.6064	1.1793	479.5999	-0.047685	412.3417	-0.17912	0.01001	-0.0015023	0.72779	22374296	0.45051
019	2019-09-01t0144	1567320470.8	adult	129.8973	86.0074	-117.5917	2107.4395	-0.70556	750.9606	0.16887	625.7436	0.77298	0.01061	-0.019664	1645.0629	-0.17437	1899.3404	-0.59847	566224.3125	0.18339	7177.0034	0.12585	519.4558	0.77802	442.2167	0.51089	0.010005	-0.0065476	0.3899	24401956	0.98941
019	2019-09-01t0544	1567334868.45	adult	133.8967	90.0067	-113.5923	3316.801	0.37499	812.1293	0.8364	579.0547	0.19769	0.010681	0.049009	2044.0197	0.88867	2684.8186	0.52758	608284.875	0.79341	8432.3291	0.67298	492.7419	0.035042	422.8894	-0.10354	0.01002	0.0081983	-0.30125	22965714	0.47655
019	2019-09-01t0944	1567349265.09	adult	137.8957	94.0058	-109.5933	2332.55	-0.50002	769.1995	0.39646	676.2716	1.4204	0.010624	-0.0060055	1443.0929	-0.6626	2016.7916	-0.41056	579207.1875	0.39995	11758.459	2.1484	525.6057	0.72147	455.4838	0.69914	0.010021	0.0091956	-0.54077	24967324	1.0041
019	2019-09-01t1344	1567363658.39	adult	141.8939	98.0039	-105.5951	3004.0562	0.11593	836.4571	1.1172	678.4614	1.4504	0.010596	-0.033257	2025.5697	0.87715	2550.5188	0.37033	631525.125	1.1428	11423.1953	1.9891	527.0718	0.66598	466.4026	0.92397	0.010004	-0.0068601	-0.4278	24708602	0.85336
019	2019-09-01t1744	1567378047.62	adult	145.8909	102.0009	-101.5981	3791.9709	0.84929	867.6597	1.4502	658.1758	1.1931	0.01061	-0.019558	2103.2933	1.0956	2946.8305	0.96194	654215.4375	1.4638	11270.749	1.9177	518.2736	0.37193	455.2282	0.53679	0.010003	-0.0078363	-0.7257	24143256	0.61887
019	2019-09-01t2144	1567392447.9	adult	149.8909	106.001	-97.598	3363.7827	0.47376	800.2991	0.75021	595.3093	0.39413	0.01061	-0.019495	2154.3565	1.2435	2836.0668	0.82441	603425.5625	0.76374	9579.8418	1.1668	507.471	0.038313	440.8968	0.05878	0.010021	0.0097643	-0.094478	23193454	0.28364
019	2019-09-02t0144	1567406849.08	adult	153.8913	110.0013	-93.5977	3238.3206	0.37585	854.5048	1.3171	614.1037	0.62022	0.01061	-0.019462	2049.1879	0.98842	2901.6282	0.94406	644296.625	1.3299	5063.8564	-0.83686	511.5543	0.062873	449.0383	0.21048	0.010005	-0.005934	-0.55121	24183728	0.50413
019	2019-09-02t0544	1567421248.05	adult	157.891	114.0011	-89.598	1999.0295	-0.7612	814.2875	0.90227	692.0758	1.5874	0.010652	0.021658	1604.7763	-0.13968	1864.9882	-0.55236	611529.875	0.88156	9243.832	1.0281	518.0414	0.14566	457.9355	0.38082	0.010017	0.0058092	-0.43529	24306504	0.47982
019	2019-09-02t0944	1567435648.58	adult	161.8911	118.0012	-85.5978	3599.8354	0.75526	897.4325	1.7605	575.8101	0.1145	0.010695	0.063091	2393.075	1.9109	3225.7884	1.4722	671279.5	1.6985	9734.042	1.2558	553.4683	0.88302	481.2504	0.93199	0.010012	0.00064925	-0.012878	26037360	0.88648
019	2019-09-02t1344	1567450049.14	adult	165.8913	122.0014	-81.5977	2497.6111	-0.26436	784.9232	0.60523	644.1241	0.95743	0.010753	0.11884	1674.4793	0.078754	2156.0541	-0.087063	583982.875	0.51141	8123.6465	0.55083	523.7916	0.14847	460.9376	0.30879	0.01	-0.011267	-0.35122	26451474	0.93279
019	2019-09-02t1744	1567464449.25	adult	169.8913	126.0014	-77.5977	3423.981	0.62521	681.8528	-0.44018	418.3516	-1.8646	0.010624	-0.0057987	1974.6073	0.86698	2946.7149	1.1012	513435.1875	-0.43541	7908.3833	0.47017	528.9573	0.20046	452.6133	0.025831	0.010004	-0.0070392	0.23355	24797516	0.4512
019	2019-09-02t2144	1567478848.81	adult	173.8912	130.0013	-73.5978	3631.5051	0.83452	813.5623	0.90093	667.3524	1.2256	0.01061	-0.019334	1759.7514	0.33349	2470.3455	0.40987	613425.9375	0.91286	7634.2832	0.36668	519.6315	-0.054467	454.2588	0.0041122	0.010009	-0.0024394	-0.28508	25543006	0.5891
019	2019-09-03t0144	1567493249.67	adult	177.8914	134.0015	-69.5975	3108.6699	0.34968	811.112	0.87636	685.1175	1.4376	0.010596	-0.032768	1643.5729	0.053801	2236.9757	0.077417	612389.5625	0.899	9429.2539	1.1909	526.0203	0.020408	455.1738	-0.037222	0.010006	-0.0058596	-0.0054859	26128480	0.68167
019	2019-09-03t0544	1567507649.78	adult	181.8915	138.0015	-65.5975	3508.4036	0.73825	804.2949	0.80731	655.8221	1.0661	0.01061	-0.018919	1801.8719	0.46905	2357.3574	0.2654	606438.375	0.81919	9528.6426	1.2537	526.5182	-0.029256	456.6139	-0.067916	0.01001	-0.001149	0.062538	26140574	0.63341
019	2019-09-03t0944	1567522049.39	adult	185.8914	142.0014	-61.5976	5085.9839	2.2503	933.7893	2.0922	647.9522	0.96045	0.010652	0.022326	2481.0857	2.1896	3432.3475	1.8555	701275.75	2.0659	10428.6523	1.6748	563.4271	0.62259	493.9634	0.72455	0.01001	-0.0018201	0.32378	27299168	0.85315
019	2019-09-03t1344	1567536450.01	adult	189.8915	146.0016	-57.5974	1705.3574	-0.96109	710.2042	-0.12106	670.4407	1.2333	0.010667	0.036241	1206.2043	-0.99473	1462.2257	-1.0247	532653.125	-0.14572	10840.3525	1.8766	561.1608	0.50967	484.8976	0.4451	0.010012	0.00034771	0.20035	27183190	0.77497
019	2019-09-03t1744	1567550850.72	adult	193.8917	150.0018	-53.5972	2357.719	-0.33253	783.313	0.60324	676.3514	1.3015	0.010667	0.036366	1532.3455	-0.16251	2050.5974	-0.15149	587484.75	0.57421	9816.9902	1.4322	553.2179	0.29932	481.5569	0.30276	0.010017	0.0052132	-0.1538	27116528	0.71195
019	2019-09-03t2144	1567565249.98	adult	197.8915	154.0016	-49.5974	3351.8225	0.62203	884.7197	1.6013	698.1345	1.5692	0.010582	-0.045678	2019.5555	1.0633	2814.306	0.97301	668848.125	1.6355	13119.1807	2.9351	545.4916	0.1031	473.2795	0.061237	0.010014	0.0017304	0.16793	27073842	0.65928
019	2019-09-04t0144	1567579650.55	adult	201.8917	158.0017	-45.5973	2875.3254	0.17258	821.3004	0.98441	697.9929	1.5646	0.010667	0.036518	1698.953	0.284	2140.3017	-0.00073864	615975.25	0.95349	9804.3975	1.4527	555.305	0.21948	493.8214	0.43656	0.010007	-0.0047448	-0.43694	27578668	0.72738
019	2019-09-04t0544	1567594050.71	adult	205.8917	162.0018	-41.5972	4074.3228	1.3265	828.907	1.0663	545.368	-0.34258	0.01061	-0.018241	2342.7279	1.8923	3548.367	2.0602	624995.875	1.078	8196.5225	0.73669	544.0468	-0.025429	477.1647	0.027705	0.010005	-0.0070626	-0.15936	26427618	0.452
019	2019-09-04t0944	1567608450.6	adult	209.8917	166.0018	-37.5973	3351.7712	0.64152	825.8059	1.0439	729.0221	1.955	0.010652	0.023073	1631.8233	0.15273	2456.1547	0.47884	620180.25	1.0236	13742.0156	3.2533	553.041	0.078002	484.9691	0.13548	0.010016	0.0042032	-0.4815	28601066	0.86928
019	2019-09-04t1344	1567622853.15	adult	213.8924	170.0025	-33.5966	4079.354	1.3439	854.0364	1.3263	709.5021	1.7134	0.010568	-0.058582	1926.007	0.89513	3003.7918	1.2807	646505.5625	1.3711	9348.6982	1.2829	542.236	-0.14975	476.8269	-0.088147	0.010002	-0.010502	-0.54987	27595472	0.63279
019	2019-09-04t1744	1567637252.32	adult	217.8922	174.0022	-29.5968	3607.7305	0.8978	912.938	1.9065	720.1869	1.8533	0.010695	0.064997	2230.8349	1.662	2833.2332	1.0388	682877.625	1.8479	8838.9463	1.0679	580.9963	0.44187	525.8826	0.87287	0.010017	0.0043972	-0.45692	29523910	0.99038
019	2019-09-05t0920	1567693390.81	adult	233.4862	189.5963	-14.0028	3303.6184	0.64536	740.0829	0.28903	599.2698	0.36601	0.010596	-0.031049	1556.4132	0.071058	2160.6608	0.10813	558762.5625	0.30996	9027.8662	1.2184	579.0054	0.23895	502.525	0.2142	0.010019	0.0067898	-0.42765	29299988	0.86102
019	2019-09-05t1320	1567707798.16	adult	237.4882	193.5983	-10.0007	3024.293	0.38811	679.4369	-0.2885	535.4358	-0.44903	0.01061	-0.017474	1734.9955	0.53512	2316.7625	0.34337	512295.4375	-0.27707	11255.6689	2.2683	617.5524	0.80557	532.582	0.78896	0.01001	-0.0018644	-0.33064	28748298	0.73433
019	2019-09-05t1720	1567722199.43	adult	241.4886	197.5987	-6.0004	2663.3831	0.051662	749.1718	0.40953	568.0331	-0.02192	0.010582	-0.044761	1818.5385	0.764	2317.2674	0.35515	566373.875	0.4403	7484.4961	0.52471	639.2102	1.0994	557.1219	1.2501	0.010016	0.0037742	-0.098839	27250810	0.43019
019	2019-09-05t2120	1567736602.74	adult	245.4895	201.5996	-1.9995	2657.3818	0.055529	712.3898	0.064301	556.0624	-0.17132	0.010624	-0.0039278	1754.5231	0.62421	2198.0617	0.19514	536429.5	0.066417	7628.1685	0.60232	645.6348	1.1523	561.3196	1.2917	0.010007	-0.0054474	0.076864	26904892	0.34816
019	2019-09-06t0120	1567750998.85	dead	249.4884	205.5985	1.9995	2412.7852	-0.17036	685.3375	-0.18653	537.1366	-0.41319	0.010624	-0.0039863	1650.7013	0.38358	2122.8426	0.098322	516059.125	-0.18396	6827.9775	0.23648	640.4772	1.0257	558.5385	1.1896	0.010016	0.0033912	0.020141	26346672	0.22796
020	2019-08-26t1357	1566846043.64	egg	-1.8893	-49.7792	-277.7495
020	2019-08-26t1744	1566859646.47	larva	1.8893	-46.0006	-273.9709
020	2019-08-26t2144	1566874048.51	larva	5.8898	-42.0001	-269.9703
020	2019-08-27t0144	1566888447.44	larva	9.8896	-38.0004	-265.9706
020	2019-08-27t0544	1566902847.7	larva	13.8896	-34.0003	-261.9706
020	2019-08-27t0944	1566917247.12	larva	17.8895	-30.0005	-257.9707
020	2019-08-27t1344	1566931648.18	larva	21.8898	-26.0002	-253.9704
020	2019-08-27t1744	1566946049.23	larva	25.89	-21.9999	-249.9701
020	2019-08-27t2144	1566960448.49	larva	29.8898	-18.0001	-245.9703
020	2019-08-28t0144	1566974848.64	larva	33.8899	-14	-241.9703	1849.4442	-0.40714	510.8606	-0.66254	335.6628	-0.96566	0.010667	0.030165	1332.8609	-0.25558	1610.0384	-0.42077	383145.4375	-0.67969	2447.6855	-1.1653	383.5815	-0.57049	281.5514	-0.70169	0.01003	0.0037162	-0.92375	5965842.5	-0.95612
020	2019-08-28t0544	1566989248.59	larva	37.8899	-10	-237.9703	1939.4614	-0.36638	533.278	-0.56542	353.9987	-0.87609	0.010638	0.0032564	1490.3373	0.070941	1765.5881	-0.2713	401025	-0.568	5872.6523	1.0799	439.8899	0.16381	289.774	-0.64387	0.010036	0.010486	1.1681	8635039	-0.21086
020	2019-08-28t0944	1567003649.26	larva	41.8901	-5.9999	-233.9701	1645.574	-0.62931	526.7775	-0.77743	400.7039	-0.42242	0.010624	-0.009865	1257.3082	-0.5547	1514.6007	-0.60374	396663.4375	-0.77295	5912.5776	1.0327	443.0172	0.23206	326.8502	-0.13558	0.010001	-0.023037	1.3047	11118846	0.44735
020	2019-08-28t1344	1567018048.99	larva	45.89	-1.9999	-229.9702	1709.468	-0.60986	557.9636	-0.58538	431.6103	-0.18422	0.010596	-0.036592	1285.9935	-0.54102	1512.3802	-0.64297	421262.5	-0.56499	5090.1001	0.40566	391.3757	-0.4601	313.379	-0.40489	0.010002	-0.020704	0.51698	12521675	0.68183
020	2019-08-28t1744	1567032448.49	adult	49.8898	1.9999	-225.9703	4271.8921	1.4123	785.2324	1.6626	552.9138	1.1738	0.010695	0.060131	2247.6748	1.7296	3170.5896	1.3361	587353.8125	1.6159	4550.0786	-0.028563	383.2448	-0.57839	326.4413	-0.2548	0.010015	-0.0060088	-0.020855	13966973	0.92937
020	2019-08-28t2144	1567046849.65	adult	53.8902	6.0003	-221.97	1580.9011	-0.77609	581.5584	-0.61074	461.4552	-0.11923	0.010652	0.01926	1284.0084	-0.65593	1504.2616	-0.72772	436750.3438	-0.62251	3270.6343	-0.94766	314.728	-1.6164	267.3326	-1.3231	0.010014	-0.0057417	-0.70143	13073802	0.30877
020	2019-08-29t0144	1567061249.43	adult	57.8901	10.0002	-217.9701	3421.656	0.6829	734.2421	0.8348	506.9186	0.28248	0.01061	-0.021281	2038.1056	1.1051	3105.9123	1.2198	553618.5	0.85088	5423.127	0.39808	411.7706	-0.15283	358.5209	0.17663	0.010012	-0.0066357	-0.80035	15956936	1.0835
020	2019-08-29t0544	1567075650.33	adult	61.8904	14.0004	-213.9698	3445.3418	0.67826	745.5413	0.81012	520.6968	0.29699	0.010582	-0.04794	1876.478	0.65997	2762.0137	0.77042	563629.1875	0.84622	4107.8979	-0.53413	408.6415	-0.19993	360.222	0.1528	0.010013	-0.0052461	-0.34064	16814780	1.1107
020	2019-08-29t0944	1567090049.27	adult	65.8901	18.0001	-209.9701	2369.436	-0.22649	714.0955	0.35179	509.3362	0.017712	0.010568	-0.060947	1798.7643	0.41856	2206.6635	0.044725	540570.25	0.3953	2657.3047	-1.5347	323.0081	-1.668	286.655	-1.2921	0.01001	-0.0062907	-0.9879	14810567	0.12401
020	2019-08-29t1344	1567104449.75	adult	69.8902	22.0003	-205.97	2013.952	-0.54808	705.2883	0.13041	602.0284	0.95365	0.010652	0.021453	1428.814	-0.52051	1696.7672	-0.63778	529671.5	0.11584	4165.3149	-0.62993	341.2334	-1.4144	298.2504	-1.1815	0.010008	-0.0074913	-0.79982	16740912	0.54281
020	2019-08-29t1744	1567118849.54	adult	73.8901	26.0002	-201.97	3074.3799	0.29895	751.0132	0.46301	496.0043	-0.4064	0.010596	-0.032881	2268.7478	1.4335	2903.1916	0.88163	567015	0.48747	5008.9736	-0.15593	354.4825	-1.2235	313.4439	-0.98727	0.010001	-0.013726	-0.8322	17261878	0.471
020	2019-08-29t2144	1567133250.04	adult	77.8903	30.0004	-197.9699	2874.0898	0.10716	771.3445	0.55984	653.8936	1.2845	0.010624	-0.0054144	1538.588	-0.35693	2305.7084	0.080921	580822.375	0.56405	4542.5371	-0.50409	359.6273	-1.1811	314.5566	-1.0743	0.010018	0.0039523	-0.61391	17052086	0.18566
020	2019-08-30t0144	1567147650.13	adult	81.8903	34.0004	-193.9699	3668.7524	0.74748	692.2373	-0.31471	425.1294	-1.4062	0.010596	-0.032666	1997.5269	0.70716	2954.7174	0.90683	522639.1875	-0.292	6509.2656	0.61839	428.9557	0.15705	392.1717	0.51844	0.010015	0.0018232	-1.3419	20430302	1.1428
020	2019-08-30t0544	1567162050.42	adult	85.8904	38.0005	-189.9698	2160.7478	-0.53298	757.2898	0.27284	621.6674	0.76232	0.010596	-0.032682	1643.6425	-0.17434	1965.7075	-0.41709	571753.8125	0.29713	5364.6455	-0.1446	399.4024	-0.53611	364.6698	-0.1851	0.010012	-0.00096522	-1.559	18629724	0.37247
020	2019-08-30t0944	1567176450.58	adult	89.8904	42.0005	-185.9698	5502.1392	2.2424	945.6706	2.1239	586.3792	0.30555	0.01061	-0.019103	2831.6233	2.6858	4823.0388	3.3488	713035.625	2.1388	6092.2456	0.18641	426.0529	-0.074671	379.656	0.05235	0.010004	-0.0085018	-1.5489	20101174	0.70694
020	2019-08-30t1344	1567190850.91	adult	93.8905	46.0006	-181.9697	2925.0151	0.067986	785.3208	0.46486	579.0288	0.18086	0.01061	-0.019152	2031.6123	0.72701	2573.2818	0.34664	592131.875	0.47912	6034.1348	0.065827	384.2699	-1.0959	345.2498	-0.86875	0.01001	-0.0021886	-1.6728	19231942	0.28166
020	2019-08-30t1744	1567205253.55	adult	97.8912	50.0013	-177.9689	4317.3901	1.2217	788.3034	0.4705	627.9684	0.7169	0.010681	0.04951	1782.7573	0.10595	2944.9978	0.83041	590439.25	0.43148	6951.5527	0.46428	445.5136	0.10848	393.0837	0.14329	0.010005	-0.0074607	-0.39434	21373960	0.84804
020	2019-08-30t2144	1567219651.71	adult	101.8907	54.0008	-173.9694	3549.0659	0.56555	845.1055	1.0401	606.0743	0.45251	0.010596	-0.032863	2356.9026	1.5294	3041.6717	0.95387	638054.6875	1.0655	7373.8154	0.59007	464.5442	0.3993	413.5704	0.522	0.010009	-0.0036388	-0.81739	21211088	0.67227
020	2019-08-31t0144	1567234051.88	adult	105.8908	58.0009	-169.9694	3099.9397	0.17737	787.1474	0.44615	580.5571	0.15175	0.010624	-0.0056217	1793.5137	0.1296	2305.4299	-0.045656	592722	0.44965	8800.5459	1.2111	431.4986	-0.47219	388.7697	-0.1968	0.010004	-0.0081333	-1.3877	19495540	0.011065
020	2019-08-31t0544	1567248450.84	adult	109.8905	62.0006	-165.9697	3957.7253	0.90263	730.6448	-0.13102	543.044	-0.29009	0.010624	-0.0056906	1928.0752	0.47738	2652.1293	0.42472	550175.5	-0.12633	6754.8418	0.13406	464.3273	0.12729	410.4573	0.22045	0.010018	0.0053548	-0.81238	20811612	0.32559
020	2019-08-31t0944	1567262851.62	adult	113.8907	66.0008	-161.9695	4862.8184	1.6815	852.388	1.1505	582.8394	0.19066	0.010582	-0.046656	2416.7793	1.741	3563.2521	1.6842	644405.3125	1.1877	9032.6064	1.1547	454.938	-0.22302	389.077	-0.43009	0.010004	-0.0076694	0.24941	20235640	0.04731
020	2019-08-31t1344	1567277251.76	adult	117.8908	70.0008	-157.9694	4049.5491	0.98673	793.8755	0.55999	524.261	-0.50914	0.010638	0.0078631	2247.622	1.3323	3204.5238	1.2022	596994.375	0.55207	11823.0625	2.3878	474.6166	0.092703	410.9635	0.0068641	0.010004	-0.0085091	0.31847	21445076	0.33391
020	2019-08-31t1744	1567291651.38	adult	121.8906	74.0007	-153.9695	2220.2288	-0.60182	677.8046	-0.64573	485.0894	-0.98478	0.01061	-0.01957	1745.4122	0.052882	2049.2958	-0.39921	511064.625	-0.63043	8725.5508	0.89525	442.8935	-0.77698	386.1372	-0.74693	0.010015	0.0026234	0.64502	20697298	0.016081
020	2019-08-31t2144	1567306052.22	adult	125.8909	78.001	-149.9693	3732.6406	0.72521	709.0692	-0.29598	542.6028	-0.27019	0.01061	-0.019619	1802.783	0.21972	2477.6432	0.20928	534638.1875	-0.28105	5229.207	-0.73537	465.6056	-0.3769	408.2208	-0.28735	0.010001	-0.010947	0.18505	22207526	0.39935
020	2019-09-01t0144	1567320476.7	adult	129.8977	82.0078	-145.9625	4054.9746	1.0204	764.9352	0.31745	564.9991	0.015919	0.010638	0.0077054	1969.5437	0.67452	2677.8678	0.50356	575231.25	0.31032	6314.9214	-0.26338	476.3538	-0.24455	409.0486	-0.37439	0.010019	0.0073369	0.72031	22060896	0.27631
020	2019-09-01t0544	1567334874.1	adult	133.897	86.007	-141.9632	3920.509	0.91425	683.0335	-0.53381	466.171	-1.2146	0.01061	-0.019687	2014.0553	0.81026	2718.6182	0.57566	515007.2812	-0.51904	5993.5239	-0.422	484.3411	-0.16546	423.2119	-0.094799	0.010007	-0.0046764	0.55707	22603230	0.36702
020	2019-09-01t0944	1567349270.74	adult	137.896	90.0061	-137.9642	3803.479	0.82454	706.6105	-0.26542	475.5999	-1.0966	0.010582	-0.046896	1951.7714	0.66646	2725.1405	0.60184	534197.5	-0.2311	6143.083	-0.36215	472.459	-0.55024	407.6076	-0.61723	0.010017	0.0058675	-0.18332	22120060	0.15258
020	2019-09-01t1344	1567363663.88	adult	141.8941	94.0042	-133.9661	4377.0059	1.3624	751.0717	0.21853	568.067	0.062586	0.010568	-0.060409	1969.4599	0.73097	2893.4063	0.86292	568561.25	0.26418	7140.0737	0.079964	502.2216	0.071757	431.6212	-0.042126	0.010018	0.0067109	-0.0084958	23361340	0.4557
020	2019-09-01t1744	1567378052.67	adult	145.891	98.0011	-129.9692	3360.043	0.45412	716.4412	-0.13366	498.6247	-0.81608	0.010638	0.0078111	1948.9905	0.69494	2790.7529	0.73651	538763.75	-0.1394	6310.5264	-0.28913	512.0351	0.22338	437.596	0.043881	0.01001	-0.0010733	0.33935	24092274	0.60406
020	2019-09-01t2144	1567392453.01	adult	149.8911	102.0012	-125.9691	3712.8123	0.79531	877.1193	1.5513	650.0939	1.0846	0.010695	0.063051	2189.6398	1.3349	3270.5025	1.4553	656085.25	1.4916	6870.2866	-0.03775	514.1194	0.19541	433.7983	-0.13999	0.010009	-0.0024923	0.2672	23526104	0.37841
020	2019-09-02t0144	1567406854.22	adult	153.8914	106.0015	-121.9687	3522.2214	0.63915	819.4791	0.9534	617.3136	0.66065	0.01061	-0.019462	1935.1748	0.69389	2858.9282	0.88171	617887.25	0.96647	6182.8286	-0.33937	531.8808	0.53836	453.36	0.331	0.010012	0.00093625	0.1369	24489920	0.58949
020	2019-09-02t0544	1567421253.14	adult	157.8911	110.0012	-117.969	3403.1145	0.54954	772.7025	0.47215	581.8087	0.20147	0.010596	-0.03308	2022.6222	0.93821	2606.1685	0.53575	583390.375	0.49594	9709.9326	1.2354	517.784	0.13972	449.016	0.13519	0.010011	-0.00043755	-0.11495	24930264	0.64988
020	2019-09-02t0944	1567435653.67	adult	161.8913	114.0014	-113.9689	4024.5664	1.154	833.1912	1.0991	618.2263	0.64607	0.01061	-0.019456	2197.2913	1.4065	3038.4477	1.1959	628226.125	1.1113	8547.2861	0.72725	510.4891	-0.089532	442.9249	-0.10021	0.010001	-0.01041	-0.53729	24348288	0.43626
020	2019-09-02t1344	1567450054.29	adult	165.8915	118.0015	-109.9687	3005.6924	0.21469	777.2457	0.52663	613.8116	0.57884	0.01061	-0.019474	1764.7559	0.31087	2339.4471	0.18424	586043.25	0.53935	7338.0508	0.20029	498.9518	-0.4005	440.4486	-0.22735	0.010014	0.0022621	-0.82739	25063344	0.57111
020	2019-09-02t1744	1567464454.39	adult	169.8915	122.0016	-105.9687	3263.8206	0.47375	771.4461	0.47116	564.0143	-0.051384	0.010695	0.063081	2070.3534	1.1125	2825.1181	0.92104	577041.6875	0.42145	5578.9678	-0.57162	485.7283	-0.72985	430.8868	-0.52547	0.010003	-0.0079425	-1.0679	23112896	0.02212
020	2019-09-02t2144	1567478853.95	adult	173.8914	126.0014	-101.9688	2832.8843	0.077926	801.8792	0.78286	637.8376	0.85875	0.01061	-0.019334	1803.771	0.44599	2218.3532	0.036884	604616.9375	0.79494	6236.3149	-0.25994	510.38	-0.24764	449.112	-0.12249	0.010009	-0.0023101	-0.92052	24730972	0.38731
020	2019-09-03t0144	1567493254.79	adult	177.8916	130.0017	-97.9686	3726.9028	0.93633	823.0248	0.99597	564.0026	-0.066921	0.010667	0.035748	2519.0047	2.2794	3254.2859	1.5796	617268.625	0.9639	9616.0625	1.2747	526.851	0.037252	466.8933	0.24387	0.010003	-0.0080826	-0.67893	24700880	0.33546
020	2019-09-03t0544	1567507654.96	adult	181.8916	134.0017	-93.9685	2370.9551	-0.34282	771.304	0.47801	655.1581	1.0578	0.010624	-0.0052518	1529.7044	-0.21857	1897.5537	-0.41131	580791.875	0.48003	6965.543	0.10251	504.9937	-0.45217	455.5834	-0.092001	0.010012	0.00084059	-1.0403	24713888	0.29599
020	2019-09-03t0944	1567522054.54	adult	185.8915	138.0016	-89.9687	3696.6909	0.92778	802.3718	0.78824	600.0248	0.36468	0.010667	0.036102	2170.505	1.4089	2999.7098	1.2201	601778.875	0.75784	9279.9355	1.1586	495.2476	-0.68013	438.897	-0.53118	0.010002	-0.010048	-0.97713	23668874	0.014048
020	2019-09-03t1344	1567536455.22	adult	189.8917	142.0018	-85.9685	2531.6655	-0.17343	719.444	-0.029829	596.2825	0.31105	0.01061	-0.018645	1445.234	-0.39674	1874.9931	-0.41973	542460.75	-0.017401	8460.9443	0.80653	512.4712	-0.39482	458.9116	-0.13318	0.010002	-0.0094063	-0.97752	25412422	0.3751
020	2019-09-03t1744	1567550855.89	adult	193.8919	146.002	-81.9683	3645.3225	0.89616	871.7714	1.4732	646.7405	0.93282	0.01061	-0.018521	2139.0282	1.3487	2722.8262	0.83152	657315.625	1.4843	7784.981	0.51726	499.3251	-0.67504	452.1912	-0.33621	0.010016	0.0038073	-1.2409	25076604	0.26155
020	2019-09-03t2144	1567565255.18	adult	197.8917	150.0018	-77.9685	3533.321	0.79536	842.4128	1.1867	640.7745	0.85429	0.010667	0.036434	2092.2401	1.2436	2607.9929	0.67195	631809.625	1.1543	7741.5215	0.51022	497.1707	-0.75029	441.7789	-0.6131	0.01002	0.0081069	-1.0068	24262926	0.051272
020	2019-09-04t0144	1567579655.8	adult	201.8919	154.002	-73.9683	4814.019	2.0261	860.9985	1.3725	607.9028	0.44067	0.01061	-0.018369	2348.8532	1.8922	3852.8083	2.4949	649192.875	1.3839	6747.8516	0.072812	521.7863	-0.36096	462.4965	-0.22574	0.010004	-0.0077216	-1.0184	25660928	0.32042
020	2019-09-04t0544	1567594056.02	adult	205.8919	158.002	-69.9682	2529.9707	-0.15192	673.6097	-0.44956	436.3028	-1.7057	0.01061	-0.018241	1827.7592	0.61962	2227.4162	0.13635	507901.6875	-0.4374	7849.0498	0.57981	505.8137	-0.67763	456.9666	-0.39648	0.01001	-0.0020362	-1.1606	25366556	0.23071
020	2019-09-04t0944	1567608455.81	adult	209.8919	162.002	-65.9683	4077.354	1.3364	873.6345	1.51	643.7319	0.88668	0.010667	0.036849	2138.3642	1.4033	2753.5842	0.91125	655225.875	1.4765	5786.7114	-0.34003	528.7646	-0.33033	478.071	-0.0084312	0.01	-0.01203	-0.95486	26226724	0.38203
020	2019-09-04t1344	1567622858.54	adult	213.8926	166.0027	-61.9675	2350.6555	-0.3106	735.7872	0.17584	590.2468	0.21599	0.010624	-0.0041283	1641.7594	0.19414	1889.1269	-0.33491	554047.75	0.17807	10637.8486	1.866	518.436	-0.54494	462.2514	-0.3905	0.010012	-1.7794e-05	-0.98883	25787006	0.26705
020	2019-09-04t1744	1567637257.59	adult	217.8924	170.0025	-57.9678	4005.8201	1.2783	828.2184	1.0837	583.6741	0.13412	0.010652	0.023555	2315.6058	1.8709	3392.4836	1.8465	621992.0625	1.0634	7934.9517	0.65799	525.0045	-0.47705	471.5575	-0.24904	0.010008	-0.0043547	-1.0278	27016732	0.4898
020	2019-09-05t0920	1567693396.09	adult	233.4864	185.5965	-42.3738	2823.542	0.1857	785.9535	0.73693	593.3741	0.29031	0.010596	-0.031049	1949.8095	1.0498	2393.1506	0.44207	593394.875	0.75843	7484.2202	0.50329	536.7129	-0.43418	481.6859	-0.21603	0.010011	-0.0012053	-1.0476	27395974	0.49313
020	2019-09-05t1320	1567707803.63	adult	237.4885	189.5986	-38.3717	2923.053	0.29103	788.9042	0.78232	605.0865	0.44964	0.010638	0.0098982	2023.8753	1.2556	2602.0044	0.75293	593256	0.77312	6837.708	0.21341	537.1129	-0.46513	481.514	-0.26528	0.010017	0.0046489	-0.92243	26810528	0.36311
020	2019-09-05t1720	1567722205.03	adult	241.4889	193.599	-34.3713	2349.2656	-0.24999	753.176	0.44877	581.3309	0.1505	0.010681	0.051169	1758.3991	0.6136	1959.1173	-0.15898	564128.8125	0.41113	5619.4248	-0.34603	540.0007	-0.45666	484.5225	-0.24892	0.010013	0.00082688	-1.0324	27827858	0.53981
020	2019-09-05t2120	1567736608.21	adult	245.4898	197.5999	-30.3704	1843.7963	-0.72693	623.2748	-0.81079	549.8566	-0.25218	0.010596	-0.031227	1165.7496	-0.85246	1592.6914	-0.67373	470572.5	-0.79099	5446.7856	-0.41982	511.1014	-0.94351	466.4352	-0.66829	0.01	-0.012163	-1.12	28212798	0.59458
020	2019-09-06t0120	1567751004.34	adult	249.4887	201.5988	-26.3715	2797.8757	0.20054	647.4306	-0.55954	480.5622	-1.1539	0.01061	-0.017654	1552.2822	0.13599	2167.0613	0.16178	488162.6875	-0.54787	4632.5923	-0.796	525.9976	-0.74616	473.488	-0.56841	0.010002	-0.010637	-1.0466	27663266	0.47403
020	2019-09-06t0520	1567765399.33	adult	253.4873	205.5974	-22.3729	1811.6968	-0.74067	585.2445	-1.1586	475.7852	-1.2156	0.01061	-0.017709	1165.4937	-0.82104	1361.5482	-0.98294	441274.3438	-1.1466	4923.4541	-0.65341	528.3026	-0.74496	474.4768	-0.59367	0.010012	-0.00015993	-1.0321	28177546	0.5529
020	2019-09-06t0920	1567779799.53	adult	257.4874	209.5974	-18.3728	1504.2668	-1.0288	560.8	-1.3874	452.0388	-1.5286	0.010568	-0.058548	1148.9099	-0.84707	1378.0141	-0.94802	424525.625	-1.353	5394.0874	-0.42462	534.3607	-0.68633	477.8397	-0.5696	0.010011	-0.00079831	-1.0105	28235616	0.54688
020	2019-09-06t1319	1567794152.98	adult	261.4744	213.5845	-14.3858	1622.6699	-0.90577	578.6353	-1.1983	445.5337	-1.6155	0.010695	0.064738	1271.3638	-0.52006	1480.9502	-0.78907	432819.1875	-1.2315	5345.606	-0.44112	542.0482	-0.6034	483.4697	-0.49807	0.010016	0.0038143	-0.94303	28520406	0.58274
020	2019-09-06t1719	1567808554.4	adult	265.4748	217.5849	-10.3854
020	2019-09-06t1742	1567809941.17	adult	265.86	217.9701	-10.0002
020	2019-09-06t2142	1567824345.9	adult	269.8613	221.9714	-5.9988
020	2019-09-07t0142	1567838741.36	adult	273.8601	225.9702	-2.0001
020	2019-09-07t0542	1567853142.08	dead	277.8603	229.9704	2.0001
021	2019-08-26t1357	1566846048.22	egg	-1.8893	-49.7793	-285.7496
021	2019-08-26t1744	1566859651.15	larva	1.8893	-46.0007	-281.971
021	2019-08-26t2144	1566874053.29	larva	5.8899	-42.0001	-277.9704
021	2019-08-27t0144	1566888452.15	larva	9.8896	-38.0004	-273.9707
021	2019-08-27t0544	1566902852.48	larva	13.8897	-34.0003	-269.9706
021	2019-08-27t0944	1566917251.81	larva	17.8895	-30.0005	-265.9708
021	2019-08-27t1344	1566931652.92	larva	21.8898	-26.0002	-261.9705
021	2019-08-27t1744	1566946054.07	larva	25.8901	-21.9999	-257.9702
021	2019-08-27t2144	1566960453.25	larva	29.8899	-18.0001	-253.9704
021	2019-08-28t0144	1566974853.4	larva	33.8899	-14	-249.9703	1258.7786	-0.86987	506.271	-0.71251	435.9696	0.38281	0.010667	0.030165	906.8225	-1.2999	1079.0401	-1.0419	379703.2188	-0.72957	1694.214	-1.6753	415.7579	-0.16592	360.4356	0.4555	0.010001	-0.025113	-1.4199	6152386	-0.88238
021	2019-08-28t0544	1566989253.36	larva	37.8899	-10.0001	-245.9704	1352.9423	-0.82858	494.1248	-0.98743	368.3094	-0.68767	0.010681	0.044575	1145.3355	-0.77152	1248.7134	-0.88183	370099.5	-1.0116	5772.9971	1.0125	478.1075	0.66039	361.8308	0.44236	0.010051	0.025323	0.13705	9085956	-0.035051
021	2019-08-28t0944	1567003654.02	larva	41.8901	-5.9999	-241.9702	2093.4502	-0.27433	504.7439	-1.0127	353.8855	-1.027	0.010596	-0.037156	1339.9343	-0.35364	1834.9556	-0.22166	381081.625	-0.99432	5430.3555	0.70797	436.9193	0.15009	331.5302	-0.063003	0.010028	0.0042912	0.06054	8844557	-0.42744
021	2019-08-28t1344	1567018053.87	larva	45.8901	-1.9999	-237.9702	2029.9739	-0.35441	580.7614	-0.34411	457.0791	0.13869	0.010596	-0.036592	1209.776	-0.72589	1785.9897	-0.31348	438474.875	-0.32267	2893.2024	-1.067	446.5868	0.30886	369.1125	0.48536	0.010036	0.013225	-0.5257	10590805	-0.050988
021	2019-08-28t1744	1567032453.21	adult	49.8899	1.9999	-233.9704	3201.5598	0.55456	617.6166	-0.096507	405.1182	-0.66798	0.01061	-0.022404	1749.258	0.52405	2769.2889	0.84814	465682.9062	-0.0826	5212.4443	0.41279	435.1808	0.17216	378.7599	0.60687	0.01001	-0.011523	0.19043	13259958	0.66459
021	2019-08-28t2144	1567046854.46	adult	53.8902	6.0003	-229.97	1899.3765	-0.51951	545.5599	-0.98559	435.5312	-0.43704	0.01061	-0.021844	1219.31	-0.81201	1551.2214	-0.67006	411352.1562	-0.97423	3463.447	-0.82013	329.2063	-1.3989	273.0356	-1.2261	0.010019	-0.0013179	-0.90611	11861961	-0.13904
021	2019-08-29t0144	1567061254.27	adult	57.8902	10.0002	-225.9701	1699.5756	-0.7119	548.7388	-1.0825	406.441	-0.93044	0.01061	-0.021281	1425.6195	-0.36901	1630.0621	-0.60998	413749.0625	-1.0713	3179.0078	-1.0735	318.8943	-1.6068	269.7653	-1.3827	0.010013	-0.0056031	-0.91969	12356516	-0.22901
021	2019-08-29t0544	1567075655.15	adult	61.8904	14.0004	-221.9699	3798.7817	0.96608	656.9778	-0.098697	437.3595	-0.69456	0.010596	-0.034347	1864.7771	0.63186	2881.9178	0.92057	496018.25	-0.076148	5010.7485	0.052271	346.3462	-1.2191	296.6072	-1.0039	0.010017	-0.00065354	-0.77112	12861911	-0.31055
021	2019-08-29t0944	1567090054.07	adult	65.8901	18.0001	-217.9702	3376.0852	0.5978	740.6221	0.62212	524.1704	0.19184	0.010695	0.062378	1961.1331	0.80774	2495.2625	0.40985	553985.3125	0.57702	5623.7729	0.3725	400.4841	-0.33878	356.825	0.030991	0.010001	-0.015715	-0.65485	15457086	0.3532
021	2019-08-29t1344	1567104454.54	adult	69.8902	22.0003	-213.97	1437.2327	-1.023	607.3752	-0.86081	498.7188	-0.24411	0.010681	0.049041	1214.5644	-1.0331	1343.792	-1.089	454924.0625	-0.88977	5258.1226	0.065411	344.8136	-1.3497	298.0688	-1.185	0.010006	-0.0093892	-0.15193	15437993	0.087405
021	2019-08-29t1744	1567118854.3	adult	73.8902	26.0002	-209.9701	2477.7258	-0.19516	676.686	-0.28469	495.0985	-0.41679	0.010568	-0.060033	1807.6366	0.33218	2246.6464	0.033884	512251.2812	-0.24447	4849.2871	-0.25651	385.9706	-0.62224	337.836	-0.48739	0.010007	-0.0071566	0.53515	16700178	0.2774
021	2019-08-29t2144	1567133254.86	adult	77.8903	30.0004	-205.9699	2865.3904	0.099923	723.749	0.082377	507.8446	-0.38023	0.01061	-0.019081	1994.6632	0.73346	2332.4188	0.1157	545706.75	0.096177	6290.7222	0.5766	436.1711	0.34525	385.3175	0.43696	0.01001	-0.003586	0.4207	18867016	0.80279
021	2019-08-30t0144	1567147654.99	adult	81.8904	34.0004	-201.9699	1760.3312	-0.84474	583.3572	-1.4083	534.0813	-0.16575	0.010667	0.03585	1193.3691	-1.2235	1596.2814	-0.87515	437517.9375	-1.4271	5036.062	-0.2661	377.7809	-0.89346	326.1988	-0.93632	0.01002	0.0063578	-0.63665	17683168	0.21994
021	2019-08-30t0544	1567162055.28	adult	85.8904	38.0005	-197.9698	1490.1338	-1.0935	649.3792	-0.81388	560.8481	0.069592	0.01061	-0.019051	1272.3445	-1.0708	1358.6814	-1.2182	489631.9375	-0.80048	6416.9131	0.46664	395.7995	-0.61176	349.5311	-0.52802	0.010007	-0.0063924	-1.1321	19262770	0.58294
021	2019-08-30t0944	1567176455.39	adult	89.8905	42.0005	-193.9698	3071.5466	0.20865	815.27	0.80604	583.6651	0.27459	0.010596	-0.032734	1998.2841	0.66054	2378.0712	0.10554	615528.875	0.83138	8078.9561	1.3007	473.4482	0.93793	424.1673	1.082	0.010018	0.0055409	-0.63239	22778540	1.5887
021	2019-08-30t1344	1567190855.81	adult	93.8906	46.0006	-189.9697	2645.998	-0.16578	773.1957	0.34184	570.0496	0.078114	0.010652	0.021957	1877.9057	0.35078	2248.6235	-0.086067	580670	0.32488	6884.5259	0.52634	413.6073	-0.46026	365.7825	-0.38586	0.01	-0.012572	-0.16254	19522264	0.37647
021	2019-08-30t1744	1567205258.5	adult	97.8913	50.0014	-185.9689	2244.9229	-0.51877	716.3467	-0.26266	564.3096	-0.015501	0.010652	0.021921	1671.1003	-0.1695	1985.164	-0.45533	537976.375	-0.27727	5120.1455	-0.49493	378.5985	-1.3588	326.4462	-1.4463	0.010009	-0.003418	-0.31247	20085406	0.43049
021	2019-08-30t2144	1567219656.58	adult	101.8908	54.0008	-181.9695	2448.9648	-0.36189	751.9656	0.08671	615.1391	0.55764	0.010568	-0.060015	1574.3583	-0.41738	1974.0768	-0.48455	569238	0.13173	5815.5024	-0.20144	423.0991	-0.51915	374.9138	-0.41222	0.01002	0.0073455	-0.54942	20564306	0.46434
021	2019-08-31t0144	1567234056.76	adult	105.8909	58.0009	-177.9694	2177.3762	-0.60461	657.9479	-0.88367	548.5397	-0.22338	0.010596	-0.032919	1635.1621	-0.26793	2091.2609	-0.33621	496750.6875	-0.85956	7375.772	0.50694	392.2279	-1.351	334.7173	-1.5194	0.010016	0.003579	-0.72769	18718684	-0.23659
021	2019-08-31t0544	1567248455.77	adult	109.8906	62.0006	-173.9697	2343.4282	-0.47504	710.2469	-0.3424	549.4716	-0.21387	0.010624	-0.0056906	1566.06	-0.44004	2014.734	-0.44689	534815.9375	-0.33725	7637.5142	0.56001	462.3708	0.0831	395.6939	-0.14548	0.01002	0.0073408	1.4617	21688892	0.60298
021	2019-08-31t0944	1567262856.5	adult	113.8908	66.0008	-169.9695	2047.3926	-0.73854	642.5195	-1.0404	490.5403	-0.91761	0.010695	0.063115	1571.0853	-0.42181	1907.5252	-0.59825	480604.625	-1.0781	11446.584	2.2964	457.8412	-0.15681	398.0808	-0.20392	0.010003	-0.0087157	0.83412	21236506	0.36123
021	2019-08-31t1344	1567277256.71	adult	117.8908	70.0009	-165.9694	1791.2032	-0.96864	701.2008	-0.41472	590.7728	0.29918	0.010638	0.0078631	1363.2851	-0.94842	1554.8442	-1.0894	527303	-0.41914	7592.2251	0.4191	480.0744	0.21849	416.4938	0.14776	0.010015	0.0029765	0.80641	21714726	0.41782
021	2019-08-31t1744	1567291656.29	adult	121.8907	74.0008	-161.9695	2601.4092	-0.26928	711.1684	-0.29262	518.5581	-0.57365	0.010667	0.035314	1748.0405	0.059709	2346.6293	0.01675	533376.3125	-0.31752	7735.458	0.44042	454.3958	-0.50905	378.4527	-0.94564	0.010018	0.0059522	2.0265	22361724	0.53021
021	2019-08-31t2144	1567306057.08	adult	125.8909	78.001	-157.9693	3081.5269	0.1527	699.0206	-0.40272	549.9388	-0.17931	0.010624	-0.0059531	1542.8792	-0.45854	2001.8237	-0.46056	526362.5	-0.39756	9272.7617	1.1039	512.5774	0.7281	439.2383	0.52726	0.010016	0.0039327	1.3451	24769790	1.1853
021	2019-09-01t0144	1567320482.54	adult	129.898	82.0081	-153.9622	2741.813	-0.14336	744.1294	0.09624	533.6069	-0.37532	0.01061	-0.019664	1843.8289	0.34563	2277.3922	-0.063326	561073.5625	0.11081	8222.3936	0.59784	491.3488	0.11118	421.4143	-0.044353	0.010012	0.00066864	0.68178	23114030	0.59709
021	2019-09-01t0544	1567334880.04	adult	133.8973	86.0074	-149.9629	4399.6772	1.3423	845.5156	1.1908	643.9697	1.0098	0.010638	0.0076821	1810.8192	0.27844	3130.246	1.1612	635827.6875	1.181	7763.4556	0.37266	491.9665	0.016518	420.4055	-0.17091	0.010017	0.0055475	1.3692	23033870	0.49713
021	2019-09-01t0944	1567349276.48	adult	137.8963	90.0064	-145.9639	3569.762	0.61408	803.0532	0.75446	588.6055	0.32078	0.01061	-0.019672	1992.8503	0.7738	2746.3271	0.63213	605502.125	0.76861	6784.9414	-0.075183	479.3017	-0.38652	402.5372	-0.75664	0.010006	-0.005516	1.1028	22705482	0.32764
021	2019-09-01t1344	1567363669.16	adult	141.8943	94.0043	-141.966	3633.6436	0.68753	765.1266	0.36646	547.9671	-0.19009	0.010596	-0.033257	1835.2262	0.38124	2512.2744	0.31539	577670.5625	0.3913	7193.0044	0.10356	489.1317	-0.24125	424.5604	-0.23825	0.010016	0.0046121	0.38436	23294406	0.43594
021	2019-09-01t1744	1567378057.69	adult	145.8911	98.0012	-137.9691	3498.8523	0.58112	771.4133	0.44213	559.0634	-0.054991	0.01061	-0.019558	1918.2821	0.6152	3008.3966	1.0509	581645.625	0.45607	7312.7393	0.15677	494.2379	-0.20039	424.6648	-0.31761	0.010017	0.005964	0.39131	24077292	0.5997
021	2019-09-01t2144	1567392457.94	adult	149.8912	102.0012	-133.9691	3044.6531	0.17975	759.9093	0.32903	585.3345	0.26842	0.010652	0.021613	1804.5164	0.3378	2410.4574	0.20631	570691.875	0.31129	7358.7314	0.17939	501.6012	-0.10039	435.9753	-0.079035	0.010019	0.0082075	0.22869	23729748	0.43642
021	2019-09-02t0144	1567406859.16	adult	153.8915	106.0016	-129.9687	1683.0128	-1.0666	663.7456	-0.66387	540.3576	-0.30858	0.010568	-0.060244	1405.6364	-0.67405	1617.5983	-0.93091	502455.4062	-0.62215	7591.6123	0.28696	488.9275	-0.46643	431.1416	-0.28858	0.010001	-0.010237	0.19154	24883966	0.69935
021	2019-09-02t0544	1567421258.02	adult	157.8912	110.0012	-125.9691	3735.9795	0.86027	806.5325	0.82206	569.1141	0.041913	0.010624	-0.0057835	2257.4173	1.5439	3291.6625	1.5421	607319	0.82386	7391.5928	0.20397	478.5405	-0.76548	412.3334	-0.87499	0.010002	-0.0096354	0.67993	23971050	0.38836
021	2019-09-02t0944	1567435658.63	adult	161.8914	114.0014	-121.9689	2795.5713	0.0001258	672.6261	-0.55414	463.8556	-1.2885	0.010695	0.063091	1737.8643	0.22299	2207.7721	-0.029201	503124.3125	-0.59495	6936.373	0.0097547	472.9337	-0.93935	412.6859	-0.91463	0.01001	-0.00096634	0.24346	23905852	0.31833
021	2019-09-02t1344	1567450059.31	adult	165.8916	118.0016	-117.9687	2237.8115	-0.50932	678.3959	-0.48547	488.1729	-0.99033	0.010596	-0.033104	1724.6677	0.20779	1954.4226	-0.38535	512188.875	-0.46215	6148.9517	-0.33028	471.0532	-1.0171	413.9872	-0.91976	0.0099998	-0.011465	0.20124	23788656	0.239
021	2019-09-02t1744	1567464459.42	adult	169.8916	122.0016	-113.9687	1422.0983	-1.2678	535.1177	-1.9328	453.2215	-1.4306	0.010582	-0.046689	1042.0052	-1.5246	1263.4808	-1.3926	404549	-1.9022	7015.8018	0.070978	446.317	-1.578	389.2709	-1.5814	0.010002	-0.0090181	-0.15189	23426288	0.10194
021	2019-09-02t2144	1567478858.89	adult	173.8914	126.0015	-109.9688	4067.4792	1.2475	762.8899	0.38881	544.4591	-0.30184	0.01061	-0.019334	2022.1092	1.004	2911.622	1.063	575219	0.40142	7542.3008	0.32545	485.9861	-0.75699	425.2765	-0.70881	0.010002	-0.0090515	0.0536	24973856	0.44767
021	2019-09-03t0144	1567493259.83	adult	177.8917	130.0017	-105.9686	1958.7194	-0.74155	736.7387	0.12962	591.1017	0.26972	0.010638	0.0082321	1544.0171	-0.1993	1791.973	-0.57967	554027.5	0.12279	6410.6245	-0.16398	458.4707	-1.3495	397.8781	-1.4115	0.010003	-0.0084348	-0.31572	23970680	0.15838
021	2019-09-03t0544	1567507659.98	adult	181.8917	134.0018	-101.9685	1463.0513	-1.2057	691.1598	-0.32196	625.3591	0.6873	0.010596	-0.032549	1231.9443	-0.97086	1368.7054	-1.1896	521825.625	-0.29976	6904.6582	0.075169	466.8408	-1.2018	409.075	-1.1789	0.010006	-0.0054028	-0.4098	24027362	0.13363
021	2019-09-03t0944	1567522059.54	adult	185.8916	138.0017	-97.9686	4257.7456	1.4619	830.6227	1.0686	573.626	0.036528	0.010596	-0.032415	2237.9845	1.5785	3365.7067	1.7576	627120.125	1.091	6298.1758	-0.18138	485.5273	-0.86586	428.3024	-0.77277	0.010001	-0.010979	-0.43682	26167982	0.59168
021	2019-09-03t1344	1567536460.22	adult	189.8918	142.0019	-93.9684	2247.6238	-0.44419	798.0591	0.74638	663.2456	1.1438	0.010624	-0.0049781	1701.7595	0.24502	1966.6722	-0.28537	600938.5	0.74768	6978.2568	0.13971	503.5567	-0.56042	440.8578	-0.53493	0.010017	0.0048598	-0.025324	26543482	0.63051
021	2019-09-03t1744	1567550860.91	adult	193.892	146.002	-89.9683	1414.9564	-1.2321	656.7554	-0.64142	583.8194	0.14947	0.01061	-0.018521	1133.4462	-1.1561	1277.1994	-1.2824	495193.5312	-0.62864	6968.0127	0.14942	490.4097	-0.83622	434.1966	-0.72775	0.010001	-0.010444	-0.32103	26674366	0.61432
021	2019-09-03t2144	1567565260.2	adult	197.8918	150.0019	-85.9685	2628.5828	-0.068625	683.3341	-0.37247	571.0071	-0.015234	0.010652	0.022658	1331.6826	-0.64342	1722.823	-0.61974	513183.9062	-0.38667	6993.0352	0.17271	502.9479	-0.64826	437.3134	-0.70869	0.010016	0.0038427	0.1835	26714580	0.58157
021	2019-09-04t0144	1567579660.91	adult	201.892	154.002	-81.9683	3056.5894	0.34588	775.2505	0.53426	633.4264	0.7591	0.010582	-0.045595	1706.3827	0.30239	2201.9777	0.089143	586089.375	0.56622	5248.29	-0.60415	514.06	-0.49476	455.3182	-0.37751	0.010013	0.00063518	-0.15063	27672878	0.74737
021	2019-09-04t0544	1567594061.06	adult	205.892	158.0021	-77.9682	2084.1384	-0.57871	713.5668	-0.059542	574.5488	0.022113	0.010638	0.0091295	1525.0992	-0.12839	1805.3963	-0.47828	536602.25	-0.065967	6208.2178	-0.16096	515.0345	-0.52034	457.8078	-0.37882	0.010009	-0.0025597	0.0038084	28351620	0.85326
021	2019-09-04t0944	1567608460.8	adult	209.892	162.002	-73.9683	2590.0037	-0.087999	743.8044	0.24463	588.6238	0.19643	0.010624	-0.0043712	1812.7235	0.59935	2214.4796	0.12749	560084.6875	0.24688	6160.1528	-0.17135	512.4448	-0.60483	449.8119	-0.598	0.010004	-0.007737	-0.020824	28633366	0.8759
021	2019-09-04t1344	1567622863.68	adult	213.8928	166.0028	-69.9675	4076.7131	1.3413	848.1443	1.269	664.8199	1.1523	0.010624	-0.0041283	2033.5204	1.1603	3177.872	1.533	638652.6875	1.2698	6905.0415	0.17769	509.9076	-0.68655	438.4381	-0.88446	0.010009	-0.0032957	0.11813	27867472	0.6878
021	2019-09-04t1744	1567637262.68	adult	217.8925	170.0025	-65.9678	2837.6526	0.16173	743.9042	0.26479	544.6755	-0.35702	0.010667	0.037332	2101.2704	1.3428	2536.2573	0.60995	557928.1875	0.23805	6710.4463	0.10271	503.241	-0.83422	428.649	-1.1352	0.010012	0.00022592	0.21871	27694360	0.62509
021	2019-09-05t0920	1567693401.15	adult	233.4865	185.5966	-50.3737	1463.8776	-1.1162	585.649	-1.2189	451.2726	-1.5341	0.01061	-0.017417	1183.6654	-0.85629	1345.0869	-1.0633	441579.3438	-1.2075	7068.2158	0.31056	506.9619	-0.9077	443.1775	-1.0111	0.010005	-0.007633	0.10173	27920926	0.59456
021	2019-09-05t1320	1567707808.78	adult	237.4886	189.5987	-46.3716	1936.968	-0.65452	646.4231	-0.61144	527.9943	-0.54505	0.01061	-0.017474	1437.9283	-0.20583	1738.4517	-0.487	487403	-0.59997	5944.2129	-0.20218	520.6258	-0.72558	456.4897	-0.78188	0.010001	-0.011434	0.15677	28319962	0.65228
021	2019-09-05t1720	1567722210.25	adult	241.489	193.5991	-42.3712	2367.9207	-0.23208	659.0737	-0.47348	507.9957	-0.80036	0.010652	0.023578	1460.004	-0.13266	1755.5095	-0.45126	494964.375	-0.48766	6669.7144	0.14432	530.1944	-0.61047	463.9628	-0.67343	0.010016	0.0037912	0.17163	29220072	0.80428
021	2019-09-05t2120	1567736613.57	adult	245.49	197.6	-38.3703	2871.4697	0.26143	746.8214	0.40241	610.6634	0.54009	0.010596	-0.031227	1552.3467	0.11714	2316.5471	0.3652	563850.125	0.42341	5611.9941	-0.34241	533.6312	-0.59254	464.4282	-0.70975	0.010007	-0.0051811	0.29551	30555722	1.036
021	2019-09-06t0120	1567751009.6	adult	249.4889	201.5989	-34.3714	2960.8232	0.35748	684.3533	-0.19621	495.6266	-0.95669	0.010596	-0.031285	1550.7949	0.13225	2460.9173	0.58349	516686.75	-0.17577	6167.231	-0.074262	532.0641	-0.65227	466.6218	-0.71033	0.010015	0.0029765	0.21003	30919308	1.0826
021	2019-09-06t0520	1567765404.41	adult	253.4874	205.5975	-30.3728	1680.515	-0.8672	646.4673	-0.55488	524.9322	-0.56887	0.010596	-0.031341	1443.6143	-0.1191	1579.9135	-0.66959	488082.7812	-0.53469	5863.3555	-0.20972	545.5679	-0.47939	470.884	-0.66799	0.010006	-0.0063446	0.81988	30043336	0.89889
021	2019-09-06t0920	1567779804.69	adult	257.4875	209.5975	-26.3728	3004.2915	0.41999	659.5923	-0.41085	490.5657	-1.019	0.010624	-0.004095	1689.1118	0.52108	2411.568	0.53495	496673.0312	-0.40778	6196.7603	-0.044227	534.3467	-0.68654	453.8721	-1.0659	0.010014	0.0023323	0.79876	29506628	0.7808
021	2019-09-06t1319	1567794158.24	adult	261.4746	213.5846	-22.3857	2671.834	0.10893	677.1308	-0.22234	524.9059	-0.56032	0.010624	-0.0041479	1584.3526	0.27557	2310.243	0.40071	509879.5	-0.2196	6982.2344	0.33772	532.3972	-0.75013	459.2784	-0.99955	0.010008	-0.0038344	0.4573	30747002	0.98954
021	2019-09-06t1719	1567808559.56	adult	265.475	217.585	-18.3853	3193.9465	0.62484	685.4237	-0.12451	489.9785	-1.0222	0.010624	-0.0042038	1838.6692	0.94475	2626.4365	0.86556	516124.0312	-0.12194	6191.2661	-0.030443	534.2831	-0.75503	458.5472	-1.0603	0.010016	0.0034995	0.65458	29713084	0.78306
021	2019-09-06t1742	1567809946.29	adult	265.8602	217.9702	-18.0001	2770.7195	0.21597	631.1055	-0.66271	492.3477	-0.99031	0.010596	-0.031508	1505.5219	0.096393	2053.7039	0.045	476484.6562	-0.64232	5908.6099	-0.16481	535.0263	-0.74701	457.7969	-1.0802	0.010006	-0.0064359	0.56417	29088844	0.66822
021	2019-09-06t2142	1567824351.13	adult	269.8615	221.9716	-13.9987	1912.7977	-0.60559	556.8793	-1.3878	472.8329	-1.2499	0.010596	-0.03157	1157.5202	-0.77625	1493.0771	-0.74794	420443.875	-1.3675	5804.8481	-0.20699	542.0767	-0.67413	461.5914	-1.0467	0.010003	-0.0092438	0.70021	28179854	0.48838
021	2019-09-07t0142	1567838746.53	adult	273.8602	225.9703	-10
021	2019-09-07t0542	1567853147.22	adult	277.8604	229.9705	-5.9998
021	2019-09-07t0942	1567867546.26	adult	281.8602	233.9702	-2.0001
021	2019-09-07t1342	1567881947	dead	285.8604	237.9704	2.0001
022	2019-08-26t1357	1566846052.71	egg	-1.8893	-49.7793	-357.7504
022	2019-08-26t1744	1566859655.78	larva	1.8893	-46.0007	-353.9718
022	2019-08-26t2144	1566874058.01	larva	5.8899	-42.0001	-349.9712
022	2019-08-27t0144	1566888456.93	larva	9.8896	-38.0004	-345.9715
022	2019-08-27t0544	1566902857.2	larva	13.8897	-34.0003	-341.9714
022	2019-08-27t0944	1566917256.56	larva	17.8895	-30.0005	-337.9716
022	2019-08-27t1344	1566931657.78	larva	21.8899	-26.0002	-333.9712
022	2019-08-27t1744	1566946058.93	larva	25.8902	-21.9998	-329.9709
022	2019-08-27t2144	1566960458.04	larva	29.8899	-18.0001	-325.9711
022	2019-08-28t0144	1566974858.18	larva	33.89	-14	-321.9711	2221.9392	-0.11533	549.7661	-0.23896	397.8657	-0.12944	0.01061	-0.024705	1371.0143	-0.16205	1875.9382	-0.10973	414523.625	-0.225	2772.2051	-0.94564	347.6024	-1.0229	258.0208	-1.0469	0.010029	0.0029964	-1.0984	7070233	-0.51952
022	2019-08-28t0544	1566989258.17	larva	37.89	-10	-317.9711	4216.1431	1.4277	710.9343	1.3495	458.1941	0.49583	0.010596	-0.037734	2048.9251	1.435	3549.5869	1.836	536755.4375	1.3789	6106.6226	1.2379	557.3762	1.6903	378.5415	0.69426	0.010029	0.0038341	1.5518	9225690	0.019427
022	2019-08-28t0944	1567003658.84	larva	41.8902	-5.9999	-313.9709	1736.4235	-0.5573	516.1188	-0.89123	380.9286	-0.67778	0.010695	0.059001	1325.8449	-0.38793	1591.8802	-0.51157	386056.9062	-0.92364	4278.6304	-0.067586	366.3423	-0.79871	263.7617	-1.114	0.01004	0.01628	0.18361	8757046	-0.46111
022	2019-08-28t1344	1567018058.67	larva	45.8901	-1.9999	-309.971	4198.6777	1.3741	726.8058	1.2015	452.3952	0.079301	0.01061	-0.022964	2049.83	1.3117	2923.3382	1.0561	548011.5625	1.2195	5685.6406	0.80486	395.4796	-0.40295	318.0244	-0.33069	0.010015	-0.0073988	0.32821	11451506	0.27566
022	2019-08-28t1744	1567032458.02	adult	49.8899	1.9999	-305.9711	4126.3804	1.2957	781.7488	1.6261	505.5439	0.58346	0.01061	-0.022404	2246.5056	1.7267	3380.6515	1.5915	589438.5625	1.645	4610.2388	0.011521	410.4067	-0.18586	348.2454	0.1043	0.01	-0.021038	-0.11273	12804279	0.49393
022	2019-08-28t2144	1567046859.25	adult	53.8903	6.0003	-301.9708	4382.521	1.481	741.8204	1.058	501.368	0.37006	0.010596	-0.035473	1790.5569	0.5661	2504.2798	0.50001	560074.375	1.0853	4382.521	-0.21224	338.3223	-1.2619	286.1353	-1.0034	0.010004	-0.015766	-0.90924	12275686	0.013838
022	2019-08-29t0144	1567061259.1	adult	57.8902	10.0002	-297.9708	2982.6121	0.3273	728.5867	0.77634	530.1917	0.56342	0.010695	0.061258	1693.1489	0.27489	2533.8348	0.51054	544982.8125	0.7322	6838.1436	1.326	441.5475	0.31332	384.4262	0.63175	0.01001	-0.0088574	0.37577	17379312	1.602
022	2019-08-29t0544	1567075659.94	adult	61.8905	14.0004	-293.9706	2220.0559	-0.31954	715.3773	0.50058	568.5317	0.86612	0.010568	-0.061497	1562.1609	-0.094917	1876.3997	-0.33864	541540.5625	0.54488	3865.7607	-0.69141	365.1991	-0.91063	321.7205	-0.54727	0.010015	-0.0033713	-0.55163	15097331	0.49316
022	2019-08-29t0944	1567090058.93	adult	65.8902	18.0002	-289.9709	3432.2385	0.64378	712.145	0.3319	480.6496	-0.31903	0.01061	-0.020166	1986.5076	0.86856	2870.7865	0.88495	536957.3125	0.34635	4737.4902	-0.19731	424.694	0.076585	383.5411	0.53475	0.010009	-0.0077272	-0.26364	16930000	0.87536
022	2019-08-29t1344	1567104459.34	adult	69.8903	22.0003	-285.9708	2520.7449	-0.13073	739.1317	0.47302	561.5146	0.48393	0.01061	-0.019655	1733.6715	0.20884	2304.8609	0.13956	557305.25	0.4876	5171.1562	0.010073	381.5667	-0.68565	329.3818	-0.57093	0.010022	0.0060389	0.20916	16181478	0.34726
022	2019-08-29t1744	1567118859.13	adult	73.8902	26.0002	-281.9708	2283.1199	-0.35633	741.8983	0.37132	683.2789	1.7409	0.010596	-0.032881	1326.3824	-0.81724	1922.4289	-0.38475	560133.25	0.39549	7971.8281	1.7102	433.6511	0.28818	382.6555	0.43113	0.01	-0.014547	0.21461	19210744	1.1427
022	2019-08-29t2144	1567133259.69	adult	77.8904	30.0004	-277.9707	3487.9722	0.61774	699.1025	-0.16487	378.2094	-1.8578	0.010596	-0.032712	1851.4987	0.39118	2684.0876	0.57366	527822.375	-0.14211	7435.4961	1.2843	425.8801	0.14004	384.492	0.41933	0.010017	0.0027408	-1.6055	18580296	0.70529
022	2019-08-30t0144	1567147659.85	adult	81.8904	34.0004	-273.9706	3923.6973	0.96019	762.3173	0.38913	539.3923	-0.10529	0.010596	-0.032666	2120.9153	1.0034	2942.8656	0.89128	575549.5625	0.41354	4383.7402	-0.65775	456.3219	0.71881	423.1715	1.202	0.01	-0.013284	-1.2258	21082070	1.3618
022	2019-08-30t0544	1567162060.12	adult	85.8905	38.0005	-269.9706	4087.4883	1.0776	819.4109	0.89844	543.7493	-0.12516	0.010652	0.022058	2441.9271	1.753	3620.416	1.7667	615377.625	0.88019	7130.9077	0.88139	395.6691	-0.6145	360.674	-0.27562	0.010016	0.0029513	-0.18308	18882912	0.45664
022	2019-08-30t0944	1567176460.28	adult	89.8906	42.0005	-265.9705	3379.7124	0.46651	772.351	0.37228	491.302	-0.77899	0.010582	-0.046328	2294.2892	1.3799	3015.113	0.95057	583897.3125	0.40725	7861.9028	1.1789	410.8629	-0.39921	358.9662	-0.42626	0.010003	-0.0093778	0.67929	19550502	0.52557
022	2019-08-30t1344	1567190860.67	adult	93.8907	46.0006	-261.9704	2009.6826	-0.69888	781.3808	0.42488	684.0847	1.3829	0.010638	0.0082172	1566.5241	-0.41139	1904.2072	-0.54511	587598.375	0.41812	6674.0176	0.41234	402.5729	-0.69936	356.1878	-0.61151	0.010011	-0.0011842	0.39787	19784042	0.46195
022	2019-08-30t1744	1567205263.53	adult	97.8915	50.0014	-257.9696	2436.3069	-0.35804	852.0277	1.1198	703.2838	1.5834	0.01061	-0.019188	1716.7642	-0.05685	2036.5421	-0.38651	642428.875	1.1338	8477.2275	1.2633	455.2983	0.32302	406.7385	0.469	0.010009	-0.0036644	0.18406	22244508	1.1301
022	2019-08-30t2144	1567219661.48	adult	101.8909	54.0009	-253.9702	3513.0693	0.5352	878.3701	1.3806	608.3889	0.47936	0.010638	0.008137	2594.1982	2.1198	3291.9703	1.2911	660534.3125	1.3705	7466.375	0.63708	411.6444	-0.77299	362.7971	-0.70505	0.010002	-0.010778	0.8082	20373104	0.40287
022	2019-08-31t0144	1567234061.72	adult	105.891	58.0009	-249.9701	2339.9727	-0.46679	711.7108	-0.3303	527.4333	-0.47067	0.010638	0.0080812	1802.6235	0.15247	2115.1175	-0.30384	535206.5	-0.33496	7664.2681	0.64953	449.8525	-0.061487	393.6257	-0.077974	0.010002	-0.010635	0.096314	21139470	0.53513
022	2019-08-31t0544	1567248460.72	adult	109.8907	62.0007	-245.9704	2911.4409	0.0097111	780.3957	0.38452	561.0503	-0.076562	0.010667	0.035527	1848.2426	0.27507	2422.0108	0.11004	585296.75	0.35596	10691.8701	2.0339	460.8259	0.048201	414.7445	0.3267	0.010007	-0.0049122	-0.51169	22563880	0.87964
022	2019-08-31t0944	1567262861.46	adult	113.8909	66.0009	-241.9702	2726.0098	-0.15521	705.7198	-0.38061	500.5302	-0.79765	0.010667	0.035452	1891.3396	0.39722	2402.4751	0.084056	529289.875	-0.40461	10041.1406	1.6317	454.9372	-0.22305	398.9693	-0.1816	0.010016	0.0033354	-0.27474	21121822	0.32526
022	2019-08-31t1344	1567277261.65	adult	117.8909	70.0009	-237.9701	3695.0002	0.67975	750.6151	0.105	517.8734	-0.58677	0.010753	0.11881	2273.1897	1.3982	3124.6921	1.0913	558457.625	0.01503	16121.0479	4.3878	470.9624	0.0084799	408.1261	-0.065428	0.010021	0.0092233	-0.014396	21242288	0.2708
022	2019-08-31t1744	1567291661.27	adult	121.8908	74.0008	-233.9702	2884.4102	-0.022391	708.2512	-0.32349	568.9433	0.045289	0.010596	-0.0332	1683.9987	-0.10661	2352.3661	0.024776	534729.625	-0.29854	7459.9258	0.31384	420.1919	-1.3058	363.5181	-1.3318	0.010001	-0.011113	-0.5059	20839838	0.060107
022	2019-08-31t2144	1567306062.01	adult	125.891	78.001	-229.97	3308.5173	0.35229	770.7831	0.35962	528.5643	-0.44411	0.010596	-0.03325	2119.0648	1.0451	2934.7161	0.85272	581941.25	0.3849	11084.5186	1.928	473.8811	-0.18223	406.2619	-0.3388	0.010008	-0.004075	1.1433	22113188	0.37041
022	2019-09-01t0144	1567320488.31	adult	129.8984	82.0083	-225.9627	1977.6183	-0.82061	652.3511	-0.87955	550.4776	-0.16506	0.010652	0.021444	1196.0469	-1.349	1576.9807	-1.0548	489915.6562	-0.89197	7710.8843	0.36689	420.6204	-1.5668	361.8049	-1.6354	0.010013	0.0014834	-0.77426	21759532	0.1845
022	2019-09-01t0544	1567334886	adult	133.8977	86.0077	-221.9634	3755.0796	0.76648	745.4403	0.12857	577.6469	0.18008	0.01061	-0.019687	1840.4969	0.35611	2941.6876	0.89296	562062	0.14304	10229.0938	1.4797	472.0458	-0.45893	406.6285	-0.54453	0.010003	-0.0089878	0.34499	22274898	0.26779
022	2019-09-01t0944	1567349282.2	adult	137.8967	90.0066	-217.9644	2647.5256	-0.21638	761.1232	0.31105	545.2413	-0.22314	0.01061	-0.019672	1901.2329	0.53442	2451.5317	0.21079	573886.9375	0.32536	12897.3818	2.6576	494.2224	-0.029498	432.3386	0.062739	0.010015	0.0032838	-0.1409	24181314	0.76899
022	2019-09-01t1344	1567363674.41	adult	141.8945	94.0045	-213.9666	4673.0518	1.6312	896.5655	1.7499	633.8109	0.88906	0.010667	0.035257	2407.598	1.8725	3526.9942	1.7731	672424.125	1.7135	6624.0171	-0.15006	514.662	0.36922	446.6664	0.37576	0.010007	-0.0044547	0.044518	23915312	0.6192
022	2019-09-01t1744	1567378062.68	adult	145.8912	98.0012	-209.9699	5397.3369	2.318	818.4478	0.93478	503.6209	-0.75317	0.010624	-0.0058915	2396.9072	1.8581	3889.1221	2.3229	616291.1875	0.93716	11635.8662	2.0802	492.8331	-0.23384	420.5412	-0.43289	0.010015	0.0037137	0.25705	23669788	0.48134
022	2019-09-01t2144	1567392462.88	adult	149.8913	102.0013	-205.9698	3091.1045	0.22254	701.6683	-0.27829	558.5822	-0.068742	0.010596	-0.033125	1615.6406	-0.15119	2391.0994	0.1782	529759.5625	-0.25449	10642.0479	1.639	479.976	-0.61137	410.5061	-0.79221	0.010005	-0.00626	0.28033	23171324	0.27733
022	2019-09-02t0144	1567406864.18	adult	153.8916	106.0016	-201.9694	4157.2905	1.2281	786.4034	0.60991	634.8167	0.88109	0.010624	-0.0057955	1738.7862	0.18657	2735.8585	0.702	592161.75	0.61243	10807.209	1.7166	501.982	-0.16105	436.034	-0.15216	0.010011	-0.00060165	0.14112	24571016	0.6121
022	2019-09-02t0544	1567421263.04	adult	157.8913	110.0013	-197.9698	3060.7949	0.22998	715.5257	-0.11924	527.2982	-0.48366	0.01061	-0.01945	1566.443	-0.23856	2182.9231	-0.085604	539506.375	-0.10544	10681.8574	1.6679	510.8156	-0.02102	439.2469	-0.13384	0.010009	-0.0020232	0.40161	24394508	0.50381
022	2019-09-02t0944	1567435663.62	adult	161.8915	114.0015	-193.9696	2558.4993	-0.22246	696.9318	-0.30388	557.0513	-0.12059	0.010624	-0.0057893	1556.021	-0.24545	2204.9829	-0.033314	524789.625	-0.29946	6803.5107	-0.049422	519.1441	0.10631	449.0139	0.063772	0.010018	0.0066969	0.0061167	25444292	0.7284
022	2019-09-02t1344	1567450064.31	adult	165.8917	118.0017	-189.9694	4071.4375	1.2196	733.9293	0.083123	570.8934	0.042811	0.010568	-0.060257	1814.2566	0.43814	2827.3105	0.90597	555584.4375	0.12631	11246.3096	1.9442	489.0441	-0.61947	425.9613	-0.60644	0.01002	0.008678	-0.43636	23524976	0.17029
022	2019-09-02t1744	1567464464.46	adult	169.8917	122.0017	-185.9694	3497.0583	0.69431	755.6384	0.31037	561.3909	-0.084041	0.010624	-0.0057987	1946.2585	0.79428	2507.7196	0.4508	568995.75	0.31306	13090.5986	2.7878	525.0555	0.11649	459.2751	0.19487	0.010004	-0.0070753	0.012593	24824622	0.4581
022	2019-09-02t2144	1567478863.9	adult	173.8916	126.0015	-181.9695	4238.9917	1.41	757.3909	0.33323	585.713	0.2109	0.010638	0.0080356	1891.3005	0.66967	2790.5226	0.88379	569558	0.32565	8558.6758	0.78103	507.8741	-0.29997	444.3731	-0.23907	0.010018	0.006378	-0.40115	25145860	0.49041
022	2019-09-03t0144	1567493264.87	adult	177.8918	130.0018	-177.9692	3346.8101	0.57565	803.4482	0.79941	600.9854	0.3925	0.010582	-0.046362	2069.563	1.1368	2901.0418	1.058	607406.875	0.83273	10615.8789	1.7235	495.3039	-0.60252	436.1782	-0.49285	0.010006	-0.0050801	-0.64469	24699816	0.3352
022	2019-09-03t0544	1567507665.03	adult	181.8919	134.0019	-173.9692	3401.8323	0.63696	783.749	0.60223	528.298	-0.51956	0.01061	-0.018918	2061.2074	1.1243	2946.6227	1.1326	590946.75	0.61432	11490.6064	2.1349	509.121	-0.37108	446.9987	-0.29263	0.010019	0.0071318	-0.43117	24696952	0.29199
022	2019-09-03t0944	1567522064.53	adult	185.8917	138.0017	-169.9693	2374.2437	-0.33114	772.9785	0.4966	656.032	1.0609	0.010652	0.022326	1685.9186	0.19089	2203.2882	0.050396	580506.8125	0.47819	9048.6416	1.0547	491.8237	-0.74555	437.3112	-0.56734	0.010006	-0.0061766	-0.21931	24823324	0.28088
022	2019-09-03t1344	1567536465.3	adult	189.892	142.0019	-165.9691	4229.1738	1.4447	820.9551	0.97244	674.0031	1.2776	0.010596	-0.032276	1812.6414	0.52242	2795.3833	0.92913	619821.125	0.99472	11161.7432	2.0212	531.4052	-0.043095	469.2407	0.096679	0.010013	0.0011661	-0.57506	26164264	0.54488
022	2019-09-03t1744	1567550865.95	adult	193.8921	146.0021	-161.9689	2758.6182	0.050029	803.0685	0.79753	675.7763	1.2943	0.010596	-0.032152	1530.3969	-0.16737	2268.7555	0.16752	606316.75	0.81965	9518.5869	1.2978	547.0892	0.18851	485.3783	0.3859	0.010018	0.0061408	-0.4222	26649810	0.6089
022	2019-09-03t2144	1567565265.23	adult	197.8919	150.0019	-157.9691	4021.8948	1.2619	892.8002	1.6805	678.227	1.3211	0.01061	-0.018453	2113.6891	1.2968	3320.6523	1.7119	673171.375	1.6916	8666.0078	0.92709	509.907	-0.52536	448.299	-0.47352	0.010004	-0.0079551	-0.15227	25434160	0.30461
022	2019-09-04t0144	1567579665.93	adult	201.8921	154.0021	-153.969	2226.1543	-0.44806	523.8301	-1.9234	365.2118	-2.5872	0.010596	-0.032	1474.1537	-0.27226	2042.6692	-0.14302	395491.75	-1.9036	7967.0396	0.62321	496.281	-0.80264	439.7641	-0.70638	0.010018	0.0064923	-0.47675	24421494	0.0574
022	2019-09-04t0544	1567594066.14	adult	205.8922	158.0022	-149.9689	3236.4934	0.52443	841.1785	1.1861	694.8341	1.5254	0.010596	-0.031872	1694.1834	0.2895	2109.4149	-0.035508	635089.75	1.2086	9873.7666	1.4939	521.1732	-0.41562	467.9847	-0.16509	0.010013	0.001369	-0.60459	26492278	0.46548
022	2019-09-04t0944	1567608465.89	adult	209.8921	162.0021	-145.969	4396.1704	1.6417	892.2357	1.6913	678.6343	1.3238	0.010624	-0.0043712	2470.9963	2.2245	3653.8988	2.2202	671853.4375	1.6915	12202.4492	2.5579	520.3903	-0.47119	457.1534	-0.44483	0.010004	-0.0081318	-0.55071	26685614	0.4762
022	2019-09-04t1344	1567622868.84	adult	213.8929	166.0029	-141.9681	2671.1897	-0.00383	733.0432	0.14914	560.9573	-0.15177	0.010638	0.0095756	1899.2911	0.82924	2378.2895	0.3741	551248.5	0.14195	10167.2168	1.6532	517.9976	-0.55222	463.3107	-0.36853	0.010009	-0.0033407	-0.5885	26084288	0.32717
022	2019-09-04t1744	1567637267.82	adult	217.8927	170.0026	-137.9684	3301.761	0.60535	782.2866	0.63758	629.1259	0.70653	0.010652	0.023555	1862.1077	0.75362	2816.3293	1.0144	587497.25	0.61901	8501.0645	0.91471	523.7235	-0.49807	471.4939	-0.25035	0.010012	-0.00016379	-0.65212	26259498	0.3386
022	2019-09-05t0920	1567693406.29	adult	233.4867	185.5967	-122.3744	4734.8813	2.0158	909.7548	1.9458	705.3972	1.7286	0.010695	0.065138	2060.6672	1.3256	3409.921	1.9025	680496.5625	1.8863	8927.1758	1.1718	548.2651	-0.25032	492.1608	0.00022704	0.010009	-0.0026801	-0.44472	27715898	0.55494
022	2019-09-05t1320	1567707814.03	adult	237.4888	189.5988	-118.3723	4778.7617	2.0705	847.7437	1.3579	634.8573	0.83377	0.010596	-0.031105	2151.458	1.5739	3222.5629	1.644	640046.5	1.3801	10205.5303	1.7799	547.5859	-0.29969	490.597	-0.077775	0.010019	0.0071335	-0.5298	27217208	0.44102
022	2019-09-05t1720	1567722215.68	adult	241.4893	193.5993	-114.3718	2686.437	0.073803	711.4946	0.040277	550.8669	-0.24449	0.01061	-0.017535	1759.4842	0.61631	2310.557	0.34551	536466.9375	0.051663	11481.7256	2.3909	515.1399	-0.84659	461.0017	-0.73458	0.010013	0.00061643	-0.79493	25775540	0.14993
022	2019-09-05t2120	1567736618.81	adult	245.4902	197.6001	-110.3709	2876.8826	0.26663	770.8774	0.63864	622.5475	0.69493	0.010624	-0.0039278	1776.0587	0.67822	2518.9975	0.65576	580470.6875	0.6398	8628.8818	1.0712	536.7065	-0.54464	480.5588	-0.37655	0.010019	0.0071013	-0.53947	26730132	0.31523
022	2019-09-06t0120	1567751014.87	adult	249.4891	201.599	-106.372	5012.2583	2.3333	787.5073	0.81884	597.7239	0.38009	0.010667	0.037235	2002.6219	1.2689	2944.377	1.2773	590630.5	0.78882	7646.916	0.62163	537.9577	-0.56106	474.112	-0.55551	0.010017	0.0043627	-0.35161	27336858	0.41302
022	2019-09-06t0520	1567765409.63	adult	253.4876	205.5976	-102.3735	1965.8324	-0.59201	726.9729	0.23904	629.204	0.80318	0.010596	-0.031341	1507.6691	0.042569	1836.4348	-0.3015	548864.5625	0.25986	7853.9019	0.72993	514.6123	-0.95554	460.415	-0.88457	0.010005	-0.0073718	-0.60318	25821188	0.11593
022	2019-09-06t0920	1567779809.87	adult	257.4877	209.5976	-98.3734	3949.687	1.3331	787.5872	0.85429	592.26	0.32588	0.010624	-0.004095	1909.1843	1.0785	2867.21	1.1887	593053.125	0.85488	8963.6855	1.267	548.9182	-0.46374	489.7285	-0.32342	0.010013	0.0010412	-0.38654	28286852	0.55631
022	2019-09-06t1319	1567794163.61	adult	261.4748	213.5848	-94.3863	3923.4839	1.3195	827.4169	1.2667	655.4107	1.1746	0.010638	0.0095559	1908.1462	1.0987	2785.549	1.0826	622217.5	1.2555	6396.4507	0.058956	558.2505	-0.35707	505.1604	-0.048426	0.010002	-0.010626	-0.60443	29471164	0.75644
022	2019-09-06t1719	1567808565.02	adult	265.4752	217.5852	-90.3859	3561.6555	0.98096	755.4053	0.57068	514.718	-0.69161	0.010667	0.037017	1934.4062	1.1891	2932.9597	1.3053	566553.9375	0.54188	14280.0928	3.836	529.2154	-0.83166	469.2028	-0.83914	0.010008	-0.004321	-0.7099	27074660	0.30439
022	2019-09-06t1742	1567809951.51	adult	265.8604	217.9703	-90.0007	3177.0076	0.6095	790.9373	0.92544	639.2681	0.97421	0.010695	0.064676	1687.3916	0.56073	2458.0535	0.62508	591621.0625	0.87361	8975.0986	1.3016	520.1208	-0.97227	457.186	-1.0929	0.010009	-0.0027122	-0.50292	25929584	0.095444
022	2019-09-06t2142	1567824356.39	adult	269.8617	221.9717	-85.9994	2743.2881	0.20001	756.4121	0.60034	592.1277	0.35402	0.010596	-0.03157	1610.5061	0.38519	2179.7992	0.23726	571091.125	0.62121	9410.4277	1.5254	525.2419	-0.9272	474.4607	-0.7793	0.010005	-0.0076169	-0.63846	27930266	0.44344
022	2019-09-07t0142	1567838751.72	adult	273.8604	225.9704	-82.0007	2497.2371	-0.028161	738.6199	0.44095	621.8229	0.76618	0.010596	-0.031641	1541.9248	0.22968	2053.7345	0.067882	557658	0.46174	13424.9482	3.48	537.7285	-0.77233	483.6223	-0.63334	0.010019	0.0073394	-0.89884	26512166	0.17551
022	2019-09-07t0542	1567853152.47	adult	277.8606	229.9706	-78.0005	3189.1462	0.65601	720.6074	0.27868	567.6963	0.043419	0.01061	-0.018091	1826.8611	0.98772	2693.1148	0.99718	543337.9375	0.28988	8427.3252	1.0808	530.5851	-0.91103	471.515	-0.92982	0.010012	0.00034822	-0.64306	27238120	0.29243
022	2019-09-07t0942	1567867551.55	adult	281.8604	233.9703	-74.0007
022	2019-09-07t1342	1567881952.25	adult	285.8606	237.9705	-70.0005
022	2019-09-07t1742	1567896352.24	adult	289.8606	241.9705	-66.0005
022	2019-09-07t2142	1567910752.92	adult	293.8607	245.9707	-62.0003
022	2019-09-08t0142	1567925152.84	adult	297.8607	249.9707	-58.0004
022	2019-09-08t0542	1567939552.52	adult	301.8606	253.9706	-54.0005
022	2019-09-08t0942	1567953952.46	adult	305.8606	257.9706	-50.0005
022	2019-09-08t1342	1567968357.26	adult	309.8619	261.9719	-45.9991
022	2019-09-08t1742	1567982756.9	adult	313.8618	265.9718	-41.9992
022	2019-09-08t2142	1567997159.75	adult	317.8626	269.9726	-37.9984
022	2019-09-09t0142	1568011554.21	adult	321.8611	273.9711	-34
022	2019-09-09t0542	1568025954.26	adult	325.8611	277.9711	-30
022	2019-09-09t0942	1568040353.76	adult	329.861	281.9709	-26.0001
022	2019-09-09t1342	1568054756.98	adult	333.8619	285.9718	-21.9992
022	2019-09-09t1742	1568069155.39	adult	337.8614	289.9714	-17.9997
022	2019-09-09t2142	1568083558.43	adult	341.8623	293.9722	-13.9988
022	2019-09-10t0142	1568097954.4	adult	345.8612	297.9711	-9.9999
022	2019-09-10t0542	1568112355.02	adult	349.8613	301.9713	-5.9998
022	2019-09-10t0942	1568126754.23	adult	353.8611	305.9711	-2
022	2019-09-10t1342	1568141154.08	dead	357.8611	309.971	2
023	2019-08-26t1357	1566846057.21	egg	-1.8893	-53.7795	-253.3779
023	2019-08-26t1744	1566859660.44	larva	1.8893	-50.0008	-249.5992
023	2019-08-26t2144	1566874062.77	larva	5.89	-46.0002	-245.5986
023	2019-08-27t0144	1566888461.73	larva	9.8897	-42.0005	-241.5989
023	2019-08-27t0544	1566902861.97	larva	13.8898	-38.0004	-237.5988
023	2019-08-27t0944	1566917261.22	larva	17.8896	-34.0006	-233.599
023	2019-08-27t1344	1566931662.56	larva	21.8899	-30.0002	-229.5986
023	2019-08-27t1744	1566946063.76	larva	25.8903	-25.9999	-225.5983
023	2019-08-27t2144	1566960462.88	larva	29.89	-22.0002	-221.5985
023	2019-08-28t0144	1566974863.05	larva	33.8901	-18.0001	-217.5985	2609.1458	0.18801	538.423	-0.36246	326.3199	-1.0913	0.01061	-0.024705	1739.9007	0.7422	2447.648	0.55904	405970.9375	-0.34894	2609.1458	-1.056	292.4605	-1.7162	245.809	-1.226	0.010009	-0.017223	-1.735	3477062.5	-1.9401
023	2019-08-28t0544	1566989262.96	larva	37.89	-14.0001	-213.5985	3927.0884	1.1999	728.0853	1.5343	492.5632	0.94836	0.010667	0.030765	2078.3067	1.5067	3266.0102	1.501	546064	1.5124	4267.2871	-0.0046273	517.6525	1.1742	386.4124	0.81291	0.010029	0.0035723	-0.18805	8826492	-0.13623
023	2019-08-28t0944	1567003663.63	larva	41.8902	-9.9999	-209.5983	5719.3496	2.5995	781.1738	1.9388	515.0145	1.0537	0.010695	0.059001	2200.9157	1.7414	3003.3156	1.1718	584318	1.8929	6065.6377	1.1358	500.8592	1.0097	345.3622	0.15151	0.010023	-0.0013374	0.7986	8895260	-0.40795
023	2019-08-28t1344	1567018063.47	larva	45.8902	-6	-205.5984	5530.5098	2.4356	736.0927	1.2997	473.9933	0.35314	0.010596	-0.036592	2131.8578	1.5107	3974.1395	2.3215	555750	1.3284	6747.3896	1.5166	517.937	1.3026	402.6609	1.0212	0.010038	0.015081	1.1189	10990623	0.10074
023	2019-08-28t1744	1567032462.84	larva	49.89	-2.0002	-201.5985	1219.3008	-1.034	573.9301	-0.55501	513.6589	0.68458	0.010638	0.004961	1027.1148	-1.2226	1142.9565	-1.1293	431595.4688	-0.55845	4118.5913	-0.31608	458.2402	0.5054	388.6268	0.76937	0.01002	-0.0014229	-0.12915	11021594	-0.1737
023	2019-08-28t2144	1567046864.06	adult	53.8903	2.0002	-197.5982	3013.8191	0.37834	667.1683	0.2807	482.3522	0.13694	0.010596	-0.035473	1716.6828	0.38788	2453.1563	0.43724	503712.0938	0.30477	3889.7236	-0.53819	447.8334	0.38331	389.6592	0.75648	0.010017	-0.0033211	-0.10166	13010007	0.28518
023	2019-08-29t0144	1567061263.95	adult	57.8903	6.0001	-193.5982	3021.1714	0.35853	683.8433	0.3139	460.5811	-0.27689	0.01061	-0.021281	1945.6732	0.88266	2679.0272	0.69055	515617.875	0.32864	5731.4268	0.60024	435.997	0.22643	372.0887	0.41499	0.010005	-0.013981	0.31986	13857730	0.31824
023	2019-08-29t0544	1567075664.75	adult	61.8905	10.0004	-189.598	1564.9371	-0.85303	625.3866	-0.42288	526.9951	0.37192	0.010624	-0.0070518	1228.0624	-0.89731	1441.8827	-0.88279	470916.125	-0.4186	3776.0259	-0.74969	433.7294	0.21051	383.9608	0.58445	0.010017	-0.0010015	-0.26601	15154938	0.51387
023	2019-08-29t0944	1567090063.66	adult	65.8902	14.0001	-185.5983	1891.7107	-0.61768	716.7516	0.37885	567.8342	0.70439	0.01061	-0.020166	1518.2573	-0.25378	1790.3334	-0.482	540430.6875	0.3934	3680.0376	-0.87716	376.3782	-0.75236	328.2735	-0.50738	0.010009	-0.0081014	-0.74387	13913949	-0.19386
023	2019-08-29t1344	1567104464.15	adult	69.8904	18.0002	-181.5982	2724.1567	0.036784	631.6122	-0.61545	427.1665	-1.0737	0.010695	0.062891	1583.5769	-0.15025	2266.6279	0.090688	472445.9062	-0.65405	3766.6958	-0.88358	377.7504	-0.7546	333.4107	-0.49191	0.010003	-0.012431	-0.63758	14123332	-0.37211
023	2019-08-29t1744	1567118864.02	adult	73.8903	22.0002	-177.5982	2774.6741	0.050751	753.3873	0.48689	555.4875	0.27564	0.010652	0.021858	1952.6308	0.67848	2517.7877	0.38399	565793.875	0.47114	4146.2959	-0.69928	426.7094	0.15563	373.2943	0.23929	0.010025	0.010362	0.67624	15748992	-0.05047
023	2019-08-29t2144	1567133264.58	adult	77.8905	26.0003	-173.5981	1039.4109	-1.4188	533.2537	-1.8286	493.5835	-0.54279	0.010667	0.035804	912.5096	-1.8538	1008.2085	-1.6087	399940.3125	-1.846	4149.894	-0.74682	390.1589	-0.57227	354.2613	-0.22631	0.010008	-0.0062211	-0.58513	16569269	0.021474
023	2019-08-30t0144	1567147664.68	adult	81.8905	30.0003	-169.598	1498.3083	-1.0633	691.2087	-0.32505	626.0634	0.8815	0.01061	-0.019035	1302.8194	-0.96077	1441.5279	-1.0782	521171.375	-0.31158	3842.6494	-0.98262	393.0439	-0.58015	343.2775	-0.55972	0.010003	-0.010488	-0.53774	16856868	-0.05766
023	2019-08-30t0544	1567162064.96	adult	85.8906	34.0004	-165.598	1435.8594	-1.1389	653.8342	-0.76901	553.0747	-0.018948	0.010596	-0.032682	1229.3947	-1.1745	1363.0351	-1.2125	493644.7812	-0.74685	3361.9536	-1.3079	376.8689	-1.0093	329.185	-0.98888	0.01001	-0.0024829	-1.0846	15811910	-0.56437
023	2019-08-30t0944	1567176465.11	adult	89.8906	38.0005	-161.5979	2230.894	-0.49476	813.4586	0.78773	572.7061	0.14958	0.01061	-0.019103	1904.8194	0.43339	2141.6573	-0.20806	613347.75	0.80214	6327.8037	0.31852	435.0933	0.11847	390.8285	0.31079	0.010007	-0.0053548	0.33626	19434312	0.4873
023	2019-08-30t1344	1567190865.5	adult	93.8907	42.0006	-157.5978	3358.7192	0.43134	730.2646	-0.093752	482.462	-0.92409	0.010667	0.035733	1815.289	0.19751	2464.8247	0.20209	547698.5	-0.11881	6499.8774	0.31804	429.7875	-0.10968	388.0682	0.13826	0.010001	-0.011254	-0.084792	19552754	0.38642
023	2019-08-30t1744	1567205268.49	adult	97.8916	46.0014	-153.597	2084.3809	-0.65359	678.9329	-0.64386	464.0383	-1.1691	0.01061	-0.019188	1547.6319	-0.47407	1724.3611	-0.80469	511915.375	-0.62934	2789.6274	-1.7155	433.4411	-0.15625	394.366	0.17387	0.010004	-0.0086785	-1.1972	18327624	-0.13911
023	2019-08-30t2144	1567219666.37	adult	101.891	50.0008	-149.5976	1554.0535	-1.1164	685.7565	-0.59101	627.5791	0.7019	0.010582	-0.046457	1330.827	-1.0232	1467.6333	-1.1669	518431.9375	-0.55767	4666.4204	-0.7851	395.7019	-1.1263	348.6631	-1.0466	0.01001	-0.0027624	-0.80262	18066168	-0.33877
023	2019-08-31t0144	1567234066.61	adult	105.8911	54.0009	-145.5975	2948.5366	0.049038	848.1295	1.0738	676.8293	1.2797	0.010568	-0.060071	1858.1302	0.29181	2365.2722	0.035528	642034	1.1223	5651.3818	-0.34531	465.2451	0.28295	412.0491	0.37284	0.010017	0.0044719	0.10844	18810788	-0.20724
023	2019-08-31t0544	1567248465.59	adult	109.8908	58.0006	-141.5978	4206.2139	1.1147	834.1572	0.94163	614.3981	0.55607	0.010624	-0.0056906	1989.6409	0.63341	3236.9456	1.2244	628120.375	0.94402	6762.3574	0.13768	437.7011	-0.47412	383.7527	-0.44146	0.010013	0.0011148	-0.027833	18315166	-0.46377
023	2019-08-31t0944	1567262866.38	adult	113.891	62.0008	-137.5976	3232.0149	0.27974	781.043	0.40572	605.6877	0.46501	0.010638	0.0079372	1846.5796	0.28274	2518.3802	0.24383	587344.3125	0.39843	5667.5786	-0.43683	483.354	0.42504	416.5759	0.26068	0.010014	0.001813	0.41955	19355426	-0.22878
023	2019-08-31t1344	1567277266.54	adult	117.891	66.0009	-133.5975	3046.4937	0.11824	707.3472	-0.35007	512.2304	-0.65534	0.010695	0.06304	2029.9313	0.77085	2549.4271	0.2922	529095.75	-0.39415	6735.4614	0.020423	464.5905	-0.13838	390.9658	-0.50262	0.010011	-0.00087479	1.4274	18284422	-0.64968
023	2019-08-31t1744	1567291666.12	adult	121.8909	70.0007	-129.5976	5112.1401	1.9211	788.3596	0.52434	538.9934	-0.32262	0.010624	-0.0059036	2227.5466	1.305	3199.7276	1.2102	593634.75	0.52758	5112.1401	-0.7647	493.5961	0.40406	422.1728	0.18489	0.010018	0.0063777	0.51778	19412146	-0.3809
023	2019-08-31t2144	1567306066.91	adult	125.8911	74.001	-125.5974	3042.5796	0.11845	728.2498	-0.092217	549.0133	-0.19077	0.01061	-0.019619	1879.9729	0.42116	2362.2171	0.046786	549100.3125	-0.077448	7941.6567	0.49842	481.8022	0.0041118	401.1595	-0.47281	0.01	-0.011785	1.8251	17682140	-0.98877
023	2019-09-01t0144	1567320493.75	adult	129.8986	78.0084	-121.59	2238.4165	-0.58949	654.6581	-0.85502	462.3655	-1.2632	0.010568	-0.060446	1691.1628	-0.053758	2030.1663	-0.41328	495576.1562	-0.8122	7774.3721	0.39555	494.0595	0.17547	419.8612	-0.085822	0.010018	0.00669	1.0552	19380968	-0.54003
023	2019-09-01t0544	1567334891.63	adult	133.898	82.0078	-117.5905	3507.6951	0.54551	714.716	-0.19753	490.5212	-0.90992	0.010582	-0.046911	2051.4629	0.90816	3023.8453	1.0098	540325.3125	-0.1628	8098.3164	0.523	505.2865	0.3344	417.3305	-0.25432	0.010001	-0.010488	2.4916	19400982	-0.60059
023	2019-09-01t0944	1567349287.91	adult	137.897	86.0068	-113.5916	3541.3862	0.58853	678.8583	-0.55889	433.4639	-1.6252	0.01061	-0.019672	2161.6398	1.2148	2934.8924	0.90164	511859.125	-0.54428	7852.4575	0.40208	472.4081	-0.55148	390.2518	-1.0944	0.010022	0.010638	0.59486	18619018	-0.89443
023	2019-09-01t1344	1567363679.73	adult	141.8947	90.0045	-109.5939	2994.5337	0.10729	666.6925	-0.66957	489.5877	-0.92398	0.01061	-0.019627	1799.0076	0.28688	2535.1507	0.34825	502686.1562	-0.65508	8582.9492	0.72311	481.7204	-0.41848	401.548	-0.87745	0.010014	0.0029244	0.68194	18904636	-0.85975
023	2019-09-01t1744	1567378067.67	adult	145.8913	94.0012	-105.5972	2132.1824	-0.66924	637.4911	-0.96061	496.5018	-0.84282	0.010596	-0.033188	1556.1881	-0.32507	1887.7012	-0.56781	481305.8125	-0.93726	8233.9258	0.56661	505.9312	0.078033	414.227	-0.6094	0.010004	-0.006957	1.2777	18761952	-0.94422
023	2019-09-01t2144	1567392467.93	adult	149.8914	98.0012	-101.5971	2769.3948	-0.073846	675.0677	-0.55568	482.4058	-1.0288	0.010638	0.0078741	1861.5121	0.48536	2494.2701	0.32803	507650.9375	-0.56008	8897.0947	0.86327	523.4471	0.41581	437.3832	-0.039614	0.010014	0.0032545	1.4717	20228090	-0.56114
023	2019-09-02t0144	1567406869.13	adult	153.8918	102.0016	-97.5968	3172.2468	0.31458	710.7341	-0.1759	523.9694	-0.51499	0.010638	0.0079072	1830.9079	0.42454	2557.3261	0.4413	534472.0625	-0.18152	8549.8633	0.71299	534.7458	0.60537	432.7567	-0.24355	0.010021	0.0093772	2.105	20758832	-0.45068
023	2019-09-02t0544	1567421268.04	adult	157.8914	106.0013	-93.5971	3783.3892	0.90453	692.9508	-0.35273	491.4574	-0.93413	0.010624	-0.0057835	1788.7502	0.33491	2857.8818	0.90528	521791.9688	-0.3482	7199.2026	0.11837	560.9639	1.1357	437.11	-0.19269	0.010016	0.004828	3.054	20946392	-0.43628
023	2019-09-02t0944	1567435668.59	adult	161.8916	110.0014	-89.597	3753.281	0.89933	601.6995	-1.2844	400.049	-2.0882	0.010681	0.049241	1654.4688	0.0081604	2763.076	0.78976	450672.9375	-1.3103	3753.281	-1.408	549.472	0.79258	454.1192	0.20127	0.010024	0.012973	1.1557	19952428	-0.73544
023	2019-09-02t1344	1567450069.24	adult	165.8918	114.0016	-85.5968	1674.9662	-1.04	548.4276	-1.8162	410.3296	-1.9626	0.010638	0.0078949	1319.3389	-0.83435	1588.3535	-0.92689	412417.5625	-1.8151	7897.7183	0.45002	541.5522	0.54098	441.1813	-0.20818	0.010016	0.0044141	2.4074	20708956	-0.56341
023	2019-09-02t1744	1567464469.52	adult	169.8919	118.0017	-81.5967	2553.6099	-0.19784	573.8605	-1.5387	428.5835	-1.7372	0.010695	0.063081	1393.9819	-0.62199	2140.4003	-0.093402	429247.625	-1.5695	9741.8232	1.2901	534.7888	0.32595	447.3904	-0.10671	0.010002	-0.0089646	1.266	18285500	-1.2074
023	2019-09-02t2144	1567478868.87	adult	173.8917	122.0015	-77.5969	3169.7141	0.39703	703.3262	-0.21318	544.6832	-0.29905	0.01061	-0.019334	1665.2674	0.092038	2265.421	0.10655	530308	-0.19975	11236.2227	1.9812	591.1307	1.4384	458.8996	0.11826	0.010016	0.0046312	3.6617	20656472	-0.62518
023	2019-09-03t0144	1567493269.93	adult	177.892	126.0018	-73.5966	3131.8181	0.37164	672.4729	-0.51564	496.0699	-0.91082	0.010695	0.06341	1816.5924	0.49367	2555.2213	0.54734	503009.7188	-0.55575	8813.2148	0.9144	576.0707	1.0354	460.6562	0.094266	0.010006	-0.0052818	2.3564	18537956	-1.1591
023	2019-09-03t0544	1567507670.02	adult	181.892	130.0018	-69.5966	2707.4395	-0.02301	561.6097	-1.6151	417.4824	-1.8974	0.010624	-0.0052517	1332.9546	-0.71565	2128.0685	-0.072054	422892.1562	-1.6081	8732.2725	0.89601	566.5326	0.75694	447.4036	-0.28317	0.010027	0.015254	2.2229	17910928	-1.3129
023	2019-09-03t0944	1567522069.51	adult	185.8919	134.0017	-65.5967	1861.5098	-0.81924	522.2607	-1.991	403.6385	-2.0765	0.01061	-0.018784	1185.0552	-1.068	1512.0535	-0.96481	393784.5938	-1.9765	9376.416	1.202	579.5156	0.92998	457.7363	-0.10157	0.01002	0.0079783	2.6049	17640454	-1.3793
023	2019-09-03t1344	1567536470.29	adult	189.8921	138.0019	-61.5965	5493.7485	2.6501	663.852	-0.57872	432.1171	-1.7305	0.010638	0.0087252	1943.8473	0.85066	3499.0539	1.9604	499216.6875	-0.58317	11070.1182	1.98	605.1258	1.3264	468.7194	0.085077	0.010016	0.0044081	3.4903	17882678	-1.3252
023	2019-09-03t1744	1567550870.97	adult	193.8923	142.0021	-57.5963	3686.4043	0.93536	684.4514	-0.36904	524.7969	-0.58535	0.010596	-0.032152	1396.3896	-0.50117	2144.4141	-0.014303	516760.7812	-0.34755	9734.2666	1.3949	631.8992	1.7218	484.6863	0.37084	0.010013	0.0011864	3.4013	17354480	-1.4434
023	2019-09-03t2144	1567565270.2	adult	197.892	146.0019	-53.5965	2766.6694	0.063241	639.3016	-0.80404	467.1325	-1.3098	0.010624	-0.0047856	1655.2471	0.15939	2432.8787	0.41641	481394.125	-0.79963	8596.8018	0.89589	600.1546	1.0685	471.8666	0.030983	0.010021	0.008984	2.5093	18326320	-1.2328
023	2019-09-04t0144	1567579671.01	adult	201.8923	150.0021	-49.5963	2864.5344	0.16227	618.4377	-0.99863	473.2492	-1.2393	0.01061	-0.018369	1339.0866	-0.60648	2055.4857	-0.12434	466302	-0.98604	10485.0127	1.7599	611.1193	1.186	476.5368	0.071106	0.010001	-0.01062	3.7008	17842240	-1.3388
023	2019-09-04t0544	1567594071.17	adult	205.8923	154.0021	-45.5962	2196.6333	-0.47102	546.0631	-1.6945	446.0449	-1.5839	0.01061	-0.018241	1103.6252	-1.17	1553.4913	-0.84515	411731.5625	-1.682	9553.0596	1.3491	612.9538	1.15	475.6123	-0.0049065	0.010009	-0.0030011	3.9487	17698428	-1.3685
023	2019-09-04t0944	1567608470.89	adult	209.8922	158.0021	-41.5963	2531.9004	-0.14364	510.4804	-2.0294	377.0047	-2.4542	0.01061	-0.018039	1252.4374	-0.78392	1720.267	-0.59101	384902.25	-2.0173	13075.6689	2.9523	630.1256	1.3746	484.095	0.11724	0.010021	0.009204	3.4274	17794748	-1.3483
023	2019-09-04t1344	1567622873.97	adult	213.8931	162.0029	-37.5955	2566.8413	-0.1037	585.251	-1.2887	457.9771	-1.4448	0.010667	0.037093	1239.0774	-0.79891	1867.6497	-0.36604	438938.25	-1.3073	11647.918	2.3229	645.6972	1.5681	496.7496	0.3251	0.01	-0.012073	3.6149	17562964	-1.3961
023	2019-09-04t1744	1567637272.97	adult	217.8928	166.0026	-33.5957	2346.5134	-0.30772	520.8291	-1.9018	398.907	-2.1928	0.010596	-0.031188	1227.8118	-0.80907	1781.0197	-0.48073	393225.9688	-1.8839	11803.9922	2.4125	655.8043	1.6696	494.696	0.22881	0.010006	-0.0060394	4.0363	17237160	-1.4628
023	2019-09-05t0920	1567693411.34	adult	233.4868	181.5966	-18.0017	2049.9058	-0.55505	531.0443	-1.7521	430.1526	-1.8053	0.010624	-0.0037493	1059.786	-1.1645	1454.7569	-0.90579	399876.3125	-1.7475	14477.7695	3.7433	657.1484	1.4827	504.7109	0.25933	0.010039	0.026984	3.7146	16102764	-1.6889
023	2019-09-05t1320	1567707819.32	adult	237.489	185.5989	-13.9995	4217.9937	1.5327	563.315	-1.4244	449.8051	-1.5539	0.010652	0.023639	1153.1581	-0.91611	1801.0861	-0.39706	423049.5625	-1.4347	14473.3613	3.7649	669.5202	1.6265	511.1411	0.34633	0.010034	0.022073	3.6302	16413957	-1.6286
023	2019-09-05t1720	1567722220.93	adult	241.4895	189.5993	-9.9991	2324.8591	-0.27343	552.6655	-1.5163	441.6158	-1.661	0.010652	0.023578	1180.302	-0.83217	1745.3668	-0.46582	415051.7812	-1.5261	10488.7188	1.9273	699.4072	2.0435	520.016	0.48394	0.01002	0.0073286	5.1385	15775829	-1.7497
023	2019-09-05t2120	1567736624.38	adult	245.4904	193.6003	-5.9981	2309.1482	-0.27938	534.0284	-1.6872	449.4433	-1.5605	0.010582	-0.044822	1098.1185	-1.0221	1587.3326	-0.68141	403725.4688	-1.6613	14386.8867	3.7693	702.8646	2.0438	526.9965	0.58271	0.010019	0.0063972	3.1136	14382016	-2.0113
023	2019-09-06t0120	1567751020.18	adult	249.4893	197.5991	-1.9993	2849.3228	0.25009	556.1131	-1.4581	438.0156	-1.711	0.010568	-0.05844	1114.5097	-0.9653	1885.9981	-0.24157	420977.625	-1.4243	22497.3984	7.6058	733.8702	2.4711	527.3726	0.54539	0.0099995	-0.012673	4.4176	14237816	-2.0352
023	2019-09-06t0520	1567765415.04	dead	253.4878	201.5977	1.9993	1762.671	-0.78796	558.0942	-1.4264	475.9679	-1.2132	0.010568	-0.058495	986.8123	-1.272	1313.5504	-1.0518	422477.3125	-1.3923	7846.876	0.72662	729.2292	2.3456	540.7979	0.77833	0.010014	0.0015948	4.3963	13253741	-2.2146
024	2019-08-26t1357	1566846061.79	egg	-1.8893	-53.7795	-293.7504
024	2019-08-26t1744	1566859665	larva	1.8893	-50.0009	-289.9717
024	2019-08-26t2144	1566874067.49	larva	5.89	-46.0002	-285.971
024	2019-08-27t0144	1566888466.36	larva	9.8897	-42.0005	-281.9713
024	2019-08-27t0544	1566902866.54	larva	13.8898	-38.0004	-277.9713
024	2019-08-27t0944	1566917265.83	larva	17.8896	-34.0006	-273.9715
024	2019-08-27t1344	1566931667.32	larva	21.89	-30.0002	-269.971
024	2019-08-27t1744	1566946068.39	larva	25.8903	-25.9999	-265.9707
024	2019-08-27t2144	1566960467.61	larva	29.8901	-22.0001	-261.971
024	2019-08-28t0144	1566974867.68	larva	33.8901	-18.0001	-257.9709	2610.5222	0.18908	504.2576	-0.73444	345.9639	-0.82719	0.010638	0.0026567	1398.2314	-0.095335	2115.0897	0.17002	379201.7188	-0.73685	2610.5222	-1.0551	402.1256	-0.33733	338.9289	0.14001	0.010028	0.0015061	-1.6204	4451128	-1.555
024	2019-08-28t0544	1566989267.6	larva	37.8901	-14.0002	-253.971	710.5189	-1.3348	518.2502	-0.7274	522.6519	1.3445	0.010624	-0.010443	603.1176	-2.0956	648.4173	-1.5909	390242.4062	-0.72267	710.5189	-2.4074	262.0836	-2.1465	384.1227	0.7784	0.010074	0.048653	-2.1717	390242.4062	-3.4256
024	2019-08-28t0944	1567003668.27	larva	41.8902	-10	-249.9708	1197.8041	-0.9842	626.312	0.28532	561.5546	1.6546	0.01061	-0.023529	974.6347	-1.2425	1105.65	-1.0915	472239.2188	0.3007	1197.8041	-2.1422	314.407	-1.4969	393.7475	0.9019	0.010652	0.62785	-1.6359	472239.25	-3.6478
024	2019-08-28t1344	1567018068.16	larva	45.8902	-6	-245.9708	1947.9097	-0.41982	746.8978	1.4141	615.4688	2.1469	0.010596	-0.036592	1539.748	0.074482	1739.0914	-0.36996	563907.875	1.4433	3404.0142	-0.72459	522.2407	1.3625	403.9916	1.0425	0.010074	0.05147	0.39882	5495016.5	-1.985
024	2019-08-28t1744	1567032467.49	larva	49.89	-2.0002	-241.971	1201.0074	-1.0486	786.1662	1.6724	764.0721	3.8051	0.010624	-0.0087397	1093.3782	-1.0623	1155.6806	-1.1138	591983.125	1.6805	3685.0664	-0.60495	510.3674	1.2587	408.4864	1.0965	0.010001	-0.020055	0.59145	11736919	0.094193
024	2019-08-28t2144	1567046868.8	adult	53.8904	2.0002	-237.9706	959.692	-1.2766	646.9464	0.070129	647.2719	2.1587	0.010596	-0.035473	868.817	-1.6576	918.6681	-1.4467	488444.5312	0.093341	1219.5939	-2.3043	452.6748	0.45605	424.3622	1.3464	0.010084	0.063249	-1.9275	2873126.75	-3.4606
024	2019-08-29t0144	1567061268.66	adult	57.8904	6.0001	-233.9707	716.9844	-1.5078	558.0225	-0.98652	560.8542	0.93355	0.01061	-0.021281	651.9955	-2.231	682.598	-1.7847	420748.9688	-0.97511	1634.5637	-2.0863	380.3724	-0.64436	328.8952	-0.34386	0.010022	0.0027811	-1.3837	12904515	-0.02925
024	2019-08-29t0544	1567075669.44	adult	61.8906	10.0004	-229.9705	2987.2644	0.30523	837.2762	1.7515	645.123	1.7774	0.010624	-0.0070518	1961.4542	0.86405	2631.6469	0.60715	630469	1.7581	4928.2949	-0.0012863	448.0127	0.44418	395.6272	0.79658	0.010005	-0.013112	-0.10267	15986438	0.81282
024	2019-08-29t0944	1567090068.33	adult	65.8903	14.0001	-225.9708	3593.0305	0.77545	727.6907	0.49033	540.4592	0.38305	0.010652	0.020941	1791.3273	0.40073	2358.3911	0.23668	546495.6875	0.47556	7750.0933	1.7395	396.69	-0.40388	345.8016	-0.17687	0.010004	-0.013022	0.028951	17011656	0.90431
024	2019-08-29t1344	1567104468.91	adult	69.8904	18.0002	-221.9706	1609.6919	-0.881	721.7043	0.29659	623.107	1.198	0.010582	-0.046879	1330.2293	-0.75636	1542.3061	-0.83523	545608.4375	0.33023	2074.0483	-1.9606	391.1273	-0.51291	352.6572	-0.11445	0.010019	0.003553	-1.1328	12218816	-1.0378
024	2019-08-29t1744	1567118868.81	adult	73.8904	22.0002	-217.9706	3416.2256	0.58205	858.3428	1.5427	663.4179	1.5132	0.01061	-0.01925	2088.0737	1.002	2962.3176	0.95797	647190.5	1.559	7961.2041	1.7035	449.7411	0.5954	395.2403	0.68904	0.010015	0.00045293	0.95046	19175164	1.1305
024	2019-08-29t2144	1567133269.27	adult	77.8905	26.0003	-213.9705	4840.2612	1.7425	865.0731	1.5001	642.0428	1.1494	0.01061	-0.019081	2344.416	1.5697	3519.573	1.6617	652265.125	1.5159	6991.6245	1.0099	394.5863	-0.48398	346.0657	-0.40135	0.010019	0.0054794	0.49448	18864384	0.80189
024	2019-08-30t0144	1567147669.43	adult	81.8906	30.0004	-209.9705	2417.0381	-0.29684	698.0095	-0.25675	573.3541	0.28138	0.010596	-0.032666	1498.0232	-0.49211	2067.5126	-0.257	526997.125	-0.23389	2528.0366	-1.7719	412.9778	-0.17095	369.6548	0.021919	0.010003	-0.010414	-0.80373	17257518	0.076934
024	2019-08-30t0544	1567162069.74	adult	85.8907	34.0004	-205.9704	2312.1973	-0.40638	730.6631	0.0046947	572.2222	0.19914	0.010638	0.0083182	1768.5431	0.12721	2090.399	-0.25252	549458.625	-0.00085994	2312.1973	-1.9177	432.3519	0.15572	394.4205	0.48877	0.010035	0.02241	-0.91763	11115335	-2.1258
024	2019-08-30t0944	1567176469.91	adult	89.8907	38.0005	-201.9703	1455.8589	-1.1433	872.204	1.3814	841.8926	3.2202	0.010624	-0.0054366	1292.9782	-1.0536	1395.6613	-1.1976	656769.625	1.3844	7257.7129	0.84007	516.8948	1.8662	459.0151	1.8881	0.010023	0.0103	0.11788	20628236	0.88052
024	2019-08-30t1344	1567190870.28	adult	93.8908	42.0006	-197.9702	1472.9419	-1.1486	723.6912	-0.16045	652.1359	1.0174	0.010582	-0.046377	1263.5141	-1.1531	1388.3587	-1.2326	547110.5	-0.12672	1558.389	-2.3579	426.6086	-0.17856	382.2042	0.00034892	0.010025	0.012216	-1.5998	16511458	-0.60678
024	2019-08-30t1744	1567205273.4	adult	97.8917	46.0015	-193.9694	865.1381	-1.6775	649.3281	-0.9455	659.2173	1.0764	0.010638	0.0081813	790.5799	-2.3416	837.1437	-1.9932	488294.75	-0.94845	2286.0957	-1.9793	545.5447	2.3019	455.7694	1.6385	0.010072	0.059555	0.29354	6662192	-3.9192
024	2019-08-30t2144	1567219671.25	adult	101.8911	50.0009	-189.97	2376.4619	-0.42302	815.3889	0.73592	663.4366	1.1177	0.010596	-0.032863	1880.7687	0.34491	2185.9179	-0.19913	615618.5625	0.76107	2671.6963	-1.7983	434.5439	-0.26553	379.7011	-0.29654	0.010021	0.0088503	-0.67566	17171438	-0.62641
024	2019-08-31t0144	1567234071.41	adult	105.8911	54.0009	-185.9699	1132.121	-1.4906	678.7067	-0.67001	653.0828	1.0015	0.010596	-0.032919	999.616	-1.8634	1061.6598	-1.733	512423.5625	-0.64576	6164.9995	-0.091461	433.8901	-0.41869	379.0521	-0.43459	0.010002	-0.010642	0.1611	20476140	0.32366
024	2019-08-31t0544	1567248470.32	adult	109.8908	58.0006	-181.9702	2957.8433	0.049311	682.3315	-0.63167	549.1152	-0.21809	0.010582	-0.046582	1531.293	-0.52815	1982.4186	-0.49108	515842.625	-0.59779	4643.1035	-0.88499	423.2877	-0.79967	368.1972	-0.82701	0.010006	-0.0062386	-0.40398	19671026	-0.035057
024	2019-08-31t0944	1567262871.18	adult	113.8911	62.0008	-177.97	2808.6743	-0.084157	809.8871	0.70684	598.9385	0.38397	0.010596	-0.033062	1928.9459	0.49339	2401.2448	0.08236	611464.8125	0.73208	6248.8311	-0.16192	498.4855	0.77014	428.1711	0.55196	0.010015	0.0028503	0.4189	19909512	-0.054988
024	2019-08-31t1344	1567277271.29	adult	117.8911	66.0009	-173.9699	4318.1367	1.2193	717.4878	-0.24342	527.1682	-0.47381	0.010582	-0.04673	1766.1482	0.090559	2741.2114	0.55862	542420.75	-0.20846	7605.688	0.42536	460.0804	-0.24232	393.738	-0.432	0.010019	0.0068953	0.41208	20388922	0.0052318
024	2019-08-31t1744	1567291670.97	adult	121.891	70.0008	-169.97	1399.4365	-1.3179	699.6699	-0.41432	607.4059	0.51777	0.010695	0.062976	1205.2581	-1.3499	1317.4918	-1.423	523353.0625	-0.45809	5684.395	-0.50181	493.9066	0.41129	422.5328	0.19419	0.010002	-0.0095833	0.017587	21134264	0.15105
024	2019-08-31t2144	1567306071.82	adult	125.8912	74.001	-165.9698	1110.6292	-1.5803	645.5945	-0.97028	613.7438	0.61114	0.010596	-0.033249	1011.502	-1.8452	1071.7056	-1.7699	487423.8125	-0.94576	2091.626	-2.1625	461.4214	-0.47535	411.6671	-0.19685	0.010003	-0.008364	-1.036	12131230	-2.6915
024	2019-09-01t0144	1567320499.3	adult	129.8989	78.0087	-161.9622	3603.1995	0.62003	822.7745	0.9324	621.5952	0.72129	0.010582	-0.046888	1966.0914	0.66549	2857.968	0.7585	622017.5	0.96966	6959.7837	0.027764	526.5803	0.94699	458.6985	0.95077	0.010019	0.0074193	0.58233	24281672	0.95274
024	2019-09-01t0544	1567334897.24	adult	133.8983	82.0081	-157.9627	3382.6606	0.43382	762.5283	0.30995	493.266	-0.87558	0.010667	0.035197	2084.8342	0.99548	3067.6181	1.0721	571896.25	0.28142	3382.6606	-1.5942	515.8617	0.58678	443.451	0.45401	0.010022	0.010957	-0.35858	20176382	-0.3663
024	2019-09-01t0944	1567349293.39	adult	137.8972	86.007	-153.9638	2496.8157	-0.3521	722.4677	-0.097724	547.3115	-0.19717	0.01061	-0.019672	1780.5733	0.21917	2146.638	-0.22497	544740.625	-0.083275	6723.2729	-0.10275	498.3596	0.069483	432.0723	0.055405	0.010002	-0.0096998	0.31935	23119896	0.45156
024	2019-09-01t1344	1567363684.91	adult	141.8949	90.0047	-149.9662	999.4146	-1.7041	694.351	-0.37846	698.6249	1.7038	0.010596	-0.033257	896.4335	-2.0646	938.5481	-1.9454	524235.0312	-0.35437	999.4146	-2.6572	559.4685	1.4406	540.5723	2.9841	0.010002	-0.009164	-2.694	2572995.75	-5.6802
024	2019-09-01t1744	1567378072.55	adult	145.8914	94.0012	-145.9696	1602.0068	-1.1543	813.5645	0.88364	739.3618	2.2155	0.010582	-0.046782	1340.7195	-0.88459	1463.5278	-1.1805	615054.75	0.91999	2159.1973	-2.1361	530.6509	0.66663	482.5947	1.3018	0.010014	0.0030709	-1.1531	18122260	-1.13
024	2019-09-01t2144	1567392472.9	adult	149.8915	98.0013	-141.9695	916.9916	-1.7804	666.0295	-0.64992	657.5085	1.178	0.010753	0.11882	827.1558	-2.1925	864.8224	-2.0384	495525.9688	-0.72767	916.9916	-2.6843	495.5119	-0.24428	484.5623	1.2815	0.010043	0.032116	-2.8787	4341675.5	-5.0869
024	2019-09-02t0144	1567406874.03	adult	153.8918	102.0016	-137.9692	3317.521	0.44931	764.3608	0.38101	531.1965	-0.42397	0.01061	-0.019462	1637.7262	-0.074499	2501.9464	0.36044	576328.0625	0.39452	7561.4766	0.27356	528.2221	0.45276	464.8857	0.65239	0.010015	0.0034176	-0.38411	24526410	0.59966
024	2019-09-02t0544	1567421272.88	adult	157.8915	106.0013	-133.9695	3955.4795	1.0652	756.7287	0.30693	543.8927	-0.27509	0.010596	-0.03308	1933.0857	0.70724	2948.6311	1.0385	571330.1875	0.33067	6338.6128	-0.26451	488.3036	-0.54029	429.0744	-0.41398	0.010017	0.0062183	-0.60404	22374072	-0.047039
024	2019-09-02t0944	1567435673.5	adult	161.8917	110.0015	-129.9693	3723.3936	0.87127	831.5436	1.0821	654.743	1.1037	0.01061	-0.019456	1797.4535	0.3765	2663.2975	0.64261	626983.875	1.0944	6095.7939	-0.36464	539.4409	0.56559	475.9986	0.79053	0.010017	0.0056132	-0.30061	25580286	0.76464
024	2019-09-02t1344	1567450074.15	adult	165.8919	114.0017	-125.9691	884.6015	-1.7852	675.7723	-0.51233	675.8498	1.3537	0.010753	0.11884	815.6775	-2.1293	848.6854	-2.0211	502774.625	-0.58981	1396.1958	-2.451	540.0231	0.50718	473.194	0.62949	0.010013	0.0018035	-1.6222	13213286	-2.5164
024	2019-09-02t1744	1567464474.46	adult	169.892	118.0018	-121.9691	1332.0126	-1.353	845.0021	1.2194	812.4523	3.0412	0.01061	-0.019465	1193.3274	-1.1366	1281.1228	-1.3665	637131.5625	1.2309	1332.0126	-2.471	538.9741	0.41602	471.5368	0.50599	0.010041	0.030066	-1.5789	7031456	-4.0738
024	2019-09-02t2144	1567478873.84	adult	173.8918	122.0016	-117.9692	2193.9229	-0.52741	757.8303	0.33767	612.9505	0.54943	0.01061	-0.019334	1671.2995	0.10745	1988.1655	-0.30383	571404.0625	0.35036	2219.0569	-2.0606	533.0684	0.22609	465.7422	0.28658	0.010027	0.015946	-0.45818	18712832	-1.1082
024	2019-09-03t0144	1567493274.88	adult	177.8921	126.0019	-113.9689	864.0129	-1.7803	596.712	-1.2763	601.1899	0.39504	0.010596	-0.032768	751.084	-2.2151	785.1288	-2.0664	450517.5312	-1.2539	1257.4319	-2.4769	490.0039	-0.71	445.3301	-0.27334	0.010005	-0.0063654	-1.701	9550176	-3.3387
024	2019-09-03t0544	1567507674.94	adult	181.8921	130.0019	-109.9689	1356.5028	-1.307	994.4901	2.7058	992.3582	5.2506	0.01061	-0.018918	1164.4665	-1.1413	1226.9794	-1.3982	749845.5	2.7157	1356.5028	-2.4167	561.2471	0.65309	461.0582	0.035935	0.010193	0.18111	-1.4653	2037326.875	-5.067
024	2019-09-03t0944	1567522074.43	adult	185.892	134.0017	-105.9691	1798.3663	-0.87935	648.1265	-0.74218	488.2869	-1.0243	0.010753	0.11954	1502.429	-0.27031	1668.9053	-0.73445	482206.125	-0.81411	6032.3389	-0.30085	497.4349	-0.63834	441.1627	-0.47952	0.010013	0.0016502	0.2529	23795296	0.043265
024	2019-09-03t1344	1567536475.31	adult	189.8922	138.002	-101.9688	2861.7822	0.14125	702.3011	-0.19909	451.0043	-1.4957	0.010596	-0.032276	1962.5489	0.89744	2348.0642	0.27357	530237.3125	-0.17732	4663.8457	-0.90116	540.7123	0.1298	482.6363	0.39477	0.010017	0.0049836	-0.24103	21862080	-0.42662
024	2019-09-03t1744	1567550875.88	adult	193.8924	142.0021	-97.9687	797.2658	-1.8216	627.7833	-0.92635	629.0565	0.71266	0.01061	-0.018521	742.5374	-2.1299	774.1778	-2.018	473348.625	-0.91335	3054.3	-1.6127	560.3636	0.4285	494.6093	0.58675	0.010027	0.015018	0.083913	17883444	-1.3266
024	2019-09-03t2144	1567565275.2	adult	197.8922	146.002	-93.9689	3261.1721	0.53547	824.0581	1.0068	607.8142	0.4435	0.01061	-0.018453	2021.9694	1.0693	2902.3814	1.1015	621339.8125	1.0183	3929.4314	-1.2088	545.4175	0.10178	476.3438	0.12682	0.010005	-0.0071782	0.3437	22787546	-0.26786
024	2019-09-04t0144	1567579676.01	adult	201.8924	150.0022	-89.9686	3411.1631	0.68487	788.796	0.66667	568.5225	-0.050641	0.010582	-0.045595	2028.5399	1.0996	2840.8699	1.0202	596329.8125	0.69892	7084.1284	0.22462	553.3315	0.1853	478.1506	0.10522	0.010021	0.0088091	0.65401	24461680	0.065927
024	2019-09-04t0544	1567594076.15	adult	205.8924	154.0022	-85.9686	4293.4897	1.5363	782.5508	0.61381	565.249	-0.094114	0.010596	-0.031872	2019.1596	1.0927	3163.3258	1.4994	590825.875	0.63578	4293.4897	-1.0254	537.0809	-0.14426	469.9429	-0.12397	0.010007	-0.0051032	0.054847	24903370	0.13411
024	2019-09-04t0944	1567608475.84	adult	209.8923	158.0021	-81.9687	1832.5553	-0.81339	819.9972	0.98724	712.5397	1.7485	0.010596	-0.03167	1502.3136	-0.16701	1705.5423	-0.61242	619097.875	1.0096	5217.8159	-0.59699	520.2493	-0.47356	470.5048	-0.16629	0.010013	0.0012278	-0.25644	24315410	-0.010193
024	2019-09-04t1344	1567622879.1	adult	213.8933	162.003	-77.9678	4135	1.3971	779.974	0.60574	549.0286	-0.30155	0.010596	-0.031427	1963.6155	0.98788	3125.9825	1.4578	588880.375	0.62755	6598.6382	0.039106	543.1838	-0.13402	476.5925	-0.093022	0.010007	-0.0046495	-0.13757	26324860	0.37582
024	2019-09-04t1744	1567637278.01	adult	217.8929	166.0027	-73.9681	3505.2976	0.7999	804.5128	0.85345	618.2423	0.56947	0.01061	-0.017557	2001.1435	1.0962	2721.8799	0.87802	606602.625	0.86516	6522.8799	0.017657	539.5959	-0.23759	481.3053	-0.047735	0.010002	-0.010504	-0.032842	26651720	0.41691
024	2019-09-05t0920	1567693416.32	adult	233.4869	181.5967	-58.3741	1437.4272	-1.1415	765.9341	0.54145	704.8748	1.7219	0.010624	-0.0037493	1224.9874	-0.75348	1328.2107	-1.0876	576748.375	0.54287	2703.1584	-1.7117	578.907	0.23738	525.4183	0.68684	0.010005	-0.0067351	-0.57621	21292200	-0.68621
024	2019-09-05t1320	1567707824.45	adult	237.4892	185.599	-54.3718	4188.147	1.5041	851.013	1.3899	639.4617	0.89318	0.01061	-0.017474	2180.0974	1.6453	2967.0412	1.2771	641663.8125	1.4011	4544.0117	-0.85344	551.0669	-0.24471	493.985	-0.0078389	0.01002	0.0079427	-0.36738	26288096	0.26302
024	2019-09-05t1720	1567722226.39	adult	241.4897	189.5995	-50.3713	3551.9546	0.90498	770.5435	0.61899	518.4347	-0.66501	0.010624	-0.0038669	2109.1577	1.4908	2790.9736	1.0352	580219.25	0.62022	3551.9546	-1.3113	580.7038	0.18173	525.4368	0.59586	0.010023	0.011165	-0.62681	22884376	-0.3993
024	2019-09-05t2120	1567736629.75	adult	245.4907	193.6004	-46.3704	4597.7085	1.9216	813.4063	1.0563	614.1052	0.58493	0.010596	-0.031227	2205.4791	1.7552	3479.521	2.0344	614121.75	1.0779	6279.3774	-0.029688	575.761	0.06375	510.8282	0.24872	0.010011	-0.00077791	-0.091057	26282340	0.23086
024	2019-09-06t0120	1567751025.55	adult	249.4895	197.5993	-42.3715	4140.6602	1.4938	827.5273	1.2126	592.8649	0.31648	0.010596	-0.031285	2136.222	1.605	2992.4087	1.3462	624783.125	1.2343	4140.6602	-1.0273	573.8334	-0.0058069	505.7243	0.097916	0.010019	0.0067431	0.22246	25487382	0.067354
024	2019-09-06t0520	1567765420.24	adult	253.488	201.5978	-38.373	829.7564	-1.6878	640.8547	-0.61023	646.842	1.0353	0.010624	-0.0040417	783.575	-1.785	817.6257	-1.7634	482563.5938	-0.60684	1739.729	-2.1563	602.7494	0.40014	542.1263	0.80581	0.010027	0.015061	-0.77927	13945812	-2.0863
024	2019-09-06t0920	1567779820.22	adult	257.488	205.5978	-34.373	846.5726	-1.6641	666.4273	-0.34329	665.0026	1.2879	0.010667	0.037126	747.7595	-1.863	768.8027	-1.8221	499820.5	-0.36654	1759.1334	-2.1473	615.0388	0.54727	561.0785	1.1541	0.010011	-0.0016154	-0.73192	19844840	-0.99737
024	2019-09-06t1319	1567794174.19	adult	261.4752	209.585	-30.3858	2666.5928	0.10387	702.6782	0.030791	573.2097	0.081818	0.01061	-0.017815	1530.6987	0.13918	2080.3384	0.070869	529819.375	0.042235	4532.8379	-0.8279	580.7453	-0.015068	517.6707	0.21091	0.010004	-0.0079043	0.12938	27399564	0.37795
024	2019-09-06t1719	1567808575.73	adult	265.4756	213.5854	-26.3854	3043.5781	0.47921	711.4669	0.1342	517.0836	-0.65999	0.010596	-0.031502	1878.6271	1.0467	2570.3339	0.78507	537157.5	0.15493	5497.1807	-0.36221	568.1312	-0.24325	497.871	-0.24417	0.010019	0.0068963	-0.11064	26254478	0.15559
024	2019-09-06t1742	1567809961.86	adult	265.8607	213.9705	-26.0003	658.2548	-1.8302	509.8048	-1.868	509.4488	-0.76165	0.010582	-0.045103	589.7393	-2.2417	615.2498	-2.0186	385412.4688	-1.8414	2082.9336	-1.9943	580.3214	-0.062494	523.6369	0.28635	0.010007	-0.0048341	-0.6216	15889198	-1.7249
024	2019-09-06t2142	1567824366.98	adult	269.8621	217.9719	-21.9989	1708.8419	-0.80343	660.2898	-0.35742	534.8911	-0.41553	0.010596	-0.03157	1371.3463	-0.22801	1563.5976	-0.64677	498518.7812	-0.33683	1708.8419	-2.175	616.012	0.43727	582.2261	1.4602	0.010033	0.021133	-0.58838	12586356	-2.3197
024	2019-09-07t0142	1567838762.05	adult	273.8607	221.9705	-18.0003	867.0374	-1.612	592.8895	-1.0155	587.5519	0.30277	0.010596	-0.031641	775.0317	-1.7455	824.3502	-1.6961	447631.5625	-0.99488	1559.9437	-2.2493	628.3663	0.58314	571.1622	1.1881	0.010026	0.013645	-0.79962	10968134	-2.6055
024	2019-09-07t0542	1567853162.92	adult	277.861	225.9708	-14	981.5613	-1.4926	728.8756	0.36158	720.2347	2.1182	0.010624	-0.0044238	896.4048	-1.4202	948.307	-1.5071	548843.3125	0.36299	1538.9835	-2.2626	693.7357	1.5166	606.6541	1.8857	0.010064	0.05209	-0.6989	6479491	-3.3982
024	2019-09-07t0942	1567867561.97	adult	281.8607	229.9705	-10.0003
024	2019-09-07t1342	1567881962.72	adult	285.8609	233.9707	-6.0001
024	2019-09-07t1742	1567896362.74	adult	289.8609	237.9707	-2.0001
024	2019-09-07t2142	1567910763.41	dead	293.8611	241.9709	2.0001
025	2019-08-26t1357	1566846066.33	egg	-1.8893	-45.7796	-277.7504
025	2019-08-26t1744	1566859669.62	larva	1.8893	-42.0009	-273.9717
025	2019-08-26t2144	1566874072.18	larva	5.8901	-38.0002	-269.971
025	2019-08-27t0144	1566888470.98	larva	9.8897	-34.0005	-265.9713
025	2019-08-27t0544	1566902871.15	larva	13.8898	-30.0005	-261.9713
025	2019-08-27t0944	1566917270.48	larva	17.8896	-26.0007	-257.9715
025	2019-08-27t1344	1566931672.01	larva	21.89	-22.0003	-253.971
025	2019-08-27t1744	1566946073.06	larva	25.8903	-18	-249.9707
025	2019-08-27t2144	1566960472.23	larva	29.8901	-14.0002	-245.971
025	2019-08-28t0144	1566974872.36	larva	33.8901	-10.0002	-241.9709	1865.2609	-0.39475	635.3204	0.69251	483.8816	1.0269	0.010596	-0.038332	1413.1277	-0.05882	1693.1428	-0.32356	479666.9375	0.71897	4552.9209	0.25969	539.9429	1.3955	404.2349	1.098	0.010043	0.016804	0.3311	10967320	1.0211
025	2019-08-28t0544	1566989272.27	larva	37.8901	-6.0002	-237.971	1614.1674	-0.62273	555.9629	-0.32091	399.5219	-0.2767	0.010652	0.016993	1322.5839	-0.3387	1512.6801	-0.57003	417528.125	-0.3313	3383.896	-0.6014	416.2074	-0.1439	308.3842	-0.36333	0.010036	0.010668	-0.36846	9289750	0.044397
025	2019-08-28t0944	1567003673.07	larva	41.8903	-2	-233.9707	1662.1586	-0.61616	704.2235	1.1172	571.8382	1.7874	0.010667	0.031345	1394.6082	-0.22061	1528.2417	-0.58747	528167.625	1.0952	5340.3135	0.64733	516.7026	1.2227	420.5589	1.3177	0.010003	-0.020817	0.8375	13688487	1.4357
025	2019-08-28t1344	1567018072.82	adult	45.8902	2	-229.9708	2424.9324	-0.039619	635.2118	0.23213	457.2826	0.14126	0.010624	-0.0092998	1546.3239	0.090432	2025.1073	-0.025534	478314.5	0.23822	7626.0356	2.1056	468.0051	0.60717	397.2783	0.93526	0.010009	-0.014039	0.32218	13139712	0.91637
025	2019-08-28t1744	1567032472.21	adult	49.8901	5.9998	-225.971	3822.8364	1.0524	726.2923	1.0441	517.2186	0.72894	0.01061	-0.022404	1795.5278	0.63596	2776.8602	0.85734	547624.375	1.0613	6707.9858	1.4093	471.6957	0.69985	399.8339	0.95395	0.010009	-0.012149	0.024238	14326343	1.0639
025	2019-08-28t2144	1567046873.54	adult	53.8904	10.0002	-221.9706	1498.1018	-0.8428	581.9354	-0.60683	460.6277	-0.12938	0.010667	0.033034	1227.9668	-0.79113	1409.9789	-0.84347	436451.5312	-0.62666	4766.0532	0.041437	375.8373	-0.69831	314.867	-0.515	0.010003	-0.017223	-0.17361	12737126	0.18434
025	2019-08-29t0144	1567061273.36	adult	57.8904	14.0001	-217.9707	1470.2048	-0.89768	705.7086	0.53988	601.5774	1.4251	0.01061	-0.021281	1262.851	-0.76076	1405.8779	-0.88793	532104.25	0.55521	3546.0142	-0.83285	363.5876	-0.90712	306.9817	-0.72885	0.010019	8.1539e-05	-0.88517	13318216	0.12156
025	2019-08-29t0544	1567075674.16	adult	61.8906	18.0003	-213.9704	1124.6787	-1.2115	564.2014	-1.0508	540.9572	0.53804	0.01061	-0.020717	908.5401	-1.6647	1011.4803	-1.4218	425407.8438	-1.0394	4540.3691	-0.25325	423.942	0.050387	387.0858	0.64127	0.010006	-0.012346	-0.075244	16863566	1.1282
025	2019-08-29t0944	1567090073.04	adult	65.8903	22	-209.9707	2298.1982	-0.28483	632.2376	-0.48245	527.04	0.22552	0.010596	-0.033795	1345.2239	-0.66852	1745.5287	-0.53869	477339.375	-0.46124	6062.1689	0.65435	382.9878	-0.63896	328.2816	-0.50723	0.010004	-0.012639	-0.3208	14892097	0.1529
025	2019-08-29t1344	1567104473.68	adult	69.8905	26.0002	-205.9706	2864.531	0.15238	602.8898	-0.90622	431.9946	-1.0177	0.010638	0.0077141	1614.239	-0.076897	2339.7005	0.1841	453373.1562	-0.91064	6135.8867	0.62392	384.3151	-0.63599	331.2664	-0.53397	0.010004	-0.011169	-0.52796	16326089	0.3978
025	2019-08-29t1744	1567118873.57	adult	73.8904	30.0002	-201.9706	2398.457	-0.26081	716.1024	0.11182	489.0918	-0.48567	0.010624	-0.0055838	1915.1756	0.58902	2257.5128	0.047913	539225.125	0.11604	5076.355	-0.1135	400.5762	-0.34336	354.6954	-0.14188	0.010016	0.001032	-0.69196	16957992	0.36624
025	2019-08-29t2144	1567133274.07	adult	77.8906	34.0003	-197.9705	3157.1714	0.3426	805.921	0.90669	635.4012	1.0737	0.01061	-0.019081	1792.907	0.2511	2609.55	0.47659	607664.4375	0.92168	6446.5957	0.67295	430.31	0.22837	381.2872	0.35088	0.010017	0.0035397	-0.14434	18900936	0.81431
025	2019-08-30t0144	1567147674.22	adult	81.8906	38.0004	-193.9704	2579.1575	-0.16158	780.5698	0.57245	556.8807	0.093822	0.010624	-0.0053688	1999.0111	0.71072	2325.1135	0.080922	587769.0625	0.57648	8131.1182	1.5921	445.8137	0.5031	401.8752	0.73241	0.010006	-0.0073618	-0.21374	19559628	0.85031
025	2019-08-30t0544	1567162074.49	adult	85.8907	42.0004	-189.9703	3577.2935	0.65111	853.4221	1.2409	727.7244	1.9703	0.010695	0.063497	1799.1127	0.20102	2843.6627	0.74161	638359.75	1.1874	8286.626	1.5527	434.679	0.20458	387.2717	0.32684	0.01001	-0.0032471	0.16031	19671832	0.71893
025	2019-08-30t0944	1567176474.67	adult	89.8907	46.0005	-185.9703	4425.957	1.342	746.0861	0.10684	348.6982	-2.4057	0.01061	-0.019103	2482.6547	1.8377	3387.4961	1.4445	562548.875	0.121	8727.5986	1.6645	392.5029	-0.79148	350.8052	-0.61505	0.010014	0.0017024	-1.3766	19557636	0.52791
[truncated: 6,693 more rows]
