# Supplementary material for: Global, cell non-autonomous gene regulation drives individual lifespan among isogenic C. elegans
Source: eLife. 2021 Feb 1;10:e65026. doi: 10.7554/eLife.65026 (PMC7864635; doi:10.7554/eLife.65026)
Supplement: Source data 1. [file elife-65026-data1.zip › figure_data/Figure 6 - dual reporters/mir-793_mir-240-786_r=20/20191002_mir-793_mir-240-786.tsv]

name	timepoint	timestamp	stage	age	adult_age	ghost_age	pharynx_maximum	pharynx_maximum_z	pharynx_mean	pharynx_mean_z	pharynx_median	pharynx_median_z	pharynx_over_99_mean	pharynx_over_99_mean_z	pharynx_percentile_95	pharynx_percentile_95_z	pharynx_percentile_99	pharynx_percentile_99_z	pharynx_sum	pharynx_sum_z	outside_pharynx_maximum	outside_pharynx_maximum_z	outside_pharynx_mean	outside_pharynx_mean_z	outside_pharynx_median	outside_pharynx_median_z	outside_pharynx_over_99_mean	outside_pharynx_over_99_mean_z	outside_pharynx_percentile_99_z	outside_pharynx_sum	outside_pharynx_sum_z
000	2019-10-02t1459	1570046484.76	egg	-1.8568	-53.7137	-321.7138
000	2019-10-02t1842	1570059853.88	larva	1.8568	-50.0001	-318.0002
000	2019-10-02t2242	1570074253.98	larva	5.8568	-46.0001	-314.0002
000	2019-10-03t0242	1570088653.82	larva	9.8568	-42.0001	-310.0002
000	2019-10-03t0642	1570103054.15	larva	13.8569	-38	-306.0001
000	2019-10-03t1042	1570117454	larva	17.8569	-34.0001	-302.0002
000	2019-10-03t1442	1570131853.99	larva	21.8569	-30.0001	-298.0002
000	2019-10-03t1842	1570146254.16	larva	25.8569	-26	-294.0001
000	2019-10-03t2242	1570160653.74	larva	29.8568	-22.0001	-290.0002
000	2019-10-04t0242	1570175054.1	larva	33.8569	-18	-286.0001
000	2019-10-04t0642	1570189454.59	larva	37.857	-13.9999	-282
000	2019-10-04t1042	1570203854.12	larva	41.8569	-10	-278.0001	2989.0039	0.025337	776.3643	1.2064	527.0393	0.97911	0.010582	-0.044058	2144.9908	0.96122	2747.0634	0.34894	586931.375	1.2362	3705.7092	-0.91155	541.5788	1.4658	429.7114	1.0731	0.010003	-0.013712	0.26371	13967858	0.68756
000	2019-10-04t1442	1570218254.24	larva	45.8569	-6	-274.0001	9568.6113	4.4721	794.0266	1.2518	441.4721	-0.13728	0.01061	-0.016872	2375.365	1.4351	5875.3043	3.5986	598696	1.2632	9568.6113	2.828	341.4489	-1.0926	267.5099	-1.292	0.010005	-0.011926	0.14848	11774523	-0.49341
000	2019-10-04t1842	1570232654.21	larva	49.8569	-2	-270.0001	3495.7373	0.33367	907.4727	2.173	692.0794	2.5834	0.010582	-0.044143	2147.5424	0.88238	3057.3931	0.63935	686049.375	2.2082	4758.4937	-0.34463	504.2	0.97828	432.7825	0.99853	0.010019	0.0030329	0.51749	18318088	1.7579
000	2019-10-04t2242	1570247054.18	adult	53.8569	2	-266.0001	6616.1924	2.4786	900.6943	1.9933	538.0278	0.69945	0.010624	-0.0032917	2862.3002	2.4458	4713.8761	2.3955	678222.8125	1.9959	6793.3618	0.87399	476.8812	0.58877	412.3711	0.62844	0.010008	-0.0078162	-0.032419	17726628	1.2168
000	2019-10-05t0242	1570261454.25	adult	57.8569	6	-262.0001	5081.6987	1.41	874.7237	1.6428	720.0794	2.6144	0.010724	0.093365	1647.9895	-0.32454	3185.8083	0.74602	652543.875	1.5718	5180.1011	-0.2084	506.4467	0.97391	448.265	1.1024	0.010008	-0.0066787	0.27428	18166750	1.084
000	2019-10-05t0642	1570275854.33	adult	61.8569	10	-258.0001	1840.2274	-0.88704	723.4716	0.16701	587.0996	0.99191	0.010624	-0.003385	1537.2061	-0.61605	1734.4164	-0.85881	544774.125	0.16917	4361.7319	-0.77472	428.5322	-0.18797	386.1458	0.055467	0.010023	0.0088177	-0.936	17871508	0.68673
000	2019-10-05t1042	1570290254.93	adult	65.8571	14.0002	-253.9999	814.3412	-1.6489	543.4592	-1.5526	532.2449	0.25764	0.01061	-0.017101	712.4649	-2.5174	758.4842	-1.975	409768.2188	-1.5449	3742.6931	-1.2046	389.339	-0.85182	345.7286	-0.69984	0.010006	-0.0079545	-1.3246	16459697	-0.10218
000	2019-10-05t1442	1570304654.55	adult	69.857	18.0001	-250	4853.9683	1.23	863.9745	1.2199	583.6079	0.70489	0.01061	-0.017144	2279.8716	0.97857	3601.7292	1.1692	651436.75	1.2333	4853.9683	-0.59556	397.0841	-0.82775	349.7008	-0.75798	0.010008	-0.0054094	-1.2227	19640576	0.78364
000	2019-10-05t1842	1570319053.87	adult	73.8568	21.9999	-246.0002	3295.5046	0.086511	882.3792	1.2806	649.64	1.3099	0.010596	-0.030809	2066.9229	0.45898	2853.9012	0.31029	666196.25	1.3047	4393.8745	-0.92128	339.1223	-1.8887	303.603	-1.6838	0.010015	0.0028012	-2.2342	19401864	0.43835
000	2019-10-05t2242	1570333453.86	adult	77.8568	25.9999	-242.0002	3638.9736	0.32026	680.4028	-0.61311	504.884	-0.38859	0.010638	0.010178	1742.2065	-0.31579	2712.3222	0.12687	511662.875	-0.61933	5398.8359	-0.39536	346.4564	-1.9157	306.847	-1.7881	0.010014	0.0017572	-1.445	22004138	1.0948
000	2019-10-06t0246	1570348135.28	adult	81.935	30.0781	-237.922	5079.4917	1.3729	1028.3984	2.3658	757.6089	2.2439	0.010582	-0.044432	2575.6546	1.5333	3610.3996	1.1464	777469.1875	2.4063	5079.4917	-0.63763	536.5688	1.3429	496.2958	1.5263	0.010017	0.0052431	-0.71166	21587236	0.70094
000	2019-10-06t0646	1570362488.35	adult	85.922	34.065	-233.9351	1436.0642	-1.3666	779.0385	0.078023	726.9609	1.8056	0.010624	-0.0035459	1163.3349	-1.7102	1338.6447	-1.5344	586616	0.080418	8734.2754	1.303	542.7638	1.3943	500.5519	1.5254	0.010005	-0.0064158	-0.53687	22079630	0.65454
000	2019-10-06t1045	1570376841.64	adult	89.909	38.0521	-229.948	2572.075	-0.5347	874.2087	0.85364	698.0577	1.4156	0.010652	0.023933	2002.4408	0.17561	2411.0493	-0.29795	656530.75	0.83591	4366.394	-1.1576	488.0051	0.25979	455.3757	0.55807	0.01001	-0.0014736	-1.3344	24669144	1.3383
000	2019-10-06t1443	1570391114.97	adult	93.8738	42.0169	-225.9832	4434.3745	0.85674	997.9564	1.8952	688.3856	1.2475	0.010582	-0.044351	2472.3881	1.2404	3381.4018	0.83705	754455	1.9329	4434.3745	-1.1804	517.4482	0.69592	483.9092	1.0009	0.010002	-0.0093194	-1.5747	23694988	0.86343
000	2019-10-06t1842	1570405454.09	adult	97.8569	46	-222.0001	2691.7273	-0.47334	967.8483	1.5964	764.4962	2.0158	0.010624	-0.003418	1926.8023	-0.020153	2517.5167	-0.20166	728789.75	1.5987	2691.7273	-2.1102	460.9211	-0.53318	429.6062	-0.19442	0.010019	0.0079618	-1.0092	19413996	-0.65011
000	2019-10-06t2242	1570419854.05	adult	101.8569	50	-218.0001	5365.8472	1.5561	961.8687	1.5208	627.6785	0.50041	0.010596	-0.030718	2370.6304	1.0109	4064.7848	1.6518	726210.875	1.5453	9329.9424	1.1134	510.9836	0.31183	486.2081	0.82977	0.010008	-0.0033312	-0.5255	29256880	2.3939
000	2019-10-07t0242	1570434254	adult	105.8569	53.9999	-214.0002	3917.9731	0.45144	996.6094	1.8177	773.4339	2.0448	0.010624	-0.0034399	2527.3851	1.3899	3560.7465	1.0503	750446.875	1.8192	3917.9731	-1.5713	467.2215	-0.6883	422.2591	-0.59213	0.010007	-0.0035806	-0.90684	22596702	0.17064
000	2019-10-07t0642	1570448654.01	adult	109.8569	57.9999	-210.0002	3060.1045	-0.2064	966.974	1.554	762.1423	1.9078	0.01061	-0.01713	2159.5509	0.5413	2732.9686	0.051302	729098.375	1.5668	4151.4365	-1.4911	529.7879	0.44134	482.451	0.55203	0.010009	-0.0017421	-1.1708	22812668	0.15802
000	2019-10-07t1042	1570463053.77	adult	113.8568	61.9999	-206.0002	4368.9507	0.81111	997.6919	1.8364	770.0392	1.9888	0.010624	-0.003495	2265.7234	0.81152	3758.6279	1.3136	751262	1.8372	7509.1553	0.029934	604.993	1.8542	546.6992	1.822	0.010004	-0.0073046	0.18842	26005018	1.0838
000	2019-10-07t1442	1570477454.11	adult	117.8569	66	-202.0001	2349.8533	-0.75593	880.1204	0.79498	749.589	1.7686	0.010667	0.037688	1799.5576	-0.28191	2127.7141	-0.68031	660090.3125	0.76507	4212.3408	-1.5073	508.0861	-0.21182	468.3527	0.07807	0.010017	0.0056643	-0.89345	25564860	0.87904
000	2019-10-07t1842	1570491854.15	adult	121.8569	70	-198.0001	1073.8112	-1.7541	705.8152	-0.76533	739.2646	1.6632	0.010624	-0.0035524	987.4993	-2.222	1032.4183	-2.0277	531478.875	-0.76244	2866.291	-2.1247	453.0375	-1.4362	400.8854	-1.4627	0.010003	-0.0076172	-1.5168	19926856	-0.91362
000	2019-10-07t2242	1570506254.54	adult	125.857	74.0001	-194	1326.0608	-1.5576	751.8685	-0.3407	725.3277	1.5199	0.010596	-0.030848	1064.6285	-2.0314	1195.6767	-1.8235	567660.75	-0.32003	8849.7588	0.53684	564.9424	0.76885	513.0605	0.89648	0.010022	0.010917	-0.59702	23393702	0.10066
000	2019-10-08t0242	1570520654.25	adult	129.8569	78	-190.0001	1405.0262	-1.4966	786.1202	-0.017583	729.8081	1.5822	0.01061	-0.017206	1210.8583	-1.67	1325.0802	-1.6603	592734.625	-0.0057125	9439.1826	0.78426	545.7611	0.2923	498.0652	0.50107	0.010002	-0.0094577	-1.0602	26901656	1.1147
000	2019-10-08t0642	1570535054.22	adult	133.8569	82	-186.0001	2982.6414	-0.25703	818.4683	0.29314	554.7242	-0.3812	0.01061	-0.0172	2042.2722	0.38135	2620.106	-0.047275	617125.125	0.30541	10345.4893	1.1813	568.9097	0.6942	512.0351	0.74598	0.010008	-0.0036023	-0.46209	27230296	1.1626
000	2019-10-08t1042	1570549454.3	adult	137.8569	86	-182.0001	1522.2953	-1.4092	750.4894	-0.32364	716.5355	1.4582	0.010568	-0.057983	1303.7366	-1.4276	1426.2563	-1.5305	568120.5	-0.28418	5872.3291	-0.79491	509.2848	-0.61435	461.1745	-0.45256	0.010012	0.0012691	-0.79492	24567898	0.32714
000	2019-10-08t1442	1570563854.42	adult	141.857	90.0001	-178	3961.0828	0.51952	925.6369	1.3236	683.6448	1.095	0.010596	-0.03083	2226.7051	0.87794	3466.0079	1.0188	698855.875	1.3491	8882.3984	0.55475	566.5587	0.50779	507.8931	0.53369	0.010015	0.0039544	-0.21913	28398188	1.4183
000	2019-10-08t1842	1570578254.4	adult	145.857	94.0001	-174	3712.7209	0.32604	965.2062	1.715	778.4667	2.1993	0.010596	-0.030847	1987.168	0.29895	3139.1331	0.61631	728730.6875	1.742	7831.1191	0.10494	571.2051	0.53999	517.9456	0.70385	0.01001	-0.0013908	-0.78493	27847394	1.2181
000	2019-10-08t2242	1570592653.98	adult	149.8568	97.9999	-170.0002	3179.8611	-0.096823	885.1464	0.98225	677.0964	1.0435	0.010568	-0.058035	2084.4601	0.56038	2755.439	0.14138	670055.8125	1.0294	6442.3965	-0.499	583.1828	0.72586	526.3311	0.83947	0.010005	-0.006296	-0.092316	28153732	1.2706
000	2019-10-09t0242	1570607054.34	adult	153.8569	102	-166.0001	5422.001	1.713	970.4709	1.8091	722.4485	1.5858	0.010638	0.010093	2278.1608	1.0673	4015.0671	1.737	729794.125	1.8001	5422.001	-0.94115	533.1446	-0.38157	487.2432	-0.11763	0.010007	-0.0039486	-1.0629	26051578	0.64127
000	2019-10-09t0642	1570621454.67	adult	157.857	106.0001	-162	1975.7402	-1.0679	877.4012	0.94819	748.3619	1.9071	0.01061	-0.01728	1666.9658	-0.45014	1885.6308	-0.94421	661560.5	0.96217	7687.2358	0.12907	544.5207	-0.21037	517.9606	0.5291	0.01001	-0.0011586	-0.81657	27687788	1.0705
000	2019-10-09t1042	1570635854.27	adult	161.8569	110	-158.0001	1407.1255	-1.5353	805.0823	0.27714	771.1067	2.1948	0.010638	0.01014	1173.7842	-1.6783	1288.6592	-1.6998	605421.875	0.26954	6554.6226	-0.36238	547.5995	-0.21413	510.5372	0.29199	0.010008	-0.0039376	-1.3671	26155546	0.61892
000	2019-10-09t1442	1570650254.55	adult	165.857	114.0001	-154	1760.3643	-1.2511	772.3579	-0.021406	679.6403	1.1174	0.010554	-0.071466	1439.8543	-0.98572	1652.6925	-1.2325	585447.3125	0.03018	9256.4385	0.95063	549.2384	-0.2497	502.4821	0.036434	0.010017	0.0058355	-1.1169	26482080	0.68072
000	2019-10-09t1842	1570664654.49	adult	169.857	118.0001	-150	3091.7063	-0.15205	850.1094	0.7381	672.0797	1.0334	0.010582	-0.044293	1981.0546	0.40939	2607.2171	0.0010161	642682.75	0.77315	4053.0615	-1.4993	532.3246	-0.66029	489.8835	-0.3278	0.010019	0.0068677	-1.2081	25238576	0.3309
000	2019-10-09t2242	1570679054.7	adult	173.857	122.0001	-146	3281.4634	0.011662	848.929	0.74066	668.4385	0.99439	0.010596	-0.030612	1837.511	0.067948	2812.0221	0.27865	640941.375	0.76465	5100.6094	-0.97481	537.51	-0.6254	492.6044	-0.33766	0.01001	-0.0013165	-1.2031	26686296	0.68226
000	2019-10-10t0242	1570693454.34	adult	177.8569	126	-142.0001	6320.1309	2.5663	955.4905	1.7785	710.6693	1.5146	0.010681	0.051815	2091.7622	0.73396	4843.7496	2.9285	715662.375	1.7317	6320.1309	-0.3524	589.1332	0.31683	543.0539	0.76481	0.010011	-0.00039957	-1.2521	27186730	0.78242
000	2019-10-10t0642	1570707854.42	adult	181.857	130.0001	-138	2156.6819	-0.91321	846.4489	0.7477	698.5738	1.3724	0.01061	-0.016809	1624.5015	-0.41325	1989.3874	-0.754	638222.5	0.76029	6210.6582	-0.38016	566.0911	-0.21249	521.1132	0.17632	0.010004	-0.0080241	-1.1422	27274836	0.77865
000	2019-10-10t1042	1570722254.87	adult	185.8571	134.0002	-133.9999	2481.3857	-0.62712	905.299	1.3265	788.743	2.4865	0.010652	0.024342	1600.4515	-0.43953	2058.7308	-0.6433	679879.5	1.3048	5205.0288	-0.86144	614.3939	0.63626	577.0179	1.4049	0.010018	0.0059725	-1.3875	31339006	1.7202
000	2019-10-10t1442	1570736654.79	adult	189.8571	138.0002	-129.9999	3934.7	0.62648	956.9859	1.8377	728.0972	1.7479	0.010596	-0.030432	2330.3566	1.4055	3578.7079	1.3692	722524.375	1.8625	3934.7	-1.4856	573.7811	-0.21378	529.6417	0.22726	0.010002	-0.0098108	-1.0028	29485462	1.2522
000	2019-10-10t1842	1570751054.62	adult	193.857	142.0001	-126	3789.9324	0.53079	770.5746	0.093322	623.2614	0.45976	0.010582	-0.044052	1535.2537	-0.51811	2667.3411	0.21141	582554.375	0.12426	4696.1172	-1.0743	585.4905	-0.060855	543.1639	0.47585	0.010001	-0.011422	-1.1631	28803790	1.0731
000	2019-10-10t2242	1570765454.48	adult	197.857	146.0001	-122	3766.1987	0.54293	959.9379	1.914	735.8049	1.8737	0.010652	0.024286	2266.8521	1.3157	3231.322	0.98945	720913.375	1.8898	4559.562	-1.1214	589.3716	-0.050981	547.1527	0.50846	0.010003	-0.0089936	-1.2628	28339346	0.95316
000	2019-10-11t0242	1570779854.53	adult	201.857	150.0001	-118	2578.5183	-0.44872	854.6447	0.95675	671.3678	1.0913	0.01061	-0.016811	1935.0543	0.54961	2374.5637	-0.095735	644402.125	0.96816	5741.8428	-0.48046	554.6736	-0.74201	503.1523	-0.56801	0.010002	-0.010844	-1.1438	28561256	0.9919
000	2019-10-11t0642	1570794254.32	adult	205.8569	154	-114.0001	4027.9709	0.84903	883.3483	1.2703	655.0319	0.91249	0.01061	-0.016778	2155.2368	1.1327	2984.1657	0.75627	666044.625	1.2814	4027.9709	-1.3591	599.7781	0.033304	550.9525	0.49843	0.01001	-0.0024004	-1.1417	28580628	0.99035
000	2019-10-11t1042	1570808654.64	adult	209.857	158.0001	-110	2796.3098	-0.19321	825.3922	0.77501	627.8639	0.59935	0.01061	-0.016737	1927.9272	0.63396	2548.8286	0.22598	622345.6875	0.78596	4115.8564	-1.2955	576.092	-0.43701	532.5288	0.032192	0.010007	-0.0050922	-1.1798	27862114	0.83684
000	2019-10-11t1442	1570823054.67	adult	213.857	162.0001	-106	3620.3889	0.58209	818.6731	0.77538	587.387	0.12091	0.01061	-0.016763	2031.2719	0.94656	3134.0789	1.0712	617279.5	0.78627	4921.4048	-0.84321	577.1982	-0.44413	524.1938	-0.18418	0.010004	-0.0083447	-1.1343	27174494	0.70353
000	2019-10-11t1842	1570837454.62	adult	217.857	166.0001	-102	4741.6558	1.6539	947.8184	2.0769	695.438	1.5745	0.010738	0.1074	2236.4445	1.5174	3991.2941	2.3178	706124.6875	1.9799	4741.6558	-0.91661	588.2951	-0.26267	532.2923	-0.0063512	0.01	-0.012638	-1.1534	28826460	1.069
000	2019-10-11t2242	1570851854.7	adult	221.857	170.0001	-98	1937.9725	-0.87203	762.6616	0.37807	627.0858	0.73016	0.010695	0.065419	1488.269	-0.25707	1787.8287	-0.66708	570470.875	0.33097	6206.1123	-0.081912	579.9905	-0.43124	534.0834	0.021609	0.01001	-0.0025027	-1.1543	29607358	1.2464
000	2019-10-12t0242	1570866254.24	adult	225.8569	174	-94.0001	3889.8167	0.99639	684.555	-0.30916	525.0715	-0.57868	0.010624	-0.0037057	1588.706	0.052696	2787.5033	0.79478	515469.9062	-0.30657	5748.355	-0.29937	577.7308	-0.4841	527.3432	-0.14633	0.010011	-0.0016581	-1.1787	29200828	1.1778
000	2019-10-12t0642	1570880654.66	adult	229.857	178.0001	-90	2258.5732	-0.50986	833.7032	1.2093	663.0141	1.3153	0.01061	-0.017552	1633.6357	0.22831	2030.9083	-0.22962	628612.25	1.2205	2491.3425	-2.1143	585.4844	-0.35531	540.519	0.15993	0.010011	-0.0013524	-1.1477	26609096	0.65496
000	2019-10-12t1042	1570895054.76	adult	233.8571	182.0002	-85.9999	2386.752	-0.34903	735.7877	0.31985	599.5209	0.50716	0.01061	-0.017685	1681.6164	0.41541	2161.5686	0.014588	554783.875	0.3313	4155.2021	-1.1416	584.8875	-0.37533	538.3449	0.10274	0.010013	-0.00029432	-1.0826	29791830	1.3362
000	2019-10-12t1442	1570909454.84	adult	237.8571	186.0002	-81.9999	1121.3301	-1.5886	691.311	-0.055394	656.757	1.3448	0.01061	-0.017798	966.5257	-1.3668	1034.145	-1.6291	521248.5	-0.043766	3268.8083	-1.637	572.6928	-0.60361	522.3539	-0.28543	0.010004	-0.0088574	-1.1833	28165032	1.0176
000	2019-10-12t1842	1570923854.48	adult	241.857	190.0001	-78	2448.7944	-0.2057	763.6234	0.73817	612.7731	0.79081	0.010667	0.036985	1774.0685	0.79503	2174.3617	0.15104	572717.5	0.70884	3157.2825	-1.6871	579.1992	-0.49315	526.4226	-0.19108	0.010006	-0.0066214	-0.98743	29057266	1.2245
000	2019-10-12t2242	1570938254.32	adult	245.8569	194	-74.0001	3504.8074	0.96352	733.5434	0.50639	559.1906	0.087272	0.010596	-0.031643	1602.756	0.41417	2366.5584	0.51771	553825.25	0.52794	4038.9236	-1.133	606.3764	-0.0054266	545.6904	0.27477	0.010017	0.0042583	-0.76625	29721540	1.3852
000	2019-10-13t0242	1570952654.67	adult	249.857	198.0001	-70	3202.7783	0.71145	796.9725	1.2346	634.6857	1.2163	0.010753	0.1202	1760.4588	0.91157	2778.2941	1.2596	592947.5	1.137	4035.7126	-1.1091	597.6044	-0.16904	537.3362	0.072175	0.010002	-0.011543	-0.79588	29755918	1.4157
000	2019-10-13t0642	1570967054.06	adult	253.8569	202	-66.0001	3023.2158	0.58268	772.3724	1.0615	646.1414	1.446	0.010624	-0.0045916	1441.2656	0.11422	2061.8974	0.16187	581596.4375	1.0624	3954.5359	-1.1345	598.2316	-0.16092	538.2179	0.095084	0.01	-0.013223	-0.86063	29074056	1.2972
000	2019-10-13t1042	1570981454.7	adult	257.857	206.0001	-62	3907.2161	1.6917	745.585	0.86092	598.75	0.81414	0.010738	0.10592	1569.7047	0.54199	2827.7848	1.5456	555460.8125	0.77843	3907.2161	-1.1396	591.8088	-0.2816	533.3493	-0.023212	0.010007	-0.0066719	-0.90704	28565428	1.2148
000	2019-10-13t1442	1570995854.42	adult	261.857	210.0001	-58	4077.9814	2.0168	733.932	0.81743	574.9574	0.51688	0.010624	-0.0048873	1456.4269	0.29629	2760.3829	1.5409	552650.8125	0.81888	4077.9814	-0.99949	597.3731	-0.18129	537.601	0.084322	0.010015	0.0012162	-0.80116	29467222	1.4278
000	2019-10-13t1842	1571010254.68	adult	265.857	214.0001	-54	3738.9595	1.726	746.4611	1.0362	609.6544	1.0992	0.010638	0.0086597	1414.2499	0.24765	2688.2947	1.5291	561338.75	1.0265	3738.9595	-1.2032	595.3965	-0.21943	540.1165	0.15004	0.010009	-0.0048351	-0.86264	29030344	1.3606
000	2019-10-13t2242	1571024654.07	adult	269.8569	218	-50.0001	2280.5078	-0.063696	664.6639	0.21698	561.2796	0.41727	0.01061	-0.018866	1246.8131	-0.17578	1613.2924	-0.39009	501156.625	0.22955	3248.3569	-1.5268	605.4766	-0.032615	552.1344	0.45612	0.010017	0.0036197	-0.79222	28952680	1.3687
000	2019-10-14t0242	1571039054.04	adult	273.8569	222	-46.0001
000	2019-10-14t0642	1571053454.6	adult	277.857	226.0001	-42
000	2019-10-14t1042	1571067854.24	adult	281.8569	230	-38.0001
000	2019-10-14t1442	1571082254.15	adult	285.8569	234	-34.0001
000	2019-10-14t1859	1571097667.37	adult	290.1383	238.2814	-29.7187
000	2019-10-14t2242	1571111055.72	adult	293.8573	242.0004	-25.9997
000	2019-10-15t0242	1571125454.1	adult	297.8569	246	-22.0001
000	2019-10-15t0642	1571139854.56	adult	301.857	250.0001	-18
000	2019-10-15t1042	1571154254.79	adult	305.8571	254.0002	-13.9999
000	2019-10-15t1442	1571168655.71	adult	309.8573	258.0004	-9.9997
000	2019-10-15t1842	1571183055.13	adult	313.8572	262.0003	-5.9998
000	2019-10-15t2242	1571197454.96	adult	317.8571	266.0002	-1.9999
000	2019-10-16t0242	1571211854.14	dead	321.8569	270	1.9999
001	2019-10-02t1459	1570046491.12	egg	-1.8568	-53.7137	-261.714
001	2019-10-02t1842	1570059860.24	larva	1.8568	-50.0001	-258.0003
001	2019-10-02t2242	1570074260.28	larva	5.8568	-46.0001	-254.0003
001	2019-10-03t0242	1570088660.2	larva	9.8568	-42.0001	-250.0003
001	2019-10-03t0642	1570103060.46	larva	13.8569	-38	-246.0003
001	2019-10-03t1042	1570117460.3	larva	17.8568	-34.0001	-242.0003
001	2019-10-03t1442	1570131860.37	larva	21.8569	-30	-238.0003
001	2019-10-03t1842	1570146260.57	larva	25.8569	-26	-234.0002
001	2019-10-03t2242	1570160660.1	larva	29.8568	-22.0001	-230.0004
001	2019-10-04t0242	1570175060.41	larva	33.8569	-18	-226.0003	4066.3242	0.7708	711.0524	0.8373	437.6311	0.22067	0.01061	-0.016745	2182.2865	1.128	3424.4633	1.0649	536133.5	0.84692	4066.3242	-0.56748	466.411	0.57017	348.3647	0.099335	0.010042	0.023713	-0.93057	7059597	-1.5102
001	2019-10-04t0642	1570189460.89	larva	37.857	-13.9999	-222.0001	1596.0143	-0.88199	515.8559	-1.086	383.3671	-0.54414	0.010652	0.024325	1276.155	-0.93744	1446.7646	-0.95916	387407.7812	-1.0966	3730.8718	-0.84307	376.5409	-0.53106	243.8974	-1.3936	0.010034	0.016143	-0.1133	8631070	-1.1629
001	2019-10-04t1042	1570203860.45	larva	41.8569	-10	-218.0003	3304.074	0.237	592.7468	-0.4859	361.6901	-0.92392	0.010596	-0.030462	1821.6843	0.23792	2803.4811	0.40717	447523.875	-0.4696	4420.9692	-0.44349	375.8635	-0.59272	292.0655	-0.83852	0.010034	0.017265	0.36499	8390401	-1.5517
001	2019-10-04t1442	1570218260.66	larva	45.8569	-6	-214.0002	4470.8569	1.0119	650.4702	-0.065775	378.6335	-0.85615	0.010724	0.093499	1888.9078	0.34521	3448.321	1.0631	485250.75	-0.11951	6131.8145	0.60521	434.7785	0.10255	351.0733	-0.10323	0.010007	-0.0098468	0.8038	11644237	-0.54481
001	2019-10-04t1842	1570232660.55	larva	49.8569	-2	-210.0002	1219.4	-1.2273	663.1921	-0.059463	600.4672	1.5418	0.01061	-0.016915	1091.9417	-1.4858	1185.1012	-1.3402	500046.8125	-0.049581	5044.6729	-0.16192	457.816	0.36538	415.4857	0.74633	0.010022	0.0057417	-0.51788	14344290	0.21662
001	2019-10-04t2242	1570247060.53	adult	53.8569	2	-206.0002	2986.2744	-0.035901	664.0078	-0.16028	471.8012	-0.048861	0.010695	0.065597	1585.6801	-0.42171	2371.2209	-0.11078	496677.7812	-0.19854	5601.562	0.12361	377.0308	-0.7743	322.6842	-0.71287	0.010018	0.0023543	-0.58651	13624385	-0.34835
001	2019-10-05t0242	1570261460.72	adult	57.857	6.0001	-202.0002	1312.2491	-1.2277	601.6558	-0.83092	528.8012	0.46666	0.010596	-0.030637	1135.2491	-1.4777	1233.359	-1.3677	454250.125	-0.81481	5172.3467	-0.21321	320.7202	-1.6495	273.6697	-1.5784	0.010017	0.0017437	-0.83009	14760824	-0.19506
001	2019-10-05t0642	1570275860.8	adult	61.857	10.0001	-198.0002	3307.9504	0.15057	886.1486	1.6342	703.574	2.2915	0.010652	0.02406	1916.3418	0.2377	2843.5374	0.35632	665497.625	1.616	4822.2563	-0.49326	499.2845	0.84815	439.5686	0.8986	0.010014	0.00011061	-0.4214	17100994	0.40178
001	2019-10-05t1042	1570290261.36	adult	65.8571	14.0002	-194	3101.8857	-0.014846	727.8982	0.10375	519.9683	0.12149	0.010596	-0.030732	1818.7136	-0.022878	2479.5436	-0.066483	549563.125	0.12332	4771.5913	-0.58529	371.9014	-1.1172	321.2829	-1.0969	0.010017	0.0034302	-0.095621	16558538	-0.066177
001	2019-10-05t1442	1570304661.04	adult	69.857	18.0001	-190.0001	4563.3931	1.0203	872.6078	1.2971	627.8912	1.1931	0.010782	0.1493	2128.1445	0.63592	3797.6475	1.3892	647475	1.1862	4563.3931	-0.76775	501.3085	0.82395	454.206	0.9914	0.010008	-0.0049624	0.012508	17882176	0.15282
001	2019-10-05t1842	1570319060.2	adult	73.8568	21.9999	-186.0003	1790.8551	-1.011	667.6993	-0.63138	596.4388	0.72661	0.010596	-0.030809	1433.3333	-0.97424	1651.3736	-1.0567	504113	-0.6138	5607.272	-0.21356	468.3903	0.24896	435.1004	0.58727	0.010012	-0.00012271	-0.038389	19554358	0.49219
001	2019-10-05t2242	1570333460.34	adult	77.8568	25.9999	-182.0003	4749.0088	1.1381	877.7072	1.1371	537.2848	-0.03517	0.010667	0.037696	2615.165	1.6621	3838.9816	1.4231	658280.375	1.1093	6017.813	-0.040274	367.4692	-1.5529	322.5654	-1.5079	0.010015	0.0025517	-0.77583	18309888	-0.1871
001	2019-10-06t0246	1570348142.71	adult	81.9353	30.0784	-177.9219	1564.214	-1.2415	715.0762	-0.40193	626.9522	0.82566	0.010596	-0.030836	1402.1	-1.1296	1469.7899	-1.344	539882.5625	-0.38314	5401.27	-0.45644	376.4918	-1.5365	324.158	-1.6409	0.010008	-0.0040367	-0.28472	17794508	-0.59074
001	2019-10-06t0646	1570362496.11	adult	85.9223	34.0654	-173.9348	3542.0181	0.21052	805.6252	0.31196	626.509	0.71953	0.010681	0.051491	1759.5423	-0.35505	2758.0515	0.13026	603413.3125	0.27683	3619.6238	-1.5069	348.2276	-2.2103	310.1443	-2.0704	0.010015	0.0037916	-0.86204	21175022	0.35176
001	2019-10-06t1045	1570376848.73	adult	89.9092	38.0523	-169.948	3385.3535	0.077362	842.3027	0.57314	651.7476	0.91579	0.010624	-0.0035123	2056.6665	0.29936	2976.9029	0.36991	634253.9375	0.57571	7570.1387	0.5487	489.8189	0.29407	473.5804	0.90913	0.010022	0.010446	0.18438	21749918	0.37533
001	2019-10-06t1443	1570391121.71	adult	93.8739	42.017	-165.9833	7292.7949	3.0173	1049.2765	2.3469	733.8019	1.7372	0.010582	-0.044351	2524.0745	1.3591	4525.379	2.1958	793253.0625	2.3865	7292.7949	0.29653	518.2565	0.71145	472.657	0.77973	0.010018	0.0070526	0.16929	21727384	0.22228
001	2019-10-06t1842	1570405460.59	adult	97.8569	46	-162.0002	3019.4526	-0.22457	807.1995	0.17917	649.6686	0.77821	0.010596	-0.030718	1693.6105	-0.55913	2196.7705	-0.5851	609435.625	0.2003	6812.4736	-0.040111	457.0906	-0.60785	412.231	-0.54188	0.010013	0.0018917	0.05895	18396984	-0.97812
001	2019-10-06t2242	1570419860.5	adult	101.8569	50	-158.0003	4113.7852	0.60139	978.449	1.6675	665.0898	0.90381	0.010624	-0.0034183	2526.737	1.3743	3552.6237	1.0356	736772.0625	1.6694	7740.5112	0.33534	550.9548	1.1005	490.1296	0.90946	0.010007	-0.0036225	1.7021	20865760	-0.28793
001	2019-10-07t0242	1570434260.53	adult	105.8569	54	-154.0002	2985.395	-0.26337	806.912	0.13395	628.3697	0.47829	0.01061	-0.017108	1914.0967	-0.04789	2606.9208	-0.10452	608411.6875	0.1456	4970.6382	-1.068	469.5504	-0.64188	430.0279	-0.43193	0.010005	-0.0064015	-0.0042316	20322142	-0.55012
001	2019-10-07t0642	1570448660.5	adult	109.8569	58	-150.0003	2652.906	-0.52041	807.5638	0.13409	654.5357	0.74247	0.01061	-0.01713	1750.6633	-0.42379	2400.4206	-0.35376	608903.125	0.14575	11059.8193	1.745	435.8145	-1.4477	381.4027	-1.5597	0.010002	-0.0086318	0.91213	21829074	-0.15112
001	2019-10-07t1042	1570463060.24	adult	113.8568	61.9999	-146.0003	3960.5063	0.4942	828.1304	0.32011	627.5208	0.43876	0.010724	0.093206	2102.2515	0.42304	2986.5112	0.36787	617785.25	0.25329	7494.1001	0.023001	543.7164	0.61385	485.0239	0.51712	0.01	-0.011025	1.6465	20171878	-0.73517
001	2019-10-07t1442	1570477460.62	adult	117.8569	66	-142.0002	3100.9087	-0.17019	768.7662	-0.20523	595.9545	0.088105	0.010667	0.037688	1753.6335	-0.39179	2463.9167	-0.26664	576574.625	-0.23032	8253.6348	0.32779	499.3578	-0.38959	461.1726	-0.075613	0.010015	0.0040522	0.34443	21190748	-0.4747
001	2019-10-07t1842	1570491860.76	adult	121.857	70.0001	-138.0002	3833.7468	0.40559	958.9408	1.5203	777.5219	2.0847	0.010582	-0.044448	2103.2183	0.46545	2985.4407	0.38369	724959.25	1.5557	6339.6665	-0.56501	564.9056	0.8542	509.1294	0.87921	0.010018	0.0065157	0.46054	20921280	-0.60815
001	2019-10-07t2242	1570506261.07	adult	125.8571	74.0001	-134.0001	3919.0754	0.4755	805.812	0.14951	666.3779	0.86498	0.010596	-0.030848	1593.2519	-0.74942	2916.8832	0.30739	608388.0625	0.17111	8937.1104	0.57573	550.2002	0.46576	502.399	0.66363	0.010012	0.0012863	-0.43317	19617938	-1.0501
001	2019-10-08t0242	1570520660.84	adult	129.857	78.0001	-130.0002	2189.5762	-0.88048	800.1132	0.11051	671.2808	0.92657	0.010638	0.010166	1655.4088	-0.58423	1936.1028	-0.90205	601685.125	0.10304	4451.1021	-1.4259	432.0278	-2.054	382.4996	-2.0443	0.010019	0.0080351	-0.29863	19878464	-1.0074
001	2019-10-08t0642	1570535060.78	adult	133.857	82.0001	-126.0002	1565.4395	-1.3722	745.5372	-0.37955	635.7898	0.534	0.010596	-0.030831	1359.7228	-1.2977	1495.6217	-1.446	562880.625	-0.35882	3305.677	-1.9339	516.0701	-0.39945	481.4626	0.067111	0.010015	0.0036407	-0.85256	22364412	-0.29419
001	2019-10-08t1042	1570549460.83	adult	137.857	86.0001	-122.0002	2773.5537	-0.42154	747.1381	-0.35476	610.4852	0.25231	0.010596	-0.030828	1596.7854	-0.7021	2202.1986	-0.56325	564089.25	-0.3339	7137.9019	-0.23364	553.3282	0.30006	492.4261	0.24684	0.01002	0.0084534	0.71906	21427080	-0.6041
001	2019-10-08t1442	1570563861.11	adult	141.8571	90.0002	-118.0001	1649.4277	-1.313	756.814	-0.2535	630.5363	0.48709	0.01061	-0.017198	1340.1697	-1.3281	1592.3383	-1.322	570637.75	-0.2417	9222.6875	0.70643	565.6287	0.48843	507.4625	0.52398	0.010021	0.0095573	1.9293	21788018	-0.52157
001	2019-10-08t1842	1570578261.09	adult	145.8571	94.0002	-114.0001	4926.5181	1.2932	861.3848	0.74055	663.0121	0.86909	0.010596	-0.030847	2109.6436	0.60488	3481.6307	1.0453	650345.5	0.76467	8755.3516	0.51982	583.6697	0.79992	506.3353	0.44009	0.010021	0.0097987	2.3132	22191120	-0.42375
001	2019-10-08t2242	1570592660.51	adult	149.8569	98	-110.0003	1418.656	-1.5083	742.037	-0.36642	681.2683	1.0919	0.010753	0.12108	1189.4302	-1.6823	1350.2629	-1.6239	552075.5	-0.44765	5990.5991	-0.70357	533.7913	-0.30431	475.5406	-0.32285	0.010023	0.012078	0.4959	21940958	-0.51098
001	2019-10-09t0242	1570607061.05	adult	153.857	102.0001	-106.0001	3147.7268	-0.12027	756.7767	-0.2128	541.767	-0.52563	0.010624	-0.0036115	2060.4288	0.52009	2797.1527	0.20122	569852.8125	-0.21034	11330.5928	1.7602	554.5447	0.063873	499.7094	0.16956	0.010009	-0.0027583	0.93381	23326370	-0.12923
001	2019-10-09t0642	1570621461.33	adult	157.8571	106.0002	-102	4654.7822	1.1053	833.368	0.52978	535.4487	-0.60092	0.010624	-0.0036122	2261.1095	1.0481	2871.6671	0.30489	627526.125	0.53252	6566.1157	-0.38891	601.7108	0.97448	533.2119	0.88237	0.010005	-0.0063164	0.96825	23755542	-0.022517
001	2019-10-09t1042	1570635860.91	adult	161.857	110.0001	-98.0001	2122.4902	-0.951	790.5774	0.13871	668.0264	0.97039	0.01061	-0.017232	1630.6268	-0.52217	1967.4123	-0.83533	596095.375	0.1513	6324.9331	-0.46976	533.3636	-0.50675	485.3745	-0.29281	0.010012	0.00015876	-0.13663	22002318	-0.51293
001	2019-10-09t1442	1570650261.22	adult	165.8571	114.0002	-94.0001	4352.7705	0.88162	882.0945	1.0298	698.685	1.3454	0.01061	-0.017154	1866.9618	0.09794	3408.6705	1.0163	665099.25	1.0438	9424.0332	1.03	569.5049	0.16244	499.5833	-0.031038	0.010011	-0.00090412	0.49338	21333656	-0.69168
001	2019-10-09t1842	1570664661.19	adult	169.8571	118.0002	-90.0001	3342.4121	0.055604	880.3906	1.0288	676.6555	1.0886	0.010638	0.010307	2006.139	0.47306	2920.4654	0.4042	662053.6875	1.0202	8517.1758	0.64652	571.6138	0.12926	512.0507	0.18865	0.010013	0.00092478	-0.17765	21751046	-0.57725
001	2019-10-09t2242	1570679061.48	adult	173.8572	122.0003	-86	2740.3977	-0.4392	727.941	-0.42163	559.1332	-0.33293	0.01061	-0.016981	1634.0574	-0.44726	2241.2468	-0.45886	548867.5	-0.41007	6569.8745	-0.2583	578.9966	0.19826	522.3455	0.35598	0.010008	-0.0035347	-0.067186	22446542	-0.39568
001	2019-10-10t0242	1570693460.99	adult	177.857	126.0001	-82.0001	2813.3921	-0.37107	818.9739	0.46799	675.6769	1.0873	0.010652	0.024223	1725.4099	-0.1895	2155.3906	-0.55565	615049.375	0.44923	8654.2471	0.80125	587.6556	0.28785	531.6545	0.4987	0.010006	-0.0056921	-0.32263	22786936	-0.30985
001	2019-10-10t0642	1570707861.03	adult	181.857	130.0001	-78.0001	1120.8243	-1.7849	632.0755	-1.3061	608.4263	0.26655	0.01061	-0.016809	987.6305	-2.0088	1070.4513	-1.9479	476584.9062	-1.2955	3166.2405	-1.903	459.6197	-2.2755	406.4936	-2.5002	0.010018	0.0057459	-0.63162	18673428	-1.3077
001	2019-10-10t1042	1570722261.63	adult	185.8572	134.0003	-73.9999	2693.876	-0.44755	685.6598	-0.77056	525.235	-0.75717	0.010596	-0.030404	1486.567	-0.72293	2112.7661	-0.57292	517673.125	-0.75072	6008.4316	-0.45535	595.7821	0.27993	546.2961	0.68783	0.01001	-0.001908	-0.56808	21128816	-0.70224
001	2019-10-10t1442	1570736661.58	adult	189.8572	138.0003	-70	1768.7277	-1.2121	732.6826	-0.29459	664.4865	0.96243	0.010596	-0.030432	1226.3756	-1.324	1489.0561	-1.3588	553175.3125	-0.27388	7600.6597	0.38286	551.3993	-0.63758	508.7234	-0.26073	0.010015	0.0024512	-0.25406	21142854	-0.68687
001	2019-10-10t1842	1570751061.39	adult	193.8571	142.0002	-66	1865.6172	-1.1116	686.5211	-0.70257	578.0178	-0.10111	0.010582	-0.044052	1355.0542	-0.96088	1570.4015	-1.2244	519009.9375	-0.67409	5899.9014	-0.45528	513.0247	-1.4169	455.3858	-1.5695	0.010014	0.0021732	-0.52435	19927930	-0.94987
001	2019-10-10t2242	1570765461.19	adult	197.8571	146.0002	-62.0001	1476.1082	-1.4246	726.9998	-0.2848	679.9224	1.1773	0.010624	-0.0031598	1121.7225	-1.4827	1350.4073	-1.4808	547430.875	-0.28256	10490.9736	1.9546	618.1355	0.48108	552.9271	0.64285	0.01002	0.0079914	0.49356	21899304	-0.48752
001	2019-10-11t0242	1570779861.23	adult	201.8571	150.0002	-58.0001	3516.0039	0.36304	819.9926	0.63035	661.9243	0.97282	0.010568	-0.057599	1793.336	0.20481	2337.5236	-0.14459	620734.375	0.67246	8822.3486	1.1315	632.8547	0.68902	567.9633	0.93904	0.010001	-0.011299	0.43062	23033380	-0.22306
001	2019-10-11t0642	1570794261.01	adult	205.857	154.0001	-54.0001	1318.5686	-1.5192	734.9788	-0.12611	673.4203	1.1449	0.010667	0.038113	1143.1256	-1.3231	1267.7018	-1.5214	551234.125	-0.15164	7513.9287	0.48296	612.0705	0.25642	556.8952	0.63669	0.010024	0.011752	-0.22874	22225504	-0.38444
001	2019-10-11t1042	1570808661.36	adult	209.8571	158.0002	-50	3109.2437	0.083239	594.3403	-1.4013	430.0501	-1.9234	0.010582	-0.043965	1579.0313	-0.21197	2302.4146	-0.10355	449321.25	-1.3752	7438.8281	0.47893	569.8951	-0.54885	517.8164	-0.31089	0.010019	0.0063408	0.10694	21728960	-0.47242
001	2019-10-11t1442	1570823061.48	adult	213.8572	162.0003	-46	2452.3828	-0.46409	768.9188	0.30459	648.6894	0.91158	0.010624	-0.0030951	1439.5583	-0.49325	2043.7737	-0.4044	578995.875	0.30591	8122.0669	0.88532	557.5587	-0.79774	504.5024	-0.64527	0.01002	0.0076508	0.10947	20921834	-0.62005
001	2019-10-11t1842	1570837461.45	adult	217.8572	166.0003	-42	2900.0974	-0.022734	652.7977	-0.73431	533.4005	-0.53966	0.01061	-0.016933	1332.1857	-0.6981	2213.4389	-0.1245	492209.4375	-0.7231	7770.5879	0.7384	564.3201	-0.69411	493.3921	-0.92169	0.010023	0.010766	0.31958	18072352	-1.1953
001	2019-10-11t2242	1570851861.5	adult	221.8572	170.0003	-38	1768.7805	-1.0286	684.2319	-0.37438	628.4583	0.74826	0.010638	0.010235	1133.6794	-1.1321	1410.8904	-1.1928	514542.4062	-0.38054	5691.8086	-0.36632	542.8688	-1.0988	490.3326	-1.0126	0.010002	-0.010767	-0.27975	16988538	-1.3965
001	2019-10-12t0242	1570866261.06	adult	225.857	174.0001	-34.0001	2117.3396	-0.67642	723.4115	0.066863	621.0818	0.70073	0.01061	-0.017374	1342.6049	-0.56083	1770.557	-0.64905	545452.25	0.07817	6723.7021	0.24739	552.9575	-0.92974	499.8321	-0.79945	0.010009	-0.0041132	0.1107	17955636	-1.17
001	2019-10-12t0642	1570880661.51	adult	229.8572	178.0003	-30	2482.3491	-0.29417	696.6243	-0.12958	587.2368	0.29452	0.01061	-0.017552	1328.8597	-0.54018	1852.7293	-0.48746	525254.6875	-0.11812	9053.5811	1.6199	550.8668	-0.97856	492.0311	-0.99588	0.010001	-0.012166	0.028768	17736810	-1.1935
001	2019-10-12t1042	1570895061.57	adult	233.8572	182.0003	-26	2028.6383	-0.70211	667.1309	-0.35739	568.4994	0.084544	0.010638	0.0096864	1339.4034	-0.45819	1697.7267	-0.67034	501682.4375	-0.36323	8038.2651	1.1041	555.5037	-0.90511	488.5367	-1.0895	0.010003	-0.0097804	-0.084294	16271258	-1.4774
001	2019-10-12t1442	1570909461.66	adult	237.8572	186.0003	-21.9999	3496.928	0.81118	686.8271	-0.10009	573.8715	0.20199	0.010624	-0.0041303	1277.6763	-0.56187	2140.1479	0.039448	517180.8125	-0.097524	9028.1582	1.7524	562.8992	-0.78055	489.7473	-1.0694	0.010021	0.0085152	0.83104	16794660	-1.3478
001	2019-10-12t1842	1570923861.31	adult	241.8571	190.0002	-18	3224.4421	0.59843	671.4623	-0.19066	563.4101	0.10159	0.010596	-0.031535	1212.8079	-0.67736	2067.6944	-0.013585	506954	-0.16993	8853.6914	1.7281	562.6171	-0.79355	487.0032	-1.1436	0.010017	0.0039232	1.0319	15951320	-1.5028
001	2019-10-12t2242	1570938261.18	adult	245.8571	194.0002	-14.0001	1863.4952	-0.78574	629.6816	-0.55262	554.4142	0.019696	0.010638	0.0093596	1239.2845	-0.55363	1681.7729	-0.56508	473520.5625	-0.55765	7785.2778	1.1578	543.5714	-1.1468	483.8984	-1.2262	0.010026	0.012917	0.40618	15885330	-1.4965
001	2019-10-13t0242	1570952661.55	adult	249.8572	198.0003	-10	2159.3662	-0.43385	663.6234	-0.14184	558.3655	0.12164	0.010695	0.064423	1304.67	-0.32127	1808.4202	-0.31394	496390.25	-0.18435	5181.417	-0.39377	538.8381	-1.2409	482.801	-1.26	0.010018	0.0051831	0.35319	15274982	-1.6038
001	2019-10-13t0642	1570967060.89	adult	253.857	202.0001	-6.0001	1866.1201	-0.72804	615.4485	-0.57919	515.41	-0.45562	0.010624	-0.0045916	1247.0653	-0.41989	1630.1431	-0.55815	463432.75	-0.57542	7661.417	1.2315	547.7082	-1.086	492.9356	-1.0175	0.010017	0.0039565	-0.070408	16567077	-1.3147
001	2019-10-13t1042	1570981461.62	adult	257.8572	206.0003	-1.9999	2253.478	-0.24593	546.0673	-1.2533	464.8079	-1.1623	0.01061	-0.018402	1094.9796	-0.78695	1778.1266	-0.25722	411734.7812	-1.2405	6960.7339	0.8556	551.5824	-1.0212	496.5593	-0.93264	0.010009	-0.004204	0.17387	16973294	-1.2104
001	2019-10-13t1442	1570995861.24	dead	261.8571	210.0002	1.9999	2205.594	-0.25837	583.9888	-0.79392	484.7542	-0.83364	0.010596	-0.032185	1182.1022	-0.48625	1684.1128	-0.36697	440911.5312	-0.7728	6580.1099	0.67674	559.7955	-0.87529	504.8284	-0.7308	0.010012	-0.0016379	0.050078	17165570	-1.1511
002	2019-10-02t1842	1570059864.93	egg	-2	-50.0001	-242.0004
002	2019-10-02t2242	1570074264.84	larva	2	-46.0001	-238.0004
002	2019-10-03t0242	1570088664.78	larva	6	-42.0001	-234.0004
002	2019-10-03t0642	1570103065	larva	10	-38	-230.0003
002	2019-10-03t1042	1570117464.94	larva	14	-34.0001	-226.0004
002	2019-10-03t1442	1570131864.92	larva	18	-30.0001	-222.0004
002	2019-10-03t1842	1570146265.19	larva	22.0001	-26	-218.0003
002	2019-10-03t2242	1570160664.77	larva	26	-22.0001	-214.0004
002	2019-10-04t0242	1570175065	larva	30	-18	-210.0003
002	2019-10-04t0642	1570189465.48	larva	34.0002	-13.9999	-206.0002	1391.4258	-0.98975	503.1217	-1.0981	442.5587	0.27311	0.010624	-0.0030787	979.3228	-1.556	1190.7832	-1.1852	378850.625	-1.0958	3787.3699	-0.75556	362.5146	-0.64891	246.2767	-1.2579	0.01004	0.021442	-0.50606	8340735	-0.98839
002	2019-10-04t1042	1570203865.07	larva	38.0001	-10	-202.0003	5309.7588	1.5868	624.3312	-0.086317	346.4938	-0.97566	0.01061	-0.01679	2255.2602	1.248	3841.8785	1.4824	470745.6875	-0.077025	7831.7251	1.8662	437.4894	0.20288	296.7909	-0.67945	0.010022	0.0036956	1.013	8730976	-1.1328
002	2019-10-04t1442	1570218265.33	larva	42.0001	-5.9999	-198.0002	4464.8579	1.0165	628.388	-0.16142	385.2285	-0.65764	0.010767	0.13554	2041.5614	0.7283	3779.1488	1.414	466892.2812	-0.23659	4464.8579	-0.41683	486.7904	0.78466	433.4851	1.1235	0.0099971	-0.020089	-0.38669	11686378	-0.2394
002	2019-10-04t1842	1570232665.09	larva	46.0001	-2	-194.0003	3366.0562	0.26134	783.8825	1.1546	558.0765	1.1917	0.010638	0.010499	2063.5187	0.7349	2723.2377	0.30494	589479.625	1.1467	5795.4316	0.38517	481.9439	0.70581	411.8569	0.7591	0.010033	0.016532	0.53587	13978300	0.36503
002	2019-10-04t2242	1570247065.19	adult	50.0001	2	-190.0003	4509.0312	1.0282	625.1332	-0.41114	360.3692	-1.1924	0.010624	-0.003249	1952.1938	0.4426	3098.8723	0.68266	470725.3125	-0.40936	6376.2104	0.68547	495.3869	0.86116	438.8655	1.0851	0.01001	-0.0063969	0.4907	14550503	0.28594
002	2019-10-05t0242	1570261465.2	adult	54.0001	6	-186.0003	2500.2788	-0.3734	588.1725	-0.85402	404.1505	-0.81761	0.010638	0.010411	1769.241	-0.010924	2326.3286	-0.15972	442305.75	-0.85948	6459.8369	0.6612	468.4415	0.47232	442.945	1.0834	0.010013	-0.0021012	-0.51648	15578491	0.38678
002	2019-10-05t0642	1570275865.48	adult	58.0002	10.0001	-182.0002	1801.0385	-0.88674	543.3221	-1.3629	375.2081	-1.2621	0.010695	0.065549	1386.0051	-0.91528	1627.9254	-0.94177	406404.9375	-1.3942	4483.5298	-0.64274	374.5708	-0.89193	307.6954	-1.0604	0.010007	-0.0073875	-1.4633	14260660	-0.3926
002	2019-10-05t1042	1570290265.99	adult	62.0003	14.0002	-178.0001	3283.9995	0.13298	743.5162	0.34403	466.1577	-0.36184	0.010681	0.05165	2286.5271	1.0699	2694.9749	0.1928	556893.625	0.31065	7172.3281	0.94002	344.5586	-1.4217	296.6292	-1.3622	0.010017	0.0023363	-0.28398	15857963	-0.067546
002	2019-10-05t1442	1570304665.7	adult	66.0002	18.0002	-174.0001	3910.1697	0.56203	881.8196	1.4821	658.8124	1.6566	0.010652	0.024011	2090.3853	0.58831	2894.2607	0.39276	662246.5	1.4642	5872.7158	0.074932	459.3612	0.2118	430.9982	0.68234	0.010003	-0.010393	-0.90042	15705101	-0.38624
002	2019-10-05t1842	1570319064.83	adult	70	21.9999	-170.0004	3472.8191	0.23247	755.7113	0.24822	570.5227	0.55636	0.01061	-0.017145	1867.0603	0.044886	2876.4458	0.35428	569806.3125	0.25957	6411.2246	0.32464	458.4728	0.14305	422.7988	0.46248	0.010004	-0.0086047	-0.35409	20530412	1.0931
002	2019-10-05t2242	1570333465.1	adult	74.0001	26	-166.0003	6908.2798	2.722	797.0323	0.5169	465.1153	-0.71704	0.010638	0.010194	2695.7993	1.8802	5008.1219	2.7594	599368.3125	0.51012	6908.2798	0.54255	443.4059	-0.16685	404.3483	0.052459	0.010018	0.0056095	-0.74997	19518730	0.47052
002	2019-10-06t0246	1570348147.99	adult	78.0786	30.0786	-161.9217	3757.666	0.40678	898.3586	1.3147	660.0427	1.2973	0.010624	-0.0035268	2058.3716	0.39836	2953.807	0.40357	676464	1.318	7194.23	0.63031	478.2443	0.35646	440.5826	0.59123	0.01001	-0.0022571	0.6076	19493236	0.21024
002	2019-10-06t0646	1570362502.16	adult	82.0659	34.0658	-157.9345	3520.9253	0.21336	865.1716	0.92206	594.8279	0.47461	0.010695	0.065351	2306.4373	0.92195	3252.296	0.72944	647148.375	0.87434	4668.7983	-0.87117	372.4242	-1.6147	332.5972	-1.4906	0.010001	-0.010184	-0.94805	20405868	0.29317
002	2019-10-06t1045	1570376854.13	adult	86.0526	38.0525	-153.9478	5751.4067	1.8647	963.4905	1.6978	715.9561	1.683	0.01061	-0.017214	2185.0014	0.61065	3537.9378	1.0441	726471.875	1.7126	11582.2891	2.8624	525.3626	1.0692	469.5893	0.93732	0.010012	0.00067881	0.58979	21881352	0.58119
002	2019-10-06t1443	1570391126.7	adult	90.0172	42.0171	-149.9832	4543.1562	0.94823	701.3359	-0.66816	405.5553	-1.7437	0.010638	0.010193	2195.0189	0.61417	3302.4412	0.75345	527404.625	-0.67437	8270.3633	0.91826	476.2346	0.033814	437.3637	0.20719	0.010016	0.0050107	0.55373	22964984	0.77089
002	2019-10-06t1842	1570405465.33	adult	94.0001	46.0001	-146.0002	4462.7065	0.87767	1012.1546	2.018	686.5646	1.2252	0.010638	0.01025	2871.3052	2.1554	3901.1066	1.4538	761140.25	2.0089	5199.0151	-0.78771	544.035	1.2033	498.354	1.2812	0.010012	0.0010397	0.32147	23365216	0.75059
002	2019-10-06t2242	1570419865.21	adult	98.0001	50	-142.0003	3742.751	0.32396	927.0758	1.2348	692.3102	1.2353	0.010596	-0.030717	2456.6774	1.2041	3281.3996	0.71101	699942.25	1.2588	7215.3828	0.15874	509.4974	0.40879	472.556	0.65994	0.010005	-0.0056027	0.033858	26326752	1.5738
002	2019-10-07t0242	1570434265.29	adult	102.0001	54	-138.0003	1693.5354	-1.2446	759.5173	-0.27092	688.8249	1.1578	0.010582	-0.044314	1398.5317	-1.2528	1583.633	-1.3342	574195.125	-0.24191	4588.1689	-1.2098	396.3396	-1.9566	357.7554	-1.7866	0.010004	-0.0066556	-1.1653	21828798	0.015506
002	2019-10-07t0642	1570448665.28	adult	106.0001	58	-134.0003	4114.8877	0.60231	967.4184	1.5579	709.689	1.3551	0.010638	0.010264	2459.6163	1.2314	3476.0006	0.94783	727498.625	1.5481	12766.8359	2.6547	503.8032	0.035857	450.2091	-0.020339	0.010001	-0.0097183	0.75904	19343524	-0.8636
002	2019-10-07t1042	1570463065.02	adult	110	62	-130.0003	2351.6619	-0.75289	802.573	0.089285	636.4293	0.5455	0.010596	-0.030763	1736.479	-0.45708	2137.1962	-0.6745	605942.625	0.1104	13495.5996	2.8812	562.2443	1.0894	502.5833	0.96917	0.010002	-0.0091877	0.78333	24453130	0.67028
002	2019-10-07t1442	1570477465.34	adult	114.0001	66.0001	-126.0002	3152.5266	-0.13261	795.2281	0.025911	550.826	-0.39603	0.010596	-0.030795	2330.4184	0.96617	2913.8737	0.27926	600397.25	0.046972	9270.1006	0.83796	489.5359	-0.48743	445.9578	-0.31331	0.010009	-0.0019306	0.41253	21519998	-0.31735
002	2019-10-07t1842	1570491865.53	adult	118.0002	70.0001	-122.0002	3969.3594	0.50739	834.4194	0.38481	634.8043	0.51286	0.010596	-0.030834	2100.7167	0.43949	3246.5181	0.69681	629986.625	0.40661	10112.5781	1.1693	538.2574	0.39871	485.2448	0.43642	0.010018	0.0066997	1.188	24286174	0.48084
002	2019-10-07t2242	1570506265.86	adult	122.0003	74.0002	-118.0001	2437.8313	-0.68671	826.6455	0.32616	641.223	0.58306	0.010596	-0.030851	1767.3215	-0.34302	2236.8646	-0.54034	624117.375	0.34795	7477.8271	-0.055375	521.6422	-0.035319	450.2232	-0.39854	0.01002	0.0086578	0.6861	21189104	-0.52781
002	2019-10-08t0242	1570520665.62	adult	126.0002	78.0001	-114.0002	5453.8813	1.6792	930.0981	1.2797	621.2098	0.3632	0.010596	-0.030846	2858.5056	2.3203	4329.0212	2.0562	702224.0625	1.3035	11270.5146	1.6129	623.4191	1.9678	530.6611	1.2784	0.010002	-0.0089437	2.4026	23684940	0.18749
002	2019-10-08t0642	1570535065.53	adult	130.0002	82.0001	-110.0002	1817.5079	-1.1727	662.153	-1.1522	506.1613	-0.92342	0.010652	0.023907	1405.9619	-1.1931	1660.5228	-1.2439	497276.9062	-1.1654	5370.0693	-1.0185	553.1944	0.44314	471.0741	-0.095776	0.010025	0.014166	1.5411	21023600	-0.66244
002	2019-10-08t1042	1570549465.67	adult	134.0002	86.0001	-106.0002	3392.5833	0.065623	775.9968	-0.09816	507.3961	-0.91565	0.010652	0.023913	2129.2598	0.5961	2954.8577	0.36935	582773.625	-0.11478	10242.1006	1.1363	573.2531	0.78177	507.9729	0.6537	0.010018	0.0066788	1.8163	25750528	0.71809
002	2019-10-08t1442	1570563866.01	adult	138.0003	90.0002	-102.0001	5528.9204	1.7538	919.3271	1.2452	629.4644	0.46841	0.010667	0.037695	2589.7507	1.7572	3947.8561	1.6132	689495.375	1.2135	10817.709	1.3995	557.3989	0.38231	478.0141	-0.077925	0.01	-0.011163	1.5613	24246854	0.23092
002	2019-10-08t1842	1570578266.07	adult	142.0003	94.0003	-98	4566.4316	0.99967	710.0728	-0.6898	448.5387	-1.5963	0.010582	-0.044424	2549.5979	1.6824	3705.7857	1.3187	536815	-0.66099	6235.3735	-0.62446	506.0484	-0.75412	421.0179	-1.4278	0.010011	-0.00032565	1.9416	23252926	-0.092365
002	2019-10-08t2242	1570592665.26	adult	146.0001	98	-94.0003	4442.5391	0.90784	846.7249	0.60364	544.4943	-0.49627	0.01061	-0.017214	2481.4694	1.5346	3928.2024	1.605	638430.5625	0.61682	6892.9619	-0.31531	526.8217	-0.3878	441.9565	-1.0249	0.01001	-0.00094778	1.2627	22524786	-0.32732
002	2019-10-09t0242	1570607065.84	adult	150.0003	102.0002	-90.0001	1639.5757	-1.3314	677.5677	-0.97356	553.3	-0.39246	0.01061	-0.017247	1345.597	-1.2905	1508.6884	-1.4249	510886.0625	-0.96289	4627.5776	-1.3201	483.8643	-1.3477	412.1911	-1.7751	0.010015	0.0037716	0.43157	19615374	-1.1777
002	2019-10-09t0642	1570621466.12	adult	154.0003	106.0003	-86	3974.0576	0.54617	827.423	0.45631	634.6641	0.56024	0.010638	0.010093	2050.2389	0.49533	2936.6757	0.3776	622222.125	0.44862	8897.3262	0.64928	633.7997	1.7106	540.0527	1.0968	0.010014	0.0029045	2.0063	23164114	-0.17534
002	2019-10-09t1042	1570635865.83	adult	158.0003	110.0002	-82.0001	3204.0349	-0.071301	753.5586	-0.22808	494.1811	-1.0873	0.010695	0.065276	2091.7793	0.62197	2640.4885	0.012456	563661.8125	-0.2732	8581.8633	0.54404	607.0192	1.0814	531.6563	0.84395	0.010003	-0.0084286	0.91569	24637696	0.22219
002	2019-10-09t1442	1570650266.16	adult	162.0004	114.0003	-78	1060.6306	-1.8187	563.8932	-2.0243	552.0077	-0.40787	0.010624	-0.003562	896.43	-2.3793	998.3572	-2.0694	424611.625	-2.0225	8239.7461	0.42707	557.137	-0.020789	476.5726	-0.49987	0.010023	0.011798	0.66172	22011366	-0.51031
002	2019-10-09t1842	1570664666.05	adult	166.0003	118.0003	-74	1606.3217	-1.3779	718.1717	-0.54004	625.0139	0.46317	0.010652	0.023962	1214.6017	-1.5562	1450.383	-1.4913	539346.9375	-0.55604	5071.7036	-1.0312	645.4269	1.7026	548.014	1.0935	0.010014	0.0023847	1.4891	22171704	-0.46815
002	2019-10-09t2242	1570679066.38	adult	170.0004	122.0003	-70	1152.0118	-1.7587	560.499	-2.042	507.718	-0.94993	0.01061	-0.017062	937.5832	-2.2379	1047.2368	-2.0064	422616.2812	-2.0329	3993.8357	-1.5273	562.5353	-0.056073	486.3465	-0.41293	0.010017	0.0054459	1.1198	21002818	-0.77164
002	2019-10-10t0242	1570693465.82	adult	174.0003	126.0002	-66.0001	1160.7063	-1.7554	561.2319	-2.0224	504.3527	-0.99844	0.01061	-0.016977	984.6924	-2.0901	1125.8479	-1.8995	423168.8125	-2.013	3614.4941	-1.6992	555.0953	-0.27914	465.9833	-0.96137	0.010006	-0.0053865	1.1905	20802752	-0.81314
002	2019-10-10t0642	1570707865.85	adult	178.0003	130.0002	-62.0001	983.926	-1.9031	553.2351	-2.082	520.8956	-0.80302	0.010638	0.010485	853.8957	-2.3845	913.4505	-2.1645	416032.8125	-2.0865	5511.4111	-0.75143	598.5704	0.49866	500.5656	-0.22992	0.010011	-0.0011287	0.27905	20030560	-0.99353
002	2019-10-10t1042	1570722266.51	adult	182.0005	134.0004	-57.9999	1971.1548	-1.0687	714.9614	-0.51121	584.8483	-0.02278	0.010596	-0.03044	1565.6214	-0.55938	1809.1803	-0.98724	539795.8125	-0.49074	6422.6655	-0.27327	592.1714	0.28972	495.3611	-0.42791	0.010018	0.0057996	0.71415	20984778	-0.74671
002	2019-10-10t1442	1570736666.5	adult	186.0004	138.0004	-53.9999	991.6727	-1.8854	477.7792	-2.7539	421.5985	-2.033	0.01061	-0.016774	817.3496	-2.3863	921.6852	-2.1231	360245.5	-2.7443	6511.5259	-0.20016	575.1917	-0.11707	489.7298	-0.63526	0.010007	-0.0051191	0.18536	19887826	-0.99607
002	2019-10-10t1842	1570751066.23	adult	190.0004	142.0003	-50	1291.6815	-1.6165	620.5809	-1.3591	546.2931	-0.49694	0.010624	-0.0031325	1078.1506	-1.6888	1192.1158	-1.7456	467297.4375	-1.3561	5277.8418	-0.80014	587.4855	0.04314	487.6639	-0.75445	0.01002	0.008119	0.14475	19699564	-1.0216
002	2019-10-10t2242	1570765466.05	adult	194.0003	146.0003	-46	890.7596	-1.9431	515.4272	-2.3212	487.8871	-1.2184	0.010624	-0.0031567	753.1856	-2.4377	826.8195	-2.1967	388116.7188	-2.3172	6162.085	-0.31938	575.1517	-0.25659	476.8429	-1.0718	0.010003	-0.0088296	0.44245	20238436	-0.87841
002	2019-10-11t0242	1570779866.22	adult	198.0004	150.0003	-42	982.0044	-1.8484	493.9326	-2.4834	462.1037	-1.5375	0.010568	-0.057615	738.7857	-2.4164	857.6578	-2.1269	373906.9375	-2.4541	6243.3311	-0.2471	589.6514	-0.048345	488.92	-0.84921	0.010027	0.014954	0.66735	19875970	-0.9395
002	2019-10-11t0642	1570794266	adult	202.0003	154.0002	-38.0001	959.9012	-1.8496	529.0989	-2.1083	483.8351	-1.2613	0.010624	-0.0031423	818.0595	-2.166	873.5966	-2.0744	398411.4375	-2.1038	6145.5737	-0.26816	600.8733	0.10121	496.2589	-0.73056	0.01001	-0.0024893	0.53746	19388980	-1.0233
002	2019-10-11t1042	1570808666.25	adult	206.0004	158.0003	-34	1167.8912	-1.6502	547.5019	-1.8891	472.0477	-1.4006	0.01061	-0.016777	965.3722	-1.7524	1059.0208	-1.7971	412816.4375	-1.8779	6170.1504	-0.22611	602.6174	0.082654	492.6309	-0.86048	0.010024	0.011311	0.69025	20259998	-0.80897
002	2019-10-11t1442	1570823066.46	adult	210.0004	162.0004	-29.9999	1345.5624	-1.4741	550.9697	-1.8079	460.3255	-1.5365	0.010624	-0.0030685	1082.3461	-1.4143	1224.6297	-1.5438	414880.1875	-1.8035	6213.0356	-0.17456	604.6636	0.07773	491.9669	-0.9144	0.010027	0.014423	0.88146	20623866	-0.70733
002	2019-10-11t1842	1570837466.46	adult	214.0004	166.0004	-25.9999	1258.9401	-1.5325	520.1849	-2.0472	436.878	-1.8196	0.010596	-0.030399	997.8387	-1.5662	1159.9607	-1.5995	392739.5625	-2.0293	6160.7183	-0.17278	606.4437	0.081759	496.0594	-0.84352	0.010016	0.0028984	0.88454	20344974	-0.74121
002	2019-10-11t2242	1570851866.52	adult	218.0005	170.0004	-21.9999	1150.3639	-1.6151	519.3694	-2.004	458.4022	-1.5177	0.010582	-0.044162	948.732	-1.6357	1069.8802	-1.6943	392643.25	-1.9795	6410.6191	-0.0036098	618.4596	0.27871	503.3493	-0.68875	0.010026	0.013134	0.7794	19184616	-0.96026
002	2019-10-12t0242	1570866265.99	adult	222.0003	174.0002	-18.0001	1288.2227	-1.4729	450.3656	-2.6165	346.4227	-2.97	0.01061	-0.017146	1030.1344	-1.3859	1175.812	-1.5197	339575.6562	-2.6049	6403.271	0.028512	619.3263	0.27565	499.6893	-0.79181	0.010009	-0.0036496	1.046	19181774	-0.93629
002	2019-10-12t0642	1570880666.38	adult	226.0004	178.0003	-14	1285.7721	-1.4607	541.0827	-1.6958	459.6302	-1.4498	0.010596	-0.031013	1018.4831	-1.3672	1197.4792	-1.4617	408517.4375	-1.6772	6534.3677	0.14282	615.9109	0.20229	499.8853	-0.79858	0.010024	0.010993	0.88113	18679348	-1.0181
002	2019-10-12t1042	1570895066.6	adult	230.0005	182.0004	-9.9999	1324.2729	-1.4099	535.7054	-1.6996	443.9686	-1.6345	0.01061	-0.017558	1077.708	-1.1718	1233.7433	-1.3822	403921.875	-1.6879	6280.7412	0.043638	618.7232	0.24277	499.6559	-0.81448	0.010004	-0.0088164	1.016	18678016	-0.99663
002	2019-10-12t1442	1570909466.63	adult	234.0005	186.0004	-5.9999	1406.9662	-1.3145	489.4679	-2.1083	370.0692	-2.6184	0.010624	-0.0040219	1057.0691	-1.1773	1243.6226	-1.3399	368569.3125	-2.1027	6611.4355	0.28073	620.0815	0.25893	497.766	-0.86889	0.010006	-0.0067931	0.91563	18405258	-1.0325
002	2019-10-12t1842	1570923866.29	adult	238.0004	190.0003	-2	1244.463	-1.4638	498.6624	-1.9741	398.734	-2.2121	0.01061	-0.017802	1019.2753	-1.2287	1159.3074	-1.4394	375991.4688	-1.962	6177.3433	0.076421	628.5142	0.40473	510.0404	-0.58172	0.010016	0.0028612	0.9004	17507890	-1.1987
002	2019-10-12t2242	1570938266.16	dead	242.0004	194.0003	2	1292.8352	-1.4037	503.7072	-1.8798	391.8819	-2.2929	0.010667	0.036981	1016.83	-1.1899	1232.1466	-1.3022	377780.4375	-1.8944	6053.8657	0.05128	635.0151	0.51787	512.4886	-0.52792	0.010026	0.013252	1.0099	17163824	-1.2498
003	2019-10-02t1459	1570046500.21	egg	-1.8568	-61.7139	-285.7142
003	2019-10-02t1842	1570059869.45	larva	1.8568	-58.0002	-282.0005
003	2019-10-02t2242	1570074269.42	larva	5.8568	-54.0002	-278.0005
003	2019-10-03t0242	1570088669.32	larva	9.8568	-50.0002	-274.0006
003	2019-10-03t0642	1570103069.65	larva	13.8569	-46.0001	-270.0005
003	2019-10-03t1042	1570117469.5	larva	17.8569	-42.0002	-266.0005
003	2019-10-03t1442	1570131869.49	larva	21.8568	-38.0002	-262.0005
003	2019-10-03t1842	1570146269.83	larva	25.8569	-34.0001	-258.0004
003	2019-10-03t2242	1570160669.49	larva	29.8568	-30.0002	-254.0005
003	2019-10-04t0242	1570175069.76	larva	33.8569	-26.0001	-250.0005	3044.0254	0.098348	641.302	0.18939	403.6682	-0.17484	0.010596	-0.030377	1876.0899	0.44525	2668.4013	0.3037	484183.0312	0.20655	3044.0254	-1.2499	304.9708	-1.3213	257.0831	-1.1109	0.01	-0.018532	-1.7139	4483071	-2.5822
003	2019-10-04t0642	1570189470.18	larva	37.857	-22	-246.0003	3396.1619	0.31474	619.4764	-0.12719	371.716	-0.67904	0.01061	-0.016789	1811.4044	0.25811	2629.7627	0.24683	467085.1875	-0.11794	4854.0015	-0.1003	539.032	1.4284	411.8122	0.88424	0.010024	0.0060936	0.48795	9894472	-0.64661
003	2019-10-04t1042	1570203869.81	larva	41.8569	-18.0001	-242.0004	1477.9637	-0.98977	572.0523	-0.67662	436.1666	-0.066763	0.010596	-0.030462	1252.3629	-1.0358	1394.8902	-1.0466	431899.5	-0.66078	3619.1384	-0.96821	397.5	-0.32396	269.3195	-1.1544	0.010012	-0.0047498	0.035206	8932620	-1.334
003	2019-10-04t1442	1570218270.04	larva	45.857	-14	-238.0004	2567.7866	-0.2799	561.9598	-0.87814	355.4723	-1.1211	0.010596	-0.030504	1706.1297	-0.064295	2241.3593	-0.1978	424279.625	-0.86265	3640.0784	-1.0063	363.6357	-0.80849	275.9298	-1.1722	0.01002	0.0034613	-0.093782	8709801	-1.7025
003	2019-10-04t1842	1570232669.88	larva	49.857	-10.0001	-234.0004	3304.198	0.20233	634.447	-0.32216	442.8816	-0.24994	0.01061	-0.016915	1781.6485	0.061525	2457.2401	0.0048162	478373	-0.31267	5788.313	0.31285	559.4731	1.7086	483.1234	1.7325	0.010022	0.0059045	0.607	12281554	-0.58346
003	2019-10-04t2242	1570247069.87	larva	53.857	-6.0001	-230.0004	3744.2212	0.48913	525.414	-1.4213	315.1344	-1.8191	0.010624	-0.0032917	1744.1257	-0.065806	3058.8041	0.62483	395636.75	-1.4199	6083.1035	0.4268	496.9259	0.8624	451.9901	1.221	0.010016	0.00037849	0.73988	12949393	-0.60588
003	2019-10-05t0242	1570261469.92	larva	57.857	-2	-226.0004	2307.1887	-0.53152	576.5145	-1.0587	374.8604	-1.2619	0.01061	-0.017006	1516.8849	-0.61939	2060.7964	-0.4719	434691.9375	-1.0502	6701.9307	0.73583	329.1957	-1.5298	269.1508	-1.6478	0.010024	0.0096009	-0.061591	12019264	-1.2246
003	2019-10-05t0642	1570275870.28	adult	61.8571	2	-222.0003	2792.3752	-0.21392	693.7712	-0.10087	489.3827	-0.098429	0.010596	-0.030685	1831.3181	0.046241	2512.6869	-0.0061542	523797.2812	-0.082231	6724.4844	0.66933	492.8171	0.75344	447.7548	1.0278	0.010004	-0.010213	-0.48175	14877162	-0.42063
003	2019-10-05t1042	1570290270.77	adult	65.8572	6.0002	-218.0002	1802.2626	-0.94319	664.9578	-0.46147	537.5129	0.31605	0.010568	-0.057888	1367.7467	-1.0398	1595.225	-1.0471	503373.0625	-0.42789	8095.9199	1.4155	365.0815	-1.2209	307.4943	-1.3209	0.010002	-0.011724	-0.29873	15330500	-0.51352
003	2019-10-05t1442	1570304670.46	adult	69.8571	10.0001	-214.0003	3645.9277	0.35804	821.4468	0.83964	590.488	0.78074	0.01061	-0.017144	1937.1218	0.20452	2799.9408	0.26905	619370.875	0.8522	3645.9277	-1.3114	431.2533	-0.28626	409.063	0.23572	0.010015	0.0020147	-0.5682	14554368	-1.041
003	2019-10-05t1842	1570319069.54	adult	73.8569	13.9998	-210.0005	2221.1672	-0.69711	635.6484	-0.91683	457.6382	-0.79506	0.010582	-0.044404	1680.485	-0.41517	2034.3888	-0.62127	480550.1875	-0.8927	6221.874	0.14491	332.5936	-1.9967	285.6668	-1.9936	0.010005	-0.0074298	-0.19997	12931238	-1.8461
003	2019-10-05t2242	1570333469.86	adult	77.857	17.9999	-206.0004	1435.0415	-1.3035	618.3591	-1.1635	532.5613	-0.086694	0.010596	-0.030826	1127.5142	-1.7085	1303.5207	-1.494	466861.1562	-1.1475	2982.3726	-1.7816	508.9119	0.88908	474.8058	1.2063	0.01	-0.011784	-0.8451	16590020	-0.78389
003	2019-10-06t0246	1570348153.73	adult	81.9358	22.0788	-201.9216	4352.6611	0.83231	778.9155	0.16198	569.1215	0.1979	0.010568	-0.057992	1956.5698	0.12852	3419.734	0.92456	589639.0625	0.20102	5791.1675	-0.2369	516.2166	0.97675	461.3246	0.88286	0.010014	0.0027835	-0.035161	16443564	-1.0508
003	2019-10-06t0646	1570362507.92	adult	85.9231	26.0661	-197.9343	2547.8108	-0.53404	717.6412	-0.46225	592.8731	0.35584	0.010596	-0.030845	1373.9062	-1.2316	1911.5489	-0.86251	541819.125	-0.44346	6114.4082	-0.13634	465.1514	-0.043822	411.7546	-0.15152	0.010008	-0.0031878	0.16459	15988183	-1.3842
003	2019-10-06t1045	1570376859.79	adult	89.9097	30.0527	-193.9477	3200.1077	-0.062055	610.1924	-1.4674	439.6124	-1.3739	0.010596	-0.030812	1598.4442	-0.74635	2516.9381	-0.17298	460695.25	-1.4515	6730.2368	0.10136	485.0213	0.20336	476.7744	0.9707	0.010014	0.0023433	-0.75854	20101224	-0.16853
003	2019-10-06t1443	1570391131.94	adult	93.8742	34.0172	-189.9832	4218.9302	0.69389	576.4014	-1.8151	346.3694	-2.4405	0.010681	0.051581	1733.4781	-0.45557	3037.1796	0.42821	431724.625	-1.8402	6872.5464	0.07938	406.8926	-1.429	341.2906	-1.8019	0.010021	0.010302	0.44535	15225920	-1.8962
003	2019-10-06t1842	1570405470.08	adult	97.857	38	-186.0004	2991.9377	-0.24545	554.2327	-2.0526	337.4345	-2.5871	0.010681	0.051619	1548.931	-0.89353	2210.712	-0.56844	415120.25	-2.0764	8695.6748	0.90592	538.219	0.97368	491.9769	1.0528	0.010024	0.013092	1.2957	18738632	-0.86794
003	2019-10-06t2242	1570419869.99	adult	101.857	42	-182.0004	3371.8679	0.035687	775.4593	-0.1285	545.4381	-0.38636	0.010681	0.051619	1979.3587	0.099945	3046.6004	0.42672	580819	-0.16272	5986.1255	-0.5235	517.3328	0.43711	457.5409	0.24722	0.010003	-0.0075741	1.8455	18048706	-1.1883
003	2019-10-07t0242	1570434270.04	adult	105.857	46	-178.0004	3484.4773	0.11917	791.7194	-0.00090378	596.174	0.13061	0.010624	-0.0034399	1617.7698	-0.7426	2297.8565	-0.47871	596164.6875	0.0012878	5875.3711	-0.63537	622.7719	2.4125	542.6168	1.8898	0.010014	0.0034584	1.7679	19775500	-0.72335
003	2019-10-07t0642	1570448670.12	adult	109.857	50	-174.0004	2783.51	-0.41969	726.7737	-0.58554	563.2898	-0.24572	0.010596	-0.030762	1663.3422	-0.6299	2200.6634	-0.59708	548714.125	-0.56583	6848.1411	-0.22788	450.6463	-1.1496	368.077	-1.8382	0.010002	-0.008681	0.90409	15363433	-2.1832
003	2019-10-07t1042	1570463069.77	adult	113.8569	53.9999	-170.0004	2875.981	-0.3473	619.2723	-1.5475	433.5475	-1.6709	0.010652	0.02395	1721.7884	-0.48112	2395.0193	-0.3566	465073.5	-1.5589	6967.9814	-0.21926	407.8718	-2.136	344.5356	-2.4551	0.01001	-0.00083494	0.84816	17602116	-1.5365
003	2019-10-07t1442	1570477470.07	adult	117.857	58	-166.0004	1724.8473	-1.2434	667.7778	-1.1123	582.3686	-0.060503	0.01061	-0.017202	1220.594	-1.6672	1510.8389	-1.4393	503504.5	-1.1012	3898.2627	-1.6499	587.3502	1.4025	530.6884	1.4123	0.010003	-0.0080902	0.29784	18026364	-1.454
003	2019-10-07t1842	1570491870.44	adult	121.8571	62.0001	-162.0003	1328.0763	-1.5552	630.4623	-1.4457	555.1198	-0.3656	0.010681	0.051484	1046.7126	-2.0794	1251.813	-1.7568	472216.3125	-1.4725	7085.647	-0.23005	637.7372	2.3454	565.9033	2.1075	0.010017	0.0062788	1.6464	20626972	-0.69856
003	2019-10-07t2242	1570506270.59	adult	125.8572	66.0001	-158.0002	1150.6912	-1.6951	687.7567	-0.9233	653.4942	0.72184	0.010652	0.023897	973.5148	-2.2523	1043.1769	-2.0123	516505.3125	-0.93693	4666.9102	-1.3256	580.3472	1.0855	511.6711	0.86613	0.010015	0.0042059	0.97084	18253082	-1.4661
003	2019-10-08t0242	1570520670.41	adult	129.8571	70.0001	-154.0003	1288.1685	-1.5884	542.7438	-2.2455	437.047	-1.6975	0.010582	-0.044433	1082.6966	-1.983	1205.734	-1.8085	410314.3125	-2.2221	7706.7988	0.016677	593.8781	1.2849	524.5186	1.0837	0.010025	0.013578	1.6969	19016572	-1.2678
003	2019-10-08t0642	1570535070.35	adult	133.8571	74.0001	-150.0003	1299.1272	-1.5818	654.8754	-1.2158	591.4115	0.032986	0.010667	0.037691	1047.381	-2.0661	1198.5994	-1.8154	491156.5625	-1.2371	5262.1157	-1.0682	632.6646	2.0138	550.8717	1.6083	0.010005	-0.0066183	1.5345	19667012	-1.1018
003	2019-10-08t1042	1570549470.54	adult	137.8571	78.0001	-146.0002	2751.8599	-0.43867	743.2862	-0.39054	601.2615	0.14743	0.01061	-0.017196	1501.8985	-0.937	2267.5151	-0.48183	560437.8125	-0.37893	6209.5068	-0.64538	575.9184	0.76907	518.1696	0.82297	0.010018	0.0072668	1.103	18740384	-1.4007
003	2019-10-08t1442	1570563870.94	adult	141.8573	82.0002	-142.0001	3077.0857	-0.18127	608.0649	-1.6431	443.6778	-1.6518	0.01061	-0.017198	1458.8672	-1.0327	2404.9193	-0.30683	458480.9375	-1.6333	8894.3184	0.56007	631.322	1.8559	557.7672	1.6583	0.010005	-0.0062919	1.4391	20570996	-0.87874
003	2019-10-08t1842	1570578270.99	adult	145.8573	86.0002	-138.0001	1070.8527	-1.7791	533.7808	-2.3343	512.1936	-0.86849	0.010638	0.010157	865.2981	-2.5034	991.2681	-2.0737	401403.1562	-2.3391	5448.5962	-0.96456	549.4379	0.086064	458.2763	-0.6517	0.010015	0.0041686	2.1971	17829260	-1.6899
003	2019-10-08t2242	1570592670.06	adult	149.857	90	-134.0004	4061.7551	0.60993	795.1089	0.13373	636.9282	0.57754	0.010652	0.023865	1965.78	0.263	3032.2679	0.48915	597126.8125	0.11638	7299.397	-0.11096	612.7072	1.3417	540.1148	1.1549	0.010015	0.0036098	2.2712	19761034	-1.1361
003	2019-10-09t0242	1570607070.7	adult	153.8572	94.0002	-130.0002	3156.7217	-0.11302	768.6071	-0.10087	619.7778	0.38599	0.010582	-0.044507	1732.1768	-0.30487	2288.4828	-0.44021	581067	-0.06938	8636.3926	0.52843	609.4282	1.2063	530.3069	0.87444	0.010001	-0.0101	3.4357	20108692	-1.039
003	2019-10-09t0642	1570621471.03	adult	157.8573	98.0003	-126.0001	1189.3921	-1.7058	594.719	-1.7379	511.2821	-0.88559	0.010638	0.010092	1068.9083	-1.9583	1162.04	-1.8608	447228.6875	-1.7436	4733.2969	-1.2357	537.0217	-0.36574	437.3222	-1.3388	0.010027	0.015776	1.9205	16602562	-2.0109
003	2019-10-09t1042	1570635870.75	adult	161.8572	102.0002	-122.0002	3348.8628	0.05077	755.2769	-0.19818	577.1461	-0.10911	0.010582	-0.04446	1674.4076	-0.41138	2629.788	0.0082317	570989.3125	-0.16702	9284.3252	0.91379	673.1135	2.3657	558.8174	1.4141	0.010004	-0.0076856	3.6914	21329620	-0.69625
003	2019-10-09t1442	1570650271.07	adult	165.8573	106.0003	-118.0001	3356.9924	0.062407	585.0451	-1.8157	420.9628	-1.9804	0.01061	-0.017154	1552.8315	-0.69907	2625.3116	0.013094	441124	-1.8064	9330.3574	0.98565	561.0553	-0.009392	466.9405	-0.79082	0.01001	-0.0015718	2.9039	17935816	-1.5974
003	2019-10-09t1842	1570664671	adult	169.8573	110.0002	-114.0001	1378.2941	-1.5712	713.6535	-0.57211	649.9142	0.76597	0.010596	-0.030697	1161.5805	-1.6707	1284.5086	-1.7014	538808.375	-0.55165	7299.437	0.06119	677.8692	2.2646	588.3383	1.966	0.010015	0.0037739	2.438	18409572	-1.4474
003	2019-10-09t2242	1570679071.31	adult	173.8574	114.0003	-110	1932.9623	-1.112	731.5033	-0.38741	641.0034	0.66124	0.01061	-0.016981	1253.6959	-1.4105	1588.5796	-1.3022	551553.5	-0.3758	5564.7173	-0.74848	590.1624	0.41993	501.2212	-0.1367	0.01003	0.01853	2.1003	17121790	-1.7495
003	2019-10-10t0242	1570693470.73	adult	177.8572	118.0002	-106.0002	1376.6985	-1.5745	696.5288	-0.7074	636.2017	0.60524	0.010624	-0.0032223	1080.0739	-1.8162	1230.5965	-1.7542	524486.1875	-0.7051	4684.0977	-1.161	697.3361	2.439	625.3278	2.6854	0.010008	-0.0034841	1.3758	19927076	-1.0198
003	2019-10-10t0642	1570707870.74	adult	181.8572	122.0002	-102.0002	1224.2209	-1.6978	630.3238	-1.3229	568.84	-0.21907	0.01061	-0.016809	1012.8957	-1.9455	1126.1669	-1.8755	475264.1562	-1.3123	4099.7246	-1.436	690.5389	2.1989	627.1501	2.6524	0.010004	-0.0079256	0.43123	20500718	-0.86448
003	2019-10-10t1042	1570722271.61	adult	185.8574	126.0004	-97.9999	1436.7297	-1.5099	590.9255	-1.675	507.9132	-0.9704	0.010596	-0.030404	1114.7655	-1.6482	1357.7172	-1.5562	446148.75	-1.6571	4341.8164	-1.2977	639.4854	1.1166	575.2408	1.3635	0.010001	-0.011001	0.37027	18223416	-1.3916
003	2019-10-10t1442	1570736671.5	adult	189.8574	130.0004	-94	1657.0515	-1.3069	601.325	-1.5433	511.4572	-0.92714	0.01071	0.079646	1174.5629	-1.4521	1465.9326	-1.389	449189.7812	-1.5857	4617.8804	-1.1374	631.5148	0.87942	551.4712	0.73651	0.01003	0.017398	1.2039	17945126	-1.4301
003	2019-10-10t1842	1570751071.17	adult	193.8573	134.0003	-90.0001	2121.9709	-0.89282	543.5074	-2.0567	435.0638	-1.8733	0.010652	0.024289	1221.4783	-1.2891	1662.1385	-1.1043	408174.0625	-2.0666	4488.0278	-1.1813	642.6148	1.0081	576.096	1.2432	0.010004	-0.0078236	0.84798	17471412	-1.5098
003	2019-10-10t2242	1570765470.98	adult	197.8573	138.0002	-86.0001	1629.0969	-1.2931	569.385	-1.7726	470.3367	-1.4347	0.010782	0.14962	1030.5879	-1.7054	1374.4973	-1.4491	422483.6875	-1.8472	4135.4883	-1.3413	637.5517	0.84024	570.4486	1.0506	0.010019	0.0068942	0.41653	17244498	-1.5288
003	2019-10-11t0242	1570779871.15	adult	201.8573	142.0003	-82.0001	1758.5247	-1.1587	551.5264	-1.8984	473.8634	-1.3864	0.010582	-0.044039	1098.4575	-1.4858	1498.9508	-1.2507	416953.9688	-1.8736	4686.6001	-1.0326	632.5994	0.68434	567.1387	0.91986	0.010016	0.0031972	0.6399	17432540	-1.4541
003	2019-10-11t0642	1570794270.93	adult	205.8573	146.0002	-78.0001	1697.7646	-1.1878	483.9774	-2.4885	402.004	-2.2862	0.01061	-0.016778	946.3519	-1.8006	1368.1387	-1.3881	364918.9688	-2.4772	3837.5857	-1.4597	649.6279	0.93812	586.8575	1.3338	0.010022	0.0095372	0.62083	17112498	-1.4905
003	2019-10-11t1042	1570808671.32	adult	209.8574	150.0003	-74	1241.306	-1.5669	601.7573	-1.3314	549.2921	-0.40267	0.010596	-0.030369	961.1023	-1.7102	1091.1611	-1.7234	454326.7812	-1.3127	4124.7646	-1.2908	689.8483	1.6159	627.4377	2.2454	0.010006	-0.0061565	0.58461	17304154	-1.417
003	2019-10-11t1442	1570823071.53	adult	213.8574	154.0004	-70	1694.2292	-1.1432	580.076	-1.4823	491.3811	-1.1174	0.01061	-0.016763	1041.0242	-1.463	1471.1523	-1.1794	437377.3125	-1.4711	4564.5757	-1.0359	687.4589	1.5411	623.5095	2.1414	0.010029	0.01616	1.0074	17205720	-1.4067
003	2019-10-11t1842	1570837471.65	adult	217.8575	158.0004	-65.9999	1566.0463	-1.2373	563.016	-1.5898	493.2501	-1.0635	0.01061	-0.016933	983.0859	-1.5534	1360.0991	-1.2968	424514.0625	-1.5785	4154.7031	-1.2373	691.9195	1.6021	625.2764	2.1816	0.010011	-0.0012963	1.1564	17071038	-1.4061
003	2019-10-11t2242	1570851871.52	adult	221.8574	162.0004	-62	1475.8297	-1.2998	573.3326	-1.4383	505.4979	-0.87299	0.010667	0.037753	1030.6011	-1.3865	1312.7832	-1.3296	429999.5	-1.4561	3885.0022	-1.3655	694.603	1.6298	625.8647	2.1911	0.01002	0.0072614	0.8754	16706592	-1.4556
003	2019-10-12t0242	1570866271.04	adult	225.8573	166.0003	-58.0001	1337.7794	-1.4121	561.1344	-1.5035	499.9378	-0.91361	0.010667	0.037516	962.4997	-1.5084	1199.1442	-1.4603	420850.8125	-1.5207	3648.8416	-1.4763	681.5225	1.3829	620.7459	2.071	0.010014	0.0011575	0.64366	16674128	-1.4376
003	2019-10-12t0642	1570880671.4	adult	229.8574	170.0004	-54	1555.4757	-1.1875	567.9241	-1.3866	508.6697	-0.76382	0.010596	-0.031184	959.2504	-1.4722	1273.1327	-1.3262	428782.6875	-1.3676	3639.6792	-1.4608	679.3929	1.3354	617.9643	2.006	0.010003	-0.0099071	0.61088	16504493	-1.4502
003	2019-10-12t1042	1570895071.64	adult	233.8574	174.0004	-49.9999	1017.3799	-1.6992	522.7773	-1.7813	483.5723	-1.0725	0.010582	-0.044912	819.1806	-1.7862	941.501	-1.787	395219.6875	-1.7557	3500.5356	-1.5202	707.9482	1.8434	634.2662	2.3988	0.010007	-0.0054429	0.7576	15280355	-1.6836
003	2019-10-12t1442	1570909471.62	adult	237.8574	178.0004	-45.9999	867.3433	-1.8452	506.2746	-1.8998	481.3898	-1.0731	0.010695	0.064755	732.6546	-1.9717	803.7202	-1.9768	378693.375	-1.9278	3782.0603	-1.3349	693.5806	1.5805	631.2894	2.3339	0.01	-0.012922	0.71252	15813637	-1.5518
003	2019-10-12t1842	1570923871.33	adult	241.8574	182.0003	-42	941.4207	-1.7684	521.8134	-1.6989	500.5451	-0.77615	0.010596	-0.031535	722.6281	-1.9633	833.1597	-1.919	393969.0938	-1.6797	3781.3943	-1.3129	687.6636	1.4718	630.3887	2.321	0.010037	0.023636	0.67857	15758498	-1.543
003	2019-10-12t2242	1570938271.25	adult	245.8573	186.0003	-38	1314.9995	-1.3703	540.697	-1.4599	482.1692	-1.0024	0.010624	-0.0043441	949.969	-1.324	1157.7307	-1.3937	407144.8125	-1.4549	3902.7341	-1.2162	687.5329	1.4695	628.6826	2.2907	0.01004	0.026583	0.22866	14381125	-1.8097
003	2019-10-13t0242	1570952671.71	adult	249.8575	190.0004	-33.9999	1336.9241	-1.3366	536.3921	-1.4551	481.0071	-0.98792	0.010624	-0.0044612	912.2988	-1.3826	1161.8131	-1.363	403903.25	-1.45	3889.5645	-1.2003	684.0164	1.407	626.3828	2.2474	0.010004	-0.0093578	0.19951	14427274	-1.7806
003	2019-10-13t0642	1570967071.02	adult	253.8573	194.0003	-30.0001	1278.201	-1.394	533.6632	-1.4343	472.6578	-1.0775	0.010624	-0.0045916	903.8291	-1.3639	1161.1377	-1.3403	401848.4062	-1.429	3981.2622	-1.1175	683.7433	1.4048	626.3871	2.2615	0.010011	-0.0018973	0.20086	14478948	-1.7508
003	2019-10-13t1042	1570981471.71	adult	257.8575	198.0004	-25.9999	1344.4149	-1.3111	557.8484	-1.1284	488.2724	-0.81608	0.010624	-0.004735	1042.7106	-0.93327	1223.0047	-1.2106	420059.8438	-1.1235	3960.905	-1.1045	686.8278	1.4654	627.1864	2.2964	0.010023	0.010075	0.14359	14389730	-1.7509
003	2019-10-13t1442	1570995871.34	adult	261.8574	202.0003	-22	1405.0498	-1.2311	551.8857	-1.1389	481.0392	-0.88926	0.010624	-0.0048873	1049.7052	-0.86392	1276.5859	-1.0894	415569.9062	-1.1338	4281.812	-0.86293	693.4431	1.593	632.8371	2.4531	0.010029	0.015401	0.21739	14451353	-1.7202
003	2019-10-13t1842	1571010271.6	adult	265.8574	206.0004	-17.9999	1333.673	-1.3141	545.6764	-1.1534	477.0359	-0.91588	0.01061	-0.01871	1024.5257	-0.88663	1260.8572	-1.089	411440	-1.1401	4184.4443	-0.89674	693.3458	1.5982	633.7067	2.4925	0.010035	0.021102	0.18525	14441006	-1.7053
003	2019-10-13t2242	1571024671.15	adult	269.8573	210.0003	-14.0001	1453.1786	-1.1552	544.1655	-1.1174	468.8544	-1.0082	0.01061	-0.018866	1068.2031	-0.70687	1291.4882	-1.0025	410300.75	-1.1039	4523.541	-0.62397	697.9438	1.692	637.0595	2.5953	0.010036	0.022955	0.29387	14533982	-1.6695
003	2019-10-14t0242	1571039071.06	adult	273.8573	214.0003	-10.0001
003	2019-10-14t0642	1571053471.6	adult	277.8574	218.0004	-5.9999
003	2019-10-14t1042	1571067871.4	adult	281.8574	222.0004	-2
003	2019-10-14t1442	1571082271.36	dead	285.8574	226.0003	2
004	2019-10-02t1459	1570046504.64	larva	0	-45.7139	-317.7147
004	2019-10-02t1842	1570059874.06	larva	3.7137	-42.0001	-314.001
004	2019-10-02t2242	1570074274.02	larva	7.7137	-38.0002	-310.001
004	2019-10-03t0242	1570088673.98	larva	11.7137	-34.0002	-306.001
004	2019-10-03t0642	1570103074.22	larva	15.7138	-30.0001	-302.0009
004	2019-10-03t1042	1570117474.2	larva	19.7138	-26.0001	-298.0009
004	2019-10-03t1442	1570131874.11	larva	23.7137	-22.0001	-294.001
004	2019-10-03t1842	1570146274.58	larva	27.7139	-18	-290.0008
004	2019-10-03t2242	1570160674.16	larva	31.7138	-14.0001	-286.0009
004	2019-10-04t0242	1570175074.42	larva	35.7138	-10	-282.0009	2858.3735	-0.032511	560.9997	-0.60858	306.7489	-1.3631	0.010652	0.024348	1941.7111	0.57194	2576.8054	0.20295	421310.7812	-0.62048	3613.0247	-0.8937	358.637	-0.71718	237.7452	-1.4175	0.010003	-0.015696	-0.14515	8533409	-1.0408
004	2019-10-04t0642	1570189474.88	larva	39.714	-5.9999	-278.0007	3797.8486	0.57579	790.7537	1.4024	515.9374	0.92568	0.010624	-0.0031401	2444.4815	1.6532	3202.0324	0.82491	595437.5625	1.4035	4116.2588	-0.6135	465.0643	0.52708	363.3729	0.1927	0.010034	0.016716	0.29765	10984353	-0.34649
004	2019-10-04t1042	1570203874.37	larva	43.7138	-2.0001	-274.0009	4975.3979	1.3573	890.348	2.2005	547.7459	1.1526	0.01061	-0.01685	2982.7724	2.8172	4060.3816	1.7037	671322.375	2.2128	6974.0791	1.1917	477.3867	0.65948	406.2918	0.71793	0.010034	0.01688	1.2574	13131475	0.20615
004	2019-10-04t1442	1570218274.76	adult	47.7139	2.0001	-270.0008	2390.4849	-0.41132	739.0903	0.69469	534.2782	0.86128	0.010638	0.01048	1846.523	0.23018	2163.0092	-0.29191	555795.9375	0.68753	5881.9658	0.4109	377.3772	-0.66185	303.2667	-0.83198	0.010023	0.0069047	0.49944	13177633	-0.078978
004	2019-10-04t1842	1570232674.59	adult	51.7139	6	-266.0008	5068.0234	1.4092	885.716	1.9195	564.3374	1.0683	0.01061	-0.016936	2836.8214	2.4101	4544.1457	2.2126	667829.875	1.9325	7859.0684	1.5934	388.2142	-0.5847	322.9025	-0.65198	0.010011	-0.0051602	0.37458	15512264	0.52976
004	2019-10-04t2242	1570247074.56	adult	55.7139	10	-262.0008	2381.1709	-0.4665	671.1682	-0.14469	453.4683	-0.31361	0.010624	-0.0033128	1844.2404	0.13937	2144.6891	-0.36607	505389.625	-0.14279	4743.8135	-0.44555	327.7397	-1.4939	265.4928	-1.6302	0.010001	-0.014159	0.059142	14386463	-0.18817
004	2019-10-05t0242	1570261474.65	adult	59.7139	14	-258.0008	5159.5806	1.4622	936.0131	2.1447	602.3209	1.2312	0.010624	-0.0033594	2738.2924	2.1093	3978.2678	1.6018	704817.875	2.1478	8140.6782	1.5849	510.4842	1.0225	434.9377	0.86474	0.010018	0.0030875	1.2704	17122150	0.55925
004	2019-10-05t0642	1570275875	adult	63.714	18.0001	-254.0007	3686.0505	0.4107	757.6882	0.42685	434.5451	-0.7643	0.010596	-0.030707	2603.5354	1.7672	3282.729	0.83129	572054.625	0.44733	8068.0669	1.4477	355.3141	-1.3097	299.8017	-1.3705	0.010003	-0.010571	0.085677	16942796	0.21676
004	2019-10-05t1042	1570290275.52	adult	67.7141	22.0003	-250.0006	2888.6892	-0.17706	777.0812	0.49752	561.459	0.52507	0.010652	0.023992	2078.1128	0.5438	2552.7927	0.0040158	583588	0.48151	6059.1577	0.1564	425.0016	-0.34367	358.5577	-0.54552	0.01002	0.0066525	-0.6938	16966064	-0.039008
004	2019-10-05t1442	1570304675.28	adult	71.7141	26.0002	-246.0006	4111.2241	0.68819	894.531	1.4444	655.9679	1.4449	0.01061	-0.017161	2474.5022	1.4008	3637.01	1.205	674476.375	1.4583	5661.4546	-0.1475	424.3224	-0.43403	381.9332	-0.26994	0.01001	-0.0032961	-0.16774	19542594	0.62604
004	2019-10-05t1842	1570319074.46	adult	75.7138	30	-242.0009	4228.7139	0.76161	984.105	2.1374	720.3157	2.0269	0.010596	-0.030819	2636.8332	1.7311	3523.7426	1.0668	742999.25	2.1645	6963.9854	0.54269	515.7119	1.0207	451.5088	0.83425	0.010019	0.0065873	1.6548	20692424	0.77423
004	2019-10-05t2242	1570333474.48	adult	79.7138	34	-238.0009	3927.313	0.52529	749.5804	-0.04432	506.2607	-0.42462	0.010596	-0.03083	2144.2535	0.57665	3122.6088	0.59017	565933.25	-0.024403	9121.7354	1.6954	460.1206	0.013028	421.7554	0.21368	0.010002	-0.010209	0.46634	21990086	0.97279
004	2019-10-06t0246	1570348159.41	adult	83.793	38.0791	-233.9217	2172.2656	-0.80023	794.4462	0.26349	610.1181	0.60003	0.010596	-0.030838	1873.7044	-0.073585	2072.4684	-0.65559	599806.875	0.28465	3349.0112	-1.6319	366.9196	-1.7801	322.4341	-1.7478	0.010017	0.0050435	0.13422	19487836	-0.10244
004	2019-10-06t0646	1570362513.48	adult	87.7802	42.0664	-229.9345	4517.5352	0.9357	990.7546	1.9105	690.7121	1.3767	0.01061	-0.017203	2928.5474	2.2953	4036.8581	1.6258	747029	1.9256	8245.7295	0.97551	550.0944	1.487	476.161	1.0164	0.010005	-0.0059944	2.992	21992222	0.54404
004	2019-10-06t1045	1570376865.3	adult	91.7668	46.053	-225.9478	5051.0034	1.327	803.5413	0.20875	518.2763	-0.55491	0.01061	-0.017153	2600.6988	1.5374	3908.7598	1.4665	605870.125	0.22049	9064.0391	1.2809	527.3701	0.94998	462.8634	0.64892	0.010007	-0.0040451	2.5437	23872988	1.0012
004	2019-10-06t1443	1570391136.94	adult	95.7312	50.0173	-221.9835	1848.3871	-1.1055	708.7266	-0.66982	615.9588	0.44115	0.010638	0.01027	1401.374	-1.2263	1667.4433	-1.2081	532962.375	-0.67599	5552.5127	-0.6364	498.9831	0.2798	457.3252	0.42315	0.010004	-0.0074851	0.51474	22446254	0.39423
004	2019-10-06t1842	1570405474.92	adult	99.714	54.0001	-218.0007	2088.5256	-0.93706	783.4689	-0.044278	618.067	0.41724	0.010582	-0.044309	1711.7113	-0.52081	2008.5259	-0.81641	592302.5	-0.014505	5830.2207	-0.56543	510.2493	0.36744	463.2065	0.42359	0.01001	-0.00052002	0.59217	20898280	-0.22284
004	2019-10-06t2242	1570419874.82	adult	103.7139	58.0001	-214.0008	1815.2817	-1.1558	795.4796	0.039727	656.1257	0.79217	0.010624	-0.0034277	1585.8032	-0.81774	1736.306	-1.1546	598996.125	0.041908	10357.335	1.5639	524.3182	0.51628	460.1893	0.24865	0.010021	0.0095288	0.85356	24487756	0.82136
004	2019-10-07t0242	1570434274.81	adult	107.7139	62.0001	-210.0008	5261.3032	1.4852	1009.6179	1.9323	686.3844	1.0954	0.010638	0.010255	2657.7485	1.705	4726.6405	2.4698	759232.625	1.9216	7453.437	0.088171	409.5356	-1.9037	357.4048	-1.992	0.010014	0.0032743	-1.1325	27481480	1.6736
004	2019-10-07t0642	1570448674.91	adult	111.714	66.0001	-206.0007	2071.7473	-0.97006	811.3448	0.16802	686.1873	1.0804	0.010738	0.10719	1725.6501	-0.47818	1947.5849	-0.90535	604451.875	0.093242	7469.9111	0.037943	503.4325	-0.14209	450.5319	-0.1613	0.010003	-0.0084954	-0.45224	23856658	0.45132
004	2019-10-07t1042	1570463074.67	adult	115.7139	70	-202.0008	1627.3688	-1.3178	747.6144	-0.39816	657.2994	0.76031	0.010638	0.010191	1435.8033	-1.157	1553.2127	-1.3877	562206	-0.40452	2579.5391	-2.2445	394.974	-2.4532	362.4042	-2.1302	0.010015	0.0044027	-1.1465	23543612	0.28614
004	2019-10-07t1442	1570477474.9	adult	119.714	74.0001	-198.0007	4684.6528	1.0683	736.6282	-0.49095	472.4009	-1.2698	0.01061	-0.017215	2198.9476	0.68392	3621.9556	1.1636	555417.625	-0.4795	8330.0312	0.3454	473.0808	-0.97265	439.1869	-0.58766	0.01002	0.0089209	-0.8534	21812812	-0.3071
004	2019-10-07t1842	1570491875.25	adult	123.7141	78.0002	-194.0006	3735.0957	0.3299	869.1169	0.71618	627.4484	0.43154	0.01061	-0.017219	2269.9759	0.87847	3144.8099	0.5848	655314.125	0.72831	9758.0879	0.95472	551.1447	0.53107	497.2247	0.58816	0.01001	-0.0010969	-0.084105	24391458	0.43255
004	2019-10-07t2242	1570506275.42	adult	127.7141	82.0002	-190.0006	3535.3247	0.17548	708.936	-0.7278	495.3693	-1.0395	0.010624	-0.0035424	1964.0746	0.15908	3113.2702	0.55451	533828.8125	-0.72503	7857.8374	0.088058	447.5854	-1.6864	405.0864	-1.5019	0.010018	0.0073247	-0.99455	20193710	-0.89305
004	2019-10-08t0242	1570520675.35	adult	131.7141	86.0002	-186.0006	3409.6321	0.07827	906.8529	1.0972	691.2931	1.1553	0.010638	0.01017	2323.2864	1.0591	3024.9336	0.45265	681953.375	1.088	7523.5322	-0.066584	519.1705	-0.29342	462.6634	-0.31218	0.010019	0.0079763	-0.035158	22851810	-0.12779
004	2019-10-08t0642	1570535075.21	adult	135.714	90.0002	-182.0007	3739.0168	0.3392	868.6311	0.76414	672.2292	0.94949	0.010596	-0.03083	1968.9829	0.20969	2916.071	0.32365	655816.5	0.78768	6952.3081	-0.31889	503.1346	-0.70247	451.5975	-0.62921	0.01	-0.011139	-0.4531	22288860	-0.33221
004	2019-10-08t1042	1570549475.48	adult	139.7141	94.0003	-178.0006	2059.9072	-0.98604	782.8912	-0.016844	665.6873	0.88424	0.010667	0.037695	1570.3194	-0.762	1888.8103	-0.95279	587168.375	-0.043485	7637.6841	-0.0072169	499.0085	-0.86097	440.3808	-0.95092	0.010003	-0.0080835	-0.28468	22548198	-0.28478
004	2019-10-08t1442	1570563875.9	adult	143.7142	98.0004	-174.0005	3986.7771	0.54187	906.6328	1.155	612.9577	0.28882	0.010652	0.02391	2655.0366	1.9549	3739.9012	1.3645	680881.25	1.1351	8698.248	0.48184	565.1747	0.44872	505.1282	0.44399	0.010018	0.0064105	-0.25005	23074952	-0.15531
004	2019-10-08t1842	1570578275.9	adult	147.7142	102.0004	-170.0005	3711.563	0.32696	944.3011	1.5284	700.3237	1.3053	0.01061	-0.017229	2291.3959	1.0681	2989.6075	0.43188	712003	1.5432	4247.8867	-1.4989	482.8536	-1.3327	430.9525	-1.3053	0.010013	0.0018932	-0.87492	22037438	-0.4759
004	2019-10-08t2242	1570592675.01	adult	151.714	106.0001	-166.0007	3861.0198	0.45157	891.0402	1.0469	650.297	0.73731	0.010638	0.010109	2217.1519	0.9024	3198.99	0.70265	670062.1875	1.0386	5540.5166	-0.89841	546.2589	-0.074011	501.252	0.23774	0.010014	0.002584	-0.89964	23620236	-0.037573
004	2019-10-09t0242	1570607075.55	adult	155.7141	110.0003	-162.0006	3536.2961	0.19517	806.9759	0.27	581.8948	-0.055157	0.010596	-0.030917	2257.5408	1.0262	3131.1896	0.62737	609266.8125	0.29297	9933.249	1.1418	527.2392	-0.5341	486.431	-0.16617	0.01001	-0.0014191	-0.86782	25493070	0.47262
004	2019-10-09t0642	1570621475.89	adult	159.7142	114.0004	-158.0005	2382.4214	-0.73834	871.8324	0.90417	722.7413	1.6124	0.01061	-0.017263	1710.4519	-0.33118	2164.0699	-0.58854	657361.625	0.91807	7905.1714	0.24763	494.947	-1.2651	461.1585	-0.8186	0.010008	-0.0037249	-1.3121	23145702	-0.19662
004	2019-10-09t1042	1570635875.7	adult	163.7142	118.0003	-154.0005	3052.3506	-0.18993	730.0888	-0.43279	514.3156	-0.85857	0.010624	-0.0035314	1872.2498	0.099565	2738.1009	0.15141	549756.875	-0.43045	10313.2363	1.4207	494.4872	-1.3325	459.7932	-0.91961	0.010002	-0.0090953	-1.0354	24471182	0.15267
004	2019-10-09t1442	1570650276.1	adult	167.7143	122.0004	-150.0004	3422.2312	0.11862	898.2061	1.1918	669.2991	0.99666	0.010582	-0.04434	2003.5963	0.45493	2753.1716	0.18233	679043.8125	1.2288	3632.4363	-1.7079	540.5546	-0.45797	498.0556	-0.099198	0.010013	0.0010528	-0.99616	23862244	-0.022448
004	2019-10-09t1842	1570664675.92	adult	171.7142	126.0004	-146.0005	2626.6538	-0.5361	831.9031	0.56961	668.9777	0.99837	0.010624	-0.0033576	1685.5396	-0.33002	2177.4722	-0.54748	626423.0625	0.57202	10666.8564	1.7079	596.1269	0.58325	542.6014	0.86725	0.010006	-0.006136	-0.80936	25559536	0.40561
004	2019-10-09t2242	1570679076.26	adult	175.7143	130.0005	-142.0004	3460.7517	0.16543	840.9036	0.67033	598.0309	0.13921	0.010624	-0.0032716	2021.3532	0.544	2804.067	0.2758	633200.375	0.67255	7413.6987	0.16965	566.6813	-0.082068	515.0266	0.1508	0.010019	0.006891	-0.82593	26018604	0.503
004	2019-10-10t0242	1570693475.61	adult	179.7142	134.0003	-138.0005	3828.0305	0.48512	917.882	1.4242	665.714	0.96747	0.010624	-0.0031812	2307.1411	1.2861	3226.1756	0.8414	691165.125	1.426	8916.6611	0.95086	583.1797	0.16221	536.946	0.58704	0.010001	-0.01104	-0.99027	26532342	0.60975
004	2019-10-10t0642	1570707875.63	adult	183.7142	138.0003	-134.0005	4888.6924	1.3953	1028.6339	2.4984	732.9283	1.7966	0.010582	-0.044012	2832.4592	2.619	3997.692	1.8672	777647.25	2.5385	6928.689	-0.0067865	603.8898	0.48022	544.505	0.68692	0.010011	-0.00091659	-0.36254	23947856	-0.030946
004	2019-10-10t1042	1570722276.56	adult	187.7144	142.0006	-130.0003	3242.3823	0.024577	758.7578	-0.062509	534.7449	-0.64098	0.010624	-0.0031064	1981.6089	0.52288	2761.6555	0.2841	571344.625	-0.060455	9734.9561	1.4491	561.639	-0.40742	519.7472	0.033487	0.010013	0.001014	-0.75993	25689370	0.37421
004	2019-10-10t1442	1570736676.59	adult	191.7144	146.0006	-126.0003	1791.739	-1.1872	757.5328	-0.049318	627.9655	0.51141	0.010638	0.010569	1482.9758	-0.67284	1739.5412	-1.0217	569664.625	-0.056822	5556.769	-0.64609	516.8797	-1.3184	469.8114	-1.2018	0.010007	-0.0050028	-1.0663	25877066	0.40783
004	2019-10-10t1842	1570751076.12	adult	195.7143	150.0004	-122.0004	4168.1504	0.86471	902.3574	1.3482	643.3918	0.71028	0.01071	0.079623	2294.0087	1.3572	3352.8969	1.1226	674061	1.281	7311.6543	0.28726	580.8086	-0.1822	536.2376	0.28037	0.010009	-0.003428	-0.99008	26229316	0.4803
004	2019-10-10t2242	1570765475.91	adult	199.7142	154.0004	-118.0005	3880.9553	0.65412	919.0236	1.536	701.0988	1.4447	0.010652	0.024292	2109.6108	0.94588	3340.4635	1.1487	690186.75	1.5132	8761.4092	1.0769	551.5436	-0.77968	501.7819	-0.57942	0.01	-0.012363	-0.62127	25315854	0.27305
004	2019-10-11t0242	1570779876.18	adult	203.7143	158.0004	-114.0004	2457.6833	-0.54152	848.8346	0.91437	698.0194	1.4314	0.010596	-0.030435	1740.7414	0.096264	2276.2028	-0.20863	640870.125	0.9362	9796.7285	1.6628	589.1055	-0.14214	542.4151	0.31468	0.010014	0.0013062	-0.79514	25708564	0.36147
004	2019-10-11t0642	1570794275.96	adult	207.7143	162.0004	-110.0004	2911.5674	-0.11266	824.7502	0.73442	642.2179	0.75764	0.010695	0.065796	2028.2544	0.84386	2667.8733	0.35553	616913.1875	0.68376	9427.8965	1.515	580.0158	-0.35209	525.6202	-0.11797	0.010004	-0.0080527	-0.7012	26089110	0.44912
004	2019-10-11t1042	1570808676.25	adult	211.7143	166.0005	-106.0004	3535.4854	0.48215	894.8102	1.4626	665.1095	1.0996	0.010596	-0.030377	2152.5431	1.2095	3074.2457	0.95847	675581.6875	1.4847	8634.1182	1.1383	571.1967	-0.53548	514.0928	-0.40539	0.010005	-0.0071307	-0.66868	25233186	0.28517
004	2019-10-11t1442	1570823076.61	adult	215.7144	170.0006	-102.0003	4688.5508	1.5697	939.662	1.9572	647.2594	0.91807	0.010596	-0.030463	2633.5487	2.4483	3915.5721	2.1681	709444.8125	1.9797	8085.6216	0.88621	580.335	-0.39607	525.6978	-0.15448	0.010004	-0.0090747	-0.59027	26221854	0.51091
004	2019-10-11t1842	1570837476.76	adult	219.7145	174.0006	-98.0002	3257.4849	0.32347	910.0938	1.7495	755.6725	2.3885	0.010638	0.010373	2068.7702	1.1366	2545.4573	0.35744	684390.5	1.7372	4919.6265	-0.80816	600.1141	-0.06215	544.8618	0.2801	0.010007	-0.006087	-0.70045	25548058	0.38565
004	2019-10-11t2242	1570851876.57	adult	223.7144	178.0006	-94.0003	3323.9016	0.43437	845.4196	1.2071	601.5121	0.41484	0.010568	-0.05804	2270.283	1.7092	2908.4838	0.92836	639982.625	1.2505	6656.9336	0.1867	585.7327	-0.33383	532.2307	-0.026004	0.010007	-0.005777	-0.77602	27042108	0.71751
004	2019-10-12t0242	1570866276.08	adult	227.7143	182.0004	-90.0004	3983.6934	1.116	905.8351	1.87	644.0442	1.0313	0.010582	-0.044691	2675.4028	2.8047	3525.5648	1.8842	684811.375	1.9043	3983.6934	-1.2778	558.9915	-0.82649	511.0787	-0.53696	0.01002	0.0071058	-0.71713	27001526	0.72698
004	2019-10-12t0642	1570880676.42	adult	231.7144	186.0005	-86.0003	3633.8738	0.84534	837.3414	1.2803	642.2323	1.0601	0.010638	0.009754	1929.5427	1.0085	3030.6802	1.2542	629680.75	1.2697	3633.8738	-1.4544	548.6829	-1.0227	496.2665	-0.89952	0.010011	-0.0013814	-0.78184	24936540	0.3154
004	2019-10-12t1042	1570895076.93	adult	235.7145	190.0007	-82.0002	1024.6357	-1.6891	610.2511	-0.89294	592.948	0.43944	0.010638	0.0096324	836.2038	-1.7246	930.7821	-1.7945	458908.8125	-0.8972	5055.4487	-0.60464	552.037	-0.97199	500.1834	-0.8145	0.010011	-0.0014697	-1.0568	22717978	-0.12648
004	2019-10-12t1442	1570909476.76	adult	239.7145	194.0006	-78.0002	4215.0864	1.5771	900.4243	2.0694	629.1292	0.98927	0.01061	-0.017847	2410.7655	2.4133	3642.3364	2.3564	678919.9375	2.0805	6281.5889	0.15901	592.683	-0.24557	546.0455	0.28349	0.010001	-0.012057	-0.80586	26372026	0.65427
004	2019-10-12t1842	1570923876.46	adult	243.7144	198.0005	-74.0003	2430.7305	-0.20459	760.4142	0.74017	577.5751	0.32144	0.010638	0.0094183	1889.2549	1.1339	2263.7098	0.31925	571831.5	0.73125	5593.2202	-0.20639	544.9435	-1.1176	492.0569	-1.0246	0.010006	-0.0073917	-0.87228	25107728	0.41261
004	2019-10-12t2242	1570938276.31	adult	247.7144	202.0005	-70.0003	2728.3943	0.16107	715.0086	0.35019	506.6888	-0.63897	0.010681	0.050637	1798.7696	0.97245	2304.2939	0.4519	535541.4375	0.31332	3996.5864	-1.1471	538.9191	-1.2351	487.1691	-1.1499	0.010009	-0.0037923	-0.99332	24282616	0.26264
004	2019-10-13t0242	1570952676.81	adult	251.7145	206.0006	-66.0002	2506.8828	-0.029434	811.8946	1.4282	712.0709	2.3625	0.01061	-0.018187	1593.4799	0.49346	1992.913	0.013527	612168.5	1.4396	4142.8809	-1.0293	552.3984	-0.99665	503.9761	-0.74445	0.010014	0.00089317	-1.0068	25098772	0.45502
004	2019-10-13t0642	1570967076.15	adult	255.7143	210.0004	-62.0004	3700.6814	1.3954	869.136	2.1178	658.8262	1.6629	0.010638	0.0090467	2167.4887	2.1592	2740.7313	1.3404	653590.25	2.1047	5063.0645	-0.40745	541.1678	-1.209	493.6219	-1.0028	0.010018	0.0045003	-0.83465	24363376	0.3238
004	2019-10-13t1042	1570981476.83	adult	259.7145	214.0006	-58.0002	2223.4932	-0.26074	772.8498	1.1894	646.3122	1.5479	0.01061	-0.018472	1628.5409	0.7437	2018.66	0.18794	582728.75	1.201	5927.8135	0.20765	549.1573	-1.0686	502.8073	-0.77956	0.010004	-0.0089462	-0.85386	25030592	0.48571
004	2019-10-13t1442	1570995876.51	adult	263.7144	218.0005	-54.0003	2562.3469	0.20409	818.475	1.77	682.2324	2.1594	0.01061	-0.018627	1598.5484	0.7395	2109.6415	0.424	617130.125	1.7814	5964.8975	0.29363	568.3572	-0.71908	521.08	-0.32653	0.010007	-0.0069077	-0.63226	24480280	0.3926
004	2019-10-13t1842	1571010276.75	adult	267.7145	222.0006	-50.0002	2783.7603	0.55561	818.9448	1.8722	656.3926	1.8439	0.010582	-0.046008	1859.5938	1.5907	2525.4017	1.2827	619122.25	1.9074	3924.5715	-1.0629	594.2311	-0.24171	547.1216	0.32742	0.010024	0.010436	-0.61865	22349030	-0.033815
004	2019-10-13t2242	1571024676.35	adult	271.7144	226.0005	-46.0003	2225.4521	-0.11146	745.3348	1.1513	569.1364	0.56435	0.010652	0.022173	1620.8384	0.97846	2001.0381	0.38676	559746.4375	1.1302	5077.0942	-0.20747	571.3701	-0.67029	528.3009	-0.14349	0.010023	0.0094168	-0.70665	24113532	0.35908
004	2019-10-14t0242	1571039076.26	adult	275.7143	230.0005	-42.0004
004	2019-10-14t0642	1571053476.81	adult	279.7145	234.0006	-38.0002
004	2019-10-14t1042	1571067876.62	adult	283.7144	238.0006	-34.0003
004	2019-10-14t1442	1571082276.62	adult	287.7144	242.0006	-30.0003
004	2019-10-14t1859	1571097690.34	adult	291.996	246.2822	-25.7187
004	2019-10-14t2242	1571111078.49	adult	295.715	250.0011	-21.9997
004	2019-10-15t0242	1571125476.65	adult	299.7144	254.0006	-18.0003
004	2019-10-15t0642	1571139877.23	adult	303.7146	258.0007	-14.0001
004	2019-10-15t1042	1571154277.58	adult	307.7147	262.0008	-10
004	2019-10-15t1442	1571168678.35	adult	311.7149	266.0011	-5.9998
004	2019-10-15t1842	1571183077.62	adult	315.7147	270.0008	-2
004	2019-10-15t2242	1571197477.49	dead	319.7147	274.0008	2
006	2019-10-02t1459	1570046513.64	larva	0	-57.714	-309.7153
006	2019-10-02t1842	1570059883.29	larva	3.7138	-54.0002	-306.0015
006	2019-10-02t2242	1570074283.2	larva	7.7138	-50.0002	-302.0015
006	2019-10-03t0242	1570088683.34	larva	11.7138	-46.0002	-298.0014
006	2019-10-03t0642	1570103083.38	larva	15.7138	-42.0002	-294.0014
006	2019-10-03t1042	1570117483.34	larva	19.7138	-38.0002	-290.0014
006	2019-10-03t1442	1570131883.43	larva	23.7138	-34.0002	-286.0014
006	2019-10-03t1842	1570146283.98	larva	27.714	-30	-282.0013
006	2019-10-03t2242	1570160683.62	larva	31.7139	-26.0001	-278.0014
006	2019-10-04t0242	1570175083.72	larva	35.7139	-22.0001	-274.0013
006	2019-10-04t0642	1570189484.29	larva	39.7141	-17.9999	-270.0012	1437.5283	-1.001	645.3531	0.059452	542.2474	1.2294	0.010596	-0.03044	1181.3914	-1.1702	1335.4264	-1.0889	487241.625	0.076877	6239.2715	0.78387	631.5438	2.5623	465.4095	1.592	0.010035	0.017483	1.9068	10446997	-0.5643
006	2019-10-04t1042	1570203883.81	larva	43.7139	-14.0001	-266.0013	2010.2439	-0.64426	569.9928	-0.74635	362.9554	-0.96828	0.010624	-0.0031816	1546.8402	-0.39749	1845.7162	-0.59506	429204.5625	-0.74452	4202.0991	-0.61266	357.5879	-0.84967	267.515	-1.2309	0.010016	-0.00050143	0.15602	8496645	-1.6396
006	2019-10-04t1442	1570218284.21	larva	47.714	-10	-262.0012	3119.9336	0.086161	640.9246	-0.20452	416.4493	-0.48285	0.010596	-0.030524	1864.5499	0.27059	2719.5443	0.29275	483898.0625	-0.18714	5016.3809	-0.14565	347.0238	-1.0562	271.2168	-1.2931	0.010015	-0.0014631	-0.16266	8662756	-1.8461
006	2019-10-04t1842	1570232684.06	larva	51.714	-6	-258.0012	1293.4854	-1.1913	503.0363	-1.5707	385.7522	-0.95638	0.010624	-0.0032679	1067.2812	-1.5621	1160.5648	-1.3846	378786.375	-1.5692	3239.3225	-1.3374	351.9021	-1.0718	278.3503	-1.3092	0.010023	0.0074836	-0.42225	7899498	-2.4003
006	2019-10-04t2242	1570247083.99	larva	55.714	-2	-254.0013	3426.9968	0.26137	725.6796	0.35029	500.1162	0.21194	0.010624	-0.0033128	1810.3638	0.063227	2624.2044	0.14977	546436.75	0.35237	3561.1116	-1.1852	406.7621	-0.39812	350.2337	-0.3474	0.010021	0.0055109	-0.32464	10269928	-1.7471
006	2019-10-05t0242	1570261484.08	adult	59.714	2	-250.0012	3696.9841	0.43386	816.8108	1.0671	539.9371	0.53277	0.010596	-0.030659	2322.3928	1.1734	2998.4495	0.53522	616692.125	1.0893	5757.3916	0.11648	542.6324	1.4841	463.8377	1.3141	0.0099996	-0.014905	1.4633	13077985	-0.94861
006	2019-10-05t0642	1570275884.53	adult	63.7141	6.0001	-246.0011	2380.1519	-0.51695	590.462	-1.0784	365.7668	-1.5295	0.01061	-0.017075	1673.9739	-0.32729	2112.087	-0.45844	445208.375	-1.0698	3345.8997	-1.418	354.1596	-1.3269	307.9246	-1.2406	0.010008	-0.0062807	-0.47966	11112112	-1.9244
006	2019-10-05t1042	1570290285.02	adult	67.7143	10.0003	-242.001	1375.735	-1.263	559.449	-1.453	469.1534	-0.49569	0.01061	-0.017121	1209.211	-1.4169	1306.4386	-1.386	421824.5625	-1.4452	3395.1091	-1.4355	306.3541	-2.1829	260.3671	-2.1626	0.010015	0.0020239	-0.42341	11134133	-2.1485
006	2019-10-05t1442	1570304684.75	adult	71.7142	14.0002	-238.0011	2363.7566	-0.57933	618.8962	-1.0157	396.8462	-1.4042	0.010596	-0.030793	1770.6252	-0.18997	2169.0574	-0.4526	467266.625	-0.99956	4837.9312	-0.63196	338.7439	-1.8171	297.4514	-1.7046	0.010023	0.010611	-1.2833	13855982	-1.3992
006	2019-10-05t1842	1570319083.95	adult	75.714	18	-234.0013	3597.1807	0.29877	822.7075	0.70259	565.0367	0.3287	0.010624	-0.0035193	2305.2628	0.98053	2953.9588	0.41538	619498.75	0.70541	4917.5034	-0.64192	492.5437	0.62981	436.9803	0.5796	0.010005	-0.0074198	0.2938	15999790	-0.86957
006	2019-10-05t2242	1570333484.08	adult	79.714	22	-230.0012	4035.134	0.60507	790.5417	0.31835	497.3153	-0.52198	0.010624	-0.0035303	2241.2232	0.79651	3367.3083	0.87318	595277.875	0.32092	4755.3232	-0.78936	500.8716	0.73037	444.6987	0.62874	0.010023	0.010726	0.71159	15941740	-1.1082
006	2019-10-06t0246	1570348170.75	adult	83.7936	26.0796	-225.9216	2144.3311	-0.82108	656.1796	-0.95633	426.7853	-1.3873	0.01061	-0.017206	1748.4476	-0.3582	2014.4856	-0.72332	494759.375	-0.94701	3287.3044	-1.6662	381.0396	-1.5228	340.3365	-1.4146	0.010017	0.0058539	-1.2538	15785706	-1.3535
006	2019-10-06t0646	1570362524.93	adult	87.7809	30.0669	-221.9343	1598.2039	-1.2558	731.0085	-0.37365	654.8024	0.98879	0.010624	-0.0035348	1259.1543	-1.5058	1398.2683	-1.4781	550449.4375	-0.37154	6900.9585	0.24729	430.775	-0.74551	390.3773	-0.61983	0.010015	0.0036579	-0.21433	17334384	-1.0041
006	2019-10-06t1045	1570376876.22	adult	91.7674	34.0534	-217.9479	4166.4565	0.65989	945.0619	1.4534	703.5591	1.444	0.010624	-0.0034851	2331.4774	0.92139	3063.8686	0.46635	711631.625	1.4562	6504.4028	-0.062785	526.9799	0.94253	473.4513	0.85493	0.010015	0.0041635	0.16393	19310650	-0.49478
006	2019-10-06t1443	1570391147.21	adult	95.7315	38.0175	-213.9837	4943.708	1.2388	983.4148	1.7503	618.4571	0.46808	0.010638	0.01027	2854.9037	2.1206	4371.4666	2.0133	739527.9375	1.7413	4943.708	-0.94677	501.9079	0.33639	455.6996	0.39093	0.010023	0.011688	-0.27084	17877456	-1.0871
006	2019-10-06t1842	1570405484.6	adult	99.7142	42.0002	-210.0011	2392.3215	-0.70599	809.5028	0.18569	617.1623	0.40748	0.010652	0.024032	1910.6417	-0.059482	2203.9614	-0.58207	607936.625	0.16889	3460.9163	-1.7411	356.5034	-2.6473	318.2964	-2.4964	0.010007	-0.0042754	-0.823	16922502	-1.4996
006	2019-10-06t2242	1570419884.5	adult	103.7141	46.0001	-206.0011	4847.1841	1.1613	989.8937	1.7623	715.0197	1.4276	0.01061	-0.017096	2703.6189	1.7932	3551.0032	1.0353	746379.875	1.7757	5544.3628	-0.76591	568.4506	1.3914	513.6624	1.3429	0.010008	-0.0033427	0.16529	19994112	-0.60908
006	2019-10-07t0242	1570434284.34	adult	107.7141	50.0001	-202.0012	1806.7074	-1.17	731.5233	-0.54007	614.2995	0.31604	0.010568	-0.057905	1502.4049	-1.0121	1707.9461	-1.1954	553763.125	-0.5031	3055.3489	-1.9941	496.6358	-0.16025	471.8991	0.38404	0.010011	9.7201e-06	-1.2001	19793918	-0.75309
006	2019-10-07t0642	1570448684.48	adult	111.7141	54.0001	-198.0011	2323.9814	-0.77498	752.0924	-0.36069	511.1519	-0.81865	0.010638	0.010229	1961.8272	0.081042	2212.1667	-0.58221	565573.5	-0.36716	3148.4431	-1.9694	397.9389	-2.2699	359.4682	-2.0755	0.010015	0.0039659	-1.1334	18039368	-1.3703
006	2019-10-07t1042	1570463084.36	adult	115.7141	58.0001	-194.0012	1745.5146	-1.2259	769.4505	-0.20251	605.7681	0.19846	0.010596	-0.030813	1491.0642	-1.0253	1676.9072	-1.2359	580935.125	-0.18183	3964.3118	-1.6112	543.8693	0.56962	526.7364	1.3655	0.010003	-0.0081868	-1.6174	22999146	0.11695
006	2019-10-07t1442	1570477484.52	adult	119.7141	62.0001	-190.0011	2011.8881	-1.0199	746.8318	-0.39909	556.6531	-0.34524	0.010624	-0.0035467	1649.4735	-0.63491	1829.5119	-1.0457	562364.375	-0.39651	7119.1626	-0.20141	420.4193	-2.048	367.9895	-2.1194	0.010001	-0.010172	-0.8164	19800068	-0.92788
006	2019-10-07t1842	1570491884.97	adult	123.7143	66.0003	-186.001	2220.741	-0.8564	717.009	-0.6612	528.8134	-0.65931	0.010667	0.037671	1720.3756	-0.44951	2041.5521	-0.77923	537756.75	-0.68425	6002.5879	-0.72419	411.5123	-2.3337	357.5675	-2.4472	0.010008	-0.002682	-0.7366	21668590	-0.40092
006	2019-10-07t2242	1570506285.21	adult	127.7143	70.0003	-182.0009	2247.2058	-0.83524	734.1694	-0.49773	567.9018	-0.23051	0.01071	0.079233	1850.0246	-0.11841	2075.5171	-0.73176	548424.5625	-0.54841	4870.21	-1.2383	471.7452	-1.1889	440.2116	-0.73172	0.010013	0.0018789	-0.89528	21860672	-0.38692
006	2019-10-08t0242	1570520685.05	adult	131.7143	74.0003	-178.001	3239.5208	-0.055438	837.6262	0.46129	556.0471	-0.3654	0.010638	0.01017	2373.5677	1.1823	2924.7062	0.32813	629894.9375	0.45319	7732.3428	0.025848	450.2974	-1.7165	405.5174	-1.5756	0.01	-0.011097	-0.40339	21839424	-0.43238
006	2019-10-08t0642	1570535084.82	adult	135.7142	78.0002	-174.001	2375.6726	-0.73503	893.9661	0.9986	723.8243	1.534	0.010624	-0.0035302	1837.1938	-0.11551	2190.1397	-0.58023	673156.4375	1.0007	7778.3042	0.046888	516.4652	-0.42615	478.0143	-0.040457	0.010009	-0.001768	-0.92902	22032406	-0.40865
006	2019-10-08t1042	1570549485.19	adult	139.7143	82.0003	-170.0009	3493.0427	0.14733	931.2418	1.3649	697.632	1.2486	0.010652	0.023917	2332.3752	1.1294	3173.4609	0.65026	699362.625	1.3443	6586.5293	-0.47435	539.4304	-0.020658	502.791	0.45072	0.010016	0.0047026	-1.1135	25797720	0.67418
006	2019-10-08t1442	1570563885.87	adult	143.7145	86.0005	-166.0007	3726.8911	0.33538	999.8346	2.0277	718.4298	1.4997	0.010596	-0.030835	2706.7504	2.0838	3413.3539	0.95605	754875.125	2.0554	4807.5757	-1.2577	547.7955	0.086596	506.3607	0.47188	0.010012	0.0012661	-0.70085	24565342	0.2799
006	2019-10-08t1842	1570578285.78	adult	147.7145	90.0005	-162.0008	4288.6221	0.788	1043.2008	2.4585	740.6378	1.7713	0.01061	-0.017229	2694.5823	2.0767	3570.9876	1.161	786573.4375	2.4747	6045.3789	-0.68895	545.5696	-0.024428	497.8884	0.22056	0.010012	0.00034914	-0.73994	25394082	0.49313
006	2019-10-08t2242	1570592684.7	adult	151.7142	94.0002	-158.0011	5046.1392	1.4039	954.3292	1.6444	681.5927	1.1016	0.010652	0.023849	2370.6179	1.2875	3848.6263	1.5201	716701.25	1.6236	7547.9619	0.014526	520.8236	-0.60417	478.4002	-0.28689	0.010009	-0.0023527	-0.59578	23312064	-0.1254
006	2019-10-09t0242	1570607085.3	adult	155.7143	98.0004	-154.0009	2945.0938	-0.28275	937.0104	1.5027	698.8626	1.3167	0.010554	-0.071597	2442.4809	1.4917	2766.9213	0.1671	710253.875	1.5649	7628.5752	0.08309	551.0112	-0.040182	498.1833	0.10531	0.010019	0.0076092	-0.58914	25573532	0.4952
006	2019-10-09t0642	1570621485.7	adult	159.7145	102.0005	-150.0008	4119.3193	0.67511	914.097	1.3066	658.6802	0.85491	0.010582	-0.04449	2253.9521	1.0417	3358.5814	0.92829	691057.3125	1.3443	8955.6611	0.73555	573.2077	0.35102	516.7032	0.47036	0.010022	0.010161	-0.33349	24423234	0.15536
006	2019-10-09t1042	1570635885.57	adult	163.7144	106.0004	-146.0008	4383.6064	0.90111	832.0772	0.54235	575.1744	-0.1329	0.010652	0.023914	2244.8694	1.0438	3151.8898	0.67976	624890	0.52388	6377.6597	-0.43037	553.6938	-0.12129	508.9391	0.22354	0.010016	0.0047145	-0.72772	24544138	0.17235
006	2019-10-09t1442	1570650286	adult	167.7145	110.0005	-142.0007	4232.8555	0.78767	962.6816	1.8102	661.7022	0.90536	0.010596	-0.030744	2513.0554	1.7482	3425.3353	1.0453	726824.625	1.8376	4607.2852	-1.243	546.6022	-0.33566	496.4994	-0.13544	0.010019	0.0069001	-0.85405	24769828	0.21689
006	2019-10-09t1842	1570664685.75	adult	171.7145	114.0005	-138.0008	4426.9126	0.95932	911.5683	1.3349	687.3024	1.2201	0.01061	-0.017026	2146.7953	0.83986	2948.1285	0.44634	687322.5	1.349	6665.8613	-0.22831	596.0674	0.58205	536.67	0.72899	0.010021	0.0095496	-0.022648	25754882	0.45592
006	2019-10-09t2242	1570679086.25	adult	175.7146	118.0006	-134.0006	1981.2888	-1.0705	773.0298	0.018434	630.9999	0.54064	0.010652	0.024174	1658.539	-0.37301	1870.8832	-0.93179	580545.375	0.00095953	4646.917	-1.1883	502.0827	-1.3573	477.0156	-0.73614	0.010004	-0.0076554	-0.75304	28857706	1.2168
006	2019-10-10t0242	1570693485.42	adult	179.7144	122.0004	-130.0009	2875.1462	-0.31478	888.458	1.142	693.4813	1.3073	0.010624	-0.0031812	2174.0107	0.9514	2508.3598	-0.089995	669008.875	1.1438	6819.167	-0.091798	580.9813	0.11933	516.1018	0.10033	0.01001	-0.0021374	-0.056859	26118594	0.50815
006	2019-10-10t0642	1570707885.52	adult	183.7144	126.0004	-126.0008	3703.1799	0.39572	938.9524	1.6404	681.1006	1.1598	0.01061	-0.016784	2528.5457	1.8599	3264.0929	0.91301	707970.125	1.6536	5705.4463	-0.62173	574.4891	-0.086285	508.8133	-0.14644	0.01001	-0.0020014	-0.27059	25252242	0.28217
006	2019-10-10t1042	1570722286.57	adult	187.7147	130.0007	-122.0006	3134.4541	-0.066806	845.208	0.76119	598.9091	0.14993	0.010624	-0.0031064	2194.0987	1.05	2758.3188	0.27976	636441.625	0.76271	5132.4351	-0.88759	588.4807	0.10364	531.5712	0.30937	0.010009	-0.0026504	-0.67987	27397304	0.77546
006	2019-10-10t1442	1570736686.71	adult	191.7147	134.0007	-118.0005	1984.2649	-1.0235	767.6967	0.047078	631.611	0.55649	0.010652	0.02431	1617.7394	-0.34083	1856.394	-0.86909	576540.25	0.029707	5158.0728	-0.8503	594.3041	0.13848	554.5114	0.77236	0.010004	-0.0080748	-0.55688	28871292	1.097
006	2019-10-10t1842	1570751086.14	adult	195.7146	138.0006	-114.0007	2604.906	-0.47175	963.3156	1.9239	796.4253	2.6107	0.010596	-0.030455	1926.2712	0.45711	2271.1384	-0.29411	727303.25	1.9482	6070.2173	-0.35378	620.1673	0.54977	566.3159	0.98053	0.010004	-0.0084015	-0.25011	28764600	1.0525
006	2019-10-10t2242	1570765485.69	adult	199.7145	142.0005	-110.0008	2470.0059	-0.56014	729.6774	-0.247	438.5585	-1.8339	0.010638	0.010551	1904.0546	0.44544	2332.0631	-0.17632	548717.375	-0.25392	2965.2019	-1.9411	511.6582	-1.5131	470.3117	-1.311	0.010019	0.0070174	-0.61814	25329128	0.27599
006	2019-10-11t0242	1570779886.02	adult	203.7145	146.0006	-106.0007	4783.0361	1.4768	1038.3375	2.6958	747.1122	2.0486	0.010596	-0.030435	2980.3069	3.1027	3931.614	1.977	783944.875	2.7201	4783.0361	-0.97196	642.2971	0.82645	590.2026	1.4253	0.010001	-0.011559	-0.64813	29350408	1.1543
006	2019-10-11t0642	1570794285.86	adult	207.7145	150.0005	-102.0007	2186.6831	-0.74817	824.5837	0.73286	690.9701	1.3755	0.010624	-0.003093	1613.5038	-0.16007	1973.3383	-0.56751	620911.5	0.73359	4260.8516	-1.2279	606.4721	0.12618	553.6071	0.53343	0.010016	0.0030353	-0.36664	28096640	0.87977
006	2019-10-11t1042	1570808686.23	adult	211.7146	154.0006	-98.0006	2248.7649	-0.66258	820.5641	0.76144	656.7447	0.99229	0.010582	-0.043973	1725.7327	0.17236	2064.2759	-0.40049	620346.4375	0.79293	8112.7729	0.85841	592.7617	-0.1466	552.1205	0.48319	0.010013	1.7171e-05	-0.29804	32028102	1.7309
006	2019-10-11t1442	1570823086.63	adult	215.7147	158.0007	-94.0005	2829.2832	-0.10832	824.8115	0.86685	635.5857	0.76667	0.01061	-0.016831	1898.6169	0.65439	2544.0798	0.29907	621907.875	0.87776	5622.3066	-0.45131	651.5348	0.88559	598.9173	1.5639	0.010002	-0.010641	-0.016003	29704122	1.2462
006	2019-10-11t1842	1570837486.9	adult	219.7148	162.0008	-90.0005	3292.3074	0.35539	957.1573	2.199	745.0106	2.2488	0.010596	-0.030631	2292.8321	1.6868	2798.8004	0.70762	722653.75	2.2219	4804.7012	-0.87129	652.2979	0.8762	595.2886	1.4691	0.010009	-0.0036713	-0.026507	28284286	0.95988
006	2019-10-11t2242	1570851886.73	adult	223.7147	166.0007	-86.0005	2921.5928	0.058691	795.0267	0.72169	599.3876	0.38669	0.010596	-0.030885	1904.0659	0.80131	2459.589	0.29718	600245.125	0.74297	4550.4834	-0.98536	574.8078	-0.53031	535.6057	0.053937	0.010001	-0.011873	-0.46469	27645956	0.84378
006	2019-10-12t0242	1570866286.12	adult	227.7146	170.0006	-82.0007	2580.4387	-0.22114	775.6751	0.60503	647.8257	1.0819	0.010582	-0.044691	1596.4061	0.10086	2121.5513	-0.12664	586410.375	0.63629	7144.7905	0.50633	591.0347	-0.2499	536.2791	0.062441	0.010001	-0.012131	-0.73492	28367892	1.0119
006	2019-10-12t0642	1570880686.43	adult	231.7147	174.0007	-78.0006	2163.6226	-0.58648	801.5224	0.92885	678.4772	1.5509	0.010624	-0.00395	1636.4768	0.26537	2040.1787	-0.19247	603546.375	0.92971	4582.0347	-0.91085	568.3583	-0.6683	525.3244	-0.20554	0.010002	-0.011111	-0.9721	26651458	0.67246
006	2019-10-12t1042	1570895087.27	adult	235.7149	178.0009	-74.0004	2354.0444	-0.36383	722.2289	0.21691	592.5857	0.43448	0.010652	0.023373	1489.0306	-0.047999	2023.8317	-0.16452	542393.875	0.19995	7983.5371	1.1023	618.1965	0.2219	575.0132	0.98033	0.010001	-0.01209	-0.58076	31154632	1.6287
006	2019-10-12t1442	1570909486.96	adult	239.7148	182.0008	-70.0004	4206.5479	1.5684	816.3872	1.2275	567.1397	0.12965	0.010695	0.064706	2062.9413	1.5078	3527.5358	2.1814	610657.625	1.1738	6414.3691	0.23782	600.4779	-0.10457	553.5504	0.46434	0.010013	0.00041759	-0.45111	26025914	0.58227
006	2019-10-12t1842	1570923886.56	adult	243.7147	186.0007	-66.0006	1949.05	-0.71029	773.7125	0.87492	665.9852	1.5634	0.010724	0.092412	1410.5805	-0.1304	1739.4794	-0.49884	577189.5	0.80323	6968.9771	0.62589	635.2665	0.52103	584.7614	1.2208	0.010017	0.0035755	-0.63728	27524826	0.91578
006	2019-10-12t2242	1570938286.54	adult	247.7147	190.0007	-62.0006	4993.4614	2.6078	857.621	1.8125	595.5969	0.62686	0.010596	-0.031695	2305.1726	2.3306	4300.0385	3.6449	647503.875	1.8354	6566.7725	0.4395	638.3221	0.57428	585.4926	1.2446	0.010018	0.0048731	-0.62223	28736624	1.1908
006	2019-10-13t0242	1570952686.96	adult	251.7148	194.0008	-58.0004	3238.052	0.78474	694.5098	0.20945	480.786	-0.97643	0.010596	-0.031818	1585.3169	0.47122	2291.2357	0.50366	524354.875	0.23091	4983.9424	-0.49889	617.2213	0.18772	569.5457	0.86158	0.010003	-0.0098511	-0.72064	25914654	0.62527
006	2019-10-13t0642	1570967086.41	adult	255.7147	198.0007	-54.0006	3452.0085	1.1093	804.1276	1.4339	666.1229	1.7697	0.010596	-0.031955	1626.653	0.65963	2239.6163	0.49347	607116.375	1.4566	5487.6958	-0.13349	582.5751	-0.44942	534.9742	0.016044	0.010007	-0.0061778	-0.84392	26313750	0.73143
006	2019-10-13t1042	1570981487.16	adult	259.7149	202.0009	-50.0004	2999.8757	0.66413	705.908	0.47545	508.4875	-0.49956	0.01061	-0.018472	1650.8192	0.80661	2241.522	0.57626	532254.625	0.48747	5083.1475	-0.35058	555.7495	-0.94715	513.8884	-0.50486	0.010008	-0.0049964	-0.97056	26653746	0.82561
006	2019-10-13t1442	1570995886.69	adult	263.7147	206.0007	-46.0005	1826.613	-0.70604	655.589	0.0077227	534.254	-0.071271	0.010624	-0.0049596	1268.3634	-0.21105	1674.0216	-0.36026	493658.5	0.010757	5689.5288	0.10691	561.709	-0.84213	526.6208	-0.18832	0.010013	-0.0003173	-0.76423	27880424	1.1062
006	2019-10-13t1842	1571010286.98	adult	267.7148	210.0008	-42.0004	2646.5874	0.37883	638.0987	-0.11394	454.2396	-1.249	0.01061	-0.018783	1578.4301	0.76439	2285.0612	0.83441	481126.4062	-0.10124	6747.9102	0.90518	585.3816	-0.40631	537.0352	0.074232	0.010012	-0.0012168	-0.45385	26719158	0.88565
006	2019-10-13t2242	1571024686.55	adult	271.7147	214.0007	-38.0006	1855.5381	-0.61002	583.248	-0.65691	453.9614	-1.2246	0.01061	-0.018936	1265.1663	-0.090228	1636.7848	-0.3192	439769.0312	-0.6436	6604.2466	0.88907	622.5337	0.28636	563.7047	0.75096	0.010021	0.0073319	-0.31955	24725170	0.48814
006	2019-10-14t0242	1571039086.5	adult	275.7147	218.0007	-34.0006	2328.3225	0.091279	690.1912	0.61617	529.6562	-0.0017498	0.010596	-0.032715	1525.5684	0.77945	1975.978	0.42538	521094.3125	0.63903	5593.2397	0.23078	589.6971	-0.32887	530.4531	-0.087132	0.010018	0.0041697	-0.4866	26489196	0.88351
006	2019-10-14t0642	1571053487.15	adult	279.7149	222.0009	-30.0004
006	2019-10-14t1042	1571067887	adult	283.7148	226.0008	-26.0004
006	2019-10-14t1442	1571082287.16	adult	287.7149	230.0009	-22.0004
006	2019-10-14t1859	1571097701.17	adult	291.9965	234.2825	-17.7187
006	2019-10-14t2242	1571111089.06	adult	295.7154	238.0014	-13.9999
006	2019-10-15t0242	1571125487.21	adult	299.7149	242.0009	-10.0004
006	2019-10-15t0642	1571139887.72	adult	303.715	246.001	-6.0002
006	2019-10-15t1042	1571154288.11	adult	307.7151	250.0011	-2.0001
006	2019-10-15t1442	1571168688.99	dead	311.7154	254.0014	2.0001
007	2019-10-02t1459	1570046518.25	egg	-1.8569	-49.714	-337.7151
007	2019-10-02t1842	1570059887.91	larva	1.8569	-46.0002	-334.0013
007	2019-10-02t2242	1570074287.92	larva	5.8569	-42.0002	-330.0013
007	2019-10-03t0242	1570088687.98	larva	9.8569	-38.0002	-326.0013
007	2019-10-03t0642	1570103088.07	larva	13.8569	-34.0002	-322.0013
007	2019-10-03t1042	1570117488.04	larva	17.8569	-30.0002	-318.0013
007	2019-10-03t1442	1570131888.05	larva	21.8569	-26.0002	-314.0013
007	2019-10-03t1842	1570146288.65	larva	25.8571	-22	-310.0011
007	2019-10-03t2242	1570160688.3	larva	29.857	-18.0001	-306.0012
007	2019-10-04t0242	1570175088.28	larva	33.857	-14.0001	-302.0012	3256.052	0.23782	657.3058	0.33805	407.8892	-0.12569	0.010624	-0.0030771	1957.6583	0.62713	2905.4777	0.54238	494951.25	0.33928	3256.052	-1.1084	311.1181	-1.2493	262.311	-1.0416	0.010028	0.0096261	-1.866	4746729	-2.4725
007	2019-10-04t0642	1570189488.93	larva	37.8572	-10	-298.001	2634.7324	-0.19145	723.9744	0.83974	507.7703	0.89614	0.010652	0.024325	1736.8679	0.091625	2098.0847	-0.29518	543704.8125	0.82312	3066.46	-1.2825	419.3503	-0.014816	350.1677	0.047998	0.010005	-0.012465	-0.68939	8550133	-1.196
007	2019-10-04t1042	1570203888.4	larva	41.857	-6.0001	-294.0012	2633.9487	-0.21319	622.0953	-0.21542	340.4131	-1.1688	0.010568	-0.057618	1847.7784	0.29629	2362.7458	-0.047711	470926.125	-0.18324	4947.0244	-0.099244	512.3886	1.1032	378.521	0.36215	0.010037	0.019586	1.4172	11690658	-0.22671
007	2019-10-04t1442	1570218288.89	larva	45.8572	-2	-290.001	5509.0093	1.7165	891.2685	2.1443	524.8564	0.81662	0.010582	-0.0441	2858.0106	2.5164	4393.02	2.0501	673799	2.1786	7048.418	1.198	557.8259	1.6783	441.2488	1.1796	0.01003	0.013159	2.0213	14627310	0.63209
007	2019-10-04t1842	1570232688.72	adult	49.8571	2	-286.0011	4424.9507	0.97086	757.3978	0.80147	436.148	-0.32651	0.010596	-0.030547	2141.5122	0.86885	3015.1713	0.5947	571835.375	0.82181	4572.7222	-0.46324	426.4761	-0.048741	380.6085	0.23779	0.010021	0.0046791	-0.77324	14257522	0.18295
007	2019-10-04t2242	1570247088.62	adult	53.8571	5.9999	-282.0011	2843.9937	-0.13446	725.5241	0.39945	506.8042	0.34664	0.010652	0.024154	2080.2408	0.68918	2613.5789	0.1485	544868.625	0.38395	6717.0078	0.82591	454.6866	0.28578	398.1689	0.41603	0.010012	-0.0030811	0.61243	16303241	0.67371
007	2019-10-05t0242	1570261488.75	adult	57.8571	10	-278.0011	1770.7113	-0.90693	695.3004	0.017396	587.1217	1.1215	0.010596	-0.030637	1396.1407	-0.89095	1601.3742	-0.96927	524951.75	0.036135	4654.0352	-0.5348	402.8499	-0.48943	371.8345	-0.07115	0.010022	0.0071925	-0.97555	17606152	0.87343
007	2019-10-05t0642	1570275889.17	adult	61.8572	14.0001	-274.001	1755.5695	-0.94689	718.575	0.12284	585.8542	0.978	0.01061	-0.017053	1477.9777	-0.74942	1665.0117	-0.93485	541805.5625	0.13358	3279.3352	-1.4363	345.0298	-1.4108	289.2263	-1.4742	0.010012	-0.002253	-0.30699	15025359	-0.36584
007	2019-10-05t1042	1570290289.75	adult	65.8574	18.0003	-270.0008	2310.9922	-0.57979	797.3021	0.72701	647.8361	1.5395	0.010652	0.024013	1603.4908	-0.50819	2010.6562	-0.58646	598773.875	0.71058	3431.7104	-1.3917	344.7267	-1.5307	296.3297	-1.5022	0.010004	-0.0092996	-0.86489	15919481	-0.29898
007	2019-10-05t1442	1570304689.45	adult	69.8573	22.0002	-266.0009	2741.9644	-0.29447	798.9706	0.63864	544.1805	0.27024	0.01061	-0.017144	2147.9167	0.68057	2513.3199	-0.052741	602423.8125	0.65079	4501.896	-0.8042	348.406	-1.5992	302.4039	-1.5497	0.010004	-0.0092712	-0.075897	18249508	0.28458
007	2019-10-05t1842	1570319088.61	adult	73.8571	25.9999	-262.0011	2340.2151	-0.61028	753.8926	0.13626	561.5144	0.34373	0.010638	0.010195	1955.566	0.20708	2191.2871	-0.44292	566927.25	0.12969	5635.5063	-0.1971	372.7043	-1.3334	335.6728	-1.1299	0.010014	0.0017023	-0.94162	21920978	1.3277
007	2019-10-05t2242	1570333488.89	adult	77.8572	30	-258.001	3302.8816	0.072632	870.4538	1.0728	602.1765	0.67264	0.010753	0.12114	2206.6135	0.73644	3019.9084	0.48075	647617.625	0.98356	5719.6958	-0.2113	429.869	-0.47558	383.7298	-0.41744	0.01	-0.01209	-0.41196	20977606	0.73857
007	2019-10-06t0246	1570348176.1	adult	81.9369	34.0798	-253.9213	3947.6807	0.53112	972.0511	1.868	783.5667	2.5257	0.010667	0.037686	2287.8133	0.88014	3143.2178	0.60287	729038.375	1.8376	7598.0952	0.78057	518.1091	1.0108	471.5471	1.0709	0.01001	-0.0018291	0.22704	25310664	1.9689
007	2019-10-06t0646	1570362530.36	adult	85.9242	38.0671	-249.934	2924.1323	-0.25222	951.4268	1.5949	789.4714	2.4814	0.010596	-0.030845	2017.1301	0.2304	2478.8087	-0.19725	718327.25	1.6206	4410.5215	-1.0725	473.9119	0.11847	432.2501	0.2355	0.010009	-0.0021594	-0.25075	22726920	0.87105
007	2019-10-06t1045	1570376881.48	adult	89.9107	42.0535	-245.9475	1950.0631	-1.0028	843.9787	0.58785	772.5744	2.2199	0.010681	0.051524	1569.3211	-0.81282	1799.6229	-1.0196	632140.0625	0.55099	6169.2451	-0.19744	456.4124	-0.33751	431.4402	0.096445	0.010018	0.0063459	-1.6121	25013222	1.4517
007	2019-10-06t1443	1570391152.35	adult	93.8748	46.0177	-241.9834	2067.5747	-0.93221	787.2078	0.040326	710.0312	1.4809	0.010624	-0.0034555	1423.4279	-1.1672	1733.6068	-1.1201	592767.5	0.042583	4737.9795	-1.0236	451.1055	-0.57923	423.2584	-0.19108	0.010008	-0.0027012	-0.63762	26412678	1.7489
007	2019-10-06t1842	1570405489.28	adult	97.8573	50.0001	-238.0009	3054.519	-0.19795	828.0374	0.363	639.6288	0.66999	0.010681	0.051619	1858.8799	-0.17714	2529.4359	-0.18741	620200	0.32642	5999.123	-0.44871	471.4024	-0.32887	440.7346	0.028112	0.010016	0.0053961	-1.1882	26402304	1.6038
007	2019-10-06t2242	1570419889.16	adult	101.8572	54.0001	-234.001	2750.8416	-0.43784	826.3791	0.32202	625.8367	0.48055	0.010624	-0.0034183	1961.2778	0.057851	2456.5806	-0.28318	622263.4375	0.32416	9454.4922	1.1744	514.306	0.37738	481.1105	0.72617	0.010016	0.005272	-0.54711	27778696	1.9215
007	2019-10-07t0242	1570434289.04	adult	105.8572	58.0001	-230.001	1512.8683	-1.392	617.3242	-1.5489	520.4484	-0.68716	0.010652	0.024005	1238.7667	-1.6311	1407.6677	-1.5565	463610.5	-1.5606	5415.7271	-0.85517	444.3922	-1.1434	399.8194	-1.0549	0.010016	0.0050486	-0.89348	24047392	0.63033
007	2019-10-07t0642	1570448689.19	adult	109.8573	62.0001	-226.001	4058.4475	0.56348	923.15	1.1637	705.6991	1.2966	0.01061	-0.01713	2159.1192	0.54028	3429.1957	0.89935	696055.125	1.1761	8283.9033	0.44468	506.2311	-0.032211	467.5234	0.24006	0.010006	-0.0054611	0.050746	29092092	2.1316
007	2019-10-07t1042	1570463089.06	adult	113.8572	66.0001	-222.001	1775.5786	-1.2011	761.5841	-0.27496	652.9015	0.71481	0.01061	-0.017163	1439.5662	-1.1518	1669.4999	-1.2452	574234.4375	-0.26351	5601.624	-0.84841	433.6713	-1.6137	391.1242	-1.4695	0.010004	-0.006732	-0.89105	24231816	0.53084
007	2019-10-07t1442	1570477489.19	adult	117.8573	70.0001	-218.001	3756.6587	0.34122	903.4457	1.0045	666.8973	0.8641	0.010596	-0.030834	2026.5029	0.26111	3063.3075	0.47087	682101.5	1.0274	6016.8242	-0.68792	525.3311	0.13939	488.4247	0.50768	0.010016	0.0052756	-0.9166	24807708	0.6447
007	2019-10-07t1842	1570491889.75	adult	121.8574	74.0003	-214.0008	1548.3094	-1.3828	716.2582	-0.67104	637.3874	0.54079	0.010568	-0.058007	1264.0224	-1.5559	1386.6384	-1.5903	542207.4375	-0.63389	3724.9912	-1.7391	493.0728	-0.61653	472.5851	0.088544	0.010005	-0.0058018	-1.3587	26414898	1.0794
007	2019-10-07t2242	1570506289.9	adult	125.8575	78.0003	-210.0008	5523.0562	1.7331	971.3531	1.6538	728.315	1.5531	0.010638	0.010156	2189.8521	0.69737	3863.4809	1.4793	730457.5625	1.6432	5523.0562	-0.94438	473.8623	-1.1037	434.6506	-0.81601	0.010015	0.0037239	-1.2556	24367894	0.39757
007	2019-10-08t0242	1570520689.75	adult	129.8574	82.0003	-206.0008	3980.7788	0.52618	929.2258	1.2924	678.3235	1.0055	0.010624	-0.0035378	2246.5898	0.8597	3133.4555	0.58391	699707	1.294	10082.9873	1.0695	552.6101	0.43358	496.8312	0.47389	0.010002	-0.0092498	-0.61283	24144642	0.28167
007	2019-10-08t0642	1570535089.59	adult	133.8574	86.0002	-202.0008	3011.7878	-0.2341	845.1386	0.53913	670.989	0.93139	0.010638	0.010172	1971.3948	0.20699	2587.4062	-0.087948	635544.25	0.53096	8510.6016	0.36934	547.8224	0.25774	495.2166	0.37251	0.010002	-0.0093541	-0.58671	24811972	0.43857
007	2019-10-08t1042	1570549489.98	adult	137.8575	90.0003	-198.0007	2828.9854	-0.37779	824.0652	0.3597	651.2798	0.71617	0.010596	-0.030828	1943.4536	0.15615	2493.5979	-0.2	622169.25	0.38238	6869.8291	-0.35253	526.7056	-0.25267	479.1421	-0.050461	0.010016	0.0049569	-0.83762	24820476	0.40203
007	2019-10-08t1442	1570563890.7	adult	141.8577	94.0005	-194.0005	1742.5061	-1.2393	642.0209	-1.3259	533.3376	-0.62548	0.010596	-0.03083	1343.1776	-1.3206	1571.092	-1.3486	484725.75	-1.3076	4242.144	-1.5135	484.6509	-1.1973	450.7182	-0.75552	0.010017	0.0057895	-1.0784	23949508	0.11277
007	2019-10-08t1842	1570578290.61	adult	145.8576	98.0005	-190.0006	2806.6724	-0.39595	856.6804	0.6964	693.5701	1.2212	0.010638	0.010157	1905.4598	0.094852	2524.7806	-0.15311	644223.625	0.68835	8358.7754	0.34181	551.1821	0.12243	496.7154	0.22154	0.010021	0.0093007	-0.87962	24147286	0.14407
007	2019-10-08t2242	1570592689.45	adult	149.8573	102.0002	-186.0009	2345.1082	-0.76579	712.9704	-0.64035	566.7224	-0.23686	0.01061	-0.017248	1725.7744	-0.33838	2201.9322	-0.55396	537579.6875	-0.62912	2698.3499	-2.1942	422.0603	-2.6347	386.1997	-2.3674	0.010001	-0.0099206	-1.4539	25109210	0.39757
007	2019-10-09t0242	1570607090.15	adult	153.8575	106.0004	-182.0007	4059.1836	0.61446	949.2991	1.6088	744.6814	1.8456	0.01061	-0.017279	2245.3597	0.98487	3162.4929	0.66191	715771.5	1.6239	11138.2549	1.6723	569.766	0.3807	521.8327	0.67922	0.010018	0.0063564	-0.74166	26106108	0.65668
007	2019-10-09t0642	1570621490.46	adult	157.8576	110.0005	-178.0006	1987.5355	-1.0584	746.9843	-0.29107	614.5508	0.33085	0.010596	-0.030912	1546.009	-0.75516	1811.3192	-1.0383	563973.125	-0.26978	3647.8035	-1.7372	465.2859	-1.852	428.1397	-1.5515	0.010012	0.00030078	-1.447	23887778	0.01424
007	2019-10-09t1042	1570635890.34	adult	161.8576	114.0004	-174.0006	2781.6487	-0.41256	860.9829	0.81064	679.9256	1.1117	0.010681	0.051472	1842.9073	0.015035	2158.8534	-0.59152	644876.1875	0.76978	5528.5723	-0.84206	553.0517	-0.10208	511.4502	0.31319	0.010021	0.0095183	-1.0845	24228090	0.093641
007	2019-10-09t1442	1570650290.88	adult	165.8577	118.0006	-170.0005	3821.0486	0.44418	909.8021	1.2952	672.5599	1.0326	0.010624	-0.0034865	2043.9321	0.54695	3129.2846	0.65853	685081	1.2981	6062.7212	-0.56253	609.5739	0.97728	562.6349	1.4365	0.010021	0.0094817	-0.71975	23723398	-0.054653
007	2019-10-09t1842	1570664690.63	adult	169.8577	122.0005	-166.0006	4792.8062	1.2569	918.9506	1.3991	669.8081	1.006	0.010638	0.010307	2376.5939	1.4134	4004.671	1.7997	691050.875	1.39	7575.9814	0.19412	593.0465	0.55996	532.8421	0.67305	0.010005	-0.0067321	-0.86767	23947218	-0.0053733
007	2019-10-09t2242	1570679091.1	adult	173.8578	126.0006	-162.0004	2744.1746	-0.43605	755.2548	-0.15923	559.7707	-0.32519	0.010638	0.010392	1613.988	-0.49808	2361.4945	-0.30348	567951.625	-0.16659	5656.4136	-0.70376	587.6231	0.36951	542.4993	0.82601	0.010001	-0.010782	-0.99989	23443812	-0.14213
007	2019-10-10t0242	1570693490.22	adult	177.8575	130.0004	-158.0007	1840.9591	-1.1856	600.8025	-1.6263	480.5094	-1.296	0.010638	0.010482	1352.4855	-1.1295	1702.6735	-1.1424	451803.4688	-1.6315	6703.3843	-0.16297	584.4011	0.224	526.5753	0.38012	0.010009	-0.0027215	-0.55973	25514950	0.36739
007	2019-10-10t0642	1570707890.28	adult	181.8576	134.0004	-154.0007	2701.0854	-0.4551	828.3162	0.57398	638.7454	0.63848	0.010582	-0.044037	1892.399	0.25794	2413.4682	-0.20301	626207	0.60747	6204.9551	-0.38301	546.7855	-0.58658	508.6764	-0.11411	0.010013	0.0010875	-0.79995	25119328	0.25581
007	2019-10-10t1042	1570722291.46	adult	185.8579	138.0007	-150.0003	3120.3762	-0.08711	870.027	0.9897	684.6875	1.2056	0.010582	-0.044	1941.8195	0.40999	2710.2935	0.20526	657740.4375	1.0243	7453.1489	0.27489	573.8778	-0.13945	516.8578	0.00067732	0.010003	-0.0093329	-0.61502	25301124	0.28769
007	2019-10-10t1442	1570736691.56	adult	189.8579	142.0008	-146.0003	2007.6801	-1.0093	752.2511	-0.10856	581.7746	-0.058876	0.010582	-0.044028	1685.3523	-0.18923	1909.451	-0.81001	568701.8125	-0.078004	3495.5991	-1.7094	440.4739	-2.738	403.7114	-2.7105	0.010003	-0.0092094	-1.3605	25495950	0.32493
007	2019-10-10t1842	1570751091.02	adult	193.8578	146.0006	-142.0004	2230.1707	-0.80046	796.3813	0.33769	665.4135	0.98231	0.01061	-0.016824	1555.0193	-0.46954	1981.2706	-0.68659	600471.5	0.34937	4308.5151	-1.2736	550.7037	-0.71182	517.3339	-0.12605	0.010006	-0.0065439	-1.1168	27079200	0.68007
007	2019-10-10t2242	1570765490.51	adult	197.8576	150.0005	-138.0006	3834.1218	0.60129	968.5284	1.9951	776.939	2.3863	0.010582	-0.044056	2046.6396	0.7776	2887.6183	0.53806	732207.5	2.0313	4838.5742	-0.97669	625.6868	0.62076	574.123	1.1361	0.010004	-0.0086071	-0.76635	25268360	0.26616
007	2019-10-11t0242	1570779890.84	adult	201.8577	154.0006	-134.0005	2694.0254	-0.3487	903.7873	1.4196	736.9348	1.9138	0.01061	-0.016811	2008.1321	0.72742	2479.1484	0.042224	681455.625	1.4311	8640.6309	1.0364	640.3257	0.82576	585.8149	1.3541	0.010014	0.0019343	-0.71463	26791228	0.60287
007	2019-10-11t0642	1570794290.78	adult	205.8577	158.0005	-130.0005	3812.8958	0.66105	859.3239	1.0442	602.3608	0.24664	0.010652	0.024336	2013.892	0.78973	3256.3643	1.1175	645352.25	1.0232	5848.4087	-0.39712	633.5054	0.64548	565.7958	0.84375	0.010023	0.010298	-0.090962	23639252	-0.0786
007	2019-10-11t1042	1570808691.15	adult	209.8578	162.0007	-126.0004	1785.618	-1.0861	578.9047	-1.5467	432.5297	-1.8917	0.010596	-0.030369	1333.1911	-0.80802	1611.2536	-1.0279	437073.0312	-1.5282	7862.5596	0.70521	554.2417	-0.83134	499.747	-0.73226	0.01001	-0.0025045	0.11556	24306824	0.077886
007	2019-10-11t1442	1570823091.61	adult	213.8579	166.0008	-122.0003	1638.9968	-1.1926	687.087	-0.46972	621.1631	0.55656	0.010681	0.051943	1291.3024	-0.85399	1497.0574	-1.1443	514628.125	-0.50174	8975.9014	1.3464	563.0987	-0.69799	495.8747	-0.8473	0.010017	0.0039292	0.37656	22824080	-0.21737
007	2019-10-11t1842	1570837491.81	adult	217.858	170.0008	-118.0002	2254.7148	-0.61031	849.5581	1.1406	724.1947	1.9498	0.010652	0.024181	1708.243	0.22328	1995.2755	-0.42419	638018.125	1.1193	6768.7915	0.19103	625.5715	0.40813	561.7325	0.68638	0.010006	-0.0062247	-0.43727	26319672	0.54123
007	2019-10-11t2242	1570851891.56	adult	221.8579	174.0008	-114.0003	2469.438	-0.38007	789.2105	0.63279	628.816	0.75299	0.010596	-0.030769	1787.7191	0.48192	2151.7966	-0.15943	595853.9375	0.6539	7237.3799	0.48839	601.4924	-0.044588	539.7304	0.15509	0.010019	0.0066527	-0.63424	26114392	0.51481
007	2019-10-12t0242	1570866291	adult	225.8578	178.0006	-110.0005	3511.8601	0.6397	842.6672	1.2209	633.4058	0.86497	0.010681	0.05133	2003.7982	1.0875	2950.6713	1.0265	631157.75	1.178	7293.0132	0.56655	589.4647	-0.27303	524.1024	-0.22327	0.010002	-0.010889	-0.59266	22395534	-0.24302
007	2019-10-12t0642	1570880691.22	adult	229.8578	182.0007	-106.0004	1688.428	-1.0594	764.0172	0.52869	678.9368	1.5298	0.010596	-0.031184	1311.0042	-0.5852	1532.1068	-0.95142	576833	0.54991	8255.1416	1.1656	594.7789	-0.18798	528.5359	-0.12571	0.010001	-0.011706	-0.76561	22004438	-0.30436
007	2019-10-12t1042	1570895092.2	adult	233.8581	186.0009	-102.0001	2036.2295	-0.69462	760.3631	0.56228	628.5768	0.90302	0.010582	-0.044912	1500.4243	-0.047123	1874.7411	-0.40894	574834.5	0.59357	7030.9546	0.52157	568.8181	-0.66506	507.9251	-0.6254	0.010011	-0.0016285	-0.85187	23806744	0.090738
007	2019-10-12t1442	1570909491.88	adult	237.858	190.0009	-98.0002	1849.3291	-0.85317	753.0476	0.55999	655.9313	1.3334	0.010652	0.023314	1434.0101	-0.15746	1664.0088	-0.67888	565538.75	0.5416	6981.2471	0.54782	548.3139	-1.0441	494.4297	-0.95686	0.010015	0.0022937	-0.93414	23048922	-0.0467
007	2019-10-12t1842	1570923891.39	adult	241.8579	194.0007	-94.0003	3434.5181	0.81623	830.345	1.4106	587.0361	0.43147	0.010596	-0.031535	2007.4013	1.4072	2710.3915	0.97838	626910.4375	1.433	8080.5659	1.2646	567.2355	-0.70988	503.9799	-0.73336	0.010017	0.0042641	-0.4242	21347910	-0.37981
007	2019-10-12t2242	1570938291.43	adult	245.8579	198.0007	-90.0003	3089.6509	0.52107	861.1944	1.808	682.5894	1.8331	0.010596	-0.031643	1899.2592	1.2037	2464.5912	0.67274	650201.75	1.8308	5319.8672	-0.34971	567.9458	-0.70385	509.844	-0.59599	0.01001	-0.0029067	-0.48969	24567064	0.31172
007	2019-10-13t0242	1570952691.87	adult	249.858	202.0009	-86.0002	1506.3597	-1.1506	727.6091	0.51863	681.8953	1.8935	0.01061	-0.018128	1074.0247	-0.94513	1253.0539	-1.215	548617.25	0.53035	5364.6074	-0.27939	568.7158	-0.69593	502.4123	-0.78094	0.010023	0.0099034	-0.41525	20710354	-0.47045
007	2019-10-13t0642	1570967091.34	adult	253.8578	206.0007	-82.0004	2576.1919	0.076315	741.7746	0.7416	540.2267	-0.094621	0.010624	-0.0045916	1822.2597	1.1621	2253.236	0.48098	558556.25	0.74304	5500.4722	-0.14777	559.4583	-0.87085	502.436	-0.78411	0.010022	0.0084588	-0.59401	21659988	-0.25109
007	2019-10-13t1042	1570981492.05	adult	257.858	210.0009	-78.0002	2059.6052	-0.47308	655.7006	-0.091533	523.6122	-0.29459	0.010596	-0.032033	1281.7567	-0.26407	1800.7957	-0.21827	495053.9375	-0.07008	5198.4219	-0.29592	567.647	-0.72584	501.7085	-0.80536	0.01002	0.0064429	-0.38981	19828476	-0.61305
007	2019-10-13t1442	1570995891.66	adult	261.8579	214.0008	-74.0003	2462.894	0.054288	783.8743	1.3542	648.8745	1.6236	0.01061	-0.018554	1723.7205	1.0588	2192.7874	0.53475	591041.25	1.3658	5606.8887	0.024773	559.0255	-0.88952	497.5557	-0.91169	0.010016	0.0031108	-0.44193	23049738	0.082441
007	2019-10-13t1842	1571010291.99	adult	265.858	218.0009	-70.0002	3599.2781	1.5495	811.5968	1.7466	621.8997	1.2852	0.01061	-0.01871	1994.3642	1.9361	2934.5049	1.9807	611944	1.758	4149.8936	-0.9205	566.5375	-0.75496	508.2643	-0.64718	0.010012	-0.00096611	-0.40697	23595154	0.2184
007	2019-10-13t2242	1571024691.48	adult	269.8579	222.0007	-66.0003	2371.6768	0.056603	742.9577	1.084	608.3355	1.1431	0.01061	-0.018866	1622.0957	0.94015	2000.5672	0.34695	560190.125	1.096	4786.6929	-0.43765	561.0536	-0.86117	500.6946	-0.83958	0.01001	-0.0031507	-0.52925	21634228	-0.17337
007	2019-10-14t0242	1571039091.41	adult	273.8579	226.0007	-62.0003	2947.0068	0.91642	767.3306	1.4468	599.7597	1.0741	0.010596	-0.032647	1759.8302	1.4511	2550.329	1.5218	579334.625	1.47	3912.5801	-1.0285	566.8893	-0.75605	503.846	-0.76262	0.010022	0.0079479	-0.41985	20250988	-0.44574
007	2019-10-14t0642	1571053492.04	adult	277.858	230.0009	-58.0002	2104.3757	-0.19793	715.1212	0.94526	598.8679	1.1247	0.010652	0.021947	1532.8405	0.85075	1855.5917	0.22623	537056	0.92501	4797.1714	-0.33175	572.1502	-0.66041	506.124	-0.70693	0.010004	-0.0093222	-0.29629	21045974	-0.25843
007	2019-10-14t1042	1571067891.91	adult	281.858	234.0009	-54.0002	3521.4246	2.0477	766.3898	1.631	603.681	1.2686	0.010596	-0.032932	1622.7163	1.2337	2762.2489	2.2856	578624.3125	1.6545	5834.2378	0.53451	574.1696	-0.62498	510.8728	-0.58699	0.010015	0.0012104	-0.23431	21097860	-0.22836
007	2019-10-14t1442	1571082292.17	adult	285.8581	238.0009	-50.0001	2496.9531	0.56913	629.4747	0.10968	507.9985	-0.234	0.010667	0.035448	1277.922	0.20797	1817.4468	0.32615	472106.0625	0.08356	6010.2437	0.76924	576.0449	-0.59171	508.4614	-0.65064	0.010028	0.014475	-0.36617	19932306	-0.45867
007	2019-10-14t1859	1571097706.42	adult	290.1398	242.2827	-45.7184	2021.2194	-0.15126	631.0419	0.20937	516.9532	-0.036601	0.010681	0.049123	1314.0984	0.41925	1659.3654	0.053226	472650.375	0.17232	5043.0669	0.059428	586.8942	-0.38524	518.3616	-0.39436	0.010008	-0.0057819	-0.21598	19469040	-0.53937
007	2019-10-14t2242	1571111094.04	adult	293.8586	246.0015	-41.9996	2117.7051	0.10294	672.9962	0.79979	564.4465	0.81504	0.010596	-0.03332	1408.4181	0.83527	1895.4571	0.75924	508112.125	0.82367	5308.7739	0.37123	596.1644	-0.20612	520.3742	-0.34141	0.010018	0.00383	0.0056363	20054970	-0.39718
007	2019-10-15t0242	1571125492.15	adult	297.8581	250.0009	-38.0001
007	2019-10-15t0642	1571139892.62	adult	301.8582	254.0011	-34
007	2019-10-15t1042	1571154293.03	adult	305.8583	258.0012	-29.9999
007	2019-10-15t1442	1571168693.98	adult	309.8586	262.0014	-25.9996
007	2019-10-15t1842	1571183093.19	adult	313.8584	266.0012	-21.9998
007	2019-10-15t2242	1571197492.89	adult	317.8583	270.0011	-17.9999
007	2019-10-16t0242	1571211892.12	adult	321.8581	274.0009	-14.0001
007	2019-10-16t0642	1571226292.27	adult	325.8581	278.001	-10.0001
007	2019-10-16t1042	1571240692.89	adult	329.8583	282.0011	-5.9999
007	2019-10-16t1442	1571255092.34	adult	333.8581	286.001	-2.0001
007	2019-10-16t1842	1571269492.91	dead	337.8583	290.0011	2.0001
008	2019-10-02t1842	1570059892.65	egg	-2	-46.0002	-294.0015
008	2019-10-02t2242	1570074292.56	larva	2	-42.0002	-290.0016
008	2019-10-03t0242	1570088692.68	larva	6	-38.0002	-286.0015
008	2019-10-03t0642	1570103092.63	larva	10	-34.0002	-282.0015
008	2019-10-03t1042	1570117492.69	larva	14	-30.0002	-278.0015
008	2019-10-03t1442	1570131892.69	larva	18	-26.0002	-274.0015
008	2019-10-03t1842	1570146293.3	larva	22.0002	-22	-270.0014
008	2019-10-03t2242	1570160692.85	larva	26.0001	-18.0002	-266.0015
008	2019-10-04t0242	1570175092.85	larva	30.0001	-14.0002	-262.0015	2800.9309	-0.043477	536.8268	-0.67283	305.9584	-1.1873	0.01061	-0.0167	1756.4332	0.21966	2526.3431	0.17831	404767.4375	-0.66413	2800.9309	-1.3676	251.9681	-1.8608	209.535	-1.6326	0.01002	0.00032952	-1.8283	4124214.5	-2.4546
008	2019-10-04t0642	1570189493.46	larva	34.0002	-10	-258.0013	4394.3965	0.98632	657.0027	0.33108	380.096	-0.45415	0.01061	-0.016747	2049.3304	0.83004	3377.6872	1.0175	495380.0938	0.34043	6515.061	1.0648	427.3358	0.11132	304.2712	-0.48837	0.010036	0.017051	0.25952	7324107.5	-1.4111
008	2019-10-04t1042	1570203893.03	larva	38.0001	-6.0001	-254.0014	1906.2046	-0.6767	584.6432	-0.4535	417.6243	-0.15232	0.010624	-0.0031221	1523.5733	-0.38637	1786.1438	-0.61423	440236.3438	-0.4517	6387.8994	0.91165	466.9413	0.55842	374.5569	0.37636	0.010027	0.0091228	-0.062381	10384774	-0.45739
008	2019-10-04t1442	1570218293.5	larva	42.0002	-2	-250.0013	1718.5083	-0.82917	422.4639	-2.059	232.7121	-2.4126	0.01061	-0.016832	1301.3956	-0.92769	1558.1787	-0.87928	318537.8125	-2.0516	4717.9263	-0.25129	445.333	0.26913	368.2798	0.2172	0.010008	-0.0087201	0.66595	12102816	-0.072319
008	2019-10-04t1842	1570232693.33	adult	46.0002	2	-246.0013	2644.0491	-0.22892	635.7411	-0.20491	411.9658	-0.47942	0.010596	-0.030506	1903.582	0.37655	2441.754	0.010742	479984.5625	-0.18765	4796.2446	-0.26078	407.968	-0.24256	334.6889	-0.33963	0.010009	-0.0072054	0.13311	12227618	-0.32526
008	2019-10-04t2242	1570247093.26	adult	50.0002	6	-242.0014	1924.3324	-0.74487	632.1919	-0.34664	459.7235	-0.063051	0.010568	-0.057705	1542.1352	-0.47738	1757.7383	-0.7359	478569.25	-0.31416	5545.8145	0.15556	396.2152	-0.45077	337.482	-0.3945	0.010014	-0.0021606	-0.68019	13808891	-0.001546
008	2019-10-05t0242	1570261493.33	adult	54.0002	10	-238.0013	3479.4087	0.30509	745.3955	0.57631	423.5485	-0.59847	0.010596	-0.030593	2292.9107	1.1654	3153.1978	0.72528	562773.625	0.59643	6327.5479	0.57794	487.6906	0.73541	424.0111	0.8	0.010022	0.0069329	-0.63762	17517848	1.1263
008	2019-10-05t0642	1570275893.8	adult	58.0003	14.0001	-234.0012	3591.095	0.36634	826.2205	1.1994	553.9926	0.74491	0.010596	-0.030639	2348.9711	1.2505	3084.6518	0.63594	623796.5	1.2218	8746.749	2.001	514.4713	1.0867	445.0758	1.0511	0.010016	0.0010514	-0.074201	18234918	1.099
008	2019-10-05t1042	1570290294.35	adult	62.0005	18.0003	-230.0011	5369.647	1.608	884.662	1.6168	620.8929	1.3643	0.01061	-0.017055	2187.8998	0.84777	3234.1837	0.7838	667035.125	1.6304	7525.1851	1.1556	498.4995	0.83571	451.8945	1.0907	0.010018	0.0041017	-1.0424	20998294	1.8324
008	2019-10-05t1442	1570304694.19	adult	66.0004	22.0002	-226.0011	3702.3904	0.41355	843.0756	1.1343	603.351	1.0417	0.010568	-0.057889	2217.098	0.87406	3172.0579	0.70095	638208.25	1.1774	7533.541	1.074	488.3946	0.6542	434.5494	0.74008	0.010008	-0.00597	-0.63186	20448106	1.3405
008	2019-10-05t1842	1570319093.23	adult	70.0002	25.9999	-222.0014	3372.9658	0.16037	828.5436	0.89942	580.4215	0.66546	0.010681	0.051559	2310.243	1.0458	3014.6876	0.50955	620579.125	0.86287	8408.6162	1.5076	375.3344	-1.1765	322.9921	-1.2101	0.010012	-0.0012436	-0.86982	16495196	-0.35367
008	2019-10-05t2242	1570333493.5	adult	74.0002	30	-218.0013	1856.6158	-0.96408	691.3049	-0.42458	603.9232	0.80442	0.010596	-0.03081	1390.955	-1.0716	1699.8937	-1.0028	521935.1562	-0.40629	9818.8828	2.2392	425.6501	-0.46092	388.2775	-0.22541	0.010014	0.0014412	-0.83675	20062594	0.6624
008	2019-10-06t0246	1570348181.71	adult	78.0803	34.0801	-213.9212	3785.6038	0.42737	842.3358	0.81777	501.3266	-0.43354	0.010582	-0.044422	2720.5486	1.8988	3513.9806	1.0485	636805.875	0.85051	6423.7056	0.18868	504.023	0.80255	468.7421	1.0941	0.010002	-0.010247	-0.79374	22172980	1.1391
008	2019-10-06t0646	1570362535.76	adult	82.0675	38.0673	-209.934	1663.0245	-1.1686	774.5527	0.12159	689.3138	1.5002	0.010596	-0.030836	1333.4367	-1.2862	1527.7708	-1.2773	584787.25	0.1422	6180.1997	-0.021059	455.1144	-0.12641	440.8827	0.50307	0.010007	-0.0044856	-1.4588	23512578	1.3506
008	2019-10-06t1045	1570376886.89	adult	86.054	42.0537	-205.9476	2137.5454	-0.8422	829.122	0.51565	661.7576	1.0971	0.010596	-0.030846	1754.5094	-0.36784	1980.4882	-0.7828	625987.125	0.53774	6143.2637	-0.12331	491.7188	0.44525	452.3899	0.61222	0.010017	0.0058312	-1.1123	22923932	0.92985
008	2019-10-06t1443	1570391157.32	adult	90.018	46.0178	-201.9836	5191.2676	1.436	1016.2825	2.1003	716.2496	1.6093	0.010596	-0.030811	2715.9016	1.8029	3887.0921	1.4436	767293.25	2.1273	10348.748	2.0243	525.2941	0.96181	477.0757	0.97344	0.01	-0.011155	-0.82643	24898938	1.4085
008	2019-10-06t1842	1570405493.97	adult	94.0004	50.0002	-198.0012	3466.7925	0.12482	1006.4821	1.9681	755.9514	1.9733	0.010582	-0.04435	2414.8976	1.1077	2999.1522	0.38235	760900.5	2.0061	5269.6826	-0.75124	415.8579	-1.2619	378.7223	-1.0714	0.010008	-0.0030738	-1.404	22895472	0.59758
008	2019-10-06t2242	1570419893.84	adult	98.0003	54.0001	-194.0012	1983.4869	-1.0116	810.9137	0.21007	689.4365	1.2044	0.010624	-0.0034177	1698.3682	-0.54883	1894.2916	-0.94752	610618	0.21228	10401.4326	1.7576	504.7313	0.31581	473.0652	0.67012	0.010017	0.0057303	-0.15742	26504448	1.631
008	2019-10-07t0242	1570434293.79	adult	102.0003	58.0001	-190.0012	1944.1702	-1.0535	824.8929	0.30751	738.7795	1.6964	0.01061	-0.017087	1559.576	-0.87784	1761.9082	-1.1197	621969.25	0.31933	6941.6704	-0.058821	525.7541	0.59832	469.1298	0.47816	0.010002	-0.0093721	-0.11595	25652594	1.2371
008	2019-10-07t0642	1570448693.9	adult	106.0004	62.0001	-186.0012	3867.8181	0.41289	920.7253	1.1434	649.6849	0.70708	0.010596	-0.03074	2153.6545	0.51392	3082.5606	0.47134	695147.625	1.1668	8995.7852	0.85308	478.8497	-0.46182	441.926	-0.19126	0.010012	0.0012489	-0.63705	24965310	0.91718
008	2019-10-07t1042	1570463093.77	adult	110.0003	66.0001	-182.0012	4122.9453	0.6134	980.0532	1.6704	669.795	0.90688	0.01061	-0.017131	2689.9699	1.7942	3738.8048	1.277	738960.125	1.6832	9225.4961	0.8825	522.9058	0.29835	478.1817	0.45893	0.010002	-0.0094176	-0.37395	22742744	0.13289
008	2019-10-07t1442	1570477493.94	adult	114.0004	70.0001	-178.0012	4277.73	0.7407	908.7396	1.0411	625.5137	0.41643	0.010652	0.023949	2614.5334	1.6416	3606.5112	1.1279	682463.4375	1.021	6810.604	-0.29372	533.1725	0.39613	485.5205	0.52413	0.010009	-0.0020786	-0.43197	26208630	1.1443
008	2019-10-07t1842	1570491894.51	adult	118.0005	74.0003	-174.001	2180.1233	-0.88834	787.0421	-0.040837	622.6196	0.37955	0.010568	-0.057989	1772.7757	-0.34544	2028.5593	-0.80221	595790.8125	-0.0010457	7785.2466	0.11319	484.4352	-0.69774	431.5491	-0.71344	0.010015	0.0043226	0.065899	26506358	1.1678
008	2019-10-07t2242	1570506294.68	adult	122.0006	78.0004	-170.001	818.4999	-1.9541	495.1441	-2.6679	479.2594	-1.202	0.010638	0.010153	672.3988	-2.9812	743.809	-2.3842	372348.375	-2.6693	4864.208	-1.2283	580.6964	1.174	534.1107	1.4171	0.010012	0.001393	-0.7005	24300980	0.42787
008	2019-10-08t0242	1570520694.53	adult	126.0005	82.0003	-166.001	2330.3406	-0.77018	814.824	0.23189	649.7915	0.68084	0.010652	0.023898	1777.4437	-0.30211	2172.913	-0.61347	611932.8125	0.21433	7271.2729	-0.16703	548.2608	0.42246	503.5066	0.68513	0.010014	0.0030263	-0.33913	28031478	1.512
008	2019-10-08t0642	1570535094.31	adult	130.0005	86.0002	-162.0011	1845.0472	-1.1511	716.0846	-0.65841	529.3417	-0.66366	0.010596	-0.030838	1479.3363	-1.0139	1731.5351	-1.1558	540643.875	-0.63833	6002.1445	-0.73843	560.4665	0.59318	518.4722	0.94847	0.010017	0.0055351	-1.2429	26969648	1.1334
008	2019-10-08t1042	1570549494.73	adult	134.0006	90.0004	-158.001	3551.8679	0.19098	875.104	0.81619	614.1999	0.29045	0.01061	-0.0172	2365.5339	1.1775	3270.2309	0.76167	659828.4375	0.82899	8545.6807	0.38543	539.452	0.082066	480.1908	0.036599	0.010002	-0.0094192	-0.63647	25349930	0.59821
008	2019-10-08t1442	1570563895.57	adult	138.0008	94.0006	-154.0007	2070.7012	-0.97648	839.2629	0.50147	685.9859	1.1113	0.010624	-0.0035276	1727.5938	-0.37773	1944.6835	-0.88421	631965	0.5038	9140.1611	0.65525	551.692	0.2638	500.3021	0.42102	0.010019	0.0073721	-0.67179	27368336	1.156
008	2019-10-08t1842	1570578295.42	adult	142.0008	98.0006	-150.0008	2222.7371	-0.85873	764.1227	-0.18474	565.6926	-0.25499	0.010624	-0.0035289	1833.633	-0.09959	2057.7036	-0.74061	575384.4375	-0.18233	5639.5903	-0.89011	487.44	-1.1415	433.5182	-1.1459	0.010001	-0.010522	-0.048073	28708264	1.508
008	2019-10-08t2242	1570592694.15	adult	146.0004	102.0002	-146.0011	3406.2102	0.08185	866.6657	0.79085	635.044	0.54726	0.010638	0.010158	2277.121	1.024	2980.6598	0.41808	651732.625	0.7827	4205.3545	-1.5222	520.8715	-0.51188	484.8937	-0.049185	0.010017	0.0060223	-0.50795	28962538	1.5405
008	2019-10-09t0242	1570607094.85	adult	150.0006	106.0004	-142.0009	4028.6738	0.58367	879.7137	0.93185	536.5688	-0.5866	0.010667	0.037643	2382.6097	1.3084	3688.0274	1.3135	659785.25	0.90163	7351.5913	-0.086205	499.9575	-1.0121	455.977	-0.7729	0.010007	-0.0047684	-1.192	27679646	1.1337
008	2019-10-09t0642	1570621495.19	adult	154.0007	110.0005	-138.0008	3388.9536	0.074389	858.894	0.75413	644.3198	0.67311	0.01061	-0.017279	2081.8132	0.57469	2758.5171	0.1529	647606.125	0.76775	6700.5186	-0.35547	536.8981	-0.30578	481.8873	-0.24333	0.010017	0.0052708	-0.4145	27175636	0.95808
008	2019-10-09t1042	1570635895.19	adult	158.0007	114.0005	-134.0008	1762.9712	-1.2407	751.9958	-0.24293	636.3621	0.58797	0.010624	-0.0036113	1432.6409	-1.0403	1642.2651	-1.2523	566252.8125	-0.24048	5444.5303	-0.90609	561.0372	0.12918	510.984	0.36509	0.010006	-0.0051086	-0.85861	28594946	1.3213
008	2019-10-09t1442	1570650295.73	adult	162.0009	118.0006	-130.0007	2712.1279	-0.46924	760.2553	-0.1502	518.5474	-0.80542	0.010596	-0.030861	2028.7119	0.48602	2479.5155	-0.18274	573992.75	-0.12847	8465.7217	0.53277	541.2734	-0.34669	490.7962	-0.16933	0.010018	0.0065865	-0.56982	27555146	0.99909
008	2019-10-09t1842	1570664695.43	adult	166.0008	122.0006	-126.0008	4113.7563	0.68536	843.1315	0.65694	512.6785	-0.88237	0.010596	-0.030783	2199.4001	0.94203	3069.8715	0.58292	636564.25	0.68104	4813.1646	-1.1538	574.8994	0.26916	531.0811	0.69942	0.010006	-0.0058543	-0.78471	28096484	1.1096
008	2019-10-09t2242	1570679095.96	adult	170.0009	126.0007	-122.0006	2485.3928	-0.65411	841.8983	0.65959	630.1205	0.52708	0.01061	-0.017062	2038.1644	0.55503	2347.8074	-0.3324	634791.3125	0.67282	4804.5894	-1.1374	551.1785	-0.28419	516.3741	0.28665	0.010007	-0.0051376	-0.99374	27761210	0.98645
008	2019-10-10t0242	1570693494.99	adult	174.0007	130.0004	-118.0009	3692.5725	0.35461	928.1833	1.5023	668.4349	0.99434	0.010638	0.010395	2257.659	1.1325	2949.5462	0.45698	697993.875	1.4928	6803.9707	-0.14313	585.2715	0.31967	535.4412	0.6586	0.010006	-0.0060493	-0.97138	28544864	1.1533
008	2019-10-10t0642	1570707895.05	adult	178.0007	134.0005	-114.0009	3610.6487	0.29723	808.7073	0.36999	491.3867	-1.1634	0.010624	-0.003219	2418.0313	1.557	3227.5369	0.83467	608956.5625	0.37212	6711.583	-0.15801	584.7845	0.22839	530.4522	0.46776	0.010015	0.0027073	-0.92944	28846248	1.1929
008	2019-10-10t1042	1570722296.32	adult	182.001	138.0008	-110.0005	3958.3601	0.60354	942.3429	1.6669	725.0122	1.6969	0.010582	-0.044036	2142.7705	0.88618	3032.4729	0.6022	712411.25	1.7043	6833.0977	-0.067909	603.0437	0.50029	544.9893	0.73097	0.010015	0.0027992	-0.50683	29385112	1.2891
008	2019-10-10t1442	1570736696.46	adult	186.0011	142.0008	-106.0005	3716.0256	0.41716	898.0731	1.2582	666.0354	0.97614	0.010596	-0.030406	2104.0772	0.81497	3394.8149	1.0979	678045.1875	1.2822	8658.292	0.8852	596.051	0.28213	545.9365	0.6767	0.010016	0.0040211	-1.1399	31123398	1.6676
008	2019-10-10t1842	1570751095.82	adult	190.0009	146.0007	-102.0007	2992.676	-0.17238	923.1829	1.5171	700.4091	1.4063	0.010652	0.024313	2071.484	0.76661	2665.5371	0.17814	693310.375	1.4947	7567.4092	0.3672	583.399	-0.034217	531.2135	0.26145	0.010002	-0.010601	-1.2381	30157060	1.4073
008	2019-10-10t2242	1570765495.36	adult	194.0008	150.0005	-98.0008	2595.7571	-0.48759	910.2289	1.4166	697.5157	1.3807	0.01061	-0.016825	1938.0837	0.47306	2384.7296	-0.1573	686312.5625	1.4287	5954.9443	-0.42592	508.428	-1.5047	463.1574	-1.3907	0.010015	0.0024537	-1.1357	27668652	0.81394
008	2019-10-11t0242	1570779895.64	adult	198.0008	154.0006	-94.0007	3044.0415	-0.076639	782.9435	0.24415	487.488	-1.2211	0.010568	-0.057615	2100.438	0.91017	2673.0055	0.25738	592688.25	0.28504	7561.9746	0.43696	575.9205	-0.30223	534.3229	0.20736	0.010009	-0.0036716	-1.2987	31935946	1.7564
008	2019-10-11t0642	1570794295.64	adult	202.0008	158.0006	-90.0007	3345.2598	0.21624	919.9296	1.5725	702.4238	1.4814	0.010596	-0.030442	2077.6353	0.8978	2796.1702	0.46172	694546.8125	1.5955	6999.3682	0.17876	584.9834	-0.18953	530.033	0.054728	0.010018	0.005969	-1.0871	28961942	1.0792
008	2019-10-11t1042	1570808696.01	adult	206.0009	162.0007	-86.0006	1907.7799	-1.0033	750.3352	0.019708	615.7951	0.41696	0.010568	-0.057565	1533.1214	-0.37511	1773.7242	-0.84862	568003.75	0.058968	5760.6782	-0.44255	609.0192	0.1988	565.421	0.83297	0.01	-0.01247	-1.2251	28623900	0.99918
008	2019-10-11t1442	1570823096.51	adult	210.0011	166.0009	-82.0005	3446.8945	0.38321	902.0964	1.5001	688.9441	1.3804	0.010695	0.065821	2127.9715	1.1213	3206.1878	1.1075	674768.125	1.4433	8471.4082	1.0319	591.0846	-0.16731	531.8871	0.01665	0.010006	-0.0062342	-0.82493	30008182	1.2954
008	2019-10-11t1842	1570837496.7	adult	214.0011	170.0009	-78.0004	2550.9714	-0.37453	781.296	0.42419	611.6277	0.4353	0.010582	-0.043995	1767.059	0.30594	2314.0807	-0.036708	590659.75	0.45475	7096.5103	0.33281	609.5903	0.13841	553.9178	0.51152	0.010013	0.00075069	-0.66505	30134488	1.3307
008	2019-10-11t2242	1570851896.43	adult	218.0011	174.0008	-74.0005	1778.9336	-1.0425	740.0344	0.098859	604.4458	0.38845	0.010596	-0.030566	1510.3236	-0.25967	1690.7922	-0.84105	558726	0.11928	4204.7886	-1.2093	567.469	-0.63878	520.1603	-0.29313	0.010016	0.0034077	-1.0241	28271306	0.95226
008	2019-10-12t0242	1570866295.88	adult	222.0009	178.0007	-70.0006	1746.8196	-1.0481	709.0435	-0.13402	651.3543	1.0521	0.01061	-0.017146	1250.4745	-0.84195	1582.9647	-0.95147	534618.75	-0.12281	6281.4058	-0.038905	583.6382	-0.36611	534.3151	0.026796	0.010012	-0.00075842	-1.2595	28855654	1.0895
008	2019-10-12t0642	1570880696.07	adult	226.001	182.0007	-66.0006	2429.1858	-0.38081	774.2518	0.56136	630.1884	0.82392	0.010596	-0.031013	1519.6563	-0.11728	2109.1788	-0.16644	584560.125	0.58252	6854.3677	0.3223	590.8374	-0.24875	532.5652	-0.022645	0.010012	-0.000821	-0.82503	29742754	1.2916
008	2019-10-12t1042	1570895097.12	adult	230.0013	186.001	-62.0003	2777.2275	-0.0083359	663.1067	-0.45481	451.5052	-1.533	0.010667	0.037332	1742.8983	0.50624	2379.4772	0.27697	497330	-0.47765	6015.4976	-0.10737	600.1046	-0.092445	540.0047	0.14746	0.010006	-0.0069192	-0.83996	28608188	1.0721
008	2019-10-12t1442	1570909496.78	adult	234.0012	190.0009	-58.0004	1944.62	-0.78395	706.2112	0.030426	541.2287	-0.28559	0.01061	-0.017689	1477.2438	-0.10415	1789.0302	-0.53391	532483.25	0.041949	4264.7358	-1.0773	575.2534	-0.54935	516.0849	-0.43033	0.010003	-0.0096213	-0.9703	24900416	0.31903
008	2019-10-12t1842	1570923896.28	adult	238.001	194.0008	-54.0005	1866.377	-0.83501	653.3688	-0.43143	538.5872	-0.28309	0.010652	0.02331	1353.2175	-0.36442	1711.1393	-0.60623	490679.9375	-0.44562	3951.9558	-1.2341	601.5839	-0.081864	546.9557	0.30604	0.010013	0.00020964	-0.84862	28838126	1.1584
008	2019-10-12t2242	1570938296.38	adult	242.001	198.0008	-50.0005	2825.1174	0.18636	723.4504	0.33579	559.1929	0.044285	0.010568	-0.058693	1506.1756	0.094551	2391.3609	0.48846	547652	0.37641	4843.4229	-0.67491	575.468	-0.56099	521.1725	-0.31806	0.010017	0.0044117	-1.004	27746766	0.95256
008	2019-10-13t0242	1570952696.77	adult	246.0012	202.0009	-46.0004	1830.5127	-0.81996	656.4747	-0.27716	545.598	-0.10349	0.01054	-0.085812	1217.8702	-0.6087	1596.2692	-0.69878	498264.3438	-0.22086	4612.0317	-0.78135	581.9907	-0.4488	525.5503	-0.21452	0.010013	-0.00016333	-0.79761	28829488	1.2003
008	2019-10-13t0642	1570967096.27	adult	250.001	206.0008	-42.0005	1342.9281	-1.3297	600.1214	-0.79524	540.834	-0.12826	0.010652	0.022978	1064.4294	-0.96935	1248.7761	-1.2209	450691.1875	-0.80765	4982.6724	-0.51646	586.8835	-0.36473	530.3179	-0.09927	0.010002	-0.011516	-0.84825	28693908	1.1951
008	2019-10-13t1042	1570981497.07	adult	254.0012	210.001	-38.0003	1722.9362	-0.88942	613.473	-0.59767	525.829	-0.30256	0.010624	-0.0045966	1184.0394	-0.59125	1557.8537	-0.67718	461945.1875	-0.59386	4927.7476	-0.51192	577.0012	-0.54981	523.701	-0.26162	0.010001	-0.012395	-0.96607	27751448	1.0219
008	2019-10-13t1442	1570995896.57	adult	258.0011	214.0009	-34.0004	1299.8912	-1.3631	624.7848	-0.41688	555.5406	0.1783	0.01061	-0.018407	1033.7865	-0.9565	1167.6724	-1.3048	471087.7188	-0.40447	4874.5234	-0.5061	583.8424	-0.42819	523.7551	-0.26037	0.010002	-0.010906	-0.76185	29243500	1.3575
008	2019-10-13t1842	1571010296.91	adult	262.0012	218.001	-30.0003	1233.8979	-1.4391	591.1223	-0.71513	544.7634	0.06654	0.010638	0.0088105	940.98	-1.1725	1152.2986	-1.3089	444523.9688	-0.71921	4789.9043	-0.52106	582.8088	-0.45038	521.6594	-0.31217	0.010012	-0.00096909	-0.76884	28172980	1.1574
008	2019-10-13t2242	1571024696.37	adult	266.001	222.0008	-26.0005	1954.171	-0.52859	659.5473	0.090978	531.7531	-0.082844	0.010596	-0.032347	1394.8139	0.19367	1713.8815	-0.25598	497958.2188	0.113	4926.001	-0.38486	589.1671	-0.3351	528.0145	-0.15281	0.010021	0.0076255	-0.75989	27103456	0.95648
008	2019-10-14t0242	1571039096.33	adult	270.001	226.0008	-22.0005	1282.2056	-1.3809	586.9445	-0.64152	525.4682	-0.13343	0.010652	0.022238	975.9143	-0.9796	1186.8085	-1.2009	440795.3125	-0.65418	4148.9131	-0.88805	573.218	-0.6344	523.1019	-0.27515	0.010018	0.0042776	-1.0842	28323850	1.2371
008	2019-10-14t0642	1571053496.92	adult	274.0012	230.001	-18.0003
008	2019-10-14t1042	1571067896.76	adult	278.0012	234.0009	-14.0004
008	2019-10-14t1442	1571082297.13	adult	282.0013	238.001	-10.0003
008	2019-10-14t1859	1571097711.42	adult	286.283	242.2828	-5.7185
008	2019-10-14t2242	1571111099.2	adult	290.0018	246.0016	-1.9997
008	2019-10-15t0242	1571125497.14	dead	294.0013	250.001	1.9997
009	2019-10-02t1459	1570046527.38	egg	-1.8569	-49.7141	-297.7155
009	2019-10-02t1842	1570059897.34	larva	1.8569	-46.0002	-294.0016
009	2019-10-02t2242	1570074297.27	larva	5.8569	-42.0002	-290.0017
009	2019-10-03t0242	1570088697.45	larva	9.857	-38.0002	-286.0016
009	2019-10-03t0642	1570103097.31	larva	13.8569	-34.0002	-282.0017
009	2019-10-03t1042	1570117497.26	larva	17.8569	-30.0002	-278.0017
009	2019-10-03t1442	1570131897.39	larva	21.857	-26.0002	-274.0016
009	2019-10-03t1842	1570146297.98	larva	25.8571	-22	-270.0015
009	2019-10-03t2242	1570160697.56	larva	29.857	-18.0001	-266.0016
009	2019-10-04t0242	1570175097.52	larva	33.857	-14.0002	-262.0016	2107.7178	-0.51754	513.5161	-0.9976	300.9836	-1.3707	0.010624	-0.0030771	1562.0699	-0.25494	2027.074	-0.34198	386677.5938	-0.99537	2107.7178	-1.875	321.0213	-1.1332	240.6183	-1.3291	0.010043	0.024859	-1.3267	5913212	-1.9872
009	2019-10-04t0642	1570189498.14	larva	37.8572	-10	-258.0014	1679.6971	-0.82636	520.372	-1.0442	354.3093	-0.88057	0.010652	0.024325	1306.5433	-0.86956	1569.3871	-0.83416	390799.375	-1.0549	5343.8384	0.22365	405.8064	-0.17814	257.0573	-1.2151	0.01004	0.022364	0.51221	8568602	-1.1885
009	2019-10-04t1042	1570203897.7	larva	41.857	-6.0001	-254.0015	2271.6355	-0.45659	592.5662	-0.48757	390.9854	-0.58676	0.010624	-0.0031623	1681.9455	-0.074709	2096.7955	-0.3222	446202.3125	-0.48577	5691.626	0.38802	396.8035	-0.33261	285.894	-0.92423	0.01001	-0.0068029	0.50373	11059310	-0.48019
009	2019-10-04t1442	1570218298.19	larva	45.8572	-2	-250.0014	2364.4375	-0.41792	765.4738	0.98974	522.3607	0.78806	0.01071	0.079573	1846.0291	0.24914	2237.6674	-0.20166	571808.875	0.93548	6714.4536	0.98203	521.4003	1.2118	430.6592	1.0289	0.010002	-0.014079	1.6568	16784920	1.4833
009	2019-10-04t1842	1570232697.96	adult	49.8571	2	-246.0015	2653.3757	-0.24396	639.7195	-0.27398	419.7719	-0.5127	0.010624	-0.0032474	1758.0227	0.0085207	2324.4212	-0.13561	481708.75	-0.27218	6771.5474	0.9406	486.287	0.74159	426.1541	0.90188	0.010008	-0.0080789	1.347	17298202	1.3623
009	2019-10-04t2242	1570247097.84	adult	53.8571	5.9999	-242.0015	2534.5415	-0.34882	712.3037	0.27916	461.1724	-0.16896	0.010596	-0.030592	1913.6868	0.31506	2248.3654	-0.24222	537789.3125	0.29838	4956.3857	-0.2826	473.855	0.54746	413.3911	0.64369	0.010021	0.0054636	0.56323	18205508	1.3995
009	2019-10-05t0242	1570261497.93	adult	57.8571	10	-238.0015	4451.1152	0.96873	780.6901	0.79094	507.2612	0.2248	0.010624	-0.0033375	2164.8358	0.83782	3483.22	1.068	587859.625	0.79328	5485.5156	-0.018905	368.8553	-0.96961	315.9035	-0.92995	0.010014	-0.000987	0.28415	16059958	0.29279
009	2019-10-05t0642	1570275898.38	adult	61.8572	14.0001	-234.0014	3474.8721	0.26858	832.2562	1.1481	629.9492	1.47	0.010652	0.02406	1829.6951	0.042585	2661.3729	0.15674	625024.375	1.1309	3875.2598	-1.072	339.7364	-1.4883	283.5987	-1.563	0.010016	0.0017952	-0.69593	16145632	0.048456
009	2019-10-05t1042	1570290298.97	adult	65.8574	18.0002	-230.0012	1415.7399	-1.2193	694.0251	-0.20044	608.8151	1.1067	0.010624	-0.0034326	1183.4893	-1.4553	1345.0434	-1.3246	522600.9375	-0.19844	7080.9858	0.80467	486.7003	0.62967	432.9659	0.71716	0.010004	-0.010065	0.37556	21845058	1.8595
009	2019-10-05t1442	1570304698.93	adult	69.8574	22.0002	-226.0012	2699.8892	-0.32484	713.5573	-0.12516	495.0952	-0.27087	0.010638	0.010228	1826.7594	-0.044718	2259.301	-0.33793	536595.0625	-0.13153	8897.9883	1.8009	387.5457	-0.97892	347.1878	-0.80006	0.010017	0.003905	-0.36747	20969324	1.2603
009	2019-10-05t1842	1570319097.85	adult	73.8571	25.9999	-222.0015	6534.0166	2.4487	910.1155	1.5276	591.2817	0.67007	0.010652	0.023936	2406.6376	1.2274	3960.078	1.5677	683496.75	1.5095	8679.2051	1.5781	426.582	-0.44241	387.8944	-0.22802	0.010021	0.0085597	-0.49776	19368528	0.42656
009	2019-10-05t2242	1570333498.14	adult	77.8572	30	-218.0014	3818.3601	0.45242	762.9488	0.11913	468.8283	-0.78188	0.010681	0.05151	2258.3347	0.85363	3210.9761	0.70057	571448.625	0.085534	5951.6167	-0.078254	369.7471	-1.5136	325.3431	-1.4584	0.010012	0.00037695	-0.53068	22526472	1.276
009	2019-10-06t0246	1570348187.45	adult	81.9375	34.0804	-213.9211	1445.4485	-1.3298	611.4755	-1.3171	521.454	-0.31956	0.010554	-0.071515	1224.7263	-1.5321	1376.9889	-1.4519	463498.4375	-1.28	4377.3911	-1.033	352.222	-1.9732	313.1617	-1.8433	0.010011	-0.00092939	-1.0944	19703296	0.059233
009	2019-10-06t0646	1570362541.57	adult	85.9248	38.0676	-209.9338	3801.3708	0.40474	971.4431	1.771	722.78	1.7603	0.01061	-0.017214	2165.6284	0.56792	3084.3684	0.51294	732468.125	1.7859	9543.207	1.7474	505.9819	0.7127	455.8522	0.6812	0.010002	-0.0096838	0.26936	24586672	1.4934
009	2019-10-06t1045	1570376892.08	adult	89.911	42.0539	-205.9475	1448.6748	-1.3802	750.5742	-0.23329	724.8992	1.7053	0.010638	0.010192	1230.43	-1.5862	1355.2236	-1.5441	564431.75	-0.23987	6496.2002	-0.023319	406.7291	-1.2768	367.8637	-1.1296	0.010002	-0.0089722	-0.34321	22283874	0.55136
009	2019-10-06t1443	1570391162.37	adult	93.875	46.0179	-201.9836	2607.811	-0.52387	837.5435	0.48335	652.8848	0.86466	0.01061	-0.017123	1954.4112	0.051525	2455.5111	-0.26265	631507.75	0.49551	2834.9822	-2.0068	414.9536	-1.2741	374.2918	-1.1534	0.010006	-0.0047408	-0.6523	20983372	-0.020196
009	2019-10-06t1842	1570405498.78	adult	97.8573	50.0002	-198.0012	3266.3318	-0.037167	845.4985	0.51704	596.2184	0.2021	0.010724	0.093284	2240.8184	0.70563	3007.0109	0.38352	630741.875	0.44993	7494.1934	0.30234	507.0916	0.36687	457.3163	0.3597	0.01	-0.011021	-0.37797	23427632	0.64437
009	2019-10-06t2242	1570419898.44	adult	101.8572	54.0001	-194.0013	2635.9138	-0.52547	786.9081	-0.027204	571.6298	-0.10395	0.010582	-0.044314	1929.2464	-0.016721	2243.3197	-0.53977	594902.5	0.0027281	9966.2705	1.4249	503.6415	0.16695	458.06	0.25776	0.010002	-0.0092883	0.2373	23364936	0.51082
009	2019-10-07t0242	1570434298.44	adult	105.8572	58.0001	-190.0013	1949.1357	-1.0576	780.0124	-0.10482	626.4247	0.45728	0.010596	-0.03074	1577.7869	-0.83633	1805.823	-1.0744	588909.375	-0.084205	8760.4268	0.74418	554.1563	1.0447	496.9972	0.94907	0.010019	0.007609	0.045458	23784390	0.54699
009	2019-10-07t0642	1570448698.49	adult	109.8573	62.0001	-186.0013	1755.2068	-1.2127	670.7535	-1.0845	543.0899	-0.46448	0.010753	0.1212	1461.9755	-1.1052	1658.7262	-1.2572	499040.6562	-1.1531	3801.7971	-1.6549	441.9649	-1.3241	398.1546	-1.2096	0.010015	0.0038023	-1.0062	22639208	0.10349
009	2019-10-07t1042	1570463098.33	adult	113.8572	66.0001	-182.0014	4127.9658	0.62413	824.0405	0.28354	524.5452	-0.68121	0.01061	-0.017163	2462.7772	1.2798	3422.1425	0.90144	621326.5	0.29532	7822.7783	0.17434	453.1453	-1.2195	392.6943	-1.4363	0.010005	-0.0065056	-0.68607	24051142	0.4745
009	2019-10-07t1442	1570477498.6	adult	117.8573	70.0001	-178.0013	3247.241	-0.056071	838.1961	0.41841	623.6635	0.39119	0.01061	-0.017202	2155.3673	0.56945	2991.9879	0.38312	631999.875	0.43028	9589.3369	0.93431	558.596	0.81688	490.0177	0.54178	0.01002	0.0087072	0.01643	26035044	1.0245
009	2019-10-07t1842	1570491899.15	adult	121.8574	74.0003	-174.0011	1480.9116	-1.4356	683.3801	-0.96791	562.0806	-0.28891	0.010624	-0.0035523	1255.8493	-1.5756	1374.7895	-1.605	514585.25	-0.96484	2812.9858	-2.1486	450.1781	-1.4948	383.9779	-1.8285	0.010002	-0.0089429	-0.03411	17283236	-1.7257
009	2019-10-07t2242	1570506299.5	adult	125.8575	78.0004	-170.001	2102.5994	-0.94876	702.5778	-0.78862	587.9392	-0.0064638	0.01061	-0.017216	1488.3941	-1.0037	1874.2844	-0.98338	529743.625	-0.77728	3523.3821	-1.8347	440.3571	-1.7925	397.9877	-1.6167	0.010004	-0.0066839	-1.0525	24209070	0.34916
009	2019-10-08t0242	1570520699.23	adult	129.8575	82.0003	-166.0011	3336.77	0.020428	770.9471	-0.15648	513.1927	-0.84446	0.010652	0.023907	2114.8317	0.53789	2859.6062	0.24406	578981.25	-0.17282	7036.5161	-0.28031	459.7791	-1.4815	403.7891	-1.5754	0.010008	-0.0027441	-0.84262	26461210	0.98163
009	2019-10-08t0642	1570535098.97	adult	133.8574	86.0002	-162.0012	1197.8894	-1.6615	660.4124	-1.1647	632.7299	0.49945	0.010652	0.023913	1071.0536	-2.0079	1135.9512	-1.8933	495969.6875	-1.1781	6837.8774	-0.37086	547.2432	0.24575	496.0819	0.39173	0.010012	0.00066676	-0.41529	22738502	-0.18219
009	2019-10-08t1042	1570549499.44	adult	137.8575	90.0004	-158.0011	1854.6951	-1.1468	636.4544	-1.3827	488.5885	-1.1337	0.01061	-0.017196	1400.3607	-1.1884	1626.4198	-1.281	479886.625	-1.3723	6352.4351	-0.58199	452.7141	-1.7889	406.6544	-1.6727	0.01	-0.011162	-1.2313	24763460	0.38512
009	2019-10-08t1442	1570563900.33	adult	141.8578	94.0006	-154.0008	1747.387	-1.2354	719.9614	-0.59778	636.9128	0.56008	0.010638	0.010174	1457.2851	-1.0366	1658.1711	-1.2398	541411	-0.60433	4763.6426	-1.2811	463.9969	-1.6272	411.2361	-1.6458	0.010013	0.001769	-0.71729	21455218	-0.61924
009	2019-10-08t1842	1570578300.17	adult	145.8577	98.0006	-150.0009	1313.9081	-1.5855	752.5688	-0.2808	665.1153	0.89333	0.010638	0.010157	1158.6682	-1.7706	1231.9147	-1.7723	565931.75	-0.28778	4026.6755	-1.6029	569.7989	0.51065	522.515	0.80765	0.010022	0.010474	-0.64061	25187390	0.44598
009	2019-10-08t2242	1570592698.91	adult	149.8574	102.0002	-146.0012	2604.7466	-0.55772	784.0818	0.029812	610.1734	0.26718	0.010767	0.13512	1755.2282	-0.26458	2244.4814	-0.50051	582572.75	-0.065832	5971.9604	-0.712	535.763	-0.2632	479.6943	-0.2278	0.010019	0.0078917	-0.51455	24597952	0.25096
009	2019-10-09t0242	1570607099.54	adult	153.8575	106.0004	-142.001	2444.0522	-0.68751	788.7497	0.089717	619.4188	0.3818	0.01061	-0.017279	1687.8734	-0.41621	2217.5179	-0.52969	594717.25	0.1022	8118.5884	0.2917	510.1176	-0.86088	462.9928	-0.6763	0.010015	0.0035428	-0.44723	28829808	1.4268
009	2019-10-09t0642	1570621499.92	adult	157.8577	110.0005	-138.0009	1782.2345	-1.2249	708.7365	-0.65451	513.6543	-0.85765	0.010652	0.023833	1532.188	-0.79001	1721.196	-1.1525	532261.125	-0.67011	6865.7295	-0.25048	563.5865	0.18462	508.415	0.30798	0.010015	0.0035695	-0.90235	25998812	0.60105
009	2019-10-09t1042	1570635899.93	adult	161.8577	114.0005	-134.0009	2680.2393	-0.4954	774.1526	-0.018037	553.4212	-0.39092	0.010596	-0.030864	2069.69	0.58894	2519.6797	-0.13199	584485.25	0.0040958	7666.377	0.15739	574.864	0.34626	517.6621	0.45756	0.010013	0.0012369	-0.47212	25319308	0.39102
009	2019-10-09t1442	1570650300.44	adult	165.8578	118.0007	-130.0008	1385.1429	-1.5598	675.4926	-0.94931	576.2032	-0.12133	0.01061	-0.017154	1096.3167	-1.8573	1215.6395	-1.7923	509321.4375	-0.93856	6142.6924	-0.52464	558.5764	-0.059814	504.1931	0.076244	0.010002	-0.0092364	-0.93636	26246944	0.61804
009	2019-10-09t1842	1570664700.18	adult	169.8577	122.0006	-126.0009	3044.1108	-0.19147	802.1599	0.2777	585.3864	-0.012552	0.01071	0.079379	1805.1053	-0.037218	2460.374	-0.18798	599213.4375	0.21875	5803.9521	-0.65765	601.1292	0.72239	536.2013	0.75131	0.010019	0.0071341	-0.35213	26819978	0.74269
009	2019-10-09t2242	1570679100.72	adult	173.8579	126.0007	-122.0007	4983.5781	1.43	883.8621	1.0763	676.2422	1.0892	0.010624	-0.0033125	2088.9579	0.7047	3224.2565	0.81131	665548.1875	1.0786	5476.3125	-0.79159	594.9163	0.5143	529.1316	0.51423	0.010017	0.0053523	-0.35764	26369072	0.6016
009	2019-10-10t0242	1570693499.73	adult	177.8576	130.0005	-118.001	3383.584	0.10654	795.5852	0.24348	608.1718	0.26296	0.010695	0.065666	1826.977	0.066519	2570.0562	-0.018228	595097.75	0.19493	5448.1475	-0.78338	543.8476	-0.57138	484.4702	-0.60279	0.010007	-0.0050832	-0.19392	25597818	0.38796
009	2019-10-10t0642	1570707899.87	adult	181.8576	134.0005	-114.0009	1434.2322	-1.5211	682.3381	-0.82456	606.3862	0.24152	0.01061	-0.016809	1243.3829	-1.3681	1361.242	-1.5701	514482.9688	-0.81348	4998.4604	-0.98649	529.7822	-0.91604	475.1231	-0.89763	0.010003	-0.0094345	-0.45009	25105320	0.25241
009	2019-10-10t1042	1570722301.14	adult	185.858	138.0009	-110.0006	2570.6892	-0.55165	819.2413	0.50482	636.6596	0.61442	0.010638	0.010601	1794.6533	0.043762	2343.0268	-0.27304	616069.5	0.49619	2577.7402	-2.1894	585.6514	0.085961	518.1758	0.03144	0.010019	0.0070194	-0.48825	23322982	-0.18165
009	2019-10-10t1442	1570736701.26	adult	189.858	142.0009	-106.0006	2492.5645	-0.59767	898.6122	1.2828	715.0228	1.5864	0.01061	-0.0168	1975.2824	0.5276	2213.7719	-0.41271	677553.625	1.2952	4311.6938	-1.2935	558.3586	-0.50582	497.9647	-0.51173	0.010004	-0.0082238	-0.03493	28465124	1.0151
009	2019-10-10t1842	1570751100.68	adult	193.8579	146.0007	-102.0007	2197.0312	-0.82875	705.226	-0.52545	529.3466	-0.70447	0.010624	-0.0031561	1620.5203	-0.30859	1929.7149	-0.75408	531035.1875	-0.523	3995.0837	-1.4347	518.7045	-1.3106	461.3928	-1.4296	0.010007	-0.0052669	-0.54351	25295144	0.27344
009	2019-10-10t2242	1570765500.08	adult	197.8577	150.0006	-98.0009	3180.3879	0.039647	898.6142	1.3351	749.5667	2.0452	0.01061	-0.016828	2022.1734	0.71781	2521.5986	0.057368	677555.125	1.3469	6407.4019	-0.1631	602.6917	0.1954	534.2501	0.20817	0.010022	0.0095833	0.24855	26400308	0.51939
009	2019-10-11t0242	1570779900.41	adult	201.8578	154.0006	-94.0008	1359.6332	-1.5041	740.1296	-0.12189	696.6083	1.4079	0.010596	-0.030443	1118.8245	-1.4363	1244.0621	-1.5869	558797.8125	-0.10136	4998.3911	-0.86948	604.9585	0.1784	561.8361	0.79655	0.010018	0.005225	-0.74973	23672630	-0.082559
009	2019-10-11t0642	1570794300.48	adult	205.8578	158.0007	-90.0008	2915.0825	-0.12371	801.4808	0.49979	651.5865	0.86894	0.010681	0.051928	1689.2966	0.002133	2169.6084	-0.3246	600309.125	0.46094	5137.4307	-0.77282	597.9457	3.7632e-05	528.2941	-0.028714	0.010014	0.0011175	0.059505	26393326	0.51718
009	2019-10-11t1042	1570808700.87	adult	209.8579	162.0008	-86.0007	1525.8633	-1.3155	521.7917	-2.0846	371.8836	-2.6652	0.010624	-0.0030691	1137.9518	-1.2814	1403.1234	-1.3062	392909.125	-2.0798	3621.2988	-1.5596	501.5385	-1.7824	445.2708	-2.0026	0.010008	-0.0042983	-0.52316	28614278	0.99741
009	2019-10-11t1442	1570823101.32	adult	213.858	166.0009	-82.0005	1676.7836	-1.1588	657.1848	-0.75267	490.8615	-1.1241	0.010596	-0.030395	1326.9413	-0.76726	1519.453	-1.114	496174.5312	-0.73329	3037.5527	-1.8606	607.8835	0.10836	552.4596	0.47769	0.010012	-0.00014228	-0.65812	25377922	0.32323
009	2019-10-11t1842	1570837501.49	adult	217.8581	170.0009	-78.0005	3234.7673	0.28197	780.8891	0.48628	612.9723	0.49857	0.01061	-0.016933	1798.314	0.44396	2436.9923	0.18262	588790.375	0.49729	5349.0776	-0.58471	621.3085	0.33142	538.6813	0.14397	0.010007	-0.0052882	-0.039039	23654456	-0.019943
009	2019-10-11t2242	1570851901.23	adult	221.858	174.0009	-74.0006	1743.8925	-1.0517	716.9008	-0.060942	603.1241	0.41424	0.010624	-0.0034693	1401.8065	-0.47042	1600.7232	-0.92804	539826.25	-0.05887	4612.1235	-0.96339	602.6989	-0.022892	530.8465	-0.054905	0.01001	-0.0026103	-0.28853	26311424	0.55607
009	2019-10-12t0242	1570866300.66	adult	225.8579	178.0007	-70.0007	2100.2134	-0.69257	691.3812	-0.24309	568.5217	0.00033772	0.010624	-0.0037058	1516.715	-0.12676	1942.1008	-0.40549	520610.0312	-0.2406	4853.1094	-0.80123	600.9371	-0.066665	523.4834	-0.23797	0.010022	0.0094733	-0.17462	24883606	0.27645
009	2019-10-12t0642	1570880700.86	adult	229.8579	182.0008	-66.0007	1629.3461	-1.1163	653.4132	-0.55163	569.4839	0.055384	0.010624	-0.0038845	1181.0497	-0.91288	1468.6837	-1.0432	492020.125	-0.54855	4603.4707	-0.91239	570.5782	-0.62368	492.0839	-0.99463	0.010015	0.0017882	-0.16711	23473588	0.0017196
009	2019-10-12t1042	1570895101.96	adult	233.8582	186.0011	-62.0004	1892.0105	-0.83681	699.0388	-0.042627	586.9335	0.33569	0.01061	-0.017685	1412.6487	-0.2712	1723.3793	-0.63245	527075.25	-0.031092	4662.1641	-0.8484	589.2608	-0.29649	499.8442	-0.81883	0.010002	-0.010934	0.023771	21503894	-0.38847
009	2019-10-12t1442	1570909501.62	adult	237.8581	190.001	-58.0005	1774.141	-0.92913	691.5488	-0.053008	596.9841	0.52066	0.010681	0.050905	1296.7616	-0.51249	1586.2903	-0.79613	517970.0312	-0.087079	4861.6987	-0.69954	608.3107	0.039907	508.6149	-0.61578	0.010022	0.0095576	0.12149	21364482	-0.39711
009	2019-10-12t1842	1570923901.14	adult	241.858	194.0009	-54.0006	1470.7399	-1.2197	593.6458	-0.97492	539.1903	-0.23657	0.010582	-0.04513	1048.4983	-1.1084	1157.8331	-1.4179	448796.25	-0.94705	4795.874	-0.70466	596.379	-0.18192	504.8754	-0.71172	0.010019	0.0063223	-0.059358	21904404	-0.26401
009	2019-10-12t2242	1570938301.28	adult	245.858	198.0009	-50.0005	1724.5363	-0.93384	638.2893	-0.46484	531.6331	-0.3026	0.010624	-0.0043441	1253.9165	-0.51465	1598.7286	-0.69638	480631.8438	-0.46151	4661.4844	-0.75229	587.4727	-0.34898	491.8265	-1.0337	0.010021	0.0080112	-0.011746	21163116	-0.39723
009	2019-10-13t0242	1570952701.66	adult	249.8581	202.001	-46.0004	1663.0619	-0.97861	631.5827	-0.47254	544.3995	-0.078668	0.010652	0.022983	1201.2819	-0.60091	1501.8627	-0.81131	474318.625	-0.48637	3944.5559	-1.166	567.962	-0.70968	486.3972	-1.1722	0.010012	-0.00078958	-0.077769	23881664	0.19084
009	2019-10-13t0642	1570967101.17	adult	253.858	206.0009	-42.0006	1493.1444	-1.1505	593.5795	-0.80782	519.5264	-0.39573	0.010724	0.092105	1128.1824	-0.74684	1393.4792	-0.95282	442810.3125	-0.86124	4531.8345	-0.76604	590.6308	-0.30009	497.4166	-0.90744	0.010024	0.010412	0.037204	20976844	-0.39375
009	2019-10-13t1042	1570981501.88	adult	257.8582	210.0011	-38.0004	1415.4023	-1.2279	597.1602	-0.71186	508.3174	-0.52029	0.01061	-0.018402	1085.6636	-0.81301	1313.4863	-1.0552	450258.8125	-0.69931	4742.8477	-0.5936	579.0527	-0.51613	485.6822	-1.2015	0.010008	-0.0053806	-0.11211	21928724	-0.17365
009	2019-10-13t1442	1570995901.43	adult	261.8581	214.0009	-34.0005	1629.0343	-0.95895	573.6216	-0.90532	443.9852	-1.444	0.010638	0.008816	1167.579	-0.52766	1455.888	-0.77152	431363.4375	-0.90879	4320.7939	-0.83681	594.3747	-0.23667	490.564	-1.0856	0.010005	-0.0081656	0.069757	21683384	-0.20401
009	2019-10-13t1842	1571010301.79	adult	265.8582	218.001	-30.0004	1695.6354	-0.8566	599.2071	-0.5696	519.9866	-0.26327	0.01061	-0.01871	1132.4347	-0.57255	1500.3964	-0.64961	451802.125	-0.5567	5587.771	0.068812	600.9934	-0.11557	499.8179	-0.85858	0.010005	-0.0084442	0.10163	21624944	-0.19562
009	2019-10-13t2242	1571024701.21	adult	269.858	222.0009	-26.0006	1398.8876	-1.2269	573.8196	-0.78901	499.4679	-0.53607	0.010582	-0.046091	1056.5425	-0.74153	1254.6114	-1.0727	433807.625	-0.75888	3747.2815	-1.1736	592.9647	-0.26598	495.2897	-0.97572	0.010011	-0.0029029	0.16998	22331052	-0.026539
009	2019-10-14t0242	1571039101.16	adult	273.858	226.0009	-22.0006	1473.426	-1.1216	582.9456	-0.6281	510.3051	-0.32677	0.01061	-0.019017	1055.0297	-0.69315	1375.3023	-0.80608	439541	-0.61467	3738.344	-1.1557	595.5993	-0.21764	497.905	-0.91324	0.010019	0.0056096	0.16133	21697682	-0.13997
009	2019-10-14t0642	1571053501.8	adult	277.8582	230.001	-18.0004	1288.8324	-1.3864	566.8226	-0.7518	502.7958	-0.40339	0.01061	-0.019162	946.0613	-0.97875	1138.9191	-1.2576	427384.2188	-0.73799	3607.0244	-1.2303	593.7988	-0.25206	498.9896	-0.88901	0.010024	0.01064	0.13471	22213420	-0.010835
009	2019-10-14t1042	1571067901.61	adult	281.8581	234.001	-14.0005
009	2019-10-14t1442	1571082302.14	adult	285.8583	238.0011	-10.0003
009	2019-10-14t1859	1571097716.61	adult	290.1401	242.2829	-5.7185
009	2019-10-14t2242	1571111104.19	adult	293.8588	246.0017	-1.9997
009	2019-10-15t0242	1571125502.32	dead	297.8583	250.0012	1.9997
010	2019-10-02t1459	1570046531.92	egg	-1.857	-53.714	-281.7152
010	2019-10-02t1842	1570059902	larva	1.857	-50.0001	-278.0013
010	2019-10-02t2242	1570074301.98	larva	5.8569	-46.0001	-274.0013
010	2019-10-03t0242	1570088702.25	larva	9.857	-42.0001	-270.0012
010	2019-10-03t0642	1570103102.03	larva	13.857	-38.0001	-266.0013
010	2019-10-03t1042	1570117501.9	larva	17.8569	-34.0002	-262.0013
010	2019-10-03t1442	1570131902.06	larva	21.857	-30.0001	-258.0013
010	2019-10-03t1842	1570146302.74	larva	25.8572	-25.9999	-254.0011
010	2019-10-03t2242	1570160702.21	larva	29.857	-22.0001	-250.0012
010	2019-10-04t0242	1570175102.2	larva	33.857	-18.0001	-246.0012	8962.2402	3.9913	869.8224	2.3121	504.8542	1.0035	0.010624	-0.0030771	2956.9137	2.8552	5833.8031	3.4906	654976.3125	2.3118	8962.2402	2.7009	620.6324	2.3771	494.7567	2.0402	0.010024	0.0053127	-0.75351	3900675	-2.8245
010	2019-10-04t0642	1570189502.79	larva	37.8572	-13.9999	-242.0011	5218.5254	1.5262	633.5266	0.0028153	349.2573	-0.93906	0.01061	-0.016789	2110.1121	0.92532	3875.1942	1.5165	477679	0.012175	5218.5254	0.14077	449.5854	0.34979	316.7347	-0.40554	0.010007	-0.010798	0.019934	7637556	-1.569
010	2019-10-04t1042	1570203902.36	larva	41.8571	-10	-238.0012	2732.2324	-0.14716	944.1525	2.7527	757.8387	3.6354	0.01071	0.079615	1920.947	0.45998	2446.3128	0.038538	705281.875	2.6844	6205.3965	0.72423	815.8761	4.8731	534.4774	2.528	0.010004	-0.01347	3.4861	10928660	-0.53264
010	2019-10-04t1442	1570218302.82	larva	45.8572	-5.9999	-234.0011	2988.9763	0.0059957	903.0788	2.2527	648.9257	2.236	0.010582	-0.0441	2267.4343	1.1933	2678.8707	0.25927	682727.5625	2.2874	4126.478	-0.69176	429.9714	0.04099	326.1179	-0.45824	0.010024	0.0076758	0.71017	12052958	-0.38357
010	2019-10-04t1842	1570232702.59	larva	49.8571	-2	-230.0011	6690.4268	2.5244	895.7955	2.0663	555.5195	1.0307	0.010681	0.05179	2503.3664	1.6806	4561.5069	2.2296	670950.875	2.0249	10523.2148	3.3358	647.3173	2.8694	527.1399	2.3743	0.010009	-0.0072791	2.3178	17915152	1.6016
010	2019-10-04t2242	1570247102.4	adult	53.8571	2	-226.0012	1713.1934	-0.91777	549.7758	-1.1997	407.1446	-0.77944	0.010624	-0.0032917	1350.6608	-0.94961	1584.939	-0.952	413981.125	-1.1981	6770.061	0.85931	449.2141	0.21108	361.3269	-0.13495	0.010025	0.009626	0.4434	15100782	0.21493
010	2019-10-05t0242	1570261502.5	adult	57.8571	6	-222.0011	3187.8801	0.084761	991.2167	2.6981	754.3195	2.9989	0.010596	-0.030637	2328.0546	1.2049	2978.2757	0.52135	748368.625	2.7251	4942.2031	-0.35601	506.1085	0.96913	425.7831	0.75721	0.010029	0.013816	0.91501	12212904	-1.1519
010	2019-10-05t0642	1570275902.93	adult	61.8572	10.0001	-218.001	1971.1515	-0.79449	697.7	-0.065439	564.7519	0.74254	0.010596	-0.030685	1632.6824	-0.40105	1845.0417	-0.73761	526763.5	-0.046686	6084.7534	0.27834	496.3603	0.80532	460.9806	1.2365	0.010007	-0.0068197	0.54527	17508612	0.5525
010	2019-10-05t1042	1570290303.56	adult	65.8574	14.0003	-214.0008	1880.8004	-0.88709	742.9388	0.23881	631.9815	1.3636	0.010652	0.024013	1499.3572	-0.74301	1695.564	-0.93588	557947.0625	0.22337	7082.1772	0.80539	447.0049	0.025642	403.4399	0.23757	0.010005	-0.0083772	-0.19142	19568532	1.0303
010	2019-10-05t1442	1570304703.49	adult	69.8574	18.0003	-210.0009	3028.8201	-0.087407	725.0469	-0.022415	472.7398	-0.51731	0.010638	0.010228	2073.8465	0.51329	2565.4348	0.0057691	545235.25	-0.028851	4494.0635	-0.80884	420.4222	-0.45791	353.7383	-0.69041	0.010008	-0.0049958	-0.60924	18693654	0.44392
010	2019-10-05t1842	1570319102.4	adult	73.8571	22	-206.0012	4117.854	0.68633	981.3085	2.1617	691.2406	1.7659	0.010667	0.037713	2585.4815	1.632	3499.8075	1.0445	735981.375	2.1307	5221.2383	-0.43872	560.7651	1.7765	505.433	1.802	0.010023	0.010701	0.16822	22154708	1.4102
010	2019-10-05t2242	1570333502.84	adult	77.8572	26.0001	-202.001	1864.8932	-0.98684	616.1828	-1.1828	422.183	-1.2907	0.010596	-0.030826	1537.9573	-0.77857	1647.5034	-1.0982	465218.0312	-1.1669	8957.4727	1.6461	508.8387	0.88781	494.7526	1.5619	0.010007	-0.0055898	-0.88679	20340316	0.51743
010	2019-10-06t0246	1570348192.85	adult	81.9377	30.0807	-197.9205	5457.0771	1.6537	784.6044	0.21221	516.9752	-0.36818	0.010652	0.023908	2145.9845	0.55831	3750.1919	1.309	589237.875	0.19629	7334.6108	0.63217	377.9622	-1.5102	340.1924	-1.346	0.010015	0.0030929	-1.008	19474122	-0.018823
010	2019-10-06t0646	1570362546.86	adult	85.925	34.0679	-193.9333	5511.791	1.6857	1080.5208	2.7308	727.2573	1.8087	0.010638	0.010158	3105.6795	2.7046	4469.4274	2.1373	812551.625	2.7224	8481.4951	1.1641	606.8042	2.5809	555.6987	2.5668	0.010005	-0.0061056	0.21223	24380786	1.4245
010	2019-10-06t1045	1570376897.25	adult	89.9112	38.0541	-189.947	2492.4714	-0.59462	801.417	0.21367	565.6827	-0.013196	0.010624	-0.0035123	1918.4244	-0.016139	2295.1908	-0.43471	603467	0.21607	7901.5752	0.72516	405.3382	-1.3031	361.8909	-1.2448	0.01001	-0.0014011	-0.48654	19923184	-0.22732
010	2019-10-06t1443	1570391167.33	adult	93.8751	42.018	-185.9831	5161.4253	1.4063	845.8085	0.55609	512.8784	-0.64503	0.01061	-0.017123	2660.5182	1.6722	4038.6852	1.6177	637739.625	0.56836	7393.5576	0.34856	432.045	-0.94558	392.6505	-0.7926	0.010019	0.0075243	0.0074414	20440914	-0.19696
010	2019-10-06t1842	1570405503.45	adult	97.8574	46.0003	-182.0009	5360.9961	1.5529	1090.3818	2.6775	810.6789	2.5136	0.01061	-0.017086	2693.1596	1.7511	3934.8873	1.4928	822147.875	2.6926	5360.9961	-0.76927	517.1562	0.56307	459.9079	0.41153	0.010012	0.00051469	-0.10164	20610744	-0.26414
010	2019-10-06t2242	1570419903.06	adult	101.8572	50.0002	-178.001	5714.1626	1.8217	1063.7411	2.4221	728.9323	1.5922	0.010624	-0.0034183	2928.0995	2.3087	4345.4457	1.9895	800997	2.4239	9559.0684	1.2256	578.4564	1.6432	543.1075	1.986	0.010007	-0.0035857	-0.071993	24912958	1.0056
010	2019-10-07t0242	1570434303.01	adult	105.8572	54.0001	-174.001	4810.6011	1.1356	1023.5826	2.0572	686.054	1.1012	0.010596	-0.03074	2801.8289	2.0333	4030.4614	1.619	772804.875	2.0827	7644.3516	0.2105	610.9051	2.176	563.6952	2.3245	0.010003	-0.0082236	0.10909	26200498	1.3126
010	2019-10-07t0642	1570448703.09	adult	109.8573	58.0002	-170.001	4579.7778	0.9655	998.4063	1.834	733.8991	1.602	0.01061	-0.01713	2417.4078	1.1499	3476.9962	0.95758	752798.375	1.8469	7501.3657	0.078112	635.0111	2.5565	590.4203	2.8084	0.010001	-0.010101	-0.24514	27429940	1.6092
010	2019-10-07t1042	1570463102.98	adult	113.8572	62.0001	-166.001	2563.8196	-0.58951	850.8244	0.52305	627.9634	0.44358	0.010596	-0.030795	2024.162	0.23746	2388.0524	-0.36514	642372.4375	0.54506	9981.8955	1.1685	582.7244	1.4035	555.2404	2.0027	0.010002	-0.0092074	-0.54485	25635214	0.96846
010	2019-10-07t1442	1570477503.29	adult	117.8573	66.0002	-162.0009	1832.9712	-1.159	778.5828	-0.11705	706.4548	1.2968	0.010596	-0.030834	1385.7072	-1.2721	1579.2137	-1.3552	587830	-0.096168	3669.4338	-1.7538	440.0502	-1.5975	416.2996	-1.0361	0.010012	0.00062852	-1.5795	21141772	-0.48986
010	2019-10-07t1842	1570491903.81	adult	121.8575	70.0004	-158.0008	2030.2644	-1.0057	770.0555	-0.18527	621.5602	0.36641	0.01061	-0.01722	1660.8141	-0.60017	1895.1887	-0.96243	580621.875	-0.17364	8329.7002	0.32856	440.9403	-1.6839	399.5316	-1.492	0.010005	-0.0057427	-1.3106	23357488	0.14022
010	2019-10-07t2242	1570506304.03	adult	125.8575	74.0004	-154.0007	1701.4235	-1.2633	662.807	-1.15	534.0612	-0.60504	0.010596	-0.030848	1427.9436	-1.1503	1627.5528	-1.2888	500419.3125	-1.1309	4514.5972	-1.3934	507.0393	-0.42159	486.4276	0.31481	0.010009	-0.0017412	-1.416	21782410	-0.39045
010	2019-10-08t0242	1570520703.94	adult	129.8575	78.0004	-150.0007	4279.0298	0.7604	761.9428	-0.2389	498.7573	-1.0062	0.010596	-0.030837	2134.8337	0.58674	3553.1349	1.1048	575266.8125	-0.21795	8078.3936	0.18132	575.5623	0.90708	546.5031	1.5679	0.010021	0.01028	-1.2285	19929418	-0.99199
010	2019-10-08t0642	1570535103.59	adult	133.8574	82.0003	-146.0008	3893.8418	0.46	889.1445	0.94503	641.5894	0.59948	0.01061	-0.0172	2215.6529	0.80787	3301.9416	0.80082	670414.9375	0.95795	7989.0034	0.13852	621.1451	1.7753	577.8294	2.2069	0.010021	0.0098653	-0.68932	26033434	0.80426
010	2019-10-08t1042	1570549504.12	adult	137.8575	86.0005	-142.0007	2178.2615	-0.89143	665.1205	-1.1165	483.8445	-1.1877	0.01061	-0.017196	1506.9059	-0.92461	2015.2917	-0.79624	501500.8438	-1.1058	8377.1768	0.31597	535.8713	-0.062379	511.6882	0.67791	0.010019	0.007613	-1.2573	23962024	0.1475
010	2019-10-08t1442	1570563905.15	adult	141.8578	90.0007	-138.0004	4078.7036	0.61277	745.8842	-0.35561	520.5669	-0.77166	0.010667	0.037692	1968.8546	0.23632	3060.6107	0.51234	559413.125	-0.38097	5874.9824	-0.78573	544.7932	0.054694	543.4726	1.3359	0.010015	0.0041307	-1.3409	24151770	0.17212
010	2019-10-08t1842	1570578304.91	adult	145.8578	94.0007	-134.0005	5246.8906	1.5485	979.7849	1.8519	699.6833	1.2916	0.010596	-0.030847	2372.1791	1.2607	4136.5274	1.8655	739737.625	1.8792	9431.2979	0.82326	601.0717	1.1628	559.6877	1.6521	0.010001	-0.010297	-0.9889	25723466	0.60158
010	2019-10-08t2242	1570592703.57	adult	149.8574	98.0003	-130.0008	4856.854	1.2471	741.7133	-0.36947	449.5994	-1.5955	0.01061	-0.017248	2113.7314	0.63373	2816.1719	0.21768	559251.8125	-0.3578	9256.3701	0.77513	598.3328	1.0418	568.168	1.7969	0.010007	-0.0039741	-0.88329	26247662	0.72404
010	2019-10-09t0242	1570607104.21	adult	153.8576	102.0005	-126.0007	4641.1421	1.0836	964.7356	1.7548	719.166	1.5474	0.010596	-0.030911	2326.2254	1.1881	3045.6908	0.51462	728375.375	1.7823	8855.4336	0.62858	628.0239	1.5933	579.3402	2.004	0.010006	-0.0055839	-0.87618	26299128	0.71126
010	2019-10-09t0642	1570621504.63	adult	157.8577	106.0006	-122.0005	3165.189	-0.10304	735.8121	-0.39723	529.7762	-0.66774	0.010568	-0.058067	1792.2098	-0.13431	2676.6616	0.057858	557009.75	-0.35768	3634.7278	-1.7433	567.2062	0.25961	538.4904	1.0046	0.010002	-0.0095904	-1.1962	25349578	0.42058
010	2019-10-09t1042	1570635904.64	adult	161.8577	110.0006	-118.0005	4035.8394	0.61193	794.4518	0.17569	559.8239	-0.31487	0.010568	-0.058019	1938.4529	0.25683	3344.9306	0.919	601400	0.21855	5562.4136	-0.82624	584.7256	0.54896	553.4923	1.2903	0.01	-0.01147	-1.1307	25961820	0.56612
010	2019-10-09t1442	1570650305.25	adult	165.8579	114.0008	-114.0004	3609.7786	0.27037	931.9744	1.5076	736.1647	1.7943	0.010568	-0.057942	2138.3299	0.78646	2872.3567	0.32948	705504.625	1.558	6943.0176	-0.14545	586.8166	0.51448	552.4237	1.1988	0.010003	-0.0088434	-1.1314	25754206	0.48669
010	2019-10-09t1842	1570664704.99	adult	169.8578	118.0007	-110.0005	3546.2065	0.2244	892.1906	1.1421	681.5171	1.1473	0.010638	0.010307	1979.6807	0.4059	2804.7893	0.25531	670927.3125	1.1334	8034.583	0.41456	629.8716	1.3	592.7054	2.0678	0.010018	0.006038	-1.1684	28419808	1.1593
010	2019-10-09t2242	1570679105.59	adult	173.858	122.0009	-106.0003	1626.7285	-1.3672	802.7393	0.29694	709.9371	1.4983	0.01061	-0.016981	1368.1175	-1.1207	1563.8241	-1.3342	605265.4375	0.30948	5047.957	-1.0005	620.3476	1.0192	587.2558	1.8698	0.010006	-0.0062523	-1.4775	29140208	1.3062
010	2019-10-10t0242	1570693504.54	adult	177.8577	126.0006	-102.0006	4273.4219	0.8519	972.7236	1.9439	773.938	2.2872	0.010652	0.024223	2058.5525	0.65025	3222.7418	0.82766	730515.4375	1.921	8739.6152	0.84345	651.6059	1.5421	610.6161	2.342	0.010022	0.0099751	-1.0147	28608104	1.1353
010	2019-10-10t0642	1570707904.67	adult	181.8577	130.0006	-98.0005	3654.1951	0.34691	889.7156	1.1622	683.3542	1.1857	0.010596	-0.030441	2204.0635	1.0388	3173.6915	0.78471	671735.3125	1.1865	7677.9224	0.35376	623.8036	0.90576	579.9233	1.5496	0.010022	0.010142	-1.2767	27635750	0.86619
010	2019-10-10t1042	1570722305.95	adult	185.8581	134.001	-94.0002	1441.0043	-1.5063	711.4448	-0.52437	697.2227	1.3599	0.010582	-0.044	1120.7158	-1.6334	1272.6813	-1.667	537852.25	-0.495	6656.8628	-0.1276	607.0219	0.4951	575.6899	1.3739	0.010008	-0.0037709	-1.3897	28567058	1.0626
010	2019-10-10t1442	1570736706.11	adult	189.8581	138.001	-90.0001	4906.6353	1.4515	1021.1467	2.4476	757.1202	2.1063	0.010652	0.024314	2421.7427	1.6314	3831.277	1.699	766881.1875	2.4221	6369.9272	-0.24442	668.3254	1.5764	617.2746	2.2716	0.010014	0.0015118	-0.73886	31301688	1.6744
010	2019-10-10t1842	1570751105.41	adult	193.8579	142.0008	-86.0003	5076.5132	1.6289	1005.9343	2.3219	740.8551	1.9175	0.010596	-0.030456	2436.7209	1.6969	4044.1657	2.0136	759480.4375	2.3471	7809.1714	0.52648	649.9253	1.1449	595.5528	1.6966	0.01	-0.012235	-0.68893	29831570	1.3074
010	2019-10-10t2242	1570765504.88	adult	197.8578	146.0007	-82.0005	3165.0332	0.026456	996.2106	2.2564	824.4419	2.9784	0.010596	-0.03046	1979.3804	0.61323	2531.7529	0.070705	752139	2.2809	6199.4258	-0.27095	680.5415	1.6354	621.4785	2.2382	0.010002	-0.010581	-0.5425	31299464	1.6154
010	2019-10-11t0242	1570779905.19	adult	201.8578	150.0007	-78.0004	2461.061	-0.55042	859.0139	0.99791	691.7403	1.3469	0.010624	-0.0031429	1874.9857	0.40347	2319.2745	-0.16865	646837.5	0.9986	5329.6748	-0.69613	655.6915	1.107	602.5858	1.7441	0.01001	-0.0028701	-0.72938	30264094	1.3662
010	2019-10-11t0642	1570794305.22	adult	205.8578	154.0008	-74.0004	4966.3989	1.6693	998.5713	2.3548	740.5753	1.9939	0.010582	-0.044006	2452.4188	1.8538	3920.7054	1.999	754919.875	2.3908	5516.7148	-0.5724	667.2411	1.2578	602.7635	1.7038	0.01	-0.012467	-0.36097	31160162	1.5484
010	2019-10-11t1042	1570808705.63	adult	209.858	158.0009	-70.0003	3138.4888	0.10908	944.5453	1.8973	747.0687	2.1196	0.010624	-0.0030691	2111.7533	1.0797	2853.1195	0.63293	711242.625	1.8964	7763.9902	0.65258	717.6205	2.1171	639.3343	2.5228	0.01001	-0.0024855	-0.026505	34267816	2.2043
010	2019-10-11t1442	1570823106.22	adult	213.8581	162.001	-66.0001	3846.5603	0.78469	1002.1491	2.5115	803.4818	2.9081	0.01061	-0.016763	2337.2554	1.6911	3179.8375	1.1331	755620.4375	2.5221	10162.7461	1.9874	735.2682	2.4019	654.9788	2.8783	0.010007	-0.0055411	0.34158	33357650	2.0124
010	2019-10-11t1842	1570837506.41	adult	217.8582	166.0011	-62.0001	3325.9497	0.36499	902.7272	1.6473	718.8879	1.8805	0.010638	0.01044	2028.5423	1.008	2804.5373	0.68753	678850.875	1.6353	5433.6064	-0.53852	702.0262	1.784	631.0587	2.3176	0.010019	0.0067278	0.13409	31880414	1.7121
010	2019-10-11t2242	1570851906.05	adult	221.8581	170.001	-58.0002	2019.4185	-0.79663	838.2463	1.1032	734.5352	2.1469	0.010652	0.023976	1410.8847	-0.44802	1695.5202	-0.79582	629523	1.0822	5079.7061	-0.70481	669.3934	1.1764	604.0117	1.6745	0.010007	-0.0056954	-0.3098	30636800	1.462
010	2019-10-12t0242	1570866305.45	adult	225.8579	174.0008	-54.0003	2694.6689	-0.13154	844.0745	1.2346	738.3627	2.2636	0.010624	-0.0037058	1578.1834	0.026479	1897.3458	-0.46903	635588.125	1.2348	5661.0771	-0.34829	684.4417	1.4354	613.3396	1.8952	0.010016	0.0032513	0.23773	32527404	1.8724
010	2019-10-12t0642	1570880705.68	adult	229.858	178.0009	-50.0003	3665.2786	0.84602	874.7064	1.6098	723.4001	2.1287	0.010624	-0.0038845	1779.1746	0.5953	2380.4039	0.27614	658653.875	1.6096	5419.2607	-0.44817	687.5223	1.4817	607.0974	1.747	0.010015	0.002481	0.37594	32401552	1.8618
010	2019-10-12t1042	1570895106.78	adult	233.8583	182.0012	-46	3117.8484	0.3718	857.2502	1.518	687.9861	1.7124	0.010624	-0.0040176	1759.5257	0.61432	2375.6071	0.33067	645509.4375	1.518	5803.0215	-0.18859	690.5001	1.5288	608.6833	1.7864	0.010003	-0.0095257	0.55201	33202008	2.0458
010	2019-10-12t1442	1570909506.56	adult	237.8582	186.0011	-42	3786.4951	1.1037	844.3304	1.4699	686.8473	1.7596	0.010596	-0.031429	1684.0527	0.48936	2422.8263	0.46593	637469.5	1.4923	8030.3774	1.1652	703.6342	1.7621	608.3851	1.7831	0.010003	-0.0094743	0.86735	32637366	1.948
010	2019-10-12t1842	1570923906.07	adult	241.8581	190.001	-38.0002	4289.9771	1.7031	841.0172	1.5182	642.0817	1.2	0.010596	-0.031535	1865.195	1.0341	2901.4215	1.2732	634967.9375	1.5407	6980.4521	0.60507	707.7052	1.8348	611.8248	1.8725	0.010012	-0.0010254	0.87342	31313832	1.6941
010	2019-10-12t2242	1570938306.17	adult	245.8581	194.001	-34.0001	3567.3767	1.0302	708.4729	0.25078	568.7132	0.22201	0.010596	-0.031643	1435.4783	-0.031211	2162.1303	0.19449	534897.0625	0.27208	5953.2549	0.037587	670.2404	1.1552	595.8581	1.4934	0.010005	-0.0080842	0.28018	29542858	1.348
010	2019-10-13t0242	1570952706.56	adult	249.8582	198.0011	-30	3068.7253	0.56433	680.4979	0.032359	540.9258	-0.12849	0.010652	0.022983	1448.0588	0.066592	2056.4509	0.088494	511053.875	0.016329	6365.7788	0.3457	670.627	1.1628	596.6273	1.5205	0.010002	-0.011363	0.38514	30038726	1.4747
010	2019-10-13t0642	1570967106.01	adult	253.8581	202.001	-26.0002	3168.3113	0.74706	714.2375	0.45369	578.1973	0.45772	0.01071	0.07818	1481.2535	0.22422	2143.2978	0.29764	533535.4375	0.39624	5375.7983	-0.22735	670.5159	1.1626	589.9897	1.3672	0.010008	-0.0049651	0.50339	29210354	1.3257
010	2019-10-13t1042	1570981506.78	adult	257.8583	206.0012	-22	2915.1721	0.52939	662.6653	-0.017726	549.0715	0.08109	0.010596	-0.032033	1191.5323	-0.51664	1943.2383	0.026378	500312.2812	0.0037877	6086.9468	0.28467	669.5637	1.148	588.0056	1.3279	0.010022	0.0091157	0.63886	28660006	1.2346
010	2019-10-13t1442	1570995906.3	adult	261.8581	210.0011	-18.0001	3025.1292	0.73747	688.9722	0.3343	568.8181	0.42498	0.010596	-0.032185	1220.6932	-0.37615	1995.083	0.18429	520174.0312	0.35628	5925.3281	0.23811	680.6481	1.3567	591.6654	1.429	0.010014	0.00065873	0.70418	29090898	1.3489
010	2019-10-13t1842	1571010306.67	adult	265.8583	214.0012	-14	2785.2456	0.52059	652.9128	0.016086	549.4058	0.18374	0.010681	0.049989	1229.8365	-0.28906	1925.8461	0.13073	489031.6562	-0.018574	6120.9111	0.43563	680.4874	1.3596	591.6015	1.4386	0.010019	0.005936	0.73507	29475992	1.4542
010	2019-10-13t2242	1571024706.19	adult	269.8581	218.001	-10.0001	2440.8115	0.14782	666.0931	0.23283	574.1315	0.61551	0.01061	-0.018866	1175.126	-0.38892	1738.0347	-0.15267	502234.1875	0.24539	6072.6035	0.47282	689.1321	1.5277	596.4276	1.5718	0.01	-0.01328	0.88596	29080684	1.3957
010	2019-10-14t0242	1571039106.07	adult	273.8581	222.001	-6.0002
010	2019-10-14t0642	1571053506.72	adult	277.8583	226.0012	-2
010	2019-10-14t1042	1571067906.5	dead	281.8582	230.0011	2
011	2019-10-02t1842	1570059906.57	egg	-2	-62.0004	-262.0014
011	2019-10-02t2242	1570074306.51	larva	2	-58.0004	-258.0014
011	2019-10-03t0242	1570088706.77	larva	6.0001	-54.0003	-254.0013
011	2019-10-03t0642	1570103106.69	larva	10	-50.0003	-250.0013
011	2019-10-03t1042	1570117506.46	larva	14	-46.0004	-246.0014
011	2019-10-03t1442	1570131906.65	larva	18	-42.0004	-242.0013
011	2019-10-03t1842	1570146307.46	larva	22.0003	-38.0001	-238.0011
011	2019-10-03t2242	1570160706.86	larva	26.0001	-34.0003	-234.0013
011	2019-10-04t0242	1570175106.86	larva	30.0001	-30.0003	-230.0013	1378.2949	-0.96963	506.6569	-0.95409	392.7141	-0.17135	0.010596	-0.030332	1138.779	-1.1551	1310.783	-1.0307	382525.9375	-0.93921	1646.2377	-2.1446	382.1778	-0.376	370.2802	0.453	0.010072	0.053124	-1.8615	4856716	-2.1445
011	2019-10-04t0642	1570189507.43	larva	34.0002	-26.0001	-226.0011	5428.5566	1.6668	780.5321	1.4784	480.6285	0.71636	0.010596	-0.030379	2437.3484	1.6953	4650.9987	2.3	589301.75	1.498	5428.5566	0.33971	605.3761	2.1994	475.2401	1.7801	0.010064	0.045072	-0.21608	8181053	-1.0548
011	2019-10-04t1042	1570203907.03	larva	38.0001	-22.0003	-222.0012	2234.1858	-0.45858	528.329	-0.97451	347.789	-0.96067	0.01061	-0.01679	1454.2338	-0.54126	1953.6704	-0.44337	398360.0625	-0.96597	6711.959	1.1259	464.5003	0.52895	317.7481	-0.39492	0.010027	0.0095775	1.149	9820465	-0.68786
011	2019-10-04t1442	1570218307.56	larva	42.0003	-18.0001	-218.0011	3276.605	0.21793	744.9271	0.91247	534.1	1.0554	0.010624	-0.0031638	1915.1811	0.44555	2836.0706	0.4402	560930.0625	0.91392	3276.605	-1.1941	176.4467	-3.0745	198.7137	-2.1397	0.010021	0.0036224	-1.961	3644859.25	-3.4659
011	2019-10-04t1842	1570232707.23	larva	46.0002	-14.0002	-214.0012	1158.4972	-1.2376	631.4775	-0.24404	590.5453	1.5631	0.010638	0.010499	949.0517	-1.7621	1095.3682	-1.3964	474871.0625	-0.24997	2973.8933	-1.4389	587.196	2.0551	535.3618	2.5176	0.010018	0.0015685	-0.91315	11664062	-0.54746
011	2019-10-04t2242	1570247107.02	larva	50.0001	-10.0003	-210.0012	1254.4609	-1.2044	500.4034	-1.5509	411.6357	-0.60968	0.010596	-0.030549	983.9528	-1.7297	1133.6869	-1.396	377804.5312	-1.5371	4106.0073	-0.76324	374.7624	-0.73456	296.58	-0.99141	0.010003	-0.01259	0.11938	8991300	-1.869
011	2019-10-05t0242	1570261507.16	larva	54.0002	-6.0002	-206.0012	1119.3453	-1.3303	635.905	-0.41978	592.1176	1.3058	0.010624	-0.0032933	944.904	-1.8626	1064.0863	-1.5107	478836.5	-0.41799	3909.6353	-0.94362	499.4377	0.89596	453.8219	1.2462	0.010034	0.019105	-0.021698	11596942	-1.1314
011	2019-10-05t0642	1570275907.63	larva	58.0003	-2.0001	-202.0011	4872.7012	1.2635	774.6407	0.73224	566.6321	0.8868	0.010667	0.037884	1864.437	0.16074	3495.2012	1.0806	580980.5625	0.7066	5287.814	-0.14399	529.3882	1.2977	459.303	1.2697	0.010003	-0.011319	0.5283	12383448	-1.0972
011	2019-10-05t1042	1570290308.27	adult	62.0005	2.0001	-198.0009	1168.7618	-1.3629	546.3889	-1.4336	470.7245	-0.3109	0.010638	0.010318	926.2624	-1.9934	1090.8874	-1.5654	410884.4375	-1.4389	3771.8992	-1.1371	401.3223	-0.58928	345.2095	-0.5947	0.010028	0.013574	-0.31253	11566109	-1.6539
011	2019-10-05t1442	1570304708.17	adult	66.0005	6.0001	-194.0009	3640.134	0.36907	722.1862	0.048813	534.6947	0.28048	0.010667	0.037788	1680.4975	-0.33601	2803.2139	0.29175	541639.625	0.02513	5264.7134	-0.29081	553.0321	1.6391	488.4243	1.6161	0.010007	-0.0070336	0.73448	15972120	-0.28904
011	2019-10-05t1842	1570319107.01	adult	70.0001	9.9997	-190.0012	2167.8601	-0.70984	740.3535	0.1109	590.576	0.77738	0.010652	0.023968	1612.6939	-0.5296	1985.2209	-0.64676	556005.5	0.095583	4762.8657	-0.65162	466.5009	0.27047	431.0464	0.60069	0.010011	-0.0025375	-0.14688	14166700	-1.1885
011	2019-10-05t2242	1570333507.47	adult	74.0003	13.9999	-186.0011	3544.4614	0.26749	803.7455	0.57668	563.9058	0.36579	0.010582	-0.044405	2048.2674	0.41539	3058.7823	0.54258	607631.5625	0.60791	5785.7788	-0.11177	539.4947	1.4246	485.9474	1.4633	0.01002	0.0072232	0.92238	17175892	-0.35614
011	2019-10-06t0246	1570348198.68	adult	78.0812	18.0808	-181.9202	3131.2585	-0.055001	823.1711	0.64778	624.663	0.91139	0.010582	-0.044422	1993.3667	0.25104	2750.5988	0.16961	622317.375	0.6797	7246.0439	0.65996	561.0313	1.7891	509.7822	1.8271	0.010012	-4.5247e-05	-0.16329	18659902	-0.078782
011	2019-10-06t0646	1570362552.39	adult	82.0683	22.0679	-177.9331	5151.3037	1.4261	843.3177	0.72899	558.6953	0.082363	0.010652	0.023908	2098.626	0.45033	3885.0803	1.4658	633331.625	0.7121	5238.4448	-0.5508	465.2575	0.056134	429.5121	0.29369	0.010013	0.0015401	0.3241	15519129	-1.3703
011	2019-10-06t1045	1570376902.72	adult	86.0545	26.0541	-173.9469	1103.6647	-1.6166	679.4753	-0.80093	633.9046	0.79596	0.010596	-0.030846	942.1341	-2.2143	1004.7855	-1.9273	513003.8438	-0.78326	2880.5525	-1.9143	553.9542	1.5995	525.3816	1.9918	0.010021	0.0093807	-1.1862	18187424	-0.65449
011	2019-10-06t1443	1570391172.35	adult	90.0183	30.0179	-169.9831	1894.3754	-1.0454	709.5848	-0.59567	580.2634	0.14173	0.010596	-0.030811	1423.7639	-1.1459	1722.5399	-1.1115	535736.5625	-0.57708	3350.8418	-1.6998	484.9463	0.19857	456.9454	0.585	0.010016	0.0050612	-0.53249	15541559	-1.6768
011	2019-10-06t1842	1570405508.19	adult	94.0005	34.0001	-166.0009	3217.8079	-0.063396	643.9669	-1.2223	473.8642	-1.068	0.010667	0.037768	1597.2421	-0.76914	2637.1554	-0.047651	482975.1875	-1.243	6786.7886	0.031921	535.4558	1.0383	486.8116	1.0542	0.010007	-0.0037815	0.50806	16908088	-1.3526
011	2019-10-06t2242	1570419907.78	adult	98.0003	38	-162.001	2999.6609	-0.24018	666.7574	-1.0617	460.6694	-1.261	0.01061	-0.017086	1812.7272	-0.28448	2566.4388	-0.14386	502735.0938	-1.0517	8217.5391	0.66166	508.4812	0.38896	452.9732	0.26804	0.010022	0.010919	1.2023	17605652	-1.2379
011	2019-10-07t0242	1570434307.66	adult	102.0003	41.9999	-158.0011	5068.0298	1.3288	864.6057	0.65888	591.9424	0.11323	0.010638	0.010286	1997.5694	0.14207	3305.6063	0.7381	650183.5	0.65079	5068.0298	-0.97515	528.7767	0.658	502.4414	1.1556	0.010021	0.010285	-1.0562	15882338	-1.8843
011	2019-10-07t0642	1570448707.84	adult	106.0004	46	-154.001	2404.2747	-0.70913	844.4716	0.4665	717.7427	1.442	0.010624	-0.0034405	1698.8453	-0.55264	2135.5392	-0.67558	635887.125	0.46851	7742.3652	0.25427	608.2686	2.1193	531.7606	1.6624	0.010013	0.0022795	2.5271	18284554	-1.1991
011	2019-10-07t1042	1570463107.66	adult	110.0003	49.9999	-150.0011	4203.8853	0.67584	849.0924	0.5037	654.6825	0.7432	0.010624	-0.0034632	1814.7589	-0.27225	2910.8265	0.26814	639366.5625	0.5056	6263.6167	-0.50383	506.4775	-0.032011	451.6229	-0.096415	0.010018	0.0070144	1.1516	16835312	-1.7232
011	2019-10-07t1442	1570477507.89	adult	114.0004	54	-146.001	2669.8845	-0.5072	728.2739	-0.57292	516.0551	-0.77427	0.010638	0.010209	1798.184	-0.29912	2291.4706	-0.48332	547662	-0.57893	6630.3271	-0.37667	462.202	-1.0409	393.2858	-1.4283	0.010005	-0.0064142	1.3388	16031015	-2.0285
011	2019-10-07t1842	1570491908.62	adult	118.0006	58.0002	-142.0008	4202.4565	0.68923	882.4561	0.81638	670.0085	0.89804	0.010652	0.02391	1995.6678	0.18806	3187.7821	0.62452	662724.5	0.79688	8106.312	0.25889	612.155	1.9041	545.9114	1.7355	0.010005	-0.0055925	2.056	21413792	-0.40788
011	2019-10-07t2242	1570506308.79	adult	122.0006	62.0002	-138.0007	2882.9675	-0.33833	741.4958	-0.4429	590.7062	0.026306	0.010624	-0.0035517	1640.8548	-0.64774	2255.4766	-0.51736	558346.3125	-0.44028	4956.5498	-1.1869	583.9855	1.2413	541.4123	1.5752	0.010021	0.010437	0.1257	19579866	-1.022
011	2019-10-08t0242	1570520708.66	adult	126.0006	66.0002	-134.0008	3153.9021	-0.12438	808.3602	0.17313	665.7676	0.85839	0.010681	0.05149	1677.6191	-0.54426	2386.2257	-0.34934	605461.75	0.13627	7049.9546	-0.26553	594.89	1.3812	541.401	1.513	0.010001	-0.009818	0.60027	19331544	-1.1391
011	2019-10-08t0642	1570535108.31	adult	130.0005	70.0001	-130.0009	4999.4287	1.3263	876.563	0.81099	614.4173	0.28968	0.010596	-0.030838	2069.3079	0.42744	3546.5449	1.0969	661805.0625	0.83416	5838.5845	-0.81091	579.3858	0.98353	512.9069	0.82586	0.010023	0.012325	1.6993	18554830	-1.4081
011	2019-10-08t1042	1570549508.83	adult	134.0006	74.0002	-126.0007	1828.5613	-1.1653	782.7467	-0.035885	681.1153	1.0461	0.01061	-0.0172	1326.4272	-1.3793	1699.7228	-1.192	590191	-0.023934	7215.2915	-0.2034	582.9174	0.98182	523.0143	0.9878	0.010028	0.016614	0.86117	18485476	-1.456
011	2019-10-08t1442	1570563910.04	adult	138.001	78.0006	-122.0004	1469.6042	-1.4511	699.0815	-0.80078	615.2315	0.30653	0.01061	-0.017196	1207.8626	-1.6647	1354.9674	-1.6194	527107.5	-0.78967	3222.1509	-1.9701	597.113	1.2069	555.5723	1.6583	0.010005	-0.0060581	-0.64542	19873714	-1.0652
011	2019-10-08t1842	1570578309.76	adult	142.0009	82.0005	-118.0005	1732.0956	-1.2478	788.228	0.0405	690.2513	1.1711	0.010638	0.010175	1398.7458	-1.182	1615.5431	-1.2931	592747.4375	0.033152	3321.481	-1.9237	630.9848	1.8467	580.7864	2.1758	0.010002	-0.008725	0.40248	20375762	-0.93639
011	2019-10-08t2242	1570592708.32	adult	146.0005	86.0001	-114.0009	1752.3135	-1.2364	742.9949	-0.37018	645.7841	0.67103	0.010624	-0.0035464	1224.1481	-1.6067	1576.1988	-1.3412	559475.1875	-0.3678	3901.8647	-1.6585	576.0258	0.63822	518.6337	0.7175	0.010017	0.005756	0.95993	18976594	-1.3568
011	2019-10-09t0242	1570607108.98	adult	150.0007	90.0003	-110.0007	1379.1324	-1.5402	730.876	-0.47108	641.0444	0.62568	0.010596	-0.030879	1156.4891	-1.7644	1304.2914	-1.6817	551811.375	-0.45042	4994.9243	-1.1537	609.5993	1.2743	552.5717	1.438	0.010022	0.010454	0.74608	20194806	-1.0116
011	2019-10-09t0642	1570621509.3	adult	154.0008	94.0004	-106.0006	4079.0342	0.63082	795.6113	0.15527	581.7996	-0.057705	0.010596	-0.030911	2123.3567	0.67911	2709.9522	0.091642	600686.5	0.17787	5198.9194	-1.0423	568.429	0.35033	503.0023	0.24316	0.010024	0.013007	1.23	19619894	-1.1767
011	2019-10-09t1042	1570635909.46	adult	158.0008	98.0004	-102.0006	3826.8928	0.43412	770.4694	-0.067367	587.5315	0.012611	0.01061	-0.017279	1693.6501	-0.38207	2423.9047	-0.26197	580933.875	-0.055123	7863.6426	0.21207	647.7939	1.9258	580.3138	1.971	0.010014	0.0023347	1.3991	20765680	-0.85326
011	2019-10-09t1442	1570650310.14	adult	162.001	102.0006	-98.0004	1946.7784	-1.0946	732.2005	-0.41796	620.7226	0.40854	0.01061	-0.01723	1419.304	-1.0561	1680.3602	-1.2007	552079.1875	-0.40632	6194.4746	-0.52958	600.4391	0.86877	532.041	0.78918	0.010013	0.0018281	1.9048	19848116	-1.0993
011	2019-10-09t1842	1570664709.87	adult	166.0009	106.0005	-94.0004	2327.4087	-0.78458	724.3402	-0.48095	562.0878	-0.29055	0.010582	-0.044378	1677.788	-0.3812	2095.3289	-0.66528	547601.1875	-0.451	5102.1812	-1.0168	593.8893	0.65512	514.425	0.31176	0.010016	0.0040039	1.7364	19805020	-1.0984
011	2019-10-09t2242	1570679110.42	adult	170.0011	110.0007	-90.0003	3758.012	0.40014	752.2921	-0.20068	585.5363	-0.010909	0.010596	-0.030693	1674.3435	-0.36822	2511.3536	-0.12189	567980.5	-0.17917	6206.6035	-0.46311	581.1891	0.31858	514.2958	0.23822	0.010016	0.004754	1.0717	19786002	-1.0882
011	2019-10-10t0242	1570693509.37	adult	174.0008	114.0004	-86.0006	2300.4348	-0.80555	788.0316	0.15612	672.1635	1.0396	0.010624	-0.0033089	1491.0968	-0.8081	1939.5034	-0.84815	593387.75	0.15841	7428.1016	0.16138	647.1121	1.5468	564.7873	1.343	0.010012	0.00060507	2.518	20875838	-0.79458
011	2019-10-10t0642	1570707909.52	adult	178.0008	118.0004	-82.0005	1325.3658	-1.6171	582.2054	-1.804	493.8974	-1.1327	0.010596	-0.030519	1145.3647	-1.65	1252.9516	-1.7245	439565.125	-1.7866	4459.127	-1.2717	488.0376	-1.6683	407.9514	-2.392	0.010027	0.014842	1.471	16792398	-1.7966
011	2019-10-10t1042	1570722310.8	adult	182.0012	122.0008	-78.0002	2914.9805	-0.27448	664.6734	-0.99291	524.6893	-0.76086	0.010624	-0.0031397	1454.641	-0.83734	2028.6638	-0.70206	500499.0938	-0.99044	7215.1846	0.12327	645.5926	1.3244	552.7133	0.91134	0.010006	-0.0059878	2.924	19420716	-1.1258
011	2019-10-10t1442	1570736711.04	adult	186.0012	126.0009	-74.0001	4378.9541	0.97745	805.9515	0.37878	612.5482	0.31768	0.010652	0.02434	1789.0405	0.031189	2870.9875	0.41569	605269.625	0.36018	6871.3623	-0.018226	651.9969	1.3528	565.9866	1.1447	0.010005	-0.006912	2.7548	20266672	-0.90625
011	2019-10-10t1842	1570751110.17	adult	190.001	130.0006	-70.0004	4119.2856	0.78412	793.3724	0.28324	651.5416	0.80281	0.010596	-0.030433	1518.4922	-0.60031	2563.8615	0.045389	598996.125	0.30505	5470.7124	-0.7018	656.7617	1.3543	571.3171	1.197	0.010021	0.0084703	1.3133	17827140	-1.4565
011	2019-10-10t2242	1570765509.68	adult	194.0009	134.0005	-66.0005	3490.3943	0.27615	721.0275	-0.37468	583.1218	-0.03761	0.010596	-0.030457	1412.9739	-0.81691	2026.722	-0.62595	544375.75	-0.35425	3490.3943	-1.6936	505.5079	-1.5593	458.9136	-1.4895	0.010004	-0.008535	-0.80376	17736756	-1.4482
011	2019-10-11t0242	1570779909.95	adult	198.0009	138.0006	-62.0004	1665.0839	-1.2615	724.9387	-0.30327	646.5189	0.76116	0.010638	0.010545	1244.3385	-1.1813	1554.7779	-1.2113	545153.9375	-0.31009	5082.4004	-0.84934	655.8726	1.176	590.825	1.5222	0.010031	0.018731	0.83852	19419074	-1.0416
011	2019-10-11t0642	1570794310.15	adult	202.001	142.0006	-58.0004	2286.4773	-0.70071	757.8028	0.045658	674.9988	1.1373	0.010681	0.051895	1189.8089	-1.2617	1700.2995	-0.98387	567594.3125	0.0096234	6977.9287	0.16754	658.9391	1.1636	579.1798	1.1975	0.010024	0.011383	1.5576	18275016	-1.268
011	2019-10-11t1042	1570808710.58	adult	206.0011	146.0007	-54.0003	2849.0999	-0.18032	758.3926	0.095535	652.8029	0.8849	0.01061	-0.016777	1478.4164	-0.50782	1945.521	-0.62062	571828	0.1067	7380.4165	0.41365	673.8375	1.3749	585.9976	1.3117	0.010014	0.0019421	1.3381	16821678	-1.5523
011	2019-10-11t1442	1570823111.23	adult	210.0013	150.0009	-50.0001	3319.8533	0.27093	754.4182	0.10881	624.8861	0.56307	0.010638	0.010636	1432.7606	-0.56452	2132.2533	-0.3294	567322.5	0.101	6332.5693	-0.1107	684.8778	1.5252	590.7253	1.3889	0.010023	0.010551	1.4821	16604177	-1.5652
011	2019-10-11t1842	1570837511.31	adult	214.0013	154.0009	-46	3263.0259	0.26363	741.1746	0.044453	620.8012	0.55368	0.010753	0.12157	1317.6415	-0.78787	2444.9153	0.14046	551433.875	-0.037559	6994.0215	0.27744	677.3019	1.3575	590.1493	1.3601	0.01001	-0.0026711	1.2978	16374450	-1.5815
011	2019-10-11t2242	1570851910.92	adult	218.0012	158.0008	-42.0002	3208.6384	0.25965	720.2782	-0.08941	608.2755	0.43844	0.010753	0.1214	1368.7243	-0.60661	2127.8275	-0.24046	535887	-0.16933	6325.7568	-0.049991	660.9369	1.043	575.7483	1.015	0.01003	0.016937	1.0886	16079272	-1.6139
011	2019-10-12t0242	1570866310.38	adult	222.0011	162.0007	-38.0003	3105.2349	0.21011	724.637	0.015628	593.4058	0.28775	0.010624	-0.0034784	1428.5738	-0.40229	2401.0603	0.19027	545651.625	0.01759	5598.3501	-0.41681	643.9091	0.71771	567.7395	0.81699	0.010003	-0.0092221	0.70876	14869148	-1.8394
011	2019-10-12t0642	1570880710.62	adult	226.0011	166.0007	-34.0002	2580.0291	-0.23835	695.8293	-0.19779	561.0626	-0.097591	0.010596	-0.031013	1534.3872	-0.080537	2035.9153	-0.27053	525351.125	-0.1775	5552.6797	-0.40778	659.693	0.98987	561.7108	0.66937	0.01	-0.012732	1.6422	15502786	-1.6812
011	2019-10-12t1042	1570895111.69	adult	230.0014	170.001	-29.9999	3065.771	0.27	622.8126	-0.84851	490.6716	-1.0052	0.010624	-0.0038899	1315.3702	-0.57223	2146.9389	-0.05977	468977.875	-0.84498	5733.1587	-0.26812	674.316	1.2437	568.8412	0.83494	0.010032	0.019293	1.9499	15123560	-1.7371
011	2019-10-12t1442	1570909511.47	adult	234.0014	174.001	-26	2857.6252	0.11699	638.0109	-0.64255	507.6766	-0.74288	0.010624	-0.0040219	1317.7109	-0.51159	2186.3695	0.053263	480422.1875	-0.63922	5761.4409	-0.21114	676.286	1.2723	571.616	0.8991	0.010018	0.0052672	1.9102	14918870	-1.758
011	2019-10-12t1842	1570923910.98	adult	238.0012	178.0008	-22.0001	3103.1582	0.41548	710.1665	0.13493	590.7255	0.43608	0.010624	-0.0041342	1425.638	-0.17698	2075.0851	-0.056713	534755.375	0.13713	6288.8281	0.14208	677.0547	1.2818	573.7236	0.94977	0.010021	0.0075697	2.2449	14526887	-1.8188
011	2019-10-12t2242	1570938311.11	adult	242.0013	182.0009	-18.0001	2372.3953	-0.28343	681.4581	-0.087597	583.126	0.37861	0.010624	-0.0042399	1264.3441	-0.54019	1784.6299	-0.44877	513137.9062	-0.084972	5956.4229	-0.007169	663.7943	1.0393	567.3421	0.79774	0.01004	0.027136	1.8752	14545060	-1.7948
011	2019-10-13t0242	1570952711.51	adult	246.0014	186.001	-14	4059.6892	1.5583	669.6475	-0.14278	571.079	0.25719	0.010624	-0.0043481	1199.724	-0.65704	2493.3794	0.72102	504244.5625	-0.13998	5383.5659	-0.30924	661.7889	1.0016	565.9021	0.76586	0.010006	-0.0075198	1.8078	14286700	-1.8287
011	2019-10-13t0642	1570967110.96	adult	250.0012	190.0008	-10.0001
011	2019-10-13t1042	1570981511.73	adult	254.0014	194.001	-5.9999
011	2019-10-13t1442	1570995911.27	adult	258.0013	198.0009	-2.0001
011	2019-10-13t1842	1571010311.69	dead	262.0014	202.001	2.0001
012	2019-10-02t1459	1570046541.01	egg	-1.857	-53.7141	-249.7154
012	2019-10-02t1842	1570059911.25	larva	1.857	-50.0001	-246.0014
012	2019-10-02t2242	1570074311.16	larva	5.857	-46.0001	-242.0014
012	2019-10-03t0242	1570088711.45	larva	9.857	-42.0001	-238.0014
012	2019-10-03t0642	1570103111.31	larva	13.857	-38.0001	-234.0014
012	2019-10-03t1042	1570117511.12	larva	17.8569	-34.0002	-230.0015
012	2019-10-03t1442	1570131911.27	larva	21.857	-30.0001	-226.0014
012	2019-10-03t1842	1570146312.11	larva	25.8572	-25.9999	-222.0012
012	2019-10-03t2242	1570160711.52	larva	29.8571	-22	-218.0013
012	2019-10-04t0242	1570175111.45	larva	33.857	-18.0001	-214.0014	2218.8389	-0.44445	567.7423	-0.4939	316.0521	-1.1952	0.010596	-0.030377	1685.4732	0.02022	2067.7114	-0.30107	428645.4375	-0.47805	2218.8389	-1.8008	289.7448	-1.4997	222.0933	-1.5747	0.010036	0.017118	-1.5931	6496078	-1.7447
012	2019-10-04t0642	1570189512.03	larva	37.8572	-13.9999	-210.0012	2841.759	-0.053822	661.7932	0.26437	418.7179	-0.13487	0.010652	0.024325	1910.8837	0.48031	2583.0842	0.19924	497006.7188	0.24956	7330.5923	1.5376	559.4318	1.6745	397.718	0.69304	0.010047	0.028951	1.1935	9911452	-0.63968
012	2019-10-04t1042	1570203911.6	larva	41.8571	-10	-206.0013	5363.9614	1.6208	823.4226	1.6401	536.4969	1.0879	0.010596	-0.030462	2396.9399	1.5249	4012.7978	1.6553	621684.0625	1.6615	9370.3574	2.7954	490.795	0.83494	424.5741	1.0017	0.010004	-0.012821	0.7561	13441895	0.47638
012	2019-10-04t1442	1570218312.12	larva	45.8572	-5.9999	-202.0012	1835.9025	-0.77668	620.2087	-0.34353	425.7289	-0.31739	0.010638	0.0105	1547.4152	-0.41989	1738.942	-0.72268	466396.9375	-0.34931	4659.3882	-0.3471	344.6339	-1.0518	277.027	-1.1566	0.010008	-0.0082288	-0.3588	11570050	-0.5741
012	2019-10-04t1842	1570232711.77	larva	49.8571	-2	-198.0013	4917.9722	1.3089	836.8885	1.5279	521.3156	0.64183	0.010638	0.010457	2197.1637	0.9937	3535.508	1.1448	629340.125	1.5198	7343.2554	1.3056	530.2083	1.322	461.0791	1.4111	0.010008	-0.0078514	0.0051138	18330362	1.7627
012	2019-10-04t2242	1570247111.58	adult	53.8571	2	-194.0013	3769.1829	0.50642	725.8425	0.40235	488.937	0.14476	0.01061	-0.01696	1836.8727	0.14252	2849.8746	0.40131	547285.25	0.41316	7486.0801	1.3101	521.9678	1.2043	462.9492	1.3849	0.010024	0.0089241	-0.28823	20203288	2.1617
012	2019-10-05t0242	1570261511.7	adult	57.8571	6	-190.0013	4507.1089	1.0079	885.2919	1.7385	560.259	0.81988	0.01061	-0.017006	2874.0256	2.4328	3828.651	1.442	667510.0625	1.7519	6495.4438	0.60771	512.1519	1.0545	460.3357	1.2877	0.010018	0.0031721	-0.28883	20551632	1.9796
012	2019-10-05t0642	1570275912.27	adult	61.8573	10.0002	-186.0011	1519.9288	-1.1135	575.7726	-1.1651	428.6147	-0.77649	0.010667	0.037838	1304.3915	-1.1403	1429.9092	-1.1924	431829.5	-1.1844	6511.6152	0.53922	461.7343	0.29825	448.7039	1.0428	0.01001	-0.0042619	-1.1787	23248324	2.6751
012	2019-10-05t1042	1570290312.85	adult	65.8574	14.0003	-182.001	2530.7903	-0.42279	747.2551	0.27757	502.2473	-0.07503	0.010568	-0.057888	1949.6815	0.27244	2267.2087	-0.30195	565672.0625	0.31555	3863.0552	-1.1321	425.6443	-0.29939	399.3227	0.17069	0.010016	0.0024516	-0.76534	21163034	1.6111
012	2019-10-05t1442	1570304712.75	adult	69.8574	18.0003	-178.001	1546.6776	-1.1573	664.4739	-0.56409	567.1794	0.52378	0.010667	0.037747	1260.3135	-1.324	1458.2944	-1.2372	498355.4062	-0.58598	3733.2791	-1.2597	358.2294	-1.4435	312.4855	-1.381	0.010011	-0.0023955	-1.1301	18751162	0.46455
012	2019-10-05t1842	1570319111.63	adult	73.8571	22	-174.0013	1622.4773	-1.1338	624.6912	-1.0144	467.8682	-0.68291	0.010596	-0.030809	1434.1666	-0.97236	1534.7006	-1.1893	471641.8125	-0.99815	5687.3252	-0.16687	386.8929	-1.0987	331.6989	-1.1986	0.010004	-0.0089744	-1.3541	21503508	1.1803
012	2019-10-05t2242	1570333512.1	adult	77.8572	26.0001	-170.0012	2244.0671	-0.70747	835.5966	0.76357	630.6658	0.98339	0.010624	-0.0035263	1845.068	-0.08273	2042.0239	-0.64431	629204.25	0.76647	4927.4893	-0.66576	470.108	0.21914	422.8936	0.28078	0.010001	-0.011289	-0.34466	23456510	1.5987
012	2019-10-06t0246	1570348204.16	adult	81.9383	30.0812	-165.9201	1753.3315	-1.1008	565.6008	-1.7224	394.3027	-1.6998	0.010582	-0.044432	1319.5175	-1.317	1627.9746	-1.16	427594.2188	-1.7015	9446.333	1.8213	486.7112	0.44595	446.5657	0.61124	0.010006	-0.0061264	-0.63167	24662630	1.7481
012	2019-10-06t0646	1570362558.03	adult	85.9255	34.0684	-161.9329	2098.7617	-0.87035	769.1804	-0.0088031	626.9383	0.72409	0.010596	-0.030845	1566.2377	-0.79445	1889.5094	-0.88838	580731.1875	0.01152	5138.7202	-0.67241	523.9291	1.0452	491.1228	1.3473	0.010021	0.0092465	-1.1675	24940076	1.6117
012	2019-10-06t1045	1570376908	adult	89.9116	38.0545	-157.9468	2204.834	-0.8111	724.2958	-0.46432	503.4803	-0.68458	0.010624	-0.0035123	1795.1594	-0.29745	2039.0034	-0.73709	545394.75	-0.46224	8111.3247	0.83685	478.7549	0.084836	440.1552	0.26448	0.010009	-0.0021355	-0.37286	25446780	1.5946
012	2019-10-06t1443	1570391177.48	adult	93.8754	42.0183	-153.983	1834.2861	-1.1085	706.7692	-0.66766	541.2144	-0.33949	0.010596	-0.030755	1553.7124	-0.86819	1715.8116	-1.1412	533610.75	-0.64905	6577.5059	-0.073095	421.6758	-1.1449	378.2733	-1.0752	0.010017	0.0060548	-0.068616	22647362	0.52199
012	2019-10-06t1842	1570405512.91	adult	97.8574	46.0003	-150.001	2989.9041	-0.247	837.7589	0.44876	569.2633	-0.088425	0.010681	0.051619	2248.3831	0.72311	2653.5128	-0.039079	627481.375	0.41173	7370.2319	0.24007	530.8514	0.83004	480.1075	0.81547	0.010009	-0.0022846	0.49548	24291760	0.92307
012	2019-10-06t2242	1570419912.43	adult	101.8573	50.0002	-146.0011	2129.3804	-0.9117	746.5123	-0.38461	569.7905	-0.12378	0.010652	0.024027	1633.1378	-0.70609	1942.2922	-0.90196	560630.75	-0.39989	5697.6284	-0.66474	452.8679	-0.83489	415.7289	-0.60245	0.010009	-0.0024321	-0.35898	23212198	0.462
012	2019-10-07t0242	1570434312.3	adult	105.8573	54.0002	-142.0011	4878.4878	1.1877	950.6599	1.4099	640.6942	0.61138	0.010624	-0.0034399	2703.8762	1.8037	4255.3778	1.8913	715846.875	1.4115	9410.4639	1.055	571.0309	1.3811	504.7567	1.1091	0.010001	-0.010115	1.8315	25237282	1.0074
012	2019-10-07t0642	1570448712.49	adult	109.8573	58.0002	-138.0011	3226.4224	-0.078142	774.026	-0.16465	492.59	-1.0114	0.010638	0.010242	2400.8544	1.1109	2909.2115	0.26598	582067.5625	-0.17151	7694.291	0.16848	509.9702	0.04295	459.2778	0.067739	0.010005	-0.0056692	0.60234	22834426	0.16485
012	2019-10-07t1042	1570463112.4	adult	113.8573	62.0002	-134.0011	2842.6924	-0.37313	760.6199	-0.28358	565.3905	-0.23697	0.010638	0.010209	1804.8	-0.28385	2472.011	-0.2623	571986.125	-0.29019	10160.6357	1.2508	549.3281	0.72743	489.2527	0.60657	0.010019	0.0084016	1.1273	23739762	0.3774
012	2019-10-07t1442	1570477512.57	adult	117.8573	66.0002	-130.001	4078.0674	0.59188	902.5975	0.99687	635.9142	0.5252	0.010624	-0.0035341	2397.3046	1.1483	3462.7181	0.96232	679655.9375	0.99827	10941.5234	1.5483	581.9096	1.2917	513.2916	1.0399	0.010015	0.0037391	1.487	25217636	0.77157
012	2019-10-07t1842	1570491913.38	adult	121.8576	70.0005	-126.0008	1890.8235	-1.1148	654.0831	-1.2324	478.1567	-1.2136	0.010695	0.065335	1545.3561	-0.87828	1753.2952	-1.1376	489254.125	-1.2683	3679.3484	-1.7596	369.2578	-3.1515	359.7847	-2.352	0.010003	-0.0080131	-1.4961	19601680	-1.0135
012	2019-10-07t2242	1570506313.48	adult	125.8576	74.0005	-122.0008	4251.5801	0.73621	928.8234	1.2674	654.8941	0.7374	0.010596	-0.030848	2502.3738	1.4553	3310.6424	0.79488	701261.625	1.2911	6748.854	-0.39859	567.0732	0.81264	513.6876	0.91017	0.010018	0.0067317	0.38676	24227638	0.35482
012	2019-10-08t0242	1570520713.33	adult	129.8576	78.0005	-118.0008	2282.3948	-0.80759	681.9243	-0.9714	486.4961	-1.1435	0.010596	-0.030837	1649.3771	-0.59896	2003.213	-0.81876	514852.8438	-0.95198	5663.2544	-0.88878	487.6511	-0.9065	443.1325	-0.70883	0.010001	-0.01032	0.80069	25648498	0.73606
012	2019-10-08t0642	1570535113.03	adult	133.8575	82.0004	-114.0009	4158.9194	0.66859	904.4633	1.0863	686.2134	1.1033	0.010596	-0.030831	2193.5266	0.75344	3158.6171	0.62255	682869.75	1.1105	6769.3809	-0.40117	581.9979	0.96509	519.8131	0.91868	0.010004	-0.0073992	0.24038	25016598	0.49983
012	2019-10-08t1042	1570549513.59	adult	137.8576	86.0005	-110.0008	1947.6741	-1.0734	786.4934	0.010754	663.582	0.85605	0.010667	0.037694	1381.3059	-1.2356	1746.1215	-1.1318	589870.0625	-0.015953	5177.0435	-1.1033	527.3817	-0.23864	492.9768	0.25915	0.010009	-0.0025673	-0.52023	22078308	-0.41102
012	2019-10-08t1442	1570563914.9	adult	141.858	90.0009	-106.0004	2205.4475	-0.87226	701.3929	-0.77124	537.1675	-0.58164	0.010652	0.023915	1632.2395	-0.60129	1897.3666	-0.94094	526746.0625	-0.78628	7779.4307	0.063137	448.7345	-1.9449	401.0503	-1.8755	0.010002	-0.0096407	-0.36701	23016492	-0.16105
012	2019-10-08t1842	1570578314.51	adult	145.8579	94.0008	-102.0005	6592.3276	2.6207	958.3033	1.6502	641.0477	0.61604	0.010624	-0.0035472	2823.9385	2.3891	4488.2044	2.3059	721602.375	1.6531	10638.9648	1.3654	581.8791	0.76257	521.9702	0.79527	0.010015	0.0033606	0.24217	25507252	0.53882
012	2019-10-08t2242	1570592713.04	adult	149.8575	98.0004	-98.0009	2587.1821	-0.5718	829.5073	0.4579	649.6626	0.72526	0.010582	-0.044475	1928.8291	0.17042	2324.2558	-0.40029	627107.5	0.49172	5390.1943	-0.97542	483.2337	-1.3588	425.6107	-1.4655	0.010015	0.0041351	0.32997	21326068	-0.68731
012	2019-10-09t0242	1570607113.72	adult	153.8577	102.0006	-94.0007	3726.0383	0.34591	969.8815	1.8035	720.1304	1.5587	0.010624	-0.0036115	2446.1396	1.4895	3185.9228	0.69146	730320.75	1.8067	6921.688	-0.25551	558.4756	0.14568	514.6935	0.51475	0.010021	0.0094988	0.81035	25747960	0.55543
012	2019-10-09t0642	1570621514.05	adult	157.8578	106.0007	-90.0006	2997.2542	-0.23927	771.387	-0.059187	561.499	-0.29407	0.01061	-0.01728	1876.1579	0.077388	2689.7693	0.074463	581625.75	-0.046929	8930.8857	0.70367	529.1156	-0.52955	480.6945	-0.33412	0.01	-0.011379	-0.25585	25185904	0.37508
012	2019-10-09t1042	1570635914.27	adult	161.8578	110.0007	-86.0006	2330.1086	-0.7814	750.367	-0.24504	576.3428	-0.11865	0.010638	0.01014	1833.7173	-0.0082206	2112.9847	-0.64994	564276	-0.25213	8207.6143	0.41042	479.8781	-1.6061	427.0161	-1.6491	0.010012	0.00071136	-0.39592	22047520	-0.50061
012	2019-10-09t1442	1570650315.1	adult	165.858	114.001	-82.0003	3116.8938	-0.13512	710.9979	-0.60919	458.2956	-1.5333	0.010596	-0.030786	1938.7121	0.27999	2659.2829	0.056602	536803.4375	-0.58884	7349.4917	0.047138	551.597	-0.20175	499.1342	-0.041509	0.010006	-0.0056058	0.12594	22160962	-0.47115
012	2019-10-09t1842	1570664714.7	adult	169.8579	118.0008	-78.0005	1794.1191	-1.2268	715.3766	-0.55556	589.1161	0.032446	0.010596	-0.030697	1487.7104	-0.84285	1685.2609	-1.1856	540109.3125	-0.53506	6573.7886	-0.2876	545.7745	-0.39002	496.7139	-0.16868	0.010012	8.9497e-05	-0.38608	22241404	-0.44956
012	2019-10-09t2242	1570679115.33	adult	173.8581	122.001	-74.0003	3403.6611	0.11349	760.8128	-0.10584	493.1601	-1.1341	0.01061	-0.016981	1994.4043	0.46526	2753.5307	0.20308	573652.875	-0.093848	6130.3833	-0.47262	500.6117	-1.358	451.2731	-1.3016	0.010005	-0.0068156	-0.20768	24167530	0.04187
012	2019-10-10t0242	1570693514.15	adult	177.8578	126.0007	-70.0006	3222.5203	-0.02837	770.7758	0.0053243	576.4282	-0.12467	0.010652	0.024223	2139.0782	0.85323	2701.4287	0.15203	578852.625	-0.012133	8186.9458	0.57029	595.9427	0.45037	536.049	0.60127	0.010003	-0.0084145	0.38883	25795378	0.437
012	2019-10-10t0642	1570707914.32	adult	181.8578	130.0007	-66.0006	2479.5918	-0.64148	762.101	-0.06039	638.9161	0.64058	0.010596	-0.030441	1538.2116	-0.62943	2110.4146	-0.59675	575386.25	-0.038885	6029.6475	-0.47069	591.3977	0.27784	538.1948	0.57519	0.0099875	-0.024507	-0.47771	22619780	-0.35048
012	2019-10-10t1042	1570722315.66	adult	185.8582	134.0011	-62.0002	3843.6912	0.52416	793.6039	0.26005	637.2486	0.62167	0.010638	0.010601	1499.0174	-0.69194	2490.0303	-0.081596	596790.1875	0.25188	5257.9365	-0.83469	611.1726	0.57456	556.7397	0.93159	0.010007	-0.0045928	0.2563	26199748	0.50089
012	2019-10-10t1442	1570736715.86	adult	189.8583	138.0012	-58.0001	2649.1665	-0.46474	845.5859	0.7787	692.774	1.3117	0.010667	0.038092	1874.0677	0.27736	2264.5095	-0.34647	634189.4375	0.74814	7251.2539	0.20478	605.0555	0.37839	554.9874	0.81852	0.010002	-0.010315	-0.051171	26436084	0.54344
012	2019-10-10t1842	1570751114.97	adult	193.858	142.0009	-54.0004	3009.304	-0.13547	737.5076	-0.21978	592.0925	0.073373	0.010652	0.024289	1808.6127	0.15357	2394.6733	-0.14548	553868.25	-0.23613	4753.5532	-1.0447	622.6698	0.63486	573.6066	1.1852	0.010017	0.0043681	-0.49567	25487120	0.3172
012	2019-10-10t2242	1570765514.47	adult	197.8579	146.0008	-50.0005	2878.8147	-0.21944	683.8578	-0.69202	488.9848	-1.2023	0.010638	0.010545	1636.5642	-0.22451	2286.1473	-0.25185	514261.0625	-0.69792	5475.6943	-0.64628	589.8118	-0.042849	526.5931	0.029966	0.010009	-0.0032255	-0.29651	23335314	-0.16627
012	2019-10-11t0242	1570779914.74	adult	201.8579	150.0009	-46.0004	1780.0781	-1.1401	669.2161	-0.78984	545.3936	-0.48905	0.010582	-0.044039	1420.7598	-0.70165	1672.2054	-1.0222	505927.375	-0.76192	5093.2759	-0.81983	604.3124	0.16657	536.5209	0.2079	0.01002	0.0074624	0.22805	21591478	-0.53997
012	2019-10-11t0642	1570794314.99	adult	205.858	154.0009	-42.0004	1872.1796	-1.0353	690.5839	-0.54393	555.7291	-0.34286	0.010738	0.10756	1587.4573	-0.24497	1802.5344	-0.8117	514485	-0.61033	5055.812	-0.81595	609.3599	0.20721	539.5488	0.23312	0.010022	0.0091293	-0.036133	22558502	-0.31239
012	2019-10-11t1042	1570808715.31	adult	209.8581	158.001	-38.0003	2200.0864	-0.71992	690.9263	-0.49153	543.4829	-0.47675	0.010652	0.024376	1612.0476	-0.1319	2108.8773	-0.36236	518885.625	-0.5063	5126.3525	-0.75593	636.6503	0.65584	553.3129	0.51686	0.010002	-0.010172	0.48485	21577354	-0.50478
012	2019-10-11t1442	1570823116.16	adult	213.8583	162.0012	-34.0001	2838.6289	-0.11812	720.0479	-0.15783	549.1475	-0.37229	0.010667	0.038128	1771.9264	0.31552	2485.3499	0.19323	540035.875	-0.18293	5305.6631	-0.63568	634.673	0.5907	562.3409	0.70907	0.010008	-0.0043289	0.23884	21497644	-0.49816
012	2019-10-11t1842	1570837516.28	adult	217.8584	166.0013	-30	1727.1799	-1.0906	683.7963	-0.43891	539.3199	-0.46242	0.01061	-0.016933	1400.5884	-0.53049	1595.0431	-0.97401	515582.4375	-0.42775	6255.7734	-0.089283	646.6781	0.78795	558.4966	0.61023	0.010005	-0.0072927	0.11146	20553370	-0.67289
012	2019-10-11t2242	1570851915.85	adult	221.8583	170.0012	-26.0001	1813.1349	-0.98758	655.9169	-0.64601	536.4369	-0.46504	0.010638	0.010235	1315.6143	-0.68312	1613.3697	-0.91039	493249.5312	-0.65141	4491.6621	-1.03	614.4352	0.18815	547.8115	0.3461	0.01	-0.012378	-0.019352	20152862	-0.73377
012	2019-10-12t0242	1570866315.24	adult	225.8581	174.001	-22.0003	1965.9606	-0.81928	654.6879	-0.59817	529.5743	-0.51867	0.010596	-0.031005	1427.2578	-0.34978	1827.3464	-0.56841	494289.375	-0.57834	5943.2607	-0.1901	646.8013	0.75835	552.4215	0.44902	0.01003	0.016829	0.40103	19024368	-0.94686
012	2019-10-12t0642	1570880715.44	adult	229.8581	178.001	-18.0003	1544.21	-1.1984	576.8584	-1.2994	503.8898	-0.82821	0.01061	-0.017552	1017.7599	-1.3246	1379.9156	-1.1716	434951.25	-1.2877	3796.458	-1.3716	646.617	0.74529	551.4848	0.42132	0.010002	-0.010895	0.14361	20493880	-0.61907
012	2019-10-12t1042	1570895116.61	adult	233.8585	182.0014	-13.9999	1437.1085	-1.2853	568.0539	-1.3347	521.5822	-0.55462	0.01061	-0.017685	859.5807	-1.6831	1191.4508	-1.4179	428312.625	-1.3228	4448.4409	-0.972	657.5292	0.93436	562.4757	0.68036	0.010013	-0.00026052	0.1132	19832396	-0.7363
012	2019-10-12t1442	1570909516.34	adult	237.8584	186.0013	-10	1697.6936	-1.0064	627.2973	-0.69344	531.0729	-0.38808	0.010582	-0.045024	1086.761	-1.0557	1394.2543	-1.0858	474236.7812	-0.66507	5412.4668	-0.37541	656.4639	0.9099	559.4974	0.60766	0.010021	0.0078318	0.32815	19915144	-0.69861
012	2019-10-12t1842	1570923915.85	adult	241.8583	190.0012	-6.0001	1257.4564	-1.4408	573.8412	-1.1745	519.6115	-0.50993	0.01061	-0.017904	952.5718	-1.36	1144.6407	-1.4382	432676.2812	-1.1625	4412.2695	-0.93464	661.7982	1.0032	564.0826	0.7189	0.010016	0.0028605	0.2397	20020720	-0.656
012	2019-10-12t2242	1570938316.25	adult	245.8584	194.0013	-2	1210.1927	-1.482	583.3132	-1.0254	510.2088	-0.60571	0.010582	-0.045238	954.5156	-1.3119	1147.7874	-1.4094	440984.8125	-0.99747	5474.2778	-0.25529	648.9501	0.76829	554.748	0.49479	0.01001	-0.0034345	0.30021	19514578	-0.74057
012	2019-10-13t0242	1570952716.44	dead	249.8584	198.0013	2	1555.1013	-1.0971	603.2917	-0.76456	513.9779	-0.51501	0.010568	-0.058914	1041.2849	-1.0337	1373.75	-1.0192	456691.8125	-0.72757	4226.585	-0.98991	661.7121	1.0002	560.2981	0.63309	0.01002	0.0071498	0.50502	19546976	-0.71304
013	2019-10-02t1459	1570046545.59	egg	-1.857	-53.7141	-325.7157
013	2019-10-02t1842	1570059915.79	larva	1.857	-50.0002	-322.0017
013	2019-10-02t2242	1570074315.71	larva	5.857	-46.0002	-318.0018
013	2019-10-03t0242	1570088715.98	larva	9.857	-42.0001	-314.0017
013	2019-10-03t0642	1570103115.84	larva	13.857	-38.0002	-310.0017
013	2019-10-03t1042	1570117515.66	larva	17.8569	-34.0002	-306.0018
013	2019-10-03t1442	1570131915.91	larva	21.857	-30.0001	-302.0017
013	2019-10-03t1842	1570146316.85	larva	25.8573	-25.9999	-298.0015
013	2019-10-03t2242	1570160716.2	larva	29.8571	-22.0001	-294.0016
013	2019-10-04t0242	1570175116.11	larva	33.8571	-18.0001	-290.0017
013	2019-10-04t0642	1570189516.69	larva	37.8572	-13.9999	-286.0015
013	2019-10-04t1042	1570203916.36	larva	41.8571	-10	-282.0016
013	2019-10-04t1442	1570218316.9	larva	45.8573	-5.9999	-278.0014	1936.9369	-0.7081	638.2811	-0.17766	521.0789	0.7734	0.010624	-0.0032041	1516.5533	-0.48904	1816.6924	-0.64145	480625.6875	-0.17589	5611.8071	0.26888	467.5176	0.5218	380.9118	0.32123	0.010018	0.0016377	0.09336	14373361	0.53189
013	2019-10-04t1842	1570232716.52	larva	49.8572	-2	-274.0015	3496.3882	0.33412	804.8779	1.2354	522.0222	0.64987	0.01061	-0.016915	2268.1623	1.153	2949.347	0.52511	606877.9375	1.2472	6733.8037	0.9165	529.0864	1.3071	462.8387	1.4368	0.010017	0.0012639	0.013294	18433368	1.8026
013	2019-10-04t2242	1570247116.26	adult	53.8571	2	-270.0016	2313.8345	-0.50171	651.6193	-0.27301	452.3286	-0.26889	0.01061	-0.01696	1760.1511	-0.029812	2064.676	-0.43875	491320.9688	-0.2633	5309.4302	-0.060321	371.2371	-0.8534	315.6239	-0.81847	0.010006	-0.009557	0.14033	16028160	0.56875
013	2019-10-05t0242	1570261516.41	adult	57.8571	6	-266.0016	1211.6989	-1.2981	561.6463	-1.1934	524.8383	0.42216	0.010624	-0.0033375	1054.8336	-1.6585	1138.7173	-1.4701	422919.6875	-1.1919	4723.207	-0.49188	347.7305	-1.268	291.6862	-1.3018	0.010022	0.0075766	-0.3172	14780283	-0.18777
013	2019-10-05t0642	1570275917.01	adult	61.8573	10.0002	-262.0014	2508.4336	-0.41465	709.6736	0.042551	477.6049	-0.22985	0.010582	-0.044281	2031.7953	0.49768	2292.9689	-0.24687	536513.25	0.070156	5428.9536	-0.12247	399.5331	-0.61265	330.5068	-0.82266	0.010017	0.0031819	0.6279	16551857	0.19868
013	2019-10-05t1042	1570290317.52	adult	65.8575	14.0003	-258.0013	2570.9265	-0.39412	679.6418	-0.32961	490.6621	-0.2035	0.01061	-0.017101	1919.6378	0.2047	2411.4048	-0.14205	512449.9062	-0.31958	3587.4106	-1.298	382.7889	-0.9515	341.0733	-0.77547	0.010018	0.0038967	-1.6254	17462832	0.26321
013	2019-10-05t1442	1570304717.49	adult	69.8574	18.0003	-254.0013	3011.5115	-0.099901	799.1855	0.64056	582.2799	0.69024	0.010638	0.010228	1912.421	0.14874	2414.6389	-0.16353	600987.5	0.63372	5331.4863	-0.3126	346.112	-1.6356	304.3735	-1.5168	0.010015	0.0014967	-1.028	18973860	0.54443
013	2019-10-05t1842	1570319116.4	adult	73.8571	22	-250.0016	4261.7393	0.79128	969.8058	2.0592	679.6065	1.6384	0.010638	0.010195	2339.9232	1.0765	3164.4704	0.66333	729293.9375	2.0515	6954.5757	0.57225	510.3959	0.94358	462.5212	1.0608	0.010009	-0.0033842	0.29352	19989146	0.64567
013	2019-10-05t2242	1570333516.78	adult	77.8572	26.0001	-246.0015	2132.5015	-0.78967	736.1543	-0.11856	581.093	0.44266	0.010652	0.023919	1808.0875	-0.16652	2031.624	-0.65628	552851.875	-0.13372	10720.2246	2.6573	522.3175	1.1205	476.0888	1.2292	0.010011	-0.0011833	0.8938	24887384	2.0952
013	2019-10-06t0246	1570348209.93	adult	81.9387	30.0815	-241.92	2559.1028	-0.50157	833.1089	0.64066	678.7496	1.3879	0.010596	-0.030836	1731.0246	-0.38328	2200.2356	-0.49419	628997.25	0.66307	9074.1777	1.6117	548.0499	1.5493	499.6649	1.5882	0.01	-0.011649	0.59931	25867956	2.1586
013	2019-10-06t0646	1570362563.66	adult	85.9258	34.0687	-237.9329	1970.3811	-0.9665	677.0098	-0.81984	515.1426	-0.48465	0.01061	-0.017214	1395.224	-1.1832	1772.386	-1.0257	510465.4062	-0.81016	8024.9043	0.9132	474.9191	0.13709	418.7098	-0.020255	0.010011	-0.00014532	0.61666	23766850	1.219
013	2019-10-06t1045	1570376913.22	adult	89.9118	38.0547	-233.9469	2738.325	-0.4096	897.3594	1.0571	696.7782	1.4018	0.010738	0.10715	2102.6195	0.40421	2536.4088	-0.15001	668532.75	0.97604	5357.5601	-0.62976	433.954	-0.76212	394.9584	-0.60712	0.010017	0.0059127	0.48181	22353840	0.57441
013	2019-10-06t1443	1570391182.48	adult	93.8755	42.0184	-229.9832	3777.3076	0.36009	903.2755	1.0619	691.7794	1.2841	0.010596	-0.030755	1901.5637	-0.069778	2589.6804	-0.1033	681973	1.0855	5277.5435	-0.74478	474.2869	-0.1337	440.2906	0.14362	0.010014	0.002606	-0.054578	27044788	1.9549
013	2019-10-06t1842	1570405517.63	adult	97.8575	46.0003	-226.0012	2848.0798	-0.35466	919.5782	1.1706	727.494	1.617	0.010568	-0.057873	2064.9178	0.29907	2491.2258	-0.23309	696120.6875	1.216	4999.4302	-0.95091	559.043	1.3796	518.7505	1.5882	0.010006	-0.0045948	-0.64504	27822450	2.0618
013	2019-10-06t2242	1570419917.26	adult	101.8574	50.0002	-222.0013	4778.9858	1.1086	1071.1851	2.488	748.6421	1.8047	0.010695	0.06547	2746.8701	1.8868	3916.4232	1.4733	801246.4375	2.4268	5012.7212	-1	582.4265	1.7215	534.5203	1.8115	0.010004	-0.0068456	0.090012	27944820	1.9746
013	2019-10-07t0242	1570434317.03	adult	105.8573	54.0002	-218.0014	2792.7495	-0.41103	883.6227	0.81484	732.6946	1.6049	0.010652	0.024005	1786.7027	-0.34655	2255.8954	-0.52952	663600.625	0.7959	5595.1763	-0.76936	578.124	1.5225	538.9065	1.8133	0.01001	-0.0013581	-0.35925	28705012	2.1062
013	2019-10-07t0642	1570448717.26	adult	109.8574	58.0002	-214.0013	5225.9023	1.4638	928.7424	1.2135	634.0583	0.5207	0.01061	-0.01713	2266.3813	0.79345	3497.5359	0.9826	700271.75	1.226	5225.9023	-0.98781	564.3207	1.1355	517.5939	1.2864	0.010014	0.0025034	-0.25507	28346960	1.8974
013	2019-10-07t1042	1570463117.1	adult	113.8573	62.0002	-210.0014	2960.6841	-0.28158	837.505	0.40394	656.7933	0.75713	0.010695	0.065393	1742.2645	-0.43246	2432.3683	-0.31086	626453.75	0.35616	5907.6421	-0.7075	540.3484	0.54566	506.5836	0.97323	0.010017	0.0064533	-0.54566	28426652	1.8389
013	2019-10-07t1442	1570477517.41	adult	117.8574	66.0003	-206.0013	4442.2236	0.87588	984.9811	1.7369	679.8828	1.0061	0.010624	-0.0035341	2541.5679	1.4935	3685.9107	1.2369	741690.75	1.7376	6020.2383	-0.68637	564.9633	0.94656	510.6354	0.98308	0.010009	-0.0020383	-0.22405	27658342	1.5269
013	2019-10-07t1842	1570491918.18	adult	121.8576	70.0005	-202.0011	5190.4189	1.4672	1022.1818	2.0913	727.3054	1.5315	0.010638	0.010152	2451.3844	1.3041	3702.6687	1.2692	768680.75	2.0795	7686.0039	0.039525	569.7608	0.95358	506.7693	0.82813	0.010006	-0.0048941	0.20448	26933162	1.2386
013	2019-10-07t2242	1570506318.33	adult	125.8577	74.0005	-198.001	2548.5464	-0.5991	806.0818	0.15196	659.1804	0.78501	0.010596	-0.030848	1624.2713	-0.67419	2187.4536	-0.59567	608591.8125	0.17357	6616.3765	-0.45758	483.1795	-0.91213	438.4387	-0.73328	0.010002	-0.0088173	-0.89247	25989258	0.89173
013	2019-10-08t0242	1570520718.13	adult	129.8576	78.0005	-194.0011	4628.207	1.0346	890.7026	0.93978	538.7477	-0.55817	0.010652	0.023907	2644.1245	1.8307	4087.6556	1.7681	668917.625	0.91992	8034.6167	0.16193	542.9792	0.2349	498.3431	0.50719	0.010003	-0.0079555	-0.63579	27791846	1.3837
013	2019-10-08t0642	1570535117.77	adult	133.8575	82.0004	-190.0012	2142.3613	-0.91826	684.2759	-0.94461	522.9254	-0.7402	0.010624	-0.0035318	1498.2325	-0.95699	1999.6762	-0.81899	515259.7188	-0.94194	6331.5024	-0.59494	508.6101	-0.55387	474.1437	-0.095413	0.010012	0.00088832	-0.98527	25399988	0.61461
013	2019-10-08t1042	1570549518.38	adult	137.8577	86.0006	-186.001	4979.5942	1.3198	957.0302	1.5946	656.4803	0.7753	0.010652	0.023917	2331.5784	1.117	4485.6116	2.2832	718729.625	1.5732	9793.2686	0.94401	586.5882	0.99059	525.4823	0.98662	0.010011	-0.00013211	-0.67153	29765830	1.8683
013	2019-10-08t1442	1570563919.78	adult	141.8581	90.0009	-182.0006	3839.6753	0.42328	827.3419	0.40537	546.5439	-0.47431	0.010667	0.037692	1850.5949	-0.057949	2525.2231	-0.15653	620506.4375	0.37704	5083.6787	-1.1384	587.1148	0.93568	541.8029	1.2983	0.01001	-0.00077364	-0.99687	29266498	1.6732
013	2019-10-08t1842	1570578319.34	adult	145.858	94.0008	-178.0008	4055.4885	0.59917	812.4131	0.2809	567.1685	-0.23512	0.010596	-0.030847	1814.9851	-0.13115	2761.203	0.14299	613371.875	0.3037	9639.5098	0.91672	576.2911	0.64604	516.7443	0.67655	0.010006	-0.0052158	-0.76163	30640248	2.0288
013	2019-10-08t2242	1570592717.77	adult	149.8575	98.0004	-174.0012	2636.4612	-0.5323	792.8844	0.11277	643.6508	0.65552	0.010652	0.023865	1857.8479	-0.0074395	2342.7513	-0.37706	595456.1875	0.095463	5994.5088	-0.70179	476.0384	-1.5089	426.4855	-1.4455	0.010009	-0.0018808	-1.126	28392834	1.3392
013	2019-10-09t0242	1570607118.54	adult	153.8577	102.0006	-170.001	2273.3955	-0.82508	812.4186	0.31366	688.9747	1.1946	0.01061	-0.017279	1558.0178	-0.74256	1983.0687	-0.82533	612563.625	0.32653	10142.8359	1.2172	584.7543	0.69267	531.9875	0.91315	0.010007	-0.0042382	-0.91873	29742944	1.6849
013	2019-10-09t0642	1570621518.92	adult	157.8578	106.0007	-166.0009	4674.832	1.1216	941.4843	1.5571	698.8401	1.3237	0.01061	-0.01728	2368.0489	1.3178	3179.2895	0.69458	709879.125	1.5722	6476.1562	-0.43046	570.783	0.33371	526.4172	0.72497	0.010018	0.0063684	-0.97994	29571124	1.5941
013	2019-10-09t1042	1570635919.09	adult	161.8579	110.0007	-162.0008	3455.9683	0.13826	824.2957	0.46051	586.7394	0.0048411	0.010724	0.093137	1912.5865	0.19137	3050.65	0.54422	614924.625	0.39003	10398.4287	1.4346	569.5246	0.23651	513.3159	0.35655	0.010005	-0.0067371	-0.52602	28861228	1.3563
013	2019-10-09t1442	1570650319.97	adult	165.8581	114.001	-158.0006	3201.199	-0.065761	845.4197	0.67848	703.3517	1.4013	0.010624	-0.0034865	1570.0268	-0.65544	2362.4144	-0.32359	636601.0625	0.68114	6992.8262	-0.12185	563.5936	0.04221	513.0049	0.28134	0.010009	-0.002791	-1.0132	28211240	1.1416
013	2019-10-09t1842	1570664719.51	adult	169.858	118.0009	-154.0007	1672.6194	-1.3275	725.0209	-0.46296	619.1059	0.39427	0.010596	-0.030697	1455.3476	-0.925	1573.8675	-1.329	547390.75	-0.44219	8379.2812	0.58025	510.2771	-1.1034	462.5413	-0.96484	0.010015	0.0028231	-1.129	28126472	1.0829
013	2019-10-09t2242	1570679120.18	adult	173.8582	122.0011	-150.0005	4107.9087	0.70033	899.1296	1.2229	708.4887	1.4807	0.010624	-0.0033125	1986.2609	0.44464	2741.7625	0.18787	677044.625	1.2253	4734.6211	-1.1533	541.5107	-0.54599	505.5635	-0.035447	0.010004	-0.0080535	-1.0325	29014146	1.2741
013	2019-10-10t0242	1570693519.07	adult	177.8579	126.0007	-146.0008	3358.9089	0.085875	816.6127	0.44533	618.2381	0.38588	0.010624	-0.0032223	1718.514	-0.20688	2699.6751	0.14976	614909.375	0.44745	7997.7075	0.47676	600.4799	0.53935	546.7641	0.8514	0.010009	-0.0029683	-0.9718	29637288	1.3908
013	2019-10-10t0642	1570707919.15	adult	181.8579	130.0008	-142.0008	3044.5227	-0.16611	824.2575	0.5351	711.4025	1.5298	0.010638	0.010564	1626.3766	-0.40854	2253.1591	-0.41129	619841.625	0.52652	6854.5933	-0.058058	582.7025	0.10936	535.7943	0.51913	0.010006	-0.0060062	-1.2448	31272480	1.7483
013	2019-10-10t1042	1570722320.58	adult	185.8583	134.0012	-138.0004	3826.9023	0.50997	852.5881	0.8232	632.0605	0.5578	0.010582	-0.044	2166.9711	0.97029	3193.6744	0.83478	644556.625	0.85719	9218.2012	1.167	567.0636	-0.26991	519.4841	0.061973	0.010017	0.0053926	-0.96766	28586810	1.0672
013	2019-10-10t1442	1570736720.77	adult	189.8584	138.0012	-134.0004	3245.9907	0.041878	856.7983	0.88529	662.4953	0.93785	0.010596	-0.030432	1891.0804	0.31942	2388.2419	-0.18493	646882.6875	0.90827	8529.0898	0.85607	597.539	0.23606	535.4862	0.36359	0.010016	0.0040991	-0.79919	29410870	1.2349
013	2019-10-10t1842	1570751119.75	adult	193.8581	142.0009	-130.0006	3111.884	-0.047919	841.9036	0.76874	645.9878	0.7415	0.010596	-0.030456	1912.1929	0.40808	2701.2683	0.25583	635637.25	0.79119	7658.6025	0.44906	625.4842	0.68752	569.2817	1.0844	0.01	-0.012235	-0.94406	29647952	1.2655
013	2019-10-10t2242	1570765519.37	adult	197.858	146.0008	-126.0008	2355.03	-0.66944	780.325	0.21856	612.3849	0.33558	0.010638	0.010545	1684.0753	-0.10841	2243.277	-0.30815	586804.375	0.2105	5923.3057	-0.41415	568.198	-0.44266	519.0634	-0.14527	0.010015	0.0022978	-0.87475	27971252	0.87082
013	2019-10-11t0242	1570779919.62	adult	201.858	150.0009	-122.0007	5621.3262	2.186	956.8857	1.9198	684.3708	1.2544	0.010596	-0.030443	2152.6318	1.079	3810.9157	1.7989	722448.75	1.9433	5948.0371	-0.37256	608.6019	0.24509	561.9737	0.79975	0.010004	-0.00839	-0.9645	30357064	1.3866
013	2019-10-11t0642	1570794319.87	adult	205.8581	154.001	-118.0006	3886.8811	0.72572	877.6796	1.217	587.9054	0.063908	0.01061	-0.016778	2098.6019	0.99528	2925.2577	0.67812	661770.375	1.2281	9242.4414	1.3963	645.793	0.86851	586.0533	1.315	0.010014	0.0019158	-0.70779	32307732	1.7966
013	2019-10-11t1042	1570808720.19	adult	209.8582	158.0011	-114.0005	3105.3757	0.079833	903.0157	1.5062	730.5701	1.9092	0.010596	-0.030369	1885.0698	0.53007	2633.6432	0.33942	681776.875	1.5283	9706.5098	1.6899	677.0604	1.3851	620.1338	2.0751	0.010011	-0.0020201	-0.68849	36049404	2.5846
013	2019-10-11t1442	1570823121.1	adult	213.8584	162.0013	-110.0003	4219.3081	1.1186	919.6381	1.7308	684.8315	1.3778	0.010596	-0.030395	2106.1631	1.1288	3054.3788	0.96334	694326.75	1.7531	5476.0049	-0.54369	659.173	1.0318	604.4976	1.6962	0.01001	-0.0023901	-0.78187	33583548	2.0602
013	2019-10-11t1842	1570837521.18	adult	217.8585	166.0013	-106.0002	2412.2529	-0.46688	872.7184	1.3613	752.1589	2.3146	0.010624	-0.0032645	1634.5373	0.042704	2061.551	-0.33314	657156.9375	1.3612	5944.3354	-0.25945	615.7916	0.23213	577.9106	1.067	0.01001	-0.0028047	-1.0495	32543356	1.8517
013	2019-10-11t2242	1570851920.82	adult	221.8584	170.0012	-102.0003	5739.0576	2.6464	956.5312	2.2381	655.6063	1.1062	0.01061	-0.017137	2437.6791	2.0859	3797.34	2.1357	721224.5	2.2488	5739.0576	-0.34018	617.6133	0.2453	560.1927	0.63876	0.010013	0.00076558	-0.87894	31209234	1.5819
013	2019-10-12t0242	1570866320.12	adult	225.8582	174.001	-98.0005	2713.0293	-0.11421	843.8096	1.232	723.8713	2.0705	0.010667	0.037516	1619.3298	0.12906	2228.9767	0.0018137	632857.1875	1.1998	6443.4653	0.09031	638.8698	0.61568	587.4697	1.2811	0.01	-0.01273	-1.1958	31879602	1.7371
013	2019-10-12t0642	1570880720.4	adult	229.8583	178.0011	-94.0005	4565.7026	1.7139	800.8906	0.88885	630.0097	0.87071	0.010652	0.02356	1655.4197	0.28326	2779.5214	0.85371	601468.875	0.86899	8161.9053	1.1125	616.1326	0.19646	559.1539	0.60413	0.01	-0.012787	-1.1357	32470186	1.8761
013	2019-10-12t1042	1570895121.56	adult	233.8586	182.0014	-90.0001	5252.0405	2.476	933.3977	2.2691	633.5475	0.97074	0.01061	-0.017685	2505.9685	2.5199	3514.9835	2.0131	703781.875	2.2801	7184.8628	0.61059	657.7518	0.93838	595.8701	1.4797	0.010012	-0.0009869	-0.65346	33242776	2.0543
013	2019-10-12t1442	1570909521.3	adult	237.8585	186.0014	-86.0002	4435.1948	1.759	886.0256	1.8855	644.7475	1.1792	0.010652	0.023314	2134.0692	1.6535	3475.3654	2.0539	665405.1875	1.8615	8171.3564	1.2482	602.5655	-0.063894	549.7675	0.37371	0.010016	0.0028723	-1.0482	30501866	1.5037
013	2019-10-12t1842	1570923920.79	adult	241.8584	190.0012	-82.0004	4275.8696	1.6885	896.5883	2.0783	693.5895	1.9192	0.010667	0.036985	2018.3137	1.4358	3095.7954	1.5732	672441.1875	2.0414	9866.5869	2.3354	630.0726	0.42846	576.5072	1.0191	0.010009	-0.0042638	-0.96665	31727934	1.7803
013	2019-10-12t2242	1570938321.26	adult	245.8585	194.0014	-78.0002	2052.7056	-0.58408	729.3531	0.46369	654.9944	1.4427	0.010596	-0.031643	1207.0417	-0.63946	1629.5154	-0.64769	550661.625	0.4852	4818.9814	-0.65598	617.3442	0.1939	570.5059	0.87757	0.010003	-0.0098145	-1.0535	30301724	1.5061
013	2019-10-13t0242	1570952721.48	adult	249.8586	198.0014	-74.0002
013	2019-10-13t0642	1570967120.85	adult	253.8584	202.0012	-70.0003
013	2019-10-13t1042	1570981521.62	adult	257.8586	206.0015	-66.0001
013	2019-10-13t1442	1570995921.17	adult	261.8585	210.0013	-62.0002
013	2019-10-13t1842	1571010321.58	adult	265.8586	214.0014	-58.0001
013	2019-10-13t2242	1571024721.04	adult	269.8584	218.0013	-54.0003
013	2019-10-14t0242	1571039120.82	adult	273.8584	222.0012	-50.0003
013	2019-10-14t0642	1571053521.69	adult	277.8586	226.0015	-46.0001
013	2019-10-14t1042	1571067921.32	adult	281.8585	230.0014	-42.0002
013	2019-10-14t1442	1571082322.27	adult	285.8588	234.0016	-37.9999
013	2019-10-14t1859	1571097737.12	adult	290.1407	238.2835	-33.718
013	2019-10-14t2242	1571111124.44	adult	293.8594	242.0022	-29.9993
013	2019-10-15t0242	1571125522.34	adult	297.8588	246.0017	-25.9999
013	2019-10-15t0642	1571139922.58	adult	301.8589	250.0017	-21.9999
013	2019-10-15t1042	1571154322.92	adult	305.859	254.0018	-17.9998
013	2019-10-15t1442	1571168724.08	adult	309.8593	258.0021	-13.9994
013	2019-10-15t1842	1571183123.21	adult	313.859	262.0019	-9.9997
013	2019-10-15t2242	1571197522.76	adult	317.8589	266.0018	-5.9998
013	2019-10-16t0242	1571211921.98	adult	321.8587	270.0016	-2
013	2019-10-16t0642	1571226322.16	dead	325.8587	274.0016	2
014	2019-10-02t1459	1570046550.11	egg	-1.857	-49.7143	-293.8572
014	2019-10-02t1842	1570059920.44	larva	1.857	-46.0003	-290.1432
014	2019-10-02t2242	1570074320.33	larva	5.857	-42.0003	-286.1432
014	2019-10-03t0242	1570088720.7	larva	9.8571	-38.0002	-282.1431
014	2019-10-03t0642	1570103120.43	larva	13.857	-34.0003	-278.1432
014	2019-10-03t1042	1570117520.27	larva	17.8569	-30.0003	-274.1432
014	2019-10-03t1442	1570131920.57	larva	21.857	-26.0002	-270.1431
014	2019-10-03t1842	1570146321.54	larva	25.8573	-22	-266.1429
014	2019-10-03t2242	1570160720.87	larva	29.8571	-18.0002	-262.1431
014	2019-10-04t0242	1570175120.78	larva	33.8571	-14.0002	-258.1431
014	2019-10-04t0642	1570189521.33	larva	37.8572	-10	-254.1429
014	2019-10-04t1042	1570203920.97	larva	41.8571	-6.0001	-250.143
014	2019-10-04t1442	1570218321.61	larva	45.8573	-2	-246.1428	5870.8447	1.9621	871.1296	1.9595	583.1938	1.484	0.010568	-0.05766	2131.2543	0.88817	4292.8668	1.9454	659445.125	2.0036	5870.8447	0.43642	568.8528	1.8195	507.7228	2.1252	0.0099996	-0.016939	-0.52582	15075170	0.80877
014	2019-10-04t1842	1570232721.25	adult	49.8572	2	-242.1429	5850.0615	1.9481	907.4408	2.1727	581.8763	1.3304	0.010596	-0.030547	2729.5506	2.1881	4541.2284	2.2082	685117.8125	2.1969	6784.8599	0.94909	504.0478	0.97627	437.0343	1.0605	0.010004	-0.012442	1.2559	15821557	0.78958
014	2019-10-04t2242	1570247120.93	adult	53.8571	5.9999	-238.143	2107.5686	-0.64459	653.7869	-0.25328	533.1318	0.64412	0.010582	-0.044187	1543.5888	-0.51626	1880.0979	-0.63622	494262.9062	-0.22774	6764.0181	0.85551	457.2178	0.32034	418.3239	0.71746	0.010009	-0.0062248	-0.32287	16033715	0.57087
014	2019-10-05t0242	1570261521.1	adult	57.8572	9.9999	-234.143	3892.7375	0.578	820.9586	1.1557	581.8981	1.0628	0.010624	-0.0033375	2011.8508	0.49377	3034.366	0.58207	618181.8125	1.1582	5474.4897	-0.025747	488.8386	0.72519	435.4128	0.90507	0.01002	0.0051109	-0.27863	18685366	1.2787
014	2019-10-05t0642	1570275921.7	adult	61.8573	14.0001	-230.1428	3054.1694	-0.028841	740.0973	0.31695	479.2209	-0.21182	0.01061	-0.017053	2044.6646	0.52666	2698.7465	0.19769	558033.375	0.32806	4895.6421	-0.44841	412.7763	-0.41871	362.6189	-0.31585	0.010003	-0.011201	-0.58962	16588655	0.21228
014	2019-10-05t1042	1570290322.25	adult	65.8575	18.0002	-226.1427	3500.8062	0.27011	832.3938	1.0421	607.211	1.089	0.010596	-0.030732	2152.7301	0.73031	2882.3878	0.38025	628457.3125	1.0648	6310.7104	0.34106	421.8752	-0.35674	381.8755	-0.11271	0.010017	0.0038222	-0.68466	18361696	0.59063
014	2019-10-05t1442	1570304722.21	adult	69.8575	22.0002	-222.1427	3718.4639	0.4104	767.6011	0.35812	532.381	0.14016	0.01061	-0.017144	2235.6761	0.87876	3111.456	0.6188	578771.1875	0.36969	4726.6987	-0.67099	447.6144	-0.026978	407.5434	0.21027	0.010021	0.007581	-0.45982	18180308	0.25975
014	2019-10-05t1842	1570319121.09	adult	73.8572	25.9999	-218.143	5558.6846	1.7373	921.2512	1.6268	599.4648	0.75978	0.010596	-0.030809	2658.8006	1.7978	4470.238	2.1476	695544.625	1.6521	8750.5566	1.6198	526.7979	1.2148	475.4509	1.2841	0.010019	0.0059278	-0.66539	22768204	1.6268
014	2019-10-05t2242	1570333521.63	adult	77.8573	30.0001	-214.1428	3352.1628	0.10894	798.0493	0.43049	555.3971	0.16238	0.01061	-0.017194	2188.408	0.69519	3039.765	0.50359	601729.125	0.44254	7018.917	0.53402	405.5043	-0.89623	347.8614	-1.0569	0.010006	-0.0063876	-0.87075	19898906	0.36426
014	2019-10-06t0246	1570348215.22	adult	81.9389	34.0816	-210.0613	2052.7891	-0.87812	752.2369	-0.073726	607.8018	0.61772	0.01061	-0.017205	1468.8662	-0.97815	1799.732	-0.96013	567186.625	-0.062623	5053.5918	-0.65229	437.3685	-0.44163	383.9019	-0.54178	0.010016	0.0046615	-1.2969	21439804	0.65056
014	2019-10-06t0646	1570362568.96	adult	85.926	38.0688	-206.0741	2412.4949	-0.6354	747.4009	-0.20046	597.3217	0.40386	0.010582	-0.044441	1802.0166	-0.25855	2231.6321	-0.48714	565035.0625	-0.17204	2524.7771	-2.1085	362.9022	-1.9385	329.3665	-1.7075	0.010001	-0.01063	-1.3548	20756552	0.21151
014	2019-10-06t1045	1570376918.66	adult	89.9121	42.0548	-202.0881	5349.1094	1.5553	1019.1243	2.1275	721.2056	1.6654	0.010724	0.093189	2822.4856	2.047	4001.8666	1.5796	760266.75	2.0475	10556.0654	2.1389	551.4961	1.46	502.644	1.4695	0.010015	0.0039308	-0.55661	24834972	1.3928
014	2019-10-06t1443	1570391187.56	adult	93.8756	46.0184	-198.1245	2195.136	-0.8358	789.639	0.061711	628.3767	0.60038	0.010681	0.051581	1727.6223	-0.46902	2023.8083	-0.7754	591439.625	0.027045	3965.4783	-1.4227	484.3123	0.058985	463.2744	0.59529	0.010015	0.0039489	-1.3924	23212122	0.70601
014	2019-10-06t1842	1570405522.44	adult	97.8575	50.0003	-194.1426	2306.5312	-0.76574	777.7827	-0.080364	597.4741	0.21563	0.01071	0.079358	1771.2062	-0.37979	2117.5217	-0.67985	581003.625	-0.13284	3304.1646	-1.8025	463.102	-0.49069	417.3681	-0.43917	0.010018	0.0069	-1.4962	23760836	0.75183
014	2019-10-06t2242	1570419922.05	adult	101.8574	54.0002	-190.1427	4770.3506	1.102	808.9591	0.16789	489.5451	-0.98905	0.010596	-0.030718	2414.9677	1.1141	3647.9453	1.1503	610764.125	0.18907	4770.3506	-1.1187	468.0184	-0.53595	443.9399	-0.029177	0.010006	-0.004749	-1.3149	23900762	0.68206
014	2019-10-07t0242	1570434321.84	adult	105.8574	58.0001	-186.1428	4499.6499	0.89728	1046.2053	2.258	778.7888	2.1027	0.010624	-0.0034399	2699.5194	1.7935	3802.249	1.3427	787792.625	2.2593	4499.6499	-1.2932	492.7783	-0.17886	464.9308	0.28781	0.010015	0.004465	-1.3581	26716468	1.4761
014	2019-10-07t0642	1570448722	adult	109.8574	62.0002	-182.1427	3148.5837	-0.13817	814.4813	0.19571	572.528	-0.14567	0.010596	-0.030762	2058.4818	0.30275	2843.2066	0.18558	614933.375	0.21704	7448.5542	0.05337	461.2949	-0.93553	430.043	-0.54322	0.010017	0.0063227	-1.9135	25511452	1.0062
014	2019-10-07t1042	1570463121.89	adult	113.8574	66.0001	-178.1428	5308.7427	1.5403	945.7108	1.3715	672.5936	0.92898	0.01061	-0.017163	2670.81	1.7742	4300.066	1.9767	713065.9375	1.384	5308.7427	-0.98327	456.4549	-1.1526	427.7441	-0.69474	0.010003	-0.007978	-1.3364	23956580	0.44501
014	2019-10-07t1442	1570477522.19	adult	117.8575	70.0002	-174.1427	2059.8674	-0.98209	737.9431	-0.48209	595.675	0.085046	0.010582	-0.044429	1702.3154	-0.51458	1905.2086	-0.95409	557885	-0.45307	4783.0737	-1.2481	461.1639	-1.1675	432.6417	-0.6863	0.010012	0.00077274	-1.5134	25011684	0.70783
014	2019-10-07t1842	1570491922.96	adult	121.8577	74.0004	-170.1425	3944.8464	0.49253	1048.5771	2.3296	926.505	3.7262	0.01061	-0.01722	2021.8579	0.26948	2702.3353	0.034142	790627.1875	2.3425	5856.8022	-0.78184	553.8291	0.6274	504.8247	0.78606	0.010017	0.0061724	-0.75384	27035720	1.2701
014	2019-10-07t2242	1570506323.13	adult	125.8577	78.0005	-166.1424	2596.0901	-0.56182	852.3239	0.57218	661.2705	0.80824	0.01071	0.079228	2080.8101	0.43294	2415.6436	-0.31316	636685.9375	0.51236	4453.9937	-1.4204	425.972	-2.0882	389.547	-1.8011	0.010014	0.0031545	-1.5573	25181762	0.64562
014	2019-10-08t0242	1570520722.93	adult	129.8577	82.0004	-162.1425	2533.3894	-0.61048	909.1234	1.1084	751.4025	1.8242	0.01061	-0.017206	1870.2199	-0.059563	2138.3085	-0.6511	685479	1.1211	4596.7412	-1.3613	540.7277	0.18845	517.7014	0.93355	0.01002	0.0090332	-1.5103	25794872	0.78029
014	2019-10-08t0642	1570535122.58	adult	133.8576	86.0003	-158.1426	3112.8303	-0.15458	878.9722	0.85121	657.6124	0.78037	0.010681	0.051505	2161.7282	0.67521	2919.4029	0.325	658350.1875	0.81022	5521.564	-0.95335	494.9779	-0.83602	450.4675	-0.62115	0.010006	-0.0053934	-1.3284	24190560	0.25253
014	2019-10-08t1042	1570549523.14	adult	137.8577	90.0005	-154.1424	2926.49	-0.30082	817.4628	0.29838	627.5714	0.44659	0.010738	0.10714	1989.9744	0.27132	2585.6806	-0.085217	609009.75	0.22009	6956.6206	-0.31403	510.0685	-0.59809	473.1458	-0.18466	0.010005	-0.006553	-1.2787	25440684	0.58591
014	2019-10-08t1442	1570563924.75	adult	141.8582	94.0009	-150.142	2056.8284	-0.99008	763.5079	-0.19097	639.7128	0.59213	0.01061	-0.017198	1690.2409	-0.45696	1895.6379	-0.9431	575684.9375	-0.17908	4752.4434	-1.2861	549.4609	0.15186	517.0467	0.74007	0.010002	-0.0089189	-0.73272	28895052	1.5642
014	2019-10-08t1842	1570578324.28	adult	145.8581	98.0008	-146.1421	2085.4529	-0.97065	766.3242	-0.15169	584.9215	-0.030589	0.010596	-0.030847	1766.7798	-0.25156	1990.4303	-0.82234	578574.75	-0.13014	3428.5037	-1.8714	519.4318	-0.53968	504.429	0.39677	0.010013	0.001536	-1.2809	27650390	1.1609
014	2019-10-08t2242	1570592722.59	adult	149.8576	102.0003	-142.1426	4886.4141	1.2708	990.5925	1.976	787.6115	2.3255	0.010624	-0.0035799	2319.1914	1.1486	3389.7136	0.93819	745916.125	1.9792	4886.4141	-1.2035	528.5451	-0.41374	495.6958	0.13838	0.010013	0.0018221	-1.1657	27448404	1.0684
014	2019-10-09t0242	1570607123.34	adult	153.8578	106.0005	-138.1424	4626.9062	1.0721	820.7466	0.39246	595.0284	0.096774	0.010652	0.023833	2070.806	0.54618	3444.4585	1.0175	616380.6875	0.37451	4626.9062	-1.3047	555.2134	0.077778	525.3009	0.75911	0.01001	-0.0013267	-1.2424	28897746	1.446
014	2019-10-09t0642	1570621523.77	adult	157.8579	110.0007	-134.1422	3358.5378	0.05381	888.022	1.0491	677.9746	1.078	0.010596	-0.030912	2296.2368	1.1367	2932.4823	0.38193	670456.625	1.0745	8640.9932	0.56973	560.9718	0.13044	525.9408	0.71393	0.010009	-0.0025766	-0.87318	28023908	1.164
014	2019-10-09t1042	1570635923.95	adult	161.858	114.0007	-130.1422	3495.3503	0.17043	949.2992	1.6535	725.2524	1.6501	0.010596	-0.030864	2403.2578	1.4331	3142.2261	0.66085	716720.875	1.6807	4598.7314	-1.2768	598.9815	0.84198	559.7818	1.4365	0.010012	0.00058541	-0.91447	29793340	1.6103
014	2019-10-09t1442	1570650324.93	adult	165.8582	118.001	-126.1419	4144.7764	0.71051	980.6879	1.9743	736.3932	1.797	0.010596	-0.030786	2466.33	1.6187	3764.6632	1.4722	740419.375	2.0023	7876.9658	0.29705	564.8516	0.067791	529.9476	0.67569	0.010013	0.0014415	-0.70528	27754550	1.0199
014	2019-10-09t1842	1570664724.45	adult	169.8581	122.0008	-122.1421	2899.6062	-0.31116	960.703	1.8	827.407	2.9074	0.010624	-0.0033972	1900.4686	0.20484	2575.3213	-0.040033	723409.375	1.8027	5316.0547	-0.89216	571.0623	0.11816	537.6397	0.78482	0.010019	0.0071177	-1.1148	27929516	1.0316
014	2019-10-09t2242	1570679125.18	adult	173.8583	126.001	-118.1419	4537.9233	1.0587	989.0141	2.0864	749.3214	1.9766	0.010724	0.09339	2561.5294	1.9014	3663.4223	1.3788	737804.5	2.0005	4537.9233	-1.2492	574.176	0.10252	534.9109	0.64901	0.010018	0.0064958	-0.64188	27624756	0.92085
014	2019-10-10t0242	1570693523.97	adult	177.858	130.0007	-114.1422	2479.3596	-0.65087	859.2167	0.8543	703.0865	1.422	0.010638	0.010482	1914.8097	0.28792	2238.5366	-0.44788	646131	0.84541	9222.1279	1.0819	569.1245	-0.075629	533.5674	0.54333	0.010018	0.006214	-1.3686	27666280	0.90146
014	2019-10-10t0642	1570707924.07	adult	181.858	134.0007	-110.1422	5149.2524	1.605	962.2927	1.8575	609.9421	0.28514	0.010582	-0.044037	2684.6097	2.2427	4161.9999	2.0688	727493.25	1.8957	13094.6582	3.0632	578.5624	0.029137	529.7906	0.37893	0.010007	-0.0047931	-1.0398	29023006	1.2027
014	2019-10-10t1042	1570722325.52	adult	185.8584	138.0011	-106.1418	2811.9675	-0.34774	884.5344	1.1282	763.427	2.1749	0.010638	0.010601	1753.5005	-0.058645	2354.7566	-0.25776	665169.875	1.1184	8262.9609	0.68421	558.5907	-0.43213	519.3362	0.058518	0.010018	0.0058671	-1.5613	28660170	1.0847
014	2019-10-10t1442	1570736725.79	adult	189.8585	142.0012	-102.1417	1984.379	-1.029	875.4093	1.0622	773.1049	2.3036	0.010638	0.010573	1617.3313	-0.3574	1865.6506	-0.86719	658307.8125	1.0524	6159.2388	-0.3518	589.6454	0.086593	555.42	0.82861	0.010011	-0.0013286	-1.4346	30510612	1.4905
014	2019-10-10t1842	1570751124.61	adult	193.8581	146.0009	-98.142	2921.4167	-0.21048	901.994	1.3377	684.6177	1.2204	0.010652	0.024289	2174.5195	1.0526	2650.6672	0.1896	677397.5	1.3158	4105.875	-1.3778	581.951	-0.1271	544.9099	0.51652	0.010001	-0.01146	-0.96865	30026346	1.3518
014	2019-10-10t2242	1570765524.28	adult	197.8581	150.0008	-94.1421	4560.7573	1.2256	1013.6882	2.4213	830.4164	3.0528	0.010681	0.051878	2249.6175	1.2736	3214.1691	0.96693	759252.4375	2.37	6028.3154	-0.35969	581.9931	-0.18748	546.9151	0.50292	0.010004	-0.0084738	-1.2909	30252002	1.381
014	2019-10-11t0242	1570779924.54	adult	201.8581	154.0009	-90.142	3498.8838	0.34822	822.6404	0.65531	560.8849	-0.29471	0.010582	-0.044039	2211.8461	1.2231	3203.9674	0.99829	621916.125	0.68724	5314.3447	-0.70415	565.0453	-0.55218	520.1136	-0.17362	0.010006	-0.0061956	-0.96618	29138254	1.1187
014	2019-10-11t0642	1570794324.8	adult	205.8582	158.0009	-86.142	3463.0723	0.35528	909.6265	1.5176	760.9736	2.2518	0.010596	-0.03041	1883.5486	0.47347	2635.0398	0.29301	686768	1.5401	5110.5879	-0.787	602.4393	0.081596	563.5495	0.79149	0.010018	0.0058057	-1.2178	31630470	1.6501
014	2019-10-11t1042	1570808725.17	adult	209.8583	162.001	-82.1419	3331.48	0.27958	888.4763	1.3692	725.9282	1.85	0.010596	-0.030369	2014.6344	0.84421	2677.2194	0.3977	670799.625	1.3912	5021.0518	-0.81216	609.3127	0.16249	569.3909	0.89179	0.010013	0.00083645	-1.106	32798086	1.8905
014	2019-10-11t1442	1570823126.09	adult	213.8586	166.0013	-78.1416	3789.6194	0.73369	899.7571	1.5427	643.5767	0.84566	0.010568	-0.057551	2315.6535	1.6386	3271.1813	1.2568	681116.125	1.5873	5434.3857	-0.56616	602.7473	0.015875	563.8788	0.74508	0.010017	0.0042859	-1.3609	31410364	1.6002
014	2019-10-11t1842	1570837526.22	adult	217.8586	170.0013	-74.1416	1774.025	-1.0479	840.207	1.0515	741.4727	2.1752	0.010596	-0.030564	1421.4113	-0.47947	1639.2954	-0.91321	634356.3125	1.0731	4667.3857	-0.95718	618.7464	0.2853	584.8767	1.231	0.010001	-0.011881	-1.2358	32667336	1.8778
014	2019-10-11t2242	1570851925.72	adult	221.8585	174.0012	-70.1417	4147.7324	1.1734	904.0977	1.735	658.0151	1.138	0.010624	-0.0034693	2269.6492	1.6712	3463.6232	1.6702	680785.5625	1.7344	4147.7324	-1.2202	586.2867	-0.31802	546.3297	0.31108	0.01	-0.012683	-0.99607	31600852	1.6639
014	2019-10-12t0242	1570866325.07	adult	225.8583	178.001	-66.1419	1729.7834	-1.0422	756.9378	0.39132	701.9532	1.7784	0.010624	-0.0037058	1400.2632	-0.41707	1620.0897	-0.86267	569974.1875	0.39286	4349.6006	-1.0835	496.6196	-1.9432	470.3722	-1.4988	0.010016	0.003092	-1.617	28857570	1.1062
014	2019-10-12t0642	1570880725.34	adult	229.8584	182.0011	-62.1418	1618.4053	-1.1269	832.0703	1.1934	768.9259	2.742	0.010582	-0.044779	1327.7492	-0.54297	1499.9533	-0.99794	629045.125	1.2262	4508.3931	-0.96649	581.0363	-0.4354	542.7287	0.2126	0.01	-0.012787	-1.3094	31724584	1.7207
014	2019-10-12t1042	1570895126.57	adult	233.8587	186.0014	-58.1415	2188.4062	-0.54458	720.4939	0.16902	551.0933	-0.15257	0.01061	-0.017685	1695.4323	0.45071	2072.5862	-0.11678	543252.375	0.1805	4917.6011	-0.70067	566.0311	-0.71531	533.0332	-0.0244	0.010001	-0.011397	-1.2943	31127180	1.6141
014	2019-10-12t1442	1570909526.28	adult	237.8586	190.0013	-54.1415	3687.8994	1.0041	956.506	2.588	710.9158	2.0915	0.010596	-0.031429	2485.9757	2.5638	3335.3902	1.8427	722162	2.6116	3687.8994	-1.3903	624.1287	0.32569	587.6841	1.2854	0.010012	-0.00048691	-0.99799	32102684	1.8367
014	2019-10-12t1842	1570923925.81	adult	241.8585	194.0012	-50.1417	3258.1794	0.63343	983.8419	2.9577	801.5993	3.4273	0.010582	-0.04513	2003.5226	1.397	2714.0039	0.98397	743784.5	2.9948	4288.1621	-1.009	609.0045	0.046797	572.5492	0.92348	0.010001	-0.012229	-1.1089	31726696	1.78
014	2019-10-12t2242	1570938326.26	adult	245.8586	198.0013	-46.1416	3694.9448	1.1662	778.2038	0.9618	523.9	-0.41201	0.010681	0.05069	2188.2362	1.9732	3217.1977	1.8628	582874.625	0.92067	4703.4482	-0.72662	578.0822	-0.51964	534.2665	-0.0027334	0.010012	-0.0012563	-1.1727	30313472	1.5085
014	2019-10-13t0242	1570952726.44	adult	249.8587	202.0014	-42.1415	6136.0864	3.9313	956.457	2.8808	639.7367	1.2888	0.010652	0.022983	2806.3468	3.7406	4817.2097	4.5678	718299.1875	2.8523	6136.0864	0.2023	554.593	-0.95351	511.3311	-0.56307	0.010005	-0.0078858	-1.262	29488816	1.3601
014	2019-10-13t0642	1570967125.85	adult	253.8585	206.0012	-38.1417	2355.6389	-0.17352	874.8743	2.1332	752.1035	2.9874	0.010582	-0.045485	1685.6465	0.78637	1943.2756	-0.035924	661405	2.1686	3413.1047	-1.4801	587.3927	-0.35938	558.9288	0.60397	0.010001	-0.011734	-1.4478	31538288	1.8119
014	2019-10-13t1042	1570981526.6	adult	257.8587	210.0014	-34.1415	1635.9626	-0.96946	851.7673	1.9861	792.0309	3.6663	0.01054	-0.086197	1335.5011	-0.11361	1539.3133	-0.66736	646491.375	2.0572	3457.9597	-1.4332	607.6538	0.0097334	583.6558	1.2203	0.010011	-0.0023976	-1.3125	31199378	1.7659
014	2019-10-13t1442	1570995926.17	adult	261.8586	214.0013	-30.1416
014	2019-10-13t1842	1571010326.63	adult	265.8587	218.0014	-26.1415
014	2019-10-13t2242	1571024726.03	adult	269.8585	222.0013	-22.1416
014	2019-10-14t0242	1571039125.84	adult	273.8585	226.0012	-18.1417
014	2019-10-14t0642	1571053526.65	adult	277.8587	230.0015	-14.1414
014	2019-10-14t1042	1571067926.32	adult	281.8586	234.0014	-10.1415
014	2019-10-14t1442	1571082327.31	adult	285.8589	238.0016	-6.1413
014	2019-10-14t1859	1571097742.21	adult	290.1408	242.2836	-1.8593
014	2019-10-14t2242	1571111129.5	dead	293.8595	246.0022	1.8593
015	2019-10-02t1459	1570046554.71	egg	-1.857	-53.7142	-317.7162
015	2019-10-02t1842	1570059925.09	larva	1.857	-50.0002	-314.0022
015	2019-10-02t2242	1570074324.94	larva	5.857	-46.0002	-310.0022
015	2019-10-03t0242	1570088725.37	larva	9.8571	-42.0001	-306.0021
015	2019-10-03t0642	1570103125.02	larva	13.857	-38.0002	-302.0022
015	2019-10-03t1042	1570117524.85	larva	17.8569	-34.0003	-298.0022
015	2019-10-03t1442	1570131925.13	larva	21.857	-30.0002	-294.0022
015	2019-10-03t1842	1570146326.23	larva	25.8573	-25.9999	-290.0019
015	2019-10-03t2242	1570160725.49	larva	29.8571	-22.0001	-286.0021
015	2019-10-04t0242	1570175125.4	larva	33.8571	-18.0001	-282.0021
015	2019-10-04t0642	1570189526	larva	37.8573	-13.9999	-278.0019
015	2019-10-04t1042	1570203925.57	larva	41.8571	-10.0001	-274.002
015	2019-10-04t1442	1570218326.23	larva	45.8573	-5.9999	-270.0019	1499.2372	-1.0052	700.4398	0.39284	622.5474	1.9342	0.010596	-0.030504	1142.779	-1.3265	1318.3644	-1.1621	528832	0.41166	3138.2092	-1.3309	468.9897	0.54065	471.8922	1.6155	0.010026	0.0098013	-0.35536	11553560	-0.58061
015	2019-10-04t1842	1570232725.96	larva	49.8572	-2	-266.0019	1403.778	-1.1008	692.0028	0.20383	605.5328	1.5994	0.010596	-0.030547	1198.4131	-1.2469	1352.6781	-1.163	522462.125	0.2225	4836.1504	-0.29506	571.0279	1.8613	506.1567	2.0684	0.010012	-0.0039541	-0.26442	15228172	0.55943
015	2019-10-04t2242	1570247125.61	adult	53.8571	2	-262.002	801.5571	-1.5493	517.1083	-1.4969	521.1523	0.50876	0.010667	0.037931	712.729	-2.3825	759.4883	-1.8351	387831.2188	-1.5142	3112.197	-1.4437	371.4972	-0.84985	315.186	-0.82501	0.01001	-0.0052281	-1.0319	13211926	-0.50573
015	2019-10-05t0242	1570261525.76	adult	57.8572	6	-258.002	2254.3147	-0.56852	663.9279	-0.26681	463.6098	-0.26534	0.01061	-0.017006	1696.301	-0.2159	2113.6985	-0.41463	500601.625	-0.25694	6516.6255	0.62085	474.7051	0.52555	422.4521	0.70606	0.010016	0.00091839	0.68822	15735526	0.17095
015	2019-10-05t0642	1570275926.4	adult	61.8574	10.0002	-254.0018	1586.3263	-1.0665	728.1912	0.20956	640.7477	1.5905	0.010582	-0.044281	1325.9267	-1.0918	1491.6866	-1.1247	550512.5625	0.23793	6365.0894	0.44967	500.5559	0.86676	466.5855	1.325	0.010005	-0.008978	0.32031	19211336	1.1822
015	2019-10-05t1042	1570290326.92	adult	65.8575	14.0003	-250.0017	6177.5405	2.1821	923.1055	1.8567	572.3241	0.70208	0.010582	-0.044328	2626.9876	1.7997	4421.0459	2.0865	697867.75	1.8931	6547.9136	0.48383	427.1741	-0.27611	358.9586	-0.48495	0.010005	-0.0083092	-0.15309	16053202	-0.25028
015	2019-10-05t1442	1570304726.81	adult	69.8575	18.0003	-246.0017	3216.2893	0.047913	791.1399	0.56862	592.7535	0.8057	0.010652	0.023969	1959.1255	0.25421	2834.1355	0.30744	594146.0625	0.55241	6967.7744	0.65705	346.6382	-1.6272	296.6566	-1.6459	0.01002	0.0072053	-0.16559	15705484	-0.62808
015	2019-10-05t1842	1570319125.72	adult	73.8572	22	-242.002	1932.0723	-0.90798	600.8974	-1.2263	462.1689	-0.7454	0.010652	0.023936	1421.888	-1.0001	1790.3611	-0.89867	451273.9375	-1.2392	10636.8887	2.72	382.8723	-1.1652	336.7704	-1.111	0.010007	-0.0056884	-0.10365	17791310	-0.13028
015	2019-10-05t2242	1570333526.34	adult	77.8573	26.0002	-238.0018	6913.9536	2.7332	982.0126	2.0624	605.0911	0.70442	0.010638	0.010178	2715.5362	1.8895	4776.3055	2.5015	738473.5	2.0547	7763.0576	0.9609	481.8018	0.42102	470.571	1.1308	0.010003	-0.00888	-0.25623	20999814	0.74626
015	2019-10-06t0246	1570348220.84	adult	81.9391	30.082	-233.92	3573.7488	0.25302	989.7307	2.0242	733.6577	1.9839	0.010596	-0.030836	2384.4017	1.0993	3169.4355	0.63336	747246.6875	2.0514	8449.876	1.2601	575.3887	2.041	518.6135	1.9369	0.01	-0.011649	0.48929	22727852	1.0892
015	2019-10-06t0646	1570362574.7	adult	85.9263	34.0691	-229.9328	2801.2297	-0.34428	680.5396	-0.78879	485.5487	-0.80463	0.01061	-0.017214	1651.2942	-0.60113	2457.0389	-0.22279	513126.8125	-0.77905	7973.8042	0.88511	537.4164	1.2951	498.642	1.4892	0.010015	0.0039139	0.56906	21141964	0.34048
015	2019-10-06t1045	1570376923.84	adult	89.9122	38.055	-225.947	3345.3254	0.047221	908.0238	1.1508	660.9256	1.0148	0.010582	-0.044408	2351.1449	0.97137	3104.0464	0.51995	686466	1.1855	8392.8955	0.98679	568.4553	1.7806	516.512	1.7369	0.01002	0.0089162	0.4025	23486868	0.94812
015	2019-10-06t1443	1570391192.68	adult	93.8758	42.0186	-221.9834	5457.3809	1.63	924.6889	1.2503	651.9625	0.8547	0.010596	-0.030755	2393.7581	1.0599	4184.049	1.7904	698140.125	1.2745	9108.7178	1.2348	600.0118	2.2828	536.8921	2.042	0.010021	0.01018	1.6244	23710068	0.86826
015	2019-10-06t1842	1570405527.12	adult	97.8576	46.0004	-218.0016	4388.3657	0.81455	861.9718	0.66237	632.1683	0.58958	0.01061	-0.017086	2191.5727	0.59181	3571.4568	1.0583	649926.75	0.67471	11017.0625	2.072	579.7361	1.783	506.7531	1.3483	0.010013	0.0017542	2.5296	21770252	0.10982
015	2019-10-06t2242	1570419926.87	adult	101.8575	50.0003	-214.0017	3743.0447	0.31871	693.9258	-0.84988	409.4256	-1.853	0.01061	-0.017086	2191.0311	0.59274	3212.9556	0.62688	523220.0312	-0.8394	8388.1748	0.65238	555.3544	1.1873	531.4487	1.7491	0.010008	-0.0034808	0.17036	23584790	0.58107
015	2019-10-07t0242	1570434326.62	adult	105.8574	54.0002	-210.0017	3188.9517	-0.10735	663.0039	-1.1434	441.1761	-1.5432	0.01061	-0.017108	1880.8035	-0.12594	2676.3699	-0.020433	499904.9375	-1.133	3332.8416	-1.8512	479.3216	-0.44711	444.2721	-0.13821	0.010004	-0.0072292	-0.97064	20219702	-0.5826
015	2019-10-07t0642	1570448726.69	adult	109.8574	58.0003	-206.0017	5152.7837	1.4074	660.9305	-1.172	409.805	-1.9079	0.01061	-0.01713	1992.6387	0.14734	3585.5263	1.0898	498341.625	-1.1614	5152.7837	-1.0221	425.2592	-1.6599	363.2544	-1.939	0.010021	0.01011	-0.17303	17695886	-1.4502
015	2019-10-07t1042	1570463126.55	adult	113.8574	62.0002	-202.0018	5860.7681	1.9686	739.9218	-0.46867	484.0434	-1.1217	0.010582	-0.04439	2061.3231	0.32577	3900.5249	1.4874	559380.875	-0.43978	5860.7681	-0.72909	563.5602	1.0155	537.0829	1.6185	0.010008	-0.0027539	-1.3022	21791746	-0.23006
015	2019-10-07t1442	1570477526.85	adult	117.8575	66.0003	-198.0017	4503.1006	0.92336	922.3323	1.1741	638.2428	0.55067	0.010582	-0.044429	2719.5015	1.9193	3949.8064	1.5617	697283.1875	1.2084	4503.1006	-1.3753	516.0652	-0.049331	479.5745	0.31825	0.010015	0.0044184	-0.58728	20043972	-0.82962
015	2019-10-07t1842	1570491927.78	adult	121.8577	70.0006	-194.0014	2580.7646	-0.5749	675.7326	-1.037	506.1367	-0.90528	0.010582	-0.044448	1904.2493	-0.013807	2438.443	-0.29168	510853.8438	-1.0096	7119.2505	-0.21496	401.782	-2.4856	354.2193	-2.4724	0.010017	0.0055867	-0.96844	18371078	-1.3916
015	2019-10-07t2242	1570506327.9	adult	125.8578	74.0006	-190.0014	4070.3604	0.59412	637.7358	-1.3779	406.6597	-2.0205	0.010596	-0.030848	1929.7057	0.066505	3209.2734	0.66938	481490.5625	-1.3592	7074.0229	-0.25381	480.7178	-0.96274	422.578	-1.0797	0.010008	-0.0034264	-0.61502	20174766	-0.88044
015	2019-10-08t0242	1570520727.69	adult	129.8577	78.0005	-186.0014	2002.516	-1.0274	763.5173	-0.22449	674.6036	0.96379	0.010681	0.051499	1346.8599	-1.3378	1775.5599	-1.1013	571874.5	-0.25916	5160.4775	-1.1116	577.6705	0.95056	547.733	1.595	0.010022	0.011298	-0.46371	21671886	-0.46549
015	2019-10-08t0642	1570535127.31	adult	133.8576	82.0004	-182.0016	2255.9907	-0.82884	685.1763	-0.9363	480.3695	-1.2206	0.010624	-0.0035318	1653.0766	-0.57607	2085.0932	-0.71275	515937.75	-0.93364	7827.8159	0.067198	497.3053	-0.78785	452.0119	-0.58685	0.010001	-0.010144	-0.68932	20387528	-0.88604
015	2019-10-08t1042	1570549527.89	adult	137.8578	86.0006	-178.0014	2710.5977	-0.47124	665.1914	-1.1158	448.2347	-1.5926	0.010596	-0.030828	1742.9429	-0.34025	2223.4748	-0.53673	502219.5	-1.0969	7871.9199	0.091897	491.6023	-0.98148	448.9059	-0.72714	0.010024	0.013158	-0.76155	18586500	-1.4463
015	2019-10-08t1442	1570563929.56	adult	141.8582	90.001	-174.0009	2914.9248	-0.30982	810.6386	0.24933	671.7892	0.95929	0.010624	-0.0035299	1723.0204	-0.3754	2358.8128	-0.36444	610410.875	0.25178	4139.2451	-1.5594	499.6668	-0.88468	453.9794	-0.682	0.010013	0.0013418	-0.41318	19113256	-1.3065
015	2019-10-08t1842	1570578329.23	adult	145.8581	94.001	-170.001	4454.7627	0.91733	838.4452	0.52524	554.5967	-0.37996	0.010596	-0.030847	2192.9595	0.813	3613.109	1.2099	633026.125	0.54874	4454.7627	-1.4107	542.7194	-0.054055	496.1083	0.20774	0.010011	0.00023697	-0.50346	18919196	-1.3735
015	2019-10-08t2242	1570592727.42	adult	149.8576	98.0005	-166.0015	2052.012	-1.0007	699.9091	-0.76344	552.4166	-0.40281	0.010624	-0.0035799	1555.7307	-0.76446	1838.0783	-1.0111	527031.5625	-0.76118	6043.3682	-0.67967	488.8547	-1.2416	441.0514	-1.1121	0.010011	-0.00062095	-0.65369	18361382	-1.5375
015	2019-10-09t0242	1570607128.19	adult	153.8579	102.0007	-162.0013	2072.3591	-0.98713	653.6321	-1.1887	563.9832	-0.26602	0.010582	-0.044507	1330.0814	-1.3154	1813.8707	-1.0387	494145.875	-1.162	4555.7935	-1.3372	516.3676	-0.7308	500.0722	0.17791	0.010002	-0.0091148	-0.89189	18791648	-1.4113
015	2019-10-09t0642	1570621528.54	adult	157.858	106.0008	-158.0012	2058.7354	-1.0006	766.5798	-0.10487	648.7462	0.73366	0.010624	-0.0036122	1509.6528	-0.84684	1888.8406	-0.94015	577234.5625	-0.10236	2300.627	-2.3596	571.4349	0.34721	552.6788	1.3333	0.010007	-0.0048034	-0.96954	20843660	-0.83194
015	2019-10-09t1042	1570635928.71	adult	161.858	110.0008	-154.0012	5129.7949	1.5055	868.2528	0.88002	632.3161	0.54622	0.010596	-0.030864	2104.1894	0.67625	3212.07	0.7498	655530.875	0.90487	5129.7949	-1.0285	647.5974	1.8413	596.3146	2.2855	0.010008	-0.0031843	-0.31454	21870658	-0.54881
015	2019-10-09t1442	1570650329.78	adult	165.8583	114.0011	-150.0009	3926.6709	0.53108	868.6787	0.90129	658.3709	0.86266	0.01061	-0.017154	2160.2301	0.84202	3148.6611	0.68334	654983.75	0.91507	4315.3706	-1.3904	582.6528	0.4298	551.8766	1.1861	0.010007	-0.0047377	-0.28472	20437130	-0.93066
015	2019-10-09t1842	1570664729.38	adult	169.8582	118.001	-146.001	3276.1836	0.00075029	847.6852	0.71482	608.3641	0.26467	0.010624	-0.0033972	2354.6934	1.3578	2925.0438	0.41009	638307	0.71734	7193.2949	0.010178	607.0533	0.84143	558.77	1.2771	0.010021	0.0088886	0.079658	22414838	-0.4044
015	2019-10-09t2242	1570679129.99	adult	173.8584	122.0012	-142.0008	4004.2737	0.61397	895.3963	1.1871	692.586	1.2876	0.010638	0.010392	2184.3491	0.94626	2823.8859	0.29399	673338	1.178	4255.5752	-1.3869	605.8771	0.7319	566.9306	1.3958	0.01001	-0.0016958	-0.28897	21608002	-0.60888
015	2019-10-10t0242	1570693528.83	adult	177.858	126.0008	-138.0011	3164.4575	-0.077005	899.7673	1.2436	680.8442	1.1504	0.010652	0.024223	2253.8335	1.1425	2865.5898	0.36479	675725.25	1.2226	3164.4575	-1.9121	592.0697	0.3744	555.408	1.0532	0.010004	-0.0074463	-0.85808	21364244	-0.66303
015	2019-10-10t0642	1570707928.83	adult	181.858	130.0008	-134.0011	1816.0681	-1.1998	680.6537	-0.84069	584.6727	-0.024848	0.010652	0.024305	1309.6778	-1.202	1547.6553	-1.3279	511170.9062	-0.8556	6077.8271	-0.44659	510.606	-1.2876	469.8646	-1.0204	0.010004	-0.0081199	-0.76701	21233042	-0.68685
015	2019-10-10t1042	1570722330.44	adult	185.8585	134.0013	-130.0007	2553.1716	-0.56645	713.2352	-0.50727	535.3257	-0.63296	0.010652	0.024342	1700.8181	-0.18975	2202.8372	-0.45561	535639.625	-0.52303	7613.9614	0.35617	546.6961	-0.65986	524.8236	0.1866	0.010023	0.011397	-0.59117	21434860	-0.62962
015	2019-10-10t1442	1570736730.75	adult	189.8586	138.0014	-126.0006	3102.6021	-0.079837	719.6716	-0.41826	509.5258	-0.95099	0.010624	-0.0031316	2068.1474	0.75721	2728.0736	0.25873	541912.75	-0.41595	5331.0249	-0.77393	587.9728	0.054922	570.1657	1.1726	0.010021	0.0090514	-0.56404	22178336	-0.44618
015	2019-10-10t1842	1570751129.57	adult	193.8582	142.0011	-122.0009	4038.0312	0.74255	880.3753	1.133	654.5026	0.84705	0.010596	-0.030456	2372.4166	1.5389	3333.2126	1.083	664683.375	1.1561	4038.0312	-1.4127	496.2982	-1.7299	461.6101	-1.4245	0.010005	-0.0069018	-1.0978	18601258	-1.2522
015	2019-10-10t2242	1570765529.07	adult	197.8581	146.0009	-118.0011	3505.9521	0.31935	840.437	0.78597	617.2388	0.39607	0.01061	-0.016828	1926.8204	0.4848	3187.3081	0.93166	633689.5	0.79761	5706.2979	-0.52669	581.0245	-0.2054	556.8278	0.73362	0.010021	0.0082233	-0.77484	22613472	-0.32775
015	2019-10-11t0242	1570779929.35	adult	201.8582	150.001	-114.001	3863.9543	0.66433	865.009	1.0544	675.8601	1.1477	0.010624	-0.0031429	1905.5369	0.47781	2880.9475	0.57222	651351.75	1.055	5018.8506	-0.85877	555.8474	-0.72054	528.8748	0.030102	0.010007	-0.005379	-1.4061	22162748	-0.41441
015	2019-10-11t0642	1570794329.64	adult	205.8583	154.0011	-110.0009	2256.6555	-0.69923	757.6345	0.087132	626.4321	0.55095	0.010624	-0.0031099	1583.0195	-0.25573	1986.1558	-0.56803	570498.75	0.088845	6206.4795	-0.20791	602.7175	0.086647	570.0923	0.94371	0.010025	0.01204	-1.0218	22366244	-0.35398
015	2019-10-11t1042	1570808729.97	adult	209.8584	158.0012	-106.0008	1630.0045	-1.2235	756.642	0.12746	656.7504	0.96776	0.010596	-0.030369	1368.545	-0.72229	1564.894	-1.0898	571264.6875	0.14795	3854.3875	-1.4352	606.089	0.10431	571.8498	0.94913	0.010001	-0.011389	-0.98312	21210690	-0.58305
015	2019-10-11t1442	1570823131.04	adult	213.8586	162.0015	-102.0005	3414.4072	0.39761	861.0992	1.1769	669.2162	1.1764	0.01061	-0.016763	1961.9713	0.77796	2775.0845	0.58535	649268.8125	1.1877	5309.9165	-0.63338	529.0875	-1.3104	496.4864	-0.83298	0.010024	0.011096	-1.0137	21430160	-0.51244
015	2019-10-11t1842	1570837531.25	adult	217.8587	166.0015	-98.0005	1495.2014	-1.3018	598.5867	-1.2509	498.3817	-0.99657	0.010767	0.13544	1200.3012	-1.0212	1417.2869	-1.2182	444749.9062	-1.3228	7267.2324	0.46338	580.4147	-0.40449	576.1721	1.0261	0.010021	0.008823	-0.95257	21892664	-0.39089
015	2019-10-11t2242	1570851930.6	adult	221.8585	170.0013	-94.0006	2577.3359	-0.28019	814.465	0.87509	681.8518	1.4523	0.010652	0.023976	1596.5812	0.010246	2207.0455	-0.082365	611663.1875	0.85503	6200.4082	-0.085052	639.1982	0.63345	604.7503	1.692	0.010021	0.0085252	-0.67606	21686718	-0.41252
015	2019-10-12t0242	1570866329.98	adult	225.8584	174.0012	-90.0008	1793.8857	-0.98168	728.9737	0.12071	653.9005	1.1381	0.01061	-0.017374	1209.065	-0.89373	1489.7959	-1.0477	549646.1875	0.13201	7400.1284	0.62661	574.6212	-0.54005	550.0523	0.39278	0.010009	-0.0039129	-0.95987	20840360	-0.56771
015	2019-10-12t0642	1570880730.27	adult	229.8584	178.0012	-86.0007	2065.731	-0.69572	703.8288	-0.05919	591.1352	0.34705	0.010638	0.0098195	1297.815	-0.61845	1702.0953	-0.70542	529279.25	-0.065978	5584.4565	-0.35416	551.5414	-0.96641	525.032	-0.20924	0.010014	0.00097693	-1.0638	19222322	-0.88398
015	2019-10-12t1042	1570895131.46	adult	233.8588	182.0016	-82.0004	2672.9651	-0.066823	732.5555	0.288	597.2513	0.47626	0.01061	-0.017685	1569.4792	0.12917	1995.7453	-0.23025	552346.8125	0.29946	7975.8745	1.0681	572.7682	-0.59384	556.347	0.53365	0.010006	-0.0072649	-0.97751	20493646	-0.5987
015	2019-10-12t1442	1570909531.18	adult	237.8587	186.0015	-78.0005	3168.4463	0.47938	690.133	-0.067111	526.558	-0.45032	0.010624	-0.0041304	1639.0872	0.37305	2386.8043	0.41159	519670.125	-0.064601	5597.1147	-0.26674	539.8639	-1.1967	505.2329	-0.6971	0.010018	0.004976	-0.77333	19292576	-0.82812
015	2019-10-12t1842	1570923930.72	adult	241.8586	190.0014	-74.0006	3258.1448	0.63339	680.3543	-0.10102	529.754	-0.36832	0.010624	-0.0042361	1595.7048	0.32715	2392.1799	0.48726	512306.8125	-0.098376	5006.4858	-0.57838	546.9476	-1.0774	517.8661	-0.39783	0.010001	-0.011873	-0.86834	19469146	-0.77078
015	2019-10-12t2242	1570938331.15	adult	245.8587	194.0015	-70.0005	2411.4053	-0.20178	749.9331	0.67354	622.7431	0.98644	0.010624	-0.0043441	1506.179	0.15705	2096.7001	0.091038	564699.625	0.67497	5079.7773	-0.49651	552.6517	-0.9818	524.3512	-0.24359	0.010016	0.002811	-0.90507	18429276	-0.96661
015	2019-10-13t0242	1570952731.39	adult	249.8587	198.0016	-66.0004	2148.3306	-0.44595	666.8086	-0.10893	577.1536	0.39114	0.01061	-0.018128	1406.5906	-0.045566	1869.1244	-0.21543	502773.6875	-0.096971	4792.0747	-0.63684	545.6328	-1.1169	505.2661	-0.71123	0.010008	-0.0052002	-0.76216	16465013	-1.3557
015	2019-10-13t0642	1570967130.82	adult	253.8586	202.0014	-62.0006	3064.1069	0.62903	764.5987	0.98024	622.6147	1.1038	0.010596	-0.03189	1730.4889	0.90971	2625.2952	1.1015	577272	1.0025	5530.8179	-0.1284	554.4177	-0.96315	515.9245	-0.45269	0.010025	0.011981	-0.76322	17586128	-1.1019
015	2019-10-13t1042	1570981531.59	adult	257.8588	206.0016	-58.0004
015	2019-10-13t1442	1570995931.07	adult	261.8587	210.0015	-54.0005
015	2019-10-13t1842	1571010331.59	adult	265.8588	214.0016	-50.0004
015	2019-10-13t2242	1571024731.03	adult	269.8586	218.0015	-46.0005
015	2019-10-14t0242	1571039130.76	adult	273.8586	222.0014	-42.0006
015	2019-10-14t0642	1571053531.62	adult	277.8588	226.0016	-38.0004
015	2019-10-14t1042	1571067931.22	adult	281.8587	230.0015	-34.0005
015	2019-10-14t1442	1571082332.37	adult	285.859	234.0018	-30.0001
015	2019-10-14t1859	1571097747.39	adult	290.141	238.2838	-25.7182
015	2019-10-14t2242	1571111134.48	adult	293.8596	242.0024	-21.9996
015	2019-10-15t0242	1571125532.2	adult	297.859	246.0018	-18.0002
015	2019-10-15t0642	1571139932.53	adult	301.8591	250.0019	-14.0001
015	2019-10-15t1042	1571154332.8	adult	305.8591	254.0019	-10
015	2019-10-15t1442	1571168734.3	adult	309.8596	258.0024	-5.9996
015	2019-10-15t1842	1571183133.15	adult	313.8592	262.002	-1.9999
015	2019-10-15t2242	1571197532.65	dead	317.8591	266.0019	1.9999
016	2019-10-02t1459	1570046559.23	egg	-1.857	-45.7142	-241.7157
016	2019-10-02t1842	1570059929.7	larva	1.857	-42.0002	-238.0017
016	2019-10-02t2242	1570074329.55	larva	5.857	-38.0003	-234.0018
016	2019-10-03t0242	1570088730.03	larva	9.8571	-34.0001	-230.0016
016	2019-10-03t0642	1570103129.57	larva	13.857	-30.0002	-226.0018
016	2019-10-03t1042	1570117529.45	larva	17.8569	-26.0003	-222.0018
016	2019-10-03t1442	1570131929.68	larva	21.857	-22.0002	-218.0017
016	2019-10-03t1842	1570146330.86	larva	25.8573	-17.9999	-214.0014
016	2019-10-03t2242	1570160730.11	larva	29.8571	-14.0001	-210.0016
016	2019-10-04t0242	1570175129.93	larva	33.8571	-10.0001	-206.0017
016	2019-10-04t0642	1570189530.57	larva	37.8573	-6	-202.0015
016	2019-10-04t1042	1570203930.12	larva	41.8571	-2.0001	-198.0016
016	2019-10-04t1442	1570218330.8	adult	45.8573	2.0001	-194.0014	3661.301	0.46235	801.3683	1.3192	559.9821	1.2184	0.010624	-0.0032041	2061.6691	0.73227	3349.7725	0.96017	603430.3125	1.3209	8603.8281	2.204	584.4235	2.0189	484.487	1.7947	0.01001	-0.0069775	1.0995	14012721	0.3896
016	2019-10-04t1842	1570232730.51	adult	49.8572	6	-190.0015	1485.7328	-1.0446	587.227	-0.75371	501.5205	0.41676	0.010624	-0.0032474	1149.9724	-1.3556	1378.5032	-1.1357	442181.9062	-0.75198	7671.6836	1.5153	531.9206	1.3446	467.5345	1.5052	0.010007	-0.0090954	0.96441	15521443	0.67318
016	2019-10-04t2242	1570247130.21	adult	53.8572	9.9999	-186.0016	4710.4731	1.1585	861.484	1.6365	640.9812	1.8627	0.010596	-0.030592	2041.4879	0.60213	2886.3601	0.44034	650420.4375	1.6598	6778.8335	0.86483	565.5976	1.7999	499.0258	1.9244	0.010021	0.0052719	0.32112	17271654	1.0432
016	2019-10-05t0242	1570261530.33	adult	57.8572	14	-182.0016	3632.9043	0.39617	853.2579	1.4483	619.9897	1.4906	0.01061	-0.017006	2103.2999	0.69943	2893.3554	0.42941	643356.5	1.4612	6298.2158	0.48534	546.1214	1.5343	472.9351	1.4812	0.010027	0.011784	0.088059	16449176	0.43895
016	2019-10-05t0642	1570275931	adult	61.8574	18.0002	-178.0014	2729.373	-0.25846	691.1502	-0.12452	503.6057	0.060264	0.01061	-0.017053	1779.3942	-0.070686	2413.5266	-0.11479	521127.25	-0.11424	7452.5024	1.1143	432.9288	-0.12359	406.7963	0.38137	0.010002	-0.012245	0.26451	17833202	0.67253
016	2019-10-05t1042	1570290331.48	adult	65.8575	22.0003	-174.0012	2324.2109	-0.57035	693.7917	-0.20254	484.9794	-0.26652	0.010667	0.03779	1775.3868	-0.12058	2076.6099	-0.51332	520343.75	-0.22538	4228.0107	-0.91246	425.185	-0.30638	391.6812	0.046565	0.010022	0.008683	-0.50468	17521024	0.2844
016	2019-10-05t1442	1570304731.36	adult	69.8575	26.0002	-170.0013	2871.2048	-0.20118	754.3255	0.23941	525.2134	0.061148	0.010652	0.023969	2099.7142	0.57171	2645.8627	0.096066	566498.4375	0.22384	6362.8286	0.29857	375.252	-1.1738	314.8333	-1.3417	0.010003	-0.010361	0.33503	16506586	-0.34069
016	2019-10-05t1842	1570319130.38	adult	73.8572	30	-166.0015	2454.917	-0.52662	661.4407	-0.68712	431.5787	-1.0808	0.01061	-0.017177	1901.6195	0.085049	2317.5534	-0.29939	498726.3125	-0.67757	8114.3906	1.2487	446.368	-0.11522	414.2962	0.22796	0.010018	0.0054056	0.3454	17867220	-0.10348
016	2019-10-05t2242	1570333531.02	adult	77.8574	34.0002	-162.0014	2735.207	-0.34562	672.4627	-0.68356	500.4505	-0.43696	0.01061	-0.017194	1776.6342	-0.23779	2472.0632	-0.14955	507036.875	-0.67388	5309.8315	-0.44643	418.0948	-0.67886	368.3195	-0.69219	0.010007	-0.0047593	-0.36355	15959514	-1.0027
016	2019-10-06t0246	1570348226.67	adult	81.9395	38.0823	-157.9192	4980.4722	1.2992	910.9174	1.328	575.6299	0.26848	0.01061	-0.017205	2626.0984	1.6477	3744.0467	1.3019	686831.75	1.3421	4980.4722	-0.69348	572.4496	1.9882	528.1237	2.1119	0.010026	0.014691	-0.18091	19983070	0.15443
016	2019-10-06t0646	1570362580.14	adult	85.9266	42.0694	-153.9322	1594.7878	-1.2478	692.4899	-0.68364	585.3137	0.27402	0.010738	0.10712	1302.1823	-1.3946	1485.2113	-1.3625	515905	-0.74657	2538.1877	-2.1011	517.0872	0.91843	479.0014	1.1183	0.010019	0.0077978	-0.81247	18373144	-0.58619
016	2019-10-06t1045	1570376929.2	adult	89.9124	46.0552	-149.9463	2960.158	-0.24265	762.7192	-0.12655	594.9252	0.3024	0.01061	-0.01718	1572.2136	-0.80624	2379.1055	-0.33568	575090.25	-0.1154	6704.731	0.087706	450.195	-0.45511	376.7355	-0.95856	0.010001	-0.010044	2.0713	16115182	-1.4835
016	2019-10-06t1443	1570391197.52	adult	93.8758	50.0186	-145.9829	2641.5852	-0.49835	705.0303	-0.68297	541.4201	-0.33728	0.010638	0.010249	1835.8037	-0.22072	2331.1889	-0.41032	530182.8125	-0.68913	5078.7334	-0.84751	407.033	-1.4264	342.0144	-1.7877	0.01	-0.011065	1.4159	15833582	-1.6983
016	2019-10-06t1842	1570405531.74	adult	97.8576	54.0004	-142.0012	3945.8728	0.47866	812.5471	0.22634	582.4786	0.054009	0.010582	-0.044313	1972.7444	0.08603	2963.9604	0.33205	614285.625	0.25712	4857.3477	-1.0223	420.5399	-1.3204	357.6316	-1.6338	0.010022	0.011298	1.3077	15819029	-1.8096
016	2019-10-06t2242	1570419931.58	adult	101.8575	58.0003	-138.0012	3158.5762	-0.12695	718.2191	-0.63494	502.5758	-0.84854	0.010596	-0.030718	1907.5863	-0.067148	2715.0467	0.027803	542255.375	-0.61577	4516.2505	-1.2431	536.2874	0.81109	513.1389	1.377	0.010005	-0.0057209	-0.0075484	20260938	-0.48126
016	2019-10-07t0242	1570434331.36	adult	105.8575	62.0002	-134.0013	1901.2218	-1.0944	666.0536	-1.1163	534.5739	-0.53462	0.010568	-0.057895	1466.4981	-1.0972	1767.5138	-1.1208	504202.5625	-1.0823	4663.875	-1.2147	424.0319	-1.5493	375.8075	-1.5501	0.010012	0.0014238	0.097865	16347277	-1.8097
016	2019-10-07t0642	1570448731.44	adult	109.8575	66.0003	-130.0012	2712.6619	-0.47433	655.9092	-1.2168	453.0484	-1.4396	0.010652	0.023983	1748.0721	-0.42991	2416.3492	-0.33436	492587.7812	-1.2294	4235.0679	-1.452	392.2065	-2.3244	343.6456	-2.3488	0.010008	-0.0033138	-0.66461	16264020	-1.9002
016	2019-10-07t1042	1570463131.26	adult	113.8574	70.0002	-126.0013	4830.8613	1.1695	925.8078	1.1936	697.5933	1.2009	0.010596	-0.030795	2156.0786	0.55096	3338.357	0.79882	698984.875	1.2169	6680.6899	-0.35155	589.8129	1.5469	532.7513	1.5269	0.010013	0.0022803	1.0413	20380394	-0.67016
016	2019-10-07t1442	1570477531.64	adult	117.8575	74.0003	-122.0012	4368.9932	0.81877	794.2974	0.0241	494.7785	-1.0186	0.010582	-0.044429	2168.8035	0.6016	3221.8564	0.66596	600488.875	0.054708	9168.1943	0.74307	566.7311	0.98256	517.8682	1.1379	0.010015	0.0040688	0.63779	22521896	-0.062731
016	2019-10-07t1842	1570491932.54	adult	121.8578	78.0006	-118.0009	2194.6438	-0.87704	847.7652	0.51641	722.4545	1.478	0.010624	-0.0035523	1611.537	-0.71887	1972.2978	-0.86722	638367.1875	0.51822	7181.9272	-0.18682	572.2576	1.0047	532.2198	1.3788	0.010009	-0.0020589	0.51397	20411284	-0.76482
016	2019-10-07t2242	1570506332.55	adult	125.8578	82.0006	-114.0009	4785.0591	1.1545	841.1536	0.47067	549.6139	-0.43225	0.010667	0.037674	2099.3728	0.47796	3559.2958	1.1027	630865.1875	0.44217	7398.0854	-0.10953	549.1364	0.44387	500.8785	0.63041	0.010015	0.0043528	0.54799	19957812	-0.94656
016	2019-10-08t0242	1570520732.42	adult	129.8578	86.0005	-110.001	2079.8567	-0.96665	693.6646	-0.86393	490.3091	-1.1008	0.010652	0.023907	1619.6086	-0.67167	1943.0039	-0.89348	520942.0625	-0.878	10318.8008	1.174	538.9136	0.15102	500.2211	0.54855	0.010006	-0.0046621	1.0294	20142434	-0.92763
016	2019-10-08t0642	1570535132.11	adult	133.8577	90.0005	-106.0011	1979.5836	-1.0463	728.397	-0.53765	574.8074	-0.15447	0.01061	-0.0172	1533.8557	-0.86936	1834.8111	-1.0241	549211.3125	-0.5262	6244.3418	-0.63351	431.3844	-2.1523	383.167	-2.1156	0.010022	0.010596	-0.63537	15883573	-2.2345
016	2019-10-08t1042	1570549532.67	adult	137.8578	94.0006	-102.0009	2104.415	-0.94972	694.4951	-0.84368	544.343	-0.49976	0.010582	-0.044423	1652.6314	-0.56384	1932.3914	-0.89958	525038.3125	-0.81549	6628.7329	-0.45945	453.7027	-1.7683	397.4099	-1.8796	0.010018	0.0071356	0.10528	17843220	-1.6667
016	2019-10-08t1442	1570563934.45	adult	141.8583	98.0011	-98.0004	2606.5405	-0.55429	684.8834	-0.92547	510.343	-0.88868	0.01061	-0.017198	1850.7906	-0.057461	2341.4457	-0.38613	516402.0938	-0.91462	4139.54	-1.5593	448.234	-1.9553	401.6692	-1.8615	0.01	-0.0112	-0.25605	17481128	-1.7855
016	2019-10-08t1842	1570578334.15	adult	145.8582	102.001	-94.0005	2712.7219	-0.47081	768.4057	-0.13215	568.4384	-0.22049	0.010624	-0.0035472	1880.5608	0.032658	2346.7066	-0.37613	578609.5	-0.12971	5342.7959	-1.0121	490.3295	-1.1466	429.2811	-1.3104	0.010013	0.0015545	0.4679	19930912	-1.0798
016	2019-10-08t2242	1570592732.14	adult	149.8577	106.0005	-90.001	1845.251	-1.1664	607.3417	-1.6358	487.8677	-1.1516	0.01061	-0.017248	1440.8076	-1.0524	1660.4474	-1.2342	457935.6562	-1.6262	4820.9097	-1.2332	525.0204	-0.48726	475.6336	-0.32074	0.010018	0.0070969	0.37853	18289610	-1.5581
016	2019-10-09t0242	1570607133	adult	153.8579	110.0007	-86.0008	1831.1138	-1.1816	620.6155	-1.5011	405.8672	-2.1138	0.010624	-0.0036115	1428.3209	-1.0685	1689.1093	-1.196	467323.4375	-1.4991	8499.5459	0.46587	567.2539	0.3284	540.9567	1.1198	0.010012	0.00078382	0.35846	20623084	-0.89353
016	2019-10-09t0642	1570621533.26	adult	157.858	114.0008	-82.0007	4332.7451	0.84409	811.8042	0.32487	612.4924	0.30661	0.010738	0.10705	1769.6373	-0.19123	3011.4344	0.48195	604794.125	0.24555	5053.1772	-1.0879	632.9998	1.6227	569.3165	1.7187	0.010027	0.015952	-0.13829	19443220	-1.2212
016	2019-10-09t1042	1570635933.48	adult	161.8581	118.0008	-78.0007	4089.9727	0.65615	800.7062	0.23538	615.986	0.35224	0.010811	0.17748	1839.7429	0.0070294	3154.0908	0.67596	592522.625	0.106	4228.4995	-1.4499	625.3878	1.3847	557.4739	1.3828	0.010001	-0.010176	0.39291	19321980	-1.2434
016	2019-10-09t1442	1570650334.67	adult	165.8584	122.0012	-74.0003	1842.2367	-1.1838	648.0823	-1.2119	525.8147	-0.72475	0.010624	-0.0034865	1421.312	-1.0328	1783.0321	-1.0656	488005.9375	-1.2098	4280.8286	-1.4068	592.1918	0.62378	545.7079	1.0425	0.010009	-0.0021885	0.74813	20174790	-1.0006
016	2019-10-09t1842	1570664734.27	adult	169.8583	126.0011	-70.0005	3528.5911	0.20981	804.6738	0.30184	645.6264	0.71424	0.010596	-0.030697	1707.7465	-0.28434	2652.9971	0.059944	607528.6875	0.3248	7908.5327	0.35398	672.1748	2.1501	580.0177	1.7721	0.01001	-0.0013215	1.9352	20748692	-0.83826
016	2019-10-09t2242	1570679134.89	adult	173.8585	130.0012	-66.0003	2555.1123	-0.59359	668.9123	-0.9887	535.3067	-0.62227	0.01061	-0.016981	1492.7563	-0.80507	2116.4954	-0.62004	504359.875	-0.97792	3205.8022	-1.8988	663.6989	1.8799	607.0124	2.3306	0.01	-0.011784	0.27944	18450830	-1.4116
016	2019-10-10t0242	1570693533.64	adult	177.8581	134.0009	-62.0006	2998.6182	-0.21592	763.1877	-0.067515	598.8056	0.14858	0.010624	-0.0032223	1637.047	-0.41223	2608.3203	0.031366	574680.375	-0.065312	6703.5649	-0.16288	625.4005	1.0281	527.3092	0.39724	0.010014	0.0018018	2.358	17362368	-1.6565
016	2019-10-10t0642	1570707933.66	adult	181.8581	138.0009	-58.0006	3378.9722	0.11532	700.2228	-0.65321	558.04	-0.35156	0.010596	-0.030441	1423.2984	-0.91732	2321.9884	-0.32186	528668.25	-0.63306	6067.2222	-0.4519	612.1751	0.68043	506.6877	-0.16055	0.010006	-0.0063316	1.9595	17375978	-1.6224
016	2019-10-10t1042	1570722335.36	adult	185.8586	142.0014	-54.0002	2768.019	-0.38488	670.8467	-0.91197	540.1985	-0.57298	0.010667	0.038119	1408.1833	-0.91798	1996.5474	-0.72427	503135.0625	-0.93494	4426.4565	-1.255	591.7789	0.20326	507.8801	-0.20889	0.010007	-0.0046171	0.89119	15907018	-1.9412
016	2019-10-10t1442	1570736735.59	adult	189.8586	146.0014	-50.0001	2615.479	-0.49333	691.9404	-0.68188	577.9943	-0.10555	0.01061	-0.0168	1322.0094	-1.0876	1788.6793	-0.96767	521723.0938	-0.67064	4477.4771	-1.209	612.7629	0.52432	537.7935	0.41741	0.01003	0.018144	0.30273	16983336	-1.6537
016	2019-10-10t1842	1570751134.32	adult	193.8583	150.0011	-46.0004	3992.2595	0.70348	736.7253	-0.22718	558.7902	-0.33946	0.010582	-0.044052	1730.4726	-0.038426	2514.7036	0.011632	556964.3125	-0.19723	5268.854	-0.77976	625.0294	0.67901	528.8665	0.14267	0.01001	-0.0026696	1.1359	15673236	-1.9196
016	2019-10-10t2242	1570765533.95	adult	197.8582	154.001	-42.0005	1387.4413	-1.5007	545.2165	-2.0007	468.9613	-1.4518	0.010638	0.010545	997.7594	-1.7856	1216.4396	-1.6567	410002.8125	-2.0035	5274.4478	-0.75064	590.6179	-0.027943	500.3556	-0.58067	0.010026	0.013331	0.86801	14727647	-2.0918
016	2019-10-11t0242	1570779934.18	adult	201.8583	158.001	-38.0005	3061.8296	-0.030215	662.1372	-0.85651	493.5782	-1.1391	0.01061	-0.016811	1532.4481	-0.42991	2673.4436	0.29851	499251.4375	-0.84532	5828.7207	-0.43499	636.3359	0.75273	512.0823	-0.36037	0.010015	0.0030338	2.2442	15248516	-1.9341
016	2019-10-11t0642	1570794334.46	adult	205.8583	162.0011	-34.0004	1942.311	-0.97399	581.0426	-1.5749	496.8962	-1.0866	0.010724	0.093593	1103.3977	-1.4195	1570.5202	-1.1196	433457.7812	-1.6217	5222.8149	-0.7277	618.5612	0.37422	499.63	-0.69558	0.010017	0.0040788	1.4352	14944437	-1.9595
016	2019-10-11t1042	1570808734.85	adult	209.8584	166.0012	-30.0003	2043.741	-0.85804	564.9679	-1.6779	486.1166	-1.2083	0.010582	-0.043965	1052.2427	-1.4892	1757.1812	-0.83269	427115.7188	-1.6526	6586.5703	0.023833	622.6924	0.40395	505.6943	-0.59358	0.01004	0.027271	1.6674	15009379	-1.9069
016	2019-10-11t1442	1570823136.03	adult	213.8588	170.0015	-26	1428.9215	-1.3808	564.704	-1.6277	488.4869	-1.1547	0.010624	-0.0030952	1074.7613	-1.3809	1240.6128	-1.4914	425222.0938	-1.6236	5774.6997	-0.38237	626.2779	0.43954	521.2401	-0.25335	0.010008	-0.0041495	1.2092	14830260	-1.9095
016	2019-10-11t1842	1570837536.11	adult	217.8588	174.0016	-21.9999	1922.0214	-0.9132	555.5793	-1.6607	455.9632	-1.55	0.010753	0.1214	1223.3837	-0.96465	1671.4884	-0.86899	413351	-1.7195	7601.8584	0.64622	641.8127	0.70039	521.4138	-0.26234	0.010022	0.0090619	2.603	15370132	-1.7642
016	2019-10-11t2242	1570851935.52	adult	221.8586	178.0014	-18.0001	1899.0653	-0.90803	519.3208	-1.9565	428.4831	-1.8884	0.010652	0.023976	1045.9269	-1.3486	1595.8792	-0.93479	390009.9375	-1.9648	7418.6055	0.58862	632.6832	0.51629	511.1918	-0.5195	0.010041	0.028248	2.6466	14366336	-1.9457
016	2019-10-12t0242	1570866334.96	adult	225.8585	182.0013	-14.0003	1148.5494	-1.5907	486.1342	-2.2293	420.1029	-1.9775	0.010624	-0.0037058	881.6439	-1.71	1045.8271	-1.678	366059.0625	-2.2238	6901.2812	0.34696	629.5347	0.44775	512.5231	-0.49817	0.010037	0.024666	2.1764	14299880	-1.9333
016	2019-10-12t0642	1570880735.2	adult	229.8585	186.0013	-10.0002	1015.6514	-1.7079	439.3857	-2.6421	407.1383	-2.1315	0.010624	-0.0038845	787.344	-1.9056	919.0013	-1.8386	330857.4375	-2.6359	6626.8135	0.23899	634.1805	0.52139	505.862	-0.6662	0.010015	0.0020405	1.9884	13678004	-2.0391
016	2019-10-12t1042	1570895136.41	adult	233.8589	190.0017	-5.9999	1539.6594	-1.1842	494.7554	-2.0577	431.3934	-1.7833	0.01061	-0.017685	970.03	-1.4011	1358.9542	-1.1706	373045.5938	-2.0457	6699.3237	0.32979	639.5896	0.61092	510.4132	-0.56585	0.010037	0.024229	1.9347	13445453	-2.0654
016	2019-10-12t1442	1570909536.14	adult	237.8588	194.0016	-1.9999	1599.1494	-1.1059	499.2274	-1.97	412.6474	-2.0208	0.010582	-0.045024	1016.7182	-1.2369	1351.3651	-1.1505	377415.875	-1.9447	7902.1353	1.0898	643.6173	0.6778	509.3143	-0.59896	0.010043	0.029628	2.0451	13907283	-1.9484
016	2019-10-12t1842	1570923935.69	dead	241.8587	198.0015	1.9999	1799.1422	-0.87919	537.5731	-1.54	450.3011	-1.4777	0.010582	-0.04513	1021.191	-1.18	1573.9547	-0.77562	406405.2188	-1.5135	6579.6621	0.3648	641.8083	0.64107	514.6503	-0.47553	0.010025	0.012418	2.1388	13123697	-2.0913
017	2019-10-02t1459	1570046563.7	egg	-1.857	-53.7143	-253.7159
017	2019-10-02t1842	1570059934.24	larva	1.857	-50.0002	-250.0019
017	2019-10-02t2242	1570074334.11	larva	5.857	-46.0003	-246.0019
017	2019-10-03t0242	1570088734.65	larva	9.8571	-42.0001	-242.0018
017	2019-10-03t0642	1570103134.18	larva	13.857	-38.0002	-238.0019
017	2019-10-03t1042	1570117534.03	larva	17.857	-34.0003	-234.002
017	2019-10-03t1442	1570131934.33	larva	21.857	-30.0002	-230.0019
017	2019-10-03t1842	1570146335.63	larva	25.8574	-25.9998	-226.0015
017	2019-10-03t2242	1570160734.83	larva	29.8572	-22.0001	-222.0017
017	2019-10-04t0242	1570175134.59	larva	33.8571	-18.0001	-218.0018
017	2019-10-04t0642	1570189535.21	larva	37.8573	-14	-214.0016
017	2019-10-04t1042	1570203934.75	larva	41.8572	-10.0001	-210.0018
017	2019-10-04t1442	1570218335.51	larva	45.8574	-5.9999	-206.0015	1636.7856	-0.91184	529.3247	-1.1777	485.2191	0.36316	0.010695	0.065685	1131.9382	-1.3507	1446.5075	-1.0282	395934.875	-1.2081	6298.2334	0.71283	383.3961	-0.55544	307.379	-0.72482	0.010009	-0.0074999	1.1111	11836205	-0.4691
017	2019-10-04t1842	1570232735.18	larva	49.8573	-2	-202.0016	2912.6621	-0.066162	775.7547	0.96922	538.6035	0.83839	0.01061	-0.016915	1997.6236	0.54605	2625.8947	0.18313	584919.0625	0.98062	7032.1938	1.107	560.3201	1.7198	498.4336	1.9558	0.010001	-0.014663	0.13687	17479744	1.4327
017	2019-10-04t2242	1570247134.89	adult	53.8572	2	-198.0017	5016.833	1.3707	797.3062	1.0526	586.5988	1.2483	0.010638	0.010413	1731.9993	-0.093047	3194.6216	0.77014	599574.25	1.0452	6333.9219	0.58471	559.7449	1.72	480.7288	1.6508	0.010012	-0.0033495	2.1489	19120328	1.7485
017	2019-10-05t0242	1570261535.07	adult	57.8572	6	-194.0017	2131.9353	-0.65416	646.1521	-0.42784	523.6376	0.40867	0.010624	-0.0033375	1591.2521	-0.45215	1930.7358	-0.61271	486552.5312	-0.42603	3948.8967	-0.97231	352.9555	-1.1942	298.4866	-1.1974	0.010008	-0.0068966	0.0046102	16152657	0.32759
017	2019-10-05t0642	1570275935.7	adult	61.8574	10.0002	-190.0015	3871.2798	0.54882	867.4825	1.4659	641.4402	1.5982	0.010624	-0.003385	1846.4563	0.080326	2813.3921	0.32329	653214.375	1.4687	3871.2798	-1.0745	524.9062	1.2234	484.4246	1.6065	0.010017	0.0027213	-0.35658	19545932	1.3059
017	2019-10-05t1042	1570290336.2	adult	65.8576	14.0003	-186.0014	4821.5908	1.2136	956.1197	2.1532	691.6205	2.025	0.010624	-0.0034326	2207.0519	0.8528	3204.7173	0.73769	719958.125	2.1567	4821.5908	-0.5552	469.8739	0.37363	416.0017	0.44161	0.010023	0.0089888	0.68983	18893160	0.78423
017	2019-10-05t1442	1570304736.12	adult	69.8575	18.0003	-182.0014	1315.1296	-1.3244	535.7872	-1.7149	507.8342	-0.13044	0.01061	-0.017144	915.674	-2.1023	1125.5201	-1.6108	403983.5938	-1.7075	4924.1411	-0.55399	355.085	-1.4934	314.4229	-1.3485	0.010001	-0.012284	-1.519	17681812	0.080914
017	2019-10-05t1842	1570319135.15	adult	73.8573	22	-178.0016	1974.7932	-0.87682	701.3051	-0.33209	565.8643	0.39141	0.01061	-0.017177	1495.362	-0.83393	1800.8759	-0.88672	528784	-0.32179	3285.5398	-1.5677	466.4283	0.2165	448.7473	0.82295	0.010004	-0.0082979	-0.84172	21819514	1.2919
017	2019-10-05t2242	1570333535.67	adult	77.8574	26.0002	-174.0015	2466.834	-0.54335	801.7493	0.46331	677.6601	1.496	0.010681	0.05151	1572.6068	-0.70006	1957.4051	-0.74167	600510.25	0.42816	5575.2461	-0.29417	452.6797	-0.08176	407.8192	0.01202	0.010013	0.001034	0.043281	22061798	1.1148
017	2019-10-06t0246	1570348232.52	adult	81.9399	30.0826	-169.919	4773.5596	1.1453	856.7347	0.84934	557.5867	0.072615	0.010596	-0.030836	2252.69	0.80043	3012.8485	0.45119	646834.75	0.87248	5225.9863	-0.55524	446.5872	-0.27584	406.7249	-0.12187	0.010007	-0.0047515	-0.17443	20707356	0.40108
017	2019-10-06t0646	1570362585.49	adult	85.9268	34.0696	-165.9321	3718.1865	0.34243	813.0938	0.37757	662.5877	1.1095	0.01061	-0.017214	1779.5163	-0.3097	2896.4349	0.29252	613072.75	0.38969	6026.3589	-0.18479	430.593	-0.68428	375.3346	-0.83943	0.010018	0.0070944	0.36123	21490036	0.45695
017	2019-10-06t1045	1570376934.54	adult	89.9127	38.0554	-161.9463	7310.606	3.0315	818.0037	0.35946	587.5871	0.22319	0.010695	0.065375	2033.2743	0.24595	4086.5359	1.6796	611866.75	0.31415	7781.063	0.66093	568.3013	1.7777	514.9908	1.7076	0.010004	-0.0075172	0.69984	24939336	1.4272
017	2019-10-06t1443	1570391202.56	adult	93.876	42.0188	-157.9829	4914.1655	1.2194	985.8854	1.7889	748.5899	1.8966	0.010681	0.051581	2212.5326	0.64398	3727.9455	1.2486	738428.125	1.7455	4914.1655	-0.93254	560.0484	1.5146	523.4051	1.777	0.010017	0.0060485	0.14698	26165460	1.6683
017	2019-10-06t1842	1570405536.45	adult	97.8576	46.0004	-154.0013	5208.9492	1.4374	1014.942	2.0119	900.0219	3.4766	0.010582	-0.044313	1839.639	-0.22162	3088.5084	0.48095	767296.125	2.0499	9488.1738	1.304	529.3448	0.80067	500.7183	1.2276	0.010016	0.0045588	-0.28871	27165976	1.8501
017	2019-10-06t2242	1570419936.36	adult	101.8576	50.0004	-150.0013	3654.3638	0.25109	853.1527	0.5589	622.2603	0.44198	0.010624	-0.0034183	2093.1821	0.36493	3002.3402	0.37347	642424	0.561	9464.1729	1.1791	555.1699	1.1837	521.1271	1.5393	0.010019	0.0076899	-0.62006	28482436	2.1464
017	2019-10-07t0242	1570434336.14	adult	105.8575	54.0003	-146.0014	4976.562	1.2628	940.1167	1.3163	791.9057	2.2443	0.010596	-0.03074	1995.6131	0.14322	3327.5389	0.76797	709788.125	1.3401	7668.1133	0.22186	591.1992	1.7831	553.2768	2.1096	0.010002	-0.0094792	-0.97795	30678510	2.7316
017	2019-10-07t0642	1570448736.13	adult	109.8575	58.0003	-142.0014	3441.0569	0.087374	960.6801	1.498	649.787	0.69104	0.01061	-0.01713	2155.1322	0.53087	2791.3678	0.12244	724352.8125	1.5106	4708.6509	-1.2301	594.4698	1.7416	547.4232	1.9098	0.010011	-0.00051778	-0.1451	27138738	1.5176
017	2019-10-07t1042	1570463136.02	adult	113.8575	62.0003	-138.0014	1801.7511	-1.1808	774.8974	-0.15591	694.0883	1.1628	0.010695	0.065393	1486.2742	-1.0408	1653.0286	-1.2654	579623.25	-0.19957	5167.3047	-1.0484	496.1819	-0.34838	474.6505	0.29763	0.010015	0.0041059	-1.5514	25564284	0.94634
017	2019-10-07t1442	1570477536.37	adult	117.8576	66.0004	-134.0013	2502.7939	-0.63665	859.5615	0.61032	796.9653	2.2868	0.010638	0.01017	1617.8986	-0.71656	2099.4322	-0.71511	646390.25	0.60179	3590.0391	-1.7899	457.3622	-1.2449	423.6168	-0.87947	0.010006	-0.0046839	-1.3227	23082156	0.11066
017	2019-10-07t1842	1570491937.3	adult	121.8579	70.0006	-130.001	2512.5156	-0.6283	914.4357	1.1184	761.3558	1.9066	0.01061	-0.01722	1714.7132	-0.47034	2139.4097	-0.66089	689484.5625	1.1307	11666.0264	1.8267	578.6718	1.136	532.4109	1.3829	0.010014	0.0028353	-1.0894	28373436	1.6811
017	2019-10-07t2242	1570506337.37	adult	125.8579	74.0006	-126.001	1904.8146	-1.1038	776.4221	-0.11757	666.7529	0.86915	0.010652	0.023897	1348.9108	-1.342	1720.8023	-1.1734	583093	-0.13393	7046.4131	-0.26611	531.9985	0.091535	503.39	0.68526	0.01001	-0.00061248	-1.4296	25987596	0.89122
017	2019-10-08t0242	1570520737.21	adult	129.8578	78.0006	-122.0011	4187.6431	0.68863	993.8705	1.8842	829.5771	2.6999	0.010667	0.037685	1918.7819	0.059048	3395.6434	0.9093	745402.875	1.8492	10597.1875	1.2974	574.0331	0.87552	526.9562	1.1374	0.01001	-0.0014759	-0.69775	28674104	1.6503
017	2019-10-08t0642	1570535136.83	adult	133.8577	82.0005	-118.0012	5039.4839	1.3615	980.3699	1.7865	732.6239	1.6272	0.010582	-0.044427	2240.5068	0.86901	3433.7422	0.96476	741159.625	1.8242	6425.2769	-0.55344	601.1158	1.3608	554.2746	1.6839	0.010015	0.004233	-0.94596	29349478	1.797
017	2019-10-08t1042	1570549537.47	adult	137.8579	86.0007	-114.001	3209.6821	-0.077286	856.73	0.66308	735.3149	1.6717	0.010596	-0.030828	1495.8823	-0.9519	2080.5246	-0.71492	646831.125	0.68652	9646.2119	0.87879	601.8231	1.3069	547.4106	1.4774	0.01001	-0.0010008	-0.70577	30782048	2.1696
017	2019-10-08t1442	1570563939.3	adult	141.8584	90.0012	-110.0005	2801.9229	-0.3994	812.1745	0.26368	735.3491	1.6868	0.010596	-0.03083	1469.3579	-1.0066	2168.4204	-0.6023	613191.75	0.28628	6215.4829	-0.63396	498.3289	-0.91253	460.2101	-0.54151	0.010004	-0.0074549	-1.2813	26600800	0.89085
017	2019-10-08t1842	1570578338.97	adult	145.8583	94.0011	-106.0006	4353.1479	0.83636	996.6801	2.0104	743.1269	1.7921	0.010582	-0.044442	2457.9723	1.475	3641.3291	1.2453	753490.1875	2.0507	10116.5332	1.1309	549.2994	0.08316	507.4023	0.46431	0.010003	-0.0082907	-1.0397	29873100	1.8061
017	2019-10-08t2242	1570592736.94	adult	149.8578	98.0005	-102.0011	3676.98	0.30157	953.0404	1.6221	775.7789	2.1882	0.010681	0.051457	2082.1152	0.55451	2674.4572	0.039648	713827.25	1.5774	7563.2056	0.0084912	576.611	0.58877	535.9977	1.0607	0.010004	-0.0075129	-0.9279	30721836	2.0071
017	2019-10-09t0242	1570607137.84	adult	153.858	102.0008	-98.0009	2427.5264	-0.70083	802.3531	0.21843	638.9431	0.60996	0.010596	-0.030911	1706.5005	-0.36939	2049.0256	-0.74216	605776.625	0.24122	6210.814	-0.58051	542.0813	-0.19557	494.2601	0.044006	0.010016	0.0049115	-0.94419	29387312	1.5844
017	2019-10-09t0642	1570621538.11	adult	157.8581	106.0009	-94.0008	5366.4458	1.6826	979.3909	1.9173	757.151	2.0106	0.010596	-0.030912	2011.9826	0.4199	3652.774	1.2944	739440.125	1.9453	7272.8652	-0.062366	586.176	0.65261	540.8927	1.0603	0.010016	0.0046066	-1.0905	30783618	1.9311
017	2019-10-09t1042	1570635938.26	adult	161.8581	110.0009	-90.0008	3038.0276	-0.20314	806.3007	0.28877	648.1168	0.7339	0.010652	0.02388	1700.6562	-0.34495	2296.0365	-0.41681	605531.8125	0.27094	5536.4619	-0.83836	498.9086	-1.215	454.8506	-1.0022	0.010018	0.0070147	-0.61189	25895352	0.548
017	2019-10-09t1442	1570650339.59	adult	165.8585	114.0013	-86.0004	1818.51	-1.2033	837.7034	0.60456	752.945	1.9952	0.010681	0.05155	1445.4074	-0.97162	1623.9319	-1.2694	627439.875	0.56456	6096.8965	-0.54633	606.1671	0.90798	563.8408	1.4646	0.010008	-0.0038823	-1.1415	31496440	2.0174
017	2019-10-09t1842	1570664739.16	adult	169.8584	118.0011	-82.0005	4105.0708	0.6873	995.9705	2.1386	752.4367	2.0029	0.010596	-0.030697	2240.4189	1.0677	3030.6991	0.54608	751957.75	2.1668	8361.2881	0.5716	597.0695	0.64079	539.8151	0.83549	0.010007	-0.0046911	-0.27966	30727584	1.7602
017	2019-10-09t2242	1570679139.74	adult	173.8585	122.0013	-78.0004	2013.0065	-1.0453	719.3044	-0.50459	644.9417	0.70906	0.010624	-0.0033125	1304.5048	-1.2818	1745.4159	-1.0995	541636.1875	-0.50233	5150.3315	-0.95055	478.1352	-1.8042	441.1035	-1.5388	0.010009	-0.0030064	-1.229	26131046	0.54108
017	2019-10-10t0242	1570693538.49	adult	177.8582	126.001	-74.0007	3929.7139	0.564	845.1659	0.71942	636.4485	0.60825	0.01061	-0.01689	1750.4892	-0.12628	2563.1735	-0.027145	637255.0625	0.73227	4287.3203	-1.3571	595.0388	0.43263	543.5157	0.77556	0.010012	0.00017036	-0.66587	29121796	1.2628
017	2019-10-10t0642	1570707938.6	adult	181.8582	130.001	-70.0007	2824.6997	-0.35108	729.0602	-0.37693	575.6275	-0.13581	0.01061	-0.016809	1559.0011	-0.57734	2239.4648	-0.42908	549711.4375	-0.36543	6828.917	-0.070899	607.6344	0.59244	570.7282	1.3349	0.010003	-0.0090518	-0.80019	33349408	2.2521
017	2019-10-10t1042	1570722340.31	adult	185.8587	134.0015	-66.0002	4608.7925	1.1707	827.2026	0.58084	674.8984	1.0851	0.010667	0.038119	1698.2656	-0.1961	2813.9884	0.34031	620402	0.5511	4608.7925	-1.1628	581.4549	0.0056032	544.4201	0.64402	0.010002	-0.010274	-1.0999	32671952	2.0365
017	2019-10-10t1442	1570736740.54	adult	189.8588	138.0015	-62.0001	5267.061	1.7575	793.5502	0.28404	561.0284	-0.31504	0.010596	-0.030432	1576.411	-0.45857	3237.3779	0.92364	599130.375	0.30587	5719.7339	-0.57581	587.3366	0.042871	540.6425	0.48387	0.010003	-0.0086853	-0.81417	33936308	2.2867
017	2019-10-10t1842	1570751139.26	adult	193.8584	142.0012	-58.0005	2420.4583	-0.63805	528.3962	-2.1998	426.5762	-1.9785	0.01061	-0.016824	1087.2073	-1.619	1944.5094	-0.73471	398410.75	-2.1892	5916.9673	-0.4465	546.0107	-0.79965	505.8816	-0.39291	0.010016	0.0033668	-0.70255	31128614	1.603
017	2019-10-10t2242	1570765538.77	adult	197.8583	146.001	-54.0006	1896.5215	-1.0634	575.9268	-1.7108	512.736	-0.9063	0.010596	-0.03046	953.0523	-1.8948	1453.031	-1.346	434824.75	-1.6926	6904.2803	0.094588	548.738	-0.80262	504.0484	-0.49472	0.010009	-0.0033972	-0.51911	31962892	1.7638
017	2019-10-11t0242	1570779938.99	adult	201.8583	150.0011	-50.0006	1787.7673	-1.1334	626.2374	-1.1947	528.9845	-0.6949	0.010624	-0.0031429	1026.407	-1.6611	1498.0807	-1.2518	471556.7812	-1.1913	5734.1436	-0.48448	546.5642	-0.89046	504.2248	-0.54308	0.010015	0.002142	-0.48382	32309598	1.8157
017	2019-10-11t0642	1570794339.28	adult	205.8584	154.0012	-46.0005	970.2753	-1.8236	529.1822	-2.063	487.976	-1.1994	0.010624	-0.0031099	828.8518	-2.0856	915.6093	-1.9886	398474.1875	-2.0584	5841.7793	-0.40062	546.8935	-0.92661	505.4841	-0.55939	0.01	-0.012467	-0.69523	32266716	1.7878
017	2019-10-11t1042	1570808739.79	adult	209.8586	158.0013	-42.0004	941.7403	-1.8316	537.3328	-1.9382	509.5203	-0.90988	0.010624	-0.0030691	842.9381	-1.9967	908.0464	-1.9683	404611.625	-1.9336	5588.2881	-0.50926	546.9456	-0.96301	508.9958	-0.51659	0.010008	-0.0044624	-0.75389	32517010	1.8305
017	2019-10-11t1442	1570823141.06	adult	213.8589	162.0017	-38	1150.9559	-1.6298	505.0306	-2.1924	452.1319	-1.6236	0.01061	-0.016763	797.8167	-2.0548	981.3476	-1.8422	380793.0625	-2.181	5464.0591	-0.55014	555.1854	-0.84048	519.4438	-0.29541	0.010005	-0.0071484	-0.71878	32627132	1.8578
017	2019-10-11t1842	1570837541.13	adult	217.8589	166.0017	-34	1091.1042	-1.6697	510.6158	-2.0891	450.4557	-1.6219	0.01061	-0.016933	854.1977	-1.8692	975.0934	-1.8257	385004.3125	-2.0777	6311.9414	-0.058589	555.537	-0.85218	519.5777	-0.30555	0.010015	0.0023921	-0.71174	32505582	1.8437
017	2019-10-11t2242	1570851940.45	adult	221.8587	170.0015	-30.0002	1021.04	-1.7208	452.5838	-2.5968	401.2455	-2.2476	0.010753	0.1212	720.8896	-2.1508	913.4187	-1.8866	336722.375	-2.6427	7267.4507	0.50503	545.2971	-1.0551	508.372	-0.58615	0.010011	-0.0017187	-0.76318	31810450	1.7078
017	2019-10-12t0242	1570866339.86	adult	225.8586	174.0013	-26.0003	1516.5317	-1.2434	565.3005	-1.4632	515.8324	-0.70179	0.010681	0.05133	1005.3645	-1.4016	1315.1546	-1.2956	423410.125	-1.4879	7436.4585	0.64697	558.3438	-0.83285	517.8698	-0.37123	0.010015	0.0019877	-0.65282	30329234	1.4134
017	2019-10-12t0642	1570880740.13	adult	229.8587	178.0014	-22.0003	1007.2322	-1.716	507.2452	-1.9793	464.5109	-1.3587	0.010681	0.051151	776.4879	-1.933	892.2781	-1.8773	379926.6875	-2.0003	6161.2593	-0.025928	555.3084	-0.8986	517.2743	-0.39416	0.010008	-0.0051495	-0.66733	30518638	1.4695
017	2019-10-12t1042	1570895141.31	adult	233.859	182.0017	-17.9999	958.7068	-1.757	504.0077	-1.9664	451.3679	-1.5112	0.01061	-0.017685	792.1049	-1.8553	884.1499	-1.8717	380021.7812	-1.9545	6297.6094	0.097459	564.3918	-0.74487	525.0316	-0.21593	0.010001	-0.012113	-0.59619	30587780	1.5018
017	2019-10-12t1442	1570909541.12	adult	237.8589	186.0017	-14	905.4992	-1.8066	489.9777	-2.0622	428.2023	-1.8064	0.01061	-0.017798	766.9889	-1.8829	828.34	-1.9396	369443.1875	-2.0501	6494.9458	0.26164	566.3458	-0.71828	526.3037	-0.19046	0.010004	-0.0092257	-0.52727	30627978	1.53
017	2019-10-12t1842	1570923940.61	adult	241.8588	190.0015	-10.0001	993.9222	-1.714	510.4898	-1.813	483.8011	-1.0099	0.010681	0.050799	763.5861	-1.8558	837.2858	-1.9126	382356.875	-1.8348	6680.3315	0.42515	570.722	-0.64672	531.6892	-0.063821	0.010003	-0.010167	-0.55758	30239704	1.4706
017	2019-10-12t2242	1570938341.08	adult	245.8589	194.0017	-6	1560.5718	-1.1086	561.2759	-1.2501	476.3826	-1.0843	0.01061	-0.018011	973.8332	-1.2604	1311.3875	-1.1507	423202	-1.2379	6549.1733	0.40198	570.7539	-0.65282	532.9125	-0.035625	0.010012	-0.00068571	-0.70978	29471448	1.3332
017	2019-10-13t0242	1570952741.42	adult	249.859	198.0018	-1.9999
017	2019-10-13t0642	1570967140.73	dead	253.8588	202.0016	1.9999
018	2019-10-02t1459	1570046568.11	egg	-1.8571	-57.7143	-273.716
018	2019-10-02t1842	1570059938.9	larva	1.8571	-54.0002	-270.0019
018	2019-10-02t2242	1570074338.69	larva	5.857	-50.0003	-266.002
018	2019-10-03t0242	1570088739.32	larva	9.8572	-46.0001	-262.0018
018	2019-10-03t0642	1570103138.74	larva	13.857	-42.0003	-258.002
018	2019-10-03t1042	1570117538.62	larva	17.857	-38.0003	-254.002
018	2019-10-03t1442	1570131938.95	larva	21.8571	-34.0002	-250.0019
018	2019-10-03t1842	1570146340.24	larva	25.8574	-29.9998	-246.0015
018	2019-10-03t2242	1570160739.47	larva	29.8572	-26	-242.0018
018	2019-10-04t0242	1570175139.23	larva	33.8571	-22.0001	-238.0018
018	2019-10-04t0642	1570189539.82	larva	37.8573	-18	-234.0017
018	2019-10-04t1042	1570203939.38	larva	41.8572	-14.0001	-230.0018
018	2019-10-04t1442	1570218340.2	larva	45.8574	-9.9998	-226.0016	1709.0502	-0.86278	626.8172	-0.28288	487.7572	0.3922	0.010596	-0.030504	1347.7132	-0.86731	1573.631	-0.89538	473246.9688	-0.26583	6870.7695	1.0831	551.9017	1.6024	454.3295	1.3656	0.010028	0.011688	1.3088	12492847	-0.21004
018	2019-10-04t1842	1570232739.88	larva	49.8573	-5.9999	-222.0016	2482.9675	-0.36082	589.0933	-0.73665	365.2975	-1.1321	0.010582	-0.044143	1620.0757	-0.30096	2218.6941	-0.2474	445354.5625	-0.71347	6895.0708	1.0195	442.5001	0.16299	385.4181	0.30792	0.01001	-0.0057968	0.80013	12200612	-0.61488
018	2019-10-04t2242	1570247139.56	larva	53.8572	-2	-218.0017	1638.9849	-0.96918	688.5848	0.063336	565.5754	1.0107	0.010681	0.051745	1332.7049	-0.98995	1507.3392	-1.035	515750.0625	0.031983	3558.251	-1.1629	460.8321	0.36968	419.0249	0.72794	0.010007	-0.0081361	-0.99668	15334649	0.30415
018	2019-10-05t0242	1570261539.74	adult	57.8573	2	-214.0017	6493.9751	2.3983	980.6855	2.6027	623.0047	1.5244	0.010624	-0.0033375	2638.5142	1.9031	5237.3125	2.967	738456.1875	2.6058	6493.9751	0.6068	556.8358	1.6857	506.4827	1.9963	0.010025	0.010609	-0.46443	17329286	0.76945
018	2019-10-05t0642	1570275940.45	adult	61.8575	6.0002	-210.0015	2898.1785	-0.13912	650.0081	-0.49559	407.4901	-1.0122	0.010681	0.051652	2010.7118	0.4502	2597.6787	0.086958	486856.0938	-0.52496	4391.46	-0.75656	422.2269	-0.28031	400.3203	0.27916	0.01002	0.0062966	-1.1204	16685985	0.24827
018	2019-10-05t1042	1570290340.93	adult	65.8576	10.0004	-206.0014	2014.2152	-0.79179	665.6647	-0.45513	553.8237	0.49692	0.010624	-0.0034326	1452.0323	-0.84973	1830.8335	-0.78587	501245.5625	-0.45329	5606.9678	-0.082506	506.2993	0.92789	480.1601	1.4837	0.010007	-0.0065026	-0.65929	19883388	1.1449
018	2019-10-05t1442	1570304740.79	adult	69.8576	14.0003	-202.0014	2352.085	-0.5759	678.0386	-0.44279	485.7688	-0.37369	0.010724	0.093226	1814.9943	-0.071289	2137.7527	-0.4744	505816.8125	-0.49731	3112.2134	-1.6277	357.4857	-1.4553	316.0661	-1.321	0.010014	0.0012419	-1.3349	15956730	-0.53795
018	2019-10-05t1842	1570319139.81	adult	73.8573	18	-198.0017	1863.4618	-0.95803	618.5588	-1.069	558.6829	0.31268	0.010624	-0.0035092	1319.8009	-1.2311	1605.3186	-1.109	465774.8125	-1.0676	4495.001	-0.8623	490.4094	0.61307	464.4189	1.0936	0.010004	-0.008097	-1.3064	21911490	1.3243
018	2019-10-05t2242	1570333540.34	adult	77.8575	22.0002	-194.0015	6021.9854	2.076	973.1712	1.984	664.791	1.3556	0.010652	0.023919	2483.7991	1.3645	4051.9091	1.6681	730851.5625	1.9649	7743.6655	0.94978	493.5266	0.62345	457.0235	0.88925	0.010014	0.0017736	-0.50866	22769344	1.3603
018	2019-10-06t0246	1570348238.23	adult	81.9402	26.0829	-189.9188	3516.4666	0.21042	765.7658	0.045763	454.9619	-1.0414	0.010638	0.010168	2365.282	1.0559	3015.8903	0.45473	575855.875	0.03914	5377.564	-0.46989	416.0439	-0.82526	363.7945	-0.9118	0.010004	-0.007376	-0.66475	19462532	-0.02287
018	2019-10-06t0646	1570362591.4	adult	85.9272	30.0699	-185.9318	5683.5977	1.8143	872.8632	0.90349	560.0288	0.00062375	0.010753	0.12112	2119.6491	0.46339	3937.6559	1.5137	649410.25	0.8146	8348.5674	1.091	570.4452	1.9071	534.6091	2.1685	0.010007	-0.0043259	-1.0924	26051092	1.9834
018	2019-10-06t1045	1570376940.19	adult	89.913	34.0557	-181.946	6395.2695	2.3426	873.3961	0.84641	573.1194	0.067031	0.01061	-0.01718	2246.4642	0.73247	4523.5702	2.1954	658540.625	0.85931	7022.2427	0.25679	549.2122	1.4168	504.4492	1.5043	0.010016	0.0045068	-0.75716	25224218	1.5211
018	2019-10-06t1443	1570391207.57	adult	93.8761	38.0189	-177.9828	1802.2787	-1.1327	778.1945	-0.039025	659.1826	0.93255	0.010695	0.065432	1589.1151	-0.78694	1727.6814	-1.1271	582089.5	-0.082279	5930.7612	-0.40728	491.5347	0.19778	471.9738	0.76624	0.010017	0.0062211	-1.7383	27282142	2.0322
018	2019-10-06t1842	1570405541.15	adult	97.8577	42.0004	-174.0013	1548.2043	-1.3414	730.4929	-0.49757	637.8181	0.65047	0.010624	-0.003418	1417.9132	-1.1964	1516.4645	-1.3984	550061.1875	-0.49538	5927.8286	-0.48453	473.1656	-0.29451	461.0213	0.43378	0.010011	-6.6203e-05	-1.9738	25901082	1.4421
018	2019-10-06t2242	1570419941.2	adult	101.8577	46.0004	-170.0013	6552.7549	2.4611	897.514	0.9514	609.633	0.30582	0.010596	-0.030718	2182.1813	0.57213	3781.2294	1.3106	677623.0625	0.97452	11781.6387	2.3136	569.5687	1.4678	521.9321	1.5557	0.010019	0.0076308	-1.2052	29619280	2.5097
018	2019-10-07t0242	1570434340.89	adult	105.8576	50.0003	-166.0014	4009.6506	0.52171	893.4979	0.9025	614.1386	0.3246	0.01061	-0.017108	2658.4322	1.6971	3391.2619	0.84512	673697.375	0.91487	10699.4453	1.6714	569.8643	1.3578	513.7188	1.2939	0.01	-0.01102	0.084651	25757866	1.1723
018	2019-10-07t0642	1570448740.81	adult	109.8576	54.0003	-162.0014	4197.2363	0.6705	906.0026	1.0109	592.7654	0.073499	0.010596	-0.030762	2654.4981	1.7095	3533.2245	1.0261	684032	1.034	8407.1514	0.50241	559.121	1.031	519.1305	1.3186	0.01002	0.0093862	0.026328	26280922	1.248
018	2019-10-07t1042	1570463140.81	adult	113.8576	58.0003	-158.0014	3994.4294	0.52052	823.3005	0.27692	609.6893	0.24482	0.010596	-0.030795	2081.8822	0.37463	3097.0759	0.5033	621591.875	0.29846	8433.9326	0.45574	544.7417	0.63458	499.8434	0.83063	0.010003	-0.0083825	-0.52864	24724736	0.68454
018	2019-10-07t1442	1570477541.18	adult	117.8577	62.0004	-154.0013	2313.0908	-0.7846	784.4776	-0.064104	615.9543	0.30687	0.010582	-0.044429	1745.5557	-0.41111	2122.6944	-0.68649	593065.0625	-0.033773	10020.4385	1.1301	537.439	0.38597	502.6456	0.81206	0.010003	-0.0084794	-0.72659	25360670	0.81583
018	2019-10-07t1842	1570491942.1	adult	121.8579	66.0007	-150.001	7575.4253	3.3335	965.2103	1.5769	604.746	0.18116	0.010596	-0.030852	2737.8488	1.9941	4357.562	2.0778	728733.75	1.6009	10134.8838	1.1391	583.5551	1.236	523.6651	1.1937	0.010013	0.0019712	0.57055	26925232	1.2362
018	2019-10-07t2242	1570506342.21	adult	125.858	70.0007	-146.001	1604.6442	-1.3392	785.587	-0.034282	693.9858	1.1717	0.010811	0.1775	1347.6366	-1.345	1520.8084	-1.421	581334.375	-0.15514	8834.751	0.53015	588.983	1.2631	539.3391	1.4704	0.010014	0.003	0.069214	26819932	1.1449
018	2019-10-08t0242	1570520741.94	adult	129.8579	74.0006	-142.0011	3917.8101	0.47673	807.049	0.17401	528.8016	-0.66959	0.010811	0.17751	2332.1078	1.0686	3243.5899	0.72059	597216.25	0.048743	7764.3579	0.042181	565.4854	0.69919	528.2854	1.1667	0.010007	-0.0039358	-0.55098	25315652	0.63549
018	2019-10-08t0642	1570535141.57	adult	133.8578	78.0005	-138.0012	2757.5676	-0.43414	815.0032	0.26118	633.3597	0.50657	0.010811	0.17751	1828.4046	-0.14476	2211.4817	-0.55554	603102.375	0.1337	11051.5615	1.4937	582.3624	0.97263	517.513	0.8676	0.01001	-0.0013157	0.29567	26122450	0.83091
018	2019-10-08t1042	1570549542.28	adult	137.858	82.0007	-134.001	3543.49	0.1862	799.2042	0.12881	511.578	-0.87232	0.010811	0.17752	2324.8881	1.1005	3060.2435	0.50635	591411.125	0.0030531	13640.5586	2.6503	577.9368	0.81096	520.9237	0.88459	0.01002	0.0083777	0.2307	26014090	0.75592
018	2019-10-08t1442	1570563944.21	adult	141.8585	86.0013	-130.0004	3980.1116	0.53461	971.8253	1.7551	734.3285	1.6751	0.010811	0.17751	2355.7533	1.1991	3312.0688	0.8265	719150.75	1.601	6648.041	-0.44115	619.5888	1.6117	553.8306	1.5695	0.010005	-0.0061365	0.47032	29353638	1.6987
018	2019-10-08t1842	1570578343.84	adult	145.8584	90.0012	-126.0005	3493.8496	0.15163	953.6858	1.6069	733.2117	1.6779	0.010811	0.1775	2180.5397	0.78198	3243.5099	0.74704	705727.5	1.4552	9436.7383	0.82571	586.4566	0.85801	514.8618	0.63378	0.01001	-0.0013169	0.23757	26012870	0.68559
018	2019-10-08t2242	1570592741.67	adult	149.8578	94.0006	-122.0012	2373.1833	-0.7433	883.5825	0.96752	712.7551	1.4571	0.010811	0.17746	1889.1318	0.07095	2246.2983	-0.49823	653851.0625	0.82654	13212.4824	2.5664	622.0475	1.5365	550.59	1.3946	0.010016	0.0045757	0.3025	28258376	1.3006
018	2019-10-09t0242	1570607142.61	adult	153.8581	98.0008	-118.0009	6894.4941	2.9	902.0952	1.1622	523.3407	-0.74096	0.010811	0.17743	2496.521	1.6161	4293.6891	2.0883	667550.4375	1.0177	9688.0137	1.0092	587.7245	0.75449	525.5652	0.76519	0.010019	0.007638	0.40909	27277470	0.98786
018	2019-10-09t0642	1570621542.97	adult	157.8582	102.0009	-114.0008	3438.1118	0.11836	959.0389	1.7239	773.6185	2.2046	0.010811	0.17743	1900.1749	0.13795	2925.7369	0.37339	709688.8125	1.5698	12671.5938	2.432	604.2593	1.0273	538.4092	1.0027	0.010004	-0.0069843	-0.25702	27481714	1.0133
018	2019-10-09t1042	1570635943.08	adult	161.8582	106.001	-110.0008	2093.2341	-0.97489	747.6101	-0.27135	600.2529	0.16536	0.010811	0.17748	1683.4187	-0.38857	1973.0301	-0.82818	553231.5	-0.39216	4625.7979	-1.2641	560.2468	0.045801	520.1698	0.51584	0.01001	-0.0012748	-0.42377	26360734	0.67482
018	2019-10-09t1442	1570650344.55	adult	165.8586	110.0014	-106.0004	3360.1741	0.065027	768.3836	-0.059473	477.9773	-1.2976	0.010811	0.17756	1956.0468	0.32397	2994.963	0.48651	568603.875	-0.18416	9766.1016	1.1921	621.383	1.2174	552.5327	1.2014	0.010001	-0.010729	0.29438	29326792	1.439
018	2019-10-09t1842	1570664744.1	adult	169.8585	114.0012	-102.0005	3761.5215	0.40275	985.683	2.0398	727.8533	1.7063	0.010811	0.17765	2434.5115	1.5604	3115.0269	0.65462	729405.4375	1.8792	7293.3594	0.058279	637.7137	1.4576	566.1756	1.4496	0.010013	0.00091057	0.21272	28342548	1.1392
018	2019-10-09t2242	1570679144.71	adult	173.8587	118.0014	-98.0003	1747.5692	-1.2665	752.1907	-0.18867	691.1602	1.2703	0.01061	-0.016981	1178.3102	-1.6013	1548.0162	-1.3546	567151.75	-0.17679	9744.3848	1.2898	579.5735	0.20968	521.2571	0.33056	0.010014	0.0021401	-0.049539	26623288	0.66623
018	2019-10-10t0242	1570693543.36	adult	177.8583	122.001	-94.0007	3706.292	0.37686	874.0897	0.99707	707.4521	1.4753	0.010667	0.038001	2227.4998	1.0761	2934.6207	0.45426	655567.25	0.96568	7556.1167	0.2585	636.3352	1.2426	562.3818	1.216	0.010015	0.0035214	0.28995	26430818	0.59475
018	2019-10-10t0642	1570707943.52	adult	181.8583	126.0011	-90.0006	2413.6685	-0.69695	835.8149	0.64582	658.6387	0.88252	0.010624	-0.0031407	1881.7379	0.23123	2127.4756	-0.57458	629368.625	0.64769	8214.251	0.62204	637.7067	1.1751	542.7538	0.68164	0.010009	-0.0033609	0.30663	23702284	-0.08791
018	2019-10-10t1042	1570722345.2	adult	185.8588	130.0015	-86.0002	5026.9092	1.5241	856.2997	0.85864	583.8506	-0.035641	0.010624	-0.003104	2416.219	1.5906	3520.4145	1.2603	644793.6875	0.8602	10068.9932	1.5971	570.7778	-0.19881	495.3174	-0.50213	0.010005	-0.0072227	-0.42005	23618786	-0.11147
018	2019-10-10t1442	1570736745.47	adult	189.8589	134.0016	-82.0001	3193.6716	-0.0025297	804.2321	0.38559	553.0096	-0.41406	0.010596	-0.030432	2202.9508	1.0905	2770.4847	0.3141	607195.25	0.40761	7348.0762	0.25413	668.0612	1.5714	578.7173	1.3721	0.010005	-0.0071946	0.73207	26976312	0.66901
018	2019-10-10t1842	1570751144.08	adult	193.8585	138.0012	-78.0005	3719.0229	0.47028	872.3252	1.0568	654.9051	0.85204	0.010695	0.065733	2132.3128	0.94894	2938.6396	0.56653	652499.25	1.003	7671.291	0.45559	674.2096	1.5993	577.9184	1.2857	0.01002	0.008084	0.82486	27855644	0.85704
018	2019-10-10t2242	1570765543.64	adult	197.8584	142.0011	-74.0006	2716.6797	-0.35873	776.9221	0.18644	642.3505	0.70903	0.010624	-0.0031598	1702.3966	-0.063628	2204.2812	-0.35936	585022.375	0.18819	9470.2021	1.4253	586.6663	-0.10104	514.8453	-0.24345	0.010021	0.0089602	-0.16636	25348678	0.28413
018	2019-10-11t0242	1570779943.9	adult	201.8584	146.0012	-70.0005	3380.5315	0.24575	800.3542	0.44539	638.8524	0.6834	0.010652	0.024303	1702.2625	-0.016751	2371.1267	-0.10025	601066	0.42674	10765.9941	2.1485	598.5342	0.060801	512.9834	-0.33942	0.010002	-0.010461	0.42272	24714674	0.14647
018	2019-10-11t0642	1570794344.22	adult	205.8585	150.0013	-66.0004	2127.7729	-0.81188	591.2929	-1.4784	440.3111	-1.8019	0.010638	0.010595	1364.4896	-0.78597	1771.0592	-0.85346	444652.25	-1.482	12029.1455	2.8689	580.8142	-0.31092	493.4621	-0.83908	0.010009	-0.0036845	0.38412	23792474	-0.04545
018	2019-10-11t1042	1570808744.7	adult	209.8587	154.0014	-62.0003	4163.3013	1.0144	801.8564	0.55335	612.9755	0.4095	0.010624	-0.0030691	1845.6997	0.43462	3264.3427	1.1829	603797.875	0.55432	8408.6455	0.99683	594.6626	-0.10189	509.4051	-0.50705	0.010013	0.00025363	0.24164	24171846	0.049077
018	2019-10-11t1442	1570823146.08	adult	213.859	158.0018	-57.9999	4051.251	0.96804	777.3125	0.38405	625.8737	0.61733	0.010695	0.065794	1628.9727	-0.032319	2995.6376	0.88385	581429.75	0.33648	9860.0029	1.8239	603.5309	0.029983	515.0161	-0.39909	0.010018	0.005386	0.27257	24158136	0.065029
018	2019-10-11t1842	1570837546.08	adult	217.859	162.0018	-53.9999	3247.7119	0.29377	733.0153	0.030104	590.815	0.20948	0.010667	0.037958	1450.4726	-0.40826	2212.6349	-0.12558	549761.5	0.0041377	8079.4756	0.9072	597.0101	-0.10585	502.1198	-0.71634	0.010017	0.0045523	0.25522	23601004	-0.031194
018	2019-10-11t2242	1570851945.38	adult	221.8589	166.0016	-50.0001	2890.0825	0.0093032	713.3027	-0.095448	603.691	0.42172	0.010582	-0.044365	1397.7744	-0.48036	2189.5358	-0.10678	539256.875	-0.0661	8408.3027	1.1359	590.9143	-0.23481	492.8846	-0.95223	0.010025	0.012105	0.32914	22870748	-0.16453
018	2019-10-12t0242	1570866344.77	adult	225.8587	170.0014	-46.0003	1988.2494	-0.79824	582.045	-1.3011	457.2663	-1.4822	0.010652	0.023739	1119.7591	-1.1164	1476.5113	-1.0665	437115.7812	-1.312	8638.5986	1.3209	573.2477	-0.56475	468.9145	-1.5334	0.010012	-0.00047839	0.2655	22443796	-0.23293
018	2019-10-12t0642	1570880745.01	adult	229.8588	174.0015	-42.0002	3122.9111	0.32326	692.8373	-0.16654	541.8183	-0.31728	0.01061	-0.017552	1638.525	0.24067	2328.3763	0.20087	522399.375	-0.15508	8773.123	1.4603	594.2615	-0.1973	484.3906	-1.178	0.010004	-0.0088815	0.44272	22810730	-0.13638
018	2019-10-12t1042	1570895146.24	adult	233.8591	178.0018	-37.9999	3379.0181	0.62932	770.7635	0.66489	605.8302	0.59314	0.010568	-0.058471	1737.6545	0.5585	2536.1443	0.56774	583468	0.70651	8381.5693	1.3027	603.8521	-0.033415	492.7667	-0.98825	0.010002	-0.011204	0.32498	21976592	-0.2901
018	2019-10-12t1442	1570909546.08	adult	237.859	182.0018	-33.9999	3274.1582	0.58617	678.7909	-0.18016	558.5498	-0.0092358	0.01054	-0.085595	1447.1347	-0.12349	2192.5252	0.1185	515202.2812	-0.12364	8319.5977	1.3355	607.2424	0.020605	485.532	-1.1708	0.010001	-0.011805	0.60848	21736850	-0.31964
018	2019-10-12t1842	1570923945.56	adult	241.8589	186.0016	-30.0001	2933.8328	0.29718	655.6766	-0.34973	551.2407	-0.068306	0.010596	-0.031535	1306.2194	-0.43228	2173.9931	0.15051	495035.8125	-0.32916	8350.6465	1.4266	602.2589	-0.075404	489.7379	-1.0775	0.010002	-0.01088	0.48202	22760568	-0.085834
018	2019-10-12t2242	1570938346	adult	245.859	190.0018	-25.9999	2965.1521	0.3884	651.7927	-0.32714	525.4455	-0.39014	0.010681	0.05069	1467.8767	0.05507	2138.7654	0.15756	488192.7188	-0.35928	8171.8242	1.3942	592.5131	-0.25738	484.5193	-1.2112	0.010002	-0.011006	0.39339	22925516	-0.030165
018	2019-10-13t0242	1570952746.41	adult	249.8591	194.0019	-21.9998
018	2019-10-13t0642	1570967145.63	adult	253.8589	198.0017	-18.0001
018	2019-10-13t1042	1570981546.53	adult	257.8592	202.0019	-13.9998
018	2019-10-13t1442	1570995946.02	adult	261.859	206.0018	-9.9999
018	2019-10-13t1842	1571010346.52	adult	265.8592	210.0019	-5.9998
018	2019-10-13t2242	1571024745.93	adult	269.859	214.0017	-2
018	2019-10-14t0242	1571039145.7	dead	273.8589	218.0017	2
019	2019-10-02t1842	1570059943.47	egg	-2	-54.0003	-322.0024
019	2019-10-02t2242	1570074343.24	larva	2	-50.0003	-318.0024
019	2019-10-03t0242	1570088743.94	larva	6.0002	-46.0001	-314.0022
019	2019-10-03t0642	1570103143.44	larva	10	-42.0003	-310.0024
019	2019-10-03t1042	1570117543.26	larva	14	-38.0003	-306.0024
019	2019-10-03t1442	1570131943.53	larva	18	-34.0002	-302.0023
019	2019-10-03t1842	1570146344.92	larva	22.0004	-29.9999	-298.002
019	2019-10-03t2242	1570160744.11	larva	26.0002	-26.0001	-294.0022
019	2019-10-04t0242	1570175143.95	larva	30.0002	-22.0001	-290.0022
019	2019-10-04t0642	1570189544.47	larva	34.0003	-18	-286.0021
019	2019-10-04t1042	1570203944.06	larva	38.0002	-14.0001	-282.0022
019	2019-10-04t1442	1570218344.92	larva	42.0004	-9.9999	-278.002	4242.1152	0.8668	726.528	0.74292	475.4354	0.38034	0.010638	0.010541	1933.4863	0.4865	3322.5429	0.9425	546349	0.73552	4836.1777	-0.17394	549.3018	1.562	490.7207	1.9191	0.01	-0.017176	0.016883	11974779	-0.12371
019	2019-10-04t1842	1570232744.61	larva	46.0003	-5.9999	-274.002	2487.5308	-0.3352	647.1439	-0.10028	505.0886	0.58566	0.010695	0.065683	1313.4459	-0.94569	1928.117	-0.52609	484063.625	-0.13794	6441.4751	0.80281	488.2145	0.78619	409.3164	0.72292	0.010003	-0.013588	0.38853	11567266	-0.58564
019	2019-10-04t2242	1570247144.28	larva	50.0003	-2	-270.0021	2220.9749	-0.54138	634.3962	-0.3265	452.0188	-0.15064	0.010596	-0.030549	1661.6872	-0.20916	2106.5052	-0.367	478969.0938	-0.30931	4961.8579	-0.21709	501.2294	0.93845	442.6376	1.1401	0.010018	0.0019527	0.60866	14009361	0.076158
019	2019-10-05t0242	1570261544.49	adult	54.0003	2	-266.0021	4389.4707	0.93572	621.2033	-0.55353	400.2304	-0.8619	0.010596	-0.030593	1722.0354	-0.11696	2658.4293	0.19573	469008.5	-0.53677	9129.875	2.3414	400.4665	-0.45672	324.7233	-0.68627	0.010002	-0.012963	-0.035193	13572609	-0.3781
019	2019-10-05t0642	1570275945.23	adult	58.0005	6.0002	-262.0019	5175.1924	1.4752	654.5556	-0.35544	338.5511	-1.6736	0.010624	-0.0033392	2258.2837	1.0465	3996.8673	1.6239	492880.375	-0.3536	5197.5522	-0.19996	390.3579	-0.66866	337.4492	-0.60309	0.010018	0.0031771	-0.74964	14807055	-0.18755
019	2019-10-05t1042	1570290345.65	adult	62.0006	10.0004	-258.0018	4763.541	1.1793	843.4047	1.2448	686.7567	2.0991	0.01061	-0.017055	1684.9812	-0.28477	2664.0117	0.15886	635927.125	1.2577	6131.1196	0.30401	449.0299	0.11029	396.5365	0.21617	0.010015	0.0012764	0.2717	15691798	-0.12898
019	2019-10-05t1442	1570304745.48	adult	66.0006	14.0003	-254.0018	4877.6177	1.2533	682.0195	-0.31184	453.9357	-0.6149	0.010811	0.17761	1730.9489	-0.22224	3422.2223	0.97849	504694.4688	-0.4157	7152.5483	0.8448	412.0387	-0.50931	354.4606	-0.5622	0.01002	0.005977	0.28585	16819420	0.019426
019	2019-10-05t1842	1570319144.52	adult	70.0003	18	-250.0021	2578.8101	-0.41309	792.7099	0.57902	510.6633	-0.10339	0.010811	0.17757	1973.5609	0.28541	2405.3209	-0.1749	586605.3125	0.45918	5382.146	-0.28485	529.1837	1.2653	479.6503	1.4152	0.010001	-0.012356	0.31561	22277046	1.7194
019	2019-10-05t2242	1570333545.07	adult	74.0005	22.0002	-246.0019	3531.0913	0.25774	736.2595	-0.024277	498.9146	-0.34658	0.010811	0.17753	2041.7943	0.40074	2775.849	0.22082	544832	-0.13532	6353.4692	0.21914	393.0575	-1.0007	340.0627	-1.0591	0.010006	-0.006232	-0.2554	17401440	-0.27657
019	2019-10-06t0246	1570348243.89	adult	78.0835	26.0832	-241.9189	2264.9048	-0.69367	691.3873	-0.52104	559.3776	0.1994	0.010582	-0.044422	1467.6815	-0.94016	1856.5913	-0.85964	522688.8125	-0.49471	6336.707	0.13876	452.0101	-0.097622	393.5373	-0.24912	0.010011	-0.0013796	-0.23386	18602928	-0.098667
019	2019-10-06t0646	1570362597.01	adult	82.0705	30.0702	-237.9319	7838.3975	3.4249	1022.3099	2.31	792.8597	2.6241	0.010624	-0.0035366	2326.6456	0.9678	3969.4809	1.564	769799.375	2.3142	7838.3975	0.91156	529.348	1.2097	508.8523	1.7545	0.010014	0.0022173	-0.27249	25954988	2.1818
019	2019-10-06t1045	1570376945.41	adult	86.0561	34.0558	-233.9463	5334.4302	1.5524	806.1143	0.31318	489.7149	-0.76281	0.010596	-0.030846	2378.8658	1.0512	4262.1624	1.8936	608616.25	0.33459	7724.4404	0.74459	403.9597	-1.1824	346.4796	-1.3896	0.01002	0.008836	0.16819	19230100	-0.30581
019	2019-10-06t1443	1570391212.58	adult	90.0192	38.0189	-229.9832	5101.582	1.3685	1026.3057	2.1883	717.0164	1.6176	0.01061	-0.01718	2776.4156	1.941	4387.5702	2.0343	773834.5	2.2036	8238.4834	0.90123	450.1317	-0.46003	389.0621	-0.7249	0.01001	-0.00079801	0.31817	20414822	-0.070032
019	2019-10-06t1842	1570405545.86	adult	94.0007	42.0004	-226.0017	3582.4319	0.21224	822.569	0.34949	569.0373	-0.041887	0.01061	-0.017123	2244.3374	0.71623	2972.4117	0.35059	620217.0625	0.36144	8754.748	1.0478	447.8215	-0.64717	387.9893	-0.88919	0.010003	-0.0083593	0.012812	19877900	-0.38531
019	2019-10-06t2242	1570419946.03	adult	98.0007	46.0005	-222.0016	4420.354	0.83837	1034.4814	2.1824	714.42	1.4736	0.010596	-0.030717	3116.4906	2.7293	3959.303	1.5216	781033.5	2.2089	6603.9111	-0.14813	572.105	1.6301	517.6255	1.5619	0.010007	-0.0043669	1.0289	24069604	0.84603
019	2019-10-07t0242	1570434345.66	adult	102.0006	50.0004	-218.0018	3510.8359	0.14128	947.049	1.3883	728.9442	1.5904	0.010582	-0.044314	1951.1279	0.033926	2896.2006	0.2454	715969	1.4236	9475.7842	1.1805	576.3073	1.5964	515.008	1.4111	0.010004	-0.0072644	0.8286	24599100	0.90056
019	2019-10-07t0642	1570448745.56	adult	106.0006	54.0003	-214.0018	2573.394	-0.57947	738.6016	-0.47329	554.7867	-0.31772	0.010681	0.051596	1746.8873	-0.43998	2316.6129	-0.45628	553212.5625	-0.50572	9322.3369	1.0091	547.9617	0.91653	514.4925	1.3061	0.010014	0.0027549	0.2128	25445152	1.0692
019	2019-10-07t1042	1570463145.58	adult	110.0006	58.0003	-210.0018	3933.6501	0.46739	872.3532	0.71092	685.3924	1.0758	0.010596	-0.030763	1881.8376	-0.11387	2866.0076	0.21353	658626.6875	0.73333	7154.7935	-0.086713	572.5063	1.2958	516.6471	1.2632	0.010001	-0.0098218	0.20693	23756148	0.45128
019	2019-10-07t1442	1570477545.91	adult	114.0007	62.0004	-206.0017	4085.3318	0.59137	932.3409	1.2522	722.4355	1.4708	0.010624	-0.0034957	2174.0431	0.59442	2911.1794	0.27596	702052.75	1.2535	11262.8496	1.7549	607.204	1.8951	539.0338	1.6569	0.010016	0.0048425	1.6472	26007762	1.0816
019	2019-10-07t1842	1570491946.96	adult	118.001	66.0007	-202.0014	4664.8784	1.0499	968.283	1.5875	722.26	1.4697	0.010638	0.01017	2268.5496	0.84121	3569.3083	1.0941	728148.8125	1.5768	10498.2969	1.3444	650.2067	2.6793	563.4797	2.1117	0.010001	-0.010001	2.2933	25485504	0.8519
019	2019-10-07t2242	1570506347	adult	122.001	70.0007	-198.0014	2119.7502	-0.93566	780.512	-0.09051	648.6536	0.66495	0.010596	-0.030851	1540.8975	-0.88858	1921.7079	-0.92954	589286.5625	-0.069476	11755.0449	1.8642	570.6621	0.96848	510.6616	0.90959	0.010024	0.012631	-0.093834	23626552	0.22074
019	2019-10-08t0242	1570520746.74	adult	126.0009	74.0007	-194.0015	2727.2175	-0.45897	813.5401	0.22022	658.6148	0.7789	0.01061	-0.017215	1759.4363	-0.34579	2283.3321	-0.47674	613409.25	0.23214	10773.4551	1.3916	587.9809	1.2391	522.0659	1.0906	0.010014	0.0025881	0.17981	24133088	0.32404
019	2019-10-08t0642	1570535146.36	adult	130.0008	78.0005	-190.0016	6268.355	2.3229	928.2366	1.2841	585.069	-0.039191	0.010624	-0.0035382	2637.425	1.8154	4200.164	1.9081	698962.125	1.2857	12405.9893	2.0992	610.2468	1.6203	534.8935	1.3103	0.010005	-0.0057238	1.616	27324410	1.2406
019	2019-10-08t1042	1570549547.12	adult	134.001	82.0008	-186.0013	2736.4111	-0.4508	699.8329	-0.80084	468.3527	-1.3566	0.01061	-0.0172	1813.7201	-0.18031	2518.9572	-0.1729	527674.0625	-0.78965	10560.3623	1.2771	483.9619	-1.0666	408.4144	-1.5577	0.010002	-0.0086986	0.66165	21966546	-0.41428
019	2019-10-08t1442	1570563949.11	adult	138.0016	86.0013	-182.0008	4286.6377	0.77302	822.2244	0.34319	530.9861	-0.65164	0.01061	-0.017196	2141.3506	0.64684	3543.9529	1.1097	619957.1875	0.35568	7041.4092	-0.27581	565.0443	0.54104	497.4873	0.358	0.010019	0.0076412	-0.058131	24025684	0.16536
019	2019-10-08t1842	1570578348.71	adult	142.0015	90.0012	-178.0009	3070.0508	-0.18686	795.147	0.10515	589.3319	0.01567	0.010582	-0.044424	1986.3576	0.28053	2648.5982	-0.0022636	601131.125	0.1372	9110.54	0.65756	524.2466	-0.37529	440.62	-0.98568	0.010002	-0.0094812	0.027252	24373274	0.23628
019	2019-10-08t2242	1570592746.58	adult	146.0009	94.0006	-174.0015	7944.6782	3.6992	808.7594	0.24722	463.3086	-1.4319	0.010652	0.023899	2348.214	1.2017	4059.7092	1.7698	607378.3125	0.22958	12223.957	2.0787	559.2993	0.28942	490.5735	0.079871	0.010019	0.0074394	1.3597	23949194	0.085955
019	2019-10-09t0242	1570607147.48	adult	150.0011	98.0009	-170.0012	5446.0708	1.7199	963.8633	1.725	689.3144	1.1858	0.010667	0.037643	2768.7875	2.2762	4310.4368	2.0956	722897.5	1.6919	13644.4805	2.7642	603.2568	1.142	529.1924	0.90292	0.01002	0.0085255	0.52427	25587742	0.53409
019	2019-10-09t0642	1570621547.8	adult	154.0012	102.0009	-166.0012	1626.4946	-1.3467	691.5739	-0.82926	565.5732	-0.24738	0.010554	-0.07159	1435.6471	-1.0495	1558.6413	-1.3605	524212.9688	-0.78356	7309.2598	-0.077048	568.6102	0.35409	494.6595	0.050929	0.010008	-0.002941	0.83657	24429766	0.18226
019	2019-10-09t1042	1570635947.89	adult	158.0013	106.001	-162.0011	5433.2241	1.7376	902.17	1.1843	646.0995	0.7027	0.010624	-0.0036113	2337.2359	1.241	4120.7529	1.888	679334	1.1872	11802.1113	2.0325	636.1082	1.6838	555.4668	1.3955	0.010018	0.0070307	0.91341	27619816	1.0505
019	2019-10-09t1442	1570650349.5	adult	162.0017	110.0014	-158.0007	2601.7527	-0.55943	709.9907	-0.62993	509.0566	-0.91818	0.010596	-0.030861	2000.6047	0.41489	2465.4894	-0.2006	536042.9375	-0.60964	7360.5547	0.015851	575.3657	0.35366	521.1177	0.53531	0.010004	-0.0079202	-0.084668	25882248	0.5436
019	2019-10-09t1842	1570664749.03	adult	166.0016	114.0013	-154.0008	3933.5969	0.53712	859.0526	0.80944	670.9762	1.0137	0.01071	0.079293	1935.2953	0.27205	3143.738	0.67753	641712.25	0.74655	7946.5542	0.33155	519.3973	-0.8589	456.555	-1.0351	0.010008	-0.0040159	0.048495	24704614	0.20637
019	2019-10-09t2242	1570679149.61	adult	170.0017	118.0015	-150.0007	3855.3804	0.4808	844.8007	0.68746	646.8665	0.72916	0.010681	0.051643	2132.7768	0.79512	3271.5366	0.85658	632755.75	0.64687	12696.8809	2.6582	615.3935	1.0056	538.9636	0.81292	0.01002	0.0085733	1.1392	26715462	0.71441
019	2019-10-10t0242	1570693548.27	adult	174.0014	122.0011	-146.001	3864.8806	0.49821	801.7416	0.28781	542.1132	-0.53984	0.010624	-0.0033089	2167.0812	0.90321	3111.6137	0.6664	603711.4375	0.2901	12497.8008	2.6348	595.7077	0.52674	528.9091	0.50624	0.010009	-0.0023617	0.54885	27793338	0.9624
019	2019-10-10t0642	1570707948.49	adult	178.0014	126.0011	-142.001	5162.4512	1.5971	971.2212	1.9298	724.2749	1.6808	0.010667	0.038004	2392.7534	1.4933	3634.2678	1.3618	728415.875	1.8945	12015.9551	2.4647	656.2548	1.6295	575.9258	1.5293	0.010004	-0.0081252	0.8405	27945952	0.96962
019	2019-10-10t1042	1570722350.08	adult	182.0019	130.0016	-138.0005	3846.8535	0.50971	868.4845	0.95938	694.9197	1.3277	0.010652	0.024306	1936.3682	0.36923	2631.0975	0.080695	652231.875	0.93904	6530.0713	-0.21952	622.1967	0.87123	543.6443	0.69955	0.010017	0.0046801	0.77212	28387102	1.0472
019	2019-10-10t1442	1570736750.49	adult	186.002	134.0017	-134.0004	2387.3296	-0.70582	854.2119	0.83947	698.8342	1.3799	0.010638	0.010599	1904.6698	0.31887	2251.5799	-0.39103	642367.375	0.83021	5360.6885	-0.78198	641.6312	1.1544	574.8025	1.3505	0.010009	-0.0034415	0.57199	26797084	0.64196
019	2019-10-10t1842	1570751148.97	adult	190.0016	138.0013	-130.0008	4238.1787	0.88506	875.3459	1.0624	605.6077	0.23555	0.010582	-0.044028	2383.9493	1.539	3585.0158	1.3786	661761.5	1.0967	6877.1299	0.015265	566.1143	-0.36138	492.9987	-0.63002	0.010002	-0.010275	0.63653	24168552	0.016361
019	2019-10-10t2242	1570765548.55	adult	194.0014	142.0012	-126.0009	5822.8682	2.2673	907.8873	1.3944	615.3712	0.36224	0.010624	-0.0031567	2422.7579	1.6637	4613.5856	2.7604	683639.125	1.3952	8454.2607	0.85963	684.2667	1.7844	596.0466	1.7057	0.010021	0.0085132	1.1159	30318490	1.4175
019	2019-10-11t0242	1570779948.79	adult	198.0015	146.0012	-122.0009	3879.9785	0.64164	818.3199	0.57802	566.4899	-0.23637	0.010596	-0.030459	2060.4505	0.81248	3233.129	0.99303	617831.5	0.59984	10564.6348	1.9946	661.1814	1.2742	576.3383	1.1851	0.010016	0.0037692	0.78418	27923014	0.85933
019	2019-10-11t0642	1570794349.18	adult	202.0016	150.0013	-118.0008	2278.1404	-0.70793	760.1655	0.067914	588.4949	0.051862	0.010638	0.010562	1715.6318	0.017276	2033.6138	-0.54418	571644.4375	0.060222	10968.0889	2.2562	627.8438	0.59465	567.2802	0.92077	0.010014	0.0016152	0.3128	28652278	1.0112
019	2019-10-11t1042	1570808749.59	adult	206.0017	154.0014	-114.0007	3680.5876	0.54665	842.5454	0.88748	583.219	0.0050636	0.010624	-0.0031088	2163.4844	1.1541	2835.5798	0.56061	634436.6875	0.8881	7561.5728	0.50941	595.7055	-0.042784	520.6945	-0.2076	0.010005	-0.0077975	0.29193	25484282	0.32044
019	2019-10-11t1442	1570823151.09	adult	210.0021	158.0019	-110.0002	4065.8801	0.93034	852.1237	1.0293	587.7828	0.089683	0.010624	-0.0030685	2167.8798	1.2181	3416.4334	1.3888	641649.125	1.0296	8211.8857	0.89328	664.71	1.1613	583.6181	1.2232	0.010022	0.0095566	0.2675	26463432	0.53892
019	2019-10-11t1842	1570837551.07	adult	214.0021	162.0019	-106.0002	3794.0371	0.73955	821.8038	0.8076	646.2552	0.88214	0.010652	0.024346	1957.9699	0.77061	2837.8434	0.67252	617174.625	0.78755	8323.9131	0.99596	640.8318	0.70089	552.8397	0.48627	0.010004	-0.0081703	0.59011	26070320	0.47052
019	2019-10-11t2242	1570851950.37	adult	218.0019	166.0017	-102.0004	3007.4802	0.076442	801.474	0.68437	644.8731	0.91611	0.010596	-0.030566	1656.2127	0.097795	2304.6376	0.0025211	605112.875	0.70547	7700.1357	0.70126	662.783	1.0762	583.8522	1.2058	0.010007	-0.005743	0.54691	26890430	0.66162
019	2019-10-12t0242	1570866349.72	adult	222.0018	170.0015	-98.0006	4349.3359	1.3625	899.2317	1.6912	653.0139	1.074	0.01061	-0.017146	2548.8087	2.3632	3854.9686	2.2194	678020.6875	1.7021	9932.0713	1.9809	668.3208	1.1567	584.5175	1.2137	0.01	-0.012684	0.7287	26131344	0.51904
019	2019-10-12t0642	1570880750.01	adult	226.0018	174.0016	-94.0005	4631.3711	1.6991	830.7392	1.1082	628.4869	0.80125	0.010624	-0.0037133	1699.2298	0.33059	2969.8807	1.0564	625546.625	1.1086	4873.5532	-0.78868	677.3109	1.3068	601.5893	1.6162	0.010009	-0.0041283	0.0036105	25174292	0.33783
019	2019-10-12t1042	1570895151.16	adult	230.0022	178.0019	-90.0002	1777.6436	-0.97255	784.796	0.73421	680.9932	1.5596	0.010596	-0.031189	1431.0157	-0.2805	1667.2447	-0.75441	592521	0.75567	11854.8535	3.2174	672.419	1.2095	587.4449	1.2785	0.01001	-0.0030745	0.37721	25594284	0.44422
019	2019-10-12t1442	1570909551.02	adult	234.0021	182.0018	-86.0003	2784.0205	0.044365	839.249	1.3432	668.9918	1.4557	0.01061	-0.017689	1797.4422	0.71365	2283.1172	0.19624	632793.75	1.3544	9784.2568	2.1168	672.0981	1.1968	585.0538	1.2208	0.010007	-0.0062235	0.46373	24313820	0.19697
019	2019-10-12t1842	1570923950.54	adult	238.002	186.0017	-82.0004	3938.2771	1.2599	798.6816	1.0176	666.9949	1.4881	0.010638	0.0095696	1580.1369	0.22288	2429.7551	0.4788	600608.5625	1.0078	8284.3535	1.3172	664.8503	1.0613	579.6336	1.0919	0.010011	-0.0020498	0.24764	24439896	0.2434
019	2019-10-12t2242	1570938350.98	adult	242.0021	190.0018	-78.0003	1579.0082	-1.1067	663.4048	-0.26961	581.4193	0.35478	0.010624	-0.0042399	1114.1847	-0.93431	1390.968	-1.0569	499543.8438	-0.26668	6467.0586	0.2992	618.6288	0.22099	554.2366	0.48101	0.010007	-0.0056489	-0.0057435	23552436	0.079713
019	2019-10-13t0242	1570952751.37	adult	246.0022	194.0019	-74.0002	3511.0591	0.97298	766.321	0.84338	606.0781	0.75261	0.010624	-0.0043481	1762.114	0.84126	2651.2055	0.97082	577039.75	0.84453	5676.7959	-0.1298	654.4912	0.86895	575.1612	0.99082	0.010021	0.0083474	0.42249	24425612	0.28305
019	2019-10-13t0642	1570967150.67	adult	250.002	198.0017	-70.0004	2541.5457	-0.012536	714.5757	0.3867	594.0277	0.6351	0.010681	0.050568	1452.1528	0.080021	1914.3334	-0.14006	535217.1875	0.34956	7586.5854	1.1106	648.0973	0.75187	569.2157	0.85111	0.010013	-6.3459e-05	0.21642	23754062	0.16502
019	2019-10-13t1042	1570981551.51	adult	254.0023	202.002	-66.0001	3238.209	0.82907	786.9343	1.2168	596.2435	0.72225	0.010596	-0.031895	1764.2868	1.0056	2724.2311	1.27	594135.375	1.2392	7829.1006	1.3415	649.1049	0.77058	572.3461	0.93389	0.010017	0.003504	0.20904	23263920	0.084662
019	2019-10-13t1442	1570995950.93	adult	258.0021	206.0018	-62.0003	1488.9689	-1.1412	713.1055	0.5195	646.2106	1.517	0.010652	0.022703	1138.5768	-0.66295	1372.2789	-0.95302	535542.1875	0.50138	7622.1729	1.2908	661.5422	1.0006	582.086	1.1819	0.010001	-0.012234	0.2901	24805188	0.42894
019	2019-10-13t1842	1571010351.52	adult	262.0023	210.002	-58.0001	2419.3713	0.0033794	702.4162	0.48152	605.8531	0.98168	0.010624	-0.0048929	1196.7584	-0.44232	1773.9531	-0.2056	528919.375	0.4836	7147.165	1.0596	674.1844	1.2375	588.1131	1.341	0.010024	0.010549	0.45929	22531242	-0.025494
019	2019-10-13t2242	1571024750.9	adult	266.0021	214.0018	-54.0003	2566.05	0.24594	710.2349	0.64406	585.2054	0.72977	0.010582	-0.045941	1480.71	0.44387	1955.3155	0.18742	536937.625	0.67674	6086.2109	0.41421	653.924	0.86679	572.705	0.96599	0.010004	-0.0093773	0.30355	22485832	-0.013961
019	2019-10-14t0242	1571039150.6	adult	270.002	218.0017	-50.0004	2183.084	-0.19041	720.5961	0.8394	628.5558	1.4574	0.010638	0.0084987	1398.8824	0.27912	1903.381	0.16471	541888.25	0.83036	5686.6973	0.20192	677.8447	1.3174	588.7451	1.3787	0.010024	0.010123	0.3811	21775084	-0.14296
019	2019-10-14t0642	1571053551.57	adult	274.0023	222.002	-46.0001	2124.2126	-0.21973	716.0673	0.873	616.0381	1.3315	0.010596	-0.032653	1353.2797	0.21695	1865.8379	0.16858	540630.8125	0.89591	6762.0977	1.0557	674.9187	1.2702	585.0316	1.296	0.010003	-0.011072	0.25716	21389524	-0.20439
019	2019-10-14t1042	1571067951.19	adult	278.0022	226.0019	-42.0002
019	2019-10-14t1442	1571082352.7	adult	282.0026	230.0023	-37.9998
019	2019-10-14t1859	1571097768.31	adult	286.2847	234.2844	-33.7177
019	2019-10-14t2242	1571111155.26	adult	290.0033	238.003	-29.9991
019	2019-10-15t0242	1571125552.26	adult	294.0025	242.0022	-25.9999
019	2019-10-15t0642	1571139952.52	adult	298.0025	246.0023	-21.9998
019	2019-10-15t1042	1571154352.85	adult	302.0026	250.0024	-17.9998
019	2019-10-15t1442	1571168754.61	adult	306.0031	254.0028	-13.9993
019	2019-10-15t1842	1571183153.36	adult	310.0028	258.0025	-9.9996
019	2019-10-15t2242	1571197552.63	adult	314.0026	262.0023	-5.9998
019	2019-10-16t0242	1571211951.92	adult	318.0024	266.0021	-2
019	2019-10-16t0642	1571226352.01	dead	322.0024	270.0021	2
020	2019-10-02t1459	1570046577.21	egg	-1.8571	-53.7144	-285.7166
020	2019-10-02t1842	1570059948.22	larva	1.8571	-50.0002	-282.0024
020	2019-10-02t2242	1570074347.97	larva	5.857	-46.0003	-278.0025
020	2019-10-03t0242	1570088748.64	larva	9.8572	-42.0001	-274.0023
020	2019-10-03t0642	1570103148.13	larva	13.8571	-38.0003	-270.0024
020	2019-10-03t1042	1570117547.97	larva	17.857	-34.0003	-266.0025
020	2019-10-03t1442	1570131948.21	larva	21.8571	-30.0002	-262.0024
020	2019-10-03t1842	1570146349.65	larva	25.8575	-25.9998	-258.002
020	2019-10-03t2242	1570160748.8	larva	29.8572	-22.0001	-254.0022
020	2019-10-04t0242	1570175148.64	larva	33.8572	-18.0001	-250.0023
020	2019-10-04t0642	1570189549.09	larva	37.8573	-14	-246.0022
020	2019-10-04t1042	1570203948.7	larva	41.8572	-10.0001	-242.0023
020	2019-10-04t1442	1570218349.51	larva	45.8574	-5.9999	-238.0021	4219.7573	0.84141	655.946	-0.015531	421.192	-0.3693	0.010624	-0.0032041	1793.9586	0.13248	2787.5833	0.37285	493927.3125	-0.013773	7249.7095	1.3282	352.2695	-0.95405	268.3244	-1.2804	0.010017	0.00040765	0.70922	10163327	-1.1291
020	2019-10-04t1842	1570232749.26	larva	49.8574	-2	-234.0021	1902.5419	-0.75883	652.9624	-0.15296	545.8113	0.92034	0.010624	-0.0032474	1461.0822	-0.65765	1785.4731	-0.70543	491680.6875	-0.15114	6865.7769	1.0008	466.8903	0.48528	389.2502	0.36379	0.010012	-0.0040643	0.96233	14922748	0.44095
020	2019-10-04t2242	1570247148.92	adult	53.8573	2	-230.0022	4349.1138	0.90814	723.1104	0.37748	433.6528	-0.47992	0.01061	-0.01696	2283.9732	1.1468	3517.6565	1.1157	545225.25	0.38826	5740.7114	0.21122	360.5838	-0.99883	300.396	-1.0462	0.010004	-0.011167	0.21766	13804590	-0.27962
020	2019-10-05t0242	1570261549.12	adult	57.8573	6	-226.0022	5546.5747	1.7353	711.9913	0.16859	408.5124	-0.884	0.010681	0.0517	2320.3408	1.1875	4174.1658	1.816	533281.5	0.13638	5546.5747	0.018976	469.1535	0.44713	438.7198	0.95584	0.01001	-0.0046279	-0.16691	18512796	1.2139
020	2019-10-05t0642	1570275949.87	adult	61.8575	10.0002	-222.002	5228.1748	1.5081	935.2505	2.0771	645.9639	1.6487	0.010582	-0.044281	2532.8012	1.6259	3518.8084	1.0961	707049.375	2.1139	5228.1748	-0.24518	469.1995	0.40757	415.1777	0.51365	0.010008	-0.0065513	0.1619	18425464	0.89154
020	2019-10-05t1042	1570290350.25	adult	65.8576	14.0003	-218.0018	2040.1614	-0.77325	801.6846	0.76635	693.8661	2.0499	0.010624	-0.0034326	1543.7166	-0.64298	1910.8181	-0.69717	603668.5	0.76898	2078.394	-2.2063	358.7507	-1.3173	321.0817	-1.1002	0.01	-0.013628	-1.4524	16681908	-0.021271
020	2019-10-05t1442	1570304750.1	adult	69.8576	18.0003	-214.0019	3756.6433	0.43796	882.9235	1.3894	574.1453	0.60056	0.01071	0.0793	2579.3323	1.6549	3193.2706	0.71065	659543.8125	1.3296	3756.6433	-1.2458	387.6981	-0.97652	345.082	-0.83532	0.01	-0.013087	-0.41196	17136254	-0.11481
020	2019-10-05t1842	1570319149.12	adult	73.8573	22	-210.0022	5040.7998	1.3595	983.1546	2.1781	675.6463	1.595	0.010652	0.023936	2704.7306	1.9017	3622.7721	1.1843	738349.125	2.1587	6359.3271	0.22507	475.5403	0.36719	428.7926	0.47832	0.010016	0.0032585	0.1051	20415894	0.79632
020	2019-10-05t2242	1570333549.67	adult	77.8575	26.0002	-206.002	4749.9893	1.1388	814.6501	0.57775	547.6282	0.077635	0.010624	-0.0035263	2199.4726	0.72026	3132.4227	0.6102	613431.5	0.5805	5691.062	-0.22773	473.6047	0.2795	431.5849	0.43572	0.010003	-0.0094879	-0.51343	21827492	1.0335
020	2019-10-06t0246	1570348249.63	adult	81.9408	30.0835	-201.9187	3725.063	0.36555	855.8712	0.8417	636.5738	0.93	0.010738	0.10713	1951.9718	0.11806	3014.5811	0.4532	637624	0.76432	6555.1387	0.19317	475.571	0.24549	432.3446	0.3495	0.010013	0.0014791	-0.12661	22085044	0.87022
020	2019-10-06t0646	1570362602.42	adult	85.9277	34.0704	-197.9318	5817.3892	1.9145	983.0234	1.8728	643.2737	0.90065	0.010738	0.10712	2620.5072	1.6018	4028.2636	1.6199	732352.4375	1.7845	9495.9561	1.7213	526.1941	1.0872	475.7228	1.0564	0.01001	-0.0010267	-0.1615	22971004	0.95255
020	2019-10-06t1045	1570376950.67	adult	89.9133	38.056	-193.9462	3372.8271	0.067912	801.8517	0.21745	610.3266	0.46861	0.010624	-0.0035123	1896.8522	-0.065388	2727.2478	0.075219	603794.375	0.21985	6728.9185	0.10057	461.5703	-0.24009	431.7782	0.10287	0.010019	0.0081121	-0.76778	22020596	0.46441
020	2019-10-06t1443	1570391217.43	adult	93.8763	42.019	-189.9832	1565.262	-1.3119	767.543	-0.13278	697.1392	1.3418	0.010596	-0.030755	1333.8212	-1.3729	1480.3254	-1.4209	579494.9375	-0.11262	8970.3066	1.1632	516.7019	0.6815	486.4235	1.0502	0.010017	0.0054387	-1.1081	23780688	0.89124
020	2019-10-06t1842	1570405550.51	adult	97.8577	46.0004	-186.0018	3077.9451	-0.18017	1009.8282	1.9668	812.0587	2.5285	0.01061	-0.017086	2141.7135	0.47657	2706.6298	0.02442	761410.5	1.9809	8776.2686	0.94638	562.5201	1.4474	512.7735	1.4687	0.010009	-0.0017797	-0.67954	24334622	0.93689
020	2019-10-06t2242	1570419950.7	adult	101.8578	50.0004	-182.0017	1925.1991	-1.0674	739.7809	-0.44417	568.1657	-0.14131	0.010652	0.024027	1525.8347	-0.9559	1773.5333	-1.105	555575.5	-0.45929	12109.1826	2.4739	455.6927	-0.77917	402.661	-0.86802	0.010014	0.0033862	-0.30824	19612104	-0.68864
020	2019-10-07t0242	1570434350.41	adult	105.8577	54.0004	-178.0018	4100.4453	0.5913	901.5598	0.97406	566.7509	-0.18714	0.010681	0.051597	2526.0488	1.3868	3489.0732	0.96354	675268.25	0.93338	5862.7119	-0.64144	501.162	-0.011739	450.0116	-0.019859	0.010015	0.0037257	-0.25186	22418982	0.11431
020	2019-10-07t0642	1570448750.15	adult	109.8576	58.0003	-174.0019	2978.4297	-0.26938	981.0753	1.6796	787.4729	2.1822	0.010568	-0.057917	2047.8985	0.27777	2711.9871	0.025746	742674	1.7272	8133.9727	0.37444	542.7509	0.7019	491.0495	0.73171	0.010003	-0.0076372	-0.1939	25609160	1.0369
020	2019-10-07t1042	1570463150.27	adult	113.8577	62.0003	-170.0018	3186.532	-0.10634	855.1612	0.56183	637.8564	0.55117	0.010667	0.037727	2189.5454	0.63049	2834.7382	0.18198	641370.875	0.53318	7733.2227	0.13309	477.4104	-0.72837	433.9792	-0.56284	0.010014	0.0028999	-0.70281	21930326	-0.18685
020	2019-10-07t1442	1570477550.59	adult	117.8577	66.0004	-166.0018	3836.2734	0.40331	868.2858	0.68868	633.2317	0.49585	0.010596	-0.030834	2128.5546	0.50529	3269.3973	0.72445	655555.75	0.71103	9511.0508	0.89875	498.625	-0.40454	451.5701	-0.28117	0.010018	0.0068582	-0.97846	22298508	-0.13187
020	2019-10-07t1842	1570491951.57	adult	121.858	70.0007	-162.0015	2473.9849	-0.65845	807.767	0.15524	603.6184	0.16873	0.01061	-0.01722	1796.7431	-0.27276	2308.9762	-0.45153	609056.3125	0.16704	10108.6455	1.1274	457.1315	-1.3524	407.8143	-1.3128	0.010018	0.0066058	-0.6056	21766774	-0.34844
020	2019-10-07t2242	1570506351.75	adult	125.8581	74.0007	-158.0014	2201.2788	-0.87139	832.7513	0.39432	723.7952	1.5029	0.010582	-0.044443	1576.2431	-0.79066	2079.4462	-0.72939	629560	0.42643	8518.8896	0.38951	551.0067	0.48232	495.5964	0.51504	0.010017	0.0064375	-0.53746	26457138	1.0343
020	2019-10-08t0242	1570520751.4	adult	129.858	78.0006	-154.0015	3614.6423	0.23865	933.196	1.3288	713.6138	1.4008	0.010652	0.023907	1977.2021	0.20174	3028.5874	0.45377	700830.25	1.3077	10960.5469	1.4584	474.9131	-1.1693	416.6513	-1.2921	0.010006	-0.0049255	-0.37942	21595248	-0.48865
020	2019-10-08t0642	1570535151.03	adult	133.8579	82.0005	-150.0016	2499.248	-0.63742	771.9823	-0.13563	607.6912	0.21678	0.010596	-0.030831	1708.6903	-0.43926	2255.8149	-0.50039	582846.625	-0.11433	5416.459	-0.99986	502.7352	-0.67547	469.7251	-0.19353	0.010003	-0.0085992	-1.1181	23924164	0.17277
020	2019-10-08t1042	1570549551.76	adult	137.8581	86.0007	-146.0014	3517.7793	0.16591	793.4194	0.075081	567.9577	-0.23125	0.010582	-0.044423	2149.2513	0.66564	2918.6053	0.32979	599825.0625	0.10682	11088.2686	1.5183	450.4757	-1.8353	405.8166	-1.6915	0.010008	-0.002714	-0.9263	23449964	-0.0043307
020	2019-10-08t1442	1570563953.9	adult	141.8587	90.0013	-142.0008	1830.2786	-1.1697	842.6336	0.54823	752.8871	1.8876	0.01061	-0.017198	1382.9782	-1.2215	1664.965	-1.2313	635345.75	0.56116	12999.2764	2.3898	568.2618	0.54321	515.3219	0.70118	0.010008	-0.0034056	-0.55938	26233236	0.78298
020	2019-10-08t1842	1570578353.5	adult	145.8586	94.0012	-138.0009	4382.4263	0.85969	972.7285	1.7856	760.7177	1.9948	0.010652	0.023898	2036.2145	0.42147	3129.4072	0.60413	730519.125	1.7643	9821.1436	0.99827	577.2261	0.66552	533.3661	1.0541	0.010017	0.005602	-0.70362	26046748	0.69542
020	2019-10-08t2242	1570592751.33	adult	149.8579	98.0006	-134.0015	2628.4792	-0.5387	854.3668	0.69219	685.668	1.1429	0.010624	-0.0035799	1814.976	-0.11486	2326.744	-0.39717	643338.1875	0.69493	8747.8369	0.54488	524.416	-0.49987	476.5098	-0.30069	0.010003	-0.0085627	-0.59938	23277776	-0.12762
020	2019-10-09t0242	1570607152.18	adult	153.8582	102.0009	-130.0013	2293.4343	-0.80892	800.5164	0.20105	654.909	0.79654	0.010596	-0.030911	1787.1765	-0.16664	2076.1234	-0.70799	604389.875	0.22379	8477.5146	0.4558	556.785	0.11048	507.7981	0.35589	0.010019	0.0075248	-1.0119	22451798	-0.3765
020	2019-10-09t0642	1570621552.56	adult	157.8583	106.001	-126.0012	2256.1626	-0.84044	749.4884	-0.26727	617.2208	0.3623	0.010624	-0.0036122	1470.2669	-0.94616	1896.4424	-0.93051	564364.75	-0.26483	7663.0327	0.1179	527.553	-0.56193	481.0927	-0.3249	0.010021	0.009624	-0.61223	23848036	0.0031917
020	2019-10-09t1042	1570635952.69	adult	161.8583	110.001	-122.0012	2728.9026	-0.45565	718.8677	-0.54565	513.8543	-0.86091	0.01061	-0.017232	1797.921	-0.098805	2252.0677	-0.47281	542026.25	-0.53423	5020.5786	-1.0795	480.586	-1.5916	434.8604	-1.4668	0.010013	0.0014143	-0.59934	22366472	-0.41369
020	2019-10-09t1442	1570650354.44	adult	165.8588	114.0015	-118.0007	3630.2131	0.28718	696.3459	-0.74954	484.9341	-1.2143	0.010624	-0.0034865	1918.9066	0.22974	2693.8408	0.10086	524348.5	-0.74733	5713.5586	-0.72795	476.6869	-1.7251	433.9596	-1.5585	0.010004	-0.007257	-0.93963	22061070	-0.49777
020	2019-10-09t1842	1570664753.85	adult	169.8586	118.0013	-114.0008	2027.4429	-1.0336	862.1888	0.85408	715.3955	1.556	0.010667	0.037825	1575.3482	-0.6204	1850.091	-0.97347	646641.625	0.82364	9272.4775	1.0096	593.1743	0.56251	541.1316	0.86616	0.010015	0.0028915	-0.5353	27660904	0.96166
020	2019-10-09t2242	1570679154.45	adult	173.8588	122.0015	-110.0007	2472.0737	-0.66279	737.8052	-0.32686	609.0149	0.27279	0.010681	0.051725	1466.75	-0.87092	1999.87	-0.77074	552616.0625	-0.36224	11361.9082	2.0786	532.5258	-0.72439	481.47	-0.59738	0.01002	0.0080634	-0.7064	23597284	-0.10311
020	2019-10-10t0242	1570693553.05	adult	177.8584	126.0011	-106.0011	2790.571	-0.39018	811.3914	0.39521	637.1537	0.61686	0.010624	-0.0032223	1745.8084	-0.13808	2422.9211	-0.20891	610977.75	0.39734	8339.7891	0.64584	545.477	-0.53944	489.127	-0.4941	0.010022	0.009885	-0.72476	22043816	-0.49433
020	2019-10-10t0642	1570707953.24	adult	181.8585	130.0012	-102.001	2586.3152	-0.55167	826.2386	0.55408	638.264	0.63258	0.010596	-0.030441	1722.371	-0.16804	2427.7976	-0.18438	623810.125	0.57699	5716.9219	-0.62711	551.5573	-0.49414	503.5555	-0.2337	0.010001	-0.011087	-0.65055	25093650	0.24958
020	2019-10-10t1042	1570722354.88	adult	185.8589	134.0016	-98.0006	4303.7407	0.91295	919.0433	1.4577	682.3933	1.1774	0.010624	-0.003104	2296.6837	1.2931	3092.7308	0.70332	692039.5625	1.4589	4735.4473	-1.0988	551.9156	-0.55994	506.122	-0.24994	0.010012	-0.00028162	-0.85707	24365970	0.065809
020	2019-10-10t1442	1570736755.36	adult	189.8591	138.0017	-94.0004	3215.4558	0.015963	915.4617	1.443	746.2992	1.9726	0.010554	-0.071112	1825.4022	0.15705	2583.9693	0.070599	693920	1.5017	6303.1812	-0.27843	590.7041	0.10663	536.1422	0.37888	0.010001	-0.011143	-0.42195	23566732	-0.12348
020	2019-10-10t1842	1570751153.75	adult	193.8586	142.0013	-90.0009	1771.5156	-1.1919	796.7704	0.34138	717.0634	1.6226	0.010596	-0.030456	1372.8515	-0.91713	1579.3478	-1.2127	601561.625	0.36308	6173.146	-0.31477	550.3814	-0.71787	495.77	-0.62854	0.010009	-0.0032769	-0.71993	22105518	-0.45354
020	2019-10-10t2242	1570765553.37	adult	197.8585	146.0012	-86.001	2983.0508	-0.12988	827.6544	0.66532	592.6029	0.089048	0.01061	-0.016828	2062.4936	0.81635	2568.4153	0.11886	624051.375	0.67693	6708.3228	-0.0070332	558.2168	-0.62729	499.3609	-0.60382	0.010023	0.01072	0.041428	22277316	-0.40295
020	2019-10-11t0242	1570779953.57	adult	201.8586	150.0012	-82.0009	2806.6204	-0.25119	880.1296	1.1968	739.0885	1.9409	0.01061	-0.016811	1799.0712	0.21879	2407.5077	-0.052262	663617.75	1.2083	6606.1948	-0.028158	585.5592	-0.1767	528.3465	0.017816	0.01	-0.012397	-0.39751	23129588	-0.20191
020	2019-10-11t0642	1570794354.02	adult	205.8587	154.0014	-78.0008	1360.9108	-1.4822	716.0776	-0.30398	645.9608	0.79783	0.010681	0.051928	1173.8198	-1.2486	1288.9777	-1.4932	536342.125	-0.3375	4781.3022	-0.961	556.9012	-0.74496	499.6086	-0.69608	0.010005	-0.0071627	-0.79187	20984040	-0.65299
020	2019-10-11t1042	1570808754.35	adult	209.8588	158.0015	-74.0007	1120.0004	-1.6741	752.4351	0.087845	744.1899	2.0829	0.01061	-0.016737	947.0801	-1.7442	1034.451	-1.7992	567336.0625	0.098888	6087.4756	-0.24268	590.5527	-0.17606	541.9513	0.25191	0.010025	0.012003	-0.3732	23092972	-0.18123
020	2019-10-11t1442	1570823156	adult	213.8592	162.0019	-70.0002	3188.949	0.19567	845.253	1.0269	701.1598	1.5884	0.010582	-0.043991	1721.4134	0.19262	2112.7955	-0.31096	639011.25	1.059	4863.0444	-0.87472	577.4925	-0.43884	518.356	-0.32088	0.010025	0.01212	-0.60982	21487340	-0.50033
020	2019-10-11t1842	1570837556.08	adult	217.8593	166.0019	-66.0002	2457.4326	-0.42574	741.0024	0.10621	619.2633	0.58066	0.010596	-0.030564	1499.0329	-0.28928	2099.3307	-0.28123	559456.8125	0.12665	5400.1187	-0.55681	579.697	-0.41741	519.4326	-0.30897	0.010016	0.0031515	-0.57009	20546780	-0.67427
020	2019-10-11t2242	1570851955.27	adult	221.859	170.0017	-62.0005	2404.6624	-0.44002	725.989	0.026266	577.1069	0.071208	0.010652	0.023976	1622.7651	0.07487	2128.0358	-0.19256	545217.6875	0.0097351	4840.9907	-0.83681	571.9933	-0.57505	506.0482	-0.64108	0.01	-0.012683	-0.50006	20248564	-0.71372
020	2019-10-12t0242	1570866354.55	adult	225.8588	174.0015	-58.0007	3208.1763	0.35311	690.0378	-0.25607	548.1224	-0.27149	0.010596	-0.031005	1593.0977	0.063675	2331.2989	0.1471	520978.5312	-0.23585	5269.4556	-0.56782	572.6371	-0.57574	505.6644	-0.66099	0.010027	0.014677	-0.61144	20044590	-0.73385
020	2019-10-12t0642	1570880754.86	adult	229.8589	178.0016	-54.0006	3223.0515	0.41979	722.8762	0.12686	548.092	-0.23277	0.010596	-0.031184	1642.3551	0.25033	2528.749	0.49083	545771.5	0.14763	4429.2944	-1.0115	589.2205	-0.28806	518.5093	-0.36472	0.010004	-0.0092057	-0.213	19731814	-0.77783
020	2019-10-12t1042	1570895155.99	adult	233.8592	182.0019	-50.0003	3273.802	0.52558	703.5369	0.0017596	530.0398	-0.43939	0.010596	-0.031317	1748.4863	0.58615	2620.5516	0.69238	531170.375	0.022487	5631.0884	-0.28802	593.5026	-0.22001	518.5345	-0.37145	0.010022	0.0086502	-0.078759	20964884	-0.50063
020	2019-10-12t1442	1570909555.89	adult	237.8592	186.0019	-46.0003	2995.0466	0.30422	688.537	-0.083011	583.932	0.34072	0.010638	0.0095735	1302.2046	-0.49839	2176.7082	0.094635	517779.875	-0.089575	4755.083	-0.76228	600.2435	-0.10585	526.4879	-0.18603	0.01001	-0.0024826	0.39184	20686792	-0.53808
020	2019-10-12t1842	1570923955.48	adult	241.8591	190.0018	-42.0004	1528.7407	-1.1595	657.5302	-0.33105	575.7114	0.27337	0.010582	-0.04513	1183.5486	-0.7541	1413.6631	-1.023	497092.8125	-0.30167	4867.7549	-0.66155	584.6559	-0.3943	521.1179	-0.31926	0.010004	-0.0086109	-0.32214	19986464	-0.66312
020	2019-10-12t2242	1570938355.82	adult	245.8592	194.0019	-38.0003	3767.7874	1.2438	705.3937	0.2194	564.5003	0.16242	0.010582	-0.045238	1460.7391	0.036068	2270.1446	0.3653	533277.6875	0.25021	4481.3013	-0.86245	589.8822	-0.30519	528.3088	-0.14745	0.010025	0.011416	-0.030031	21183850	-0.39291
020	2019-10-13t0242	1570952756.32	adult	249.8593	198.002	-34.0002	3182.4844	0.68921	714.913	0.38761	597.4769	0.68265	0.010652	0.022983	1497.1992	0.19953	2213.1984	0.34283	536899.6875	0.37003	4647.6558	-0.72701	595.9531	-0.19916	530.2952	-0.099821	0.010027	0.013418	-0.077444	20624744	-0.48829
020	2019-10-13t0642	1570967155.61	adult	253.8591	202.0018	-30.0004
020	2019-10-13t1042	1570981556.49	adult	257.8594	206.0021	-26.0001
020	2019-10-13t1442	1570995955.83	adult	261.8592	210.0019	-22.0003
020	2019-10-13t1842	1571010356.43	adult	265.8594	214.002	-18.0001
020	2019-10-13t2242	1571024755.8	adult	269.8592	218.0019	-14.0003
020	2019-10-14t0242	1571039155.49	adult	273.8591	222.0018	-10.0004
020	2019-10-14t0642	1571053556.46	adult	277.8594	226.002	-6.0001
020	2019-10-14t1042	1571067956.03	adult	281.8593	230.0019	-2.0002
020	2019-10-14t1442	1571082357.76	dead	285.8597	234.0024	2.0002
021	2019-10-02t1459	1570046581.83	larva	0	-49.7145	-265.7165
021	2019-10-02t1842	1570059952.83	larva	3.7142	-46.0004	-262.0023
021	2019-10-02t2242	1570074352.6	larva	7.7141	-42.0004	-258.0024
021	2019-10-03t0242	1570088753.2	larva	11.7143	-38.0002	-254.0022
021	2019-10-03t0642	1570103152.69	larva	15.7141	-34.0004	-250.0024
021	2019-10-03t1042	1570117552.48	larva	19.7141	-30.0004	-246.0024
021	2019-10-03t1442	1570131952.86	larva	23.7142	-26.0003	-242.0023
021	2019-10-03t1842	1570146354.33	larva	27.7146	-21.9999	-238.0019
021	2019-10-03t2242	1570160753.45	larva	31.7143	-18.0002	-234.0021
021	2019-10-04t0242	1570175153.36	larva	35.7143	-14.0002	-230.0022
021	2019-10-04t0642	1570189553.76	larva	39.7144	-10.0001	-226.0021
021	2019-10-04t1042	1570203953.32	larva	43.7143	-6.0002	-222.0022
021	2019-10-04t1442	1570218354.27	larva	47.7146	-2	-218.0019	3484.8879	0.33506	757.2296	0.86083	482.8877	0.27503	0.010638	0.01048	2338.7743	1.3337	3023.1419	0.61169	569436.625	0.85345	8027.1177	1.7902	503.1033	0.97156	416.9919	0.80431	0.01003	0.013421	1.5823	13543542	0.064191
021	2019-10-04t1842	1570232753.91	adult	51.7145	2	-214.002	2910.655	-0.077135	598.2223	-0.70257	377.8207	-1.0463	0.010596	-0.030568	1720.4905	-0.095808	2308.9562	-0.16371	451657.8438	-0.68636	5413.7334	0.042076	404.1476	-0.371	327.353	-0.58634	0.010004	-0.011615	0.51622	12967884	-0.44957
021	2019-10-04t2242	1570247153.57	adult	55.7144	5.9999	-210.0021	2335.1855	-0.4985	643.4075	-0.39678	396.7599	-0.95252	0.01061	-0.016981	1773.4252	-0.019796	2107.0125	-0.4066	485129.2812	-0.38722	6407.9995	0.59521	497.7889	0.86408	448.9177	1.1464	0.010027	0.011688	-0.074397	16730686	0.69956
021	2019-10-05t0242	1570261553.84	adult	59.7144	9.9999	-206.002	2042.1085	-0.72966	644.1216	-0.49411	436.4714	-0.6256	0.010638	0.010345	1641.6813	-0.35836	1901.424	-0.65897	484379.4375	-0.50007	3904.0881	-1.0255	421.2784	-0.25854	378.1709	-0.017959	0.010016	0.001329	-0.29178	13838152	-0.66521
021	2019-10-05t0642	1570275954.56	adult	63.7146	14.0001	-202.0018	4232.0698	0.79856	848.4923	1.2442	552.0475	0.543	0.01061	-0.017075	2421.8199	1.3578	3491.9787	1.0618	639763.1875	1.2572	7269.7876	0.96325	526.291	1.2384	470.2739	1.3557	0.010023	0.009394	0.42018	19847484	1.2834
021	2019-10-05t1042	1570290354.83	adult	67.7147	18.0002	-198.0018	2450.248	-0.49177	679.1534	-0.38018	463.965	-0.55308	0.010624	-0.0034535	1752.5	-0.19095	2168.4415	-0.42465	511402.5625	-0.37827	4912.1265	-0.52903	340.0474	-1.6606	301.0673	-1.4924	0.010018	0.0041889	-1.4995	15478959	-0.57695
021	2019-10-05t1442	1570304754.72	adult	71.7147	22.0002	-194.0018	1581.7644	-1.1465	642.1428	-0.80824	528.8527	0.047208	0.010624	-0.003493	1359.2955	-1.1196	1504.1821	-1.2034	483533.5	-0.80662	4885.248	-0.60413	480.076	0.46699	442.5521	0.75948	0.010011	-0.0021157	-0.39594	19230404	0.51481
021	2019-10-05t1842	1570319153.8	adult	75.7144	25.9999	-190.002	3800.824	0.44802	760.841	0.1526	492.8387	-0.46091	0.010582	-0.044414	2294.7285	0.95668	3470.6338	1.006	575195.8125	0.18196	3800.824	-1.2883	481.4455	0.44256	458.2831	0.95297	0.010008	-0.0038522	-1.3824	18135090	-0.12162
021	2019-10-05t2242	1570333554.44	adult	79.7146	30.0001	-186.0019	4297.8682	0.7995	779.7028	0.22237	493.7232	-0.56109	0.01061	-0.017198	2000.655	0.25106	2995.7529	0.44345	587895.875	0.23403	4640.3506	-0.8548	488.4873	0.51236	458.2888	0.87458	0.010006	-0.0059854	-0.79488	20699648	0.52875
021	2019-10-06t0246	1570348254.86	adult	83.7981	34.0835	-181.9184	5379.9946	1.5933	1000.1047	2.0777	658.5317	1.1247	0.010582	-0.044433	2898.0629	2.2539	4519.9609	2.2032	756079.125	2.1167	7395.3359	0.61857	479.3483	0.26874	437.4723	0.39365	0.010002	-0.0096021	0.48422	20032924	0.081476
021	2019-10-06t0646	1570362607.8	adult	87.785	38.0705	-177.9315	4119.5317	0.63691	996.7645	1.9633	686.655	1.3328	0.010568	-0.05799	2780.9635	1.9593	3504.2342	0.99925	754550.75	2.0134	6870.7842	0.23084	542.8986	1.3522	496.4324	1.4029	0.01002	0.0085369	0.63432	21943960	0.52784
021	2019-10-06t1045	1570376956.04	adult	91.7706	42.0561	-173.9459	2761.5559	-0.39961	780.4452	0.0055986	543.3656	-0.28427	0.010624	-0.003485	2059.9501	0.30014	2548.2609	-0.14402	587675.25	0.0078743	7280.1016	0.34433	446.2994	-0.59502	395.5111	-0.66175	0.01	-0.01111	0.74157	19101614	-0.56341
021	2019-10-06t1443	1570391222.42	adult	95.7335	46.019	-169.983	1921.2627	-1.0503	713.4846	-0.62791	598.1981	0.24967	0.010582	-0.044329	1552.653	-0.87793	1745.5379	-1.1151	539394.375	-0.60073	5685.6543	-0.56856	446.1418	-0.74291	392.0088	-0.87122	0.010015	0.0035719	0.32971	18309660	-0.94702
021	2019-10-06t1842	1570405555.05	adult	99.7148	50.0003	-166.0017	1719.1079	-1.2181	720.4881	-0.60063	591.9508	0.13573	0.010596	-0.030713	1477.5131	-1.0639	1629.6306	-1.2707	543968.5	-0.58149	4992.4785	-0.98115	452.0631	-0.77355	404.1167	-0.76712	0.010001	-0.010008	0.048193	17990302	-1.1567
021	2019-10-06t2242	1570419955.3	adult	103.7149	54.0003	-162.0016	2897.0715	-0.32907	762.2958	-0.2543	549.9293	-0.35354	0.010596	-0.030727	1951.6133	0.036714	2670.7542	-0.026965	575533.375	-0.2341	5323.7144	-0.87273	452.5459	-0.90704	398.5872	-1.012	0.010001	-0.010028	0.52807	18326298	-1.14
021	2019-10-07t0242	1570434355.03	adult	107.7148	58.0003	-158.0017	4178.3672	0.65285	866.525	0.66014	611.9141	0.29025	0.01061	-0.017117	2343.1437	0.96509	3581.5277	1.0794	653359.875	0.67224	10094.5127	1.3385	565.2672	1.2135	490.0901	0.76154	0.010002	-0.0087963	1.7225	20288570	-0.59695
021	2019-10-07t0642	1570448754.78	adult	111.7147	62.0002	-154.0018	4314.3325	0.76438	884.1176	0.81738	632.6974	0.50006	0.010596	-0.030775	2379.058	1.069	3975.587	1.5715	667508.75	0.83998	11714.2666	2.0095	556.9356	0.93705	483.3151	0.52779	0.010019	0.0082897	1.1837	21900936	-0.1611
021	2019-10-07t1042	1570463154.94	adult	115.7148	66.0002	-150.0017	4803.1284	1.1526	881.8494	0.80461	624.2495	0.39996	0.010596	-0.030813	2654.4512	1.7483	3638.0431	1.1716	665796.25	0.82716	10057.0068	1.175	548.4944	0.6635	480.8911	0.39028	0.010022	0.010718	1.792	21180662	-0.44811
021	2019-10-07t1442	1570477555.2	adult	119.7148	70.0003	-146.0017	1514.6553	-1.4084	740.1218	-0.4595	642.9037	0.6012	0.010652	0.023898	1300.3693	-1.4728	1432.7476	-1.5347	555831.4375	-0.47455	7242.1641	-0.14587	534.3269	0.27793	475.7117	0.19813	0.010018	0.0070013	0.46445	21334604	-0.4546
021	2019-10-07t1842	1570491956.18	adult	123.7151	74.0006	-142.0014	2184.3835	-0.88488	664.0204	-1.141	485.2393	-1.1412	0.010596	-0.030851	1656.0403	-0.60496	1955.6222	-0.88547	501335.4062	-1.1219	13842.4561	2.7806	541.8039	0.33942	480.4939	0.22451	0.01001	-0.0011591	0.3508	20838862	-0.6549
021	2019-10-07t2242	1570506356.55	adult	127.7152	78.0007	-138.0013	2496.1663	-0.6399	762.3088	-0.24116	545.6149	-0.4791	0.010582	-0.044438	1883.0364	-0.038082	2310.2136	-0.44086	576305.5	-0.21103	7940.3335	0.12468	574.9043	0.93539	511.4679	0.83075	0.010011	0.00022683	0.69661	22395972	-0.2244
021	2019-10-08t0242	1570520756.06	adult	131.7151	82.0005	-134.0014	4393.1553	0.85132	967.7652	1.6568	701.0493	1.265	0.01061	-0.017203	2581.1732	1.6911	3826.6887	1.4487	729694.9375	1.6702	8635.3994	0.42559	559.1517	0.53264	508.4769	0.7007	0.010022	0.011371	0.974	23878016	0.18095
021	2019-10-08t0642	1570535155.7	adult	135.715	86.0004	-130.0015	3598.6658	0.22861	888.5917	0.94887	624.3578	0.40721	0.010596	-0.03083	2304.7859	1.0383	3058.3115	0.50075	670886.75	0.97285	4934.937	-1.2122	585.1306	0.99716	533.5876	1.1981	0.010006	-0.005124	-0.0284	23332666	-0.021115
021	2019-10-08t1042	1570549556.62	adult	139.7152	90.0007	-126.0013	3634.875	0.2595	750.4596	-0.31891	445.9706	-1.6219	0.010667	0.037695	2291.9527	1.0291	3208.0603	0.69343	562844.6875	-0.34434	7985.48	0.14735	588.5285	1	528.8156	1.0352	0.010012	0.00065526	-0.65811	21867366	-0.48571
021	2019-10-08t1442	1570563958.75	adult	143.7158	94.0013	-122.0007	2113.5112	-0.94657	733.9373	-0.46203	618.7337	0.35513	0.010624	-0.0035353	1563.547	-0.7663	1950.1801	-0.87393	552654.8125	-0.45965	6598.4214	-0.45699	529.2823	-0.29918	483.2508	-0.05104	0.010022	0.010822	0.08564	21124714	-0.72481
021	2019-10-08t1842	1570578358.27	adult	147.7157	98.0012	-118.0008	1875.223	-1.1402	722.2203	-0.56003	602.2258	0.17164	0.010681	0.051475	1468.8417	-0.9897	1786.4861	-1.077	540943	-0.59379	5346.9956	-1.0037	556.6171	0.20601	514.6624	0.60293	0.010004	-0.0073724	-0.36009	22979382	-0.20398
021	2019-10-08t2242	1570592756.03	adult	151.7151	102.0005	-114.0014	3794.8882	0.39843	928.5917	1.4014	701.7797	1.3365	0.010582	-0.044491	2338.226	1.2062	3180.0256	0.67879	702015.375	1.4394	5190.6606	-1.0575	568.4885	0.38931	514.6008	0.54418	0.010021	0.0098541	0.0081393	22578090	-0.33456
021	2019-10-09t0242	1570607156.94	adult	155.7153	106.0008	-110.0012	3515.4724	0.17834	960.0554	1.7212	753.3725	1.956	0.01061	-0.017286	2410.4335	1.411	2949.0854	0.39728	723881.75	1.7365	6733.0059	-0.3283	581.7381	0.59823	516.4923	0.52824	0.010008	-0.0031544	1.018	22727344	-0.30348
021	2019-10-09t0642	1570621557.17	adult	159.7154	110.0009	-106.0011	1707.266	-1.2878	658.1702	-1.1303	529.0236	-0.6783	0.010624	-0.0035947	1383.3462	-1.1574	1527.5394	-1.3968	495602.1562	-1.1281	4889.1597	-1.1532	464.2928	-1.8981	406.9138	-2.0774	0.010009	-0.0025925	-0.51469	18926430	-1.3591
021	2019-10-09t1042	1570635957.46	adult	163.7155	114.0009	-102.001	2166.1663	-0.9162	721.0954	-0.51877	571.2945	-0.17916	0.010624	-0.0035314	1733.7177	-0.25149	1966.7926	-0.83345	542984.8125	-0.51647	7019.8555	-0.12832	575.5288	0.32539	533.1876	0.78755	0.010006	-0.0053008	-0.16775	22201600	-0.45967
021	2019-10-09t1442	1570650359.38	adult	167.716	118.0015	-98.0005	718.1157	-2.1132	548.4572	-2.163	547.8136	-0.46337	0.010582	-0.04434	642.0768	-3.0013	685.9374	-2.4716	414633.625	-2.1402	6309.1084	-0.43128	585.2453	0.44588	527.0489	0.57591	0.010021	0.0090572	0.1201	21492548	-0.64736
021	2019-10-09t1842	1570664758.7	adult	171.7158	122.0013	-94.0007	2233.1311	-0.86298	676.5549	-0.92263	523.9255	-0.75715	0.010596	-0.030657	1331.3703	-1.2283	1780.5134	-1.0594	510798.9375	-0.90316	4569.4204	-1.2429	574.7674	0.15638	520.0858	0.3424	0.010025	0.012966	-0.17951	20468616	-0.90546
021	2019-10-09t2242	1570679159.21	adult	175.7159	126.0014	-90.0005	3940.5774	0.56628	740.488	-0.29411	546.5505	-0.48761	0.01061	-0.01694	1673.7792	-0.33448	2811.2984	0.28516	558328	-0.28241	6580.8491	-0.23909	592.2994	0.42364	522.5227	0.32568	0.010009	-0.0024748	0.67317	22782206	-0.31074
021	2019-10-10t0242	1570693557.79	adult	179.7155	130.001	-86.0009	4550.5596	1.0916	783.8018	0.13812	581.5919	-0.062109	0.010596	-0.030481	1842.3822	0.11774	3276.772	0.90706	591770.375	0.1602	7652.5195	0.32247	589.3891	0.28328	520.7893	0.20976	0.010018	0.0055875	0.61228	21533920	-0.61768
021	2019-10-10t0642	1570707958.04	adult	183.7156	134.0011	-82.0009	4577.7129	1.1331	849.7239	0.78675	633.2129	0.57129	0.010638	0.010589	1984.9799	0.50232	3187.3651	0.81322	638992.375	0.77767	6688.6162	-0.12746	563.5433	-0.29721	504.1609	-0.25509	0.010008	-0.0043538	0.3195	20609904	-0.83221
021	2019-10-10t1042	1570722359.77	adult	187.7161	138.0016	-78.0004	1542.2657	-1.4149	640.2164	-1.192	523.3208	-0.7818	0.010596	-0.030407	1282.024	-1.2125	1461.2206	-1.4112	483363.375	-1.173	3814.3647	-1.5568	549.119	-0.64583	512.9829	-0.12438	0.01	-0.012096	-0.36548	20262492	-0.90076
021	2019-10-10t1442	1570736760.26	adult	191.7162	142.0017	-74.0002	3000.1536	-0.15948	736.8534	-0.24543	553.1694	-0.41353	0.01061	-0.016804	1726.777	-0.072185	2408.0936	-0.14833	555587.4375	-0.23397	3868.5339	-1.5108	648.1811	1.1522	591.8607	1.6428	0.010028	0.015846	-0.059066	20102040	-0.92145
021	2019-10-10t1842	1570751158.53	adult	195.7158	146.0012	-70.0007	3795.1804	0.54585	761.6371	0.019047	592.3098	0.075919	0.010667	0.038068	1640.947	-0.24129	2579.1117	0.10923	571227.8125	-0.007646	7120.1602	0.18839	605.7625	0.28185	540.5724	0.38125	0.01	-0.011998	0.34454	21443388	-0.5999
021	2019-10-10t2242	1570765558.16	adult	199.7156	150.0011	-66.0008	4063.6699	0.81138	776.1288	0.19043	574.8927	-0.13137	0.010652	0.024292	1995.3692	0.66776	2956.2933	0.6439	582872.75	0.17273	6882.5205	0.098588	588.8905	-0.092944	513.8739	-0.29834	0.010005	-0.0071328	1.3731	19128930	-1.0974
021	2019-10-11t0242	1570779958.32	adult	203.7157	154.0012	-62.0008	2767.4539	-0.27264	691.7652	-0.56218	537.1407	-0.59129	0.010624	-0.003135	1581.9373	-0.28889	2296.6996	-0.18155	520899.1875	-0.55959	6608.873	-0.012442	597.4598	0.0099667	518.1009	-0.25041	0.010017	0.0050351	0.78086	17773234	-1.3661
021	2019-10-11t0642	1570794358.83	adult	207.7158	158.0013	-58.0006	2960.7927	-0.069496	692.7344	-0.50626	541.8947	-0.51379	0.01061	-0.016761	1608.2566	-0.17275	2480.0937	0.10598	522321.75	-0.4951	7721.4507	0.60915	569.7572	-0.53756	501.0215	-0.69053	0.010012	-0.00075977	1.0376	19405930	-0.98452
021	2019-10-11t1042	1570808759.23	adult	211.7159	162.0014	-54.0005	3096.1685	0.091329	830.5656	0.85592	660.0294	1.0344	0.010695	0.065813	1792.5173	0.33468	2621.7311	0.34961	621263.0625	0.80444	4438.8486	-1.1139	667.705	1.2048	598.7405	1.5725	0.01002	0.0078076	0.73861	19657236	-0.90118
021	2019-10-11t1442	1570823160.93	adult	215.7164	166.0019	-50.0001	1875.2085	-0.96936	748.0872	0.13851	608.8128	0.41945	0.01061	-0.016831	1473.2279	-0.38391	1666.8063	-0.89641	564057.75	0.14953	4380.8237	-1.1254	652.4217	0.90155	598.4678	1.5534	0.010001	-0.011445	0.25439	22310212	-0.31504
021	2019-10-11t1842	1570837560.93	adult	219.7164	170.0019	-46.0001	3207.074	0.27728	776.6162	0.47451	606.5275	0.43338	0.01061	-0.017	1735.9893	0.3194	2172.8319	-0.15757	585568.625	0.48553	4314.4165	-1.1406	660.647	1.0263	595.8177	1.4815	0.010031	0.017864	0.41396	19034560	-0.98126
021	2019-10-11t2242	1570851960.12	adult	223.7162	174.0017	-42.0003	1143.2091	-1.602	573.5684	-1.4113	549.3788	-0.27593	0.010667	0.037637	867.1904	-1.7691	986.4423	-1.7742	430176.3125	-1.4291	4170.0542	-1.197	611.6302	0.13191	563.1936	0.70739	0.010001	-0.011749	-0.016616	19203354	-0.92164
021	2019-10-12t0242	1570866359.41	adult	227.716	178.0015	-38.0005	3438.5115	0.5965	768.1356	0.53179	571.9893	0.066329	0.010638	0.0099078	2026.3023	1.1781	2608.4669	0.57074	577638	0.52327	4588.2764	-0.93657	651.1039	0.83099	580.089	1.1045	0.010005	-0.0081411	0.13292	16920888	-1.3753
021	2019-10-12t0642	1570880759.76	adult	231.7161	182.0016	-34.0004	2578.3875	-0.18254	699.16	-0.075451	562.9424	-0.0135	0.01061	-0.017618	1551.2193	0.049202	2101.4089	-0.10302	527166.6875	-0.063958	4331.5176	-1.0545	651.1652	0.8234	581.5706	1.1378	0.01	-0.012816	0.18105	16604713	-1.4193
021	2019-10-12t1042	1570895160.85	adult	235.7164	186.0019	-30.0001	4060.8127	1.3377	745.5686	0.44826	583.9234	0.31584	0.010582	-0.044966	1575.3313	0.17367	2767.2632	0.94411	563649.875	0.47932	4991.3799	-0.64197	649.1699	0.78083	582.3389	1.156	0.010025	0.011675	0.14635	16642770	-1.3904
021	2019-10-12t1442	1570909560.8	adult	239.7164	190.0019	-26.0001	3530.4031	0.87728	723.1232	0.29323	589.1401	0.43475	0.010624	-0.0041797	1434.4182	-0.1285	2518.677	0.64352	544511.75	0.2952	4405.0498	-0.95473	656.7836	0.91391	587.051	1.2716	0.01003	0.01657	0.13939	16895102	-1.3174
021	2019-10-12t1842	1570923960.37	adult	243.7163	194.0017	-22.0002	3290.2256	0.69781	732.4267	0.45662	554.7689	0.0010938	0.010638	0.0094182	1710.5641	0.66197	2173.5844	0.17864	550784.875	0.44855	4155.5654	-1.0761	657.3717	0.92205	583.2569	1.1844	0.01001	-0.0027098	0.35803	16548675	-1.3691
021	2019-10-12t2242	1570938360.81	adult	247.7164	198.0019	-18.0001	2722.0835	0.15428	698.2974	0.17887	556.5059	0.070323	0.010596	-0.031695	1616.8474	0.48459	2327.3019	0.48875	527214.5	0.20016	4776.6226	-0.66559	648.1596	0.75335	575.6863	1.0058	0.010036	0.023031	0.56495	15951856	-1.4733
021	2019-10-13t0242	1570952761.23	adult	251.7165	202.002	-14	2746.0396	0.2369	681.0023	0.069237	594.5998	0.66667	0.01061	-0.018187	1259.4168	-0.41701	1937.027	-0.078261	513475.6875	0.081185	3791.2173	-1.2511	647.4259	0.73958	577.7646	1.0629	0.010019	0.0058125	0.35721	16348799	-1.3707
021	2019-10-13t0642	1570967160.58	adult	255.7163	206.0018	-10.0002	2799.8887	0.35917	715.9702	0.50655	620.118	1.0961	0.01061	-0.018324	1316.3626	-0.20066	1702.0697	-0.41507	539841.5625	0.51843	3934.6519	-1.1354	654.2682	0.86576	582.6764	1.1914	0.010032	0.018568	0.32828	16435218	-1.3332
021	2019-10-13t1042	1570981561.46	adult	259.7166	210.002	-5.9999	2405.9661	-0.043341	682.3318	0.22403	570.7482	0.42538	0.010582	-0.045698	1520.2389	0.43794	1898.5259	-0.021348	515842.875	0.25548	3872.5029	-1.1507	648.7717	0.76666	578.7343	1.1027	0.010017	0.0036217	0.14649	16062290	-1.3923
021	2019-10-13t1442	1570995960.87	adult	263.7164	214.0019	-2.0001	2662.1956	0.32764	685.6957	0.33348	546.8202	0.11818	0.010638	0.0087436	1420.8521	0.22797	1938.882	0.11661	515643.1875	0.32606	4089.6458	-0.97799	658.7989	0.95488	585.2562	1.2743	0.010027	0.013155	0.34953	16360611	-1.3114
021	2019-10-13t1842	1571010361.45	dead	267.7166	218.002	2.0001	2778.0649	0.54831	718.5766	0.76993	563.137	0.41712	0.01061	-0.018783	1587.1428	0.79004	2347.638	0.95117	541806.75	0.78204	3927.3938	-1.0609	654.9563	0.88777	583.3334	1.2364	0.010036	0.02274	0.2249	16445297	-1.2759
022	2019-10-02t1459	1570046586.29	egg	-1.8571	-53.7145	-325.7169
022	2019-10-02t1842	1570059957.45	larva	1.8571	-50.0003	-322.0027
022	2019-10-02t2242	1570074357.24	larva	5.857	-46.0003	-318.0028
022	2019-10-03t0242	1570088757.92	larva	9.8572	-42.0002	-314.0026
022	2019-10-03t0642	1570103157.31	larva	13.8571	-38.0003	-310.0028
022	2019-10-03t1042	1570117557.14	larva	17.857	-34.0004	-306.0028
022	2019-10-03t1442	1570131957.6	larva	21.8571	-30.0002	-302.0027
022	2019-10-03t1842	1570146359.02	larva	25.8575	-25.9999	-298.0023
022	2019-10-03t2242	1570160758.13	larva	29.8573	-22.0001	-294.0025
022	2019-10-04t0242	1570175158.11	larva	33.8573	-18.0001	-290.0025
022	2019-10-04t0642	1570189558.46	larva	37.8574	-14	-286.0024
022	2019-10-04t1042	1570203957.97	larva	41.8573	-10.0001	-282.0026
022	2019-10-04t1442	1570218359.03	larva	45.8575	-5.9999	-278.0023	1769.4042	-0.82182	622.8561	-0.31924	476.2321	0.26035	0.010681	0.051833	1405.6124	-0.7376	1702.3447	-0.76092	466519.25	-0.34783	3675.8022	-0.98324	519.6602	1.1895	459.7089	1.4422	0.010033	0.016075	-0.50634	13363581	0.13348
022	2019-10-04t1842	1570232758.68	larva	49.8574	-1.9999	-274.0024	2725.8926	-0.19424	659.1474	-0.096441	442.4777	-0.25455	0.010596	-0.030547	1857.9097	0.23261	2513.4463	0.064239	497656.2812	-0.078613	5161.8579	-0.087114	403.7769	-0.34869	325.5756	-0.56463	0.010027	0.010928	-0.65174	12161358	-0.63011
022	2019-10-04t2242	1570247158.31	adult	53.8573	1.9999	-270.0025	2607.9595	-0.29796	647.41	-0.31131	428.5968	-0.53705	0.01061	-0.01696	1779.3174	0.013237	2283.5977	-0.20453	488147.1875	-0.30166	5453.7715	0.030554	346.4971	-1.1911	281.7872	-1.3245	0.010022	0.0064727	0.2816	13172782	-0.52068
022	2019-10-05t0242	1570261558.62	adult	57.8574	6	-266.0024	2188.0251	-0.61491	654.4387	-0.35277	428.6972	-0.65736	0.010681	0.0517	1832.0092	0.089305	2061.4772	-0.47117	490174.5938	-0.38244	4829.4365	-0.42598	424.8418	-0.17879	379.5261	0.046944	0.010019	0.0044203	-0.55072	15052994	-0.085376
022	2019-10-05t0642	1570275959.3	adult	61.8576	10.0002	-262.0022	4647.6201	1.0977	834.9195	1.1722	583.9435	0.95667	0.010582	-0.044281	2159.8731	0.78609	3036.2314	0.56743	631199.125	1.2049	4647.6201	-0.6	495.9425	0.7992	431.7203	0.77473	0.010003	-0.01089	-0.3414	18046356	0.75134
022	2019-10-05t1042	1570290359.56	adult	65.8577	14.0003	-258.0021	3436.8105	0.22439	790.5318	0.6662	563.2345	0.60127	0.010624	-0.0034326	1903.9388	0.16929	2706.9052	0.18565	595270.4375	0.66876	6694.0547	0.57178	465.9333	0.31366	412.2345	0.38041	0.01	-0.013628	0.16415	19895354	1.1493
022	2019-10-05t1442	1570304759.46	adult	69.8577	18.0003	-254.0022	1911.0203	-0.89427	613.1681	-1.0229	451.7935	-0.74823	0.010738	0.10719	1478.8657	-0.83039	1723.6212	-0.93935	456810.25	-1.0797	3946.2844	-1.1335	408.14	-0.65256	378.2524	-0.28005	0.01	-0.013087	-0.63998	18203044	0.26789
022	2019-10-05t1842	1570319158.59	adult	73.8574	22	-250.0024	5175.6504	1.4579	841.4109	0.9157	531.1802	0.011167	0.010582	-0.044404	2574.0132	1.606	3617.2381	1.178	636106.625	0.94853	5175.6504	-0.46531	498.7801	0.75149	454.7634	0.92685	0.010017	0.0043489	-0.36905	21212118	1.0774
022	2019-10-05t2242	1570333559.32	adult	77.8576	26.0002	-246.0022	3976.5142	0.56894	853.1553	0.91931	585.5432	0.4912	0.010596	-0.030826	2379.5276	1.1282	3411.6945	0.9315	644132.25	0.94246	5507.8799	-0.33282	503.4383	0.79457	454.8245	0.85004	0.010019	0.0072906	0.1778	21806934	1.0263
022	2019-10-06t0246	1570348260.28	adult	81.9412	30.0838	-241.9186	5672.9082	1.8142	1020.3798	2.2949	635.3923	0.91717	0.010596	-0.030836	3255.884	3.0768	4249.7876	1.8902	770386.75	2.323	6338.0728	0.070935	489.9684	0.50446	436.3464	0.42312	0.010001	-0.010746	0.56698	21703640	0.74031
022	2019-10-06t0646	1570362613.48	adult	85.9282	34.0708	-237.9316	2146.2429	-0.83481	763.1276	-0.062124	587.2007	0.29438	0.010596	-0.030845	1829.0599	-0.19711	2071.3497	-0.67514	576161.375	-0.04198	5878.2803	-0.26617	495.8079	0.5241	462.8424	0.81312	0.010004	-0.0078286	-0.7705	22650488	0.84525
022	2019-10-06t1045	1570376961.73	adult	89.9139	38.0565	-233.946	4779.8833	1.1269	878.7926	0.89384	648.6005	0.88171	0.010652	0.023933	1962.6722	0.084816	3337.4336	0.7954	659973.25	0.87602	4779.8833	-0.93745	519.2798	0.85089	481.8945	1.0693	0.010009	-0.0021286	-0.46753	22983322	0.78194
022	2019-10-06t1443	1570391227.55	adult	93.8766	42.0192	-229.9832	2282.219	-0.76998	739.1848	-0.38237	459.6997	-1.2185	0.010652	0.02399	1898.946	-0.075793	2143.6801	-0.63303	555127.75	-0.39751	6871.0645	0.078554	500.3017	0.36627	459.4102	0.51932	0.010011	-0.00033013	-0.37456	23289046	0.73103
022	2019-10-06t1842	1570405559.89	adult	97.8578	46.0004	-226.002	1617.5596	-1.2887	703.6137	-0.7347	571.4644	-0.064708	0.010624	-0.003418	1226.3604	-1.6391	1489.3465	-1.4308	529821.125	-0.73253	4851.3618	-1.0253	527.3507	0.76179	497.3874	1.161	0.010017	0.0055261	-1.2437	25481586	1.3068
022	2019-10-06t2242	1570419960.13	adult	101.8579	50.0005	-222.002	2281.7061	-0.79555	693.1238	-0.85698	497.0301	-0.90834	0.01061	-0.017086	1714.2146	-0.51733	2040.9409	-0.78327	522615.3438	-0.8465	10460.2578	1.6667	519.1817	0.47356	475.9411	0.6211	0.01002	0.0085948	-0.27328	24612846	0.90964
022	2019-10-07t0242	1570434359.9	adult	105.8578	54.0004	-218.002	6227.8721	2.2219	961.6395	1.5073	643.9905	0.64697	0.010638	0.010264	2556.7383	1.4587	3895.7636	1.4559	723152.875	1.4976	6492.1206	-0.34047	510.3674	0.17177	463.7175	0.26277	0.010018	0.006485	-0.25925	23894382	0.58183
022	2019-10-07t0642	1570448759.61	adult	109.8577	58.0003	-214.0021	1816.0034	-1.1658	803.0797	0.094147	690.1104	1.1277	0.01061	-0.01713	1460.3388	-1.109	1680.4556	-1.2307	605522.125	0.10578	7935.7383	0.28158	522.6791	0.29841	483.3969	0.57178	0.010019	0.0080851	-0.55175	26240584	1.2354
022	2019-10-07t1042	1570463159.79	adult	113.8578	62.0004	-210.0021	7748.6582	3.4335	862.5039	0.62749	649.3643	0.67633	0.01061	-0.017163	1673.6143	-0.59561	3768.3145	1.3254	650327.9375	0.63947	7748.6582	0.1402	540.1215	0.54105	488.1643	0.58354	0.010008	-0.0026718	-0.1638	25850214	1.0355
022	2019-10-07t1442	1570477560.1	adult	117.8578	66.0004	-206.002	2055.429	-0.98555	760.291	-0.28135	570.0353	-0.19541	0.01061	-0.017202	1617.344	-0.71789	1969.1574	-0.87541	573259.4375	-0.26983	4631.6191	-1.3169	486.8343	-0.64468	441.2621	-0.5018	0.01002	0.0089211	-0.6245	22446954	-0.08593
022	2019-10-07t1842	1570491961.09	adult	121.8581	70.0007	-202.0017	3365.6641	0.039305	884.8782	0.85152	660.1988	0.79212	0.010695	0.065335	2250.9679	0.82134	3092.154	0.51545	661888.9375	0.80004	10441.5586	1.2768	565.7225	0.87089	507.8974	0.85253	0.010016	0.0047911	-0.075769	27168260	1.3108
022	2019-10-07t2242	1570506361.42	adult	125.8582	74.0008	-198.0016	2628.4785	-0.53643	775.5185	-0.12578	539.6369	-0.5431	0.010582	-0.044443	1974.1667	0.17433	2249.7433	-0.51855	586292	-0.095351	11089.1758	1.5339	538.2054	0.21913	484.6867	0.27677	0.010006	-0.0045687	-0.045747	26570122	1.0688
022	2019-10-08t0242	1570520760.93	adult	129.8581	78.0007	-194.0018	3731.1958	0.33018	1000.2171	1.9423	745.9412	1.763	0.010681	0.051499	2444.4463	1.343	3016.7235	0.43905	749162.625	1.8949	5963.7031	-0.75566	551.0296	0.40097	509.6257	0.75568	0.010004	-0.0070727	-0.60203	28862380	1.7071
022	2019-10-08t0642	1570535160.58	adult	133.858	82.0006	-190.0018	3320.1494	0.0085574	970.2646	1.6933	705.9713	1.3263	0.01061	-0.0172	2495.9205	1.4973	3003.5173	0.42963	731579.5625	1.7069	10000.6406	1.0287	539.8581	0.092884	479.495	0.023406	0.010005	-0.0061093	-0.4054	25846246	0.74821
022	2019-10-08t1042	1570549561.46	adult	137.8582	86.0008	-186.0016	1236.6466	-1.6347	565.3935	-2.0427	525.6898	-0.71186	0.010596	-0.030828	993.5424	-2.1955	1149.8419	-1.8751	426872.0938	-2.0261	9069.0762	0.62283	502.8615	-0.74773	461.0424	-0.45554	0.010001	-0.0098708	-1.4287	27251576	1.1228
022	2019-10-08t1442	1570563963.76	adult	141.8589	90.0015	-182.001	4337.1055	0.81762	761.694	-0.20791	551.6879	-0.41543	0.010624	-0.0035299	2329.0424	1.1326	3562.4389	1.1393	573555.625	-0.20549	8453.4512	0.36357	563.6619	0.44746	505.9376	0.48957	0.010011	0.0002924	-0.39262	28432234	1.4283
022	2019-10-08t1842	1570578363.22	adult	145.8587	94.0013	-178.0011	2893.5337	-0.32673	984.5995	1.8971	836.9077	2.8726	0.010667	0.037675	1992.9465	0.31339	2303.9018	-0.42974	738449.625	1.8631	7979.3296	0.17148	544.1061	-0.025145	491.0267	0.092294	0.010015	0.0042348	-0.55615	25316170	0.48335
022	2019-10-08t2242	1570592760.98	adult	149.8581	98.0007	-174.0017	1993.234	-1.0478	692.0079	-0.8379	548.4475	-0.44885	0.010724	0.093121	1338.303	-1.3093	1739.6919	-1.1347	516237.875	-0.89631	8122.2417	0.26162	489.5172	-1.2278	434.6048	-1.2597	0.010008	-0.0028941	-1.0346	23379342	-0.098497
022	2019-10-09t0242	1570607161.86	adult	153.8583	102.0009	-170.0015	2705.7292	-0.47657	833.0202	0.50859	628.8504	0.49202	0.010596	-0.030911	2003.7318	0.37761	2320.4548	-0.39989	628930.25	0.53226	10394.9717	1.3324	553.5721	0.043606	493.0643	0.016454	0.0099998	-0.011518	-0.5221	26904158	0.88231
022	2019-10-09t0642	1570621562.09	adult	157.8584	106.001	-166.0014	2384.1021	-0.73666	802.1646	0.23327	636.8336	0.59333	0.01061	-0.01728	1743.4066	-0.25737	2141.7189	-0.6198	604832.125	0.24603	10013.458	1.2038	554.4564	-0.0045514	500.4129	0.12261	0.010014	0.0023969	-0.65202	27352444	0.97732
022	2019-10-09t1042	1570635962.41	adult	161.8585	110.0011	-162.0013	4289.3555	0.81902	916.5864	1.3413	697.454	1.3199	0.01061	-0.017232	2311.46	1.2008	2958.9544	0.42744	691106.1875	1.3559	9428.6602	0.98128	571.2417	0.27179	505.6471	0.17831	0.010012	0.00040127	-0.027184	26930620	0.83013
022	2019-10-09t1442	1570650364.38	adult	165.859	114.0016	-158.0008	3324.7114	0.035853	867.9361	0.89417	618.7579	0.38828	0.010582	-0.044382	2334.4698	1.2841	2997.2409	0.48942	656159.6875	0.93004	7254.1396	0.00197	554.5872	-0.14096	500.8139	-0.0024305	0.010004	-0.0074101	-0.56189	26609096	0.71457
022	2019-10-09t1842	1570664763.68	adult	169.8588	118.0014	-154.001	4682.2646	1.1654	878.3904	1.0096	634.3373	0.57804	0.010596	-0.030697	2270.9381	1.1452	3739.8604	1.4588	663184.75	1.0346	9261.3955	1.0043	556.8785	-0.16689	492.4799	-0.26734	0.010006	-0.0058122	0.25055	26547512	0.67173
022	2019-10-09t2242	1570679164.18	adult	173.859	122.0016	-150.0008	1878.3984	-1.1575	693.2974	-0.75443	584.0111	-0.030837	0.010596	-0.030612	1310.444	-1.2667	1658.773	-1.2115	523439.5312	-0.73449	7914.2119	0.3973	484.3442	-1.681	434.6811	-1.6886	0.010002	-0.0093992	-0.71212	24356702	0.089963
022	2019-10-10t0242	1570693562.76	adult	177.8586	126.0012	-146.0012	4181.5981	0.77499	897.5721	1.2225	675.6933	1.0875	0.010596	-0.030522	2035.1946	0.59138	3152.9169	0.73718	677666.9375	1.2474	9850.3506	1.3924	577.5789	0.090175	514.9527	0.10878	0.010019	0.0071535	-0.18506	26691074	0.65936
022	2019-10-10t0642	1570707962.98	adult	181.8586	130.0012	-142.0012	3030.335	-0.17804	813.5081	0.43212	573.184	-0.16579	0.010596	-0.030441	1959.4285	0.42588	2751.1842	0.23578	614198.5625	0.45475	12497.0039	2.7642	612.639	0.68941	542.2759	0.67047	0.010014	0.0023644	-0.0677	27345756	0.79584
022	2019-10-10t1042	1570722364.87	adult	185.8592	134.0018	-138.0007	2529.5132	-0.58644	746.9875	-0.18501	564.455	-0.27439	0.01061	-0.016772	1699.5831	-0.19281	2229.5626	-0.4208	563228.625	-0.17341	7205.4219	0.14968	564.8772	-0.31179	513.8065	-0.070569	0.010004	-0.0077985	-0.4739	26537930	0.58113
022	2019-10-10t1442	1570736765.31	adult	189.8593	138.0019	-134.0005	4454.2041	1.0675	965.4077	1.9178	726.4204	1.7272	0.010652	0.024314	2378.2542	1.5239	2803.3203	0.35697	725021.1875	1.894	9380.6592	1.2901	576.5134	-0.16208	510.1953	-0.22643	0.010021	0.008748	-0.073627	25371200	0.29593
022	2019-10-10t1842	1570751163.5	adult	193.8588	142.0014	-130.001	2315.8528	-0.72733	763.2621	0.024099	587.7379	0.019393	0.010624	-0.0031561	1795.4132	0.12115	2152.837	-0.46202	574736.375	0.026057	11423.4492	2.385	592.6934	0.073905	523.5203	0.018093	0.010011	-0.0009877	0.025821	25279558	0.26989
022	2019-10-10t2242	1570765563.1	adult	197.8587	146.0013	-126.0011	3314.292	0.1547	833.03	0.71606	601.2285	0.19655	0.010724	0.093543	2119.0278	0.95451	2811.8989	0.43863	621440.375	0.64423	9327.1318	1.3511	611.2427	0.35356	541.459	0.37593	0.010007	-0.0053316	0.093545	27975356	0.87173
022	2019-10-11t0242	1570779963.37	adult	201.8587	150.0014	-122.0011	7251.0996	3.5972	920.1851	1.5741	673.7786	1.1215	0.010596	-0.030443	2100.5963	0.95239	2918.6225	0.62192	694739.75	1.5971	8008.4424	0.7056	608.1252	0.23635	544.3744	0.39051	0.010015	0.0029687	-0.053942	28477288	0.97345
022	2019-10-11t0642	1570794363.79	adult	205.8589	154.0015	-118.001	3975.5273	0.80322	898.0288	1.4085	667.7462	1.0732	0.010596	-0.03041	2274.2689	1.4215	2827.3736	0.54824	678011.75	1.4308	7161.8848	0.29695	601.4368	0.063395	530.1273	0.013928	0.010006	-0.006735	-0.11588	28311432	0.93212
022	2019-10-11t1042	1570808764.2	adult	209.859	158.0016	-114.0008	3395.8296	0.33644	716.3148	-0.25237	479.9388	-1.2871	0.010667	0.038154	1760.3024	0.22757	2239.4192	-0.18777	537236.125	-0.27708	12077.6719	2.9561	595.9158	-0.079277	524.9975	-0.14344	0.01001	-0.0028999	0.031908	27207132	0.69703
022	2019-10-11t1442	1570823165.96	adult	213.8595	162.0021	-110.0004	3603.8918	0.56734	775.0177	0.36234	536.9635	-0.52943	0.010596	-0.030395	1974.2109	0.80775	2561.3484	0.2961	585138.375	0.38302	8640.6904	1.1654	589.5081	-0.2225	526.9872	-0.11877	0.010019	0.0061966	-0.29843	27596050	0.79278
022	2019-10-11t1842	1570837566.06	adult	217.8595	166.0021	-106.0003	2487.7227	-0.39816	766.3865	0.3481	609.4282	0.45234	0.010596	-0.030564	1511.4492	-0.25886	2063.5445	-0.33039	578621.8125	0.36882	11546.4648	2.8016	601.4531	-0.025906	530.7303	-0.043129	0.010014	0.0017967	-0.31044	24984360	0.26008
022	2019-10-11t2242	1570851965.17	adult	221.8593	170.0019	-102.0006	6194.2915	3.0679	815.8471	0.88836	593.9855	0.29376	0.010624	-0.0034694	1818.9038	0.5589	2872.6836	0.84604	614332.875	0.88901	9720.7354	1.8617	554.4802	-0.88998	489.9007	-1.0228	0.010019	0.0062174	-0.55164	24627790	0.20346
022	2019-10-12t0242	1570866364.41	adult	225.859	174.0016	-98.0008	4917.105	1.966	862.4147	1.4121	625.7162	0.76252	0.010652	0.023739	2121.9508	1.3821	3882.3547	2.3493	647673.4375	1.3899	8066.6616	1.0003	585.4048	-0.34607	521.4902	-0.28529	0.010013	-0.00017043	-0.3463	27947226	0.91609
022	2019-10-12t0642	1570880764.77	adult	229.8591	178.0017	-94.0007	4301.6938	1.4595	889.3608	1.753	698.3026	1.7907	0.01071	0.07889	2240.098	1.7576	2695.4682	0.73209	664352.5	1.6835	7802.2993	0.90791	585.0483	-0.36317	525.6073	-0.19553	0.01	-0.012787	-0.33129	27029232	0.7425
022	2019-10-12t1042	1570895166.11	adult	233.8595	182.0021	-90.0003	4004.1602	1.2457	793.9281	0.8934	555.6298	-0.090762	0.010582	-0.044912	1918.6112	1.0205	2622.7901	0.69569	600209.625	0.92549	8362.5244	1.2917	589.6908	-0.28874	522.9277	-0.26629	0.01001	-0.0028475	-0.22881	27687752	0.89836
022	2019-10-12t1442	1570909565.91	adult	237.8595	186.0021	-86.0004	2987.0337	0.29613	784.4434	0.87296	615.7414	0.77929	0.010624	-0.0041304	1612.5507	0.30442	2215.2295	0.15275	590685.875	0.87398	9487.5986	2.0228	635.5424	0.53191	569.1558	0.8399	0.010011	-0.0018053	-0.33429	29710338	1.3391
022	2019-10-12t1842	1570923965.44	adult	241.8593	190.0019	-82.0005	5470.8335	2.9274	847.5793	1.5844	640.9726	1.1846	0.010667	0.036985	1797.7217	0.85713	2716.599	0.98799	635684.5	1.5503	9168.1016	1.9167	636.6034	0.54677	572.8765	0.93138	0.010008	-0.0049033	-0.078293	30659456	1.5579
022	2019-10-12t2242	1570938365.87	adult	245.8594	194.002	-78.0004	3794.5918	1.2724	780.2476	0.98265	578.3311	0.3581	0.010695	0.064541	1938.5158	1.3082	2730.5696	1.0933	583625.1875	0.93083	5597.6606	-0.17983	557.3812	-0.89585	502.3223	-0.7787	0.01001	-0.0034199	-0.4997	25392060	0.48355
022	2019-10-13t0242	1570952766.33	adult	249.8596	198.0022	-74.0003	2567.7964	0.014496	763.8536	0.89278	577.5688	0.3971	0.01061	-0.018129	1867.782	1.2019	2136.4619	0.21833	575945.625	0.90435	9799.3369	2.4895	567.557	-0.71706	504.6319	-0.72672	0.010017	0.0033899	-0.30346	26064488	0.64602
022	2019-10-13t0642	1570967165.66	adult	253.8594	202.002	-70.0004
022	2019-10-13t1042	1570981566.6	adult	257.8596	206.0023	-66.0002
022	2019-10-13t1442	1570995965.99	adult	261.8595	210.0021	-62.0003
022	2019-10-13t1842	1571010366.56	adult	265.8596	214.0022	-58.0002
022	2019-10-13t2242	1571024765.99	adult	269.8595	218.0021	-54.0003
022	2019-10-14t0242	1571039165.56	adult	273.8594	222.002	-50.0005
022	2019-10-14t0642	1571053566.63	adult	277.8597	226.0023	-46.0002
022	2019-10-14t1042	1571067966.25	adult	281.8595	230.0022	-42.0003
022	2019-10-14t1442	1571082368.19	adult	285.8601	234.0027	-37.9997
022	2019-10-14t1859	1571097783.97	adult	290.1423	238.2849	-33.7176
022	2019-10-14t2242	1571111170.81	adult	293.8608	242.0034	-29.999
022	2019-10-15t0242	1571125567.57	adult	297.8599	246.0025	-25.9999
022	2019-10-15t0642	1571139967.88	adult	301.86	250.0026	-21.9998
022	2019-10-15t1042	1571154368.04	adult	305.86	254.0027	-17.9998
022	2019-10-15t1442	1571168770.16	adult	309.8606	258.0032	-13.9992
022	2019-10-15t1842	1571183168.78	adult	313.8603	262.0029	-9.9996
022	2019-10-15t2242	1571197568.12	adult	317.8601	266.0027	-5.9998
022	2019-10-16t0242	1571211967.21	adult	321.8598	270.0024	-2
022	2019-10-16t0642	1571226367.26	dead	325.8598	274.0024	2
023	2019-10-02t1459	1570046590.8	egg	-1.8571	-57.7145	-321.7172
023	2019-10-02t1842	1570059962.02	larva	1.8571	-54.0003	-318.0029
023	2019-10-02t2242	1570074361.82	larva	5.8571	-50.0004	-314.003
023	2019-10-03t0242	1570088762.5	larva	9.8572	-46.0002	-310.0028
023	2019-10-03t0642	1570103161.92	larva	13.8571	-42.0003	-306.003
023	2019-10-03t1042	1570117561.68	larva	17.857	-38.0004	-302.003
023	2019-10-03t1442	1570131962.17	larva	21.8572	-34.0003	-298.0029
023	2019-10-03t1842	1570146363.71	larva	25.8576	-29.9998	-294.0025
023	2019-10-03t2242	1570160762.77	larva	29.8573	-26.0001	-290.0027
023	2019-10-04t0242	1570175162.82	larva	33.8573	-22.0001	-286.0027
023	2019-10-04t0642	1570189563.15	larva	37.8574	-18	-282.0026
023	2019-10-04t1042	1570203962.65	larva	41.8573	-14.0001	-278.0028
023	2019-10-04t1442	1570218363.75	larva	45.8576	-9.9998	-274.0025	2250.2979	-0.4954	555.5186	-0.93727	360.3154	-1.0657	0.010652	0.024241	1589.756	-0.32503	1989.6454	-0.46077	417194.5	-0.94902	6129.3628	0.60361	343.0262	-1.0724	260.1545	-1.3966	0.010003	-0.013219	0.52713	10253053	-1.0937
023	2019-10-04t1842	1570232763.36	larva	49.8575	-5.9999	-270.0026	2269.7236	-0.50705	563.562	-0.96999	373.2967	-1.0411	0.010596	-0.030547	1570.433	-0.41233	2027.8725	-0.44915	425489.2812	-0.95461	4896.5845	-0.25648	335.0219	-1.2572	263.3482	-1.4719	0.010025	0.0093425	-0.29703	10326044	-1.342
023	2019-10-04t2242	1570247163	larva	53.8574	-2	-266.0027	2105.9241	-0.64573	604.6451	-0.70043	470.2257	-0.066678	0.010681	0.051745	1482.0903	-0.6544	1847.7864	-0.67079	452879.2188	-0.72796	4521.9131	-0.55616	365.8834	-0.92649	303.3069	-1.0027	0.010005	-0.0099966	-0.088015	13676721	-0.32841
023	2019-10-05t0242	1570261563.31	adult	57.8575	2	-262.0026	2494.2036	-0.40065	623.9538	-0.62894	432.0903	-0.61927	0.010681	0.0517	1809.7771	0.039305	2228.7833	-0.29005	467341.375	-0.65726	4123.4595	-0.86401	338.4146	-1.3996	280.0039	-1.4812	0.010014	-0.00081773	0.16785	13585314	-0.63654
023	2019-10-05t0642	1570275964.01	adult	61.8577	6.0002	-258.0024	1872.6906	-0.8641	667.2543	-0.34005	495.9123	-0.025589	0.010582	-0.044281	1551.2054	-0.58453	1756.1363	-0.83502	504444.25	-0.31418	3359.863	-1.387	424.941	-0.24057	393.9478	0.17858	0.010013	-0.00096023	-0.39868	17017612	0.37089
023	2019-10-05t1042	1570290364.28	adult	65.8577	10.0003	-254.0023	4706.2173	1.1311	823.1544	0.95916	533.089	0.26698	0.010624	-0.0034326	2309.6336	1.0841	3679.7845	1.2645	619835.25	0.96191	6743.127	0.60131	537.6894	1.4055	473.3672	1.3734	0.010005	-0.0084604	1.1763	20797826	1.478
023	2019-10-05t1442	1570304764.12	adult	69.8577	14.0003	-250.0024	2041.4006	-0.80016	722.895	-0.041666	576.0173	0.6212	0.010638	0.010228	1578.0038	-0.6065	1912.3499	-0.72746	543617.0625	-0.04809	8631.2646	1.6428	487.9724	0.6126	436.7603	0.69935	0.010011	-0.0018667	0.77785	20861796	1.2217
023	2019-10-05t1842	1570319163.33	adult	73.8575	18	-246.0026	2331.3059	-0.61678	707.812	-0.27414	541.633	0.12576	0.010582	-0.044404	1801.2158	-0.14207	2144.4375	-0.49618	535105.8125	-0.24697	4133.0972	-1.0734	475.1943	0.36146	460.5577	1.0269	0.010007	-0.0051964	-0.059909	20608228	0.86421
023	2019-10-05t2242	1570333564.07	adult	77.8577	22.0003	-242.0024	1906.3749	-0.95628	625.2153	-1.1027	484.0437	-0.61593	0.010596	-0.030826	1483.3378	-0.90233	1755.2873	-0.97421	472037.5312	-1.0865	4939.3926	-0.65894	343.9861	-1.9583	303.3061	-1.8513	0.010003	-0.0092446	-0.17019	18122906	-0.25203
023	2019-10-06t0246	1570348266.04	adult	81.9416	26.0841	-237.9185	5417.6006	1.6243	969.6464	1.8467	771.8993	2.3989	0.010638	0.010168	2112.3754	0.48203	3553.3466	1.08	729174.125	1.8392	5417.6006	-0.44738	487.785	0.46517	450.1298	0.67673	0.010018	0.0058717	0.89195	23372706	1.3087
023	2019-10-06t0646	1570362618.96	adult	85.9285	30.0711	-233.9316	3799.6045	0.4034	881.9672	0.98356	619.0449	0.63867	0.01061	-0.017214	2129.8305	0.48652	3039.5909	0.4604	665003.25	0.99691	4358.4072	-1.1011	402.6233	-1.2026	355.6069	-1.2121	0.010017	0.0052245	0.50172	20419442	0.098561
023	2019-10-06t1045	1570376967.15	adult	89.9141	34.0567	-229.946	4275.2295	0.74705	936.3561	1.3999	677.7917	1.1968	0.010582	-0.044408	2530.0048	1.3795	3637.6474	1.1497	707885.1875	1.4356	10465.2451	2.0904	527.2806	1.0021	476.6289	0.96778	0.01	-0.011161	1.6888	25256744	1.5318
023	2019-10-06t1443	1570391232.64	adult	93.8767	38.0193	-225.9833	2902.6323	-0.30104	699.8524	-0.72855	407.564	-1.7807	0.010624	-0.0034555	2130.1846	0.45496	2546.3946	-0.15472	526988.8125	-0.72649	9183.749	1.2735	453.5675	-0.53198	399.4231	-0.65957	0.010002	-0.0094786	0.46884	22856172	0.58998
023	2019-10-06t1842	1570405564.68	adult	97.8579	42.0004	-222.0022	2105.8672	-0.91806	572.0652	-1.8953	397.0051	-1.9451	0.01054	-0.084886	1416.9109	-1.1987	1854.3602	-0.99445	434197.4688	-1.8529	9391.4502	1.2554	517.8185	0.57596	466.8615	0.55057	0.010005	-0.0060322	-0.11202	23859526	0.78365
023	2019-10-06t2242	1570419964.92	adult	101.8579	46.0005	-218.0021	2656.5012	-0.50978	823.5226	0.29674	636.6864	0.59753	0.010638	0.010286	1909.2434	-0.063291	2430.8028	-0.3142	619289	0.28921	3577.2751	-1.7027	495.5816	0.0078911	463.2401	0.36301	0.010008	-0.0033013	-0.27966	23125820	0.43437
023	2019-10-07t0242	1570434364.69	adult	105.8579	50.0004	-214.0022	1961.8091	-1.0479	818.6238	0.2379	694.0523	1.1876	0.010652	0.024005	1561.4844	-0.87455	1857.9364	-1.0113	614786.5	0.22071	8212.3457	0.48209	538.5884	0.73434	495.1738	0.91145	0.010005	-0.0059595	0.20356	26592800	1.4369
023	2019-10-07t0642	1570448764.39	adult	109.8578	54.0003	-210.0023	2749.2771	-0.44609	834.7237	0.37601	631.6784	0.49492	0.010596	-0.030762	1940.8579	0.025124	2450.4085	-0.29287	630216.375	0.39772	7579.4854	0.1147	509.9152	0.041829	464.8655	0.1845	0.010001	-0.0099937	-0.048404	24677346	0.74405
023	2019-10-07t1042	1570463164.54	adult	113.8578	58.0004	-206.0022	3170.0457	-0.11913	813.2438	0.187	608.41	0.23091	0.010638	0.010209	2029.4692	0.25008	2801.1234	0.14081	611559.375	0.17941	6515.7827	-0.42749	535.526	0.44803	488.557	0.59184	0.010013	0.0022598	1.3625	24173644	0.51269
023	2019-10-07t1442	1570477564.81	adult	117.8579	62.0005	-202.0022	4110.2197	0.61695	991.6519	1.7968	657.7298	0.76382	0.010624	-0.0035341	2812.2275	2.1411	3552.7655	1.0731	746713.875	1.7975	6467.6714	-0.4832	578.9742	1.2319	534.1091	1.4855	0.010016	0.0049958	-1.1159	28902390	1.9119
023	2019-10-07t1842	1570491965.92	adult	121.8582	66.0008	-198.0019	2387.2986	-0.72629	742.0489	-0.43816	538.2641	-0.55132	0.010568	-0.058007	1730.9615	-0.43121	2113.2407	-0.6932	561731	-0.39998	7802.2236	0.091705	511.0655	-0.24816	479	0.22732	0.010013	0.0018808	-0.84716	25724480	0.86732
023	2019-10-07t2242	1570506366.18	adult	125.8583	70.0008	-194.0018	2182.1755	-0.88637	789.0946	-0.0024056	674.7169	0.95762	0.010652	0.023897	1737.3144	-0.40005	2015.8433	-0.80813	592610.0625	-0.01916	4985.1543	-1.1839	460.5188	-1.378	422.8014	-1.0748	0.01	-0.011047	-1.0972	23025940	-0.011449
023	2019-10-08t0242	1570520765.76	adult	129.8582	74.0007	-190.0019	3485.595	0.1373	761.6479	-0.2416	519.7309	-0.77121	0.010596	-0.030837	1648.2389	-0.60174	2460.7652	-0.25092	575044.1875	-0.22065	6180.939	-0.6594	542.5074	0.22515	500.0179	0.54406	0.010003	-0.0076762	-0.56897	25489166	0.68791
023	2019-10-08t0642	1570535165.43	adult	133.8581	78.0006	-186.002	2363.3962	-0.74432	782.491	-0.038703	631.4754	0.48529	0.01061	-0.0172	1701.0933	-0.45795	2138.1296	-0.64678	589998.1875	-0.026758	7412.8418	-0.11643	517.011	-0.38	486.8458	0.18663	0.010001	-0.0097339	-1.2596	26105438	0.82581
023	2019-10-08t1042	1570549566.26	adult	137.8583	82.0009	-182.0018	3736.9199	0.33889	737.4238	-0.44498	504.92	-0.94802	0.01061	-0.017196	1735.049	-0.35979	2573.9761	-0.099806	556017.5	-0.43344	7528.8008	-0.060272	542.3238	0.071573	497.4264	0.35872	0.010006	-0.0047297	-1.0373	26123196	0.78827
023	2019-10-08t1442	1570563968.63	adult	141.859	86.0015	-178.0011	5522.626	1.7574	808.644	0.2307	588.8506	0.0099436	0.010596	-0.03083	1888.6074	0.036643	3577.6901	1.1584	610526.1875	0.25321	7519.6221	-0.052662	548.0981	0.12347	490.4383	0.14009	0.010018	0.0071538	-1.0163	26862286	0.96758
023	2019-10-08t1842	1570578368.13	adult	145.8588	90.0014	-174.0012	3591.1189	0.22914	831.0971	0.45628	608.6443	0.24272	0.010554	-0.071526	1953.2702	0.21428	3022.1979	0.46986	629971.625	0.51066	6390.7061	-0.54165	529.9973	-0.31936	489.1413	0.049459	0.010012	0.0010261	-1.1448	26361536	0.78679
023	2019-10-08t2242	1570592765.88	adult	149.8582	94.0008	-170.0019	2059.1934	-0.99493	774.7764	-0.05788	654.8732	0.7857	0.01061	-0.017248	1577.6459	-0.70954	1948.4523	-0.8724	584181.375	-0.045689	5964.7866	-0.71525	526.6677	-0.45291	494.8872	0.11987	0.01001	-0.0008178	-1.2066	26200666	0.71056
023	2019-10-09t0242	1570607166.72	adult	153.8584	98.001	-166.0016	5980.2144	2.163	969.2465	1.7975	661.9332	0.87862	0.010596	-0.030911	2449.2538	1.4973	4067.6076	1.8033	731781.125	1.8251	6596.2456	-0.40429	559.2977	0.16278	513.0508	0.47689	0.01001	-0.0011653	-0.73816	27545414	1.0636
023	2019-10-09t0642	1570621566.94	adult	157.8585	102.0011	-162.0016	5189.7056	1.5393	979.0537	1.9141	716.9348	1.5369	0.010811	0.17743	2278.2315	1.0913	4052.7357	1.8011	724499.75	1.7567	6029.4258	-0.63686	551.8306	-0.058955	509.8283	0.3407	0.010013	0.0012293	-1.0866	27556762	1.0341
023	2019-10-09t1042	1570635967.22	adult	161.8586	106.0011	-158.0015	4524.7656	1.0113	906.288	1.243	702.9205	1.3849	0.01061	-0.017232	2019.15	0.46105	2930.3626	0.39103	683341.125	1.2575	6468.3452	-0.4027	550.8926	-0.14648	511.0408	0.30366	0.010006	-0.0051709	-1.018	27967718	1.1128
023	2019-10-09t1442	1570650369.32	adult	165.8591	110.0017	-154.0009	3683.9058	0.33136	922.1578	1.4136	763.2164	2.1182	0.010596	-0.030786	1946.4971	0.29975	2439.2382	-0.2252	696229.125	1.4399	6575.918	-0.31937	584.2625	0.46251	536.5553	0.82947	0.010015	0.003323	-1.037	30569782	1.7703
023	2019-10-09t1842	1570664768.56	adult	169.8589	114.0015	-150.0011	2163.824	-0.92059	770.2245	-0.028928	615.2614	0.34789	0.010624	-0.0033972	1592.5635	-0.5767	1987.0445	-0.7972	579979.0625	-0.026562	7728.3013	0.26735	580.5187	0.30818	536.5057	0.75838	0.010009	-0.0026258	-0.86545	28187664	1.0988
023	2019-10-09t2242	1570679169.16	adult	173.8591	118.0017	-146.001	4430.9639	0.96953	847.4551	0.72651	617.4104	0.37474	0.010652	0.024133	2048.8177	0.60306	3209.4709	0.79221	636438.75	0.70721	4448.3223	-1.2929	547.0544	-0.43595	504.5827	-0.058337	0.010004	-0.0077032	-0.92285	26794724	0.70981
023	2019-10-10t0242	1570693567.57	adult	177.8587	122.0012	-142.0014	5020.1226	1.4774	864.6514	0.90647	577.8746	-0.10701	0.010638	0.010482	2235.4369	1.0961	3600.1812	1.3168	650217.8125	0.8975	7367.3911	0.16523	550.2593	-0.44565	503.7265	-0.15329	0.010013	0.0010867	-0.85008	27147594	0.77269
023	2019-10-10t0642	1570707967.85	adult	181.8587	126.0013	-138.0013	5187.4751	1.6371	884.3801	1.1111	644.7709	0.7124	0.010596	-0.030441	1954.8802	0.41448	3402.0551	1.0814	667706.9375	1.1353	5313.3286	-0.82899	581.6494	0.088935	536.6205	0.53841	0.01002	0.0081043	-0.89944	28095408	0.97768
023	2019-10-10t1042	1570722369.79	adult	185.8593	130.0018	-134.0008	3900.1404	0.57187	776.9947	0.10148	573.1587	-0.16725	0.010596	-0.030404	2119.8204	0.85297	3069.7158	0.67335	586631	0.12315	6336.7505	-0.28939	512.5687	-1.3132	470.6601	-1.0777	0.010016	0.0043911	-0.94027	24921092	0.19752
023	2019-10-10t1442	1570736770.22	adult	189.8594	134.002	-130.0007	5082.209	1.6006	903.7783	1.3319	666.6629	0.98931	0.010724	0.093572	2251.9279	1.2116	3743.9955	1.585	674218.5625	1.2531	6859.7456	0.005243	577.297	-0.14724	528.3793	0.19778	0.01001	-0.0021407	-0.69496	28259264	0.9672
023	2019-10-10t1842	1570751168.39	adult	193.8589	138.0015	-126.0012	4381.2812	1.0355	857.4912	0.91634	651.5189	0.81007	0.010624	-0.0031561	1921.3879	0.43068	2970.0762	0.60769	645690.875	0.91751	7126.7007	0.17556	529.8047	-1.1029	483.6252	-0.91153	0.010009	-0.0032708	-0.65793	25990102	0.43184
023	2019-10-10t2242	1570765568.02	adult	197.8588	142.0014	-122.0013	6468.8057	2.8648	911.0934	1.4529	646.8165	0.76469	0.010624	-0.0031598	2312.5912	1.4275	4237.8654	2.3114	686053.375	1.4533	6705.5996	-0.0084433	597.1931	0.093676	537.8302	0.29148	0.010021	0.0081794	-0.28108	27951024	0.86629
023	2019-10-11t0242	1570779968.29	adult	201.8589	146.0014	-118.0012	4687.0723	1.3771	889.4891	1.285	634.9075	0.63391	0.010596	-0.030443	2142.1617	1.0535	3771.3908	1.7468	671564.25	1.3075	5725.0381	-0.48924	594.0768	-0.020792	545.506	0.41682	0.010002	-0.010685	-0.60218	27738634	0.8111
023	2019-10-11t0642	1570794368.65	adult	205.859	150.0015	-114.0011	5924.7964	2.507	814.6874	0.62411	514.5161	-0.86385	0.010582	-0.044006	1994.7388	0.74327	3617.8455	1.5972	615903.6875	0.65561	8084.2827	0.78436	595.3805	-0.046533	546.0642	0.38469	0.010002	-0.010839	-0.61492	29228420	1.1305
023	2019-10-11t1042	1570808769.1	adult	209.8591	154.0017	-110.001	5667.208	2.343	802.3638	0.55814	504.619	-0.97238	0.010667	0.038154	2268.8235	1.4605	3866.2888	1.9879	601772.875	0.52903	5667.208	-0.46711	614.0488	0.24795	565.246	0.79513	0.010007	-0.0056043	-0.52462	28349404	0.94087
023	2019-10-11t1442	1570823170.97	adult	213.8596	158.0022	-106.0005	4151.4604	1.0578	821.5221	0.80238	566.8684	-0.14371	0.010624	-0.0030952	2294.1608	1.5863	3112.526	1.0421	618606.125	0.80297	5793.2886	-0.37233	593.9459	-0.1426	539.1231	0.1654	0.010003	-0.010091	-0.52586	28502278	0.98461
023	2019-10-11t1842	1570837571.07	adult	217.8596	162.0022	-102.0004	5507.3887	2.3511	906.7676	1.6858	615.1797	0.52738	0.010596	-0.030564	1932.2575	0.77215	3996.2311	2.3246	684609.5625	1.7081	6655.6069	0.1292	638.4941	0.64066	584.6522	1.2257	0.01002	0.0077769	-0.35694	29693168	1.2515
023	2019-10-11t2242	1570851970.03	adult	221.8593	166.0019	-98.0007	4974.7339	1.939	849.801	1.2141	613.0428	0.54503	0.010596	-0.030769	2075.7569	1.1928	3326.5606	1.4791	641599.75	1.2359	6224.9307	-0.071484	573.3565	-0.55054	523.8121	-0.22119	0.010017	0.0040012	-0.91506	28849006	1.0875
023	2019-10-12t0242	1570866369.39	adult	225.8592	170.0017	-94.0009	3740.4124	0.85542	816.3219	0.96601	584.2695	0.2102	0.010624	-0.0037058	2067.0021	1.2451	2896.7643	0.94994	614690.375	0.96668	4387.9917	-1.062	547.7153	-1.024	499.6109	-0.8047	0.010015	0.0024829	-0.94507	27344140	0.79018
023	2019-10-12t0642	1570880769.77	adult	229.8593	174.0018	-90.0008	1702.7993	-1.0455	694.6736	-0.1486	585.7427	0.27442	0.010624	-0.0038846	1294.6885	-0.62632	1552.8566	-0.92138	523089.1875	-0.14614	5607.272	-0.34117	598.8586	-0.11454	546.4532	0.30138	0.010008	-0.0044519	-0.85217	25849132	0.49664
023	2019-10-12t1042	1570895171.12	adult	233.8596	178.0022	-86.0004	3851.0706	1.0947	784.1977	0.79742	527.9391	-0.46801	0.010695	0.064868	2071.0181	1.4095	3193.2001	1.538	586579.875	0.74722	6510.6294	0.22067	578.5148	-0.49024	530.7242	-0.079672	0.010019	0.0065835	-0.76909	27368376	0.8319
023	2019-10-12t1442	1570909570.86	adult	237.8596	182.0021	-82.0005	3144.771	0.45548	791.7621	0.94592	596.9062	0.5196	0.010596	-0.031429	1821.5512	0.84506	2725.2862	0.92227	597780.375	0.96775	6371.3755	0.18892	600.1092	-0.10827	546.6866	0.29963	0.010014	0.00097768	-0.66415	25888710	0.54406
[truncated: 7,664 more rows]
