# Supplementary material for: Global, cell non-autonomous gene regulation drives individual lifespan among isogenic C. elegans
Source: eLife. 2021 Feb 1;10:e65026. doi: 10.7554/eLife.65026 (PMC7864635; doi:10.7554/eLife.65026)
Supplement: Source data 1. [file elife-65026-data1.zip › figure_data/Figure 6 - dual reporters/mir-793_mir-240-786_r=20/20190826_mir-793_mir-240-786-spans.tsv]

name	larvaspan	adultspan	lifespan
001	47.889	295.9676	343.8565
002	51.8891	267.9678	319.8569
003	49.7782	140.0003	189.7785
004	51.8892	215.9681	267.8573
005	51.8892	203.5952	255.4843
006	51.8892	116.0005	167.8897
007	53.7784	112.0004	165.7788
008	51.8893	295.9687	347.858
009	55.8895	291.9688	347.8582
010	51.8894	235.9686	287.858
011	49.7785	251.9689	301.7474
012	51.8895	112.0007	163.8903
013	51.8896	255.9695	307.8591
014	53.7788	227.9692	281.7481
015	47.8896	195.5986	243.4882
016	51.8897	195.5986	247.4883
017	47.8897	177.7992	225.6888
018	53.7791	299.9705	353.7496
019	43.8899	203.599	247.489
020	47.8899	227.9703	275.8602
021	47.89	235.9703	283.8603
022	47.89	307.9711	355.8611
023	51.8902	199.5984	251.4886
024	51.8902	239.9708	291.861
025	43.8903	231.9708	275.861
026	53.7796	271.9717	325.7513
027	49.7796	251.9714	301.751
028	55.8906	243.9712	299.8618
029	47.8903	231.9713	279.8617
031	47.8904	211.5924	259.4828
033	49.7799	291.9735	341.7535
034	47.8905	259.973	307.8635
035	51.8908	144.0028	195.8936
036	51.8908	259.9742	311.865
037	51.8909	173.8009	225.6918
038	51.891	347.9182	399.8092
039	49.7804	343.9186	393.699
040	55.8913	231.9724	287.8638
041	51.8912	132.0028	183.894
042	63.8915	211.9723	275.8638
043	51.8913	211.588	263.4793
044	47.8912	243.9736	291.8648
045	47.8913	168.0053	215.8966
046	47.8913	299.9748	347.8661
047	47.8914	231.9735	279.8649
048	51.8917	160.0049	211.8966
049	59.8921	307.9747	367.8668
050	51.8918	343.9054	395.7971
051	51.8918	279.9756	331.8674
052	45.7815	235.9739	281.7553
053	49.7813	187.6014	237.3826
054	55.8923	291.9751	347.8674
055	51.892	279.9761	331.8681
056	55.8924	279.9762	335.8686
057	47.8919	207.6015	255.4934
058	51.8921	303.9759	355.868
059	51.8922	173.803	225.6952
060	47.892	319.9766	367.8686
061	63.8925	64.0115	127.9041
063	59.8928	259.9772	319.8699
064	59.8928	120.0039	179.8967
065	51.8924	152.0052	203.8976
067	51.8925	227.9754	279.8679
068	49.782	287.9782	337.7602
069	51.8927	287.9782	339.8709
070	51.8926	291.9783	343.8709
071	55.893	275.9777	331.8707
072	55.8931	187.6057	243.4988
073	45.7825	251.9766	297.7591
074	51.8929	267.9789	319.8717
075	49.7824	177.8045	227.5869
076	45.7826	283.9777	329.7603
077	51.893	227.9762	279.8693
078	55.8935	251.9779	307.8714
079	51.8931	319.9789	371.872
080	47.8928	231.9767	279.8696
082	51.8932	283.9795	335.8727
083	45.783	227.9775	273.7605
084	49.7828	255.9776	305.7605
085	45.783	307.9789	353.762
088	55.8938	148.006	203.8998
089	51.8934	267.9806	319.874
090	51.8934	148.0063	199.8997
091	49.783	243.9783	293.7613
092	53.7833	235.9778	289.7611
093	49.7832	177.8059	227.5891
094	55.8941	144.0061	199.9002
095	51.8936	213.7867	265.6804
096	51.8936	259.9822	311.8759
097	49.7832	227.9779	277.7611
098	49.7833	319.9809	369.7641
099	51.8937	112.0052	163.8989
100	59.8944	112.0049	171.8993
101	51.8937	191.6096	243.5034
102	47.8935	223.9796	271.8731
104	51.8939	164.0101	215.904
105	49.7835	168.0105	217.794
106	55.8945	247.9791	303.8737
107	51.894	251.9798	303.8738
108	47.8938	124.0063	171.9001
109	45.7841	243.9796	289.7636
110	51.8941	283.9827	335.8767
111	45.7842	219.5964	265.3806
112	47.8939	199.6112	247.5052
113	47.894	207.6071	255.5011
114	53.7843	255.9821	309.7664
116	51.8944	347.8203	399.7147
117	49.7843	327.9838	377.7681
118	51.8946	251.9808	303.8754
119	49.7844	323.9838	373.7682
121	49.7844	287.984	337.7685
123	51.8947	231.9805	283.8751
124	63.8953	267.9833	331.8785
125	51.8947	136.0078	187.9026
126	49.7847	295.9852	345.7699
127	47.8945	259.9838	307.8783
128	51.8947	267.9854	319.8801
