# Supplementary material for: Global, cell non-autonomous gene regulation drives individual lifespan among isogenic C. elegans
Source: eLife. 2021 Feb 1;10:e65026. doi: 10.7554/eLife.65026 (PMC7864635; doi:10.7554/eLife.65026)
Supplement: Source data 1. [file elife-65026-data1.zip › figure_data/Figure 6 - dual reporters/mir-47_mir-793_r=20,20/20190208_mir-47_mir-793.tsv]

name	timepoint	timestamp	stage	age	adult_age	ghost_age	length	max_width	projected_area	surface_area	volume	pharynx_maximum	pharynx_maximum_z	pharynx_mean	pharynx_mean_z	pharynx_median	pharynx_median_z	pharynx_over_99_mean	pharynx_over_99_mean_z	pharynx_percentile_95	pharynx_percentile_95_z	pharynx_percentile_99	pharynx_percentile_99_z	pharynx_sum	pharynx_sum_z	vulva_maximum	vulva_maximum_z	vulva_mean	vulva_mean_z	vulva_median	vulva_median_z	vulva_over_99_mean	vulva_over_99_mean_z	vulva_percentile_95	vulva_percentile_95_z	vulva_percentile_99	vulva_percentile_99_z	vulva_sum	vulva_sum_z
000	2019-02-08t1454	1549659343.21	larva	0	-49.9781	-253.8351	1219.6795	53.9534	46521.9077	146367.7496	1533737.0573
000	2019-02-08t1852	1549673657.25	larva	3.9761	-46.002	-249.859	1027.7128	48.5524	35263.9085	111389.7505	1033573.1227
000	2019-02-08t2252	1549688058.14	larva	7.9764	-42.0017	-245.8587	999.6343	45.3471	36915.9886	116434.6359	1112619.7145
000	2019-02-09t0252	1549702460.05	larva	11.9769	-38.0012	-241.8582	982.4002	45.3493	37256.803	117559.502	1148132.77
000	2019-02-09t0652	1549716860.47	larva	15.977	-34.0011	-237.8581	962.5844	44.3793	34805.968	109871.6571	1023868.5941
000	2019-02-09t1052	1549731258.76	larva	19.9765	-30.0016	-233.8586	981.2898	44.4629	35569.3414	112284.1833	1048157.1304
000	2019-02-09t1452	1549745660.22	larva	23.9769	-26.0012	-229.8582	978.0132	44.9853	36642.6098	115608.4843	1115270.1069
000	2019-02-09t1852	1549760059.37	larva	27.9767	-22.0014	-225.8584	978.1316	45.0624	35152.5558	110893.0514	1035109.3424
000	2019-02-09t2253	1549774466.39	larva	31.9787	-17.9995	-221.8565	983.7679	45.4202	36646.3578	115625.3237	1113308.9704
000	2019-02-10t0253	1549788866.4	larva	35.9787	-13.9995	-217.8565	981.5993	44.6973	35703.58	112674.1408	1059241.3068
000	2019-02-10t0653	1549803265.66	larva	39.9785	-9.9997	-213.8567	996.6501	44.4832	35022.3718	110538.3181	1006289.04
000	2019-02-10t1052	1549817662.92	larva	43.9777	-6.0004	-209.8574	996.5152	43.9509	34139.2289	107780.2158	960146.95
000	2019-02-10t1453	1549832066.52	larva	47.9787	-1.9994	-205.8564	994.8332	44.6576	34638.7354	109226.8493	995500.2548	1401.6553	0.85541	417.2334	1.3369	381.2988	1.4484	0.010582	-0.20016	814.0242	0.90217	1236.8561	1.3218	315428.4375	1.4851	1164.3828	0.61358	390.9342	1.4604	318.6394	2.3119	0.010624	-0.16039	851.4187	0.65375	1028.7965	0.63705	294373.4688	1.5783
000	2019-02-10t1852	1549846462.34	adult	51.9775	1.9994	-201.8576	936.3691	76.5864	57151.2317	180277.3826	2950300.5713	2515.186	3.4705	470.9486	2.2797	438.4438	2.534	0.01061	-0.17319	939.8055	1.7497	1533.2525	2.4079	355095.25	2.4258	1101.2549	0.47503	344.1427	0.57703	260.7029	0.53334	0.010596	-0.18734	844.4762	0.70155	1024.5274	0.69232	259827.7188	0.70391
000	2019-02-10t2253	1549860865.81	adult	55.9785	6.0004	-197.8566	978.9552	81.6639	67424.4155	212878.6021	3871659.1323	2088.894	2.4909	382.4114	0.65203	316.3674	0.19596	0.01061	-0.17323	906.5532	1.5145	1524.2541	2.3945	288338.2188	0.7706	1336.848	1.3133	338.3689	0.52396	216.6127	-0.81139	0.010695	-0.091743	864.6901	0.90734	1168.7556	1.3602	253099.9688	0.58451
000	2019-02-11t0253	1549875269.57	adult	59.9795	10.0014	-193.8556	1021.423	68.6627	57310.5798	180590.4983	2702715.1543	977.8234	-0.1536	410.7233	1.1469	383.4211	1.4996	0.010582	-0.20029	742.7797	0.37892	890.83	0.055384	310506.8438	1.2958	1276.79	1.2039	369.1718	1.2471	276.2901	1.098	0.010624	-0.15996	851.666	0.93747	1047.0735	0.95398	277986.375	1.365
000	2019-02-11t0653	1549889666.43	adult	63.9787	14.0006	-189.8564	1046.0279	73.1268	64161.0313	202287.5199	3297057.1931	598.3695	-1.0823	304.2092	-0.82873	296.2008	-0.21624	0.01061	-0.1733	431.2394	-1.7887	527.5396	-1.3192	229373.75	-0.7346	1422.7838	1.8112	392.5538	1.8361	270.3194	0.95387	0.010596	-0.1869	941.8448	1.5912	1245.542	1.92	296378.125	1.9852
000	2019-02-11t1044	1549903546.59	adult	67.8343	17.8562	-186.0008	1127.7558	77.5511	72597.6676	228768.9353	3929055.3254	1802.8802	1.8452	386.2497	0.6631	327.5266	0.40693	0.01061	-0.17335	776.5885	0.59278	1355.4722	1.8077	291232.25	0.78529	1408.9254	1.8789	366.2671	1.3555	253.4719	0.46618	0.01071	-0.077513	828.8226	1.0263	1090.74	1.3552	273601.5	1.4119
000	2019-02-11t1444	1549917946.42	adult	71.8342	21.8561	-182.0009	1089.8159	76.492	70249.1215	221411.1291	3806308.9474	1967.5583	2.2653	408.119	1.0555	342.405	0.71675	0.010596	-0.18696	855.2603	1.1335	1477.9448	2.2929	308129.875	1.1961	667.1804	-0.77518	310.3865	0.20752	280.7637	1.3748	0.01061	-0.17313	566.7792	-0.54541	617.838	-0.74695	234031.4062	0.32324
000	2019-02-11t1844	1549932346.51	adult	75.8342	25.8561	-178.0009	1163.0298	85.1831	72151.6059	227507.7515	3957459.5905	985.4651	-0.17167	374.8581	0.45407	324.3181	0.39221	0.010596	-0.1871	756.142	0.4447	866.607	-0.064291	283017.875	0.58308	638.0498	-0.83324	292.8997	-0.081652	260.7253	0.81163	0.010582	-0.20015	538.1869	-0.64385	593.0538	-0.80002	221432.1562	0.046475
000	2019-02-11t2244	1549946746.6	adult	79.8343	29.8562	-174.0008	1083.6436	72.4073	57142.717	180032.1975	2559275.61	1631.8005	1.4537	388.6541	0.77072	333.9681	0.68372	0.010667	-0.11921	781.5711	0.64602	1094.3616	0.83759	291490.5625	0.8564	835.9957	0.039748	356.7843	1.4713	309.6384	2.4511	0.010624	-0.15956	660.4301	0.32005	732.6716	0.0010327	268658.5938	1.5932
000	2019-02-12t0244	1549961146.54	adult	83.8343	33.8561	-170.0009	1136.1302	77.0119	73927.8967	233016.9289	4017848.1854	1080.9312	0.063594	362.996	0.36946	309.7118	0.29271	0.010624	-0.16017	694.298	0.059305	942.8719	0.24857	273336	0.47712	1159.5676	1.5116	332.1017	1.0506	241.174	0.38985	0.010596	-0.18661	758.1738	1.1592	975.1525	1.4029	250736.7812	1.185
000	2019-02-12t0644	1549975546.75	adult	87.8343	37.8562	-166.0008	1061.1115	85.4218	72359.5946	228244.956	4135263.6231	1988.8221	2.3631	429.2372	1.7155	335.5128	0.9637	0.010568	-0.21426	943.887	1.8818	1449.7027	2.2892	324932.5625	1.8894	767.9897	-0.029591	316.1099	0.82169	273.0862	1.4996	0.01061	-0.17305	646.2268	0.51364	710.0743	0.1337	238346.8438	0.94081
000	2019-02-12t1044	1549989946.42	adult	91.8342	41.8561	-162.0009	1179.5452	82.8281	78053.3327	245937.5668	4367093.7752	852.8964	-0.51741	323.7886	-0.19195	269.2051	-0.31727	0.010582	-0.20088	678.3327	0.012797	771.4484	-0.42473	244784.1562	-0.070054	856.3898	0.47548	296.8354	0.50713	237.6907	0.46522	0.01061	-0.17307	589.6201	0.23651	776.6121	0.63264	223813.9062	0.61946
000	2019-02-12t1444	1550004347.37	adult	95.8345	45.8564	-158.0006	1172.4487	80.3218	75634.1837	238325.6505	4098311.0814	1145.722	0.21034	309.9175	-0.37099	251.6469	-0.5804	0.010695	-0.092037	645.0243	-0.19726	926.1728	0.19208	231818.3281	-0.31786	765.2569	0.1627	295.6486	0.57973	239.4799	0.59454	0.010695	-0.091267	572.552	0.23108	675.8138	0.17898	221145.1562	0.63837
000	2019-02-12t1844	1550018748.88	adult	99.8349	49.8568	-154.0002	1174.5103	81.7371	75134.9222	236659.4014	4114801.2661	1144.6812	0.1899	314.2827	-0.20491	271.0064	-0.046114	0.010624	-0.16051	593.4627	-0.54354	921.6587	0.16772	236654.9062	-0.10877	735.3868	0.10995	299.3608	0.7446	243.9145	0.79437	0.010695	-0.091521	584.35	0.42867	700.9122	0.43001	223921.9062	0.80434
000	2019-02-12t2244	1550033146.51	adult	103.8342	53.8561	-150.0009	1056.7021	77.5385	67895.4893	214034.9517	3669945.4985	818.0576	-0.63192	355.5414	0.68712	315.5405	1.0608	0.01061	-0.17422	640.4765	-0.17571	724.9865	-0.61139	268078.1875	0.80721	687.7004	-0.044523	284.9785	0.48839	241.9673	0.77575	0.01061	-0.17375	492.0085	-0.18784	598.1797	-0.095204	214873.7656	0.59768
000	2019-02-13t0244	1550047546.4	adult	107.8342	57.8561	-146.0009	1073.0901	89.6515	79541.9648	251032.2052	4963028.6427	880.84	-0.48876	322.8669	0.11843	268.4002	0.09913	0.010582	-0.20144	681.3711	0.15205	783.4178	-0.3827	244087.3438	0.24584	798.54	0.56955	289.4321	0.64859	234.1023	0.55415	0.010624	-0.16047	565.863	0.46585	680.382	0.48155	217942.375	0.75156
000	2019-02-13t0644	1550061946.29	adult	111.8342	61.8561	-142.0009	1064.14	82.046	70740.8643	222975.6	4026732.9412	862.8251	-0.54033	392.7783	1.6047	343.2405	1.9291	0.010624	-0.16106	732.2522	0.55744	807.83	-0.28378	295762.0625	1.7292	807.364	0.68218	288.8189	0.69039	241.6593	0.83952	0.010624	-0.16074	519.6012	0.17877	643.8144	0.32775	217480.6719	0.79404
000	2019-02-13t1044	1550076346.8	adult	115.8343	65.8562	-138.0008	1132.3786	82.5467	78861.4638	248683.1725	4607777.8696	1138.5497	0.12339	337.7038	0.56775	284.2907	0.65587	0.010596	-0.18832	689.7489	0.28217	913.4874	0.13592	254966.3438	0.69394	666.4993	0.022672	285.8509	0.67452	247.3318	1.071	0.010681	-0.10632	496.5188	0.060608	593.7907	0.075758	214102.3125	0.7424
000	2019-02-13t1450	1550091091.14	adult	119.93	69.9519	-133.9051	1184.3655	82.1588	78399.0826	246988.7156	4413671.7987	940.5244	-0.36109	353.5835	0.97199	319.6785	1.6029	0.010638	-0.14778	622.809	-0.1682	790.771	-0.33408	265894.8125	1.0754	892.3928	1.2218	319.9292	1.5298	266.3113	1.7716	0.010596	-0.18824	579.3973	0.78428	755.5159	1.1476	241546.5625	1.6666
000	2019-02-13t1850	1550105495.75	adult	123.9313	73.9531	-129.9039	1295.3322	80.9136	82737.2054	260467.3577	4543924.2802	1547.6101	1.0954	329.6028	0.55476	261.6965	0.30442	0.01061	-0.17511	738.5282	0.71031	1298.301	1.6405	248520.5	0.67037	610.2589	-0.17304	296.5546	1.0353	249.2651	1.2265	0.010652	-0.13413	510.7572	0.29851	551.7125	-0.077414	222712.4688	1.1258
000	2019-02-13t2250	1550119895.16	adult	127.9311	77.953	-125.904	1233.1884	86.9341	86237.6939	271728.2042	5111751.6489	1521.3834	1.023	380.9625	1.6942	305.1603	1.467	0.01061	-0.1753	805.7177	1.2304	1268.6906	1.5319	287245.6875	1.8278	349.7742	-1.4758	255.8759	0.10784	253.7489	1.4389	0.010582	-0.20218	312.2002	-1.2473	333.9285	-1.4145	193442.2188	0.22992
000	2019-02-14t0250	1550134296.68	adult	131.9315	81.9534	-121.9036	1112.2731	80.6394	74393.1514	234619.6302	4127252.3889	965.3245	-0.3274	364.5106	1.4262	329.2473	2.1785	0.01061	-0.17552	648.9258	0.12661	820.2771	-0.20312	274840.9688	1.5557	580.9318	-0.25035	309.6243	1.4731	287.9408	2.7651	0.010667	-0.1209	467.1219	0.05571	511.0768	-0.24332	232218.2188	1.56
000	2019-02-14t0650	1550148694.19	adult	135.9308	85.9527	-117.9043	1194.8652	89.2135	87492.439	275809.9712	5414407.9249	663.7997	-1.0713	303.7781	0.21043	268.6713	0.7266	0.01061	-0.17573	553.4696	-0.53268	611.7489	-1.016	229048.7188	0.32078	444.3691	-0.93261	240.3601	-0.19055	214.9651	0.092917	0.010624	-0.162	385.1741	-0.56696	413.4924	-0.83296	180991.1406	-0.09545
000	2019-02-14t1050	1550163098.95	adult	139.9322	89.954	-113.903	1203.4148	81.8311	80738.1069	254387.2332	4575058.7112	1059.8583	-0.10153	344.3161	1.1409	296.9328	1.5445	0.010582	-0.2029	670.1381	0.3547	917.9762	0.21002	260303	1.2868	567.0731	-0.2535	270.1835	0.61262	236.9639	0.97908	0.010596	-0.18922	448.7884	0.01059	503.5802	-0.20451	203988.5312	0.73943
000	2019-02-14t1450	1550177508.97	adult	143.9349	93.9568	-109.9002	1267.862	79.9716	81147.2251	255509.0789	4437102.1009	632.8693	-1.1686	277.4063	-0.24342	247.0832	0.29719	0.010596	-0.18948	482.7455	-0.98304	550.6497	-1.2552	209441.75	-0.13182	484.1004	-0.66202	259.3537	0.38848	235.279	0.95989	0.01061	-0.17575	400.3726	-0.34446	449.8509	-0.51518	195552.7031	0.50403
000	2019-02-14t1850	1550191907.41	adult	147.9345	97.9564	-105.9006	1225.1217	83.1349	80143.9467	252430.4008	4453681.6657	1039.4171	-0.1307	308.4628	0.48154	261.5168	0.73263	0.010652	-0.13509	607.7561	-0.022775	872.5583	0.077967	231655.5781	0.57052	427.571	-0.93393	250.3755	0.19969	235.4357	0.9982	0.010681	-0.10752	355.9284	-0.67658	385.9515	-0.90193	187531.2344	0.26865
000	2019-02-14t2250	1550206301.28	adult	151.9328	101.9547	-101.9023	1214.1753	79.9931	81035.5948	255365.9452	4516808.1917	1157.4087	0.1979	267.6533	-0.37621	199.3846	-0.91222	0.010624	-0.1621	660.1684	0.41566	980.6697	0.56512	201542.9062	-0.28216	422.4927	-0.92536	235.6625	-0.15075	217.6072	0.29481	0.010681	-0.10732	349.4068	-0.68665	384.4342	-0.86924	176511.2344	-0.084738
000	2019-02-15t0250	1550220699.69	adult	155.9324	105.9542	-97.9028	1162.317	81.4541	74915.0322	235977.4206	4131694.4493	1283.5328	0.55807	304.7029	0.49561	251.5252	0.54686	0.010596	-0.1889	605.7454	0.048531	947.1372	0.46296	230050.6562	0.62324	484.2069	-0.53317	229.7737	-0.27133	209.5578	-0.018705	0.010667	-0.12078	374.6598	-0.41317	441.8329	-0.41913	172330.2812	-0.19773
000	2019-02-15t0650	1550235099.13	adult	159.9322	109.9541	-93.9029	1216.4958	79.5373	75825.7099	238806.2798	4103133.4167	579.7288	-1.2832	264.789	-0.37295	244.5112	0.3857	0.010652	-0.13423	425.3011	-1.3024	514.3253	-1.3706	198856.5625	-0.29403	585.5573	0.10816	248.047	0.26906	222.2184	0.52052	0.01061	-0.17492	409.0211	-0.049077	474.3919	-0.13297	187027.4375	0.38647
000	2019-02-15t1044	1550249150.33	adult	163.8353	113.8572	-89.9998	1250.1333	76.9889	77474.4779	243916.9036	4138437.3898	834.2059	-0.58126	292.6819	0.29687	252.8615	0.64443	0.010667	-0.12011	541.9258	-0.3705	691.8638	-0.57672	219511.4375	0.37713	568.5767	0.061528	243.386	0.17703	220.8358	0.47638	0.01061	-0.17456	391.1707	-0.16439	460.1504	-0.18482	183513.0312	0.29335
000	2019-02-15t1444	1550263549.8	adult	167.8352	117.857	-86	1273.24	78.8257	82228.8546	258908.1507	4552673.7057	866.3623	-0.47211	240.4927	-0.90054	185.8391	-1.249	0.010753	-0.036801	583.4131	-0.015666	773.6395	-0.18916	178926.5938	-0.88204	439.3708	-0.6652	222.4399	-0.37747	212.5976	0.14455	0.010582	-0.20112	315.4026	-0.83554	357.744	-0.89409	168164.5469	-0.25427
000	2019-02-15t1844	1550277950.04	adult	171.8352	121.8571	-81.9999	1045.5961	76.7824	69972.1586	220793.8467	3872660.4864	698.1784	-0.92025	287.051	0.22029	242.8506	0.4007	0.010596	-0.18709	528.3208	-0.4242	623.0756	-0.84274	216723.5	0.34647	354.636	-1.138	229.5746	-0.14371	223.4309	0.61219	0.010624	-0.16008	298.9308	-0.95507	327.8357	-1.0766	172869.6875	-0.042059
000	2019-02-15t2244	1550292349.7	adult	175.8351	125.857	-78	1115.8311	78.7776	69969.8852	220529.7271	3737618.1257	550.1581	-1.3247	280.3805	0.084758	259.5967	0.90812	0.010652	-0.13213	435.6535	-1.1436	490.4896	-1.4293	210565.7188	0.17214	414.8943	-0.73204	232.5289	-0.025968	221.8031	0.56021	0.010667	-0.11858	323.0634	-0.68576	352.4759	-0.85373	174396.6875	0.050398
000	2019-02-16t0244	1550306749.8	adult	179.8352	129.857	-74	1116.1623	81.0283	74497.7617	234908.6663	4145294.2518	575.6522	-1.2442	268.3679	-0.1837	239.5488	0.34267	0.010667	-0.1179	444.4079	-1.0554	513.6321	-1.3093	201275.8906	-0.10895	386.0287	-0.87552	228.0322	-0.12057	221.2467	0.55398	0.010596	-0.18594	315.8792	-0.71846	351.104	-0.82779	172164.3438	-0.0016673
000	2019-02-16t0644	1550321149.76	adult	183.8352	133.857	-70	1023.8492	79.0046	64863.8892	204443.832	3547605.6364	452.1386	-1.5922	250.9554	-0.59047	238.3745	0.32695	0.010624	-0.15836	379.6236	-1.5637	418.6493	-1.7342	188969.4531	-0.49608	390.8863	-0.81237	230.3969	-0.019708	220.8782	0.55594	0.01061	-0.17181	318.7663	-0.65432	348.5436	-0.81366	173719.25	0.092038
000	2019-02-16t1044	1550335549.68	adult	187.8351	137.857	-66	1161.0616	78.3155	74868.0473	235854.7046	4105287.2677	897.4047	-0.28805	299.9716	0.64322	253.1883	0.79121	0.010582	-0.19854	571.1936	0.018638	729.9358	-0.27019	226778.5312	0.79051	387.9411	-0.79998	226.1422	-0.11245	214.8526	0.31656	0.01061	-0.17127	329.3406	-0.51325	360.1904	-0.68939	170511.25	-0.002077
000	2019-02-16t1444	1550349949.6	adult	191.8351	141.857	-62	1217.8927	79.3048	78019.6071	245725.1432	4282125.1041	995.6995	0.019645	303.3	0.75685	258.1521	0.96819	0.010624	-0.1576	592.5011	0.21863	867.2556	0.39562	228384.9062	0.87671	439.6671	-0.43052	244.9248	0.46659	231.1583	1.0244	0.01054	-0.2381	362.9617	-0.13626	420.3064	-0.17605	185897.9375	0.63589
000	2019-02-16t1844	1550364349.89	adult	195.8352	145.8571	-57.9999	1237.0913	81.3866	79414.8118	250072.0049	4389560.52	897.4726	-0.25873	300.0567	0.7034	260.1465	1.0569	0.01061	-0.17069	577.8492	0.12027	747.8795	-0.14933	226242.7656	0.8337	441.2828	-0.38799	249.6122	0.63458	233.7618	1.1485	0.010624	-0.15671	363.4636	-0.095848	404.3954	-0.27165	187958	0.74862
000	2019-02-16t2244	1550378749.71	adult	199.8351	149.857	-54	1238.3451	80.7062	79995.5316	251977.3337	4421355.5802	919.2513	-0.17962	311.3046	1.0224	270.0374	1.3953	0.010582	-0.19709	546.9765	-0.11993	780.0451	0.0215	235346.2656	1.1821	430.1378	-0.43409	244.698	0.51328	228.9982	0.94929	0.010596	-0.18314	359.1459	-0.10748	401.0508	-0.26794	184746.9531	0.64635
000	2019-02-17t0244	1550393149.79	adult	203.8352	153.857	-50	1161.4487	81.5695	76495.1191	241007.4029	4286308.6026	793.6611	-0.56	273.4851	0.053929	241.7062	0.51916	0.01061	-0.16935	481.9092	-0.66091	635.5342	-0.66572	206207.7812	0.17452	567.8813	0.56498	273.9297	1.4433	252.148	1.9799	0.010596	-0.18237	427.0162	0.66831	514.4652	0.73448	206816.9375	1.5939
000	2019-02-17t0644	1550407549.65	adult	207.8351	157.857	-46	668.1284	85.124	37374.5202	119531.1059	1798100.4558	1024.7167	0.17921	282.8218	0.31739	236.7505	0.37167	0.01061	-0.16858	573.7114	0.14644	747.7617	-0.10662	213247.6094	0.44495	434.5058	-0.34472	236.9151	0.3212	220.8402	0.59456	0.010596	-0.18152	345.6666	-0.18704	388.8439	-0.31059	178870.9375	0.45365
000	2019-02-17t1044	1550421949.69	adult	211.8351	161.857	-42	1103.3704	79.1827	71218.8458	224435.4295	3886600.2821	860.4597	-0.34104	287.2295	0.45584	255.6656	1.0186	0.010667	-0.1134	500.0701	-0.48705	670.5694	-0.48193	215422.125	0.54536	413.5215	-0.47077	235.7827	0.30864	228.2609	0.93453	0.010638	-0.14004	332.6495	-0.30204	385.6665	-0.30839	177308.6094	0.41201
000	2019-02-17t1444	1550436350.01	adult	215.8352	165.8571	-37.9999	1081.3474	74.5504	66133.3995	208359.0179	3434886.4172	1163.8197	0.6714	277.7821	0.20944	229.94	0.16368	0.010681	-0.099093	565.4867	0.1086	770.2178	0.028072	208058.8125	0.28627	464.1444	-0.057537	245.3903	0.65238	234.4409	1.2309	0.010681	-0.09834	338.5015	-0.19949	415.0341	-0.0037842	183797.3281	0.72878
000	2019-02-17t1844	1550450749.78	adult	219.8352	169.857	-34	1074.7969	79.323	66784.1592	210453.128	3542107.8169	891.1747	-0.23147	267.4312	-0.074702	221.3878	-0.12821	0.010596	-0.18032	557.9018	0.056712	732.7155	-0.15324	201910.5469	0.062646	404.6936	-0.48578	229.5763	0.15277	221.1181	0.6174	0.010582	-0.19299	313.9692	-0.4611	360.6986	-0.48046	173559.6562	0.29931
000	2019-02-17t2244	1550465149.94	adult	223.8352	173.8571	-29.9999	1094.8155	75.8184	64952.9223	204664.6534	3271862.7243	1050.3209	0.32776	260.2255	-0.27965	222.9089	-0.070533	0.010596	-0.17986	492.7495	-0.5307	670.347	-0.4697	196470.2812	-0.14366	408.7144	-0.42573	238.4167	0.48602	232.5568	1.1753	0.010724	-0.055841	309.29	-0.48954	372.2907	-0.33704	177858.8438	0.52938
000	2019-02-18t0244	1550479549.55	adult	227.8351	177.857	-26	1056.6182	75.4339	64145.7253	202269.272	3259468.1457	994.1161	0.14505	253.5814	-0.47861	218.4757	-0.23089	0.010596	-0.17943	497.9462	-0.47462	635.7059	-0.6492	191453.9375	-0.34364	387.8324	-0.57289	233.9943	0.36321	228.1509	0.97693	0.010596	-0.17844	300.9374	-0.56864	345.4419	-0.57791	176665.7031	0.50802
000	2019-02-18t0644	1550493949.84	adult	231.8352	181.8571	-21.9999	993.6393	77.0718	62668.8895	197688.024	3303945.095	924.2824	-0.097736	253.3237	-0.48866	216.7972	-0.2954	0.010596	-0.179	523.5027	-0.22129	714.1505	-0.22666	191259.3594	-0.35031	367.0482	-0.73226	221.8196	-0.053361	219.7571	0.57024	0.010652	-0.12358	278.1378	-0.85112	316.186	-0.86417	166586.5312	0.044449
000	2019-02-18t1044	1550508350.37	adult	235.8353	185.8572	-17.9998	988.288	77.043	60692.3578	191429.196	3141411.9485	889.4734	-0.22233	245.5993	-0.7424	209.0593	-0.60392	0.01061	-0.16503	463.3907	-0.79742	694.6193	-0.32623	185181.8438	-0.61649	338.0858	-0.98302	223.2659	0.022129	221.6661	0.67414	0.010624	-0.15032	275.273	-0.87677	312.3571	-0.89397	168119.25	0.14593
000	2019-02-18t1444	1550522751.77	adult	239.8357	189.8576	-13.9994	989.9554	78.3458	61162.0921	192921.0499	3193107.7151	742.2365	-0.79407	250.5521	-0.58933	225.2342	0.042304	0.010582	-0.19162	425.9792	-1.1707	598.6083	-0.85524	189417.3906	-0.43342	326.416	-1.0937	232.925	0.42668	231.5081	1.1992	0.010582	-0.19041	290.9545	-0.63246	315.4302	-0.84877	176091.3125	0.5953
000	2019-02-18t1844	1550537149.51	adult	243.8351	193.857	-10	996.7111	75.0146	60280.6933	190071.8522	3075343.1441	689.7406	-1.0225	246.4187	-0.74275	222.1357	-0.081685	0.010582	-0.19116	419.0063	-1.2503	523.4803	-1.286	186292.5469	-0.58513	335.9972	-1.0031	225.5484	0.16243	223.6245	0.79556	0.010582	-0.18988	273.7397	-0.87878	297.6751	-1.0572	170514.625	0.33234
000	2019-02-18t2244	1550551550.18	adult	247.8353	197.8572	-5.9998	951.9614	75.6092	57792.6616	182257.0515	2972440.5582	718.7671	-0.92791	259.2278	-0.29769	238.9855	0.6625	0.01061	-0.16365	408.304	-1.3738	554.96	-1.1184	195457.75	-0.14837	307.7114	-1.3178	226.1086	0.2155	226.134	0.94523	0.01061	-0.16229	270.4927	-0.92636	292.8342	-1.1264	170485.875	0.36609
000	2019-02-19t0244	1550565949.53	adult	251.8351	201.857	-2	942.4525	75.1227	56322.0951	177556.6272	2881839.2614	833.3301	-0.45599	259.4015	-0.29283	237.7121	0.63779	0.010652	-0.12233	438.0559	-1.072	549.9635	-1.1602	194810.5469	-0.17711	312.2049	-1.3016	225.2652	0.21029	224.3417	0.8586	0.010568	-0.20224	272.2779	-0.89627	288.5786	-1.2025	170525.75	0.40724
000	2019-02-19t0644	1550580349.73	dead	255.8351	205.857	2	901.0462	74.9477	50910.9373	160452.6226	2556491.9626	765.2547	-0.7735	264.5403	-0.092335	237.5622	0.66587	0.01061	-0.16265	438.7854	-1.0747	588.6356	-0.94166	199463.375	0.075083	310.0501	-1.3769	229.6036	0.45	229.3452	1.166	0.010596	-0.1747	270.5404	-0.93469	289.8261	-1.2159	173350.7031	0.62955
001	2019-02-08t1454	1549659353.05	egg	-1.9881	-61.9792	-201.8353	144.9359	29.4178	2907.7718	9296.5242	53986.2556
001	2019-02-08t1852	1549673667.11	larva	1.9881	-58.003	-197.8592	147.7196	31.406	3162.3786	10124.7524	62697.1871
001	2019-02-08t2252	1549688067.91	larva	5.9883	-54.0028	-193.8589	145.3128	31.714	3146.1377	10082.4704	63095.0269
001	2019-02-09t0252	1549702469.95	larva	9.9889	-50.0022	-189.8584	145.314	30.8546	3066.0744	9820.47	59934.4967
001	2019-02-09t0652	1549716870.31	larva	13.989	-46.0021	-185.8583	145.3034	30.8576	3073.3342	9845.2595	60177.8523
001	2019-02-09t1052	1549731268.69	larva	17.9885	-42.0026	-181.8587	286.4169	37.756	7938.8533	25130.7666	195420.26
001	2019-02-09t1452	1549745670.15	larva	21.9889	-38.0022	-177.8583	301.2508	30.6337	6374.532	20125.0032	121596.2475
001	2019-02-09t1852	1549760069.32	larva	25.9887	-34.0024	-173.8586	576.6641	43.9613	20086.1714	63331.8499	598460.7306
001	2019-02-09t2253	1549774476.31	larva	29.9906	-30.0005	-169.8566	618.2485	42.8081	20656.5495	65105.759	579246.955
001	2019-02-10t0253	1549788876.39	larva	33.9906	-26.0005	-165.8566	647.9352	47.0359	25008.9779	78882.7821	803122.2082
001	2019-02-10t0653	1549803275.68	larva	37.9904	-22.0007	-161.8568	679.678	52.9052	28981.4093	91466.8855	1034900.6109
001	2019-02-10t1052	1549817672.98	larva	41.9897	-18.0014	-157.8575	754.3037	52.2158	30300.5663	95424.6451	1058143.2729
001	2019-02-10t1453	1549832076.45	larva	45.9907	-14.0004	-153.8566	1003.7368	54.0662	45182.0026	142406.7895	1679354.9566	592.7971	-1.0123	270.8949	-1.272	237.5265	-1.2348	0.01061	-0.17312	478.9169	-1.369	534.2732	-1.198	204254.7188	-1.1902	440.6932	-1.6334	248.9285	-1.417	232.8632	-0.37906	0.010695	-0.092093	382.0785	-1.806	408.0714	-1.7439	186198.5	-1.3683
001	2019-02-10t1852	1549846472.31	larva	49.9895	-10.0016	-149.8577	955.1229	54.883	43040.9489	135505.9921	1642323.9634	1440.4877	0.94734	335.8167	-0.14652	279.5232	-0.48052	0.010624	-0.1596	690.7045	0.054114	1134.6963	0.95526	252869.9844	-0.052047	1597.1962	2.0072	346.5374	0.59462	238.7607	-0.1683	0.010667	-0.11941	959.2505	1.2695	1251.8944	1.5413	259903.0781	0.67388
001	2019-02-10t2253	1549860875.79	larva	53.9905	-6.0006	-145.8568	1073.4014	66.7985	55806.4126	175758.2777	2460643.3043	485.4478	-1.302	284.5201	-1.1102	274.7311	-0.59674	0.010582	-0.20023	426.3488	-1.7716	457.545	-1.521	215097.2031	-1.0095	505.4576	-1.4236	294.0903	-0.42502	281.0168	1.1864	0.010596	-0.18727	448.1358	-1.4321	478.4102	-1.462	222038.2031	-0.3129
001	2019-02-11t0253	1549875279.65	larva	57.9915	-1.9996	-141.8557	1089.2153	71.54	63445.753	199995.8147	3096296.8322	846.2861	-0.46281	325.3424	-0.40022	292.3226	-0.2756	0.01061	-0.17325	668.1156	-0.12919	748.4855	-0.46825	245308.1562	-0.29988	1156.4363	0.75742	300.9406	-0.22759	209.75	-1.008	0.010652	-0.1328	796.547	0.57173	998.3435	0.70599	226006.3438	-0.14579
001	2019-02-11t0653	1549889676.42	adult	61.9907	1.9996	-137.8566	1053.3822	69.5283	59267.0654	186720.9078	2804560.6125	888.1703	-0.37439	348.056	-0.01094	315.1767	0.16212	0.01061	-0.17329	694.1091	0.037235	821.5078	-0.20772	262434.25	0.097443	860.1417	-0.18486	325.7924	0.3632	267.9079	0.85643	0.01061	-0.17345	680.3069	-0.017135	773.0397	-0.17372	245647.5	0.47953
001	2019-02-11t1044	1549903556.71	adult	65.8463	5.8552	-134.0009	1090.787	73.2149	65326.4263	205848.7821	3315319.415	1447.2577	0.97463	308.5251	-0.76174	248.574	-1.1711	0.010638	-0.14616	698.1636	0.053544	1126.4163	0.93562	232010.9062	-0.6813	1397.0511	1.7755	324.073	0.39556	217.4941	-0.6882	0.010667	-0.11882	863.5822	1.1789	1143.3025	1.53	243054.7812	0.47525
001	2019-02-11t1444	1549917956.37	adult	69.8462	9.8551	-130.001	1146.1808	72.5862	66163.3765	208345.4577	3309620.3144	630.2875	-1.0326	368.9736	0.33494	361.228	1.0919	0.01061	-0.17338	537.352	-1.0788	580.9267	-1.1486	278206.125	0.45168	562.3143	-1.1795	297.7245	-0.10972	275.5726	1.1864	0.010582	-0.20019	476.8187	-1.1506	523.7843	-1.2035	225079.7188	0.018791
001	2019-02-11t1844	1549932356.56	adult	73.8462	13.8551	-126.001	1129.749	75.5032	69062.6229	217578.2611	3598098.0383	593.1556	-1.1451	290.2958	-1.1394	264.3738	-0.87054	0.010624	-0.15994	496.0383	-1.3816	566.0218	-1.2282	218592.75	-1.0563	761.1346	-0.39356	266.2289	-0.7351	216.2526	-0.63653	0.010652	-0.13232	560.1147	-0.55034	675.4727	-0.44207	199937.9062	-0.65752
001	2019-02-11t2244	1549946756.67	adult	77.8463	17.8552	-122.001	985.1937	74.3219	60548.1399	190906.4095	3124351.3645	850.193	-0.51466	341.9999	-0.13309	301.7666	-0.030482	0.01061	-0.17364	692.266	0.0043373	817.0178	-0.25895	257867.9375	-0.024584	617.6121	-0.87881	264.4884	-0.65369	227.7964	-0.18238	0.010624	-0.15956	495.9976	-0.87369	554.2962	-0.94911	199159.7812	-0.56105
001	2019-02-12t0244	1549961156.58	adult	81.8462	21.8552	-118.001	1045.2295	76.5462	63274.556	199401.0075	3260030.5853	1162.0353	0.26878	310.8867	-0.64857	270.8954	-0.57187	0.010638	-0.14655	699.9164	0.083526	956.8768	0.29909	233786.7656	-0.56598	1054.4777	0.99534	257.8912	-0.66956	181.3097	-1.5505	0.010667	-0.11863	653.14	0.34279	872.1146	0.78456	193418.4375	-0.60285
001	2019-02-12t0644	1549975556.77	adult	85.8463	25.8552	-114.0009	737.9022	81.4866	47186.1547	150094.5725	2481143.6909	1654.9766	1.5185	343.5477	0.047072	293.513	0.01392	0.010582	-0.20078	742.122	0.41784	1027.3717	0.59182	259722.0469	0.17515	1054.865	1.1482	274.3083	-0.1737	206.802	-0.6473	0.010624	-0.1595	646.6598	0.44418	809.0095	0.6007	206554.125	-0.078462
001	2019-02-12t1044	1549989956.48	adult	89.8462	29.8551	-110.001	959.172	71.5958	58248.6668	183698.9935	2949444.6843	552.1739	-1.2769	283.8575	-0.99655	259.4948	-0.58434	0.01061	-0.17381	484.0683	-1.3994	531.4478	-1.3887	214028.5469	-0.90581	474.8101	-1.2815	236.7492	-0.89169	218.0662	-0.20005	0.010596	-0.18658	391.2774	-1.2784	431.4844	-1.3456	178745.625	-0.795
001	2019-02-12t1444	1550004357.49	adult	93.8465	33.8554	-106.0007	961.3964	78.4933	59867.4019	188732.5476	3209842.5087	1156.0978	0.24329	287.5882	-0.84211	225.7224	-1.1959	0.010596	-0.18744	713.901	0.28539	989.1456	0.44528	217129.0938	-0.74141	804.3222	0.29364	214.2487	-1.2901	170.8786	-1.6322	0.010596	-0.18665	463.9731	-0.63673	612.3193	-0.23869	161757.7969	-1.2026
001	2019-02-12t1844	1550018759.05	adult	97.8469	37.8558	-102.0003	1053.0641	72.7576	62575.6662	197344.5079	3192818.5508	963.7586	-0.25192	261.5754	-1.2684	205.59	-1.5376	0.010596	-0.18755	673.3377	0.022124	851.1621	-0.10811	197489.4375	-1.1761	651.41	-0.32761	234.5219	-0.74919	187.3936	-1.0536	0.010582	-0.20034	485.714	-0.37103	602.5737	-0.19693	177298.5625	-0.64598
001	2019-02-12t2244	1550033156.66	adult	101.8463	41.8552	-98.001	918.5585	74.5228	57236.7209	180620.1643	3005121.6692	1966.5699	2.2087	321.6982	-0.020047	253.2152	-0.38933	0.010596	-0.18767	737.932	0.51955	1153.1266	1.0752	242882.1094	0.096159	430.8353	-1.3146	213.1476	-1.1604	194.81	-0.7773	0.010624	-0.16004	347.6014	-1.3378	399.0055	-1.3249	160500.1719	-1.0857
001	2019-02-13t0244	1550047556.52	adult	105.8462	45.8551	-94.001	995.9217	73.7338	60486.396	190712.6042	3106660.7009	1874.9078	1.9501	319.4224	0.011917	240.0837	-0.59128	0.010667	-0.11984	759.9938	0.7101	1309.8489	1.6793	239566.7969	0.085851	836.02	0.71635	251.6866	-0.23482	199.7496	-0.58986	0.010652	-0.1331	571.2386	0.46694	712.5247	0.63754	189016.6094	-0.16109
001	2019-02-13t0644	1550061956.44	adult	109.8462	49.8551	-90.001	987.7001	71.9388	57766.6148	182109.4728	2893523.6706	467.4819	-1.4994	273.7693	-0.82943	254.6555	-0.16934	0.010596	-0.18805	404.8878	-1.8528	454.158	-1.6674	206695.7969	-0.72838	554.9753	-0.60947	249.076	-0.2441	219.9091	0.099458	0.010554	-0.22807	440.1039	-0.47827	508.3372	-0.53855	188799.6406	-0.1167
001	2019-02-13t1044	1550076357.08	adult	113.8464	53.8553	-86.0008	1045.9856	77.9107	63896.7503	201354.9004	3392548.011	635.6769	-1.094	281.7722	-0.60183	242.115	-0.37468	0.010652	-0.13393	520.3869	-0.97563	594.7644	-1.1116	211610.9531	-0.52739	515.7327	-0.76004	227.5377	-0.69626	194.7103	-0.72456	0.010582	-0.20145	423.399	-0.54416	478.6727	-0.66377	172018.5312	-0.59244
001	2019-02-13t1450	1550091101.24	adult	117.942	57.9509	-81.9052	962.5422	69.3171	56474.3423	178061.6519	2781990.1383	1976.1074	2.143	348.0985	0.82225	277.7634	0.55538	0.01061	-0.1749	817.8043	1.2362	1426.3171	2.1315	262466.2812	0.94308	750.496	0.47855	270.8014	0.35046	230.3506	0.50761	0.010667	-0.12018	522.9387	0.3059	681.8115	0.65847	203101.0156	0.42374
001	2019-02-13t1850	1550105505.93	adult	121.9433	61.9522	-77.9039	941.2564	78.3689	60439.5771	190674.5309	3266954.348	1470.8885	0.91174	308.9114	0.092328	237.426	-0.32358	0.010582	-0.20206	683.997	0.29357	1101.0314	0.86943	233537.0312	0.21781	496.5231	-0.77309	214.8371	-0.92717	188.339	-0.93054	0.010624	-0.1613	392.0043	-0.67719	447.5611	-0.75611	161772.3594	-0.84633
001	2019-02-13t2250	1550119905.31	adult	125.9431	65.952	-73.9041	1024.5439	69.9063	57349.7434	180770.225	2767971.5274	1407.8619	0.74983	283.0173	-0.37618	233.6978	-0.33995	0.01061	-0.1752	599.8133	-0.28262	876.2473	0.0037864	213395.0156	-0.27564	559.8062	-0.41108	226.9818	-0.60811	196.8262	-0.62527	0.010624	-0.16151	425.1537	-0.36013	512.7408	-0.29878	170917.2656	-0.52178
001	2019-02-14t0250	1550134306.83	adult	129.9435	69.9524	-69.9037	1039.8074	82.4392	63516.7316	200230.6883	3356333.1246	1083.8063	-0.038875	265.7006	-0.67821	205.9784	-0.96524	0.010753	-0.038129	635.3649	0.0096606	860.3274	-0.052383	197681.2344	-0.65732	680.5887	0.24717	219.0024	-0.77075	191.8356	-0.79823	0.010638	-0.14811	400.1628	-0.51242	539.3156	-0.084429	164689.8281	-0.6929
001	2019-02-14t0650	1550148704.35	adult	133.9429	73.9518	-65.9044	866.8338	73.8492	51312.214	161917.0464	2546291.6447	743.8841	-0.8694	249.9207	-0.95696	209.0438	-0.83515	0.010596	-0.18916	532.3413	-0.70241	663.5914	-0.81349	188690.125	-0.85843	435.9027	-0.98862	207.2149	-1.0332	190.5253	-0.83914	0.01061	-0.17546	332.2623	-1.0216	387.617	-1.0169	156240.0312	-0.94385
001	2019-02-14t1050	1550163109.22	adult	137.9442	77.9531	-61.903	685.6891	86.1163	39470.0851	125175.9166	2058530.5845	488.9212	-1.5076	235.8411	-1.2106	217.9	-0.55665	0.010667	-0.12135	362.2536	-1.9097	418.4113	-1.7814	176880.8125	-1.1503	355.6892	-1.3882	202.4948	-1.1281	191.5704	-0.79194	0.010624	-0.16207	291.7797	-1.3198	325.3215	-1.3906	152478.5469	-1.0459
001	2019-02-14t1450	1550177519.15	adult	141.947	81.9559	-57.9003	823.9734	75.2677	48759.6904	153905.7395	2457974.5764	404.1415	-1.7375	203.882	-1.8614	185.9229	-1.3553	0.010596	-0.18943	330.9991	-2.1171	378.0355	-1.9534	153930.8906	-1.7788	316.2574	-1.5792	189.8609	-1.4323	183.6272	-1.0992	0.010667	-0.12125	263.3381	-1.526	287.8379	-1.6103	142395.6562	-1.3732
001	2019-02-14t1850	1550191917.76	adult	145.9466	85.9555	-53.9007	560.2228	72.4196	33291.0829	105811.1205	1650322.8161	567.8331	-1.3364	227.62	-1.3102	195.9108	-1.0518	0.010596	-0.18944	432.1765	-1.3455	514.2993	-1.4037	171853.1094	-1.2179	317.4561	-1.552	192.9278	-1.3344	185.9532	-1.0059	0.01061	-0.17572	261.9737	-1.5067	290.941	-1.5629	145467.5938	-1.2463
001	2019-02-14t2250	1550206311.57	adult	149.9449	89.9538	-49.9024	469.1522	69.0744	26962.3826	86169.1435	1281550.0873	584.8483	-1.2939	227.1603	-1.2862	199.7334	-0.91324	0.010624	-0.16226	410.1584	-1.4822	488.11	-1.5082	171051.6875	-1.207	299.1476	-1.6306	183.1311	-1.5743	177.1867	-1.359	0.010681	-0.10747	245.8566	-1.6158	276.1994	-1.6354	137165.2188	-1.5225
001	2019-02-15t0250	1550220709.95	adult	153.9444	93.9533	-45.9028	446.1716	71.7568	24033.2085	77328.164	1091778.6366	446.5094	-1.6515	207.7509	-1.6916	191.7589	-1.1026	0.010652	-0.13482	345.0584	-1.949	402.6662	-1.863	156020.9375	-1.6317	326.2435	-1.456	178.8659	-1.6701	175.3478	-1.4333	0.010724	-0.065961	235.8989	-1.6755	266.6988	-1.675	133433.9688	-1.639
001	2019-02-15t0650	1550235109.41	adult	157.9443	97.9532	-41.903	447.9536	79.1105	28363.5825	90597.0806	1533058.8593	453.0375	-1.6183	210.6845	-1.6178	189.5525	-1.1561	0.010652	-0.13433	353.6264	-1.8642	420.563	-1.7758	158224.0312	-1.5569	275.5462	-1.7255	179.9149	-1.6224	176.0095	-1.4023	0.010724	-0.065562	228.6208	-1.7164	257.5433	-1.7132	134216.5312	-1.5914
001	2019-02-15t1044	1550249160.65	adult	161.8474	101.8563	-37.9998	425.3139	70.0545	23211.1362	74255.9109	1070389.9581	509.6743	-1.461	208.8688	-1.6506	190.0788	-1.1331	0.010624	-0.16121	350.5196	-1.8707	415.086	-1.7939	157278.2344	-1.5771	275.8899	-1.6949	170.9747	-1.852	167.6022	-1.7484	0.010724	-0.065154	221.1591	-1.7622	239.9441	-1.811	127547.1406	-1.823
001	2019-02-15t1444	1550263560.06	adult	165.8472	105.8561	-34	412.931	69.4761	23416.7712	75055.3565	1117670.2995	356.4331	-1.8727	196.7338	-1.9304	189.9428	-1.1329	0.01061	-0.17437	292.1439	-2.3164	335.2591	-2.145	148337.2812	-1.8553	251.4452	-1.8123	171.0121	-1.8343	170.8318	-1.6104	0.010596	-0.18786	206.6178	-1.8753	223.0029	-1.9062	129114.1406	-1.7474
001	2019-02-15t1844	1550277960.26	adult	169.8473	109.8562	-30	413.5134	72.5769	24160.4234	77315.2502	1194911.6689	418.1939	-1.7026	203.6395	-1.7672	188.3507	-1.176	0.01061	-0.17389	356.9087	-1.7963	394.0322	-1.8832	153544.2188	-1.6886	229.1231	-1.9181	167.4137	-1.9168	166.5998	-1.7802	0.010681	-0.10574	202.4635	-1.8916	217.8481	-1.9145	125392.8281	-1.8697
001	2019-02-15t2244	1550292359.94	adult	173.8472	113.8561	-26	380.482	75.9405	23288.5103	75166.7533	1196055.7116	435.538	-1.6498	210.3864	-1.5986	199.2578	-0.85428	0.01061	-0.17323	333.7289	-1.9654	391.7628	-1.8828	158631.375	-1.5166	234.8022	-1.8535	171.3452	-1.7786	171.2351	-1.5665	0.01061	-0.17334	206.078	-1.8306	221.1616	-1.8601	129194.2656	-1.6972
001	2019-02-16t0244	1550306760.1	adult	177.8472	117.8561	-22	388.9111	71.8927	22521.1238	72247.6289	1105117.1645	462.6447	-1.5681	204.5487	-1.735	188.0183	-1.1763	0.01061	-0.17264	336.1004	-1.9352	383.0001	-1.9154	154229.7188	-1.6552	236.1059	-1.8219	168.9786	-1.8229	168.3036	-1.6762	0.010582	-0.19977	204.4337	-1.8217	221.1151	-1.8339	127747.7891	-1.7292
001	2019-02-16t0644	1550321160.02	adult	181.8472	121.8561	-18	378.6508	72.9218	21368.4333	68710.2828	1027648.4455	431.0027	-1.6558	189.9388	-2.0878	177.8758	-1.471	0.010624	-0.15859	307.4544	-2.1547	368.5305	-1.9709	143023.875	-2.0205	222.0537	-1.8969	165.4458	-1.9036	164.616	-1.8193	0.010652	-0.1313	199.8071	-1.8471	209.8489	-1.9035	124249.7891	-1.8432
001	2019-02-16t1044	1550335559.96	adult	185.8472	125.8561	-14	352.5707	70.1509	19365.1918	62306.7875	913709.3033	440.5861	-1.6226	208.1451	-1.6394	197.001	-0.89926	0.010568	-0.21217	320.5509	-2.038	380.9018	-1.9033	157565.8125	-1.5357	240.4514	-1.7629	172.4156	-1.6845	171.629	-1.516	0.010695	-0.089574	206.9728	-1.7565	218.6328	-1.8166	128966.8594	-1.6413
001	2019-02-16t1444	1550349959.87	adult	189.8472	129.8561	-10.0001	350.6735	71.0014	17640.3606	56677.5225	792954.6275	398.2716	-1.7512	200.2885	-1.834	187.2287	-1.1907	0.010596	-0.18488	316.5176	-2.0652	364.6536	-1.973	151217.8125	-1.7471	254.0634	-1.6647	181.3867	-1.412	181.0513	-1.1174	0.01061	-0.17104	218.0814	-1.6304	235.0737	-1.6748	136765.5781	-1.323
001	2019-02-16t1844	1550364360.14	adult	193.8472	133.8561	-6	349.2653	68.4727	18581.3892	59746.4739	859281.5642	434.8065	-1.6521	195.5328	-1.961	185.7361	-1.2417	0.01061	-0.17095	301.9807	-2.1862	364.2989	-1.9745	147431.75	-1.8824	253.5759	-1.6583	177.7951	-1.5125	177.4877	-1.277	0.010695	-0.088612	212.0606	-1.6822	223.1022	-1.7621	132990.7344	-1.4672
001	2019-02-16t2244	1550378760.02	adult	197.8472	137.8561	-2	343.7817	65.6603	17947.8395	57626.3988	809100.3378	397.7763	-1.7763	216.3814	-1.4391	205.3201	-0.64164	0.010638	-0.14322	318.7326	-2.0515	346.2966	-2.0648	162718.7812	-1.3644	234.4538	-1.782	174.5045	-1.6142	173.8659	-1.4494	0.010652	-0.12915	205.5306	-1.7468	222.6685	-1.7615	131052.8438	-1.548
001	2019-02-17t0244	1550393160.2	dead	201.8473	141.8562	2	309.4597	69.8754	15486.1009	50174.2909	663908.4185	405.1203	-1.7697	215.8493	-1.4658	198.9756	-0.849	0.010695	-0.087744	334.2499	-1.9277	376.7582	-1.9255	161455.2969	-1.4213	258.8288	-1.6094	176.3669	-1.5636	176.161	-1.3675	0.010652	-0.12844	213.0144	-1.6648	228.2358	-1.7118	132451.5312	-1.496
002	2019-02-08t1454	1549659357.46	egg	-1.9881	-57.9791	-237.8344	77.8111	25.0687	1270.799	4167.9313	19621.8302
002	2019-02-08t1852	1549673671.59	larva	1.9881	-54.003	-233.8583	145.3133	31.7633	3143.7982	10072.9115	63004.3401
002	2019-02-08t2252	1549688072.34	larva	5.9883	-50.0028	-229.8581	145.3136	31.2052	3096.4038	9917.0467	61089.708
002	2019-02-09t0252	1549702474.36	larva	9.9888	-46.0022	-225.8575	147.7165	30.2721	3067.546	9813.8203	58919.9713
002	2019-02-09t0652	1549716874.7	larva	13.9889	-42.0021	-221.8574	147.7165	30.2488	3067.6248	9815.7979	58920.5
002	2019-02-09t1052	1549731273.08	larva	17.9885	-38.0026	-217.8579	268.313	32.3991	6482.4861	20499.5596	138321.068
002	2019-02-09t1452	1549745674.68	larva	21.9889	-34.0021	-213.8574	381.0072	35.7687	10166.6174	32081.2399	237373.1002
002	2019-02-09t1852	1549760073.81	larva	25.9887	-30.0024	-209.8577	436.8423	47.5316	16391.9373	51811.1203	533340.8877
002	2019-02-09t2253	1549774481.04	larva	29.9907	-26.0004	-205.8557	611.7186	52.1542	24765.1028	78171.9726	849982.6698
002	2019-02-10t0253	1549788880.87	larva	33.9907	-22.0004	-201.8557	570.6123	54.5505	23668.1392	74706.968	867581.7358
002	2019-02-10t0653	1549803280.14	larva	37.9904	-18.0006	-197.8559	722.583	48.6655	27307.5171	86094.2855	865512.2614
002	2019-02-10t1052	1549817677.4	larva	41.9897	-14.0014	-193.8567	740.4487	55.2033	32769.9503	103324.6354	1217963.7664
002	2019-02-10t1453	1549832080.95	larva	45.9907	-10.0004	-189.8557	760.1824	62.9726	39236.9982	123867.3727	1686191.0823	382.9543	-1.4965	247.1861	-1.6973	245.5918	-1.084	0.010638	-0.14595	343.4311	-2.2901	366.5756	-1.7987	185883.9375	-1.6348	422.2953	-1.6898	250.0948	-1.3936	245.3236	0.0097334	0.010681	-0.10584	351.9037	-1.9616	389.0181	-1.816	187320.9688	-1.3381
002	2019-02-10t1852	1549846476.78	larva	49.9895	-6.0015	-185.8568	866.0346	56.846	41702.2127	131472.1769	1656994.1459	607.8085	-0.99534	283.7631	-1.0853	248.7783	-1.0625	0.01061	-0.17317	475.9456	-1.4114	543.6455	-1.1849	213957.3906	-0.99919	794.7966	-0.51928	357.099	0.80956	309.1981	2.0328	0.01061	-0.17388	679.815	-0.21782	747.5963	-0.42294	269252.625	0.92969
002	2019-02-10t2253	1549860880.48	larva	53.9905	-2.0005	-181.8558	954.5046	57.3072	44989.211	141800.7268	1764917.8289	1555.8197	1.2232	309.1686	-0.66325	252.3399	-1.026	0.010582	-0.20023	695.2329	0.070457	1205.8223	1.2189	233731.5	-0.5535	1479.7505	1.7324	368.2094	1.1079	241.0829	-0.063113	0.010582	-0.20077	1040.2662	1.8237	1280.3287	1.7587	278366.3125	1.2535
002	2019-02-11t0253	1549875284.15	adult	57.9916	2.0005	-177.8548	1096.929	63.0125	52709.293	165895.6237	2175969.7432	1871.4163	1.9821	378.6523	0.57165	308.5075	0.03882	0.010667	-0.11878	907.7411	1.5192	1421.1193	2.0224	283989.2188	0.6521	1652.9397	2.4148	402.4378	1.9052	262.3003	0.6389	0.01061	-0.1736	1160.2848	2.6403	1335.9401	2.1063	303438.0938	2.0424
002	2019-02-11t0653	1549889680.88	adult	61.9907	5.9996	-173.8557	1032.9031	68.4115	60172.575	189664.2332	2923401.6208	950.4534	-0.22428	355.5741	0.12691	313.8725	0.13643	0.010624	-0.15972	703.4421	0.10171	842.946	-0.12747	267747.3125	0.22897	892.965	-0.071744	351.825	0.91913	290.9899	1.5813	0.01061	-0.17345	727.4317	0.26058	835.328	0.093636	265276.0625	1.0434
002	2019-02-11t1044	1549903561.29	adult	65.8463	9.8553	-170	984.0917	69.5666	58140.2733	183427.0186	2855667.8973	1036.1182	-0.025953	360.4292	0.19538	312.5792	0.10713	0.010596	-0.18685	745.3614	0.38095	918.0089	0.1473	272124.0625	0.31751	886.8159	-0.041142	339.8669	0.73822	269.2253	0.94023	0.01061	-0.1733	742.993	0.44169	847.7669	0.21588	256259.6094	0.86069
002	2019-02-11t1444	1549917960.82	adult	69.8462	13.8551	-166.0002	1095.6487	71.7185	67004.9142	211308.9753	3380351.4519	895.6072	-0.38015	373.1024	0.41151	340.4961	0.67198	0.01061	-0.17338	680.9358	-0.078346	772.9313	-0.41418	281319.25	0.52965	1024.1091	0.52416	376.5225	1.6278	301.9777	2.0199	0.010652	-0.13237	815.4646	1.0055	928.1139	0.66622	282768.4062	1.7306
002	2019-02-11t1844	1549932361.04	adult	73.8463	17.8552	-162.0001	1045.1862	75.7278	64509.0772	203386.5788	3353638.2686	1196.6636	0.35824	405.3408	1.002	370.7694	1.3085	0.010738	-0.050114	818.1262	0.8727	1069.1092	0.72204	301978.9062	1.04	1171.7247	1.1783	379.0919	1.7854	275.5365	1.2372	0.010582	-0.20014	887.2192	1.6205	1085.5844	1.534	286593.4688	1.9474
002	2019-02-11t2244	1549946761.13	adult	77.8463	21.8552	-158.0001	1163.2355	73.5964	68950.4679	217179.4232	3470280.9687	912.108	-0.35902	336.6685	-0.2326	304.2593	0.020944	0.010624	-0.16007	567.1037	-0.87659	710.5832	-0.67709	253511.4062	-0.13442	1460.9493	2.4672	315.6132	0.48847	225.9404	-0.24102	0.010667	-0.11865	767.2203	0.97779	1007.7449	1.3154	236709.8906	0.56873
002	2019-02-12t0244	1549961161.2	adult	81.8463	25.8552	-154	1053.6171	73.226	64618.0256	203642.1868	3345605.2149	1005.0594	-0.12822	380.6701	0.65989	335.2144	0.76577	0.010596	-0.18725	747.3692	0.4198	870.5039	-0.0441	287405.9375	0.79213	802.007	-0.045331	297.2578	0.2085	234.388	0.12541	0.010596	-0.18664	638.1425	0.2379	750.7454	0.1568	224429.625	0.3292
002	2019-02-12t0644	1549975561.26	adult	85.8463	29.8553	-150	1114.6333	74.27	67463.6304	212703.0357	3452564.2871	1502.7048	1.1325	401.6607	1.1439	355.6939	1.3208	0.010582	-0.20078	824.9019	1.0089	1156.2921	1.1079	303655.5	1.2953	797.5732	0.044685	292.7657	0.23812	238.3689	0.35127	0.010596	-0.18659	627.6744	0.30833	723.0072	0.1401	221038.0625	0.35721
002	2019-02-12t1044	1549989961.18	adult	89.8463	33.8552	-146.0001	1107.8188	68.8575	65095.7214	205156.2388	3180082.4981	1214.7432	0.39982	354.1638	0.34087	275.708	-0.23925	0.010667	-0.11934	725.326	0.33412	1026.5675	0.59562	265622.875	0.41968	812.9921	0.22376	288.5454	0.26608	224.8002	0.013905	0.010596	-0.18658	627.5313	0.44882	720.2126	0.253	217851.7812	0.38381
002	2019-02-12t1444	1550004362.27	adult	93.8466	37.8555	-141.9998	1105.5967	70.8519	63879.0099	201399.9317	3090394.8571	591.7758	-1.1773	320.6908	-0.20638	305.7665	0.5329	0.010638	-0.14675	468.6769	-1.485	510.3771	-1.4654	241159.5	-0.11829	564.1787	-0.81021	235.365	-0.81727	194.1789	-0.88747	0.010624	-0.15956	455.0005	-0.70359	506.4437	-0.8429	177229.8281	-0.73529
002	2019-02-12t1844	1550018763.68	adult	97.847	41.8559	-137.9994	989.1748	72.3795	59647.3516	188035.4648	3027043.6949	1549.3571	1.2081	366.2623	0.76431	307.7374	0.70498	0.010638	-0.14685	652.5414	-0.12852	1028.7986	0.59555	275429.2812	0.86689	715.4651	-0.025852	255.7679	-0.27249	205.5187	-0.4697	0.010652	-0.13252	528.8974	-0.044046	610.9953	-0.14765	192081.6562	-0.19855
002	2019-02-12t2244	1550033161.32	adult	101.8463	45.8553	-134	1069.9794	72.7473	63877.9814	201293.3014	3226485.4171	927.4767	-0.35591	300.3091	-0.44024	251.6343	-0.42461	0.010596	-0.18767	634.2125	-0.23453	810.9173	-0.27182	226733.4062	-0.33203	626.7689	-0.37243	235.0814	-0.66663	195.967	-0.7397	0.01061	-0.1736	462.5633	-0.45582	553.8595	-0.3997	177251.4062	-0.57695
002	2019-02-13t0244	1550047561.16	adult	105.8463	49.8552	-130.0001	999.8475	73.9637	60248.3092	189983.7782	3094346.3265	664.9308	-1.0123	281.8085	-0.7354	252.4277	-0.31145	0.010681	-0.10613	505.6681	-1.1446	628.4545	-0.99	211074.5781	-0.67805	653.3961	-0.17865	234.7772	-0.61758	191.1347	-0.8725	0.010582	-0.20092	500.6597	-0.080181	601.8725	-0.034364	177491.5469	-0.513
002	2019-02-13t0644	1550061961.16	adult	109.8463	53.8552	-126.0001	1060.753	73.4712	62254.3657	196171.2212	3103886.489	925.345	-0.38471	292.3601	-0.45608	244.0021	-0.41456	0.01061	-0.17452	686.9472	0.20916	894.3954	0.052149	220439.5156	-0.35602	531.5989	-0.72603	245.4001	-0.328	212.1431	-0.15841	0.01061	-0.17417	430.9179	-0.55008	477.6742	-0.72699	185031.6719	-0.23268
002	2019-02-13t1044	1550076361.75	adult	113.8465	57.8554	-121.9999	1030.7841	72.3868	60747.247	191464.4333	3024807.8849	1064.4987	-0.053852	293.3996	-0.36613	240.8097	-0.40518	0.010624	-0.16117	632.2391	-0.15688	900.6891	0.081447	220929.9062	-0.27262	446.4035	-1.1103	228.879	-0.66531	218.2265	0.067918	0.010681	-0.10624	326.056	-1.3107	390.5519	-1.2101	171430.4062	-0.61073
002	2019-02-13t1450	1550091105.93	adult	117.9421	61.951	-117.9043	996.3803	73.8762	61169.6717	192865.5163	3168320.0031	588.8524	-1.2102	286.7766	-0.43059	256.3553	0.047168	0.010624	-0.16134	480.6871	-1.2276	545.8007	-1.2927	215942.75	-0.33828	561.3079	-0.48425	245.7867	-0.23372	207.0499	-0.29164	0.01061	-0.17466	443.2347	-0.32574	521.6739	-0.34145	185323.1562	-0.13579
002	2019-02-13t1850	1550105510.62	adult	121.9434	65.9523	-113.903	1075.443	78.073	65446.3007	206213.2365	3475343.0272	543.7628	-1.3222	242.2336	-1.2796	202.3211	-1.1708	0.010596	-0.18857	447.0882	-1.4316	505.2961	-1.4394	182886.3438	-1.1866	337.5613	-1.5847	188.5065	-1.55	179.9631	-1.2236	0.010667	-0.12039	267.6342	-1.6685	303.3321	-1.6622	141379.9062	-1.4961
002	2019-02-13t2250	1550119910.05	adult	125.9432	69.9521	-109.9031	1090.5732	70.1245	58359.9344	183762.0961	2730520.7215	855.0474	-0.57961	283.4629	-0.36694	229.0287	-0.45463	0.010681	-0.10702	614.1545	-0.17856	782.165	-0.36038	212313.6875	-0.30583	461.2751	-0.91605	221.7722	-0.73304	200.1963	-0.50482	0.010624	-0.16151	353.3098	-0.93652	416.5729	-0.90707	166994.4375	-0.64849
002	2019-02-14t0250	1550134311.59	adult	129.9436	73.9526	-105.9027	993.6525	68.5922	55445.2175	174691.1478	2675046.5927	1010.687	-0.215	278.5606	-0.40936	225.045	-0.4878	0.01061	-0.1754	633.488	-0.0039363	847.7314	-0.1013	210034.7188	-0.30935	477.2539	-0.80177	225.2483	-0.61858	202.844	-0.3955	0.01061	-0.17527	360.8691	-0.83036	407.5556	-0.92477	169837.2031	-0.524
002	2019-02-14t0650	1550148708.98	adult	133.9429	77.9519	-101.9034	987.1888	72.3153	56040.5033	176579.4277	2737441.6426	1198.6028	0.23319	266.9925	-0.59637	203.1966	-0.98456	0.010582	-0.20265	599.5363	-0.21501	848.8309	-0.088487	201846.2969	-0.48399	501.5723	-0.64648	216.4566	-0.80393	192.3177	-0.7719	0.010667	-0.12099	370.8755	-0.7057	447.4674	-0.63131	162342.4688	-0.73995
002	2019-02-14t1050	1550163113.91	adult	137.9443	81.9532	-97.9021	950.0657	76.2531	56850.201	179238.0844	2931087.273	1254.9618	0.37641	237.4334	-1.1766	181.0799	-1.5153	0.010596	-0.18934	579.6098	-0.32507	932.699	0.25775	179262.25	-1.0817	511.296	-0.56609	199.8957	-1.1939	179.6428	-1.2507	0.010582	-0.20265	346.2649	-0.86747	429.4574	-0.71073	151121.125	-1.0922
002	2019-02-14t1450	1550177523.93	adult	141.9471	85.956	-93.8993	1051.5196	70.9151	61224.0787	192972.1516	2981744.2375	842.1235	-0.64196	247.5392	-0.9187	217.6544	-0.51683	0.010624	-0.16234	452.6266	-1.2234	559.7579	-1.2211	186397.0312	-0.83357	370.2466	-1.2894	184.5383	-1.5696	165.7394	-1.8027	0.010652	-0.13492	311.5818	-1.1189	347.8379	-1.2124	138588.25	-1.5056
002	2019-02-14t1850	1550191922.63	adult	145.9467	89.9556	-89.8997	1034.3846	72.3816	61016.6471	192220.6991	3080089.398	1439.6613	0.87902	257.3736	-0.66092	223.9929	-0.30012	0.010596	-0.18944	466.3068	-1.0924	798.7593	-0.23828	194317.0625	-0.55666	433.8559	-0.91655	233.6255	-0.26448	218.4658	0.29894	0.01061	-0.17572	347.9632	-0.76824	406.2261	-0.78526	176153.625	-0.15897
002	2019-02-14t2250	1550206316.31	adult	149.9449	93.9539	-85.9014	636.5172	73.4761	38552.6265	122156.0046	1974668.4535	1675.1451	1.518	269.1638	-0.35912	207.9646	-0.69051	0.01061	-0.17582	638.9887	0.2329	1076.3886	0.94219	202949.5469	-0.25702	462.7616	-0.71996	235.3097	-0.17931	213.5215	0.12119	0.010582	-0.20267	371.6074	-0.51538	421.19	-0.63839	177894.1562	-0.054365
002	2019-02-15t0250	1550220714.76	adult	153.9445	97.9535	-81.9018	1063.0866	75.5587	62851.5795	198022.657	3194466.2675	1252.4845	0.45689	292.713	0.20762	231.3453	-0.019095	0.010638	-0.14846	602.4864	0.0024807	944.4905	0.42968	220120.2031	0.30264	478.0038	-0.59194	223.631	-0.45543	193.8444	-0.67149	0.010596	-0.18901	390.6764	-0.29432	438.6791	-0.46722	168841.4375	-0.3431
002	2019-02-15t0650	1550235114.19	adult	157.9444	101.9533	-77.902	1084.9034	68.9985	61489.3506	193700.7396	2997154.4164	783.3392	-0.74462	266.8458	-0.3436	218.1295	-0.36463	0.010782	-0.0099542	563.2551	-0.25618	694.3112	-0.60034	197999.5938	-0.33813	448.0618	-0.72086	237.5531	-0.039521	216.4986	0.27561	0.010638	-0.14793	380.9147	-0.33155	416.3958	-0.57559	178639.9062	0.054601
002	2019-02-15t1044	1550249165.38	adult	161.8475	105.8564	-73.9989	1035.4102	71.4075	60641.3717	191120.855	2991942.8424	820.3585	-0.62804	282.6886	0.049648	243.5749	0.36924	0.010596	-0.18831	495.4271	-0.74669	679.075	-0.64359	213429.9219	0.17022	560.3015	-0.015399	249.9399	0.33901	218.0018	0.35065	0.010667	-0.12021	436.033	0.22417	477.4972	-0.085764	187454.9375	0.42034
002	2019-02-15t1444	1550263564.79	adult	165.8473	109.8562	-69.9991	974.9339	74.1828	58524.3188	184474.2561	2996556.0115	1139.798	0.2609	234.309	-1.0519	180.7842	-1.3935	0.010652	-0.13357	518.886	-0.53661	816.5447	-0.013362	175966.0312	-0.98226	514.6165	-0.23641	235.4998	-0.026837	219.2228	0.415	0.010638	-0.14717	364.7394	-0.39003	418.9893	-0.46351	177095.8594	0.068026
002	2019-02-15t1844	1550277965.1	adult	169.8474	113.8563	-65.999	976.7587	72.8467	59404.3274	187292.4648	3055082.5153	862.1232	-0.47385	280.1226	0.04423	228.321	-0.026272	0.010667	-0.11941	579.1292	-0.032994	735.1668	-0.34823	210091.9375	0.12185	410.083	-0.82098	233.3258	-0.054247	218.3172	0.3899	0.01061	-0.17392	337.3395	-0.60675	370.9113	-0.77461	175927.6562	0.058041
002	2019-02-15t2244	1550292364.64	adult	173.8473	117.8562	-61.9991	1006.5791	76.0999	61214.1566	192955.8644	3186892.9662	1087.1422	0.1755	293.5829	0.38838	230.6806	0.057516	0.010596	-0.18676	642.8455	0.50062	894.4786	0.39773	221655.0938	0.51812	349.7089	-1.1506	209.1928	-0.70496	196.5879	-0.50402	0.010596	-0.18687	307.2521	-0.85737	337.2867	-0.98754	157940.5469	-0.59666
002	2019-02-16t0244	1550306764.9	adult	177.8473	121.8563	-57.999	1020.1833	73.8324	60307.7005	190018.5958	3041382.8842	962.983	-0.14931	245.5494	-0.74476	188.8195	-1.1529	0.010652	-0.13184	641.5299	0.52128	843.9703	0.19738	184407.625	-0.66992	672.4815	0.88722	259.9531	0.77411	228.9664	0.86842	0.010681	-0.10456	472.9607	0.79423	565.491	0.78726	194704.8438	0.84989
002	2019-02-16t0644	1550321164.72	adult	181.8473	125.8562	-53.9991	1026.6059	71.5094	59049.9731	186043.3604	2909811.1138	502.4593	-1.451	248.8845	-0.64898	224.435	-0.094127	0.010596	-0.18569	401.6805	-1.3925	469.1443	-1.5072	187907.7656	-0.53948	405.0965	-0.74009	226.4828	-0.14876	209.4543	0.06731	0.010638	-0.14493	348.1885	-0.38229	380.8228	-0.58198	170315.0938	-0.056755
002	2019-02-16t1044	1550335564.74	adult	185.8473	129.8562	-49.9991	1037.2477	69.9409	60048.4825	189235.541	2922153.2825	689.4954	-0.90012	261.9232	-0.31143	233.3717	0.18676	0.010596	-0.18522	484.9802	-0.6968	551.4713	-1.1103	197751.9844	-0.19428	569.9309	0.35734	239.2631	0.25388	212.3122	0.20215	0.01061	-0.17151	418.7028	0.36567	497.0609	0.37072	180404.375	0.37024
002	2019-02-16t1444	1550349964.58	adult	189.8472	133.8562	-45.9991	1048.5706	73.8191	60934.9487	191987.1978	3059377.4794	427.9261	-1.6638	236.7326	-0.92274	228.1271	0.046268	0.010582	-0.19838	355.4247	-1.745	382.2415	-1.8905	178969.8438	-0.80923	481.0525	-0.1753	235.9086	0.18708	218.0864	0.46008	0.010624	-0.15747	352.2666	-0.26343	407.7519	-0.29446	177639.2031	0.29339
002	2019-02-16t1844	1550364364.89	adult	193.8473	137.8563	-41.999	1071.4597	76.9316	67161.6123	211633.0604	3580111.3262	622.4403	-1.0897	261.5159	-0.28777	234.8713	0.26708	0.010582	-0.19797	435.3517	-1.0765	573.0299	-0.98594	197706.0156	-0.15914	313.3363	-1.2588	200.06	-0.85136	193.1376	-0.60406	0.010667	-0.11607	269.9274	-1.0825	296.2452	-1.1672	150044.9688	-0.78436
002	2019-02-16t2244	1550378764.76	adult	197.8473	141.8562	-37.9991	868.6436	73.6743	50148.6791	158519.9102	2493302.8999
002	2019-02-17t0244	1550393165.06	adult	201.8474	145.8563	-33.999	552.7717	96.2581	35314.7399	112543.4907	2044838.3853	699.5543	-0.85563	253.7723	-0.47105	216.1379	-0.30307	0.01061	-0.16969	476.2633	-0.71508	595.5567	-0.86469	191344.3438	-0.3613	482.6429	-0.052749	231.479	0.12309	208.5933	0.057325	0.010596	-0.18279	393.5921	0.28236	452.6547	0.1856	174766.625	0.24968
002	2019-02-17t0644	1550407564.69	adult	205.8473	149.8562	-29.9991	974.5882	69.0496	57170.6042	180290.095	2797539.767	508.9834	-1.4589	252.5897	-0.49887	231.3017	0.18913	0.010568	-0.20945	408.6806	-1.2908	460.684	-1.5208	191210.375	-0.36079	336.5245	-1.0569	220.1239	-0.2139	214.9678	0.333	0.01061	-0.1684	287.9329	-0.84101	313.1117	-0.98078	165973.4062	-0.10091
002	2019-02-17t1044	1550421964.79	adult	209.8473	153.8562	-25.9991	915.6939	75.055	52020.0037	163998.1822	2577145.595	511.3714	-1.4684	243.1749	-0.75719	223.2401	-0.070365	0.01061	-0.16822	388.5685	-1.4703	465.8334	-1.5021	183353.875	-0.64972	347.1977	-0.96841	217.0255	-0.30176	213.0345	0.24151	0.010596	-0.18112	273.1473	-0.99245	301.4306	-1.0719	163854.25	-0.17909
002	2019-02-17t1444	1550436365.13	adult	213.8474	157.8563	-21.999	983.2864	68.5317	53120.4685	167347.761	2493754.0685	435.7143	-1.7378	240.2318	-0.84731	221.347	-0.13233	0.010681	-0.099374	361.2612	-1.7204	393.4724	-1.8746	179933.625	-0.78495	317.9877	-1.1764	210.1774	-0.51516	206.515	-0.062451	0.010582	-0.1939	267.4503	-1.0464	293.8965	-1.1311	158894.1406	-0.3846
002	2019-02-17t1844	1550450765.01	adult	217.8474	161.8563	-17.999	924.5038	73.7857	50683.2297	159715.2681	2451635.805	460.8189	-1.6821	239.1749	-0.88792	224.3732	-0.025418	0.01061	-0.16704	367.5775	-1.6744	399.256	-1.8595	180337.875	-0.77864	306.5781	-1.2602	205.1136	-0.67836	203.7018	-0.20181	0.01061	-0.16624	254.3065	-1.1931	275.6408	-1.2953	154655.6875	-0.56641
002	2019-02-17t2244	1550465165.06	adult	221.8474	165.8563	-13.999	906.3924	70.8613	49669.648	156554.1744	2383626.1765	441.1382	-1.7799	241.5027	-0.83124	234.5184	0.34185	0.010638	-0.13938	368.7528	-1.6748	419.2902	-1.7713	181610.0312	-0.73745	266.6817	-1.5795	185.9399	-1.3347	185.8853	-1.0618	0.010596	-0.17922	222.1757	-1.5854	234.1002	-1.6975	140384.5938	-1.2211
002	2019-02-18t0244	1550479564.53	adult	225.8472	169.8562	-9.9991	888.5588	69.198	50452.4524	159169.2125	2466986.6222	420.6137	-1.8874	202.1335	-2.0287	184.2327	-1.4867	0.01071	-0.070359	334.0118	-2.0119	377.4448	-2.0065	150993.75	-1.995	268.2693	-1.5788	191.5062	-1.1537	189.6845	-0.90276	0.01061	-0.16516	234.3704	-1.4369	249.6411	-1.5548	144395.6562	-1.0429
002	2019-02-18t0644	1550493964.84	adult	229.8473	173.8563	-5.999	892.3886	68.2819	48208.4351	152057.1609	2291844.6341
002	2019-02-18t1044	1550508360.66	adult	233.8461	177.8551	-2.0002	882.645	69.8732	47856.5637	150894.2264	2253709.6004
002	2019-02-18t1444	1550522762.1	dead	237.8465	181.8555	2.0002	869.7588	68.7871	47175.6778	148775.8011	2229507.3531
003	2019-02-08t1454	1549659361.84	egg	-1.9881	-57.9792	-261.8346	144.9283	29.4374	2917.2559	9326.4497	54271.8668
003	2019-02-08t1852	1549673676.12	larva	1.9881	-54.003	-257.8584	153.6421	29.434	3082.0079	9835.2118	57230.8443
003	2019-02-08t2252	1549688076.74	larva	5.9883	-50.0028	-253.8582	167.1477	29.0423	3258.4408	10379.722	59270.9784
003	2019-02-09t0252	1549702478.93	larva	9.9889	-46.0022	-249.8576	167.1477	29.0294	3258.5658	10381.7754	59271.4927
003	2019-02-09t0652	1549716879.05	larva	13.9889	-42.0022	-245.8576	167.15	29.0505	3274.626	10434.7264	59770.7882
003	2019-02-09t1052	1549731277.47	larva	17.9885	-38.0026	-241.858	168.1908	29.6965	3418.5399	10896.1218	64400.3334
003	2019-02-09t1452	1549745679.19	larva	21.9889	-34.0021	-237.8575	331.0291	34.8107	9444.6435	29871.7052	230451.0307
003	2019-02-09t1852	1549760078.22	larva	25.9887	-30.0024	-233.8578	349.0074	68.7224	16148.9111	52078.0397	662358.5305
003	2019-02-09t2253	1549774485.39	larva	29.9907	-26.0004	-229.8558	431.8931	49.1525	17110.6635	54214.1902	566654.9845
003	2019-02-10t0253	1549788885.58	larva	33.9907	-22.0004	-225.8558	493.9398	54.5106	20508.7277	64838.912	740348.2651
003	2019-02-10t0653	1549803284.62	larva	37.9905	-18.0006	-221.856	961.705	45.448	34470.7751	108449.6764	1085141.3732
003	2019-02-10t1052	1549817681.86	larva	41.9897	-14.0014	-217.8568	900.9005	51.6388	36055.5195	113580.6513	1239828.4741
003	2019-02-10t1453	1549832085.33	larva	45.9907	-10.0004	-213.8558	1037.4569	78.556	50681.3951	160083.4489	2255498.4407	478.7496	-1.2755	248.2061	-1.679	245.2842	-1.0898	0.010652	-0.13232	341.0624	-2.3062	379.3042	-1.7531	186402.75	-1.6223	518.9583	-1.3935	270.4783	-0.98573	255.9056	0.33992	0.010681	-0.10584	438.0468	-1.5174	487.9604	-1.4417	202588.2188	-0.9274
003	2019-02-10t1852	1549846481.39	larva	49.9896	-6.0015	-209.8569	980.6784	56.7059	44991.6078	141629.1726	1758852.1101	1352.0839	0.74109	345.7335	0.032331	281.9023	-0.43549	0.010638	-0.146	847.2777	1.1226	1131.8944	0.94511	259991.5625	0.12129	1362.3853	1.2679	351.6463	0.69859	227.0493	-0.53428	0.01061	-0.17388	1034.9612	1.6725	1170.0668	1.2226	265141.2812	0.8172
003	2019-02-10t2253	1549860884.95	larva	53.9905	-2.0005	-205.8559	1098.8266	64.526	55926.2823	176058.1269	2429897.1455	1538.4456	1.1822	385.6891	0.72415	320.6234	0.28313	0.01061	-0.17321	874.7191	1.3001	1353.4599	1.7595	290809.625	0.8434	1601.6637	2.1273	386.0996	1.4779	251.9269	0.2762	0.010596	-0.18727	1052.3072	1.8899	1377.197	2.1477	291505.1875	1.6189
003	2019-02-11t0253	1549875288.84	adult	57.9916	2.0005	-201.8548	1065.7157	70.8309	61543.4414	193845.3973	3023438.0989	1006.2585	-0.081272	374.614	0.49803	322.2531	0.30585	0.01061	-0.17325	769.5646	0.56869	937.9142	0.23316	282459	0.61444	727.072	-0.67587	318.5974	0.14344	263.4218	0.67405	0.01061	-0.1736	618.4464	-0.44114	688.1193	-0.58076	240222.4062	0.25596
003	2019-02-11t0653	1549889685.31	adult	61.9906	5.9996	-197.8558	1229.9619	73.551	73131.8204	230257.0375	3715820.237	1505.343	1.113	437.4379	1.6279	387.6368	1.5893	0.010667	-0.11881	930.6926	1.6716	1218.2075	1.2773	328078.4375	1.7225	1059.806	0.50323	356.4651	1.0182	281.5775	1.2857	0.010582	-0.20047	797.2635	0.67211	966.4563	0.65647	269487.6562	1.1643
003	2019-02-11t1044	1549903566.07	adult	65.8464	9.8553	-194.0001	1172.1963	77.6621	74731.6982	235548.2055	3986954.4233	1429.7826	0.9321	362.571	0.23487	314.8726	0.15293	0.010582	-0.20034	790.844	0.69647	1030.9491	0.57451	274103.6875	0.3668	1255.1809	1.2704	362.5168	1.2296	242.1054	0.086533	0.010624	-0.15973	951.6715	1.7173	1165.3034	1.6278	272975.1875	1.3486
003	2019-02-11t1444	1549917965.3	adult	69.8462	13.8551	-190.0003	657.0687	99.2424	44830.8476	143498.1697	2643300.0539	674.4144	-0.92409	356.1113	0.09641	334.119	0.54282	0.010681	-0.1052	579.1425	-0.78761	631.8346	-0.95388	266727.375	0.1642	677.5339	-0.75443	333.7674	0.68505	296.2821	1.8401	0.010652	-0.13237	581.7378	-0.48262	622.5983	-0.74656	250659.3125	0.77782
003	2019-02-11t1844	1549932365.58	adult	73.8463	17.8552	-186.0002	1240.5481	75.6219	78680.157	247779.8806	4221806.4854	1066.5374	0.0341	413.4554	1.153	357.3618	1.0339	0.010681	-0.10532	828.6676	0.94648	986.8638	0.40321	309678.0625	1.2335	813.3149	-0.1938	314.764	0.3488	253.5817	0.54329	0.01061	-0.17312	660.2339	0.11412	752.6916	-0.070006	237332.0312	0.46657
003	2019-02-11t2244	1549946765.74	adult	77.8463	21.8552	-182.0001	1138.6077	73.766	72145.5374	227383.4566	3818376.4021	943.2617	-0.28071	398.1331	0.91463	355.9787	1.0879	0.010624	-0.16007	679.5952	-0.084843	814.527	-0.26874	299794.1875	1.0325	1421.6682	2.3114	323.0249	0.65406	232.196	-0.043377	0.010596	-0.18666	764.3636	0.95829	1222.2602	2.3867	243883.8125	0.78458
003	2019-02-12t0244	1549961165.72	adult	81.8463	25.8552	-178.0002	1039.7184	78.9217	66660.2886	210152.3097	3592984.1251	1220.4188	0.41643	393.9905	0.90965	339.4953	0.8548	0.010596	-0.18725	795.9735	0.76423	1012.6344	0.52064	297462.8438	1.0469	706.2647	-0.43998	302.8513	0.33326	248.0053	0.55536	0.01061	-0.17311	615.0194	0.076171	689.3787	-0.1606	228349.8906	0.44703
003	2019-02-12t0644	1549975565.79	adult	85.8463	29.8552	-174.0001	895.6309	89.7941	64991.3673	205697.8864	3895586.381	939.7531	-0.29435	321.9989	-0.35966	287.4472	-0.11357	0.010638	-0.14659	578.4454	-0.75076	791.7395	-0.35136	242143.1719	-0.27304	812.5511	0.10893	248.1364	-0.75766	193.2314	-1.0766	0.01061	-0.17306	576.9175	-0.054857	693.3845	-0.018549	187094.8125	-0.66379
003	2019-02-12t1044	1549989965.7	adult	89.8463	33.8552	-170.0002	1099.466	73.4093	65754.4163	207082.9653	3387363.8517	948.2449	-0.2746	357.611	0.40645	308.0122	0.44832	0.010652	-0.13301	687.2341	0.060412	856.6022	-0.085558	268565.875	0.49529	607.8481	-0.68937	255.2657	-0.4778	220.1293	-0.1345	0.01061	-0.17305	486.3359	-0.58341	531.8278	-0.79005	192470.3125	-0.38128
003	2019-02-12t1444	1550004366.93	adult	93.8467	37.8556	-165.9998	1149.8587	73.8139	65983.0355	207773.4232	3326630.9277	1186.9048	0.32084	347.3985	0.30654	288.4184	0.15821	0.010596	-0.18744	789.7482	0.83297	1028.6499	0.60294	262285.8438	0.42952	524.1564	-0.99418	245.3442	-0.59382	215.1655	-0.21667	0.010568	-0.2136	444.3146	-0.78323	493.7647	-0.91526	185725.5625	-0.47869
003	2019-02-12t1844	1550018768.31	adult	97.847	41.8559	-161.9994	1056.9335	77.8661	63440.0552	199844.1892	3300561.6522	709.5319	-0.88576	304.4909	-0.43513	276.7099	0.023787	0.010624	-0.16045	540.9934	-0.93655	642.5779	-0.93436	229281.6562	-0.34273	780.3866	0.27999	250.8889	-0.38196	206.6671	-0.4327	0.010638	-0.14615	495.0514	-0.30033	621.5254	-0.086031	188668.4375	-0.30186
003	2019-02-12t2244	1550033165.95	adult	101.8464	45.8553	-158.0001	1096.9497	79.3384	67154.4214	211537.243	3556967.5126	1712.5374	1.5817	326.0119	0.064701	256.7504	-0.31042	0.010753	-0.036856	782.5194	0.84371	1274.7744	1.554	242552.875	0.087432	721.0395	0.080882	239.138	-0.5753	181.461	-1.2111	0.010624	-0.16004	575.511	0.41076	659.6711	0.23248	180070.9219	-0.49133
003	2019-02-13t0244	1550047565.85	adult	105.8464	49.8553	-154.0001	1139.0954	70.7583	66975.0702	210938.2797	3344542.3755	715.8164	-0.88769	315.9819	-0.056436	277.4892	0.25667	0.010624	-0.16075	563.3872	-0.7237	657.7002	-0.87543	237934.375	0.042087	719.0623	0.14316	264.4212	0.053443	227.7736	0.32955	0.010652	-0.1331	509.5113	-0.011563	598.4304	-0.055264	198580.3281	0.13094
003	2019-02-13t0644	1550061965.82	adult	109.8463	53.8553	-150.0001	1195.8574	74.4535	71106.5078	223887.881	3666169.3284	1459.7953	0.9164	348.4742	0.67083	273.4532	0.26335	0.010596	-0.18805	827.4713	1.2364	1217.4982	1.3142	263098	0.79973	811.351	0.66884	284.7455	0.57003	226.5488	0.31993	0.010652	-0.13337	599.433	0.7673	702.1084	0.65231	213843.8438	0.65424
003	2019-02-13t1044	1550076366.57	adult	113.8466	57.8555	-145.9999	1130.547	81.22	73713.398	232264.6703	4099667.672	818.1381	-0.65144	284.4634	-0.54728	220.3386	-0.88359	0.010638	-0.14757	619.6112	-0.24931	749.8504	-0.50681	213916.5	-0.46435	797.5534	0.66369	259.79	0.047834	207.1667	-0.30479	0.010652	-0.13362	543.5121	0.40165	646.4809	0.37666	195102.3125	0.12559
003	2019-02-13t1450	1550091110.56	adult	117.9421	61.951	-141.9044	1041.4573	78.498	67043.303	211333.1066	3646468.5783	789.3015	-0.72569	329.7452	0.44728	287.0886	0.77676	0.010638	-0.14774	632.7296	-0.11638	725.2235	-0.59492	247968.375	0.54378	688.5781	0.16344	278.1143	0.52125	235.2222	0.67472	0.010596	-0.18819	545.8713	0.48763	636.7905	0.37735	209976.3125	0.64013
003	2019-02-13t1850	1550105515.36	adult	121.9434	65.9524	-137.903	1038.4954	82.2573	70071.1102	221004.6048	3984195.968	1100.2708	0.01872	318.1245	0.28189	268.4255	0.42455	0.010596	-0.18857	689.9117	0.33664	964.7296	0.34117	240183.9688	0.40212	590.58	-0.29285	253.4455	-0.013981	212.1598	-0.097114	0.010681	-0.10668	461.3682	-0.12435	525.2214	-0.26822	189830.6875	0.047759
003	2019-02-13t2250	1550119914.74	adult	125.9433	69.9522	-133.9032	1150.2128	77.6905	71945.1758	226615.3284	3851354.8459	830.3824	-0.63893	325.2281	0.49858	287.0895	0.97136	0.01061	-0.1752	603.3453	-0.25699	729.2052	-0.56537	245222.0312	0.61304	658.2466	0.093431	275.1617	0.5473	228.3146	0.50015	0.010624	-0.16151	535.6052	0.52602	619.1376	0.37421	207196.75	0.65008
003	2019-02-14t0250	1550134316.32	adult	129.9437	73.9526	-129.9028	1268.8108	78.5645	79499.5058	250402.3034	4265086.2453	1555.6948	1.0978	303.8633	0.11963	236.854	-0.19209	0.010624	-0.16184	726.8018	0.67211	948.9124	0.29161	228809.0469	0.21948	843.8569	1.0894	241.2408	-0.22896	196.5011	-0.62755	0.01061	-0.17527	489.8256	0.21307	702.915	0.95898	181895.5312	-0.12832
003	2019-02-14t0650	1550148713.72	adult	133.943	77.9519	-125.9035	1224.899	80.134	76401.2533	240553.8005	4153797.4369	890.1728	-0.51468	348.373	1.1226	307.0033	1.668	0.010681	-0.10745	694.7519	0.47563	813.1412	-0.22817	260931.3594	1.1977	609.2627	-0.085404	262.0196	0.3263	217.5236	0.17365	0.010582	-0.20247	498.0527	0.33491	564.4027	0.12208	198086.7969	0.45439
003	2019-02-14t1050	1550163118.62	adult	137.9443	81.9533	-121.9021	1206.1596	76.4815	73543.5065	231686.9596	3785962.2276	1692.2874	1.452	360.4986	1.4524	287.5859	1.2577	0.01061	-0.17582	784.433	1.1681	1164.7205	1.1777	271815.9688	1.583	899.5894	1.4855	290.5518	1.0996	231.517	0.74438	0.01061	-0.17563	611.8895	1.3379	769.3344	1.5083	219076.0625	1.224
003	2019-02-14t1450	1550177528.68	adult	141.9471	85.9561	-117.8993	1244.9049	82.7399	80313.2365	252922.4825	4522482.2758	447.042	-1.6302	280.0333	-0.21701	276.9724	1.0506	0.010624	-0.16234	391.6755	-1.6712	413.6799	-1.8097	210865.0938	-0.12121	563.069	-0.25413	258.7808	0.34513	228.473	0.66434	0.010624	-0.16216	444.5443	0.0030724	489.4689	-0.27333	194861.9219	0.45008
003	2019-02-14t1850	1550191927.56	adult	145.9468	89.9557	-113.8996	1206.9775	77.1133	74200.5992	233651.5369	3916764.6096	1239.5577	0.37054	319.7645	0.70063	253.6263	0.49308	0.010638	-0.14875	735.7168	0.90514	1057.8844	0.82337	240462.9219	0.80158	565.9676	-0.19531	246.538	0.074975	207.9524	-0.12301	0.01061	-0.17572	444.9235	0.06447	501.8301	-0.14036	185889.625	0.18602
003	2019-02-14t2250	1550206321.07	adult	149.945	93.9539	-109.9014	1230.3373	76.9074	74411.0641	234268.255	3879980.9771	1013.9875	-0.18715	303.3815	0.39608	244.7022	0.30361	0.010624	-0.16226	682.8677	0.56179	882.9985	0.13666	228446.25	0.50229	668.015	0.42242	261.9812	0.53374	221.8213	0.45932	0.010638	-0.14848	498.4994	0.595	603.4449	0.61489	197009.8438	0.63468
003	2019-02-15t0250	1550220719.51	adult	153.9446	97.9535	-105.9019	1174.6926	77.3788	73057.4013	230109.4441	3932061.1233	892.2571	-0.48543	301.5027	0.4041	249.434	0.47603	0.01061	-0.17562	645.2892	0.32696	795.4644	-0.20092	227333	0.5203	548.1747	-0.19242	236.0362	-0.11882	207.5477	-0.10707	0.010624	-0.16192	427.1522	0.031179	491.1884	-0.098469	177735.2656	-0.017594
003	2019-02-15t0650	1550235119.01	adult	157.9445	101.9534	-101.902	1205.562	72.9104	72869.88	229493.7335	3747013.459	1200.2493	0.35815	317.3959	0.80331	263.4522	0.89058	0.010667	-0.12066	693.307	0.74144	1030.0231	0.84114	238046.9219	0.88898	696.758	0.72734	272.9447	0.93241	222.4082	0.5205	0.010596	-0.18862	541.0825	1.1249	626.9226	0.93205	206073.2344	1.0711
003	2019-02-15t1044	1550249170.18	adult	161.8476	105.8565	-97.9989	1179.172	79.1655	74264.6702	233943.7944	4017528.5708	566.5035	-1.3087	301.8425	0.4908	284.7878	1.5266	0.010554	-0.22868	463.352	-0.99548	510.6236	-1.3776	228796.5938	0.6484	494.7374	-0.40256	246.5394	0.24466	223.566	0.58239	0.010596	-0.18821	405.3213	-0.059744	443.8133	-0.33039	186137.2188	0.37099
003	2019-02-15t1444	1550263569.64	adult	165.8474	109.8563	-93.9991	1080.2039	80.1146	70483.5124	222315.8016	3863668.3114	1529.7163	1.3229	371.0312	2.1447	290.5974	1.7313	0.010638	-0.14721	904.3516	2.489	1230.7218	1.821	279015.5	2.2739	786.8882	1.394	282.3012	1.2849	233.6137	1.0173	0.010582	-0.20135	536.469	1.2231	674.6946	1.4188	213419.6875	1.4424
003	2019-02-15t1844	1550277969.83	adult	169.8475	113.8564	-89.999	1185.8849	75.7408	74727.351	235373.9084	4020026.3402	817.3048	-0.5979	307.8471	0.70085	261.9491	0.94106	0.010667	-0.11941	600.2481	0.13459	747.956	-0.29068	230885.3125	0.78757	620.3285	0.45366	257.005	0.61488	216.9997	0.33462	0.010624	-0.16035	455.9131	0.52276	567.9012	0.6924	193524.7344	0.72933
003	2019-02-15t2244	1550292369.35	adult	173.8473	117.8562	-85.9991	571.1628	78.8933	34444.113	109444.8936	1767282.5852
003	2019-02-16t0244	1550306769.78	adult	177.8474	121.8564	-81.999	1176.3732	74.6118	70889.8731	223245.3826	3628897.5703	718.6703	-0.84211	281.8885	0.13287	248.6902	0.60025	0.010667	-0.11816	530.6586	-0.37044	655.0742	-0.6684	211416.3906	0.21194	580.2643	0.31472	248.2076	0.43882	216.9717	0.36528	0.01061	-0.17275	422.413	0.3018	498.867	0.28017	187148.5312	0.55883
003	2019-02-16t0644	1550321169.46	adult	181.8474	125.8563	-77.9991	851.7405	78.7781	47624.7721	150233.1874	2382119.3002	1364.0801	1.0189	313.5949	0.93056	243.7535	0.47717	0.010596	-0.18569	700.2353	1.0227	1070.726	1.2653	236764.1562	1.0727	441.8764	-0.50765	242.5753	0.31391	226.3256	0.77719	0.010638	-0.14493	363.7496	-0.22867	397.3703	-0.45409	182416.6562	0.41256
003	2019-02-16t1044	1550335569.51	adult	185.8474	129.8563	-73.9991	1195.2679	77.7631	72526.2531	228369.9849	3811196.822	1736.4299	2.1389	307.2674	0.80826	241.6499	0.43394	0.010624	-0.15812	728.7845	1.2919	1220.3304	1.9996	231372.375	0.928	606.6151	0.5934	236.2118	0.1654	202.5198	-0.21142	0.010568	-0.212	470.0549	0.88037	550.0598	0.78708	178812.3125	0.30798
003	2019-02-16t1444	1550349969.28	adult	189.8473	133.8562	-69.9992	1041.0012	76.0058	65344.631	206153.1918	3471204.7725
003	2019-02-16t1844	1550364369.62	adult	193.8474	137.8563	-65.9991	1140.8628	77.4905	72754.6284	229201.0486	3947677.7164	1312.725	0.97935	311.1323	0.97044	241.809	0.48011	0.010753	-0.033642	731.2922	1.3857	1062.1031	1.3304	231482.4062	0.99861	498.4135	-0.021727	247.3216	0.55212	226.1239	0.81429	0.010681	-0.10236	399.0582	0.2557	454.75	0.12183	185243.9062	0.62495
003	2019-02-16t2244	1550378769.64	adult	197.8474	141.8563	-61.9991	1058.6614	80.4502	68156.7894	214839.519	3721845.9735	1329.9305	1.0664	313.9216	1.0742	249.9043	0.75063	0.010638	-0.14322	686.3118	1.045	1090.6376	1.5007	236069.0625	1.1904	739.9066	1.6626	281.4196	1.6071	235.0225	1.2082	0.010624	-0.1564	556.5044	1.9605	626.6849	1.5863	211909	1.7362
003	2019-02-17t0244	1550393169.8	adult	201.8475	145.8564	-57.999	1187.9998	75.3027	71154.3375	224053.3741	3697860.9844	1482.7755	1.5758	326.6656	1.4411	256	0.96495	0.01061	-0.16969	770.7437	1.7993	1119.5308	1.6757	246305.8438	1.5878	717.991	1.5842	276.4125	1.4983	236.6485	1.2899	0.010638	-0.14208	512.7406	1.5671	643.3659	1.798	207862.1875	1.615
003	2019-02-17t0644	1550407569.46	adult	205.8474	149.8563	-53.9991	1180.59	74.7358	71656.5407	225648.6257	3704171.8888	925.3409	-0.14258	279.7322	0.22667	239.9963	0.47117	0.010624	-0.15539	524.247	-0.29078	752.5422	-0.08894	210638.375	0.34139	570.2094	0.6075	268.411	1.2934	234.4917	1.203	0.01061	-0.1684	456.1202	1.0168	533.8797	0.93019	202381.9219	1.4307
003	2019-02-17t1044	1550421969.55	adult	209.8474	153.8563	-49.9991	1127.4457	74.7042	65544.9334	206369.9678	3330991.735	1075.7002	0.35109	286.9659	0.43888	238.2714	0.42815	0.010624	-0.15465	571.7721	0.13852	833.7945	0.32644	216085.3125	0.55927	548.7488	0.5053	259.5609	1.0555	231.9966	1.1	0.010596	-0.18112	428.693	0.77173	487.9637	0.58527	195968.4844	1.2015
003	2019-02-17t1444	1550436369.96	adult	213.8475	157.8564	-45.999	1105.9245	73.378	66038.0366	208010.441	3358039.1405	1014.5384	0.16777	288.4043	0.4989	241.7581	0.56071	0.010624	-0.15401	610.478	0.50125	829.2344	0.31951	217168.4219	0.62249	479.7825	0.040972	244.2311	0.59739	221.7537	0.63927	0.010582	-0.1939	392.1343	0.40842	443.2802	0.23404	184638.7031	0.74816
003	2019-02-17t1844	1550450769.83	adult	217.8475	161.8564	-41.999	563.0803	142.8879	50081.2318	162809.3506	4207727.3795	1217.5452	0.8648	299.9597	0.8521	238.7731	0.47568	0.010638	-0.13986	664.7616	1.016	877.4272	0.581	225569.6875	0.97297	483.6228	0.11372	247.0099	0.72475	224.7635	0.78542	0.01061	-0.16624	401.01	0.57089	455.2055	0.39589	186245.4375	0.85784
003	2019-02-17t2244	1550465169.87	adult	221.8475	165.8564	-37.999	854.7353	73.4517	51330.9312	162272.7554	2564192.2311	1137.1919	0.6183	283.0969	0.38979	232.98	0.28693	0.010624	-0.15299	591.657	0.3756	822.0041	0.31335	213171.9531	0.51615	435.7047	-0.22346	240.7889	0.55068	226.1959	0.86304	0.010624	-0.15211	356.6887	0.084421	409.8094	0.011494	181314.0625	0.6721
003	2019-02-18t0244	1550479569.34	adult	225.8473	169.8562	-33.9992	731.2101	73.1873	40656.8133	128524.0995	1940628.9505	2080.7339	3.9765	296.3559	0.81147	215.1275	-0.35368	0.01061	-0.16611	736.5307	1.7531	1495.9285	3.8694	223452.375	0.96067	488.4729	0.2523	243.1573	0.67118	224.8803	0.81066	0.010624	-0.15159	391.7735	0.58491	430.0605	0.26162	183097.4531	0.79621
003	2019-02-18t0644	1550493969.65	adult	229.8474	173.8563	-29.9991	1077.4221	72.5334	64363.1686	202732.9802	3288513.5986	802.5284	-0.54285	267.2399	-0.0561	224.7112	0.0042842	0.01061	-0.16568	559.0715	0.11119	678.8484	-0.41863	201498.875	0.07867	441.2649	-0.098996	233.7305	0.37004	221.7475	0.66613	0.01061	-0.16465	339.7434	-0.038002	388.6305	-0.11395	176232.7656	0.50506
003	2019-02-18t1044	1550508365.68	adult	233.8463	177.8552	-26.0002	466.4143	85.9193	33952.5367	108876.719	2046163.5838	1061.4984	0.4177	262.4189	-0.19964	210.8162	-0.52928	0.010638	-0.13807	531.3584	-0.13889	843.2516	0.47702	197339	-0.086985	439.2371	-0.073015	221.834	-0.042675	211.2011	0.13896	0.010596	-0.17768	350.0317	0.1532	415.9104	0.22712	167484.6875	0.10117
003	2019-02-18t1444	1550522767.28	adult	237.8468	181.8557	-21.9997	726.123	73.0798	40261.7459	127918.8828	1845742.2697	641.6021	-1.1735	273.1092	0.1585	240.5777	0.65481	0.010596	-0.17834	489.2704	-0.54111	586.7156	-0.91872	206197.4688	0.3175	491.1348	0.46424	234.6253	0.47449	222.6501	0.72925	0.010596	-0.17717	350.2035	0.2144	419.5182	0.32917	177142.0938	0.62938
003	2019-02-18t1844	1550537164.84	adult	241.8461	185.855	-18.0004	844.4176	81.1407	56739.7391	179576.5753	3138366.1353	1185.1796	0.95583	272.5331	0.1564	198.3587	-1.0715	0.010582	-0.19139	753.0896	2.1285	921.2427	0.95421	206035	0.33289	456.5169	0.19722	227.968	0.24612	218.6109	0.52361	0.010624	-0.14954	339.9546	0.12324	399.9867	0.16539	171659.9062	0.37762
003	2019-02-18t2244	1550551565.42	adult	245.8462	189.8551	-14.0002	1077.2966	74.9759	65189.3372	205346.3495	3408656.2378	684.8984	-1.0554	263.8603	-0.13321	225.1544	0.049693	0.010624	-0.15032	495.201	-0.46927	631.6824	-0.67376	198686.7969	0.0042772	468.3558	0.38925	230.9631	0.40384	220.4671	0.62862	0.010596	-0.1761	334.8253	0.10438	409.2589	0.34703	174377.125	0.56686
003	2019-02-19t0244	1550565964.78	adult	249.8461	193.855	-10.0004	902.817	75.332	55901.8351	176354.3035	2980493.0762	1508.2999	2.4247	276.882	0.35376	217.1798	-0.30223	0.010638	-0.13622	623.9381	0.89775	1076.9374	1.9233	208215.2656	0.49282	434.0668	0.088573	236.9338	0.70625	226.7624	0.98811	0.010624	-0.14844	343.7081	0.32227	397.0753	0.26448	178411.1719	0.85041
003	2019-02-19t0644	1550580364.98	adult	253.8461	197.855	-6.0004	994.3012	74.07	58762.4457	185153.6058	3004887.2039	1120.0072	0.8116	276.8649	0.381	231.3762	0.35657	0.010652	-0.12208	570.536	0.35913	932.3578	1.1131	207925.5312	0.51189	386.5921	-0.41862	229.097	0.40365	222.8048	0.77639	0.010596	-0.17498	297.3979	-0.43806	337.4656	-0.5123	172968.2188	0.57901
003	2019-02-19t1044	1550594765.45	adult	257.8462	201.8552	-2.0002	995.7223	73.7586	57522.4256	181213.7743	2876289.6374	1004.3295	0.32222	256.6492	-0.41024	217.5038	-0.30846	0.01061	-0.16239	476.4409	-0.66136	676.9866	-0.40828	193513.5	-0.24616	416.5109	0.0089457	230.4623	0.51683	225.2306	0.9325	0.010681	-0.092642	290.7259	-0.53996	365.6666	-0.047076	172616.2812	0.61101
003	2019-02-19t1444	1550609167.11	dead	261.8467	205.8556	2.0002	934.0697	75.1314	54589.7984	172089.593	2769744.8174
004	2019-02-08t1454	1549659366.18	egg	-1.9881	-53.9782	-229.8355	145.3484	31.4131	3089.2602	9898.016	61027.2222
004	2019-02-08t1852	1549673680.66	larva	1.9881	-50.0019	-225.8593	150.4836	30.9165	3158.0026	10101.0827	61492.7968
004	2019-02-08t2252	1549688081.25	larva	5.9883	-46.0018	-221.8591	151.0463	30.7509	3195.0894	10217.8569	62356.4468
004	2019-02-09t0252	1549702483.38	larva	9.9889	-42.0012	-217.8585	151.0289	30.5306	3172.2243	10145.4874	61511.3285
004	2019-02-09t0652	1549716883.51	larva	13.9889	-38.0011	-213.8585	151.0455	30.8198	3206.7067	10260.0477	62836.0265
004	2019-02-09t1052	1549731281.91	larva	17.9885	-34.0016	-209.859	320.7628	36.9608	7967.8269	25191.7949	185213.2032
004	2019-02-09t1452	1549745683.76	larva	21.989	-30.0011	-205.8584	147.7049	30.8053	3119.1454	9993.1667	61047.2251
004	2019-02-09t1852	1549760082.63	larva	25.9887	-26.0014	-201.8588	445.3566	57.7519	19544.6284	61931.6723	735999.0868
004	2019-02-09t2253	1549774489.95	larva	29.9907	-21.9994	-197.8567	555.9699	15.6944	6573.5337	20674.628	65188.1442
004	2019-02-10t0253	1549788890.08	larva	33.9907	-17.9993	-193.8567	721.5343	58.9018	31683.842	99873.4503	1203818.3088
004	2019-02-10t0653	1549803289.12	larva	37.9905	-13.9996	-189.857	726.2737	52.6094	30402.5276	95824.6406	1082136.5025
004	2019-02-10t1052	1549817686.33	larva	41.9897	-10.0004	-185.8577	808.2372	53.0528	33433.0886	105262.9997	1201115.3102
004	2019-02-10t1453	1549832089.73	larva	45.9906	-5.9994	-181.8568	1035.2184	70.0199	51771.0923	163001.5755	2311213.4024	1910.8379	2.0293	349.8673	0.14471	268.1878	-0.66169	0.010624	-0.15956	908.3508	1.5505	1362.7283	1.7698	263450.0938	0.2427	744.4112	-0.70247	266.1918	-1.0715	211.0557	-1.0595	0.010568	-0.2145	586.9629	-0.74934	662.8928	-0.78001	201507.1719	-0.95648
004	2019-02-10t1852	1549846485.83	larva	49.9896	-2.0005	-177.8579	1024.4936	63.8346	49121.7367	154884.1283	2137442.0097	1133.501	0.23112	314.2106	-0.5362	263.243	-0.78871	0.010582	-0.20019	741.264	0.39913	1061.8157	0.69135	237543.1875	-0.4251	1357.1912	1.2515	331.3036	0.2846	226.0733	-0.56477	0.010596	-0.18741	889.7257	0.89949	1119.024	1.0238	250134.2656	0.4066
004	2019-02-10t2253	1549860889.46	adult	53.9906	2.0005	-173.8569	1117.5671	76.9673	67366.9874	212296.5376	3521454.7056	641.062	-0.9349	362.1219	0.29685	346.4632	0.77855	0.010652	-0.13241	544.368	-0.9631	602.0078	-0.99204	271953.5625	0.38192	507.962	-1.4155	270.1005	-0.92117	252.5837	0.29675	0.010638	-0.14658	431.5843	-1.5231	462.4452	-1.5261	203115.5938	-0.83912
004	2019-02-11t0253	1549875293.22	adult	57.9916	6.0015	-169.8558	1085.511	71.3519	63690.3557	200636.1715	3155667.6697	1701.325	1.5765	367.6573	0.3712	301.8093	-0.091305	0.010596	-0.18678	810.5585	0.85069	1165.1872	1.0747	277581.25	0.4944	1107.3882	0.59369	326.134	0.30181	232.3037	-0.30115	0.010624	-0.16003	808.0346	0.63706	1007.7392	0.74496	245578.9375	0.40734
004	2019-02-11t0653	1549889689.74	adult	61.9906	10.0006	-165.8568	1193.5293	78.812	79398.2791	250282.9385	4404101.2011	537.461	-1.2196	317.7917	-0.56584	315.5549	0.16957	0.010624	-0.15972	456.7293	-1.6026	490.028	-1.4486	239297.1562	-0.47532	504.7027	-1.4098	293.4507	-0.32747	289.4161	1.5318	0.010596	-0.18698	427.7935	-1.5052	457.6561	-1.5274	221555.3125	-0.21252
004	2019-02-11t1044	1549903570.61	adult	65.8464	13.8564	-162.001	1145.7105	73.662	68398.2295	215407.596	3477129.865	872.0594	-0.42522	337.025	-0.2362	288.4458	-0.37481	0.010624	-0.15976	659.0161	-0.21802	799.9365	-0.29932	253779.7969	-0.13926	764.4318	-0.47687	301.0559	-0.10381	246.4695	0.22391	0.010596	-0.18683	634.8349	-0.21949	704.53	-0.42102	227297.2031	0.015299
004	2019-02-11t1444	1549917969.74	adult	69.8462	17.8561	-158.0012	1161.8799	74.009	69978.09	220407.5736	3564087.0027	965.2201	-0.20896	356.9629	0.1122	294.4615	-0.2604	0.01061	-0.17338	764.8846	0.50658	881.697	0.001848	269150	0.22488	929.5612	0.17535	295.0481	-0.16873	217.5876	-0.64381	0.01061	-0.17317	669.6786	0.077288	861.2761	0.35715	222466.25	-0.058759
004	2019-02-11t1844	1549932370.06	adult	73.8463	21.8562	-154.0011	1138.0279	77.608	72478.8039	228380.0406	3899516.5502	1199.396	0.36504	319.9761	-0.58692	232.3415	-1.5266	0.010624	-0.15994	747.3503	0.37734	1082.0666	0.77227	240942	-0.49445	775.3966	-0.33896	274.8523	-0.54252	227.0972	-0.29378	0.010652	-0.13232	583.5453	-0.39483	688.538	-0.37912	206414.0469	-0.46284
004	2019-02-11t2244	1549946770.46	adult	77.8464	25.8563	-150.001	1167.7819	85.3497	78479.2239	247342.2514	4465043.1325	1582.6958	1.3267	343.8713	-0.098161	255.8976	-0.97676	0.010624	-0.16007	807.5558	0.81578	1254.3964	1.4593	258935.0625	0.0023229	951.5345	0.44608	274.3163	-0.43412	214.8703	-0.59078	0.01061	-0.17313	641.8714	0.12211	843.9743	0.49755	206834.5	-0.33014
004	2019-02-12t0244	1549961170.17	adult	81.8463	29.8563	-146.0011	1177.9199	77.9815	73351.4518	231016.3091	3901326.6574	1723.5314	1.6888	361.6212	0.30272	261.0457	-0.77671	0.010624	-0.16015	887.7852	1.4148	1276.465	1.5689	272300.7812	0.40954	1197.1681	1.5835	321.9158	0.75849	238.1327	0.24364	0.010596	-0.18664	781.1547	1.2381	953.1053	1.2035	243046.4375	0.88873
004	2019-02-12t0644	1549975570.52	adult	85.8464	33.8564	-142.001	1177.9122	85.6656	80186.9393	252813.7405	4577834.3269	1272.9418	0.55015	354.33	0.25059	263.2558	-0.62202	0.01061	-0.17376	818.1659	0.96076	1032.0605	0.61059	267164.8125	0.36491	676.5496	-0.47438	282.4521	0.008005	238.4963	0.3553	0.010596	-0.18659	573.9075	-0.076393	637.5375	-0.31764	213251.2969	0.12299
004	2019-02-12t1044	1549989970.15	adult	89.8463	37.8563	-138.0011	1152.3785	81.5293	75482.2935	237830.7855	4195642.2176	1881.5038	2.0872	358.1522	0.41674	264.7461	-0.47257	0.01061	-0.17381	929.5507	1.8016	1242.7522	1.462	270046.75	0.53334	1118.4296	1.5833	288.8586	0.27308	204.6443	-0.6265	0.010624	-0.15949	714.8941	1.0875	941.6641	1.4791	217510.5	0.37352
004	2019-02-12t1444	1550004371.64	adult	93.8467	41.8567	-134.0007	1252.3907	82.7032	81826.0558	257751.5724	4510944.0872	1131.4034	0.18113	350.0321	0.35712	281.1519	0.001271	0.010596	-0.18744	764.1028	0.64782	965.966	0.35278	264274.2188	0.48108	1053.1702	1.4375	295.6436	0.53248	222.9119	0.03093	0.01061	-0.17312	650.3053	0.75193	869.7762	1.2306	222915.3125	0.64455
004	2019-02-12t1844	1550018772.85	adult	97.8471	45.857	-130.0004	1201.8758	83.9275	82035.2535	258492.4037	4752835.5724	1504.5077	1.0963	318.5941	-0.16128	211.5293	-1.4072	0.010624	-0.16045	837.5739	1.2118	1301.3486	1.6752	239901.3438	-0.064367	1109.0471	1.8283	295.5479	0.62005	219.8923	-0.0066662	0.01061	-0.17332	708.6618	1.3171	883.5284	1.4471	222843.1562	0.73249
004	2019-02-12t2244	1550033170.49	adult	101.8464	49.8563	-126.001	881.5056	91.1713	59270.1633	187524.3744	3428606.0546	711.9249	-0.88792	293.3469	-0.57702	260.9996	-0.21559	0.010667	-0.11966	519.9543	-1.0652	615.3926	-1.0414	220010.1875	-0.5103	618.7913	-0.41079	218.6669	-1.0362	184.376	-1.1163	0.010596	-0.18713	442.6158	-0.60886	578.8086	-0.25064	165093.4844	-0.94618
004	2019-02-13t0244	1550047570.37	adult	105.8464	53.8563	-122.001	1240.9026	79.7658	80891.3539	254831.0822	4440632.7504	1343.6649	0.64949	328.131	0.18494	229.1963	-0.83808	0.010568	-0.21479	862.7172	1.4592	1106.6446	0.88328	248395.1406	0.32255	700.5135	0.052261	259.1246	-0.066451	210.9663	-0.22186	0.010582	-0.20092	526.6644	0.12141	641.0988	0.20383	195898.2188	0.049045
004	2019-02-13t0644	1550061970.43	adult	109.8464	57.8563	-118.001	1221.5509	81.5462	78883.8935	248424.5329	4341605.4312	1413.236	0.80305	327.0691	0.24097	244.6702	-0.39918	0.010638	-0.14736	793.1311	0.98538	1174.9263	1.1479	245955.9375	0.3353	692.1063	0.074276	241.9346	-0.40709	191.0249	-0.85964	0.010596	-0.1877	538.2076	0.28867	637.5232	0.25539	182660.5938	-0.30567
004	2019-02-13t1044	1550076371.32	adult	113.8466	61.8566	-114.0008	1193.0155	83.8608	81566.1425	257101.4367	4704911.4145	631.6109	-1.1039	285.7306	-0.52159	254.1303	-0.093878	0.010596	-0.18826	483.933	-1.2425	554.7694	-1.2676	215726.5938	-0.41487	483.4183	-0.92329	230.7795	-0.62147	209.2941	-0.23309	0.01061	-0.17442	397.1226	-0.75107	448.4529	-0.85113	174007.7188	-0.53056
004	2019-02-13t1450	1550091115.05	adult	117.9421	65.9521	-109.9053	1186.945	86.6126	78772.0723	248168.1655	4498039.2074	1243.4337	0.372	337.0649	0.59683	259.5681	0.12344	0.010624	-0.16134	820.7345	1.2576	1099.8848	0.86208	253809.8438	0.70467	603.1556	-0.27128	249.4731	-0.14763	212.4028	-0.10803	0.01071	-0.078948	472.5617	-0.093329	541.9737	-0.21469	186356.3906	-0.10327
004	2019-02-13t1850	1550105520	adult	121.9435	69.9534	-105.9039	1102.8363	83.9156	77182.4354	243430.2365	4519966.3734	1845.8298	1.8152	321.0258	0.34159	238.4868	-0.29797	0.010596	-0.18857	757.4569	0.82851	1357.417	1.8631	242374.4375	0.46286	486.6749	-0.82337	231.6326	-0.52991	202.6456	-0.42999	0.010596	-0.18839	403.2811	-0.58731	451.6317	-0.73053	174882.5781	-0.42856
004	2019-02-13t2250	1550119919.41	adult	125.9433	73.9533	-101.9041	1158.2374	80.38	74543.2329	234812.6038	4104037.0541	1105.8003	0.023414	286.5347	-0.30328	217.027	-0.74939	0.010596	-0.18873	709.8984	0.51619	963.5643	0.34177	216333.6875	-0.19358	637.2087	-0.014387	233.4884	-0.45207	201.5143	-0.45771	0.010652	-0.13427	431.7733	-0.30702	490.454	-0.43975	175349.7812	-0.3786
004	2019-02-14t0250	1550134321	adult	129.9438	77.9537	-97.9036	1208.928	83.3656	79219.5993	249532.4623	4462526.2843	1541.3333	1.0632	324.2893	0.54666	252.6924	0.20452	0.010667	-0.12093	756.0038	0.88368	1015.8181	0.55142	243217	0.62532	596.0922	-0.18872	237.1868	-0.32773	199.7702	-0.50796	0.010596	-0.1888	455.6428	-0.063515	514.8481	-0.24048	179076	-0.22084
004	2019-02-14t0650	1550148718.36	adult	133.943	81.953	-93.9044	1196.7019	83.3328	80079.9804	252365.2102	4578617.1821	1530.0262	1.0368	290.3315	-0.1034	219.0513	-0.57942	0.010596	-0.18916	735.2003	0.76902	1127.3741	1.0017	219200.2812	0.0099352	850.8936	1.1735	256.929	0.20002	210.7622	-0.07999	0.01061	-0.17546	566.3866	0.89404	718.8796	1.1174	193724.5	0.30863
004	2019-02-14t1050	1550163123.35	adult	137.9444	85.9544	-89.903	1179.085	84.0624	78227.6323	246509.2517	4460671.7681	762.8335	-0.83396	278.4559	-0.30028	225.3833	-0.36181	0.01061	-0.17582	591.958	-0.23505	655.1678	-0.84264	209955.7812	-0.19802	485.2921	-0.70348	230.413	-0.42183	204.7609	-0.28465	0.010738	-0.052254	399.8326	-0.42271	450.5674	-0.5729	171657.6562	-0.39221
004	2019-02-14t1450	1550177533.36	adult	141.9472	89.9571	-85.9002	1224.5436	81.7844	79857.2793	251496.3221	4461990.2036	881.9481	-0.54234	293.7384	0.078945	246.8947	0.25583	0.01061	-0.17591	611.4332	-0.056505	826.7252	-0.14536	221478.75	0.18779	624.8359	0.077491	243.3561	-0.052675	205.7901	-0.22767	0.010652	-0.13492	481.3859	0.31394	552.4933	0.14456	182760.4062	0.029528
004	2019-02-14t1850	1550191932.3	adult	145.9469	93.9568	-81.9005	1135.4798	82.9712	74868.0198	235920.9488	4183817.0312	1634.2499	1.3735	318.9352	0.68253	244.4993	0.24878	0.010695	-0.093988	735.5468	0.90388	1172.3205	1.2922	238563.5312	0.74568	461.4776	-0.76575	236.5411	-0.18783	212.8206	0.072374	0.010652	-0.13493	398.9077	-0.33072	438.1478	-0.56993	177642.375	-0.10621
004	2019-02-14t2250	1550206325.77	adult	149.9451	97.955	-77.9023	1239.7596	81.1477	79210.2425	249498.0949	4370141.0614	1565.6016	1.2355	316.3639	0.68261	242.4144	0.2417	0.010767	-0.024621	698.1856	0.6766	1128.4512	1.159	235058.375	0.69921	491.1667	-0.56187	237.6993	-0.11543	211.5646	0.041472	0.01061	-0.17565	397.5424	-0.28843	454.0862	-0.41218	179225.25	-0.0063828
004	2019-02-15t0250	1550220724.29	adult	153.9447	101.9546	-73.9027	1305.0747	83.0981	84572.0876	266319.6112	4715170.1018	1352.6252	0.71885	306.6378	0.51889	236.65	0.12611	0.010624	-0.16206	688.6309	0.65552	1119.7602	1.1713	230898.25	0.62788	392.6334	-1.078	212.4734	-0.75819	202.0884	-0.33193	0.010582	-0.2025	321.0078	-0.91603	358.7206	-1.0287	160629.8906	-0.64362
004	2019-02-15t0650	1550235123.8	adult	157.9445	105.9545	-69.9029	814.4943	79.4054	52363.4564	165920.4542	2778841.3017	1414.849	0.92578	310.4038	0.64467	243.5155	0.33844	0.010596	-0.18866	689.0257	0.7086	1065.1025	0.99177	234354.8438	0.77585	484.7081	-0.50746	221.1895	-0.4889	191.9074	-0.74345	0.010596	-0.18862	384.8306	-0.29594	445.5019	-0.36715	166998.0625	-0.37677
004	2019-02-15t1044	1550249174.88	adult	161.8476	109.8576	-65.9998	1083.3205	86.6063	75260.7674	237339.3099	4418295.7213	1327.8237	0.73256	274.4502	-0.1401	202.1222	-0.79486	0.010596	-0.18831	665.9325	0.57583	940.9572	0.49756	207209.9062	-0.023328	452.6409	-0.65114	219.379	-0.50893	196.5401	-0.54321	0.010681	-0.1065	377.1129	-0.32051	431.0011	-0.42344	164314.8438	-0.44619
004	2019-02-15t1444	1550263574.38	adult	165.8475	113.8574	-61.9999	486.1536	94.6184	27662.5152	89259.583	1491767.2873	1365.7745	0.87637	287.9836	0.20302	232.3376	0.073465	0.010652	-0.13357	613.0682	0.20266	986.4341	0.73908	216275.7188	0.29146	532.4484	-0.12963	222.0314	-0.40433	196.2938	-0.5447	0.010753	-0.037049	383.1614	-0.21699	461.3464	-0.15171	165191.375	-0.38239
004	2019-02-15t1844	1550277974.49	adult	169.8475	117.8575	-57.9999	1112.4134	76.3397	69933.836	220351.1318	3724640.907	1460.3132	1.1818	242.1604	-0.85486	208.1766	-0.60574	0.010596	-0.18742	384.8447	-1.5747	859.7994	0.21258	182831.0938	-0.75092	439.2725	-0.64401	224.0378	-0.3167	205.6171	-0.143	0.010652	-0.13312	360.6546	-0.38466	397.3079	-0.57803	168252.4219	-0.23475
004	2019-02-15t2244	1550292373.95	adult	173.8474	121.8573	-54.0001	1117.8701	79.0833	71819.6831	226276.5657	3920536.2404	562.0365	-1.2954	264.0124	-0.31785	237.2181	0.24722	0.010596	-0.18676	461.297	-0.94773	525.3693	-1.2767	199329.375	-0.20266	505.618	-0.19704	231.0354	-0.085316	202.8556	-0.24136	0.01061	-0.17334	397.1061	0.0069513	454.5282	-0.10661	174200.7188	0.025859
004	2019-02-16t0244	1550306774.38	adult	177.8475	125.8574	-49.9999	625.6553	92.7762	41956.8753	133317.1572	2505301.1633	1252.3989	0.67139	289.2657	0.31104	231.0424	0.083489	0.010596	-0.18617	634.6645	0.46606	978.1262	0.81228	218395.5781	0.43981	485.8096	-0.27166	249.7503	0.48286	223.6641	0.646	0.010624	-0.15918	394.562	0.030485	445.3915	-0.12684	188061.9688	0.59401
004	2019-02-16t0644	1550321174.13	adult	181.8474	129.8574	-46	645.3241	81.1935	39729.5449	126297.9882	2055863.652	1182.1385	0.49735	284.3876	0.21763	225.6379	-0.058554	0.010568	-0.21264	659.5201	0.69329	940.8997	0.66699	215281.4062	0.36378	430.7082	-0.57823	217.4262	-0.40914	201.2919	-0.27613	0.010596	-0.18563	347.1604	-0.39243	379.6706	-0.59089	164156.7812	-0.29558
004	2019-02-16t1044	1550335574.22	adult	185.8474	133.8574	-42	864.4524	79.5687	54729.7153	172910.3358	2922687.6734	852.2269	-0.42775	263.5392	-0.27152	209.5458	-0.52467	0.010582	-0.19871	587.0404	0.13569	766.9822	-0.10823	199235.6406	-0.14475	489.6482	-0.15928	228.0555	-0.07111	205.1357	-0.10094	0.01061	-0.17151	383.1544	0.0093755	429.4836	-0.16015	171953.8438	0.039767
004	2019-02-16t1444	1550349973.82	adult	189.8473	137.8573	-38.0001	462.4795	82.3043	31859.4533	101968.0293	1826592.6092	1106.1803	0.33548	275.0158	0.034456	222.618	-0.12036	0.010652	-0.13055	584.4462	0.1398	890.8376	0.49402	206536.9062	0.12244	417.2859	-0.59372	217.8457	-0.34268	202.8305	-0.18974	0.010596	-0.18457	337.092	-0.41802	375.4873	-0.55237	164473.5156	-0.22727
004	2019-02-16t1844	1550364374.24	adult	193.8474	141.8574	-34	528.9489	98.4159	35096.1217	113564.8711	2053009.0258	709.5685	-0.82852	265.4345	-0.1884	220.576	-0.17187	0.010624	-0.15738	524.0389	-0.33864	626.1731	-0.73424	199872.2188	-0.084884	451.2043	-0.33729	216.2086	-0.37181	202.5727	-0.19837	0.010724	-0.061005	326.9034	-0.49205	380.6675	-0.48065	161291.5938	-0.33406
004	2019-02-16t2244	1550378774.4	adult	197.8475	145.8574	-29.9999	443.0861	81.5735	26850.6699	86656.8078	1378665.3762	958.5385	-0.066197	268.9469	-0.084629	225.866	-3.1289e-05	0.010596	-0.18392	508.173	-0.45565	718.2164	-0.28323	203054.875	0.040553	519.6047	0.16127	214.48	-0.40974	196.9783	-0.44506	0.010624	-0.1564	337.0294	-0.35775	403.481	-0.26324	161503.4531	-0.31114
004	2019-02-17t0244	1550393174.4	adult	201.8475	149.8574	-25.9999	634.3937	89.4145	39739.7298	126713.5927	2119603.5957	549.5543	-1.3213	239.4569	-0.84656	211.552	-0.44895	0.01061	-0.16969	437.2655	-1.0481	516.7583	-1.2467	180550.5312	-0.74409	392.2063	-0.68176	204.7893	-0.69376	195.88	-0.50121	0.010652	-0.12844	301.2145	-0.71373	352.4168	-0.66188	153796.7812	-0.61541
004	2019-02-17t0644	1550407574.09	adult	205.8474	153.8573	-22	644.2856	79.5335	41985.8448	133704.505	2250996.5769	660.2398	-0.98068	244.9963	-0.70185	208.6744	-0.54489	0.010596	-0.18249	463.76	-0.81419	571.4631	-0.9773	184972.1875	-0.58626	357.433	-0.90795	201.5633	-0.7933	194.563	-0.57627	0.010624	-0.15484	286.6624	-0.85504	315.3321	-0.96156	151777.1875	-0.69812
004	2019-02-17t1044	1550421974.31	adult	209.8475	157.8574	-18	590.1737	83.2013	33240.9277	106223.0378	1609848.3403	641.7468	-1.0481	245.9135	-0.68239	212.9699	-0.41097	0.010652	-0.1274	479.8968	-0.66831	579.6763	-0.93635	184681.0156	-0.6007	332.5011	-1.0759	197.381	-0.92862	190.7104	-0.76918	0.010638	-0.14041	266.8512	-1.0639	302.8288	-1.0595	148430.5312	-0.84217
004	2019-02-17t1444	1550436374.59	adult	213.8475	161.8575	-13.9999	697.1449	85.0959	42373.0564	134752.6539	2173005.5083
004	2019-02-17t1844	1550450774.5	adult	217.8475	165.8575	-9.9999	730.9033	89.9928	46191.8196	146851.0294	2485346.817
004	2019-02-17t2244	1550465174.53	adult	221.8475	169.8575	-5.9999	708.3562	82.1518	41966.8193	133285.3665	2105429.7
004	2019-02-18t0244	1550479574.02	adult	225.8474	173.8573	-2	697.8305	91.012	43274.9254	137884.5783	2320089.8685
004	2019-02-18t0644	1550493974.26	dead	229.8475	177.8574	2	634.0084	83.1614	34450.3817	109543.2335	1670792.6051
005	2019-02-08t1454	1549659370.66	larva	0	-49.9782	-265.8346	156.1039	28.5707	3048.1274	9715.5706	55008.3208
005	2019-02-08t1852	1549673685.18	larva	3.9763	-46.002	-261.8584	173.1444	28.4035	3288.5558	10460.2175	58341.7644
005	2019-02-08t2252	1549688085.86	larva	7.9764	-42.0018	-257.8582	153.6415	28.9478	3041.4475	9703.112	55687.4253
005	2019-02-09t0252	1549702488.11	larva	11.9771	-38.0012	-253.8576	164.4829	28.3352	3151.0764	10037.3914	56158.5843
005	2019-02-09t0652	1549716887.97	larva	15.977	-34.0012	-249.8576	153.6917	28.7619	3033.7309	9681.3623	55381.4219
005	2019-02-09t1052	1549731286.48	larva	19.9766	-30.0016	-245.858	256.6137	37.0288	6403.0788	20307.8326	150049.8893
005	2019-02-09t1452	1549745688.33	larva	23.9771	-26.0011	-241.8575	409.0078	31.8377	10549.4123	33267.8456	229935.0089
005	2019-02-09t1852	1549760087.15	larva	27.9768	-22.0014	-237.8578	574.0487	54.7392	24067.99	76055.6958	854781.2701
005	2019-02-09t2253	1549774494.39	larva	31.9788	-17.9994	-233.8558	545.3958	46.884	20621.2287	65068.6104	661951.3396
005	2019-02-10t0253	1549788894.78	larva	35.9789	-13.9993	-229.8557	723.1566	49.7352	29657.7137	93535.38	1007159.2691
005	2019-02-10t0653	1549803293.61	larva	39.9786	-9.9996	-225.8561	1024.4503	57.6249	41638.3974	131083.63	1506428.0772
005	2019-02-10t1052	1549817690.96	larva	43.9779	-6.0004	-221.8568	934.7738	60.1709	46301.4725	145866.0658	1920835.1633
005	2019-02-10t1453	1549832094.15	larva	47.9787	-1.9995	-217.8559	1128.769	68.3303	61556.9352	193810.5229	2851674.7833	653.1418	-0.88123	309.5729	-0.59965	280.617	-0.44537	0.010582	-0.20016	564.043	-0.80045	627.5878	-0.8723	234037.1406	-0.4905	944.3396	-0.069836	312.2702	-0.12717	227.8099	-0.52449	0.01061	-0.17395	747.3399	0.10854	858.183	-0.017697	235451.7656	-0.020314
005	2019-02-10t1852	1549846490.41	adult	51.9777	1.9995	-213.8569	1160.5942	71.8495	65333.4668	205682.5028	3161344.2002	826.5986	-0.49097	376.8751	0.57861	346.5696	0.78387	0.010596	-0.18672	664.7948	-0.13055	736.4799	-0.49313	284540.7188	0.70385	1256.9709	0.9722	372.1416	1.1515	258.2465	0.45653	0.010681	-0.10563	953.9181	1.2935	1140.2176	1.1498	278734.0625	1.2254
005	2019-02-10t2253	1549860893.88	adult	55.9787	6.0004	-209.856	1082.956	90.9744	73941.8344	233690.7381	4199299.7092	1849.3451	1.9227	406.7242	1.094	349.943	0.84387	0.010596	-0.18676	874.7573	1.2962	1429.0734	2.0441	307076.8125	1.2305	1261.548	1.0658	353.7198	0.84396	251.9881	0.29632	0.010638	-0.14651	961.4571	1.4483	1126.0221	1.1858	265997.25	0.94605
005	2019-02-11t0253	1549875297.95	adult	59.9798	10.0016	-205.8548	1123.2346	73.6925	67560.8755	212821.4779	3426594.3959	1762.0707	1.7267	425.3882	1.415	377.5059	1.3839	0.010596	-0.1868	824.7907	0.94426	1174.2993	1.1108	321168.125	1.5589	1117.3052	0.6631	363.6505	1.1301	260.3405	0.59769	0.010638	-0.14636	854.36	0.95306	967.2144	0.61715	273465.2188	1.2362
005	2019-02-11t0653	1549889694.17	adult	63.9788	14.0005	-201.8559	1213.5023	76.8356	77548.5395	244404.6868	4196395.4806	791.4073	-0.61469	370.1413	0.38369	325.2125	0.35925	0.01061	-0.1733	641.4657	-0.3333	701.1076	-0.66596	279086.5625	0.49974	917.9313	0.042287	326.9598	0.42383	254.7948	0.46577	0.01061	-0.17337	735.9937	0.35539	810.8107	0.0203	246527.6719	0.5414
005	2019-02-11t1044	1549903575.03	adult	67.8345	17.8563	-198.0001	1216.377	76.1008	75875.5241	238962.6448	4012954.2044	798.0145	-0.6127	307.6774	-0.79	269.645	-0.75724	0.010554	-0.22725	594.1693	-0.67543	716.484	-0.62245	233219.4688	-0.66351	1188.8713	1.0817	318.2178	0.3045	220.4154	-0.57582	0.010624	-0.15966	791.4196	0.7931	941.5802	0.67911	239618	0.41171
005	2019-02-11t1444	1549917974.27	adult	71.8343	21.8561	-194.0003	1190.719	75.5397	76601.8027	241353.8877	4114710.674	1227.7317	0.43539	354.7928	0.064321	301.7946	-0.11093	0.010596	-0.18696	778.3488	0.59644	1051.9914	0.6536	267868.5312	0.18546	1095.0883	0.8326	319.4853	0.40962	231.7576	-0.1737	0.01061	-0.17313	765.1033	0.74404	980.6798	0.96549	240891.9062	0.52833
005	2019-02-11t1844	1549932374.75	adult	75.8345	25.8562	-190.0002	1277.6394	78.1232	81390.1091	256333.5404	4393152.5272	689.8338	-0.9115	322.3254	-0.52508	291.2325	-0.28801	0.010596	-0.1871	558.8612	-0.93981	636.1395	-0.96368	243355.6562	-0.41545	955.2674	0.40268	302.3078	0.12864	229.6119	-0.17183	0.010596	-0.18665	647.1466	0.089985	822.4833	0.32552	228242.4219	0.25142
005	2019-02-11t2244	1549946775.07	adult	79.8346	29.8563	-186.0001	1193.5618	79.7358	78106.4729	246068.777	4326871.8536	1962.9772	2.2891	413.7646	1.2403	349.3523	1.0023	0.010638	-0.14652	828.8962	0.98018	1306.575	1.6763	311150.9375	1.3531	1303.8713	1.931	312.8885	0.49154	222.3174	-0.30637	0.01061	-0.17312	741.9581	0.88351	970.4879	1.2096	235917.9375	0.60883
005	2019-02-12t0244	1549961174.88	adult	83.8345	33.8563	-182.0001	1256.2511	90.8854	89388.8064	281701.7641	5422195.0682	1073.297	0.044255	297.3699	-0.86487	221.8172	-1.5443	0.010624	-0.16017	728.8803	0.3053	906.7228	0.1043	223919.5469	-0.77841	1030.478	0.96881	280.9348	-0.090545	208.1158	-0.65449	0.010652	-0.13228	633.8889	0.27989	870.7141	0.8532	210982.0312	-0.0099866
005	2019-02-12t0644	1549975575.02	adult	87.8345	37.8563	-178.0001	1210.4473	80.135	81317.9381	256234.747	4581970.4622	1228.0149	0.43546	335.0092	-0.069663	280.6539	-0.1963	0.01061	-0.17378	648.7777	-0.23235	866.9626	-0.046695	252596.9062	0.038381	867.9531	0.40737	306.7319	0.61228	228.2878	0.079705	0.010638	-0.14588	647.477	0.52269	760.7046	0.40946	230662.3906	0.70944
005	2019-02-12t1044	1549989974.81	adult	91.8345	41.8563	-174.0002	1292.9993	86.7763	91513.4881	288448.0812	5414710.6017	1467.4247	1.0345	366.6912	0.62786	305.7351	0.46571	0.010638	-0.14669	789.0497	0.8104	1091.7615	0.85707	275751.75	0.72901	623.627	-0.57811	239.5446	-0.77462	180.7174	-1.35	0.01061	-0.17307	516.2217	-0.30542	574.3609	-0.50475	180616.6562	-0.684
005	2019-02-12t1444	1550004376.27	adult	95.8349	45.8567	-169.9998	1155.0704	82.4657	81009.5971	255432.1665	4758429.3742	1395.0994	0.83534	396.1385	1.2937	337.3972	1.2866	0.010624	-0.1604	854.198	1.3155	1168.0278	1.1538	298292.2812	1.4148	901.5034	0.7973	301.528	0.71151	229.7624	0.2828	0.010624	-0.15963	658.1723	0.87456	800.7791	0.90164	227050.5938	0.8169
005	2019-02-12t1844	1550018777.44	adult	99.8352	49.857	-165.9994	1312.0389	85.0974	87786.656	276465.0474	5020343.5232	916.6829	-0.37561	309.7333	-0.29376	267.1647	-0.13115	0.010596	-0.1876	629.1505	-0.28456	769.0689	-0.43468	233848.6406	-0.18274	870.1122	0.75131	296.5332	0.68107	230.8764	0.37256	0.010582	-0.20047	642.7688	0.8741	774.3721	0.86459	224179.125	0.81214
005	2019-02-12t2244	1550033175.01	adult	103.8345	53.8563	-162.0001	1256.2594	86.3957	87457.4895	275504.7693	5201566.5501	704.1742	-0.9118	316.4852	-0.084528	282.0223	0.30681	0.010624	-0.16066	575.7604	-0.64701	632.0843	-0.97614	238313.375	0.013556	752.2221	0.26871	278.563	0.34362	226.0382	0.25577	0.010624	-0.16019	557.2789	0.31563	658.3111	0.26713	209757.9375	0.44195
005	2019-02-13t0244	1550047575.02	adult	107.8345	57.8563	-158.0001	1279.8889	82.9534	88382.6842	278400.76	5166957.8327	636.2274	-1.0858	287.4174	-0.5897	247.94	-0.36822	0.01061	-0.17442	534.8081	-0.91812	583.963	-1.1627	216712.7031	-0.49199	740.5663	0.28289	286.8807	0.59062	228.9398	0.38383	0.010638	-0.14687	561.5401	0.4322	633.7386	0.19649	215734.2812	0.68389
005	2019-02-13t0644	1550061975.16	adult	111.8346	61.8564	-154.0001	1374.6147	86.3495	87729.5297	276435.4563	5004189.7121	1595.2554	1.2392	373.6627	1.2189	291.2593	0.72353	0.010624	-0.16106	830.1751	1.2739	1200.4589	1.2486	281368.0312	1.3373	1062.8035	1.965	306.4572	1.095	235.5212	0.63427	0.01061	-0.1743	645.0189	1.1629	839.7826	1.5378	231068.6875	1.2144
005	2019-02-13t1044	1550076376.03	adult	115.8348	65.8566	-149.9998	1241.4553	94.3689	93603.6023	295161.5562	5903146.6308	974.7	-0.27348	309.2338	-0.010987	246.3148	-0.23785	0.010582	-0.20181	736.6477	0.62493	873.4025	-0.020342	233780.7188	0.11321	671.0204	0.045549	277.8329	0.48827	230.2455	0.4894	0.010582	-0.20153	556.144	0.53158	625.5029	0.27296	210041.6406	0.61524
005	2019-02-13t1450	1550091119.72	adult	119.9303	69.9521	-145.9044	1217.248	85.335	86354.5295	272189.6211	5148431.0401	1688.911	1.4458	353.511	0.97051	282.1841	0.7062	0.01061	-0.17495	777.1716	0.95737	1137.8045	1.0143	266547.3125	1.0934	895.6036	1.2382	304.5569	1.1682	219.9801	0.16575	0.01061	-0.17472	688.5324	1.6524	836.0006	1.652	229635.9062	1.2891
005	2019-02-13t1850	1550105524.77	adult	123.9317	73.9535	-141.903	1269.3283	90.2524	93330.3357	294238.3618	5751790.8011	1283.5083	0.45897	329.4625	0.55187	262.3671	0.32075	0.010624	-0.16155	749.6026	0.79081	1088.4383	0.82692	248085.25	0.65827	1275.8188	3.235	326.1351	1.7404	253.321	1.3699	0.010624	-0.16137	768.5735	2.3639	954.3903	2.4651	245579.7656	1.8602
005	2019-02-13t2250	1550119924.07	adult	127.9315	77.9533	-137.9031	1270.9078	89.2182	90172.7429	284088.9516	5451570.0318	1599.9229	1.2123	317.9973	0.38337	243.801	-0.054899	0.010695	-0.093379	786.6341	1.092	1046.3082	0.669	237861.9375	0.44251	1062.2603	2.1935	310.6031	1.4315	233.9715	0.72411	0.010596	-0.18869	740.56	2.2109	915.2304	2.2841	234505.375	1.5678
005	2019-02-14t0250	1550134325.72	adult	131.932	81.9537	-133.9027	1348.8127	84.5158	90791.8155	285917.3211	5290484.3255	1010.4855	-0.21805	337.6082	0.86071	294.2666	1.2935	0.010667	-0.12105	618.9581	-0.090752	735.2229	-0.53496	253206.1094	0.94287	917.0751	1.4943	307.9316	1.4315	238.2062	0.92391	0.010568	-0.21585	684.7825	1.8289	823.0164	1.7585	233104.25	1.5894
005	2019-02-14t0650	1550148723.01	adult	135.9312	85.953	-129.9034	1248.4233	86.2273	86097.2819	271266.5035	5084507.5316	861.8271	-0.58749	320.7907	0.57191	279.2386	0.99926	0.010652	-0.13493	601.9451	-0.18012	735.9988	-0.52656	240913.8438	0.66053	1065.5358	2.3268	312.351	1.6125	235.8412	0.88562	0.010624	-0.162	698.713	2.0173	884.0225	2.2187	235200.3438	1.7336
005	2019-02-14t1050	1550163128	adult	139.9326	89.9544	-125.9021	1264.6813	87.0488	89722.6724	282651.499	5410766.2822	1208.948	0.26783	292.2889	0.023723	233.3486	-0.12492	0.010681	-0.10771	694.4963	0.53278	979.2637	0.45476	218924.375	0.089082	966.3404	1.8714	308.5088	1.5922	248.9144	1.4445	0.010596	-0.18922	654.1251	1.729	845.0572	2.0412	232924.1562	1.7359
005	2019-02-14t1450	1550177538.23	adult	143.9354	93.9572	-121.8992	1309.518	88.8032	91189.4713	287182.145	5508020.668	1188.3245	0.23041	292.8272	0.091075	230.4424	-0.14612	0.010638	-0.14879	700.8286	0.62302	964.1964	0.42297	220206.0938	0.18302	643.9068	0.20177	259.0181	0.37973	213.8664	0.10656	0.010596	-0.18927	502.2568	0.52295	599.8286	0.48729	195558.6562	0.50425
005	2019-02-14t1850	1550191937.19	adult	147.9351	97.9569	-117.8995	1266.9879	83.9363	83869.1523	264108.512	4808947.527	1282.7839	0.49238	331.8483	0.99467	265.5625	0.84154	0.010582	-0.2029	772.794	1.2072	1051.3236	0.81644	250877.2812	1.1395	827.8057	1.2711	285.7309	1.1373	230.3687	0.79316	0.01061	-0.1757	582.5703	1.2878	716.1879	1.3465	215441.0625	1.2664
005	2019-02-14t2250	1550206330.45	adult	151.9333	101.955	-113.9014	1254.0721	84.7977	85853.1978	270588.2897	4943434.1721	1440.0901	0.93167	305.0395	0.45438	241.024	0.21952	0.01061	-0.17566	700.5542	0.72047	1096.9749	1.0538	229999.7812	0.5711	831.7901	1.3809	283.9295	1.148	230.9361	0.83966	0.010638	-0.14834	562.7178	1.1981	685.7916	1.2253	213515	1.258
005	2019-02-15t0250	1550220729.06	adult	155.9329	105.9547	-109.9018	1258.1036	83.9828	84369.6495	265789.6962	4888845.2946	1387.819	0.83243	342.4411	1.3454	287.2181	1.5291	0.010638	-0.14821	673.5941	0.56609	974.4374	0.57937	257515.7188	1.4583	790.2849	1.2306	276.7094	1.0095	235.4501	1.05	0.01061	-0.17525	530.1981	0.98799	624.388	0.87594	208638.9062	1.1389
005	2019-02-15t0650	1550235128.51	adult	159.9327	109.9545	-105.9019	1296.5633	83.4822	84511.1459	266085.9683	4780148.5146	1198.8361	0.36761	294.188	0.29925	230.894	0.0058133	0.010596	-0.18855	672.3126	0.60412	926.7365	0.41499	222111.9062	0.42426	689.433	0.71878	279.4503	1.1366	237.852	1.1706	0.010582	-0.20194	505.1923	0.83338	590.9414	0.70886	211264.4062	1.29
005	2019-02-15t1044	1550249179.6	adult	163.8358	113.8576	-101.9988	1264.1366	84.8716	84603.228	266421.6331	4906201.54	1308.238	0.69943	325.6726	1.0625	265.8965	1.013	0.010638	-0.14742	725.614	1.0628	953.7528	0.57367	244905.8125	1.1736	771.5877	1.2736	270.9244	0.946	218.2983	0.37026	0.010652	-0.13376	532.1842	1.1513	685.0827	1.4636	203464.2188	1.0454
005	2019-02-15t1444	1550263579.08	adult	167.8357	117.8574	-97.999	1237.9135	90.4291	88539.9658	279097.9636	5425578.8864	552.4312	-1.3332	277.4096	-0.033026	260.7879	0.89433	0.010652	-0.13328	441.3002	-1.1352	504.6103	-1.3878	208334.5938	0.051983	546.2606	-0.023159	264.2663	0.79814	232.7536	0.98816	0.01061	-0.17409	459.7628	0.52819	509.8044	0.22976	199256.7812	0.92537
005	2019-02-15t1844	1550277979.17	adult	171.8357	121.8575	-93.999	1320.0853	83.3527	86536.1722	272399.808	4959730.8794	1682.7416	1.8223	274.847	-0.069937	211.9381	-0.4923	0.010624	-0.16	684.1498	0.81594	1100.9162	1.3175	206959.7656	0.032594	644.1823	0.62384	260.4772	0.73118	219.2243	0.43583	0.01061	-0.17365	480.6706	0.78453	587.6518	0.86614	196399.7812	0.85714
005	2019-02-15t2244	1550292378.6	adult	175.8355	125.8573	-89.9991	1272.8723	85.1798	86294.6168	271762.1251	5040472.6112	1631.2922	1.7231	289.5185	0.30423	225.142	-0.096248	0.010624	-0.15937	721.5489	1.1468	1148.1115	1.5703	218007.4531	0.41376	543.4056	0.059752	242.268	0.25119	204.5358	-0.16378	0.010624	-0.15949	437.1502	0.41857	490.1486	0.18722	182427.8281	0.35882
005	2019-02-16t0244	1550306779.07	adult	179.8357	129.8574	-85.999	1207.3514	84.7431	82729.6239	260630.9839	4842773.972	1027.4771	0.043406	305.0694	0.70726	244.2382	0.48065	0.010582	-0.1994	733.8042	1.2781	906.3525	0.49506	230632.4688	0.85449	675.4068	0.93598	257.1964	0.71451	219.4549	0.47875	0.010638	-0.14524	479.4562	0.88489	563.4754	0.80024	193411.6562	0.81911
005	2019-02-16t0644	1550321178.77	adult	183.8356	133.8574	-81.9991	1289.144	84.461	85993.6542	270847.1489	4949549.2772	827.954	-0.50821	310.2039	0.86409	267.8175	1.2018	0.010582	-0.19894	593.0906	0.17036	747.6435	-0.21104	234514.1875	1.0154	675.6315	1.0034	265.0625	0.9811	223.605	0.67087	0.010695	-0.089869	507.4486	1.2223	592.4352	1.0866	198266.75	1.0479
005	2019-02-16t1044	1550335578.87	adult	187.8356	137.8574	-77.999	1152.4057	83.1032	81962.3415	258837.07	4847117.0114															689.5935	1.1604	278.9781	1.4281	229.2528	0.92722	0.010596	-0.1848	555.3131	1.7699	616.5143	1.3419	210628.4844	1.5753
005	2019-02-16t1444	1550349978.44	adult	191.8355	141.8573	-73.9992	1218.0815	81.5925	83725.2882	263927.9291	4797280.281	826.1447	-0.48427	300.0292	0.67451	241.3641	0.45674	0.010582	-0.19819	650.5222	0.69864	754.615	-0.13506	226822.0469	0.82353	532.5901	0.18487	259.3784	0.89304	230.1283	0.98031	0.010624	-0.15724	454.9585	0.80878	502.1102	0.48343	195311.9531	1.0104
005	2019-02-16t1844	1550364378.87	adult	195.8356	145.8574	-69.999	1230.8964	84.3875	85796.0107	270313.0305	5087316.6253	1090.5833	0.32506	282.5285	0.25547	231.3385	0.16509	0.010582	-0.19772	562.6622	-0.0068422	815.2037	0.1713	213591.5625	0.3967	587.1472	0.59623	257.2313	0.8624	215.4423	0.35676	0.01061	-0.17028	463.0372	0.94557	516.8644	0.65134	193952.4062	0.99027
005	2019-02-16t2244	1550378778.98	adult	199.8356	149.8574	-65.999	1265.8345	83.7445	84821.9739	267120.1466	4906627.7276	1283.3196	0.94045	291.0378	0.49563	239.685	0.4389	0.010568	-0.21055	614.2316	0.45038	932.3264	0.75529	220315.6406	0.65399	566.9116	0.50769	244.6219	0.51097	209.9208	0.11542	0.01061	-0.16961	428.2783	0.63043	504.6602	0.59941	184444.9062	0.63398
005	2019-02-17t0244	1550393179.04	adult	203.8357	153.8574	-61.999	1354.1015	82.9838	89722.179	282729.7678	5125628.6296	1168.6082	0.61417	297.0404	0.67719	245.7459	0.64884	0.010638	-0.14218	585.598	0.22982	912.4035	0.68397	223374.375	0.78863	645.9923	1.1145	257.0963	0.92323	220.5652	0.5829	0.01061	-0.16884	489.0922	1.3455	569.4599	1.2048	193850.5938	1.0539
005	2019-02-17t0644	1550407578.74	adult	207.8356	157.8573	-57.9991	1276.6439	83.5706	86280.1581	271699.223	5014867.3196	628.8173	-1.0845	259.292	-0.31823	221.3385	-0.13371	0.01061	-0.16858	533.9475	-0.20017	590.4196	-0.88344	195506.1719	-0.20312	601.4207	0.85934	239.5882	0.40555	209.8152	0.099477	0.010624	-0.15442	421.3709	0.66003	501.2182	0.6745	180409.9219	0.51908
005	2019-02-17t1044	1550421978.99	adult	211.8356	161.8574	-53.999	1246.1237	84.9391	85739.5673	270140.0174	5034782.4038	986.225	0.068613	296.042	0.69925	253.4908	0.9456	0.010624	-0.15432	585.7561	0.27103	841.0154	0.37058	222919.625	0.82545	543.7036	0.49448	227.208	0.031849	205.2162	-0.1175	0.01061	-0.16722	386.1857	0.31364	462.6168	0.38474	171314.8125	0.15139
005	2019-02-17t1444	1550436379.33	adult	215.8357	165.8575	-49.9989	1216.2629	87.7173	82575.958	260117.5947	4858563.6366	928.3157	-0.11234	270.2878	-0.0024784	225.2106	0.0011461	0.010681	-0.099093	553.2218	-0.0015704	728.757	-0.18208	202445.5312	0.071561	421.2921	-0.38486	228.2139	0.084351	216.6631	0.40509	0.010596	-0.18008	348.9887	-0.075303	404.305	-0.10328	172301.5312	0.21687
005	2019-02-17t1844	1550450779.24	adult	219.8357	169.8575	-45.9989	1224.7436	82.1957	83769.4339	263956.6681	4806986.6575	1270.1443	1.0587	297.4825	0.79625	230.4155	0.18993	0.010638	-0.13962	701.6364	1.3682	1069.0872	1.5755	223706.8438	0.91729	453.0587	-0.1043	225.7188	0.021918	208.3323	0.012601	0.010596	-0.17949	353.3166	0.019463	408.2324	-0.025675	170417.6562	0.15586
005	2019-02-17t2244	1550465179.28	adult	223.8357	173.8575	-41.9989	1335.8843	83.8291	88992.3838	280183.4212	5080308.6735	912.4543	-0.15307	266.2416	-0.10073	232.959	0.29303	0.010596	-0.17986	527.3129	-0.21015	682.3414	-0.40716	201012.4375	0.039118	402.9719	-0.47261	215.1498	-0.3246	202.812	-0.25852	0.010596	-0.17895	320.8376	-0.34378	362.2237	-0.43661	162438.0781	-0.19339
005	2019-02-18t0244	1550479578.75	adult	227.8356	177.8574	-37.9991	1261.6414	84.0134	86224.7161	271564.2243	5076445.3405	623.333	-1.1817	244.58	-0.75368	208.1685	-0.61417	0.01061	-0.16589	484.2734	-0.60362	588.544	-0.89885	184413.3438	-0.63482	464.0234	0.072756	218.8294	-0.1803	206.8582	-0.07003	0.010681	-0.09669	326.3187	-0.23675	377.2856	-0.25147	163903.25	-0.10701
005	2019-02-18t0644	1550493978.97	adult	231.8356	181.8574	-33.999	1292.9294	81.7463	86216.1826	271482.3446	4945688.4595
005	2019-02-18t1044	1550508375.14	adult	235.8346	185.8564	-30.0001	1330.4803	83.1933	88463.0832	278496.6324	5076573.4941
005	2019-02-18t1444	1550522776.76	adult	239.835	189.8568	-25.9996	1322.2307	83.1712	88495.6131	278618.2781	5087358.2014
005	2019-02-18t1844	1550537174.37	adult	243.8344	193.8561	-22.0003	1246.73	80.9871	82081.6212	258627.443	4546251.2972
005	2019-02-18t2244	1550551574.83	adult	247.8345	197.8563	-18.0002	1158.0582	80.4574	78681.6926	248007.5753	4487091.8409
005	2019-02-19t0244	1550565974.11	adult	251.8343	201.8561	-14.0004	1133.5222	84.4907	78239.8911	246596.3218	4610610.4989
005	2019-02-19t0644	1550580374.29	adult	255.8343	205.8561	-10.0003	1179.9562	86.3231	80909.7229	254908.4274	4779040.2178
005	2019-02-19t1044	1550594774.75	adult	259.8345	209.8562	-6.0002	1102.115	87.0974	75968.3252	239467.2554	4507075.9875
005	2019-02-19t1444	1550609176.4	adult	263.8349	213.8567	-1.9997	1096.1493	86.1494	74486.5642	234788.0566	4352855.4203
005	2019-02-19t1844	1550623574.38	dead	267.8344	217.8561	1.9997	1077.3684	85.6412	72201.227	227582.9569	4172817.462
006	2019-02-08t1454	1549659375.09	egg	-1.9881	-53.9783	-245.8345	478.8335	40.632	15486.8459	48865.6714	423265.0916
006	2019-02-08t1852	1549673689.61	larva	1.9881	-50.002	-241.8583	536.681	39.3283	15794.6081	49825.1882	407252.4342
006	2019-02-08t2252	1549688090.23	larva	5.9883	-46.0018	-237.8581	529.4119	38.9106	14975.8124	47310.5351	375803.9865
006	2019-02-09t0252	1549702492.51	larva	9.9889	-42.0012	-233.8575	521.1853	38.9824	14993.7017	47306.8847	376983.1104
006	2019-02-09t0652	1549716892.36	larva	13.9889	-38.0012	-229.8575	528.3693	39.4764	15432.9571	48677.9956	393666.0553
006	2019-02-09t1052	1549731290.88	larva	17.9885	-34.0017	-225.8579	542.4533	39.5334	16019.1391	50562.4934	411867.6296
006	2019-02-09t1452	1549745692.79	larva	21.989	-30.0011	-221.8574	531.8798	38.0096	15157.8058	47821.5708	374518.902
006	2019-02-09t1852	1549760091.53	larva	25.9887	-26.0015	-217.8578	549.9068	39.7097	16440.9405	51869.1503	428566.0079
006	2019-02-09t2253	1549774499.03	larva	29.9907	-21.9994	-213.8557	558.051	39.2899	16619.7669	52447.2811	430788.4283
006	2019-02-10t0253	1549788899.36	larva	33.9908	-17.9993	-209.8556	633.99	44.7214	22604.2196	71321.3441	664321.3518
006	2019-02-10t0653	1549803298.23	larva	37.9905	-13.9996	-205.8559	846.8973	50.8906	35289.2699	111168.3556	1246303.0419
006	2019-02-10t1052	1549817695.53	larva	41.9898	-10.0004	-201.8566	891.3778	51.0511	38722.449	121994.7281	1395570.2872
006	2019-02-10t1453	1549832098.64	larva	45.9906	-5.9995	-197.8558	1053.2148	64.3334	52524.9194	165394.4277	2225743.9715	1018.1031	-0.030844	384.5657	0.76717	357.6377	1.0102	0.010582	-0.20014	802.5565	0.83129	944.4696	0.27147	290731.6875	0.90307	1654.7114	2.0877	368.3346	0.97248	255.7935	0.33642	0.010624	-0.16046	956.1053	1.1545	1246.2274	1.4265	277355.9375	1.0839
006	2019-02-10t1852	1549846495.02	larva	49.9896	-2.0005	-193.8568	1178.476	70.9494	66674.3346	209922.2157	3244717.0952	742.1807	-0.68185	325.1252	-0.33935	307.996	0.058462	0.01061	-0.17317	572.9792	-0.74924	656.9564	-0.77465	245144.4219	-0.24009	802.1424	-0.49615	320.1482	0.057573	246.3407	0.068575	0.01061	-0.17388	695.2541	-0.13564	760.4756	-0.37278	241391.7344	0.1674
006	2019-02-10t2253	1549860898.68	adult	53.9906	2.0005	-189.8558	1212.9011	70.0766	68759.3854	216447.6868	3349713.4347	935.6272	-0.23996	322.4367	-0.42269	271.2455	-0.66357	0.010596	-0.18674	746.1113	0.41902	860.9671	-0.043839	243439.6875	-0.31591	852.618	-0.29906	322.326	0.15895	255.4494	0.38642	0.010681	-0.10556	684.1379	-0.13443	778.1615	-0.25815	241422.1562	0.22615
006	2019-02-11t0253	1549875302.48	adult	57.9917	6.0016	-185.8547	1164.3034	78.0498	70486.0899	222018.8836	3615466.3108	1159.2174	0.28354	362.9772	0.28588	310.7581	0.082542	0.01061	-0.17325	766.4506	0.54727	1010.5377	0.50207	273684.8438	0.3985	918.0429	-0.038377	325.5508	0.28956	252.202	0.32244	0.01061	-0.1736	720.7943	0.14092	813.8675	-0.059182	245465.2812	0.40413
006	2019-02-11t0653	1549889698.7	adult	61.9907	10.0005	-181.8558	1171.0055	76.144	72721.4718	229134.2738	3856819.6432	1591.2993	1.3202	462.7334	2.0917	405.3677	1.9386	0.010811	0.019956	914.695	1.5611	1148.8902	1.0178	342422.6875	2.0776	904.9838	-0.030325	332.4288	0.50492	259.7585	0.60051	0.010596	-0.18698	736.0504	0.31137	861.1873	0.20463	250983.7656	0.63282
006	2019-02-11t1044	1549903579.61	adult	65.8465	13.8563	-178	1218.6389	79.1331	77327.3362	243680.3476	4157715.6768	771.4407	-0.67009	381.2614	0.57952	349.9745	0.85392	0.010596	-0.18685	673.3033	-0.11891	728.6289	-0.56905	287852.3125	0.70914	729.3969	-0.6016	306.1656	0.007045	258.5357	0.60374	0.010681	-0.10511	620.6408	-0.30625	685.9041	-0.50384	229318	0.074284
006	2019-02-11t1444	1549917978.76	adult	69.8462	17.8561	-174.0002	1190.1286	82.8076	78555.0422	247631.6226	4359589.241	694.0594	-0.87578	345.3344	-0.10345	324.4595	0.34717	0.010596	-0.18691	606.4842	-0.5971	666.1901	-0.82247	260727.4688	0.01394	826.2381	-0.20583	310.1342	0.16393	238.6057	0.019613	0.010753	-0.035879	676.0323	0.11774	786.8859	0.013148	230739.875	0.18675
006	2019-02-11t1844	1549932379.31	adult	73.8464	21.8562	-170	1239.1387	79.2001	79043.1832	248967.08	4255322.667	860.9661	-0.47797	388.9051	0.69604	347.4948	0.83179	0.01061	-0.17351	674.576	-0.132	769.9199	-0.4378	293234.4062	0.82015	727.7184	-0.52149	300.4714	0.029618	242.4828	0.1925	0.010624	-0.15956	600.411	-0.2829	648.611	-0.5715	226255	0.13359
006	2019-02-11t2244	1549946779.65	adult	77.8465	25.8563	-165.9999	1388.6577	80.8746	86365.0637	271877.9458	4699972.884	551.6774	-1.2651	291.5691	-1.0744	280.7721	-0.4636	0.010554	-0.22754	463.6853	-1.6045	498.8001	-1.5091	221009.375	-0.95386	647.7602	-0.75919	273.7621	-0.4465	219.6543	-0.43963	0.01061	-0.17313	552.1234	-0.49055	608.0337	-0.68074	206416.6562	-0.34271
006	2019-02-12t0244	1549961179.48	adult	81.8464	29.8563	-162	1241.0911	72.785	77672.4035	244685.1467	4042786.4314	882.7482	-0.43756	370.9626	0.47787	317.1184	0.38943	0.010782	-0.0085306	697.0619	0.0633	783.2305	-0.39087	275254.2812	0.48435	946.7099	0.55113	305.0885	0.38317	239.9452	0.30087	0.010624	-0.15954	644.0853	0.27947	779.1864	0.30391	229731.6719	0.48856
006	2019-02-12t0644	1549975579.61	adult	85.8465	33.8563	-158	1186.101	80.8587	74536.8158	234766.2437	4078512.2965	1658.8304	1.5282	396.5146	1.0468	348.0229	1.1596	0.010738	-0.050366	830.7594	1.0507	1283.8008	1.6182	295403.4062	1.0849	635.2979	-0.65131	269.4666	-0.28173	232.0758	0.1522	0.010624	-0.1595	510.9245	-0.52706	559.6882	-0.73457	202908.3125	-0.18812
006	2019-02-12t1044	1549989979.44	adult	89.8464	37.8563	-154	1166.4099	78.742	72529.4903	228378.8937	3927669.0167	1084.6304	0.070548	355.3334	0.36312	295.2687	0.17709	0.010695	-0.091884	791.2945	0.80815	996.7237	0.47602	265789.375	0.42396	687.3237	-0.33561	264.2633	-0.27668	221.4519	-0.092477	0.010624	-0.15949	494.6124	-0.5229	641.2188	-0.18437	198990.2656	-0.18475
006	2019-02-12t1444	1550004380.98	adult	93.8468	41.8567	-149.9996	1048.431	79.062	69495.0984	219159.4252	3861569.7611	806.1451	-0.63764	293.7912	-0.72298	263.0977	-0.38866	0.01061	-0.17391	585.7889	-0.6395	724.1572	-0.61222	221518.5938	-0.62758	565.0391	-0.80626	235.5875	-0.81228	199.247	-0.72547	0.010667	-0.11864	436.121	-0.84429	511.1224	-0.8162	176690.6562	-0.75157
006	2019-02-12t1844	1550018782.06	adult	97.8471	45.857	-145.9993	1127.1128	80.4588	69883.3533	220117.3582	3804729.4795	1101.587	0.091715	291.8096	-0.68137	238.6116	-0.81264	0.010624	-0.16045	717.6636	0.34321	1006.2569	0.50625	219732.6406	-0.59303	447.684	-1.2873	216.6584	-1.15	191.6665	-0.91593	0.01061	-0.17332	379.1791	-1.1777	415.9271	-1.2891	163360.4062	-1.0678
006	2019-02-12t2244	1550033179.7	adult	101.8465	49.8563	-141.9999	1219.8687	79.2159	73560.5623	231571.6501	3909568.209	1587.0339	1.272	302.8613	-0.3901	236.9675	-0.75194	0.010724	-0.064607	763.7831	0.70749	1165.1623	1.1225	225934.5156	-0.35321	560.9087	-0.68912	223.2355	-0.9333	186.4174	-1.05	0.010596	-0.18713	424.0125	-0.75159	498.1215	-0.73271	168542.8281	-0.84143
006	2019-02-13t0244	1550047579.66	adult	105.8465	53.8563	-137.9999	1120.0346	78.1259	69644.5823	219383.7648	3701536.9565	890.6981	-0.45952	302.9817	-0.31472	250.766	-0.34912	0.010568	-0.21479	585.8674	-0.55976	736.9846	-0.56484	229357.1719	-0.18787	679.3925	-0.051247	251.42	-0.24085	207.5816	-0.33291	0.01061	-0.1739	488.1441	-0.1772	630.321	0.13839	189570.6719	-0.14416
006	2019-02-13t0644	1550061979.84	adult	109.8465	57.8564	-133.9999	1128.7116	78.4087	69654.5088	219421.5443	3675374.3473	859.5343	-0.54493	296.9103	-0.36469	235.4179	-0.61215	0.010652	-0.13372	654.2665	-0.029743	792.1119	-0.34736	222979.6562	-0.2872	564.5048	-0.56195	250.0734	-0.22133	213.5668	-0.11114	0.010681	-0.10599	442.4149	-0.46019	503.7883	-0.5665	187304.9844	-0.1627
006	2019-02-13t1044	1550076380.77	adult	113.8468	61.8566	-129.9996	1165.4674	76.0684	73209.6537	230587.8196	3901043.6159	1097.6497	0.026561	291.4617	-0.40541	226.6577	-0.73591	0.010652	-0.13393	682.942	0.21427	921.9816	0.16449	218887.7188	-0.32844	752.3585	0.43537	272.6584	0.34472	218.2876	0.069977	0.010596	-0.18795	586.2218	0.73797	678.3611	0.57433	205857.0625	0.46012
006	2019-02-13t1450	1550091124.47	adult	117.9423	65.9521	-125.9042	1257.5999	78.301	77586.9	244323.0135	4156696.5602	1339.2107	0.60351	343.0617	0.71935	271.206	0.39972	0.010596	-0.18843	824.1037	1.2823	1161.9971	1.1036	259011.5625	0.84794	585.0397	-0.36348	264.5907	0.20542	224.8063	0.31744	0.010638	-0.14749	477.8657	-0.051295	546.6293	-0.18562	198972.1875	0.2938
006	2019-02-13t1850	1550105529.59	adult	121.9437	69.9535	-121.9027	1211.9788	79.5569	77021.4894	242542.9574	4257348.1722	1240.7925	0.35731	333.1437	0.59093	271.0475	0.48783	0.010638	-0.14788	742.9713	0.72303	1038.6931	0.62783	250524.0469	0.68884	720.6528	0.37129	275.8366	0.51563	227.3295	0.43363	0.010638	-0.1477	536.9252	0.47786	655.8233	0.55226	207429.1562	0.60854
006	2019-02-13t2250	1550119928.84	adult	125.9435	73.9533	-117.9029	1191.3164	78.0122	76473.5469	240904.5547	4155623.6927	1768.5358	1.6172	350.9279	1.0312	270.7927	0.57112	0.010624	-0.16164	827.3306	1.3683	1150.7461	1.0663	264248.75	1.1443	674.194	0.17516	250.2355	-0.050459	204.6668	-0.34504	0.010667	-0.1206	477.8416	0.062589	595.099	0.22216	187676.6094	0.019567
006	2019-02-14t0250	1550134330.57	adult	129.944	77.9538	-113.9025	1209.7098	81.0586	79620.4511	250807.9261	4496295.4178	800.5296	-0.72122	320.9143	0.47611	268.4218	0.5984	0.010638	-0.14824	636.2111	0.015796	717.4295	-0.60728	241327.5312	0.5721	716.4434	0.43214	262.0496	0.278	216.0925	0.089166	0.01061	-0.17527	515.4936	0.42076	627.4037	0.47739	197585.375	0.38652
006	2019-02-14t0650	1550148727.75	adult	133.9432	81.953	-109.9032	787.8328	80.1294	47281.3435	149711.9299	2490432.1574	705.098	-0.96345	295.5988	0.0078614	251.3014	0.24467	0.010624	-0.16207	575.1611	-0.39181	641.4153	-0.90028	222585.9375	0.1063	628.1337	0.012917	247.1126	-0.043483	213.3934	0.018713	0.010638	-0.14829	423.0563	-0.27874	546.1617	0.0045609	185828.6875	0.044808
006	2019-02-14t1050	1550163132.73	adult	137.9446	85.9544	-105.9019	1147.8329	82.1341	77212.3161	243313.2049	4420092.5869	917.8293	-0.45275	321.0519	0.60968	260.6849	0.55733	0.010624	-0.16225	675.1855	0.3717	812.8299	-0.21752	241752.0781	0.71745	497.9767	-0.63646	243.6874	-0.086	218.8724	0.25808	0.010638	-0.14847	404.1993	-0.38645	465.9397	-0.47254	183252.9062	0.0029997
006	2019-02-14t1450	1550177543.11	adult	141.9474	89.9573	-101.899	1194.4503	87.7055	84136.8891	265134.464	5083346.61	762.7354	-0.84054	272.9431	-0.37011	229.5825	-0.20163	0.01061	-0.17591	578.56	-0.29805	715.9116	-0.59188	205799.0781	-0.2687	461.4417	-0.79975	236.6705	-0.22509	216.0579	0.17611	0.01061	-0.17572	369.4508	-0.63056	419.9206	-0.73448	178449.5781	-0.12028
006	2019-02-14t1850	1550191942.05	adult	145.9471	93.957	-97.8993	1197.17	78.2203	72757.3708	229083.8686	3874905.3543	1814.0464	1.8304	309.9022	0.48541	236.2823	0.028839	0.01061	-0.17591	737.2572	0.91657	1222.9765	1.4998	233666.2812	0.60154	657.2686	0.30313	261.0785	0.45724	222.365	0.45543	0.010582	-0.20274	483.0004	0.39149	573.5117	0.34317	197375.3594	0.593
006	2019-02-14t2250	1550206335.25	adult	149.9453	97.9551	-93.9012	1124.4395	79.7868	71900.9215	226781.7583	3887637.2599	1089.8126	0.0084063	254.9891	-0.67196	202.977	-0.82547	0.010667	-0.12135	598.9922	-0.066879	903.3032	0.22124	191241.7969	-0.60569	591.2971	-0.0045689	243.9136	0.050712	220.5977	0.40947	0.010652	-0.13485	416.1038	-0.12601	476.0044	-0.26145	183179.1406	0.13614
006	2019-02-15t0250	1550220733.93	adult	153.9449	101.9547	-89.9015	1149.1577	80.5661	72714.0935	229022.8874	3967618.0418	986.2814	-0.23947	265.3043	-0.40507	212.9171	-0.52351	0.010638	-0.14846	604.3475	0.016593	831.9941	-0.04634	199508.8125	-0.31934	601.9673	0.11384	241.6237	0.032801	213.0155	0.11814	0.01061	-0.17549	430.4104	0.060258	518.8365	0.095698	182184.2656	0.14524
006	2019-02-15t0650	1550235133.3	adult	157.9447	105.9546	-85.9017	1095.2652	79.0203	69172.6278	217979.1527	3727038.3096	924.8979	-0.37018	241.1502	-0.9266	178.8653	-1.452	0.010582	-0.20215	585.6253	-0.084579	769.8773	-0.27587	182309.5625	-0.8189	600.5909	0.16735	243.7095	0.12955	221.9621	0.50202	0.010638	-0.14793	400.5191	-0.15327	519.9698	0.16614	183269.5312	0.22615
006	2019-02-15t1044	1550249184.37	adult	161.8478	109.8576	-81.9986	1437.2451	80.895	82619.8835	259943.6161	4332961.0117	950.9659	-0.27786	248.6925	-0.73335	197.3353	-0.92929	0.010624	-0.16121	627.8833	0.2807	856.8217	0.13094	187265.4219	-0.64396	431.9647	-0.77323	229.5051	-0.22797	213.7509	0.1736	0.010596	-0.18821	356.4302	-0.51171	401.6632	-0.6365	173276.375	-0.11061
006	2019-02-15t1444	1550263583.9	adult	165.8477	113.8575	-77.9988	775.7315	92.049	52244.2258	165689.9536	3038134.8494	1063.3552	0.052705	264.3058	-0.35056	222.8743	-0.19581	0.01061	-0.17437	496.4351	-0.71283	813.4691	-0.026981	199286.5312	-0.24537	454.5063	-0.59635	237.8706	0.039614	222.2718	0.54262	0.01061	-0.17433	373.7659	-0.30524	419.6446	-0.45868	179354.4219	0.15348
006	2019-02-15t1844	1550277983.96	adult	169.8477	117.8575	-73.9987	1132.2469	77.4444	73301.8581	231191.7493	3962248.7847	500.2214	-1.4755	232.9661	-1.0726	207.4973	-0.62528	0.010582	-0.20091	418.4212	-1.3082	458.9782	-1.591	176122.3438	-0.96571	399.4512	-0.88543	218.322	-0.47822	208.1916	-0.03497	0.010624	-0.16035	317.9731	-0.79123	352.9518	-0.90835	164396.4688	-0.38185
006	2019-02-15t2244	1550292383.38	adult	173.8475	121.8574	-69.9989	1014.7265	77.587	64444.6577	203190.3601	3450824.0331	1142.8314	0.3315	267.1342	-0.24329	206.8857	-0.63294	0.010596	-0.18676	590.2781	0.081252	940.0205	0.60433	201686.3594	-0.12656	438.2353	-0.60918	234.8055	0.021634	224.7847	0.67761	0.010624	-0.15977	329.2495	-0.64577	375.5924	-0.69972	176808.5156	0.1257
006	2019-02-16t0244	1550306783.92	adult	177.8477	125.8575	-65.9988	640.1283	85.6001	43129.3603	137029.5922	2443650.5018	557.8462	-1.2982	234.9088	-1.0017	202.0003	-0.76691	0.010724	-0.063101	415.2872	-1.2984	492.8058	-1.4121	175241.9688	-0.96918	325.8091	-1.265	214.7595	-0.51602	211.3394	0.12902	0.01061	-0.17275	281.1158	-1.0747	310.4316	-1.1541	161928.6562	-0.41262
006	2019-02-16t0644	1550321183.6	adult	181.8476	129.8574	-61.9988	829.7808	74.1332	49398.5574	157209.887	2384680.4592	562.3361	-1.2794	236.6178	-0.9484	205.4873	-0.65446	0.010596	-0.18569	412.4629	-1.3053	503.4397	-1.3491	178646.4219	-0.84508	344.2901	-1.1244	198.499	-0.95331	192.8736	-0.63034	0.010582	-0.19912	278.898	-1.0663	309.7472	-1.1313	150065.2188	-0.84207
006	2019-02-16t1044	1550335583.66	adult	185.8476	133.8574	-57.9988	980.7976	88.9566	65828.9372	208566.9705	3697275.2612	517.485	-1.3994	239.765	-0.85858	214.8214	-0.36714	0.010624	-0.15812	401.5061	-1.3777	455.6944	-1.5556	180543.0625	-0.76873	376.5972	-0.88676	208.726	-0.63161	198.5491	-0.37911	0.010582	-0.19854	294.5227	-0.87897	327.3616	-0.96242	157796.8906	-0.51386
006	2019-02-16t1444	1550349983.23	adult	189.8475	137.8573	-53.9989	530.926	152.43	51782.9241	169302.25	4600062.4761
006	2019-02-16t1844	1550364383.64	adult	193.8476	141.8574	-49.9988	650.1694	84.2218	44817.2218	142701.6679	2615734.9626
006	2019-02-16t2244	1550378783.91	adult	197.8477	145.8575	-45.9988	1031.8158	77.9037	62548.7591	197170.9455	3220120.7079	687.4131	-0.89304	255.6667	-0.42681	213.8489	-0.3753	0.010596	-0.18392	513.4502	-0.41119	610.6511	-0.79848	193028.375	-0.30867	366.9528	-0.87903	212.9214	-0.4567	205.4742	-0.075865	0.010596	-0.18349	302.2107	-0.72553	341.5724	-0.77624	160755.625	-0.34151
006	2019-02-17t0244	1550393183.85	adult	201.8476	149.8575	-41.9988	1028.0229	77.6505	63077.4095	198898.9442	3275211.1965	837.8563	-0.42628	254.3787	-0.45514	204.2023	-0.68274	0.010624	-0.15612	537.907	-0.18873	706.0116	-0.32916	191547.1719	-0.35411	373.7955	-0.80981	200.7083	-0.81866	195.1746	-0.53221	0.01061	-0.16925	274.8761	-0.99773	317.4952	-0.95713	151334.0781	-0.71701
006	2019-02-17t0644	1550407583.53	adult	205.8476	153.8574	-37.9989	638.1597	71.7054	35031.9584	111245.3868	1625269.9389	637.9354	-1.0512	225.2463	-1.2298	198.9394	-0.86069	0.010638	-0.14179	426.2933	-1.1384	540.468	-1.1294	169385.2188	-1.1496	333.4615	-1.0787	211.2391	-0.49125	208.1861	0.030795	0.01061	-0.1684	274.6803	-0.9874	299.739	-1.0965	159274.2812	-0.38273
006	2019-02-17t1044	1550421983.9	adult	209.8477	157.8575	-33.9988	555.3443	80.4597	38205.034	121682.2637	2180406.972	548.8	-1.3477	220.774	-1.369	197.1845	-0.9345	0.010596	-0.18175	366.2928	-1.666	484.6215	-1.4087	166684.4062	-1.2654	320.2657	-1.1653	205.7854	-0.66043	203.6757	-0.18219	0.010582	-0.19461	271.438	-1.0118	300.8858	-1.0768	155573.75	-0.53508
006	2019-02-17t1444	1550436384.1	adult	213.8477	161.8576	-29.9987	930.5461	78.8849	54197.2487	170820.8763	2804176.3189
006	2019-02-17t1844	1550450784.21	adult	217.8477	165.8576	-25.9987	931.1693	77.0143	54889.3173	173009.2132	2819739.6094
006	2019-02-17t2244	1550465184.12	adult	221.8477	169.8576	-21.9987	945.4565	75.9791	55909.1017	176225.5507	2894166.4893
006	2019-02-18t0244	1550479583.79	adult	225.8476	173.8575	-17.9988	946.0243	73.9393	55777.6522	175922.6497	2809075.8863
006	2019-02-18t0644	1550493983.79	adult	229.8476	177.8575	-13.9988	939.6414	73.6699	54191.8171	170845.7782	2716750.6245
006	2019-02-18t1044	1550508380.02	adult	233.8466	181.8564	-9.9998	914.4978	76.5602	53036.557	167535.6711	2711308.2096
006	2019-02-18t1444	1550522781.8	adult	237.8471	185.8569	-5.9993	880.5224	75.2552	51093.4183	161189.4866	2612835.8266
006	2019-02-18t1844	1550537179.19	adult	241.8463	189.8562	-2.0001	873.6197	74.8469	49886.2137	157342.7037	2523402.3213
006	2019-02-18t2244	1550551579.68	dead	245.8465	193.8563	2.0001	923.356	76.861	52914.4842	166832.3358	2701179.5036
007	2019-02-08t1454	1549659379.72	egg	-1.9881	-53.9783	-225.8359	92.9032	43.0076	2657.406	9082.4397	72764.8654
007	2019-02-08t1852	1549673694.28	larva	1.9881	-50.0021	-221.8597	441.3743	67.865	21428.8182	68318.7457	927206.9292
007	2019-02-08t2252	1549688094.83	larva	5.9883	-46.0019	-217.8595	481.1881	69.5981	24114.1584	77022.8379	1032185.8279
007	2019-02-09t0252	1549702497.22	larva	9.989	-42.0013	-213.8588	505.7743	57.3696	20116.2851	64219.7468	690337.5258
007	2019-02-09t0652	1549716897.04	larva	13.9889	-38.0013	-209.8589	503.9389	56.5516	19502.592	62535.358	648270.2063
007	2019-02-09t1052	1549731295.6	larva	17.9885	-34.0017	-205.8593	505.1101	58.9129	20111.9883	64325.3791	698059.5664
007	2019-02-09t1452	1549745697.53	larva	21.989	-30.0012	-201.8588	485.6776	68.3951	24160.2641	77116.0876	1025743.9393
007	2019-02-09t1852	1549760096.21	larva	25.9887	-26.0015	-197.8591	508.0103	57.0771	20320.8582	64968.7972	694969.9085
007	2019-02-09t2253	1549774503.79	larva	29.9908	-21.9994	-193.857	505.2847	56.0998	19861.2078	63473.0547	670189.7859
007	2019-02-10t0253	1549788904.3	larva	33.9909	-17.9993	-189.8569	503.6266	56.2374	19695.0481	62990.9003	662222.6743
007	2019-02-10t0653	1549803303.02	larva	37.9906	-13.9996	-185.8572	760.2566	55.2152	32234.6943	101563.5373	1178404.038
007	2019-02-10t1052	1549817700.44	larva	41.9898	-10.0004	-181.8579	1065.8568	55.5082	49628.643	156647.3444	1868086.4805
007	2019-02-10t1453	1549832103.29	larva	45.9906	-5.9996	-177.8572	850.859	60.9127	42186.9389	132940.911	1793790.755	1167.3373	0.31354	342.3766	0.010331	294.352	-0.17266	0.010638	-0.14595	709.7686	0.20046	977.4974	0.38979	257467.25	0.097887	1576.531	1.848	354.8893	0.70342	241.3704	-0.11362	0.010568	-0.2145	1018.0584	1.474	1328.8209	1.7389	268651.1562	0.84971
007	2019-02-10t1852	1549846499.98	larva	49.9897	-2.0005	-173.8581	1117.5433	68.8462	61887.6219	194903.1725	2906769.1946	1074.8853	0.094371	357.3011	0.24096	322.0292	0.32411	0.010638	-0.146	698.2196	0.1054	877.247	0.023029	268690.4375	0.33303	1075.4498	0.36441	348.0121	0.62464	257.4798	0.41667	0.010638	-0.14672	817.1338	0.5131	986.1457	0.50623	261705.125	0.72319
007	2019-02-10t2253	1549860903.53	adult	53.9907	2.0005	-169.8571	1157.5295	78.6666	68466.7371	215709.5479	3477509.2243	749.5123	-0.67905	352.2117	0.11716	316.697	0.20785	0.01061	-0.17321	618.462	-0.45549	689.0341	-0.67339	265567.6562	0.22564	1085.1237	0.4541	351.4049	0.76036	266.5194	0.73281	0.01061	-0.17374	804.146	0.52542	971.2625	0.51738	264959.3125	0.8807
007	2019-02-11t0253	1549875307.41	adult	57.9918	6.0016	-165.856	1082.9491	71.5492	65387.9324	206114.3091	3326277.78	877.0992	-0.38932	394.8412	0.86678	372.0576	1.2734	0.010624	-0.15969	714.7184	0.19139	791.1211	-0.31038	297315.4375	0.98007	927.5583	-0.006612	372.4056	1.2742	304.6739	1.9668	0.010624	-0.16003	778.1219	0.46695	865.621	0.15548	280421.4375	1.392
007	2019-02-11t0653	1549889703.47	adult	61.9907	10.0005	-161.8571	1083.1421	74.384	66853.8411	210698.5439	3481646.3596	622.9365	-1.0136	291.1929	-1.0535	260.68	-0.91128	0.010667	-0.11881	489.2896	-1.3777	558.7219	-1.1915	218394.6562	-0.99277	899.2646	-0.050034	340.9279	0.68642	274.3354	1.0583	0.01061	-0.17345	683.4898	0.0016228	837.6035	0.1034	257059.625	0.80734
007	2019-02-11t1044	1549903584.38	adult	65.8465	13.8563	-158.0013	1374.8641	74.6586	84436.0121	265794.0255	4440924.1558	557.0309	-1.1919	317.6089	-0.59423	315.2792	0.16105	0.010667	-0.11885	482.3617	-1.4435	517.4401	-1.3679	238206.6875	-0.52703	627.5733	-0.96412	283.5505	-0.48361	252.2412	0.4056	0.01061	-0.1733	541.6884	-0.78889	587.7614	-0.94022	213797.1094	-0.37876
007	2019-02-11t1444	1549917983.61	adult	69.8463	17.8561	-154.0015	1483.5978	78.1394	87187.9088	274526.8699	4434168.424	821.61	-0.56212	355.3598	0.082474	309.7915	0.050091	0.01061	-0.17338	641.9959	-0.34967	754.87	-0.48327	267941.3125	0.19461	1349.4857	1.7245	387.0435	1.8598	278.942	1.2928	0.010667	-0.11869	949.1576	1.8567	1141.9875	1.6552	290282.6562	1.9536
007	2019-02-11t1844	1549932384.08	adult	73.8464	21.8562	-150.0014	1181.0466	80.8816	80527.034	253868.0886	4558142.4932	1127.6946	0.18644	386.0803	0.64346	350.0191	0.88349	0.010724	-0.063972	773.0859	0.55747	1038.5308	0.6035	288015.875	0.68896	1043.0322	0.68565	332.5866	0.74682	268.4568	1.0134	0.010596	-0.18665	691.368	0.32075	898.331	0.63173	251102.9062	0.88054
007	2019-02-11t2244	1549946784.47	adult	77.8465	25.8563	-146.0013	1197.7388	82.7051	81723.6981	257541.5489	4703730.3481	667.0363	-0.97507	361.0822	0.22308	337.5821	0.7084	0.01054	-0.24092	554.9715	-0.96198	608.4311	-1.0784	274061.4062	0.38369	794.9174	-0.17532	330.2738	0.81601	277.6449	1.3926	0.010596	-0.18666	658.2194	0.23371	754.307	0.049753	249356.6875	0.94925
007	2019-02-12t0244	1549961184.28	adult	81.8465	29.8563	-142.0013	1239.1384	84.4156	85904.3813	270843.2413	4995615.819	620.1141	-1.1018	327.8422	-0.33065	311.5501	0.27363	0.010681	-0.10553	489.9247	-1.4046	570.4178	-1.2365	245553.8125	-0.26793	942.9923	0.53581	333.8376	1.0244	268.182	1.1924	0.010624	-0.15954	697.5183	0.65319	846.2015	0.65054	251379.75	1.1392
007	2019-02-12t0644	1549975584.51	adult	85.8465	33.8563	-138.0013	1153.6366	83.5302	80199.2342	252822.0434	4698222.8837	1460.3898	1.0253	422.5632	1.5385	362.5306	1.4645	0.010667	-0.11928	809.7722	0.90084	1172.605	1.1732	316922.4062	1.6335	1027.7327	1.0318	337.6423	1.2394	253.5108	0.83026	0.01061	-0.17306	751.1675	1.192	913.7189	1.1615	254582.3281	1.3662
007	2019-02-12t1044	1549989984.32	adult	89.8465	37.8563	-134.0013	1354.8055	80.7699	89865.5651	283092.1434	5094556.0363	540.327	-1.3069	317.0297	-0.36552	311.4848	0.52224	0.01061	-0.17381	456.7078	-1.596	511.7919	-1.4675	239040.4219	-0.26323	678.4027	-0.37531	313.6733	0.82775	272.5855	1.5322	0.010638	-0.14588	566.9466	0.0059087	634.2309	-0.22306	235882.3438	0.92732
007	2019-02-12t1444	1550004385.91	adult	93.8469	41.8567	-130.0009	1246.5236	81.5889	84124.4158	265055.2731	4753043.3643	930.2179	-0.32532	344.8797	0.25817	290.7692	0.20899	0.010638	-0.14675	719.7625	0.32771	848.1253	-0.11749	259349.5156	0.35338	808.6122	0.31336	311.5192	0.88797	254.3077	1.0344	0.01061	-0.17312	657.9452	0.80888	765.728	0.63681	234885.5	1.0061
007	2019-02-12t1844	1550018786.92	adult	97.8472	45.857	-126.0006	1278.659	79.5902	82718.051	260545.9908	4585529.3454	1081.8142	0.042417	347.9387	0.40852	274.0709	-0.034148	0.010624	-0.16045	721.5962	0.3717	898.0944	0.077797	261997.8125	0.51483	692.7511	-0.13285	291.3012	0.52477	235.0885	0.48287	0.010568	-0.2138	560.3626	0.19421	627.4135	-0.051572	220515.0469	0.66203
007	2019-02-12t2244	1550033184.55	adult	101.8465	49.8563	-122.0012	1214.9527	83.8545	81294.4888	256166.9999	4625943.1941	619.7782	-1.1154	314.3846	-0.16372	284.0216	0.29823	0.010596	-0.18767	529.1135	-0.99864	587.2966	-1.152	237360.4062	-0.050246	746.9897	0.20567	318.2796	1.2063	272.7823	1.7564	0.010624	-0.16004	603.4041	0.62477	706.4308	0.51185	239664.5469	1.3185
007	2019-02-13t0244	1550047584.58	adult	105.8465	53.8563	-118.0012	1163.3422	83.0964	77786.4695	245183.88	4378486.2134	1144.0315	0.16072	355.9035	0.73673	294.6624	0.64598	0.010652	-0.13352	717.682	0.40153	930.4353	0.19299	267283.5625	0.82896	950.8405	1.2791	326.9314	1.4684	260.9301	1.4174	0.010638	-0.14674	672.1824	1.2495	821.4065	1.2987	245852.4062	1.5744
007	2019-02-13t0644	1550061984.75	adult	109.8466	57.8564	-114.0012	1245.0675	80.2671	82211.3603	258898.4651	4638779.9891	1241.7007	0.38545	336.9604	0.43961	282.4458	0.47035	0.010624	-0.16096	759.2661	0.73782	1012.728	0.51435	253731.1719	0.54596	705.168	0.13941	288.9421	0.66582	244.4585	0.91462	0.010596	-0.1877	558.87	0.4502	658.568	0.38473	218151.2969	0.78684
007	2019-02-13t1044	1550076385.81	adult	113.8469	61.8567	-110.0009	1258.386	80.4968	85589.6024	269656.5127	4865589.4116	972.4078	-0.27723	345.403	0.68806	299.4059	0.96421	0.010624	-0.16117	625.4927	-0.20626	812.1864	-0.26371	260088.4844	0.79792	740.7883	0.37692	286.0753	0.65427	239.2818	0.77746	0.010624	-0.16086	567.9561	0.59414	657.8078	0.4469	215414.7344	0.75741
007	2019-02-13t1450	1550091129.31	adult	117.9423	65.9521	-105.9055	1244.6521	82.3339	82249.0054	259040.0721	4663705.2775	1757.5564	1.6147	321.6166	0.28121	254.0507	-0.0075387	0.010681	-0.10672	692.2915	0.31893	1283.4696	1.576	240890.8125	0.34885	824.5552	0.85546	297.2448	0.96802	246.0461	1.046	0.010596	-0.18819	596.9044	0.89206	726.5755	0.93798	224419.7969	1.0947
007	2019-02-13t1850	1550105534.6	adult	121.9438	69.9536	-101.904	1206.8488	86.2563	85239.3566	268693.2448	5102675.8941	820.2234	-0.65607	285.1281	-0.39702	248.1429	-0.064933	0.010667	-0.12057	590.9562	-0.38396	757.0244	-0.46381	213846.0625	-0.32818	945.8569	1.5211	297.1039	1.0187	234.3675	0.67988	0.01061	-0.17486	588.27	0.88709	784.5383	1.3609	224016.375	1.1371
007	2019-02-13t2250	1550119933.72	adult	125.9435	73.9533	-97.9043	1324.3475	79.4593	85939.4868	270604.3438	4782172.6673	816.9723	-0.67118	299.714	-0.030158	249.7832	0.055116	0.010652	-0.13441	581.8972	-0.41262	723.6788	-0.58676	225085.2188	0.050785	841.8734	1.0345	260.3743	0.19268	212.3949	-0.06883	0.01061	-0.17507	510.1009	0.3214	676.4737	0.73688	196322.25	0.29883
007	2019-02-14t0250	1550134335.59	adult	129.9441	77.9538	-93.9037	1212.6328	80.9055	79084.5748	249113.0314	4421796.1761	1496.7728	0.95587	339.179	0.85796	282.063	0.93999	0.01061	-0.1754	700.9745	0.485	1106.451	0.90336	255740.9844	0.97809	770.2474	0.7097	300.01	1.2028	246.795	1.2124	0.010667	-0.1208	580.5174	0.94689	661.6603	0.69587	225007.5312	1.2863
007	2019-02-14t0650	1550148732.7	adult	133.9433	81.953	-89.9045	1223.3793	81.0848	84487.4271	266264.0642	4875286.4374	1380.8777	0.67517	319.834	0.51976	268.0088	0.67159	0.01061	-0.17563	639.004	0.071268	1070.7062	0.7799	241154.8125	0.6348	575.9944	-0.25873	260.101	0.27871	228.0892	0.57	0.010624	-0.16189	441.0724	-0.13132	520.0442	-0.16371	195856.0312	0.37986
007	2019-02-14t1050	1550163137.64	adult	137.9446	85.9544	-85.9032	1276.842	80.004	83583.9768	263190.0234	4695672.0082	741.2106	-0.88714	273.8487	-0.3987	244.4894	0.13565	0.010652	-0.13502	465.4292	-1.1575	622.0829	-0.97382	205660.3438	-0.32169	753.0165	0.71105	282.7759	0.90289	236.0482	0.91865	0.01061	-0.17563	544.6749	0.77988	628.2227	0.58699	213213.0625	1.0241
007	2019-02-14t1450	1550177548.16	adult	141.9475	89.9573	-81.9002	1224.512	78.9766	82439.564	259800.333	4636398.6565	1160.8521	0.15531	297.0172	0.14975	239.7506	0.06706	0.010568	-0.21638	670.4502	0.37714	960.7676	0.39476	224841.9844	0.28571	737.0358	0.67988	280.3263	0.9008	233.562	0.86447	0.010638	-0.14856	540.4077	0.81198	664.927	0.89008	210805.375	1.0042
007	2019-02-14t1850	1550191947.19	adult	145.9473	93.9571	-77.9005	1277.6767	79.6721	81679.4278	257234.9415	4467637.1948	1501.9308	1.0373	337.652	1.091	270.175	0.93605	0.010753	-0.038639	734.4099	0.89545	1019.1901	0.66485	251213.0625	1.118	567.5743	-0.18653	238.2389	-0.14319	220.6078	0.38491	0.010624	-0.16216	408.5856	-0.2476	495.4909	-0.18312	179393.875	-0.044146
007	2019-02-14t2250	1550206340.18	adult	149.9453	97.9551	-73.9025	649.2291	84.9946	42789.7582	135972.6138	2365927.1513	1587.7878	1.2927	286.8136	0.030419	229.3623	-0.11148	0.010811	0.017396	601.0528	-0.051434	927.8468	0.32347	212242.0312	0.01972	765.9892	0.96772	284.2858	1.13	233.4987	0.93504	0.010811	0.017573	601.5287	1.4966	681.0019	1.1482	210371.4688	1.1163
007	2019-02-15t0250	1550220738.92	adult	153.945	101.9548	-69.9028	1313.0684	81.5776	86708.0592	273027.3657	4885193.5136	2139.4453	2.7771	296.0378	0.28194	228.5257	-0.096269	0.010811	0.017599	650.3048	0.36498	1146.2031	1.2832	219068	0.27089	680.0244	0.55826	273.0633	0.88591	233.9869	0.98191	0.010811	0.017737	516.9396	0.83243	579.4913	0.52166	202066.8594	0.87291
007	2019-02-15t0650	1550235138.27	adult	157.9448	105.9546	-65.903	1237.6269	81.6751	82476.6163	259759.309	4712021.2391	1537.6963	1.2507	322.6641	0.92285	265.9889	0.96084	0.010811	0.018096	662.6628	0.50637	931.351	0.41747	238771.4375	0.91118	618.7056	0.27283	255.0176	0.4401	212.1128	0.09386	0.010811	0.018137	472.4188	0.50055	569.413	0.52021	188713.0312	0.42785
007	2019-02-15t1044	1550249189.4	adult	161.8479	109.8577	-61.9999	1211.4112	82.1218	81528.3818	256862.8923	4728736.9091	1033.5986	-0.056308	290.0497	0.21919	240.4522	0.28155	0.010811	0.01845	612.2366	0.15934	793.2604	-0.14603	214636.8125	0.20778	692.8002	0.76702	286.4879	1.3531	246.0491	1.5188	0.010811	0.018546	534.8973	1.1381	614.9759	0.91267	212001.0625	1.3395
007	2019-02-15t1444	1550263588.92	adult	165.8478	113.8575	-58	1292.4241	78.7036	84148.9511	264976.7721	4652109.9753	704.2797	-0.92526	289.738	0.24404	256.8037	0.76965	0.010811	0.018861	544.4014	-0.33633	642.104	-0.78596	214406.1094	0.23238	474.6008	-0.47602	251.5426	0.42282	233.8238	1.0261	0.010811	0.018902	387.9053	-0.17242	435.5067	-0.34192	186141.5	0.41028
007	2019-02-15t1844	1550277988.93	adult	169.8478	117.8575	-54	1104.9148	80.322	72623.3936	228859.6891	4080968.2811	834.287	-0.55089	293.0586	0.35061	243.24	0.40288	0.010811	0.019349	600.3853	0.13568	771.5112	-0.18469	216863.3906	0.33865	603.0895	0.34915	263.3829	0.79511	230.9287	0.91908	0.010811	0.019317	457.6497	0.53931	544.9766	0.52168	194903.3594	0.78192
007	2019-02-15t2244	1550292388.35	adult	173.8476	121.8574	-50.0002	835.5594	78.0528	55091.7948	174386.7894	3003814.6083	773.2646	-0.70374	298.5637	0.50734	252.1341	0.68004	0.010811	0.020015	554.4368	-0.20468	691.9907	-0.52084	220937.125	0.49494	501.3896	-0.2229	257.7851	0.67353	229.6755	0.88257	0.010811	0.019905	434.541	0.36705	471.6674	0.022171	190760.9688	0.65987
007	2019-02-16t0244	1550306788.96	adult	177.8478	125.8576	-46	1250.2631	80.8062	81203.3009	255706.4863	4567711.8341	550.5073	-1.319	283.1222	0.16267	259.0788	0.90445	0.010811	0.020608	459.3742	-0.94377	506.0983	-1.3512	209510.3906	0.14971	493.3089	-0.2251	242.2546	0.26888	217.7617	0.39842	0.010811	0.020502	391.8359	0.0039302	435.0843	-0.20529	179268.4062	0.25529
007	2019-02-16t0644	1550321188.59	adult	181.8477	129.8575	-42.0001	1218.2567	83.4973	79163.8112	249451.5802	4374580.6073	1031.0975	0.064381	287.6352	0.29691	239.1917	0.34226	0.010811	0.021093	603.975	0.24396	856.994	0.2803	212850.0469	0.28355	479.475	-0.27002	253.0129	0.614	236.428	1.2023	0.010811	0.021154	381.1591	-0.056807	422.8558	-0.2571	187229.5312	0.59921
007	2019-02-16t1044	1550335588.68	adult	185.8477	133.8575	-38.0001	1196.2378	79.3046	77854.2743	245245.9653	4362293.957	1877.9657	2.5497	285.3148	0.26619	211.5083	-0.46607	0.010811	0.021571	608.3906	0.30984	1382.6504	2.7544	211133	0.25239	581.8325	0.43393	247.9816	0.50669	227.0225	0.82342	0.010811	0.021746	409.175	0.27018	471.3394	0.16866	183506.375	0.49155
007	2019-02-16t1444	1550349988.32	adult	189.8476	137.8574	-34.0002	1169.4091	79.6814	74719.8502	235367.6175	4108599.518	1012.2838	0.058712	277.3201	0.092072	237.0216	0.31529	0.010811	0.021909	541.7535	-0.21155	752.397	-0.15505	205216.9062	0.077829	484.9517	-0.14971	243.6905	0.41531	220.9693	0.58288	0.010811	0.022226	387.5903	0.096423	432.2271	-0.098812	180330.9688	0.39985
007	2019-02-16t1844	1550364388.65	adult	193.8477	141.8575	-30.0001	1197.1559	79.044	77044.0814	242637.0402	4266580.7146	1316.7386	0.99138	295.4727	0.57334	245.1148	0.58162	0.010811	0.022318	575.8088	0.092087	853.6418	0.34309	218649.7812	0.55875	594.4839	0.62045	253.1258	0.72448	232.2694	1.0785	0.010811	0.022712	404.9074	0.31632	452.0437	0.099828	187313.125	0.7078
007	2019-02-16t2244	1550378789.05	adult	197.8478	145.8576	-26	1213.3246	78.703	77673.9281	244643.3964	4263010.6063	753.3135	-0.69207	267.4866	-0.12225	233.5699	0.24055	0.010811	0.022877	532.9604	-0.24684	672.2299	-0.50351	197940.0938	-0.1376	491.7292	-0.02869	247.2264	0.57687	231.7902	1.0677	0.010811	0.02331	372.8088	0.020184	413.0139	-0.18424	182947.5469	0.55988
007	2019-02-17t0244	1550393188.91	adult	201.8478	149.8575	-22	1083.8048	82.3183	74433.0606	234712.3141	4291655.9214	1254.8829	0.86836	278.8461	0.18667	220.3387	-0.16944	0.010811	0.023586	603.4532	0.37094	957.4666	0.88999	206346.0938	0.17071	385.6975	-0.72703	224.8958	-0.078395	220.3625	0.57438	0.010811	0.024027	295.0537	-0.78016	325.6406	-0.88826	166422.8594	-0.094531
007	2019-02-17t0644	1550407588.57	adult	205.8477	153.8574	-18.0001	1103.3053	80.4577	71693.4074	225919.4444	4024121.7845	994.705	0.076706	265.0645	-0.16541	230.023	0.14765	0.010811	0.024324	475.9233	-0.70893	751.7694	-0.092731	196147.7344	-0.18234	364.2699	-0.85925	218.9978	-0.24905	212.2445	0.21164	0.010811	0.024885	297.1745	-0.73893	325.8787	-0.87027	162058.3906	-0.26561
007	2019-02-17t1044	1550421989.02	adult	209.8478	157.8576	-14	1262.655	65.9704	52714.3863	165911.2977	2038224.2987	853.0659	-0.36672	263.0229	-0.21508	232.1224	0.22422	0.010811	0.025073	492.6432	-0.55637	707.0317	-0.30348	194636.9688	-0.23296	344.0575	-0.99137	217.52	-0.28598	212.3157	0.20897	0.010811	0.025711	291.5579	-0.78363	316.2704	-0.9401	160964.7656	-0.30331
007	2019-02-17t1444	1550436389.22	adult	213.8478	161.8576	-10	1260.9047	65.5106	52854.7712	166358.6596	2028561.4642	813.9161	-0.4927	269.0512	-0.04193	221.5752	-0.12458	0.010811	0.025717	556.1215	0.016685	666.0614	-0.50207	199097.9062	-0.060555	324.6462	-1.1263	216.0664	-0.32277	214.1257	0.28801	0.010811	0.026435	269.7401	-1.0196	297.0822	-1.102	159889.1094	-0.34082
007	2019-02-17t1844	1550450789.28	adult	217.8479	165.8576	-5.9999	1259.6763	66.8992	53333.6528	167855.7919	2069386.5954
007	2019-02-17t2244	1550465189.2	adult	221.8478	169.8576	-2	1253.4297	65.463	52724.5931	165938.3616	2025418.779
007	2019-02-18t0244	1550479588.88	dead	225.8477	173.8575	2	1266.42	66.2301	53738.8	169123.2622	2078208.1257
011	2019-02-08t1454	1549659397.26	egg	-1.9882	-53.9786	-269.8312	185.3822	31.8722	3885.4562	12363.1048	76592.4082
011	2019-02-08t1852	1549673712.16	larva	1.9882	-50.0022	-265.8549	141.3954	29.4623	2708.0928	8669.6202	49055.2755
011	2019-02-08t2252	1549688112.48	larva	5.9883	-46.0021	-261.8548	165.5614	28.3808	3109.9974	9898.2137	54701.9292
011	2019-02-09t0252	1549702515.02	larva	9.989	-42.0014	-257.8541	165.0546	28.0124	3116.6431	9918.4636	54639.165
011	2019-02-09t0652	1549716914.95	larva	13.989	-38.0014	-253.8541	223.0886	32.0614	5126.7431	16258.0105	107212.905
011	2019-02-09t1052	1549731313.75	larva	17.9886	-34.0018	-249.8544	337.711	34.2679	8944.3408	28237.9034	207352.0771
011	2019-02-09t1452	1549745715.54	larva	21.9891	-30.0013	-245.8539	484.2337	39.8322	15118.0088	47661.3496	413678.3646
011	2019-02-09t1852	1549760114.32	larva	25.9888	-26.0016	-241.8543	450.9399	39.2842	13475.6467	42580.9367	338529.1739
011	2019-02-09t2253	1549774522.13	larva	29.991	-21.9995	-237.8521	553.3085	40.5063	18506.3762	58338.0983	524767.5121
011	2019-02-10t0253	1549788922.53	larva	33.9911	-17.9993	-233.852	725.993	42.1689	24816.2212	78161.3917	708997.7763
011	2019-02-10t0653	1549803321.17	larva	37.9907	-13.9997	-229.8523	788.3378	48.0321	31393.1454	98870.3109	1059884.199
011	2019-02-10t1052	1549817718.88	larva	41.99	-10.0004	-225.853	863.5656	52.8379	37498.8643	118244.636	1333613.934
011	2019-02-10t1453	1549832121.48	larva	45.9908	-5.9996	-221.8523	1067.0538	61.5742	56336.2511	177534.2501	2465785.851	666.7632	-0.84161	317.138	-0.44243	293.8796	-0.18149	0.010811	0.020123	537.5089	-0.97065	637.2079	-0.82925	234682.0938	-0.45364	868.4917	-0.32216	316.6426	-0.06193	234.0793	-0.34111	0.010811	0.019213	693.5922	-0.19941	779.9961	-0.33705	234315.5156	-0.073927
011	2019-02-10t1852	1549846518.2	larva	49.9899	-2.0005	-217.8532	1182.6162	70.3272	64990.4597	204602.0294	3076453.6702	870.0649	-0.38349	365.7077	0.39257	340.2065	0.6682	0.010811	0.020077	691.0274	0.056316	787.5624	-0.30172	270623.6875	0.38008	1102.3829	0.44921	346.7214	0.59837	252.0693	0.24759	0.010811	0.019354	826.5473	0.56321	984.5514	0.50003	256573.8594	0.5828
011	2019-02-10t2253	1549860922.13	adult	53.991	2.0005	-213.8521	1117.3905	67.8548	63110.8192	198773.6153	2994210.6207	680.2958	-0.84234	314.1725	-0.57253	279.702	-0.50144	0.010811	0.020031	559.581	-0.85888	624.7614	-0.90873	232487.6562	-0.58394	1320.1677	1.2155	373.0367	1.2077	275.1606	1.0032	0.010811	0.019494	925.9599	1.1952	1188.9612	1.3917	276047.1875	1.1891
011	2019-02-11t0253	1549875326.08	adult	57.992	6.0016	-209.851	1100.4909	69.6154	63479.3722	200003.6181	3060100.3872	1446.0802	0.96771	393.5768	0.84373	337.3857	0.59983	0.010811	0.019991	819.7136	0.91367	1024.0711	0.55218	291246.8125	0.83072	1488.834	1.867	370.1469	1.2267	264.5893	0.71064	0.010811	0.01964	941.3332	1.3952	1184.5286	1.4783	273908.7188	1.2079
011	2019-02-11t0653	1549889721.95	adult	61.9909	10.0005	-205.8521	1112.8736	70.6627	65103.4254	205076.7617	3217375.7476	685.6117	-0.86255	325.874	-0.41765	301.0152	-0.11682	0.010811	0.019956	553.55	-0.93376	647.161	-0.8604	241146.75	-0.42954	998.4255	0.2917	313.8824	0.10886	244.9823	0.1365	0.010811	0.019794	697.6011	0.084787	842.1206	0.1228	232273.0156	0.095353
011	2019-02-11t1044	1549903602.96	adult	65.8467	13.8563	-201.9963	1063.4949	81.3891	65267.899	205701.7279	3456258.4191	2259.8582	2.9522	418.2832	1.2622	366.5744	1.1854	0.010811	0.019919	970.02	1.9394	1446.4645	2.1462	309529.5625	1.2489	932.9565	0.12314	320.0085	0.30738	233.2881	-0.19102	0.010811	0.019943	710.4955	0.24304	840.883	0.18528	236806.25	0.29287
011	2019-02-11t1444	1549918001.92	adult	69.8464	17.856	-197.9966	1100.6191	69.6733	62078.2459	195484.7361	2986811.0408	1894.9839	2.0774	423.8868	1.3533	363.4269	1.1364	0.010811	0.01986	880.5255	1.3123	1285.0206	1.5446	313676.25	1.34	1137.3723	0.94202	329.6982	0.59532	236.2724	-0.054036	0.010811	0.020076	762.9024	0.67084	978.164	0.89767	243976.6875	0.57953
011	2019-02-11t1844	1549932402.58	adult	73.8466	21.8562	-193.9964	1086.1998	73.7788	65029.4526	204978.4572	3295731.8987	1354.7472	0.75202	349.0335	-0.046085	305.6996	-0.024177	0.010811	0.019734	732.0437	0.27021	1038.3724	0.60289	258284.7812	-0.05846	637.1266	-0.8683	278.1601	-0.46864	228.5349	-0.24833	0.010811	0.020123	524.5572	-0.78631	584.8189	-0.87886	205838.4375	-0.48014
011	2019-02-11t2244	1549946802.89	adult	77.8467	25.8563	-189.9963	1135.38	72.6636	67262.2287	211818.4409	3394166.6609	976.9863	-0.19593	328.5089	-0.38489	278.9089	-0.50203	0.010811	0.019603	708.9912	0.12206	891.4517	0.033467	243096.5469	-0.39699	574.0212	-1.0518	254.3609	-0.87993	216.699	-0.53299	0.010811	0.020114	459.8562	-1.1204	536.1722	-1.0396	188227.0625	-0.88998
011	2019-02-12t0244	1549961202.96	adult	81.8467	29.8563	-185.9963	1054.5704	70.7378	63391.4994	199842.9057	3180755.2802	759.8326	-0.74842	298.6333	-0.87832	264.797	-0.69869	0.010811	0.019521	574.8156	-0.80299	690.078	-0.761	220988.625	-0.89013	653.1029	-0.6591	260.0212	-0.62204	213.5966	-0.53105	0.010811	0.020136	488.6686	-0.80753	573.9452	-0.75766	192415.6875	-0.63297
011	2019-02-12t0644	1549975603.4	adult	85.8469	33.8565	-181.9962	1075.6343	70.8928	61477.4458	193684.7517	2992484.2215	1041.9341	-0.035362	319.5276	-0.40629	259.7272	-0.69617	0.010811	0.019482	730.4556	0.33455	898.6064	0.076401	236450.4062	-0.41817	638.7424	-0.63653	248.5078	-0.74936	211.6516	-0.49388	0.010811	0.020183	445.9414	-0.99203	536.5504	-0.85848	183895.7812	-0.76
011	2019-02-12t1044	1549990003.22	adult	89.8468	37.8564	-177.9962	1011.1857	72.6391	62432.5905	196843.5561	3242239.5969	1825.2725	1.9449	337.4886	0.023674	254.0807	-0.69956	0.010811	0.019423	800.7126	0.87582	1331.2407	1.8167	249741.5938	0.011697	642.5255	-0.535	241.2449	-0.79118	197.9901	-0.83792	0.010811	0.020195	465.531	-0.7355	586.2931	-0.48847	178521.2344	-0.80175
011	2019-02-12t1444	1550004390.7	adult	93.8433	41.8529	-173.9997	1077.2152	72.0623	61589.2467	194051.0365	3002523.1504	1248.7671	0.47658	339.3178	0.15128	287.3112	0.1342	0.010811	0.019322	757.772	0.60209	1010.339	0.52987	251095.1875	0.13927	698.7875	-0.19153	237.6459	-0.76626	196.1208	-0.82543	0.010811	0.020124	449.8347	-0.74217	573.5711	-0.45988	175857.9375	-0.77679
011	2019-02-12t1844	1550018791.58	adult	97.8436	45.8532	-169.9995	1066.8256	72.925	63944.7078	201584.7811	3221729.5902	1474.4458	1.0214	338.9212	0.23335	282.741	0.15611	0.010811	0.019217	674.9374	0.033689	1028.5632	0.59463	250801.6875	0.22128	812.2904	0.43021	285.8012	0.40131	239.1537	0.61379	0.010811	0.019924	566.5114	0.24069	716.1947	0.46786	211492.875	0.38891
011	2019-02-12t2244	1550033189.21	adult	101.8429	49.8525	-166.0001	1116.0168	70.6859	65209.2396	205380.1808	3229761.3241	895.1849	-0.43559	300.1212	-0.44399	246.8816	-0.53075	0.010811	0.019096	637.6856	-0.2093	794.0609	-0.33816	222089.7188	-0.45521	574.8766	-0.622	240.1154	-0.55334	204.6232	-0.45843	0.010811	0.019636	427.1912	-0.72727	486.0638	-0.8048	177685.3594	-0.56381
011	2019-02-13t0244	1550047589.21	adult	105.8429	53.8525	-162.0001	1138.6093	72.6654	65867.3545	207453.6904	3247288.1303	879.9549	-0.48582	281.3001	-0.74556	228.7936	-0.8473	0.010811	0.018915	650.8577	-0.08583	819.4623	-0.24174	208162.1094	-0.7562	644.5861	-0.22189	243.945	-0.41012	212.054	-0.18621	0.010811	0.019337	433.5436	-0.60053	576.3479	-0.18943	180519.2969	-0.42061
011	2019-02-13t0644	1550061989.59	adult	109.843	57.8526	-158	1086.4191	74.9203	63520.64	200135.4375	3160104.8407	1378.4785	0.71844	297.2137	-0.35867	238.0257	-0.5522	0.010811	0.018711	663.4177	0.037122	974.3423	0.36442	219938.1094	-0.36967	476.1364	-1.0026	232.3687	-0.62547	199.4535	-0.57979	0.010811	0.019061	398.193	-0.80597	441.1058	-0.95178	171952.8125	-0.63533
011	2019-02-13t1044	1550076390.6	adult	113.8433	61.8529	-153.9997	1034.341	74.0037	62795.2817	197874.7171	3263403.5305	856.16	-0.55921	249.6562	-1.2529	197.9911	-1.4059	0.010811	0.018499	584.2021	-0.50853	771.8788	-0.42091	184745.625	-1.2619	487.7725	-0.90133	227.0188	-0.70827	198.398	-0.6003	0.010811	0.018807	385.4331	-0.84317	446.3089	-0.86448	167993.9062	-0.71766
011	2019-02-13t1450	1550091134.04	adult	117.9387	65.9483	-149.9043	987.3221	70.4417	57495.5594	181234.5002	2828970.3397	819.2907	-0.6532	284.5924	-0.47527	238.8329	-0.36887	0.010811	0.018324	574.8918	-0.53912	732.0137	-0.56852	210598.4062	-0.48553	589.2116	-0.34228	248.5113	-0.17013	213.4773	-0.071192	0.010811	0.018573	447.8017	-0.28959	524.6451	-0.32294	183898.375	-0.18066
011	2019-02-13t1850	1550105539.38	adult	121.9402	69.9498	-145.9028	994.0957	70.0293	56642.7628	178550.1839	2743675.1999	621.7651	-1.1343	278.1541	-0.54057	236.8944	-0.33647	0.010811	0.018181	515.8257	-0.93111	579.5765	-1.1515	205834.0312	-0.5504	608.9356	-0.19916	257.6154	0.084612	222.0507	0.24892	0.010811	0.018365	465.8521	-0.088654	543.241	-0.15506	190635.4375	0.073366
011	2019-02-13t2250	1550119938.45	adult	125.9399	73.9495	-141.9031	589.2995	75.6349	35192.2842	112131.7468	1751749.5589	1374.5007	0.6696	268.2043	-0.6832	210.4633	-0.91065	0.010811	0.018021	660.076	0.15463	956.4157	0.31408	198471.1562	-0.69239	422.045	-1.1171	228.036	-0.58286	207.281	-0.25162	0.010811	0.018156	352.7144	-0.94134	386.1655	-1.0994	168746.6094	-0.59192
011	2019-02-14t0250	1550134340.44	adult	129.9405	77.9501	-137.9026	1059.2668	71.1679	61157.7326	192670.3295	3021256.0194	1056.7615	-0.10402	261.4834	-0.76642	201.6171	-1.0745	0.010811	0.01782	636.9229	0.020919	874.321	0.0019469	193497.7188	-0.77521	456.7138	-0.90775	209.5841	-1.0002	183.0961	-1.1179	0.010811	0.017949	358.948	-0.84594	409.2614	-0.91392	155092.25	-1.0079
011	2019-02-14t0650	1550148737.39	adult	133.9396	81.9492	-133.9034	668.6623	72.2199	37667.7439	119032.5962	1825179.4503	867.3441	-0.57003	254.2303	-0.86597	200.2057	-1.061	0.010811	0.01759	585.3164	-0.31819	746.6481	-0.48842	188130.4375	-0.8744	364.7803	-1.3592	207.6391	-1.0227	198.0733	-0.556	0.010811	0.017767	303.0224	-1.2609	336.6781	-1.3451	153652.9062	-1.0303
011	2019-02-14t1050	1550163142.42	adult	137.941	85.9506	-129.902	1010.0206	72.487	58932.2516	185682.1159	2920641.2646	722.0474	-0.93426	247.7248	-0.95681	214.233	-0.65216	0.010811	0.017402	469.8905	-1.125	596.3968	-1.0757	183316.375	-0.96505	909.5491	1.538	252.2603	0.13084	222.5121	0.39803	0.010811	0.017587	474.0268	0.19326	657.2905	0.77671	186672.6094	0.11952
011	2019-02-14t1450	1550177553.03	adult	141.944	89.9536	-125.8991	1075.8297	71.9637	63129.8462	198970.2816	3155849.185	1903.6329	2.0133	302.6677	0.27171	231.4212	-0.1531	0.010811	0.017313	779.684	1.1797	1391.6038	2.1308	223974.1094	0.26039	785.6475	0.94083	253.8773	0.21863	217.8165	0.24524	0.010811	0.017499	443.7542	-0.0036383	653.1521	0.81195	187869.1875	0.20703
011	2019-02-14t1850	1550191951.96	adult	145.9437	93.9533	-121.8994	1067.5067	72.304	64803.8934	204200.3739	3335193.03	1719.0938	1.5891	322.6513	0.76357	234.1942	-0.027109	0.010811	0.017308	872.9891	1.9229	1272.0453	1.7008	238762	0.75146	702.6398	0.55078	238.4349	-0.13808	195.6794	-0.61558	0.010811	0.017496	473.7581	0.31205	582.6778	0.40495	176441.7969	-0.14879
011	2019-02-14t2250	1550206345.03	adult	149.9418	97.9514	-117.9013	1056.1951	74.4503	63741.3378	200923.8083	3255149.666	1109.2347	0.058473	296.6184	0.24678	228.7685	-0.12758	0.010811	0.017395	758.4219	1.128	955.0716	0.43683	219497.625	0.23576	719.6795	0.7099	250.3975	0.22402	221.3474	0.44	0.010811	0.017573	446.6284	0.14104	560.4534	0.3192	185294.1562	0.21234
011	2019-02-15t0250	1550220743.8	adult	153.9414	101.951	-113.9016	1101.9494	72.3764	63114.5873	198832.6338	3121368.0065	823.1295	-0.66628	290.4404	0.15679	257.2184	0.68908	0.010811	0.017599	487.7385	-0.86741	710.8874	-0.55882	214925.875	0.14586	983.2946	2.2848	278.2192	1.0258	232.067	0.90282	0.010811	0.017736	523.8441	0.89398	805.2324	2.1069	205882.2344	1.0125
011	2019-02-15t0650	1550235143.12	adult	157.9412	105.9508	-109.9018	1124.5389	73.4454	66211.4515	208582.4759	3355729.3424	1109.5283	0.11816	293.171	0.25364	238.8302	0.20865	0.010811	0.018096	654.3483	0.44255	893.0847	0.25313	216946.5	0.24239	724.3646	0.88805	246.9416	0.21828	202.5801	-0.30118	0.010811	0.018137	484.7698	0.61281	590.4462	0.67078	182736.7656	0.20638
011	2019-02-15t1044	1550249194.24	adult	161.8443	109.8539	-105.9987	1142.3899	71.0181	65510.067	206408.8568	3202134.9868	1979.9404	2.4809	344.2346	1.4671	261.144	0.86261	0.010811	0.01845	786.7036	1.5125	1585.8767	3.3077	254733.5781	1.4555	644.7224	0.48307	253.3873	0.43463	226.5314	0.70589	0.010811	0.018546	416.7918	0.046255	544.5917	0.40146	187506.5625	0.42224
011	2019-02-15t1444	1550263593.92	adult	165.8442	113.8538	-101.9988	1069.2	74.4633	62439.7858	196716.7859	3126017.6861	890.8627	-0.41711	304.7312	0.59456	250.7548	0.59751	0.010811	0.018861	647.233	0.4708	748.4478	-0.31499	225501.0938	0.58294	586.1706	0.19202	258.5598	0.61946	229.1113	0.82888	0.010811	0.018902	428.9162	0.21277	497.2682	0.11268	191334.2188	0.60672
011	2019-02-15t1844	1550277993.83	adult	169.8442	117.8538	-97.9988	1125.8236	73.8277	67903.2668	213904.5719	3527847.7097	828.2278	-0.56768	279.7035	0.034283	220.6632	-0.24656	0.010811	0.019349	636.3579	0.42109	754.1885	-0.26266	206980.5625	0.02222	455.0945	-0.54813	232.1691	-0.086961	216.9019	0.33051	0.010811	0.019317	352.6245	-0.46119	410.6864	-0.47844	171805.0938	-0.099252
011	2019-02-15t2244	1550292393.19	adult	173.844	121.8536	-93.999	759.2267	77.0232	45832.7413	145108.9578	2343512.1534	772.8654	-0.70487	291.2418	0.33245	254.9454	0.76159	0.010811	0.020014	596.4737	0.13066	672.7883	-0.60796	215518.9219	0.31999	487.5407	-0.30764	252.8101	0.53236	236.2486	1.158	0.010811	0.019905	407.9891	0.1116	440.7247	-0.21037	187079.4688	0.51889
011	2019-02-16t0244	1550306793.84	adult	177.8442	125.8538	-89.9988	1008.5067	69.8238	59356.8039	187120.0562	2918034.1956	1081.2915	0.18615	324.7805	1.1687	272.7193	1.3038	0.010811	0.020608	679.9704	0.83042	901.0211	0.45884	240337.6094	1.1562	595.7339	0.41072	251.4753	0.53207	215.6198	0.30855	0.010811	0.020501	458.8305	0.65653	548.4796	0.65774	186091.7188	0.51809
011	2019-02-16t0644	1550321193.47	adult	181.8441	129.8537	-85.9989	706.9124	100.0117	51169.0676	162441.8632	3192661.2762	909.712	-0.2836	257.131	-0.4477	200.3699	-0.8058	0.010811	0.021093	561.6444	-0.098492	819.0473	0.1054	190276.9688	-0.46131	390.4695	-0.83255	211.2724	-0.58609	195.8761	-0.50402	0.010811	0.021153	329.9095	-0.56276	361.9577	-0.72782	156341.5938	-0.59869
011	2019-02-16t1044	1550335593.6	adult	185.8441	133.8537	-81.9989	733.0421	88.9419	55011.5951	174677.4602	3406443.8925
011	2019-02-16t1444	1550349993.16	adult	189.844	137.8536	-77.999	1069.4807	70.9946	63033.4223	198645.9292	3115617.7034	920.3065	-0.21242	265.6123	-0.20068	218.2703	-0.25187	0.010811	0.021909	577.9024	0.085929	809.7985	0.11406	196553.0938	-0.21499	450.9944	-0.37256	224.7511	-0.14018	208.1947	0.038746	0.010811	0.022226	348.2303	-0.30458	391.5651	-0.42388	166315.8125	-0.15443
011	2019-02-16t1844	1550364393.59	adult	193.8441	141.8537	-73.9989	1085.4556	68.4325	62708.0225	197572.801	3063014.852	1243.9366	0.77314	277.436	0.11593	229.2666	0.09497	0.010811	0.022318	569.8382	0.042391	941.6034	0.75967	205302.6719	0.10124	675.3433	1.1609	239.5155	0.32029	215.6697	0.36478	0.010811	0.022712	415.2881	0.42386	531.8664	0.74896	177241.4688	0.30453
011	2019-02-16t2244	1550378793.95	adult	197.8442	145.8538	-69.9988	628.4116	82.3176	36720.8537	116759.2033	1885860.5736	965.7764	-0.044137	278.2255	0.15444	241.7092	0.49471	0.010811	0.022876	498.0085	-0.54128	751.0709	-0.12586	205886.8906	0.13918	596.7113	0.6867	249.5164	0.64584	223.1338	0.69153	0.010811	0.023309	431.4923	0.64001	513.2667	0.64646	184642.125	0.62869
011	2019-02-17t0244	1550393193.83	adult	201.8442	149.8538	-65.9988	864.1728	85.8022	55886.3361	177299.7081	2992957.4748	1012.9416	0.11725	264.7998	-0.18179	216.1536	-0.30257	0.010811	0.023585	583.7831	0.20296	822.5704	0.23594	195951.875	-0.19791	495.5986	0.037332	235.5418	0.24741	217.883	0.46545	0.010811	0.024026	353.71	-0.14771	439.3912	0.073435	174300.9062	0.23045
011	2019-02-17t0644	1550407593.5	adult	205.8441	153.8537	-61.9989	658.5695	68.5335	34410.4504	109185.15	1508621.1482	1437.5468	1.4767	272.5747	0.035337	215.5547	-0.32169	0.010811	0.024324	592.8141	0.30254	1071.5889	1.4763	201705.2969	0.018517	369.0388	-0.8253	199.3741	-0.86163	191.8872	-0.6955	0.010811	0.024885	286.1548	-0.86066	315.8917	-0.95673	147536.8125	-0.87651
011	2019-02-17t1044	1550421993.96	adult	209.8442	157.8538	-57.9988	818.8642	86.5372	53999.6778	171541.5935	2932221.0688	1190.9709	0.72273	268.7657	-0.058231	211.3192	-0.46572	0.010811	0.025072	622.812	0.58673	852.4218	0.41899	198886.6406	-0.075995	627.3724	1.0801	217.3025	-0.29293	203.33	-0.19783	0.010811	0.025711	344.6265	-0.18177	459.0813	0.32863	160803.875	-0.31024
011	2019-02-17t1444	1550436394.17	adult	213.8443	161.8539	-53.9987	587.3028	75.1316	34829.8361	110535.3639	1739875.637	1027.4003	0.2101	270.081	-0.013162	225.0604	-0.0062501	0.010811	0.025716	529.4867	-0.22076	758.376	-0.037275	199859.9062	-0.03176	484.5803	0.077039	200.6595	-0.82611	191.8572	-0.7374	0.010811	0.026434	273.7023	-0.97343	369.3893	-0.44122	148488.0469	-0.84246
011	2019-02-17t1844	1550450794.41	adult	217.8444	165.854	-49.9987	693.9773	76.7894	37333.3242	118238.7182	1760072.9952	545.2045	-1.398	220.73	-1.4159	194.221	-1.0747	0.010811	0.026266	415.3992	-1.2415	520.1091	-1.2427	163340.1875	-1.4369	318.8641	-1.1649	182.6791	-1.4297	176.2267	-1.4896	0.010811	0.027064	255.0297	-1.1844	297.0483	-1.0937	135182.5625	-1.4443
011	2019-02-17t2244	1550465194.21	adult	221.8443	169.8539	-45.9987	739.3607	70.9824	40805.3386	129094.9992	1930465.7803	914.0173	-0.15065	214.9758	-1.6099	165.0233	-2.1392	0.010811	0.026751	477.7204	-0.67246	735.9171	-0.13228	159082.0781	-1.6322	290.7683	-1.3862	185.8314	-1.3384	184.3998	-1.1327	0.010811	0.02763	238.8953	-1.3779	259.0135	-1.4552	137515.2188	-1.3538
011	2019-02-18t0244	1550479594.04	adult	225.8443	173.8539	-41.9988	975.7622	66.1695	51308.0621	161571.5836	2349593.111	1029.3481	0.26279	225.5587	-1.3225	183.4031	-1.5171	0.010811	0.027201	453.8812	-0.8907	733.7635	-0.13458	166913.4688	-1.3456	374.2254	-0.69773	198.338	-0.91236	193.6583	-0.70929	0.010811	0.02816	279.0174	-0.86341	330.5617	-0.74011	146770.1562	-0.93005
011	2019-02-18t0644	1550493994.04	adult	229.8443	177.8539	-37.9988	938.9591	67.7907	50152.7409	158017.1879	2297201.1881
011	2019-02-18t1044	1550508390.21	adult	233.8432	181.8528	-33.9998	917.6157	66.6173	48378.6604	152401.7126	2217944.8073
011	2019-02-18t1444	1550522792.09	adult	237.8437	185.8533	-29.9993	928.9063	66.8699	49291.3179	155274.7302	2266037.2925
011	2019-02-18t1844	1550537189.29	adult	241.8429	189.8525	-26.0001	901.6043	67.0053	47826.1702	150685.314	2196375.1575
011	2019-02-18t2244	1550551589.84	adult	245.8431	193.8527	-21.9999	893.8509	67.1834	46825.7907	147521.5305	2137431.447
011	2019-02-19t0244	1550565988.98	adult	249.8429	197.8524	-18.0002	851.0539	67.8713	45714.9932	144106.5283	2127628.722
011	2019-02-19t0644	1550580389.35	adult	253.843	201.8526	-14.0001	836.4104	68.2656	44484.1713	140228.6121	2062191.756
011	2019-02-19t1044	1550594789.94	adult	257.8431	205.8527	-9.9999	840.7213	67.9819	44799.0421	141270.0034	2068144.8875
011	2019-02-19t1444	1550609191.51	adult	261.8436	209.8532	-5.9995	837.0518	67.231	43205.3615	136186.2123	1942526.4538
011	2019-02-19t1844	1550623589.45	adult	265.843	213.8526	-2	789.0902	68.3474	41062.5492	129480.6139	1870951.0609
011	2019-02-19t2244	1550637989.81	dead	269.8431	217.8527	2	784.4019	67.528	40748.9159	128503.2594	1847611.6217
013	2019-02-08t1454	1549659405.97	egg	-1.9882	-57.9798	-173.8326	148.09	31.0905	3141.8545	10053.1493	61684.4028
013	2019-02-08t1852	1549673721.01	larva	1.9882	-54.0034	-169.8562	150.5554	31.9736	3254.3575	10421.2717	65416.9844
013	2019-02-08t2252	1549688121.38	larva	5.9883	-50.0033	-165.8561	153.3514	32.7271	3416.091	10940.8848	70603.6709
013	2019-02-09t0252	1549702523.85	larva	9.989	-46.0026	-161.8554	153.3514	32.67	3416.4087	10943.7628	70609.5848
013	2019-02-09t0652	1549716923.76	larva	13.989	-42.0027	-157.8554	150.8788	32.9296	3396.376	10888.8693	70886.8396
013	2019-02-09t1052	1549731322.65	larva	17.9887	-38.003	-153.8557	268.3091	28.553	5669.9428	17908.9311	106447.23
013	2019-02-09t1452	1549745724.75	larva	21.9892	-34.0024	-149.8551	385.7696	30.304	9074.1942	28616.2911	181124.073
013	2019-02-09t1852	1549760123.19	larva	25.9888	-30.0028	-145.8556	393.6512	45.081	14548.5753	46158.8942	448294.2764
013	2019-02-09t2253	1549774531.14	larva	29.991	-26.0006	-141.8534	677.9413	42.1747	20471.5331	64447.8266	540088.5813
013	2019-02-10t0253	1549788931.7	larva	33.9912	-22.0005	-137.8532	662.9788	54.9412	28229.2467	89161.2686	1025289.9201
013	2019-02-10t0653	1549803330.45	larva	37.9908	-18.0008	-133.8536	621.4275	38.7256	20366.6796	64192.4451	554466.4673
013	2019-02-10t1052	1549817727.99	larva	41.9901	-14.0015	-129.8542	720.0753	48.0923	28061.6763	88492.9232	908642.296
013	2019-02-10t1453	1549832130.5	larva	45.9908	-10.0008	-125.8535	883.1981	49.7861	34252.229	107915.3932	1152475.9536	1183.7306	0.35136	328.6078	-0.23667	266.2791	-0.69736	0.010811	0.020123	770.4849	0.61324	1068.8914	0.71719	243169.7812	-0.24819	377.1461	-1.8282	223.2119	-1.9316	215.4165	-0.92344	0.010811	0.019213	316.6533	-2.1434	346.535	-1.9767	165176.8281	-1.9338
013	2019-02-10t1852	1549846527.35	larva	49.99	-6.0017	-121.8544	882.647	57.457	38958.7456	122737.4662	1462434.8895	1702.9668	1.5597	343.3751	-0.010207	264.099	-0.7725	0.010811	0.020077	788.9402	0.72447	1409.25	1.9494	254097.5469	-0.022171	1017.8934	0.18318	334.8227	0.35622	264.9309	0.64951	0.010811	0.019354	748.8718	0.14976	950.6251	0.36788	247768.7812	0.34189
013	2019-02-10t2253	1549860931.32	larva	53.9911	-2.0006	-117.8533	908.8831	66.8587	47156.4498	148716.7494	2049156.8124	505.9806	-1.2536	328.0601	-0.32074	330.8164	0.47856	0.010811	0.020031	452.0144	-1.5958	483.9144	-1.4245	242764.4531	-0.33244	934.838	-0.03272	362.2276	0.9842	296.864	1.6823	0.010811	0.019494	771.5525	0.34621	862.7652	0.08164	268048.4375	0.96662
013	2019-02-11t0253	1549875335.45	adult	57.9922	2.0006	-113.8522	1064.1226	63.002	54494.5088	171612.361	2350377.7946	779.3641	-0.62242	355.3393	0.14663	324.5444	0.35037	0.010811	0.019991	645.7792	-0.28285	731.9792	-0.52938	262951.0625	0.13433	853.4492	-0.254	324.6971	0.27163	258.1734	0.50958	0.010811	0.01964	698.7373	0.015491	787.2487	-0.16959	240275.8438	0.25748
013	2019-02-11t0653	1549889731.16	adult	61.991	5.9994	-109.8534	1014.7607	68.3085	56585.027	178231.6566	2700357.8635	1021.5845	-0.052857	413.8878	1.1961	360.6292	1.0574	0.010811	0.019956	842.3252	1.0611	947.497	0.26392	306276.9688	1.1828	1251.2291	1.1629	418.0401	2.3332	294.3797	1.6877	0.010811	0.019794	1064.545	2.2473	1194.8362	1.6368	309349.6875	2.3094
013	2019-02-11t1044	1549903612.15	adult	65.8469	9.8552	-105.9975	1080.0133	67.136	63470.0784	200205.6306	3064163.1509	699.4031	-0.84541	304.1485	-0.84245	269.6713	-0.74974	0.010811	0.019919	578.5336	-0.77633	646.4232	-0.88	225069.875	-0.85414	637.4728	-0.92888	324.3218	0.40097	297.9655	1.8449	0.010811	0.019943	532.0777	-0.84764	603.0842	-0.87209	239998.1406	0.38604
013	2019-02-11t1444	1549918011.12	adult	69.8466	13.8549	-101.9978	1107.2097	71.0999	64259.6097	202444.5058	3183643.4624	1072.7241	0.055402	359.7177	0.16329	320.0327	0.25751	0.010811	0.01986	799.1068	0.74503	960.2701	0.30239	266191.125	0.15077	892.088	0.037111	288.7102	-0.30848	231.2472	-0.21265	0.010811	0.020076	672.7854	0.097077	812.3872	0.13108	213645.5312	-0.32049
013	2019-02-11t1844	1549932411.7	adult	73.8467	17.8551	-97.9977	1259.7418	75.1049	75528.1555	237768.5697	3888824.0493	372.0215	-1.6959	218.925	-2.4678	218.1427	-1.8174	0.010811	0.019734	277.2668	-2.9128	316.9255	-2.1939	162004.5	-2.4789	684.3147	-0.68765	310.5903	0.2556	278.5843	1.3335	0.010811	0.020123	548.4762	-0.62757	607.6618	-0.7688	229836.7969	0.24127
013	2019-02-11t2244	1549946812.04	adult	77.8468	21.8552	-93.9976	1195.6832	75.3179	72110.0986	227099.5707	3706451.8952	1529.8967	1.1939	417.3107	1.2726	331.4335	0.58157	0.010811	0.019603	938.4716	1.7372	1247.5852	1.4326	308809.9375	1.2598	811.3774	-0.11001	308.1616	0.32202	256.4966	0.72441	0.010811	0.020114	653.117	0.19889	730.9265	-0.067002	228039.5781	0.30788
013	2019-02-12t0244	1549961212.28	adult	81.8469	25.8552	-89.9975	1148.3133	72.1572	68021.9457	214262.9113	3430771.5567	1363.5994	0.77855	389.2947	0.82162	322.5106	0.50159	0.010811	0.019521	882.4612	1.3771	1153.5325	1.0805	288078.0625	0.80917	1141.6873	1.3548	335.9919	1.0725	251.0953	0.65294	0.010811	0.020136	806.432	1.415	1016.1475	1.5296	248634	1.0567
013	2019-02-12t0644	1549975612.59	adult	85.847	29.8553	-85.9974	1042.1002	72.2222	63247.7659	199340.977	3218422.9986	947.0311	-0.2759	384.7729	0.82521	343.5559	1.0657	0.010811	0.019482	704.4885	0.14915	793.6678	-0.34364	284731.9062	0.81281	1315.1948	2.2648	309.9032	0.62052	230.9549	0.11675	0.010811	0.020183	686.5758	0.72981	907.2582	1.1269	229328.3906	0.6066
013	2019-02-12t1044	1549990012.4	adult	89.8469	33.8553	-81.9975	1035.4715	74.2671	61607.1683	194093.2923	3133584.903	2098.8191	2.6371	433.0711	1.8419	361.3656	1.5839	0.010811	0.019423	928.6305	1.795	1463.3889	2.3463	320472.625	1.8288	780.4429	0.078896	281.0794	0.099213	222.563	-0.057167	0.010811	0.020194	594.6328	0.20833	713.7167	0.21705	207998.75	0.086815
013	2019-02-12t1444	1550004400.25	adult	93.8435	37.8519	-78.0008	1104.233	75.1995	66212.154	208614.1282	3404120.655	2223.6428	2.9306	419.4011	1.6893	332.0112	1.0996	0.010811	0.019322	988.4386	2.2674	1601.1177	2.8875	310356.8125	1.6759	976.6431	1.0857	297.1948	0.56715	225.6544	0.11855	0.010811	0.020124	644.5063	0.70863	832.0035	1.0149	219924.1719	0.55414
013	2019-02-12t1844	1550018801.15	adult	97.8438	41.8522	-74.0006	1051.8793	79.6242	67349.1447	212362.4378	3651568.1994	1656.5443	1.4754	396.8289	1.3578	321.9784	1.0175	0.010811	0.019217	926.1325	1.8533	1278.0727	1.583	293653.4062	1.3445	1115.6298	1.8592	283.3947	0.34732	205.4708	-0.47126	0.010811	0.019924	713.5925	1.3544	898.6491	1.5355	209712.0625	0.33501
013	2019-02-12t2244	1550033198.79	adult	101.8431	45.8515	-70.0012	1067.8677	73.1693	65072.6704	205037.8293	3360783.1556	1541.0635	1.1585	376.6965	1.0604	308.1345	0.8363	0.010811	0.019096	782.9003	0.84646	1213.5621	1.3131	278755.4062	1.0473	655.0717	-0.23638	261.8114	-0.064916	215.3051	-0.11132	0.010811	0.019636	505.4449	-0.12687	584.2804	-0.218	193740.4219	-0.076232
013	2019-02-13t0244	1550047598.74	adult	105.8431	49.8515	-66.0013	1072.7498	78.2302	65744.4319	207263.5331	3430126.0968	1936.6877	2.1014	358.3669	0.78559	279.7584	0.30802	0.010811	0.018915	840.9892	1.3008	1416.2108	2.096	265191.4688	0.77279	769.5701	0.39062	256.2332	-0.13196	208.4285	-0.30515	0.010811	0.019337	563.1666	0.40429	665.5727	0.35236	189612.5625	-0.14294
013	2019-02-13t0644	1550061999.18	adult	109.8432	53.8516	-62.0011	1052.2842	74.3322	62968.0559	198405.5557	3214623.67	2093.5957	2.4594	368.9649	1.0823	285.3159	0.53633	0.010811	0.018711	868.8308	1.5387	1373.3324	1.9229	273034	1.0689	789.0616	0.55764	263.5558	0.086347	207.4097	-0.3156	0.010811	0.019061	591.9884	0.70903	726.4823	0.80204	195031.25	0.07509
013	2019-02-13t1044	1550076400.51	adult	113.8436	57.852	-58.0008	1035.2948	72.8999	62912.8256	198356.8544	3251679.1098	710.9673	-0.9114	313.9778	0.050963	282.9748	0.58013	0.010811	0.018499	523.1167	-0.95567	592.9846	-1.1186	232343.5938	0.039357	583.9339	-0.41553	236.7487	-0.48378	197.3894	-0.63428	0.010811	0.018807	452.9845	-0.31125	512.9835	-0.45109	175194.0625	-0.49369
013	2019-02-13t1450	1550091143.59	adult	117.9389	61.9473	-53.9055	979.9178	75.3316	60808.2098	191785.6321	3189570.4717	980.3768	-0.26383	324.5645	0.34138	261.6581	0.17299	0.010811	0.018324	697.5949	0.35766	830.739	-0.18459	240177.7656	0.32915	552.1382	-0.53095	255.8793	0.0019433	222.1585	0.22659	0.010811	0.018573	433.8975	-0.39978	499.2163	-0.48171	189350.6875	-0.0090594
013	2019-02-13t1850	1550105549.06	adult	121.9404	65.9488	-49.9039	1002.8252	75.372	61251.549	193106.8234	3182201.9395	1634.8347	1.3068	339.2007	0.71549	258.5386	0.18588	0.010811	0.018181	788.1632	1.0521	1178.2768	1.1688	251008.5	0.70221	507.9878	-0.71458	243.2376	-0.25546	215.913	0.034182	0.010811	0.018365	417.0563	-0.47756	475.1609	-0.58275	179995.7969	-0.26566
013	2019-02-13t2250	1550119948.1	adult	125.9402	69.9485	-45.9042	900.0145	74.6436	57900.2097	182877.9979	3076149.058	1482.6848	0.92977	310.4506	0.19228	236.2014	-0.27852	0.010811	0.018021	760.192	0.8811	1118.375	0.94098	229733.4688	0.18051	603.1558	-0.18894	229.0121	-0.55945	198.9212	-0.5504	0.010811	0.018156	443.0402	-0.21666	532.2157	-0.17563	169468.9531	-0.56859
013	2019-02-14t0250	1550134350.2	adult	129.9408	73.9491	-41.9036	968.0193	74.1815	58306.2582	183812.8379	2982977.0148	1297.8127	0.47662	309.6971	0.24154	241.7337	-0.06995	0.010811	0.01782	683.8992	0.36126	1028.4085	0.60029	229175.8594	0.22976	576.5464	-0.28958	226.0438	-0.59923	193.7658	-0.72762	0.010811	0.017949	417.1003	-0.37541	504.0849	-0.30915	167272.4062	-0.60818
013	2019-02-14t0650	1550148747.02	adult	133.9399	77.9482	-37.9045	967.5503	72.2419	54692.3644	172287.4205	2711712.4147	1182.1487	0.19329	255.7886	-0.83306	197.8611	-1.1209	0.010811	0.01759	579.798	-0.35821	860.4549	-0.043002	189283.5312	-0.84158	522.8439	-0.53567	216.8893	-0.79323	193.5619	-0.72524	0.010811	0.017767	365.856	-0.7468	469.3103	-0.49061	160498.0469	-0.8016
013	2019-02-14t1050	1550163152.15	adult	137.9413	81.9497	-33.9031	471.8729	175.7083	43552.3217	150918.6457	4217683.9651	1105.9838	0.010003	261.5048	-0.66243	201.4944	-0.98383	0.010811	0.017402	635.6857	0.083711	875.669	0.031614	193513.5469	-0.67146	553.0159	-0.34569	186.7073	-1.5275	165.1455	-1.8082	0.010811	0.017587	328.6873	-1.0134	472.8494	-0.42746	138163.4219	-1.5338
013	2019-02-14t1450	1550177562.84	adult	141.9443	85.9526	-29.9001	579.2835	77.6873	36322.8487	115438.3428	1914648.8542	976.4645	-0.30592	226.5771	-1.3714	165.093	-1.9058	0.010811	0.017313	628.8132	0.071169	819.3493	-0.1751	167667.0625	-1.3789	528.7739	-0.43828	209.9807	-0.91345	191.4177	-0.79288	0.010811	0.017499	365.0261	-0.66794	441.2683	-0.59296	155385.7344	-0.92182
013	2019-02-14t1850	1550191961.85	adult	145.944	89.9524	-25.9004	498.4938	111.7146	37880.3172	122063.0962	2539194.7412	976.2912	-0.29845	262.2356	-0.55486	197.9073	-0.99839	0.010811	0.017308	612.0294	-0.011988	854.0217	-0.011882	194054.3125	-0.56443	385.3859	-1.1812	192.407	-1.3481	181.2146	-1.1961	0.010811	0.017496	297.9352	-1.1979	344.8911	-1.199	142381.1562	-1.3557
013	2019-02-14t2250	1550206354.78	adult	149.942	93.9504	-21.9024	412.331	106.7939	30887.2293	100764.142	1994619.2001	998.3024	-0.22762	219.9304	-1.4457	179.9769	-1.4479	0.010811	0.017395	467.8897	-1.0496	671.7861	-0.74311	162748.5	-1.4543	410.2187	-1.0124	183.2403	-1.5714	171.7109	-1.5821	0.010811	0.017573	285.1947	-1.2716	339.8876	-1.1975	135597.8281	-1.579
013	2019-02-15t0250	1550220753.65	adult	153.9417	97.9501	-17.9027	546.1894	82.86	35914.766	114397.3909	2011518.28	1055.7377	-0.057802	242.8573	-0.90686	196.1608	-0.98217	0.010811	0.017599	509.333	-0.70371	778.4173	-0.27307	179714.375	-0.91668	453.6341	-0.73071	185.7147	-1.4843	176.0819	-1.4031	0.010811	0.017736	270.8387	-1.3638	330.5366	-1.2267	137428.875	-1.4928
013	2019-02-15t0650	1550235152.87	adult	157.9415	101.9499	-13.9029	477.0821	99.0709	35815.5971	114901.0264	2303313.8707	942.2391	-0.32432	227.8314	-1.2288	186.0671	-1.2526	0.010811	0.018096	475.3219	-0.93073	685.1066	-0.63987	168595.2188	-1.2391	382.9994	-1.0998	176.2337	-1.7235	165.4486	-1.8399	0.010811	0.018137	268.292	-1.3557	323.1001	-1.2437	130412.9375	-1.7324
013	2019-02-15t1044	1550249203.99	adult	161.8446	105.8529	-9.9998	467.1647	96.3282	33578.8041	107682.4374	2065830.2282	1027.9192	-0.071563	253.3325	-0.6265	205.9909	-0.68622	0.010811	0.01845	545.2623	-0.36017	760.1153	-0.29048	187466.0156	-0.63773	544.839	-0.10674	184.6097	-1.4737	174.6667	-1.4542	0.010811	0.018546	282.3198	-1.1968	375.9795	-0.82306	136611.1562	-1.4836
013	2019-02-15t1444	1550263603.63	adult	165.8445	109.8528	-5.9999	458.0643	98.4945	33944.5395	108942.4151	2154438.3796	883.2116	-0.43795	230.0458	-1.1516	186.1406	-1.2411	0.010811	0.018861	487.5796	-0.78236	760.3332	-0.26234	170233.9062	-1.1634	328.1747	-1.3529	175.9097	-1.6971	170.0242	-1.6442	0.010811	0.018902	247.6437	-1.49	288.3166	-1.4254	130173.1875	-1.7073
013	2019-02-15t1844	1550278003.66	adult	169.8445	113.8529	-1.9999	439.8932	104.3512	30635.8949	99043.5893	1869070.7626	1690.0275	1.8176	229.6861	-1.1503	177.6741	-1.4832	0.010811	0.019349	533.0891	-0.39835	941.5046	0.58019	169967.6719	-1.1628	297.9361	-1.5009	173.6836	-1.7396	169.2687	-1.6682	0.010811	0.019317	233.9023	-1.5921	267.1315	-1.5475	128525.8906	-1.7502
013	2019-02-15t2244	1550292402.88	dead	173.8443	117.8526	1.9999	453.0735	101.6197	34278.6904	110402.2969	2209545.002	1376.6956	0.98658	218.0074	-1.4166	158.7398	-2.03	0.010811	0.020014	559.8494	-0.16152	895.2684	0.40129	161325.4375	-1.4296	357.9953	-1.1	167.359	-1.8917	161.5789	-1.9711	0.010811	0.019905	224.2807	-1.6555	288.0033	-1.3579	123845.6719	-1.902
014	2019-02-08t1454	1549659410.32	larva	0	-57.9799	-221.833	164.939	27.81	3103.3604	9870.2337	54121.429
014	2019-02-08t1852	1549673725.53	larva	3.9764	-54.0034	-217.8565	164.8593	27.71	3086.4117	9815.8663	53584.7543
014	2019-02-08t2252	1549688125.89	larva	7.9765	-50.0033	-213.8564	153.9092	27.4562	2815.0007	8968.0832	48048.0879
014	2019-02-09t0252	1549702528.31	larva	11.9772	-46.0026	-209.8557	154.1131	36.5439	3441.0183	11205.7713	72569.378
014	2019-02-09t0652	1549716928.19	larva	15.9772	-42.0027	-205.8558	272.0653	26.3354	5688.9313	17959.8175	102474.211
014	2019-02-09t1052	1549731327.07	larva	19.9769	-38.003	-201.8561	320.2976	45.1488	9797.6802	31127.9955	266127.57
014	2019-02-09t1452	1549745729.37	larva	23.9775	-34.0024	-197.8554	411.9908	43.542	14212.167	44998.7201	416461.2811
014	2019-02-09t1852	1549760127.62	larva	27.977	-30.0028	-193.8559	850.6833	40.6404	26840.7568	84455.9292	717374.2641
014	2019-02-09t2253	1549774535.65	larva	31.9793	-26.0006	-189.8537	798.1739	41.5622	28268.1169	89101.1607	820174.2092
014	2019-02-10t0253	1549788936.11	larva	35.9794	-22.0005	-185.8536	853.4552	48.611	32368.2828	101941.595	1036978.8944
014	2019-02-10t0653	1549803334.84	larva	39.979	-18.0008	-181.8539	896.6519	57.5739	39078.8014	123049.6628	1461630.5653
014	2019-02-10t1052	1549817732.38	larva	43.9784	-14.0015	-177.8546	911.8143	52.5035	38053.536	119811.1005	1337494.5642
014	2019-02-10t1453	1549832134.85	larva	47.979	-10.0008	-173.8539	909.7194	55.522	39313.9837	123784.2832	1449242.9355	857.7538	-0.40651	259.1656	-1.5064	209.3694	-1.7855	0.010811	0.020101	614.286	-0.45825	795.8327	-0.2664	191782.5625	-1.5162	552.9987	-1.2853	211.7543	-2.1558	170.5102	-2.3138	0.010811	0.019284	451.7998	-1.4396	522.9774	-1.3041	156698.2188	-2.157
014	2019-02-10t1852	1549846531.71	larva	51.9782	-6.0017	-169.8548	909.7591	57.5486	42657.8715	134478.1341	1663562.1908	1103.8212	0.1594	297.2087	-0.86198	236.7564	-1.308	0.010811	0.020054	696.7191	0.087718	968.8021	0.35275	219934.4375	-0.87295	753.5581	-0.63507	227.9903	-1.8059	175.8497	-2.12	0.010811	0.019423	499.1921	-1.1659	646.3656	-0.80296	168712.8438	-1.8094
014	2019-02-10t2253	1549860935.8	larva	55.9793	-2.0006	-165.8537	954.2502	60.3701	47415.7514	149416.3505	1977486.1308	636.7559	-0.95372	278.2484	-1.2417	253.132	-1.0243	0.010811	0.02001	491.4414	-1.3352	581.3599	-1.0773	205903.8281	-1.2524	477.8015	-1.5107	231.8714	-1.6961	208.7522	-1.0575	0.010811	0.019565	384.9868	-1.7743	442.7755	-1.6019	171584.8125	-1.7005
014	2019-02-11t0253	1549875339.88	adult	59.9804	2.0006	-161.8525	1033.6302	58.4578	48527.3466	152756.7794	1938860.6409	641.6832	-0.95951	286.6108	-1.1221	254.7603	-1.0168	0.010811	0.019973	524.4631	-1.126	604.0832	-1.0122	212092.0312	-1.1333	579.3625	-1.1609	248.262	-1.314	208.187	-1.0383	0.010811	0.019716	476.0809	-1.2361	525.7183	-1.245	183713.8906	-1.3207
014	2019-02-11t0653	1549889735.64	adult	63.9793	5.9994	-157.8537	1023.9605	60.2962	49014.5196	154294.5802	2022051.3374	948.3265	-0.2346	333.1049	-0.29738	283.4505	-0.46916	0.010811	0.019938	744.7158	0.38148	891.4792	0.050529	246497.5938	-0.30943	567.1241	-1.1869	228.4802	-1.6964	195.0504	-1.4126	0.010811	0.019872	463.3435	-1.2815	522.5502	-1.2393	169075.3438	-1.7018
014	2019-02-11t1044	1549903616.5	adult	67.8351	9.8552	-153.9979	1081.363	58.5427	50743.865	159707.0749	2033406.2927	910.9965	-0.33634	297.2025	-0.98372	244.6944	-1.2591	0.010811	0.019894	661.8856	-0.20466	825.3628	-0.20837	219929.8438	-0.9954	878.4755	-0.042915	257.6671	-1.02	193.0332	-1.4389	0.010811	0.020014	574.965	-0.55666	784.6089	-0.03234	190673.6562	-1.0288
014	2019-02-11t1444	1549918015.78	adult	71.8349	13.855	-149.9981	1017.335	60.8212	48910.6956	153982.036	2018997.2403	1725.3743	1.6663	323.8554	-0.51072	259.4302	-0.97435	0.010811	0.019811	749.1184	0.39232	1273.705	1.5069	239653	-0.52285	455.1926	-1.5717	197.7282	-2.2948	173.0332	-2.0292	0.010811	0.020116	338.9598	-2.0266	406.5976	-1.7439	146318.8594	-2.2988
014	2019-02-11t1844	1549932416.05	adult	75.8349	17.8551	-145.998	1025.8225	62.4072	52000.6299	163789.6734	2233767.416	564.5047	-1.2251	244.0728	-1.9836	217.0641	-1.8129	0.010811	0.019669	424.4526	-1.8831	494.2243	-1.5175	180613.8438	-1.995	616.9319	-0.91551	226.1801	-1.5729	187.828	-1.4926	0.010811	0.02012	450.1076	-1.237	552.222	-1.0003	167373.3125	-1.5803
014	2019-02-11t2244	1549946816.55	adult	79.8351	21.8552	-141.9979	1008.6357	58.3394	48446.9572	152525.4866	1980092.3728	1236.7924	0.45732	273.8226	-1.3767	219.6752	-1.6829	0.010811	0.019556	613.1923	-0.54286	865.2458	-0.067899	202628.75	-1.3884	470.5016	-1.4376	206.6157	-1.8804	184.0909	-1.5135	0.010811	0.020121	353.1764	-1.8034	409.2623	-1.6425	152895.5938	-1.8874
014	2019-02-12t0244	1549961216.73	adult	83.8351	25.8552	-137.9978	1093.4621	57.1671	52484.6704	165219.6665	2127427.8192	1416.3744	0.91334	274.7756	-1.2898	219.7498	-1.5875	0.010811	0.019501	610.6792	-0.53549	998.2991	0.46977	203333.9531	-1.3014	443.713	-1.4982	220.0753	-1.4478	202.5478	-0.83038	0.010811	0.020161	337.684	-1.8158	393.0588	-1.6609	162855.7344	-1.4566
014	2019-02-12t0644	1549975617.06	adult	87.8352	29.8553	-133.9978	1010.2255	58.8797	51289.576	161625.5912	2156720.0652	750.6341	-0.77409	273.9438	-1.2265	232.642	-1.2115	0.010811	0.019459	536.9689	-1.0333	682.0742	-0.78781	202718.4375	-1.2379	523.6747	-1.0975	214.8453	-1.4396	185.5219	-1.2757	0.010811	0.020198	389.4133	-1.344	462.3081	-1.2157	158985.5469	-1.4487
014	2019-02-12t1044	1549990016.91	adult	91.8352	33.8553	-129.9978	983.9781	60.1749	50701.8811	159806.8119	2161553.1	578.3257	-1.2108	207.3136	-2.4176	162.0372	-2.6143	0.010811	0.019378	429.3294	-1.781	499.6168	-1.5125	153412.0625	-2.4277	429.2369	-1.458	200.8684	-1.6399	174.0471	-1.5625	0.010811	0.020173	358.9256	-1.4668	404.406	-1.4605	148642.5938	-1.6488
014	2019-02-12t1444	1550004404.87	adult	95.8318	37.852	-126.0011	1026.1489	60.8833	48082.2998	151339.509	1966473.6183	1307.3352	0.6154	300.6194	-0.55057	243.3697	-0.76067	0.010811	0.01927	680.6449	0.060334	938.6665	0.24177	222458.3125	-0.56188	718.3316	-0.055916	236.5299	-0.74524	197.8731	-0.74026	0.010811	0.020044	454.168	-0.65868	631.8148	-0.075521	175032.1562	-0.75573
014	2019-02-12t1844	1550018805.63	adult	99.832	41.8522	-122.0009	972.2494	63.0334	47759.7061	150443.5792	2003583.4024	1190.0588	0.30247	305.3851	-0.37873	244.1418	-0.64086	0.010811	0.019164	686.9706	0.13502	1006.6335	0.50319	225984.9844	-0.3901	458.0037	-1.2106	196.1386	-1.5748	174.622	-1.4474	0.010811	0.019788	343.8924	-1.4048	404.0054	-1.3264	145142.5625	-1.5836
014	2019-02-12t2244	1550033203.21	adult	103.8314	45.8515	-118.0016	1044.4504	58.9368	52262.0807	164752.729	2172684.313	1286.969	0.52049	287.3885	-0.65948	227.0366	-0.93015	0.010811	0.019013	666.2782	0.012168	991.7953	0.43616	212667.4688	-0.67034	445.9996	-1.2179	198.5555	-1.4619	172.5241	-1.4912	0.010811	0.019485	354.0635	-1.2519	398.1762	-1.3004	146931.0781	-1.4707
014	2019-02-13t0244	1550047603.3	adult	107.8314	49.8515	-114.0016	978.0116	61.3318	47772.225	150461.5853	2002851.2724	1158.8356	0.18975	277.6207	-0.78546	216.5447	-1.0854	0.010811	0.018816	676.8068	0.1187	968.2992	0.34033	205439.3438	-0.79591	717.8797	0.17065	227.8757	-0.75011	194.9625	-0.73721	0.010811	0.019198	423.2105	-0.64492	565.1118	-0.223	168627.9844	-0.75986
014	2019-02-13t0644	1550062003.64	adult	111.8315	53.8516	-110.0015	1005.4288	61.5002	49853.1838	157005.1155	2105425.9123	785.9806	-0.72703	254.453	-1.1869	211.9361	-1.1163	0.010811	0.018604	512.8862	-1.0476	690.3378	-0.74234	188295.2031	-1.1963	468.5272	-1.0195	219.9094	-0.89053	203.6621	-0.43111	0.010811	0.018933	347.2056	-1.174	409.2312	-1.1208	162732.9688	-0.89969
014	2019-02-13t1044	1550076405.16	adult	115.8319	57.852	-106.0011	1037.5281	75.0672	60416.866	190744.9744	2888737.8476	1536.4794	1.0873	293.2389	-0.33618	233.4772	-0.54002	0.010811	0.018437	627.6041	-0.17204	1158.6205	1.0916	216996.7812	-0.34692	414.8393	-1.2505	220.4155	-0.84559	207.5672	-0.2826	0.010811	0.018726	320.54	-1.3294	365.3761	-1.3446	163107.4531	-0.85455
014	2019-02-13t1450	1550091148.06	adult	119.9272	61.9473	-101.9058	1010.9113	63.7133	49496.6388	155918.3932	2073540.5336	1287.1282	0.47574	279.3649	-0.54832	216.7452	-0.85889	0.010811	0.01828	633.5282	-0.090059	895.1788	0.071587	206730.0312	-0.55832	412.4946	-1.2227	201.3385	-1.2598	184.3751	-1.0683	0.010811	0.018512	324.1972	-1.2458	377.7471	-1.2197	148990.4531	-1.2672
014	2019-02-13t1850	1550105553.8	adult	123.9287	65.9489	-97.9042	932.9735	57.8436	44955.6609	141643.3279	1808577.9164	669.2799	-1.0212	245.9376	-1.1725	203.7729	-1.1054	0.010811	0.018113	511.1888	-0.9423	610.0465	-1.0276	181993.8438	-1.1805	490.335	-0.78714	213.2897	-0.9495	189.0473	-0.90238	0.010811	0.018295	371.5746	-0.8165	444.5422	-0.75411	157834.4062	-0.95757
014	2019-02-13t2250	1550119952.67	adult	127.9284	69.9486	-93.9045	941.7965	56.6373	43496.1528	136960.7807	1716723.5007	640.2935	-1.1007	236.2344	-1.3189	206.2065	-0.98738	0.010811	0.01792	454.216	-1.3191	557.5331	-1.2275	174813.4219	-1.3262	445.943	-0.98057	197.9935	-1.2922	176.2667	-1.3613	0.010811	0.018067	334.6252	-1.0663	392.5776	-1.0413	146515.1875	-1.299
014	2019-02-14t0250	1550134354.8	adult	131.929	73.9492	-89.9039	980.4537	57.4306	45229.9501	142399.1701	1789714.0232	577.8615	-1.2655	234.4767	-1.3074	205.3027	-0.95744	0.010811	0.017697	418.7624	-1.5429	533.4086	-1.3223	173512.7344	-1.3146	349.3255	-1.4525	188.088	-1.5153	176.265	-1.3692	0.010811	0.017849	286.2431	-1.4179	320.7541	-1.4647	139185.125	-1.5213
014	2019-02-14t0650	1550148751.56	adult	135.9281	77.9483	-85.9048	555.4314	132.2344	40960.6904	133219.6942	3056875.9328	558.2213	-1.3293	226.6733	-1.4279	197.9486	-1.0982	0.010811	0.017487	419.4577	-1.5074	477.8192	-1.5436	167738.2188	-1.4348	367.7372	-1.3347	192.0347	-1.4009	180.1629	-1.2286	0.010811	0.017662	286.9856	-1.3763	313.1737	-1.4836	142105.6719	-1.4075
014	2019-02-14t1050	1550163156.71	adult	139.9296	81.9497	-81.9034	845.2157	59.1552	41930.5825	132196.8662	1736100.9842	686.0302	-1.0277	234.7495	-1.2118	196.0253	-1.1049	0.010811	0.017334	484.2215	-1.0045	587.2475	-1.1107	173714.6094	-1.2195	328.1593	-1.525	170.0864	-1.9458	162.5326	-1.9194	0.010811	0.017531	242.3402	-1.7171	275.0801	-1.7072	125863.9688	-1.951
014	2019-02-14t1450	1550177567.45	adult	143.9325	85.9527	-77.9004	970.1071	59.1813	43835.1125	137971.8229	1719331.2274	412.615	-1.7234	212.9552	-1.6414	187.3345	-1.2946	0.010811	0.017267	345.4237	-1.9943	394.7755	-1.8877	157586.8438	-1.6485	475.5095	-0.70848	219.2167	-0.6585	205.781	-0.21566	0.010811	0.017473	331.8231	-0.92809	395.858	-0.87609	162220.3281	-0.66772
014	2019-02-14t1850	1550191966.56	adult	147.9323	89.9524	-73.9007	994.3058	54.608	43494.2526	136910.5533	1630523.5916	470.8621	-1.5863	214.5913	-1.5782	187.5176	-1.2592	0.010811	0.017336	379.1964	-1.7262	424.0075	-1.775	158797.5938	-1.5861	555.1307	-0.23119	218.3266	-0.65026	200.4712	-0.4167	0.010811	0.017521	362.0644	-0.62343	469.6628	-0.33202	161561.7188	-0.65979
014	2019-02-14t2250	1550206359.35	adult	151.9303	93.9504	-69.9027	870.0527	55.2875	38630.6559	121636.8636	1486019.2315	1125.0964	0.11401	264.18	-0.4534	214.0594	-0.51339	0.010811	0.017559	560.8119	-0.33424	906.6669	0.25419	195493.2031	-0.46358	323.9693	-1.4805	222.1494	-0.51439	218.0606	0.31333	0.010811	0.017719	279.4652	-1.3047	304.2932	-1.4263	164390.5625	-0.52458
014	2019-02-15t0250	1550220758.25	adult	155.93	97.9501	-65.903	333.0082	120.7045	27593.2727	91283.1071	2124926.6602
014	2019-02-15t0650	1550235157.49	adult	159.9298	101.9499	-61.9032	773.6346	57.484	36338.3664	114570.3746	1440091.3502	748.3821	-0.83349	229.4861	-1.1802	190.6146	-1.1179	0.010811	0.018201	475.975	-0.91128	674.3972	-0.67758	169819.6875	-1.1909	344.2159	-1.3105	217.7223	-0.56868	211.8374	0.088822	0.010811	0.018307	284.4065	-1.1925	321.0034	-1.2409	161114.4688	-0.57958
014	2019-02-15t1044	1550249208.58	adult	163.8328	105.853	-58.0001	907.4389	57.954	41298.9373	130049.6155	1616020.3172	717.0303	-0.89785	207.5335	-1.6793	178.5434	-1.4569	0.010811	0.018646	416.1931	-1.3516	548.8988	-1.2047	153574.8125	-1.6908	352.0517	-1.2313	199.7965	-1.0401	193.6833	-0.65914	0.010811	0.018666	270.9741	-1.2859	307.7911	-1.3014	147849.4375	-1.0509
014	2019-02-15t1444	1550263608.3	adult	167.8328	109.8529	-54.0002	909.7538	56.8906	41776.5508	131612.7646	1637979.9248	460.6035	-1.5851	228.7165	-1.1773	211.4784	-0.51581	0.010811	0.01915	355.8405	-1.8085	411.9586	-1.8006	169250.2031	-1.1894	329.9487	-1.3225	190.1357	-1.2855	187.1571	-0.92023	0.010811	0.01914	254.4028	-1.4118	301.8595	-1.3071	140700.4062	-1.2963
014	2019-02-15t1844	1550278008.28	adult	171.8328	113.8529	-50.0002	900.3101	57.7071	40466.2694	127442.5741	1557175.7281
014	2019-02-15t2244	1550292407.56	adult	175.8326	117.8527	-46.0004	875.4413	56.9096	38708.3052	121919.32	1460929.4975
014	2019-02-16t0244	1550306808.29	adult	179.8328	121.8529	-42.0002	649.8933	70.7566	34043.4443	107942.478	1487966.2348
014	2019-02-16t0644	1550321207.93	adult	183.8327	125.8528	-38.0003	646.6537	59.2815	30826.2609	97413.7277	1228744.3381
014	2019-02-16t1044	1550335608.16	adult	187.8327	129.8529	-34.0002	894.6419	79.7545	58583.5511	185196.6926	3168054.222
014	2019-02-16t1444	1550350007.62	adult	191.8326	133.8527	-30.0004	595.3819	69.4737	31228.6525	99140.6984	1357838.0651
014	2019-02-16t1844	1550364408.1	adult	195.8327	137.8528	-26.0002	585.2443	71.1001	30486.0655	96856.0901	1329782.8407
014	2019-02-16t2244	1550378808.44	adult	199.8328	141.8529	-22.0001	580.0018	69.7962	29467.0455	93577.6712	1257367.9914
014	2019-02-17t0244	1550393208.36	adult	203.8328	145.8529	-18.0002	574.3191	70.6961	28932.0276	91847.4482	1233532.2018
014	2019-02-17t0644	1550407608.04	adult	207.8327	149.8528	-14.0003	478.5754	89.7602	28045.5488	90348.392	1435591.2602
014	2019-02-17t1044	1550422008.73	adult	211.8329	153.853	-10.0001	456.3654	93.0312	27563.4052	89055.947	1467749.6172
014	2019-02-17t1444	1550436408.82	adult	215.8329	157.853	-6	458.045	91.87	27141.5231	87710.5275	1432907.3812
014	2019-02-17t1844	1550450809.02	adult	219.833	161.8531	-2	456.878	92.3055	26862.3445	86687.2187	1408419.6971
014	2019-02-17t2244	1550465208.94	dead	223.833	165.8531	2	440.8622	90.5893	25665.5665	83030.3156	1319332.7487
015	2019-02-08t1454	1549659414.74	egg	-1.9882	-53.9788	-197.8329	211.6865	136.7674	16237.464	60351.8116	1304067.5823
015	2019-02-08t1852	1549673730.02	larva	1.9882	-50.0023	-193.8564	235.4406	90.5129	15734.104	52836.755	954858.3597
015	2019-02-08t2252	1549688130.41	larva	5.9883	-46.0022	-189.8563	236.329	84.0205	14368.8702	47791.0758	797887.0317
015	2019-02-09t0252	1549702532.87	larva	9.989	-42.0015	-185.8556	236.8457	82.9499	14056.1204	46824.4862	764477.6955
015	2019-02-09t0652	1549716932.72	larva	13.989	-38.0016	-181.8557	237.4872	82.8566	14373.2747	47775.0299	780794.2707
015	2019-02-09t1052	1549731331.6	larva	17.9887	-34.0019	-177.856	240.3257	82.5302	14223.0843	47193.8388	770535.3186
015	2019-02-09t1452	1549745733.95	larva	21.9893	-30.0012	-173.8553	236.7972	81.1507	13910.6245	46233.5077	746385.9144
015	2019-02-09t1852	1549760132.18	larva	25.9888	-26.0017	-169.8558	226.5843	77.6215	12105.8241	40940.2208	578214.6971
015	2019-02-09t2253	1549774540.16	larva	29.9911	-21.9995	-165.8536	240.2326	81.1617	14148.8739	46835.7926	757946.1107
015	2019-02-10t0253	1549788940.86	larva	33.9912	-17.9993	-161.8534	780.056	43.5128	28298.3562	89224.6488	842566.084
015	2019-02-10t0653	1549803339.44	larva	37.9909	-13.9997	-157.8538	785.3758	54.7896	33972.9694	107131.8778	1221199.2515
015	2019-02-10t1052	1549817736.99	larva	41.9902	-10.0004	-153.8545	943.6814	52.2269	40668.0562	128134.3142	1457890.7254
015	2019-02-10t1453	1549832139.51	larva	45.9909	-5.9997	-149.8538	583.2266	105.6966	38680.1944	125062.1096	2276432.0822	700.3317	-0.76415	246.8692	-1.703	189.3772	-2.1347	0.010811	0.020123	574.5582	-0.71877	653.6382	-0.77039	182683.1875	-1.7123	477.9394	-1.5192	206.6203	-2.2636	176.0856	-2.1507	0.010811	0.019213	394.1944	-1.7435	436.288	-1.6372	152899.0156	-2.2641
015	2019-02-10t1852	1549846536.27	larva	49.99	-2.0006	-145.8547	932.8172	53.8078	42714.0479	134672.1507	1602803.9562	1812.7965	1.816	302.5559	-0.7464	246.6235	-1.1033	0.010811	0.020077	702.9948	0.13798	1085.2366	0.77616	223891.3594	-0.7574	995.7656	0.11351	283.1806	-0.69475	215.9922	-0.8798	0.010811	0.019354	662.0133	-0.31257	845.2114	-0.042717	209553.6562	-0.7037
015	2019-02-10t2253	1549860940.44	adult	53.9911	2.0006	-141.8535	1056.2826	62.2002	51740.2735	162890.649	2162414.1891	663.7584	-0.88136	257.8105	-1.5944	236.4791	-1.3301	0.010811	0.020031	494.2386	-1.3065	559.6566	-1.1471	190779.7812	-1.6047	780.2618	-0.53344	283.539	-0.64323	222.5368	-0.64343	0.010811	0.019494	594.9514	-0.6248	705.8678	-0.5485	209818.8281	-0.6527
015	2019-02-11t0253	1549875344.5	adult	57.9923	6.0017	-137.8524	934.571	65.0035	48033.0363	151305.643	2118621.977	1271.3975	0.55109	346.0601	-0.022532	263.4241	-0.83701	0.010811	0.019991	829.7795	0.98291	1104.5233	0.85008	256084.4531	-0.034669	1758.0295	2.7657	353.7789	0.88275	248.6536	0.21124	0.010811	0.01964	1002.43	1.7426	1434.3391	2.5144	261796.375	0.86566
015	2019-02-11t0653	1549889740.28	adult	61.9911	10.0005	-133.8536	1036.5642	66.005	54079.8839	170364.3295	2436204.5158	796.9359	-0.59426	309.2994	-0.72155	264.476	-0.83652	0.010811	0.019956	653.8711	-0.24074	752.1542	-0.46735	228881.5938	-0.73317	587.4428	-1.1246	230.0078	-1.6823	186.4524	-1.7015	0.010811	0.019794	454.8998	-1.3455	519.8068	-1.2607	170205.7656	-1.6875
015	2019-02-11t1044	1549903621.12	adult	65.8469	13.8563	-129.9978	1010.3834	60.424	49720.5043	156613.0267	2086653.0858	854.4034	-0.46819	298.4172	-0.94813	237.3531	-1.3951	0.010811	0.019919	633.4504	-0.39537	753.1323	-0.47636	220828.7656	-0.95974	648.3259	-0.89024	248.3748	-1.2468	202.5461	-1.1587	0.010811	0.019943	517.5055	-0.93672	575.8198	-0.99332	183797.375	-1.2544
015	2019-02-11t1444	1549918020.46	adult	69.8467	17.8561	-125.998	1093.8298	63.008	54805.3489	172586.316	2367749.9799	1315.9062	0.65342	350.5815	-0.0061404	285.9294	-0.43321	0.010811	0.01986	731.2564	0.27227	979.6116	0.37637	259430.3438	-0.018547	831.2898	-0.18718	264.309	-0.84653	203.5464	-1.087	0.010811	0.020076	602.3671	-0.35126	760.7428	-0.10774	195588.6562	-0.8563
015	2019-02-11t1844	1549932420.69	adult	73.8468	21.8562	-121.9979	794.2812	62.1038	41294.0664	130295.5003	1792530.9358	647.8244	-1.0089	283.5536	-1.2649	258.0454	-1.0001	0.010811	0.019734	475.3029	-1.5267	582.9173	-1.1627	209829.6875	-1.2766	700.1013	-0.62721	248.3023	-1.1354	197.9537	-1.2149	0.010811	0.020123	513.234	-0.86146	601.9815	-0.79617	183743.7188	-1.1443
015	2019-02-11t2244	1549946821.2	adult	77.8469	25.8563	-117.9978	1079.0675	61.132	54190.209	170575.7759	2314080.1919	618.8651	-1.0962	242.5131	-1.99	199.4511	-2.1413	0.010811	0.019603	485.3133	-1.4523	552.285	-1.299	179459.7031	-2.0014	511.1591	-1.3012	214.9448	-1.7605	182.4025	-1.6166	0.010811	0.020114	404.2951	-1.4997	483.7451	-1.3014	159059.1406	-1.7676
015	2019-02-12t0244	1549961221.6	adult	81.847	29.8565	-113.9976	909.8731	71.2032	51126.1825	161516.2591	2427744.8807	640.7385	-1.0496	259.539	-1.6113	225.6859	-1.5121	0.010811	0.019521	513.656	-1.2364	585.8801	-1.175	192058.8906	-1.6229	450.7096	-1.4934	193.5397	-2.1049	167.7018	-1.9801	0.010811	0.020136	358.5247	-1.7178	406.5497	-1.6235	143219.4062	-2.1116
015	2019-02-12t0644	1549975621.72	adult	85.847	33.8565	-109.9976	1020.613	61.5038	51688.0635	162742.2273	2232179.7472	779.0298	-0.70172	257.4725	-1.5776	219.3766	-1.5443	0.010811	0.019482	503.7307	-1.2842	684.3753	-0.78112	190529.6719	-1.5889	659.7493	-0.54642	225.4405	-1.264	189.4885	-1.195	0.010811	0.020183	447.5822	-0.98028	581.0141	-0.62035	166825.9844	-1.2734
015	2019-02-12t1044	1549990021.59	adult	89.847	37.8565	-105.9977	991.3098	63.2667	50870.3272	160271.1491	2228716.9052	590.7723	-1.1792	235.8288	-1.9102	206.2997	-1.7165	0.010811	0.019423	451.9401	-1.6303	530.7388	-1.3915	174513.3438	-1.921	534.6371	-1.0152	219.3104	-1.2815	198.1518	-0.83277	0.010811	0.020194	388.8327	-1.2962	453.7238	-1.2225	162289.7188	-1.291
015	2019-02-12t1444	1550004409.61	adult	93.8437	41.8531	-102.001	991.8507	63.1835	51033.8893	160756.149	2258663.3481	603.087	-1.1488	227.0677	-2.0044	199.0577	-1.7719	0.010811	0.019322	426.0312	-1.7929	530.5814	-1.3847	168030.0625	-2.0146	389.6978	-1.6123	183.7822	-1.9724	162.7498	-1.8921	0.010811	0.020124	316.5979	-1.7351	351.105	-1.7294	135998.8438	-1.9806
015	2019-02-12t1844	1550018810.34	adult	97.8439	45.8533	-98.0008	979.6879	61.8426	49343.9718	155429.4282	2142277.1863	764.4177	-0.74891	238.0207	-1.7259	185.9688	-1.9685	0.010811	0.019217	505.3997	-1.1944	659.1769	-0.86861	176135.3281	-1.7358	442.2959	-1.3128	208.1285	-1.3414	192.7385	-0.88142	0.010811	0.019924	323.9424	-1.596	401.8174	-1.3717	154015.0938	-1.3507
015	2019-02-12t2244	1550033207.91	adult	101.8432	49.8527	-94.0014	829.1642	63.3889	43598.6325	137505.4711	1941743.3326	930.8829	-0.34748	256.1169	-1.3085	217.392	-1.1889	0.010811	0.019096	467.1716	-1.449	680.3403	-0.78578	189526.4844	-1.3186	498.908	-0.98729	186.2097	-1.7669	159.7819	-1.9155	0.010811	0.019636	341.9729	-1.3811	425.3338	-1.1676	137795.1875	-1.7752
015	2019-02-13t0244	1550047607.99	adult	105.8432	53.8527	-90.0014	907.477	65.71	48365.6377	152463.6028	2182991.5625	590.4371	-1.1947	205.0418	-2.2606	166.7142	-2.2546	0.010811	0.018915	402.1952	-1.8993	497.0849	-1.5046	151730.9062	-2.2691	465.3015	-1.1005	192.623	-1.5718	166.0283	-1.6962	0.010811	0.019337	356.1095	-1.2008	420.4459	-1.1361	142541	-1.5803
015	2019-02-13t0644	1550062008.39	adult	109.8433	57.8528	-86.0013	534.8337	142.3657	44433.0417	145067.1377	3592716.3801	430.4053	-1.5896	198.7415	-2.3362	174.6674	-2.0106	0.010811	0.018711	355.0544	-2.2171	395.7587	-1.8955	147068.7344	-2.3439	331.0339	-1.7261	184.5182	-1.7176	172.2999	-1.4814	0.010811	0.019061	277.5647	-1.749	311.2639	-1.7497	136543.4844	-1.7253
015	2019-02-13t1044	1550076410.05	adult	113.8438	61.8532	-82.0009	564.9564	123.6202	45394.0588	146808.9865	3231174.2306	485.9939	-1.4571	186.2942	-2.5373	151.2124	-2.4991	0.010811	0.018499	373.8922	-2.048	418.1667	-1.8004	137857.7031	-2.5437	267.8961	-2.0121	157.699	-2.3075	149.9757	-2.2321	0.010811	0.018807	229.0374	-2.0747	253.433	-2.0603	116697.2812	-2.3132
015	2019-02-13t1450	1550091152.79	adult	117.939	65.9485	-77.9057	625.9552	120.5152	45813.2147	147442.0362	3079915.7435
015	2019-02-13t1850	1550105558.59	adult	121.9406	69.9501	-73.904	530.7961	125.6745	43220.3343	139919.1637	3175750.1494
015	2019-02-13t2250	1550119957.43	adult	125.9403	73.9497	-69.9044	349.9103	142.5881	26536.4779	92437.9083	1984113.6796
015	2019-02-14t0250	1550134359.66	adult	129.9409	77.9504	-65.9037	786.562	60.0837	38299.9935	120720.7774	1603652.3558	1175.6697	0.1824	264.2715	-0.70813	212.3428	-0.80591	0.010811	0.01782	595.125	-0.2819	854.3126	-0.075747	195560.9375	-0.71709	429.1958	-1.0497	193.8079	-1.3846	181.1842	-1.1879	0.010811	0.017949	306.079	-1.2737	369.4136	-1.1681	143417.875	-1.3909
015	2019-02-14t0650	1550148756.27	adult	133.94	81.9494	-61.9047	473.9733	132.4937	39000.9259	126931.7444	3090286.731	1103.67	0.0030008	250.8933	-0.93645	213.7954	-0.71377	0.010811	0.01759	462.406	-1.2097	765.8203	-0.41338	185661.0312	-0.94468	358.319	-1.3928	197.4821	-1.2746	187.9955	-0.93404	0.010811	0.017767	279.3268	-1.4548	334.6954	-1.3579	146136.7656	-1.2815
015	2019-02-14t1050	1550163161.5	adult	137.9414	85.9509	-57.9032	572.4767	111.8094	37468.3486	121631.1598	2234524.5849
015	2019-02-14t1450	1550177572.32	adult	141.9444	89.9539	-53.9002	587.9487	110.4849	38661.9291	125182.9976	2307124.7194
015	2019-02-14t1850	1550191971.45	adult	145.9442	93.9536	-49.9005	559.2934	113.7175	36985.3956	120413.1424	2264399.9744
015	2019-02-14t2250	1550206364.15	adult	149.9422	97.9516	-45.9025	558.4844	115.043	37154.0448	120967.4379	2298312.0183
015	2019-02-15t0250	1550220763.18	adult	153.9419	101.9513	-41.9028	428.373	132.4245	31298.7479	107466.9776	2245988.4217
015	2019-02-15t0650	1550235162.29	adult	157.9416	105.9511	-37.903	421.6624	133.7767	30797.3011	105406.2332	2247533.4331
015	2019-02-15t1044	1550249213.4	adult	161.8447	109.8542	-33.9999	393.3998	84.2993	24046.5276	78221.4371	1280901.0157
015	2019-02-15t1444	1550263613.12	adult	165.8446	113.8541	-30	378.5686	168.5605	35387.629	122533.7828	3445660.7722
015	2019-02-15t1844	1550278013.12	adult	169.8446	117.8541	-26	279.3616	112.1415	21889.6708	74711.0771	1607908.1783
015	2019-02-15t2244	1550292412.39	adult	173.8444	121.8539	-22.0002	260.9045	152.439	25219.2764	90505.8383	2430294.8063
015	2019-02-16t0244	1550306813.08	adult	177.8446	125.8541	-18	297.6359	101.766	18583.822	65636.7883	1066719.0579
015	2019-02-16t0644	1550321212.69	adult	181.8445	129.854	-14.0001	293.3774	100.8663	15952.9288	57656.9083	838951.3088
015	2019-02-16t1044	1550335612.98	adult	185.8446	133.8541	-10	290.8531	100.8849	19088.2125	64173.7561	1112752.5815
015	2019-02-16t1444	1550350012.43	adult	189.8445	137.8539	-6.0002	274.1052	106.917	22058.3874	75590.5568	1616300.229
015	2019-02-16t1844	1550364412.92	adult	193.8446	141.854	-2.0001	273.292	101.8452	15003.994	54951.445	802196.5289
015	2019-02-16t2244	1550378813.34	dead	197.8447	145.8542	2.0001	271.2465	103.9003	14756.6898	56199.6808	796841.1534
016	2019-02-08t1454	1549659419.01	egg	-1.9883	-49.9787	-249.8292	162.2102	27.5131	3022.739	9615.3548	52179.831
016	2019-02-08t1852	1549673734.43	larva	1.9883	-46.0022	-245.8527	153.8878	27.8906	2830.3767	9019.7008	48821.2996
016	2019-02-08t2252	1549688134.79	larva	5.9884	-42.0021	-241.8526	173.3989	26.8532	3163.9285	10048.0175	53437.9037
016	2019-02-09t0252	1549702537.32	larva	9.9891	-38.0014	-237.8519	176.2228	26.6863	3210.3225	10193.3694	54081.0215
016	2019-02-09t0652	1549716937.14	larva	13.989	-34.0015	-233.852	312.4399	35.5014	8544.5156	27011.4614	203810.1222
016	2019-02-09t1052	1549731335.95	larva	17.9887	-30.0018	-229.8523	441.016	43.0342	14102.5478	44608.0901	385433.6075
016	2019-02-09t1452	1549745738.44	larva	21.9894	-26.0011	-225.8516	446.1051	37.6018	13325.2788	42018.0034	345889.9977
016	2019-02-09t1852	1549760136.67	larva	25.9889	-22.0016	-221.8521	612.5934	48.8767	22365.9433	70508.1046	702854.3571
016	2019-02-09t2253	1549774544.76	larva	29.9911	-17.9993	-217.8498	614.8099	40.9926	19537.5768	61585.8134	520457.5864
016	2019-02-10t0253	1549788945.42	larva	33.9913	-13.9992	-213.8497	696.7389	47.6923	25174.1245	79350.8675	766755.3176
016	2019-02-10t0653	1549803343.92	larva	37.9909	-9.9996	-209.8501	835.6245	53.2363	38056.5337	119986.4606	1429914.2319
016	2019-02-10t1052	1549817741.51	larva	41.9902	-6.0002	-205.8507	958.5244	59.0785	47212.9934	148711.8599	1977149.7845
016	2019-02-10t1453	1549832143.99	larva	45.9909	-1.9996	-201.8501	1022.7033	65.3935	54368.8275	171231.6579	2456623.1969	811.3223	-0.50802	317.5382	-0.43526	298.6363	-0.092588	0.010811	0.020123	657.9042	-0.15214	741.5142	-0.45559	234978.2812	-0.44647	1221.9336	0.76117	375.2901	1.1117	253.138	0.25357	0.010811	0.019213	969.0026	1.221	1159.9829	1.1003	277714.6875	1.0935
016	2019-02-10t1852	1549846540.8	adult	49.99	1.9996	-197.8509	1213.6448	68.0541	65273.5137	205458.1142	3037284.4804	861.0242	-0.40458	322.739	-0.38239	308.4306	0.066689	0.010811	0.020077	613.8938	-0.47004	757.1205	-0.41195	238826.8438	-0.39386	770.5897	-0.5955	300.5581	-0.3411	243.9483	-0.0061844	0.010811	0.019354	609.8544	-0.5902	710.1108	-0.56895	222413	-0.35186
016	2019-02-10t2253	1549860945.23	adult	53.9913	6.0008	-193.8497	1062.5468	77.5422	66218.7037	208675.0153	3515547.1154	828.381	-0.49298	342.9048	-0.051585	304.428	-0.027378	0.010811	0.020031	667.3516	-0.12056	794.409	-0.28755	253749.5312	-0.063595	771.0908	-0.56315	310.9182	-0.076975	256.7713	0.42779	0.010811	0.019494	639.5607	-0.37952	700.0612	-0.57181	230079.4688	-0.089269
016	2019-02-11t0253	1549875349.02	adult	57.9923	10.0018	-189.8487	1189.8383	79.1969	77778.3729	245050.09	4276228.7297	701.5397	-0.80803	339.23	-0.14705	314.1862	0.14914	0.010811	0.019991	575.3863	-0.76709	639.2647	-0.87268	251030.1875	-0.15906	772.8981	-0.52289	295.6255	-0.33927	240.1877	-0.054074	0.010811	0.01964	621.9174	-0.42139	685.4622	-0.59178	218762.8594	-0.35048
016	2019-02-11t0653	1549889744.77	adult	61.9911	14.0007	-185.8498	1195.462	74.8555	73512.9721	231528.179	3890539.4963	1076.5964	0.079722	367.1919	0.33992	283.301	-0.46573	0.010811	0.019956	823.1839	0.9289	980.2888	0.38668	271722	0.32736	712.3998	-0.69401	300.6717	-0.17326	249.9573	0.29273	0.010811	0.019794	560.1918	-0.72499	638.4219	-0.75153	222497.0625	-0.18546
016	2019-02-11t1044	1549903625.61	adult	65.8469	17.8564	-181.9941	1262.5183	77.1882	79796.9695	251394.0881	4230576.3956	960.0261	-0.21114	375.1274	0.46641	339.4395	0.64353	0.010811	0.019919	728.5134	0.26408	894.9175	0.059954	277594.3125	0.45371	724.5165	-0.61897	306.3746	0.011589	237.9227	-0.045127	0.010811	0.019943	633.2532	-0.22915	698.165	-0.44931	226717.2188	-0.0016229
016	2019-02-11t1444	1549918025.11	adult	69.8468	21.8563	-177.9942	1280.7221	77.3742	79899.2453	251689.4848	4200669.2489	1103.577	0.13127	370.9182	0.371	318.9555	0.2357	0.010811	0.01986	748.9975	0.39588	1014.9167	0.51141	274479.4688	0.35835	783.6627	-0.36289	305.537	0.062565	247.3853	0.29674	0.010811	0.020076	623.2953	-0.21802	723.0116	-0.28222	226097.4062	0.048999
016	2019-02-11t1844	1549932425.25	adult	73.8468	25.8563	-173.9942	1216.1748	84.8491	81504.6717	256691.8334	4731453.1116	762.5205	-0.72319	359.7266	0.15294	329.4819	0.46289	0.010811	0.019734	600.7122	-0.64897	659.7294	-0.86497	266197.6562	0.14047	563.631	-1.1497	280.2944	-0.42097	255.0871	0.59088	0.010811	0.020123	489.0056	-1.0223	530.6899	-1.1397	207417.875	-0.43265
016	2019-02-11t2244	1549946825.83	adult	77.847	29.8565	-169.994	1140.9136	77.2385	73251.435	230869.1176	3932212.9588	1400.864	0.86959	409.9465	1.1351	349.0258	0.9445	0.010811	0.019603	882.538	1.3435	1177.3474	1.1566	303360.4375	1.1224	761.0961	-0.3095	274.4764	-0.43053	217.0519	-0.52183	0.010811	0.020114	583.4208	-0.27688	697.9823	-0.23152	203112.5625	-0.4421
016	2019-02-12t0244	1549961226.13	adult	81.8471	33.8566	-165.9939	1124.9072	79.337	68553.604	215990.5671	3663362.4333	906.2044	-0.37824	354.5377	0.16992	301.3474	0.061463	0.010811	0.019521	735.6078	0.33646	833.6448	-0.19055	262357.875	0.15771	614.8568	-0.81674	250.3527	-0.83768	202.7961	-0.87205	0.010811	0.020136	497.6063	-0.74501	560.3072	-0.82819	185261	-0.84799
016	2019-02-12t0644	1549975626.51	adult	85.8472	37.8567	-161.9938	1171.5857	83.9104	76855.0743	242155.0813	4331122.8561	1063.5903	0.019528	338.9098	-0.040448	278.7742	-0.29583	0.010811	0.019482	755.9639	0.51667	937.6819	0.23281	250793.2188	-0.052478	427.33	-1.5433	213.7473	-1.5249	183.7234	-1.3773	0.010811	0.020183	356.0455	-1.6353	397.6474	-1.6024	158173	-1.5337
016	2019-02-12t1044	1549990026.16	adult	89.8471	41.8566	-157.9939	1115.8536	80.3901	68468.3529	215701.6777	3674413.7969	952.1433	-0.26473	296.643	-0.75332	229.7757	-1.2169	0.010811	0.019423	656.2614	-0.16214	792.8827	-0.34093	219515.8125	-0.76482	682.7222	-0.35608	249.6039	-0.60433	204.7247	-0.62394	0.010811	0.020194	498.4791	-0.49462	565.7661	-0.60212	184706.9062	-0.61528
016	2019-02-12t1444	1550004414.3	adult	93.8438	45.8533	-153.9972	734.076	88.2997	53627.6618	170062.2421	3277518.4666	944.7797	-0.28865	286.2562	-0.86774	225.2303	-1.2066	0.010811	0.019322	691.1435	0.12107	891.8211	0.056888	211829.5938	-0.87888	485.8422	-1.1703	213.9392	-1.2971	186.1475	-1.1442	0.010811	0.020124	365.9472	-1.3673	413.6324	-1.3726	158315.0312	-1.3066
016	2019-02-12t1844	1550018814.93	adult	97.8439	49.8535	-149.997	615.4507	86.5717	42398.0239	135235.9394	2417508.6954	874.7487	-0.47383	269.4244	-1.1161	204.7627	-1.5558	0.010811	0.019217	636.6374	-0.24375	800.1215	-0.31029	199374.0938	-1.1267	523.9842	-0.92794	214.2397	-1.2043	185.9582	-1.0998	0.010811	0.019924	394.3475	-1.0629	470.6457	-0.96897	158537.3438	-1.2139
016	2019-02-12t2244	1550033212.48	adult	101.8433	53.8528	-145.9977	1118.9559	75.2744	68365.925	215342.5663	3586127.8056	739.4598	-0.81995	284.6656	-0.74761	239.1001	-0.70441	0.010811	0.019096	562.3049	-0.75734	666.4977	-0.84027	210652.5625	-0.75846	542.0316	-0.77993	225.6087	-0.87991	187.7768	-1.0058	0.010811	0.019636	432.4803	-0.68668	502.9274	-0.70405	166950.4688	-0.88982
016	2019-02-13t0244	1550047612.63	adult	105.8433	57.8528	-141.9977	1154.6737	79.1008	71522.4448	225252.6963	3817164.612	1531.0763	1.1084	318.2216	-0.012002	241.5973	-0.55704	0.010811	0.018915	795.6742	0.97028	1158.9239	1.0881	235484.0156	-0.023674	586.4797	-0.50665	223.7992	-0.86613	177.2405	-1.3284	0.010811	0.019337	442.3628	-0.53216	500.0561	-0.65267	165611.4062	-0.87581
016	2019-02-13t0644	1550062012.96	adult	109.8434	61.8529	-137.9976	1059.4441	78.9937	70169.4701	221234.3693	3900319.3791	786.6312	-0.72241	274.51	-0.8146	228.2702	-0.77675	0.010811	0.018711	580.1742	-0.5714	668.9821	-0.82831	203137.4375	-0.82484	404.8958	-1.3578	219.6492	-0.91578	200.7809	-0.53571	0.010811	0.019061	351.4994	-1.171	388.9586	-1.2723	162540.4062	-0.92507
016	2019-02-13t1044	1550076414.76	adult	113.8439	65.8534	-133.9971	1135.3898	78.6085	69956.5397	220389.0018	3735193.2688	858.7548	-0.55291	314.3471	0.058453	256.7458	-0.03282	0.010811	0.018499	661.5161	0.057404	781.4941	-0.38341	232616.8438	0.046832	572.6458	-0.47256	247.3846	-0.2384	208.4656	-0.26103	0.010811	0.018807	450.7715	-0.32867	531.7817	-0.33453	183064.5781	-0.24888
016	2019-02-13t1450	1550091157.41	adult	117.9391	69.9486	-129.9019	1174.6559	77.2947	72272.8692	227583.271	3833646.9753	1340.0591	0.60556	331.7991	0.48919	255.1129	0.017611	0.010811	0.018324	831.3576	1.3353	1104.6751	0.8807	245531.3125	0.47661	562.4838	-0.4783	248.1854	-0.17773	208.6615	-0.23637	0.010811	0.018573	466.4096	-0.14213	511.5317	-0.40481	183657.2188	-0.18825
016	2019-02-13t1850	1550105563.36	adult	121.9407	73.9503	-125.9002	1149.1142	84.088	75194.5762	236952.4621	4275363.2745	1003.26	-0.21503	300.4013	-0.082816	239.2296	-0.2801	0.010811	0.018181	691.6483	0.34926	896.2377	0.075716	222297	-0.093903	505.2159	-0.72873	228.8632	-0.59544	202.4398	-0.4372	0.010811	0.018365	376.462	-0.8011	441.7164	-0.79285	169358.7812	-0.60461
016	2019-02-13t2250	1550119962.04	adult	125.9404	77.9499	-121.9006	642.779	80.7423	42101.6262	133847.2039	2281480.3118	997.8445	-0.2362	308.9037	0.16023	245.8683	-0.041096	0.010811	0.018021	662.2478	0.17039	870.224	-0.019537	228588.7188	0.14855	554.4171	-0.43872	243.4634	-0.21289	204.8798	-0.33744	0.010811	0.018156	437.4887	-0.2612	510.0355	-0.31592	180162.9062	-0.22316
016	2019-02-14t0250	1550134364.31	adult	129.941	81.9505	-117.9	1051.8948	76.3105	64733.6493	203955.4082	3426181.0858	983.6971	-0.28001	278.418	-0.41238	225.4212	-0.47842	0.010811	0.01782	619.3558	-0.10635	825.2884	-0.18845	206029.3125	-0.42222	527.3901	-0.54316	230.3742	-0.49373	198.8837	-0.5404	0.010811	0.017949	418.8403	-0.36133	489.1433	-0.40445	170476.875	-0.50303
016	2019-02-14t0650	1550148760.91	adult	133.9401	85.9496	-113.9009	1156.7606	76.1807	70645.1726	222458.5554	3711835.9342	935.0613	-0.40583	277.5329	-0.37377	221.9783	-0.50467	0.010811	0.01759	619.8244	-0.067879	783.104	-0.34574	205374.3438	-0.38361	462.2923	-0.85114	230.1066	-0.46536	206.6892	-0.2328	0.010811	0.017767	379.4091	-0.63591	422.0083	-0.79537	170278.8906	-0.47479
016	2019-02-14t1050	1550163166.09	adult	137.9415	89.951	-109.8995	1089.8299	79.3402	69878.0906	220343.4137	3798147.8397	812.7029	-0.7113	250.4874	-0.89779	188.13	-1.3318	0.010811	0.017402	611.4522	-0.092955	752.3707	-0.45725	185360.6562	-0.90619	585.4525	-0.17431	225.2122	-0.55342	200.2025	-0.45997	0.010811	0.017587	394.1066	-0.47028	501.8028	-0.23843	166657.0312	-0.56267
016	2019-02-14t1450	1550177577.07	adult	141.9445	93.9541	-105.8964	1157.4939	75.6813	71660.4889	225719.1974	3797223.3257	577.9615	-1.3027	227.3701	-1.3543	195.4146	-1.1045	0.010811	0.017313	443.125	-1.2932	515.0531	-1.4012	168253.8438	-1.3618	488.7119	-0.65336	219.4931	-0.66812	195.6487	-0.6265	0.010811	0.017499	357.2602	-0.73346	418.7234	-0.74245	162424.9062	-0.6772
016	2019-02-14t1850	1550191976.25	adult	145.9443	97.9538	-101.8967	1085.1585	75.8638	66111.699	208275.0157	3443697.1102	1417.8082	0.82348	261.3738	-0.57366	196.4216	-1.0382	0.010811	0.017308	615.8379	0.016254	940.1834	0.34113	193416.5938	-0.5832	433.648	-0.9177	213.5459	-0.79237	195.4296	-0.6256	0.010811	0.017496	340.1542	-0.83533	388.0722	-0.90774	158023.9375	-0.80138
016	2019-02-14t2250	1550206368.86	adult	149.9423	101.9518	-97.8987	1104.0585	72.4279	65656.1188	206807.3848	3325913.9835	649.0457	-1.1284	248.388	-0.81767	207.2521	-0.7098	0.010811	0.017395	510.608	-0.72937	597.9702	-1.0506	183807.1562	-0.82711	462.9599	-0.71889	212.018	-0.80203	191.5332	-0.77459	0.010811	0.017573	345.6334	-0.7427	409.3391	-0.71991	156893.3438	-0.81137
016	2019-02-15t0250	1550220767.89	adult	153.942	105.9515	-93.899	1117.5854	77.2222	67369.6033	212218.5997	3496658.2747	1182.0226	0.27255	247.0227	-0.81374	190.9829	-1.1239	0.010811	0.017599	573.5148	-0.21717	794.714	-0.20411	182796.7812	-0.82367	377.907	-1.1618	214.1023	-0.71401	200.382	-0.40222	0.010811	0.017736	316.2269	-0.95872	352.8746	-1.0698	158435.6875	-0.72395
016	2019-02-15t0650	1550235167.05	adult	157.9418	109.9513	-89.8992	602.9054	76.2074	36538.0817	116329.4265	1907072.7233	849.1523	-0.57054	248.2169	-0.76629	210.6846	-0.57084	0.010811	0.018096	523.7876	-0.55896	685.4568	-0.63837	183680.5312	-0.77691	522.251	-0.28888	213.6635	-0.6956	195.2314	-0.60571	0.010811	0.018137	348.8406	-0.62325	434.2016	-0.44811	158110.9688	-0.70609
016	2019-02-15t1044	1550249218.14	adult	161.8448	113.8544	-85.9961	859.7986	114.5849	63498.9941	203113.6188	4010123.5857	1047.5242	-0.018997	239.9825	-0.93397	188.7703	-1.1698	0.010811	0.01845	595.8366	0.032106	841.6523	0.064815	177587.0469	-0.94514	658.4424	0.56409	216.713	-0.58292	198.9347	-0.44349	0.010811	0.018546	357.9167	-0.498	469.1974	-0.14607	160367.625	-0.59402
016	2019-02-15t1444	1550263617.84	adult	165.8448	117.8543	-81.9962	973.8276	75.7608	62979.562	198860.3721	3360088.4279	1109.8018	0.17918	234.1956	-1.0545	174.3118	-1.5777	0.010811	0.018861	594.9443	0.060377	842.2337	0.10039	173304.7812	-1.0664	497.9799	-0.33606	213.1898	-0.65216	199.1254	-0.42619	0.010811	0.018902	330.7438	-0.70939	392.4566	-0.65885	157760.4844	-0.66356
016	2019-02-15t1844	1550278017.86	adult	169.8448	121.8543	-77.9962	606.5666	73.9815	33868.0589	107909.8663	1575025.216	1232.0287	0.54996	252.2504	-0.6159	201.076	-0.81	0.010811	0.019349	546.7614	-0.28986	901.4273	0.39986	186665.2656	-0.62818	587.717	0.25591	211.3771	-0.67449	196.3643	-0.53125	0.010811	0.019317	321.3364	-0.75922	450.7164	-0.18033	156419.0469	-0.68619
016	2019-02-15t2244	1550292417.05	adult	173.8445	125.8541	-73.9964	505.0634	99.4582	35126.5317	112409.3566	2162826.8892	1422.6382	1.1153	254.7619	-0.53879	195.517	-0.96283	0.010811	0.020014	580.7955	0.0055847	920.8516	0.51735	188523.8438	-0.55152	579.2371	0.25322	208.2653	-0.73129	196.8959	-0.49112	0.010811	0.019905	310.8543	-0.82274	430.9448	-0.28384	154116.3438	-0.74309
016	2019-02-16t0244	1550306817.81	adult	177.8447	129.8543	-69.9962	618.7736	79.0584	36867.5738	117316.8201	1841774.2172	934.6216	-0.22976	240.7637	-0.86035	203.2732	-0.72965	0.010811	0.020608	448.5879	-1.0305	615.4131	-0.8502	178165.1094	-0.87375	404.6235	-0.7757	189.283	-1.2433	182.6363	-1.075	0.010811	0.020501	267.7917	-1.2045	363.3971	-0.75095	140069.4375	-1.2546
016	2019-02-16t0644	1550321217.36	adult	181.8446	133.8542	-65.9963	949.576	73.3996	57126.2938	180128.8843	2902539.3512	925.7442	-0.23764	231.7201	-1.068	195.8194	-0.94036	0.010811	0.021093	457.719	-0.93919	628.2195	-0.77405	171472.9062	-1.0818	490.7515	-0.19879	190.1126	-1.1944	179.8684	-1.1776	0.010811	0.021153	280.7547	-1.048	391.2066	-0.50175	140683.3438	-1.2059
016	2019-02-16t1044	1550335617.68	adult	185.8447	137.8542	-61.9963	756.9052	99.8261	48996.485	155578.0449	2885120.1679	699.2569	-0.8718	226.9635	-1.1747	201.258	-0.77215	0.010811	0.021571	412.9231	-1.2846	562.925	-1.057	167952.9688	-1.189	437.7871	-0.49303	202.3245	-0.81725	195.5229	-0.50693	0.010811	0.021746	272.1491	-1.1032	348.8658	-0.7935	149720.1094	-0.82974
016	2019-02-16t1444	1550350017.16	adult	189.8446	141.8541	-57.9964	1010.2034	76.1135	62016.6887	195487.2014	3231359.9367	1795.9619	2.3687	243.8187	-0.74558	188.425	-1.1545	0.010811	0.021909	502.7387	-0.53265	1010.9815	1.0573	180425.8438	-0.76003	516.2765	0.055803	195.7196	-0.99162	187.6041	-0.8383	0.010811	0.022226	283.3684	-0.96533	347.3707	-0.77714	144832.4688	-1.004
016	2019-02-16t1844	1550364417.58	adult	193.8447	145.8542	-53.9963	629.7663	80.5642	37650.6829	119453.193	1934106.4651	1150.8868	0.49425	239.7875	-0.83878	197.1436	-0.8914	0.010811	0.022318	465.5851	-0.82499	896.0799	0.54407	177442.75	-0.8537	350.3943	-1.0112	191.5392	-1.1044	188.2351	-0.81485	0.010811	0.022712	246.5538	-1.3247	284.1409	-1.2657	141738.9688	-1.1169
016	2019-02-16t2244	1550378818.06	adult	197.8448	149.8544	-49.9962	987.687	74.1202	62491.5795	197125.1977	3292246.1037
016	2019-02-17t0244	1550393217.94	adult	201.8448	153.8543	-45.9962	591.2822	68.7222	33440.4071	106543.9736	1547856.471	883.761	-0.28377	228.485	-1.1344	183.8536	-1.33	0.010811	0.023585	500.9871	-0.50398	722.8464	-0.24755	169078.875	-1.1509	403.5198	-0.60308	188.9323	-1.1791	184.6678	-0.99379	0.010811	0.024026	252.9364	-1.2343	316.0343	-0.96949	139809.9062	-1.1924
016	2019-02-17t0644	1550407617.71	adult	205.8447	157.8543	-41.9962	604.1311	73.4408	34449.0505	109653.5701	1643645.1383	1141.4355	0.54057	204.4155	-1.7866	162.0156	-2.0584	0.010811	0.024324	481.3923	-0.66161	814.6268	0.21563	151267.4688	-1.8044	332.0998	-1.0884	191.1895	-1.1171	187.0243	-0.9122	0.010811	0.024885	251.9934	-1.238	290.6877	-1.1749	141480.2188	-1.1313
016	2019-02-17t1044	1550422018.34	adult	209.8449	161.8544	-37.9961	594.8968	84.4021	37923.9048	120565.6071	2076265.4357	932.9675	-0.10911	228.8431	-1.1486	193.0522	-1.0715	0.010811	0.025072	447.016	-0.95706	626.9993	-0.70119	169343.875	-1.1672	293.9431	-1.3578	188.6939	-1.2058	186.1725	-0.97461	0.010811	0.025711	238.2555	-1.3882	266.7874	-1.3797	139633.4531	-1.2204
016	2019-02-17t1444	1550436418.55	adult	213.845	165.8545	-33.996	593.3837	80.8997	36848.789	117131.6443	1952953.5225
016	2019-02-17t1844	1550450818.83	adult	217.845	169.8546	-29.9959	589.6675	81.2836	35902.973	114042.9142	1878931.3628
016	2019-02-17t2244	1550465218.77	adult	221.845	173.8545	-25.996	584.2261	80.4336	35853.7221	113923.3192	1883187.4984
016	2019-02-18t0244	1550479618.46	adult	225.8449	177.8545	-21.996	582.8161	80.4318	35585.6849	113047.8796	1862791.1936
016	2019-02-18t0644	1550494018.27	adult	229.8449	181.8544	-17.9961	587.0194	67.5545	31742.988	101064.2235	1436300.1669
016	2019-02-18t1044	1550508405.16	adult	233.8412	185.8508	-13.9997	590.206	79.6687	35649.8729	113213.2762	1837068.2437
016	2019-02-18t1444	1550522807.08	adult	237.8418	189.8513	-9.9992	795.9801	79.6577	51063.1953	161606.1112	2820268.1925
016	2019-02-18t1844	1550537204.31	adult	241.841	193.8505	-6	593.9605	66.5972	31759.2564	100943.1303	1428162.7221
016	2019-02-18t2244	1550551604.61	adult	245.8411	197.8506	-1.9999	1095.8371	82.2161	66740.5837	210633.7335	3679963.2605
016	2019-02-19t0244	1550566003.8	dead	249.8409	201.8504	1.9999	567.4532	77.0738	32523.366	103342.9913	1614391.8107
018	2019-02-08t1454	1549659427.82	egg	-1.9883	-57.9801	-213.8334	162.2106	27.2049	2976.9646	9467.6457	50686.2902
018	2019-02-08t1852	1549673743.48	larva	1.9883	-54.0035	-209.8568	155.2477	29.5776	2991.4671	9548.5415	54454.7851
018	2019-02-08t2252	1549688143.69	larva	5.9883	-50.0035	-205.8568	187.4063	27.8918	3601.4609	11427.8127	63710.4597
018	2019-02-09t0252	1549702546.34	larva	9.9891	-46.0027	-201.8561	155.5588	29.5411	3009.6816	9606.8828	54762.1508
018	2019-02-09t0652	1549716946.08	larva	13.989	-42.0028	-197.8561	176.4753	27.8722	3380.9332	10744.1428	59724.2461
018	2019-02-09t1052	1549731344.87	larva	17.9887	-38.0032	-193.8565	133.4585	18.1461	1751.214	5564.4809	20711.5391
018	2019-02-09t1452	1549745747.38	larva	21.9894	-34.0025	-189.8558	265.2336	32.8766	6673.6664	21113.6827	147457.2186
018	2019-02-09t1852	1549760145.6	larva	25.9889	-30.003	-185.8563	439.5526	38.6118	12548.8837	39597.5634	306799.8128
018	2019-02-09t2253	1549774553.85	larva	29.9912	-26.0007	-181.854	518.132	36.7319	15231.0022	47990.327	381812.3274
018	2019-02-10t0253	1549788954.51	larva	33.9914	-22.0005	-177.8538	562.4077	39.3504	17554.587	55355.3298	457712.1979
018	2019-02-10t0653	1549803352.89	larva	37.9909	-18.0009	-173.8542	790.098	50.5369	32534.0702	102552.2548	1123548.2077
018	2019-02-10t1052	1549817750.58	larva	41.9903	-14.0016	-169.8549	741.1527	56.3912	30021.0557	94608.3332	1055773.3057
018	2019-02-10t1453	1549832153.06	larva	45.9909	-10.0009	-165.8542	805.6745	56.7658	37196.2985	117253.975	1444471.7093	496.6865	-1.2341	250.5938	-1.6362	233.9927	-1.3008	0.010811	0.020123	395.3972	-1.9368	457.0249	-1.4747	185439.375	-1.6456	530.4872	-1.3582	254.5146	-1.3052	226.2146	-0.58651	0.010811	0.019213	434.3569	-1.5364	481.0834	-1.4677	188340.8125	-1.3107
018	2019-02-10t1852	1549846549.77	larva	49.99	-6.0018	-161.8551	912.4579	65.1301	49399.2922	155955.663	2206102.6703	1590.5321	1.2974	377.9236	0.6129	328.63	0.44906	0.010811	0.020077	812.7219	0.88675	1190.6807	1.158	279663.4688	0.60011	778.3525	-0.57105	298.6356	-0.38023	241.7856	-0.073768	0.010811	0.019354	608.9767	-0.59487	691.606	-0.64103	220990.3281	-0.39079
018	2019-02-10t2253	1549860954.24	larva	53.9913	-2.0006	-157.8539	804.6251	77.7162	46082.8186	145754.918	2276113.7217	859.6847	-0.41913	374.1902	0.51566	330.0657	0.46416	0.010811	0.020031	690.8336	0.040315	779.9843	-0.34037	276900.75	0.50299	911.3656	-0.10875	326.6778	0.24896	253.5161	0.32594	0.010811	0.019494	725.5243	0.093138	852.9456	0.042205	241741.5625	0.23505
018	2019-02-11t0253	1549875358.21	adult	57.9924	2.0006	-153.8528	1253.8079	93.967	82398.7444	259631.6946	4867729.6277	1056.1454	0.037707	366.6444	0.35273	327.8783	0.41513	0.010811	0.019991	701.4371	0.10003	905.4692	0.11302	271316.875	0.34022	1188.546	0.86462	322.2236	0.21965	215.7301	-0.82054	0.010811	0.01964	835.3861	0.79263	1049.3582	0.91761	238445.4531	0.20576
018	2019-02-11t0653	1549889753.94	adult	61.9912	5.9994	-149.8539	1007.8388	67.1944	55463.296	174716.767	2592745.4709	1986.8995	2.2736	381.7458	0.60676	318.9321	0.23609	0.010811	0.019956	914.3981	1.559	1338.3794	1.7272	282491.875	0.59397	995.7518	0.28249	318.8467	0.21488	246.5246	0.18494	0.010811	0.019794	683.3532	0.00082733	919.4191	0.45459	235946.5938	0.20088
018	2019-02-11t1044	1549903634.61	adult	65.8469	9.8551	-145.9982	1163.8125	80.312	73796.6305	232475.508	3969180.7145	1851.3516	1.9581	367.853	0.33227	305.7901	-0.028446	0.010811	0.019919	786.7046	0.66775	1322.5223	1.6774	272211.2188	0.31967	1394.6825	1.767	310.5547	0.10228	212.5028	-0.84531	0.010811	0.019943	797.6485	0.77581	1054.2101	1.1338	229810.5	0.088668
018	2019-02-11t1444	1549918034.24	adult	69.8468	13.855	-141.9983	1018.8076	74.0674	62763.4119	197811.0546	3275596.8185	1340.8551	0.71477	402.8775	0.96367	357.4068	1.0145	0.010811	0.01986	778.254	0.59973	1030.4059	0.57066	298129.3438	0.95064	1137.7485	0.94341	331.503	0.63513	265.6828	0.87429	0.010811	0.020076	676.0518	0.11788	971.6322	0.86748	245312.1875	0.61917
018	2019-02-11t1844	1549932434.23	adult	73.8468	17.855	-137.9983	1118.9163	77.1027	67955.5356	214084.9457	3519608.8861	1207.8325	0.38606	437.7092	1.6044	399.1895	1.8905	0.010811	0.019734	799.7467	0.74407	998.9409	0.45003	323904.8125	1.5912	1321.1661	1.7505	351.4969	1.1691	253.7511	0.54865	0.010811	0.020123	839.6249	1.3047	1162.6765	1.9054	260107.7188	1.1512
018	2019-02-11t2244	1549946835.11	adult	77.8471	21.8552	-133.9981	1102.3532	70.1619	65339.0355	205940.3852	3250649.2843	1489.1191	1.0914	396.5532	0.88516	346.7907	0.8984	0.010811	0.019603	848.6939	1.1053	1116.3452	0.91698	293449.375	0.87252	626.8277	-0.84223	267.3409	-0.58994	228.1952	-0.16976	0.010811	0.020114	475.3682	-1.0145	555.7643	-0.94176	197832.25	-0.60097
018	2019-02-12t0244	1549961235.33	adult	81.8471	25.8553	-129.998	1028.0806	74.1814	61062.1321	192397.9685	3104258.0167	995.4993	-0.1524	360.8203	0.28772	340.3582	0.87277	0.010811	0.019521	691.3891	0.023106	884.8778	0.013015	267007.0625	0.27547	700.1849	-0.46502	263.9305	-0.53483	218.5914	-0.37333	0.010811	0.020136	513.2686	-0.63546	622.4494	-0.50677	195308.5312	-0.54601
018	2019-02-12t0644	1549975635.56	adult	85.8472	29.8554	-125.9979	992.7487	76.1207	61351.6532	193509.3328	3168720.5527	1771.0834	1.8127	410.7998	1.3165	346.7975	1.1339	0.010811	0.019482	906.2345	1.5896	1393.056	2.0556	303991.8438	1.3039	905.2841	0.50668	302.8383	0.46289	228.5239	0.039854	0.010811	0.020183	685.8496	0.72463	818.3323	0.65065	224100.3125	0.44934
018	2019-02-12t1044	1549990035.51	adult	89.8472	33.8554	-121.9979	968.8568	74.7013	61483.4304	193995.5062	3263749.3138	1205.0756	0.37535	334.3173	-0.036646	272.0822	-0.3164	0.010811	0.019423	754.3959	0.54302	951.0398	0.29293	247394.7812	-0.048586	1080.8691	1.4162	299.617	0.51358	227.9655	0.11449	0.010811	0.020194	714.2322	1.0827	874.0491	1.1048	221716.5938	0.50033
018	2019-02-12t1444	1550004423.52	adult	93.8439	37.852	-118.0013	1010.782	72.9524	62866.725	198296.8208	3237610.6675	768.8202	-0.7316	299.8095	-0.60745	253.4017	-0.59816	0.010811	0.019322	595.2715	-0.57107	697.9859	-0.71667	221859.0625	-0.61881	638.7139	-0.46765	236.8237	-0.78466	199.01	-0.73308	0.010811	0.020124	451.8705	-0.72698	540.224	-0.65018	175249.5312	-0.79515
018	2019-02-12t1844	1550018824.2	adult	97.844	41.8522	-114.0011	921.9853	72.0559	55443.1839	174868.8181	2799735.7313	2109.2341	2.604	345.1428	0.35417	273.6243	-0.04403	0.010811	0.019217	786.3349	0.84064	1361.5684	1.9137	255405.6406	0.34197	652.1031	-0.32439	244.1755	-0.53263	190.3137	-0.95953	0.010811	0.019924	531.5858	-0.023753	594.8796	-0.24201	180689.875	-0.54338
018	2019-02-12t2244	1550033221.67	adult	101.8433	45.8515	-110.0018	1060.3969	72.5226	61875.0312	195081.4912	3087790.9741	742.2384	-0.81309	295.5171	-0.53443	247.3587	-0.52009	0.010811	0.019096	583.7467	-0.60145	657.3357	-0.87633	218682.6562	-0.54554	654.296	-0.2401	257.4505	-0.16309	216.2841	-0.079508	0.010811	0.019636	484.9178	-0.28436	566.8578	-0.32209	190513.3594	-0.17423
018	2019-02-13t0244	1550047621.87	adult	105.8434	49.8516	-106.0017	1032.5548	73.4957	63080.0816	198868.3224	3234222.4379	815.3397	-0.64402	293.4861	-0.50344	258.2043	-0.18058	0.010811	0.018915	554.6456	-0.78748	758.6931	-0.4798	217179.7188	-0.51442	736.212	0.22715	268.6132	0.14828	222.5222	0.15724	0.010811	0.019337	537.2858	0.20367	683.922	0.46379	198773.7812	0.1368
018	2019-02-13t0644	1550062022.27	adult	109.8435	53.8517	-102.0016	998.6002	74.9533	60655.5602	191171.4619	3128341.6264	1254.663	0.41701	303.0918	-0.24061	252.7609	-0.21302	0.010811	0.01871	625.3678	-0.24102	975.8864	0.37045	224287.9531	-0.25181	794.5817	0.58517	244.089	-0.35796	197.3282	-0.65035	0.010811	0.019061	487.8554	-0.10502	677.7317	0.50244	180625.875	-0.36834
018	2019-02-13t1044	1550076424.19	adult	113.844	57.8522	-98.0011	1035.9449	78.7516	62832.7778	198029.0695	3277143.5648	1150.8676	0.15565	264.3039	-0.95598	221.3667	-0.85961	0.010811	0.018499	528.719	-0.91465	862.7664	-0.066451	195584.875	-0.96556	491.7977	-0.88099	205.666	-1.2009	172.6751	-1.4671	0.010811	0.018807	375.511	-0.92129	431.8184	-0.95431	152192.8125	-1.2091
018	2019-02-13t1450	1550091166.76	adult	117.9392	61.9474	-93.9059	1068.4278	75.4429	63827.3682	201027.1823	3321080.7228	1459.4735	0.8942	255.6176	-1.0672	195.4812	-1.398	0.010811	0.018324	608.9709	-0.29005	1006.9542	0.50068	189157	-1.0761	557.957	-0.50134	230.6291	-0.58773	200.6554	-0.51099	0.010811	0.018573	400.6294	-0.66342	507.4499	-0.4303	170665.5	-0.59714
018	2019-02-13t1850	1550105572.79	adult	121.9409	65.949	-89.9043	921.2364	74.6786	57209.7931	180484.8052	2982697.6342	979.173	-0.27307	283.6576	-0.42732	233.9924	-0.40649	0.010811	0.018181	568.7432	-0.54575	799.1555	-0.30054	209906.5938	-0.43746	496.7953	-0.77172	218.2038	-0.84756	195.2934	-0.68723	0.010811	0.018365	360.5045	-0.92828	419.6166	-0.93169	161470.8438	-0.85595
018	2019-02-13t2250	1550119971.37	adult	125.9405	69.9487	-85.9047	996.3515	70.6357	56538.6713	178102.7939	2766839.1066	839.7839	-0.61631	277.8047	-0.48424	232.3548	-0.37299	0.010811	0.018021	578.0224	-0.44077	727.0604	-0.57368	205575.4375	-0.49402	663.8448	0.12209	247.7746	-0.10951	228.366	0.50196	0.010811	0.018156	385.5424	-0.67796	520.2601	-0.25125	183353.2188	-0.12011
018	2019-02-14t0250	1550134373.73	adult	129.9411	73.9493	-81.904	829.2148	79.1009	53902.5612	170299.5416	2944928.0384	1350.4036	0.60329	251.0213	-0.98514	195.8721	-1.2183	0.010811	0.01782	609.7784	-0.17573	843.6612	-0.11711	185755.75	-0.99327	509.1028	-0.63749	226.5407	-0.58712	205.5185	-0.29768	0.010811	0.017949	368.668	-0.76729	433.5586	-0.75895	167640.0938	-0.59612
018	2019-02-14t0650	1550148770.22	adult	133.9402	77.9483	-77.905	991.8026	74.5958	56249.4837	177191.183	2800068.8619	1035.3237	-0.16272	257.2573	-0.80203	185.0636	-1.4479	0.010811	0.01759	640.8277	0.084468	819.6084	-0.20287	190370.4062	-0.81064	575.0248	-0.26381	235.8535	-0.3228	215.3939	0.093733	0.010811	0.017767	373.988	-0.68026	481.1089	-0.41459	174531.5938	-0.3327
018	2019-02-14t1050	1550163175.47	adult	137.9416	81.9498	-73.9035	967.9854	74.1061	56633.4837	178504.6153	2830561.4715	979.8053	-0.30032	269.7603	-0.48607	229.5798	-0.25258	0.010811	0.017402	523.0826	-0.73719	731.4466	-0.54021	199622.5781	-0.49557	484.0571	-0.71003	228.7909	-0.46289	215.1586	0.11523	0.010811	0.017587	339.3232	-0.92513	384.3119	-1.0055	169305.25	-0.47241
018	2019-02-14t1450	1550177586.61	adult	141.9447	85.9529	-69.9004	912.9666	77.8626	58831.0502	185658.2177	3216278.1421	1082.8781	-0.039735	258.1056	-0.69056	205.4141	-0.8403	0.010811	0.017313	520.303	-0.72613	871.1297	0.033552	190998.1562	-0.69965	417.948	-1.0333	212.6352	-0.84499	202.4408	-0.3594	0.010811	0.017499	308.5706	-1.1443	348.7377	-1.2065	157350.0156	-0.85356
018	2019-02-14t1850	1550191985.86	adult	145.9445	89.9527	-65.9006	749.4752	92.8432	52167.0078	166138.6878	3009192.9043	1477.3335	0.97474	298.533	0.23726	241.2249	0.16109	0.010811	0.017308	643.184	0.21902	1142.8495	1.1715	220914.3906	0.22616	389.2613	-1.16	225.4785	-0.47868	219.1718	0.32725	0.010811	0.017496	309.1075	-1.102	347.0398	-1.1845	166854.125	-0.4885
018	2019-02-14t2250	1550206378.42	adult	149.9424	93.9506	-61.9027	459.7778	80.5217	26364.9149	84816.5018	1306525.376	828.4755	-0.6656	249.9378	-0.78347	222.8095	-0.28882	0.010811	0.017395	403.3163	-1.5335	688.645	-0.67289	184953.9844	-0.79296	330.3065	-1.4572	222.3616	-0.5255	219.1187	0.34921	0.010811	0.017573	283.3136	-1.288	308.5212	-1.4132	164547.5938	-0.53547
018	2019-02-15t0250	1550220777.41	adult	153.9422	97.9503	-57.903	831.3857	71.5998	48338.3707	152532.9814	2402069.0449	989.0944	-0.23213	247.2245	-0.80923	219.506	-0.34317	0.010811	0.017599	439.4934	-1.2331	735.0843	-0.45643	182946.1406	-0.81916	488.5983	-0.53165	219.2889	-0.57327	212.2387	0.086132	0.010811	0.017736	296.3544	-1.1361	354.889	-1.0557	162273.7812	-0.58348
018	2019-02-15t0650	1550235176.51	adult	157.9419	101.9501	-53.9032	793.9098	74.3328	47676.991	150604.0689	2423162.7959	899.0251	-0.43863	264.4043	-0.39902	221.5717	-0.26932	0.010811	0.018096	521.3258	-0.57784	698.3776	-0.58289	195659.1875	-0.40987	272.9374	-1.7407	201.9785	-1.0165	201.1874	-0.3589	0.010811	0.018137	235.5751	-1.6532	253.6406	-1.7412	149464.0938	-1.0265
018	2019-02-15t1044	1550249227.6	adult	161.845	105.8532	-50.0001	735.8689	76.8214	43598.971	137886.1656	2201402.9235	1196.319	0.37995	262.5527	-0.41414	215.0198	-0.43267	0.010811	0.01845	534.8602	-0.44085	958.0069	0.57183	194289.0156	-0.42541	317.1641	-1.4512	206.2603	-0.87294	204.4248	-0.21483	0.010811	0.018546	248.151	-1.5127	279.8427	-1.5212	152632.625	-0.88367
018	2019-02-15t1444	1550263627.4	adult	165.8449	109.8531	-46.0002	667.0569	74.3907	39763.4067	125860.6066	2006266.8631	918.8419	-0.34091	242.7333	-0.85493	205.8298	-0.68082	0.010811	0.018861	472.7269	-0.89894	764.681	-0.24309	179622.6562	-0.86673	323.0735	-1.3834	208.1701	-0.79286	204.3058	-0.20936	0.010811	0.018902	263.5925	-1.3402	296.8887	-1.3623	154045.875	-0.8041
018	2019-02-15t1844	1550278027.4	adult	169.8449	113.8531	-42.0002	690.4981	68.7164	39237.3613	124108.6254	1889368.1263	1139.9663	0.29515	236.6416	-0.98557	201.8987	-0.78633	0.010811	0.019349	451.911	-1.0425	823.4049	0.04879	175114.7812	-0.99797	291.9859	-1.537	205.4452	-0.84211	204.9175	-0.17235	0.010811	0.019317	246.3597	-1.4734	260.1422	-1.5995	152029.4688	-0.85364
018	2019-02-15t2244	1550292426.51	adult	173.8447	117.8529	-38.0004	710.5498	69.6385	41367.36	130898.3711	2016512.8002	1070.3848	0.12854	235.6633	-0.99492	209.693	-0.55149	0.010811	0.020014	420.2085	-1.2755	706.4759	-0.45514	174390.875	-1.0078	312.7079	-1.377	206.4557	-0.78262	204.2343	-0.18359	0.010811	0.019905	251.193	-1.3966	271.3195	-1.4832	152777.1875	-0.79436
018	2019-02-16t0244	1550306827.22	adult	177.8449	121.8531	-34.0003	709.0873	68.7923	40258.9878	127299.3373	1919704.5965	732.6126	-0.80259	219.9417	-1.3632	198.4197	-0.87177	0.010811	0.020608	369.317	-1.6681	565.2431	-1.0801	162756.8906	-1.3768	301.71	-1.4146	209.5534	-0.66466	206.9993	-0.053044	0.010811	0.020501	257.793	-1.3019	281.5642	-1.3738	155069.5312	-0.67685
018	2019-02-16t0644	1550321226.83	adult	181.8448	125.8529	-30.0004	704.0764	69.5111	40000.1026	126433.2981	1933937.9916	589.1104	-1.2026	239.8441	-0.86966	224.8121	-0.082986	0.010811	0.021093	360.2441	-1.7277	493.793	-1.3936	177484.6719	-0.88342	303.6983	-1.3809	206.8644	-0.71281	204.8129	-0.12799	0.010811	0.021153	252.8929	-1.323	272.2692	-1.421	153079.6406	-0.72518
018	2019-02-16t1044	1550335627.19	adult	185.8449	129.853	-26.0003	725.5517	69.2452	40627.1843	128319.611	1948175.5985
018	2019-02-16t1444	1550350026.73	adult	189.8447	133.8529	-22.0004	713.6604	68.2064	39771.7801	125623.2387	1893190.1944
018	2019-02-16t1844	1550364427.18	adult	193.8449	137.853	-18.0003	689.5003	69.6123	40258.7971	127290.4613	1973053.6564
018	2019-02-16t2244	1550378827.61	adult	197.845	141.8532	-14.0001	700.8086	69.9782	40657.071	128466.4005	1994471.424
018	2019-02-17t0244	1550393227.47	adult	201.845	145.8531	-10.0002	700.0693	68.9496	38730.6952	122331.0777	1834312.8531
018	2019-02-17t0644	1550407627.23	adult	205.8449	149.8531	-6.0002	693.3589	68.0944	37985.3378	120010.3701	1787536.8483
018	2019-02-17t1044	1550422027.94	adult	209.8451	153.8533	-2.0001	685.6635	68.1829	37214.95	117557.97	1735256.252
018	2019-02-17t1444	1550436428.31	dead	213.8452	157.8534	2.0001	667.418	68.2552	36294.1397	114710.0147	1696202.5049
020	2019-02-08t1454	1549659436.57	larva	0	-53.9791	-197.8321	165.002	26.5786	2989.4077	9499.9396	50045.5574
020	2019-02-08t1852	1549673752.58	larva	3.9767	-50.0024	-193.8554	176.0621	30.1513	3584.2416	11401.8335	67730.4773
020	2019-02-08t2252	1549688152.64	larva	7.9767	-46.0024	-189.8554	159.5263	28.2733	3003.7304	9566.9272	52804.4515
020	2019-02-09t0252	1549702555.37	larva	11.9774	-42.0017	-185.8547	165.3292	27.7645	3094.7731	9845.9975	53812.6398
020	2019-02-09t0652	1549716955.16	larva	15.9774	-38.0017	-181.8547	216.3684	31.5754	4882.345	15487.4505	100386.5884
020	2019-02-09t1052	1549731353.97	larva	19.9771	-34.002	-177.8551	309.4406	39.9132	8963.1296	28394.5432	225750.0252
020	2019-02-09t1452	1549745756.59	larva	23.9778	-30.0013	-173.8543	429.2833	40.2826	13026.9438	41179.5398	334351.2609
020	2019-02-09t1852	1549760154.76	larva	27.9773	-26.0018	-169.8548	652.5813	45.5161	23247.5741	73334.5799	683889.6249
020	2019-02-09t2253	1549774563.15	larva	31.9796	-21.9995	-165.8525	701.1386	49.199	26665.9975	84165.2356	837570.0678
020	2019-02-10t0253	1549788963.62	larva	35.9797	-17.9994	-161.8524	779.9586	52.1376	30647.0332	96582.7884	1009775.3412
020	2019-02-10t0653	1549803362.22	larva	39.9793	-13.9997	-157.8528	624.621	57.7231	27493.729	86928.464	1006218.6346
020	2019-02-10t1052	1549817759.87	larva	43.9787	-10.0004	-153.8534	857.4334	54.1846	38121.9834	120075.6289	1430310.964
020	2019-02-10t1453	1549832162.16	larva	47.9793	-5.9998	-149.8528	1030.2302	63.3058	47828.7805	150623.3121	1924909.9246	1580.037	1.2693	321.1465	-0.39147	270.6398	-0.63305	0.010811	0.020101	648.7456	-0.22354	1120.5866	0.90313	237648.4375	-0.40285	1305.5183	1.0519	324.0732	0.11104	234.6936	-0.30953	0.010811	0.019284	856.8581	0.68226	1153.6339	1.1161	239814.1562	0.098051
020	2019-02-10t1852	1549846558.88	larva	51.9784	-2.0007	-145.8537	990.3952	61.1707	49262.3879	155144.3066	2087221.9417	884.6096	-0.35488	328.8002	-0.29072	275.8997	-0.56237	0.010811	0.020054	703.0635	0.13109	836.5457	-0.12879	243312.1406	-0.30239	1284.6906	1.0607	324.4861	0.17377	229.7332	-0.43507	0.010811	0.019423	803.3737	0.47926	1149.7673	1.1875	240119.7188	0.1603
020	2019-02-10t2253	1549860963.75	adult	55.9798	2.0007	-141.8523	1014.4902	68.1417	52792.8602	166397.7176	2334825.2012	1797.3691	1.7994	352.7666	0.11308	309.6888	0.067082	0.010811	0.02001	655.9448	-0.20591	1091.4766	0.801	261047.2812	0.10085	1424.3788	1.6011	338.2293	0.52107	232.8115	-0.30415	0.010811	0.019565	898.3432	1.0955	1217.6278	1.5596	250289.6875	0.50576
020	2019-02-11t0253	1549875367.64	adult	59.9809	6.0018	-137.8513	1135.254	67.207	61301.2231	193046.9526	2811279.3206	789.7801	-0.60444	291.9525	-1.0245	250.9629	-1.0911	0.010811	0.019973	615.4605	-0.49875	722.2551	-0.57224	216044.8281	-1.0357	1253.0693	1.1235	334.5112	0.51291	231.485	-0.30745	0.010811	0.019716	896.9133	1.1994	1114.7987	1.2397	247538.2656	0.49757
020	2019-02-11t0653	1549889763.36	adult	63.9797	10.0006	-133.8524	1176.3012	69.2723	63997.8718	201491.3385	2969168.4827	900.8539	-0.34959	350.9786	0.031301	328.7295	0.42901	0.010811	0.019938	673.9953	-0.10811	788.79	-0.33596	259724.1406	0.018975	1548.8904	2.2531	368.1862	1.3114	261.5289	0.6775	0.010811	0.019872	977.4783	1.8052	1264.391	2.0024	272457.75	1.2924
020	2019-02-11t1044	1549903643.75	adult	67.8353	13.8562	-129.9968	1204.4722	76.3734	73635.5737	231911.329	3812439.6944	822.1941	-0.55356	307.2466	-0.79797	277.2471	-0.60434	0.010811	0.019894	579.9317	-0.77441	729.1338	-0.57435	227362.5	-0.80978	992.0393	0.36854	319.9005	0.34132	245.5408	0.21619	0.010811	0.020014	744.9484	0.50334	868.6158	0.34842	236726.3438	0.32662
020	2019-02-11t1444	1549918043.43	adult	71.8352	17.8561	-125.9969	1148.4119	72.8519	70242.0955	221278.8131	3608166.1636	911.072	-0.34786	377.9413	0.49458	333.4448	0.53413	0.010811	0.019811	695.0889	0.015016	820.1919	-0.2385	279676.5938	0.48188	1067.9603	0.73069	332.3024	0.69433	256.233	0.59968	0.010811	0.020116	736.9785	0.56121	981.6096	0.96991	245903.75	0.67817
020	2019-02-11t1844	1549932443.43	adult	75.8352	21.8561	-121.9969	1135.0332	74.3158	70696.9936	222750.9692	3701021.1842	1061.123	0.017663	394.8438	0.82659	340.1047	0.71679	0.010811	0.019669	808.9729	0.81547	953.0965	0.27323	292184.4062	0.81386	876.79	0.096942	303.4599	0.15441	235.3926	0.010908	0.010811	0.02012	663.7138	0.20159	804.7794	0.23869	224560.3594	0.14064
020	2019-02-11t2244	1549946844.64	adult	79.8356	25.8565	-117.9965	1182.6421	78.0086	70301.2477	221312.9193	3656356.4735	1586.4258	1.3393	440.9721	1.7492	368.7789	1.4046	0.010811	0.019556	903.6854	1.5083	1310.3542	1.6912	326319.375	1.7363	1052.6105	0.91538	333.174	0.94434	252.0251	0.63177	0.010811	0.020121	833.8897	1.5189	956.1212	1.1366	246548.7188	0.9285
020	2019-02-12t0244	1549961244.6	adult	83.8356	29.8565	-113.9965	1292.4639	89.4972	89036.0209	280516.0007	5249590.7804	1078.9607	0.058603	352.0627	0.16385	311.3459	0.3269	0.010811	0.019501	682.7996	-0.022475	867.0304	-0.054099	260526.4062	0.1517	843.8947	0.18435	310.1906	0.56196	235.845	0.22153	0.010811	0.020161	697.4788	0.72984	772.6544	0.33711	229541	0.54792
020	2019-02-12t0644	1549975645.19	adult	87.8357	33.8566	-109.9964	1363.0073	81.5059	89706.12	282677.9347	4918656.2019	590.0794	-1.1809	288.8489	-0.94416	275.5622	-0.30392	0.010811	0.019459	476.6636	-1.4654	534.2083	-1.3805	213748.1875	-0.95568	1022.964	1.085	340.1923	1.3595	254.1708	0.90008	0.010811	0.020198	752.3951	1.2817	965.5772	1.5253	251742.2812	1.3442
020	2019-02-12t1044	1549990044.84	adult	91.8356	37.8565	-105.9965	1517.1368	80.4482	94218.4678	296520.3366	4986340.686	1012.9257	-0.11327	363.3872	0.56475	315.7193	0.67975	0.010811	0.019378	780.0759	0.74576	952.6316	0.30032	268906.5	0.55241	1070.1041	1.4429	334.0683	1.3402	256.0984	1.0517	0.010811	0.020173	740.6162	1.3514	936.1727	1.53	247210.5312	1.3255
020	2019-02-12t1444	1550004428.28	adult	95.831	41.8519	-102.0011	1170.0541	83.1602	78274.1717	246599.451	4461691.3141	919.0228	-0.3578	337.2528	0.1567	277.6357	-0.014662	0.010811	0.01927	734.4945	0.44978	890.7058	0.051045	249567.0625	0.14471	833.721	0.4815	277.8041	0.17975	210.7749	-0.32637	0.010811	0.020044	639.9986	0.73788	751.5504	0.61686	205575.0156	0.1676
020	2019-02-12t1844	1550018828.95	adult	99.8312	45.8521	-98.0009	1322.7795	82.9731	85662.1228	269778.5801	4795685.5489	912.4066	-0.3862	324.0455	-0.014309	283.2616	0.22508	0.010811	0.019164	651.2726	-0.12404	783.0534	-0.37947	239793.6875	-0.026089	728.496	0.077083	309.5412	0.97329	262.0276	1.3803	0.010811	0.019788	629.1134	0.7699	691.6565	0.37519	229060.4688	0.96004
020	2019-02-12t2244	1550033226.34	adult	103.8305	49.8514	-94.0016	978.7617	113.0943	69944.5942	221916.544	4525974.3157	1014.3542	-0.14949	332.2167	0.2262	283.5336	0.34069	0.010811	0.019013	715.3831	0.36977	879.0634	-0.0064509	245840.3594	0.21417	645.0664	-0.25156	253.186	-0.22913	212.7665	-0.17752	0.010811	0.019485	499.2073	-0.13241	585.6747	-0.17064	187357.6094	-0.24004
020	2019-02-13t0244	1550047626.56	adult	107.8306	53.8515	-90.0016	1145.5486	80.3736	72865.5212	229578.9703	3967263.4484	1012.2831	-0.16794	319.3958	0.049011	248.0344	-0.36616	0.010811	0.018816	776.582	0.84722	926.0293	0.17502	236352.9062	0.03729	659.5372	-0.11784	245.304	-0.35412	216.4046	-0.029778	0.010811	0.019198	430.38	-0.58911	552.3299	-0.30114	181525	-0.36461
020	2019-02-13t0644	1550062027.02	adult	111.8307	57.8516	-86.0014	1079.7543	77.6951	67424.0378	212411.0272	3611032.2429	1717.9103	1.5373	292.895	-0.41113	216.7483	-1.0047	0.010811	0.018604	676.4769	0.14931	1088.4754	0.81153	216742.2656	-0.42194	648.1378	-0.11753	235.6082	-0.53039	203.4697	-0.43755	0.010811	0.018933	444.4953	-0.41062	561.2887	-0.18188	174350.0625	-0.54031
020	2019-02-13t1044	1550076429.06	adult	115.8312	61.8522	-82.0009	1086.5208	82.2291	71464.6	225289.0239	4020876.7581	966.744	-0.29275	300.2091	-0.1945	241.5229	-0.35069	0.010811	0.018437	661.2975	0.074201	836.6985	-0.16344	222154.7188	-0.20554	506.6336	-0.78614	230.0102	-0.62271	203.8286	-0.40986	0.010811	0.018726	400.2271	-0.70002	468.665	-0.70233	170207.5781	-0.63221
020	2019-02-13t1450	1550091171.48	adult	119.9264	65.9473	-77.9057	1058.3765	82.0652	69329.8591	218562.543	3866374.9484	597.9752	-1.1881	264.98	-0.84298	238.3105	-0.34316	0.010811	0.01828	450.02	-1.4281	542.0503	-1.3005	196085.2188	-0.85226	800.1622	0.75195	270.2005	0.36001	233.4516	0.63264	0.010811	0.018512	488.0449	0.057548	627.7638	0.34701	199948.3438	0.34799
020	2019-02-13t1850	1550105577.53	adult	123.928	69.9489	-73.9041	1114.9581	78.6774	70430.3164	222015.943	3824942.3163	995.1632	-0.23586	283.1244	-0.4048	216.4072	-0.79795	0.010811	0.018113	691.9795	0.37191	894.5674	0.075361	209512.0469	-0.41494	609.6264	-0.17631	235.3771	-0.42302	204.4583	-0.35756	0.010811	0.018295	453.576	-0.15961	565.5082	0.0096486	174179.0469	-0.43271
020	2019-02-13t2250	1550119976.12	adult	127.9277	73.9486	-69.9045	1095.8551	81.9259	69408.0895	218735.6409	3786597.5091	1380.8019	0.68417	278.4927	-0.43913	203.0179	-1.0665	0.010811	0.01792	698.065	0.44958	1130.7495	0.99664	206084.625	-0.44899	668.722	0.16673	258.0266	0.15983	220.5019	0.2373	0.010811	0.018067	500.443	0.27232	634.5701	0.49836	190939.6719	0.14835
020	2019-02-14t0250	1550134378.43	adult	131.9283	77.9492	-65.9038	1036.2945	81.3821	67164.1274	211815.6935	3671458.6603	1092.354	-0.019819	262.6657	-0.7148	214.7628	-0.7181	0.010811	0.017697	562.0927	-0.50324	923.2305	0.19855	194372.6562	-0.72372	670.6994	0.21554	242.7233	-0.17189	205.4982	-0.28698	0.010811	0.017849	461.5691	0.010431	544.1955	-0.03083	179615.2188	-0.18226
020	2019-02-14t0650	1550148774.97	adult	135.9273	81.9482	-61.9048	1007.0712	77.8829	62625.5693	197382.4428	3325619.3709	811.957	-0.70933	238.2231	-1.1825	206.4023	-0.88008	0.010811	0.017487	450.4627	-1.2819	564.8537	-1.2008	176285.0781	-1.1901	1140.0886	2.7179	278.8534	0.77349	213.9062	0.05268	0.010811	0.017662	715.5721	2.1562	922.9648	2.4712	206351.4844	0.76015
020	2019-02-14t1050	1550163180.25	adult	139.9288	85.9497	-57.9033	1070.9485	78.4957	67082.696	211509.0517	3595377.8677	531.6392	-1.4101	224.7052	-1.4275	202.8358	-0.92606	0.010811	0.017334	364.3478	-1.8809	459.6086	-1.6204	166281.8125	-1.4347	1726.276	5.9156	305.5888	1.5175	236.6111	0.96531	0.010811	0.017531	739.8122	2.4459	944.3274	2.6939	226135.7188	1.5021
020	2019-02-14t1450	1550177591.49	adult	143.9319	89.9528	-53.9002	533.7181	87.6487	38575.7232	123495.2667	2299914.9084	1034.8083	-0.15627	238.3359	-1.0909	170.9219	-1.7318	0.010811	0.017267	596.9305	-0.14216	880.4884	0.08327	176368.5469	-1.0992	484.2891	-0.66103	226.2485	-0.47509	205.8774	-0.21182	0.010811	0.017473	358.5683	-0.7004	411.2819	-0.77301	167423.875	-0.48481
020	2019-02-14t1850	1550191990.66	adult	147.9317	93.9526	-49.9004	487.6219	94.3269	30704.8562	98106.1204	1729549.9067	572.8307	-1.3253	230.7058	-1.2246	209.3213	-0.67236	0.010811	0.017336	391.75	-1.6327	542.611	-1.285	170722.2812	-1.2332	561.0708	-0.19847	217.8479	-0.66296	195.389	-0.62236	0.010811	0.017521	367.3659	-0.57748	453.9505	-0.439	161207.4688	-0.67246
020	2019-02-14t2250	1550206383.32	adult	151.9297	97.9506	-45.9025	555.9551	68.2638	30639.7996	98224.4113	1385093.7031	925.7751	-0.40337	243.4842	-0.91319	198.4368	-0.93801	0.010811	0.017559	488.1605	-0.88256	781.8531	-0.2702	180178.2812	-0.92279	587.2638	0.0030171	220.2684	-0.56501	198.1637	-0.49998	0.010811	0.017719	371.2211	-0.49395	513.1227	0.025127	162998.6406	-0.57509
020	2019-02-15t0250	1550220782.19	adult	155.9293	101.9502	-41.9028	489.8084	84.0001	27912.7093	89468.662	1370299.1895	1399.7881	0.86388	253.299	-0.66186	202.412	-0.8047	0.010811	0.017846	579.2574	-0.15355	789.6046	-0.20876	187441.25	-0.67224	530.7625	-0.26493	216.6181	-0.63035	195.0322	-0.61826	0.010811	0.017973	368.9448	-0.46468	454.022	-0.3327	160297.4062	-0.64072
020	2019-02-15t0650	1550235181.25	adult	159.9291	105.95	-37.903	365.116	82.1484	22426.3709	72935.5296	1270576.3457	776.3486	-0.75893	220.446	-1.3869	190.5021	-1.121	0.010811	0.018201	419.0994	-1.3503	575.4926	-1.1058	163130.0156	-1.3975	776.3486	1.2296	230.6312	-0.21208	199.1044	-0.44068	0.010811	0.018307	441.6757	0.25051	556.023	0.45659	170667.0938	-0.22347
020	2019-02-15t1044	1550249232.37	adult	163.8322	109.8531	-33.9999	351.9571	84.8919	23726.6094	76880.6849	1405075.9475	960.155	-0.24101	204.4742	-1.7503	176.7987	-1.5062	0.010811	0.018646	399.1469	-1.4846	639.0388	-0.80878	151310.9062	-1.7618	553.2947	-0.029757	218.3099	-0.5232	199.8737	-0.40026	0.010811	0.018666	359.4893	-0.46002	448.8343	-0.26779	161549.3438	-0.53456
020	2019-02-15t1444	1550263632.3	adult	167.8321	113.8531	-30	346.6932	96.5063	25760.2926	85146.5896	1660697.4693	997.7949	-0.11163	241.1069	-0.88612	206.2908	-0.66417	0.010811	0.01915	426.0244	-1.2556	736.6547	-0.35396	178419.0938	-0.89817	354.9624	-1.1722	211.3587	-0.68895	205.7986	-0.14002	0.010811	0.01914	279.6901	-1.1729	328.0284	-1.1137	156405.4062	-0.70043
020	2019-02-15t1844	1550278032.44	adult	171.8322	117.8531	-25.9999	326.5336	114.0005	26305.2018	89512.873	1885297.3698	951.7087	-0.21404	228.4377	-1.1736	192.5024	-1.0538	0.010811	0.019675	429.873	-1.2077	635.1819	-0.78803	169043.9062	-1.1863	364.9832	-1.0751	210.3566	-0.68783	204.8013	-0.16888	0.010811	0.019592	275.8097	-1.1764	318.0253	-1.1499	155663.8906	-0.6996
020	2019-02-15t2244	1550292431.27	adult	175.8319	121.8528	-22.0002	329.3844	105.0949	25174.6085	85791.1148	1719242.1997
020	2019-02-16t0244	1550306832	adult	179.8321	125.853	-18	324.7588	115.068	29221.1233	98458.1284	2367361.0586	857.6305	-0.44065	235.4206	-0.98353	208.3269	-0.57602	0.010811	0.020874	471.9687	-0.83323	760.706	-0.17413	174211.25	-0.99717	321.3251	-1.2806	211.5468	-0.59264	208.603	0.023098	0.010811	0.02084	269.9702	-1.1685	298.9307	-1.2278	156544.625	-0.60507
020	2019-02-16t0644	1550321231.59	adult	183.8319	129.8529	-14.0002	288.9768	194.1213	31709.9724	119599.9865	3635796.3643
020	2019-02-16t1044	1550335632.03	adult	187.8321	133.853	-10	283.2877	192.8724	30875.18	116988.71	3529660.1833
020	2019-02-16t1444	1550350031.58	adult	191.8319	137.8529	-6.0002	281.456	189.878	30339.1374	114341.1283	3416591.7029	712.6058	-0.82171	235.5528	-0.9486	203.6076	-0.69355	0.010811	0.022096	451.1296	-0.95094	634.8411	-0.69937	174309.0625	-0.9633	358.3272	-0.96921	196.681	-0.95686	192.2864	-0.63894	0.010811	0.022459	254.9229	-1.2461	302.4294	-1.1264	145543.9531	-0.96951
020	2019-02-16t1844	1550364431.94	adult	195.832	141.853	-2.0001	277.2119	183.0541	29256.3685	109005.5045	3184171.2324
020	2019-02-16t2244	1550378832.39	dead	199.8322	145.8531	2.0001	255.6875	183.926	26684.2903	102850.3979	2946024.3631
021	2019-02-08t1454	1549659440.88	egg	-1.9884	-53.9792	-221.8326	156.6733	28.6992	3010.6802	9594.5812	53874.0067
021	2019-02-08t1852	1549673757.13	larva	1.9884	-50.0024	-217.8559	148.1973	27.9449	2782.1551	8873.6923	48555.9671
021	2019-02-08t2252	1549688157.1	larva	5.9884	-46.0024	-213.8559	156.3467	27.7096	2954.1088	9408.7304	51600.9513
021	2019-02-09t0252	1549702559.92	larva	9.9891	-42.0017	-209.8551	156.3577	27.4363	2919.1489	9297.2617	50437.7012
021	2019-02-09t0652	1549716959.74	larva	13.9891	-38.0017	-205.8552	153.8947	27.7931	2874.3539	9163.0535	49948.2085
021	2019-02-09t1052	1549731358.53	larva	17.9888	-34.002	-201.8555	319.4843	37.913	9025.265	28537.1701	222826.5772
021	2019-02-09t1452	1549745761.17	larva	21.9895	-30.0013	-197.8548	431.8453	38.9142	12571.1017	39645.3802	320838.6541
021	2019-02-09t1852	1549760159.28	larva	25.989	-26.0018	-193.8553	444.8074	41.5993	15283.0166	48299.9227	441991.504
021	2019-02-09t2253	1549774567.72	larva	29.9913	-21.9995	-189.853	728.5068	50.3935	29134.7296	91861.4545	974244.0638
021	2019-02-10t0253	1549788968.35	larva	33.9915	-17.9993	-185.8528	643.7921	48.7416	24656.4633	77724.9781	802048.1896
021	2019-02-10t0653	1549803366.77	larva	37.991	-13.9998	-181.8532	877.7688	57.8694	40075.3612	126258.9981	1579882.6106
021	2019-02-10t1052	1549817764.69	larva	41.9905	-10.0003	-177.8538	834.8982	58.7509	39430.0256	124324.0366	1595702.9194
021	2019-02-10t1453	1549832166.65	larva	45.991	-5.9998	-173.8533	578.8281	135.5199	43862.7057	142541.0549	3371435.7867	526.251	-1.1659	251.6718	-1.6169	230.2346	-1.3711	0.010811	0.020123	421.1778	-1.7615	470.0691	-1.428	186237.1562	-1.6263	537.5575	-1.3365	231.2551	-1.7706	199.4092	-1.4229	0.010811	0.019213	434.2643	-1.5369	493.9944	-1.4189	171128.7812	-1.7737
021	2019-02-10t1852	1549846563.4	larva	49.9901	-2.0007	-169.8542	986.4431	56.9302	46003.3369	144853.4555	1809193.2693	1166.4628	0.30803	293.1998	-0.91515	226.176	-1.4904	0.010811	0.020077	747.1775	0.43948	1003.1354	0.47887	216967.8594	-0.92592	496.1813	-1.4595	208.3635	-2.2174	168.2772	-2.3709	0.010811	0.019354	404.7711	-1.6818	438.455	-1.6271	154188.9844	-2.2185
021	2019-02-10t2253	1549860968.35	adult	53.9915	2.0007	-165.8528	579.4641	61.4153	30424.4326	96619.4773	1310359.6355	1687.3546	1.5335	334.295	-0.20769	284.5106	-0.40925	0.010811	0.020031	757.7508	0.49876	1133.4283	0.95381	247378.2812	-0.21952	530.2812	-1.3432	261.1277	-1.1067	226.2952	-0.52582	0.010811	0.019494	439.5427	-1.4793	491.8143	-1.4082	193234.4688	-1.1139
021	2019-02-11t0253	1549875372.44	adult	57.9926	6.0018	-161.8517	960.9433	64.6193	49335.8975	155381.0887	2175150.1698	1514.8058	1.1316	360.2237	0.23568	306.0197	-0.0095115	0.010811	0.019991	776.5911	0.61702	1195.8916	1.1884	266565.5312	0.22328	789.3859	-0.46785	279.6993	-0.67394	221.5732	-0.63743	0.010811	0.01964	591.9297	-0.59193	667.0998	-0.66794	206977.4844	-0.68353
021	2019-02-11t0653	1549889767.93	adult	61.9914	10.0006	-157.8529	942.6945	61.3227	48283.5193	152177.3449	2060705.7867	507.055	-1.2929	264.0361	-1.5515	248.6622	-1.148	0.010811	0.019956	402.8057	-1.9751	444.106	-1.6205	195386.6875	-1.5624	554.4236	-1.2384	241.5731	-1.4353	199.6821	-1.286	0.010811	0.019794	452.408	-1.3602	493.3499	-1.3742	178764.0938	-1.4417
021	2019-02-11t1044	1549903648.56	adult	65.8471	13.8563	-153.9972	546.5078	67.7934	30407.8039	96572.1067	1422437.9436	633.7361	-1.0052	258.978	-1.6754	227.7112	-1.5877	0.010811	0.019919	483.8995	-1.4328	537.3586	-1.2926	191643.6875	-1.6864	398.7633	-1.7788	199.5196	-2.3067	183.8478	-1.7473	0.010811	0.019943	322.2007	-2.1306	361.6449	-1.9456	147644.4844	-2.3097
021	2019-02-11t1444	1549918048.09	adult	69.847	17.8562	-149.9973	1004.445	62.0145	49034.8717	154361.5851	2070641.8926	850.4031	-0.49132	264.7108	-1.5986	220.2142	-1.7642	0.010811	0.01986	533.7039	-1.1042	774.3148	-0.40889	195885.9688	-1.61	455.1717	-1.5748	208.9467	-2.0673	176.3797	-1.9445	0.010811	0.020076	369.1601	-1.8361	413.9993	-1.7112	154620.5781	-2.0719
021	2019-02-11t1844	1549932448.24	adult	73.847	21.8562	-145.9973	946.6816	64.1216	48504.9774	152832.4592	2126238.6818	441.8148	-1.5221	226.5313	-2.3262	212.484	-1.9332	0.010811	0.019734	357.6402	-2.3502	394.8721	-1.8917	167633.1719	-2.3374	358.5436	-1.9348	191.7979	-2.3973	177.6648	-1.8561	0.010811	0.020123	301.9414	-2.2637	340.1004	-2.058	141930.4688	-2.4012
021	2019-02-11t2244	1549946849.26	adult	77.8473	25.8565	-141.997	994.6789	61.3423	49962.2245	157451.4112	2102644.5175	872.1216	-0.45954	267.6526	-1.5208	217.1502	-1.7761	0.010811	0.019603	585.6071	-0.74635	738.8475	-0.56605	198062.9062	-1.5324	315.4734	-2.0776	173.293	-2.691	160.9106	-2.2956	0.010811	0.020114	264.6312	-2.4531	288.5373	-2.2763	128236.7812	-2.6949
021	2019-02-12t0244	1549961249.43	adult	81.8473	29.8565	-137.9969	997.6748	65.3161	51804.7117	163235.0873	2267355.6887	671.0302	-0.97301	257.1776	-1.6556	214.4179	-1.7464	0.010811	0.019521	565.4407	-0.86942	632.0479	-0.99157	190311.4062	-1.6671	384.803	-1.765	199.4355	-1.9734	184.1028	-1.4623	0.010811	0.020136	303.5235	-2.1025	338.3875	-1.976	147582.25	-1.9804
021	2019-02-12t0644	1549975649.85	adult	85.8475	33.8567	-133.9968	552.9359	68.8949	30508.6564	96803.8282	1399425.2685	630.4717	-1.0783	252.9685	-1.6626	216.6429	-1.6017	0.010811	0.019482	474.7267	-1.4913	552.008	-1.3109	187196.7188	-1.6739	410.2877	-1.6164	204.3081	-1.7355	181.2881	-1.4544	0.010811	0.020183	339.6815	-1.7524	372.8059	-1.7354	151188	-1.7438
021	2019-02-12t1044	1549990049.68	adult	89.8474	37.8566	-129.9969	908.8646	62.5927	45347.6073	142924.9386	1900852.8221	1639.2964	1.4742	284.2925	-0.98825	224.1781	-1.336	0.010811	0.019423	668.9699	-0.070816	1239.0502	1.4472	210376.4688	-0.9996	390.7932	-1.6555	191.2325	-1.9091	170.7866	-1.7022	0.010811	0.020194	318.6798	-1.8091	364.7178	-1.7153	141512.0156	-1.9173
021	2019-02-12t1444	1550004433.15	adult	93.8428	41.852	-126.0015	944.4398	60.2013	47165.9658	148574.8706	1999628.5452	703.5246	-0.89597	269.3441	-1.1926	224.7065	-1.2179	0.010811	0.019322	550.5363	-0.89404	631.0836	-0.98366	199314.5938	-1.2034	471.4283	-1.2366	229.9384	-0.93885	205.7393	-0.518	0.010811	0.020124	375.9244	-1.293	428.2956	-1.2889	170154.3906	-0.94906
021	2019-02-12t1844	1550018833.76	adult	97.843	45.8522	-122.0013	946.1171	59.8623	48757.4214	153669.0283	2084792.7776	749.015	-0.78731	268.8395	-1.1275	214.5901	-1.3401	0.010811	0.019217	590.6015	-0.57723	676.3321	-0.80065	198941.25	-1.1381	488.3481	-1.0958	223.9997	-0.98533	200.1816	-0.64165	0.010811	0.019924	371.2792	-1.2376	452.103	-1.0775	165759.7812	-0.99528
021	2019-02-12t2244	1550033231.15	adult	101.8423	49.8515	-118.002	952.456	60.1476	47340.1817	149162.1766	1983287.8079	937.2463	-0.33177	269.6177	-1.0432	219.9892	-1.1309	0.010811	0.019096	587.4003	-0.57489	759.382	-0.47466	199517.0938	-1.0537	346.2499	-1.7214	190.2485	-1.676	178.156	-1.3185	0.010811	0.019636	280.4717	-1.853	308.3332	-1.8667	140783.8906	-1.6845
021	2019-02-13t0244	1550047631.43	adult	105.8423	53.8515	-114.0019	843.5002	64.6069	40013.7237	126162.5598	1633288.5982	1364.0884	0.69951	272.8049	-0.91435	237.312	-0.65421	0.010811	0.018915	498.2241	-1.199	794.7866	-0.33841	201875.6094	-0.92475	306.4162	-1.8792	209.472	-1.1905	205.8322	-0.39034	0.010811	0.019337	265.1953	-1.9055	287.6341	-1.9425	155009.25	-1.1996
021	2019-02-13t0644	1550062031.87	adult	109.8425	57.8517	-110.0018	945.7352	57.7942	44783.0522	141030.3626	1809323.0151	618.9423	-1.1306	243.3683	-1.44	213.6895	-1.1124	0.010811	0.018711	437.2439	-1.6163	539.1384	-1.3355	180092.5625	-1.4492	373.6801	-1.5135	207.7027	-1.1885	198.7996	-0.6015	0.010811	0.019061	295.2853	-1.6105	326.351	-1.657	153700.0156	-1.1972
021	2019-02-13t1044	1550076434.08	adult	113.8431	61.8523	-106.0012	926.718	59.2869	44282.2108	139521.1607	1816069.4733	797.9384	-0.70043	251.4025	-1.2175	203.9948	-1.2656	0.010811	0.018499	538.2987	-0.84454	730.4558	-0.58246	186037.8125	-1.2266	269.922	-2.0019	168.8717	-2.0498	163.9165	-1.7623	0.010811	0.018807	225.1269	-2.1055	246.4345	-2.1037	124965.0938	-2.0561
021	2019-02-13t1450	1550091176.36	adult	117.9382	65.9474	-101.9061	966.9963	62.9275	46446.9243	146268.9442	1915930.4622	398.43	-1.6705	206.3255	-2.0743	189.6099	-1.5374	0.010811	0.018324	324.2905	-2.3706	364.3566	-1.9983	152680.9062	-2.0807	340.6629	-1.6072	180.6541	-1.7548	171.9656	-1.4951	0.010811	0.018573	260.1532	-1.7767	296.0437	-1.7503	133684.0156	-1.7611
021	2019-02-13t1850	1550105582.47	adult	121.9399	69.9491	-97.9044	909.4383	55.7478	41714.1244	131372.9878	1623581.0118	1201.8794	0.26355	248.6592	-1.1474	212.0549	-0.93593	0.010811	0.018181	462.0199	-1.3229	741.3906	-0.52441	184007.8438	-1.1556	288.9115	-1.8331	207.0477	-1.1114	204.815	-0.3541	0.010811	0.018365	253.1829	-1.7837	275.5594	-1.8367	153215.3125	-1.119
021	2019-02-13t2250	1550119980.99	adult	125.9394	73.9486	-93.9048	424.3723	65.6686	19598.963	62753.3991	767002.9093	680.8754	-0.99846	234.964	-1.3721	205.1421	-1.0413	0.010811	0.018021	432.8264	-1.4944	560.9493	-1.2166	173873.3438	-1.3792	286.9465	-1.8095	202.2074	-1.2022	199.1583	-0.54193	0.010811	0.018156	250.5492	-1.761	267.9685	-1.8471	149633.4375	-1.2093
021	2019-02-14t0250	1550134383.4	adult	129.9401	77.9493	-89.9042	746.2378	54.6959	33354.1173	105151.5369	1273405.3378	1142.8246	0.10329	237.0765	-1.2767	205.8452	-0.96862	0.010811	0.01782	441.8163	-1.3926	655.9276	-0.84611	175436.5781	-1.2839	297.511	-1.729	203.4116	-1.1506	199.9281	-0.50219	0.010811	0.017949	253.0409	-1.7029	272.9916	-1.783	150524.5781	-1.1577
021	2019-02-14t0650	1550148779.86	adult	133.9391	81.9483	-85.9051	479.0973	96.3547	28714.3608	92633.7647	1554863.4135	992.178	-0.26734	242.6572	-1.1104	209.3115	-0.82836	0.010811	0.01759	430.8814	-1.4384	726.6063	-0.56686	179566.2969	-1.1182	312.7406	-1.6303	191.4054	-1.4254	185.7568	-1.018	0.010811	0.017767	255.5323	-1.6495	293.6449	-1.6224	141640.0312	-1.4317
021	2019-02-14t1050	1550163185.22	adult	137.9406	85.9498	-81.9037	386.3129	138.0731	25768.8039	88593.3767	1928376.726
021	2019-02-14t1450	1550177596.42	adult	141.9437	89.9529	-77.9005	343.981	138.4642	26120.28	90006.0638	2087558.2485
021	2019-02-14t1850	1550191995.71	adult	145.9435	93.9527	-73.9007	279.0446	97.0399	17072.6916	56758.2856	987765.3787
021	2019-02-14t2250	1550206388.26	adult	149.9415	97.9507	-69.9028	241.2296	153.2842	22297.5157	81487.9837	2079517.5243
021	2019-02-15t0250	1550220787.16	adult	153.9412	101.9504	-65.9031	229.2043	137.8154	18631.0278	67377.8422	1532610.2853
021	2019-02-15t0650	1550235186.2	adult	157.9409	105.9501	-61.9034	227.0008	136.2347	18091.6361	65515.961	1474913.539
021	2019-02-15t1044	1550249237.31	adult	161.844	109.8532	-58.0003	206.248	137.5876	16241.0197	60897.8483	1332872.5615
021	2019-02-15t1444	1550263637.26	adult	165.844	113.8532	-54.0003	218.2603	139.9139	18171.6073	66738.5014	1540552.202
021	2019-02-15t1844	1550278037.37	adult	169.844	117.8532	-50.0003	212.0577	139.218	17479.6814	64586.1185	1464820.927
021	2019-02-15t2244	1550292436.21	adult	173.8437	121.8529	-46.0006	215.2731	139.0969	17645.7274	65098.0309	1480756.7949
021	2019-02-16t0244	1550306836.91	adult	177.8439	125.8531	-42.0004	205.9841	137.6663	17192.0648	63540.5092	1438227.0578
021	2019-02-16t0644	1550321236.51	adult	181.8438	129.853	-38.0005	209.844	133.8361	16725.7219	61235.9708	1351370.4605
021	2019-02-16t1044	1550335636.99	adult	185.8439	133.8531	-34.0004	206.3882	132.797	16799.833	61361.1366	1362018.5285
021	2019-02-16t1444	1550350036.56	adult	189.8438	137.853	-30.0005	208.3449	130.7382	16517.4029	60093.6212	1314321.7783
021	2019-02-16t1844	1550364436.98	adult	193.8439	141.8531	-26.0004	208.9166	129.6215	16264.0947	59148.2605	1280586.903
021	2019-02-16t2244	1550378837.37	adult	197.844	145.8532	-22.0003	203.3055	128.0647	15748.6136	57323.5238	1223687.6479
021	2019-02-17t0244	1550393237.26	adult	201.844	149.8532	-18.0003	207.1712	126.3217	16080.3633	57986.8072	1242281.8471
021	2019-02-17t0644	1550407637.04	adult	205.8439	153.8531	-14.0004	189.6802	126.497	14974.764	54888.5925	1158066.3516
021	2019-02-17t1044	1550422037.83	adult	209.8441	157.8533	-10.0002	203.8086	127.9713	15353.5857	56180.372	1183073.5077
021	2019-02-17t1444	1550436438.15	adult	213.8442	161.8534	-6.0001	198.2849	125.836	15105.5964	55094.5505	1154354.4311
021	2019-02-17t1844	1550450838.37	adult	217.8443	165.8535	-2	193.0935	125.0513	15007.8292	54883.5111	1155660.247
021	2019-02-17t2244	1550465238.42	dead	221.8443	169.8535	2	191.1325	124.9061	14894.9406	54472.6622	1142521.5115
022	2019-02-08t1454	1549659445.25	egg	-1.9884	-53.9792	-273.8249	154.2663	31.583	3382.5789	10815.3293	68052.4969
022	2019-02-08t1852	1549673761.52	larva	1.9884	-50.0025	-269.8481	147.7277	30.4136	3058.6501	9783.2569	58672.5913
022	2019-02-08t2252	1549688161.5	larva	5.9884	-46.0025	-265.8481	147.7249	32.0149	3207.9759	10282.0073	64730.4987
022	2019-02-09t0252	1549702564.31	larva	9.9891	-42.0017	-261.8474	147.7252	31.3844	3155.585	10109.396	62574.0667
022	2019-02-09t0652	1549716964.16	larva	13.9891	-38.0017	-257.8474	147.7234	31.326	3145.131	10077.8319	62209.283
022	2019-02-09t1052	1549731363	larva	17.9888	-34.0021	-253.8477	246.1008	33.8087	5427.0206	17209.9595	113334.0269
022	2019-02-09t1452	1549745765.65	larva	21.9895	-30.0013	-249.847	332.0775	33.0218	8898.7814	28110.8058	204861.4553
022	2019-02-09t1852	1549760163.81	larva	25.989	-26.0018	-245.8475	503.615	39.5578	15537.2174	48976.8474	412670.0308
022	2019-02-09t2253	1549774572.37	larva	29.9914	-21.9995	-241.8451	601.4726	46.211	19448.6396	61377.8962	532949.8561
022	2019-02-10t0253	1549788972.88	larva	33.9915	-17.9993	-237.845	732.1733	53.3527	31285.7646	98609.1574	1134023.7628
022	2019-02-10t0653	1549803371.42	larva	37.9911	-13.9997	-233.8454	870.6825	54.733	37036.4366	116649.3398	1336660.687
022	2019-02-10t1052	1549817769.26	larva	41.9905	-10.0003	-229.846	494.6181	120.0046	41777.3348	140267.8851	3082297.0109
022	2019-02-10t1453	1549832171.11	larva	45.991	-5.9998	-225.8455	902.3167	57.5123	42606.682	134322.2597	1667268.2889	864.3645	-0.38562	313.8119	-0.5021	260.752	-0.80067	0.010811	0.020123	672.1562	-0.055249	790.977	-0.27839	232220.8125	-0.51322	448.3961	-1.6098	235.4789	-1.6861	214.9932	-0.93665	0.010811	0.019213	385.4321	-1.7887	422.4358	-1.6896	174254.4219	-1.6896
022	2019-02-10t1852	1549846567.97	larva	49.9902	-2.0007	-221.8463	995.9652	72.4021	60065.6388	189561.6827	3027233.7304	480.4501	-1.2925	327.1437	-0.30295	326.7113	0.41274	0.010811	0.020077	428.2	-1.7372	447.2444	-1.534	242086.3438	-0.31453	396.0656	-1.7748	265.5532	-1.0535	265.8122	0.67706	0.010811	0.019354	347.8452	-1.9848	380.2032	-1.854	196509.375	-1.0606
022	2019-02-10t2253	1549860972.91	adult	53.9915	2.0007	-217.845	1005.7336	70.1365	55634.098	175380.4826	2589227.0861	1309.8187	0.64283	346.5305	0.01415	317.4318	0.22194	0.010811	0.020031	741.198	0.38536	868.3344	-0.016864	256432.5312	0.0020652	1545.5217	1.9455	289.7066	-0.51567	200.5991	-1.3299	0.010811	0.019494	718.9161	0.056808	1157.8087	1.2666	214382.9062	-0.52578
022	2019-02-11t0253	1549875376.94	adult	57.9927	6.0018	-213.8439	1118.7332	67.4959	63070.3081	198685.5377	2961621.4649	637.9043	-0.9598	319.5056	-0.50664	287.2319	-0.3745	0.010811	0.019991	516.9367	-1.1692	571.0834	-1.1251	236434.1562	-0.51829	538.0795	-1.3068	287.9842	-0.49984	268.624	0.83709	0.010811	0.01964	466.0287	-1.3079	501.3585	-1.3554	213108.2969	-0.51027
022	2019-02-11t0653	1549889772.39	adult	61.9914	10.0005	-209.8451	1084.4211	66.7159	59267.4248	186652.8037	2727384.5246	887.7446	-0.37541	384.4978	0.65722	347.1752	0.79238	0.010811	0.019956	711.3846	0.15657	842.0089	-0.13098	284528.3438	0.64439	491.2151	-1.4563	257.3828	-1.0977	239.6547	-0.030794	0.010811	0.019794	390.2143	-1.7267	430.8655	-1.6424	190463.25	-1.1056
022	2019-02-11t1044	1549903653.07	adult	65.8471	13.8563	-205.9894	1031.6016	65.2342	57187.5708	180226.1448	2663373.86	489.6846	-1.3558	301.459	-0.89204	293.7318	-0.26925	0.010811	0.019919	424.3526	-1.8459	466.3448	-1.5612	223079.625	-0.9037	546.1362	-1.2541	266.9265	-0.84427	239.0757	-0.0088299	0.010811	0.019943	465.5358	-1.2544	507.2612	-1.2982	197525.625	-0.8537
022	2019-02-11t1444	1549918052.79	adult	69.8471	17.8562	-201.9895	1064.0835	67.0427	60604.864	190991.394	2862508.0411	1341.6003	0.7166	304.505	-0.86062	261.9062	-0.91977	0.010811	0.01986	638.4993	-0.37403	946.0028	0.24782	225333.6875	-0.87248	756.5291	-0.46299	246.8058	-1.2325	197.0161	-1.2931	0.010811	0.020076	550.2297	-0.68321	656.2	-0.59117	182636.2812	-1.2406
022	2019-02-11t1844	1549932452.75	adult	73.847	21.8562	-197.9895	1000.172	70.4511	57954.4282	182635.992	2850323.9105	1220.8612	0.41851	316.9956	-0.6424	267.5654	-0.80517	0.010811	0.019734	662.3911	-0.21728	922.1141	0.1522	234576.7812	-0.65447	510.4401	-1.3533	229.2306	-1.5613	198.5002	-1.1976	0.010811	0.020123	404.6372	-1.5822	455.9083	-1.5	169630.6406	-1.5686
022	2019-02-11t2244	1549946854.02	adult	77.8474	25.8565	-193.9891	888.9707	65.7167	46771.7609	148220.7233	2002139.5524	649.4562	-1.0193	293.8324	-1.0321	263.6895	-0.81599	0.010811	0.019603	525.4232	-1.1699	604.9632	-1.092	217435.9688	-1.0439	749.6559	-0.35488	233.9811	-1.3352	190.7189	-1.3538	0.010811	0.020114	469.2348	-1.0564	587.4823	-0.78335	173145.9844	-1.3437
022	2019-02-12t0244	1549961253.98	adult	81.8474	29.8565	-189.9891	1054.4648	68.6745	59257.7168	186756.9123	2807348.5946	638.6619	-1.0549	272.136	-1.3751	241.6722	-1.1796	0.010811	0.019521	536.3049	-1.0759	600.5282	-1.1168	201380.6562	-1.3868	600.5392	-0.87576	210.6343	-1.7236	164.0739	-2.0947	0.010811	0.020136	471.9926	-0.92415	567.2778	-0.79213	155869.4062	-1.7314
022	2019-02-12t0644	1549975654.43	adult	85.8475	33.8567	-185.989	776.9725	82.7619	48413.9798	153182.3023	2659275.0272	717.4005	-0.85792	264.0376	-1.4536	221.6213	-1.4971	0.010811	0.019482	538.9198	-1.0329	662.5249	-0.86858	195387.8281	-1.4651	610.6738	-0.7569	202.4146	-1.7778	174.6748	-1.6636	0.010811	0.020183	417.1974	-1.1977	512.3323	-0.98817	149786.7812	-1.786
022	2019-02-12t1044	1549990054.25	adult	89.8475	37.8566	-181.989	1013.6571	65.1585	55223.6684	173977.0265	2550435.7834	509.4305	-1.3851	267.7439	-1.3031	240.2201	-0.99456	0.010811	0.019423	436.0201	-1.7447	485.0587	-1.5746	198130.5	-1.3142	569.0037	-0.86225	237.1015	-0.88378	200.3189	-0.76391	0.010811	0.020194	473.0072	-0.68083	534.8548	-0.77326	175455.1094	-0.89416
022	2019-02-12t1444	1550004437.92	adult	93.8429	41.8521	-177.9936	517.7127	143.2066	46048.024	150142.6687	3935948.6727	956.4286	-0.25933	268.1917	-1.2147	228.5545	-1.1348	0.010811	0.019322	575.4332	-0.7143	823.0735	-0.21747	198461.875	-1.2255	688.8112	-0.2374	210.8923	-1.3653	178.1066	-1.4012	0.010811	0.020124	437.5999	-0.83336	602.2607	-0.29617	156060.2812	-1.3747
022	2019-02-12t1844	1550018838.36	adult	97.843	45.8522	-173.9935	972.7739	66.6564	53756.1291	169453.9042	2483998.3597	452.0284	-1.5278	232.0932	-1.841	202.2774	-1.6104	0.010811	0.019217	382.3949	-2.0854	423.5479	-1.802	171748.9688	-1.8508	552.4492	-0.79386	246.4907	-0.4807	212.5817	-0.2422	0.010811	0.019924	440.104	-0.71647	511.7693	-0.72835	182403.125	-0.49154
022	2019-02-12t2244	1550033235.78	adult	101.8423	49.8515	-169.9942	1093.0932	65.579	59090.3554	186202.4456	2664973.1116	1357.7397	0.70608	279.186	-0.85527	222.03	-1.0854	0.010811	0.019096	623.3234	-0.31372	951.1374	0.28012	206597.6719	-0.86599	496.7794	-0.99754	205.7726	-1.3265	184.0976	-1.1254	0.010811	0.019636	357.7096	-1.2604	432.3648	-1.1256	152271.7188	-1.3356
022	2019-02-13t0244	1550047636.09	adult	105.8424	53.8516	-165.9941	818.4448	68.3689	46493.4982	146825.9324	2186771.5125	1174.9524	0.23644	300.7635	-0.35888	255.6484	-0.23854	0.010811	0.018915	617.0417	-0.33245	934.2421	0.20791	222565	-0.37006	639.1216	-0.24868	229.8806	-0.72849	203.0648	-0.48113	0.010811	0.019337	423.6728	-0.67706	543.2488	-0.39042	170111.625	-0.73841
022	2019-02-13t0644	1550062036.49	adult	109.8425	57.8517	-161.994	1059.7282	71.6696	59686.4874	188163.1015	2813266.8577	1170.2256	0.21145	244.9801	-1.4076	210.063	-1.1959	0.010811	0.018711	534.4436	-0.9057	757.9271	-0.48089	181285.2812	-1.4169	724.7947	0.23719	219.1098	-0.9281	191.4495	-0.84556	0.010811	0.019061	419.5479	-0.63903	580.6055	-0.094481	162141.25	-0.93737
022	2019-02-13t1044	1550076438.75	adult	113.8432	61.8523	-157.9934	1075.006	73.1939	58673.2154	184779.3531	2782195.6754	930.0379	-0.38	227.9952	-1.692	184.9803	-1.71	0.010811	0.018499	478.0468	-1.2856	722.4663	-0.61361	168716.4375	-1.7001	721.7718	0.28079	211.8512	-1.0582	185.6261	-1.0307	0.010811	0.018807	417.2765	-0.59243	566.023	-0.12224	156769.875	-1.0668
022	2019-02-13t1450	1550091180.97	adult	117.9382	65.9474	-153.8983	1073.4055	63.7501	54743.6875	172338.1505	2384851.2106
022	2019-02-13t1850	1550105587.17	adult	121.9399	69.9491	-149.8966	548.683	69.528	29583.155	94068.1353	1362602.9142	465.9155	-1.5098	252.5596	-1.0672	236.2195	-0.35276	0.010811	0.018181	367.5268	-2.011	407.8648	-1.817	186894.0938	-1.0756	406.9755	-1.2303	216.6773	-0.88367	204.7629	-0.35592	0.010811	0.018365	324.1893	-1.2177	375.6732	-1.2078	160341.2188	-0.89195
022	2019-02-13t2250	1550119985.67	adult	125.9395	73.9487	-145.897	1037.8943	71.6784	57630.7305	181614.5847	2735871.955	541.9985	-1.3324	209.7383	-1.8948	194.7075	-1.2976	0.010811	0.018021	349.248	-2.1008	454.8642	-1.6273	155206.375	-1.9004	729.7286	0.45974	218.8442	-0.80329	195.1186	-0.68631	0.010811	0.018156	401.6427	-0.5488	549.7525	-0.064716	161944.7188	-0.81163
022	2019-02-14t0250	1550134388.14	adult	129.9402	77.9494	-141.8963	1035.0539	64.8334	53833.7618	169601.6723	2401067.9569	727.2038	-0.89784	284.9547	-0.27573	248.8158	0.10738	0.010811	0.01782	533.6582	-0.72722	668.6953	-0.79653	210866.4375	-0.28598	556.3777	-0.39362	263.8259	0.32123	246.9676	1.2186	0.010811	0.017949	408.6114	-0.4441	488.0495	-0.41143	195231.1406	0.30922
022	2019-02-14t0650	1550148784.57	adult	133.9392	81.9484	-137.8973	705.9991	111.0238	51521.2045	165326.5298	3239076.8339
022	2019-02-14t1050	1550163189.93	adult	137.9407	85.9499	-133.8958	1071.95	68.8084	56427.0048	177672.8888	2569785.5684
022	2019-02-14t1450	1550177601.13	adult	141.9438	89.953	-129.8927	1018.6249	67.0919	53412.9583	168190.3643	2424915.1795
022	2019-02-14t1850	1550192000.53	adult	145.9437	93.9528	-125.8929	904.319	67.5601	48912.716	154210.9815	2227893.3432
022	2019-02-14t2250	1550206393.02	adult	149.9416	97.9507	-121.8949	668.5246	94.1762	42641.7457	136222.6287	2311323.2777	565.3536	-1.3442	232.7905	-1.1619	203.8985	-0.80055	0.010811	0.017395	425.0716	-1.3705	501.1676	-1.4538	172264.9531	-1.1709	531.0794	-0.33977	228.6691	-0.35688	216.3462	0.23626	0.010811	0.017573	331.6588	-0.86499	422.5094	-0.62936	169215.125	-0.36724
022	2019-02-15t0250	1550220791.82	adult	153.9412	101.9504	-117.8953	983.3662	66.094	51250.8941	161457.6371	2297963.7347	1192.2922	0.2994	267.6123	-0.3535	233.2217	0.032247	0.010811	0.017599	465.5614	-1.0355	791.1359	-0.21926	198033.0938	-0.3639	673.4845	0.52095	235.1538	-0.14279	215.7554	0.23098	0.010811	0.017736	378.9194	-0.39928	506.2574	0.0073015	174013.7812	-0.15383
022	2019-02-15t0650	1550235190.92	adult	157.941	105.9501	-113.8955	947.2224	64.7754	48283.1264	152069.3863	2123615.491	1227.1449	0.42926	268.2307	-0.31221	234.9854	0.10216	0.010811	0.018096	475.7702	-0.9273	802.0844	-0.1376	198490.6875	-0.32312	669.4337	0.56817	231.4381	-0.20748	213.5924	0.15517	0.010811	0.018137	387.323	-0.27332	477.7437	-0.13631	171264.2031	-0.21872
022	2019-02-15t1044	1550249242.03	adult	161.8441	109.8532	-109.9924	685.2156	60.8542	34042.6475	107930.2794	1383593.7704	588.4586	-1.2498	254.5124	-0.59932	224.0814	-0.1782	0.010811	0.01845	471.5193	-0.93216	571.3647	-1.113	188339.2031	-0.61056	444.063	-0.70183	259.1123	0.59347	253.6291	1.8345	0.010811	0.018546	358.2222	-0.49519	387.909	-0.73643	191743.0781	0.58088
022	2019-02-15t1444	1550263641.96	adult	165.844	113.8532	-105.9925	808.8083	64.0322	42852.5346	135192.5202	1906482.2714	632.0283	-1.1221	227.0433	-1.2218	199.1155	-0.87188	0.010811	0.018861	427.9696	-1.2503	550.0436	-1.1937	168012.0312	-1.2336	486.9855	-0.4019	241.747	0.14823	231.7019	0.93731	0.010811	0.018902	337.3395	-0.64744	413.0551	-0.50723	178892.7812	0.13599
022	2019-02-15t1844	1550278042.16	adult	169.8441	117.8533	-101.9924	413.2149	136.9772	30783.3835	104290.3989	2250521.2571	921.836	-0.30859	245.0066	-0.78746	223.0684	-0.17738	0.010811	0.019349	423.7542	-1.2659	651.081	-0.72661	181304.8906	-0.7998	465.5531	-0.48472	225.7508	-0.26833	214.0341	0.21017	0.010811	0.019317	323.8915	-0.73489	389.7747	-0.63417	167055.625	-0.28043
022	2019-02-15t2244	1550292440.91	adult	173.8438	121.8529	-97.9928	625.3372	102.1409	44689.0454	143138.9453	2713298.625
022	2019-02-16t0244	1550306841.66	adult	177.844	125.8531	-93.9925	692.3813	88.3263	43741.2151	139086.7013	2331925.8995	697.3403	-0.90262	244.3246	-0.77435	224.4503	-0.10955	0.010811	0.020608	403.6841	-1.3917	567.7936	-1.0685	180800.2344	-0.78771	386.0104	-0.89126	213.5296	-0.55116	204.0291	-0.17764	0.010811	0.020501	300.5918	-0.88499	362.6601	-0.75656	158011.875	-0.56352
022	2019-02-16t0644	1550321241.22	adult	181.8438	129.853	-89.9927	665.915	91.4921	43768.5353	139470.2413	2424654.793	497.4543	-1.4654	239.0749	-0.88843	224.4704	-0.093095	0.010811	0.021093	367.232	-1.6712	447.1407	-1.6086	176915.4375	-0.90221	362.1089	-1.0118	204.7698	-0.77304	197.7913	-0.42343	0.010811	0.021153	282.5298	-1.0305	328.9794	-0.98271	151529.625	-0.7853
022	2019-02-16t1044	1550335641.72	adult	185.844	133.8531	-85.9925	623.1208	85.4631	40247.8856	127901.2591	2216251.6503	399.8824	-1.7408	208.2225	-1.6375	198.1132	-0.86605	0.010811	0.021571	300.3462	-2.2028	347.7025	-2.0577	154084.6719	-1.6519	339.7817	-1.1237	212.3686	-0.52601	205.6391	-0.079687	0.010811	0.021746	283.0119	-0.99437	317.6364	-1.0388	157152.7969	-0.53907
022	2019-02-16t1444	1550350041.31	adult	189.8439	137.853	-81.9926	467.0239	94.9318	32669.4399	104556.1458	1992670.0745
022	2019-02-16t1844	1550364441.72	adult	193.844	141.8531	-77.9925	535.0491	74.7579	30517.2166	96882.7241	1485800.9049
022	2019-02-16t2244	1550378842.08	adult	197.8441	145.8532	-73.9924	593.4765	120.0488	42312.4572	136535.2487	2826910.4467
022	2019-02-17t0244	1550393242.01	adult	201.8441	149.8532	-69.9924	596.4108	85.2489	36845.0021	117441.7077	1926996.4795
022	2019-02-17t0644	1550407641.8	adult	205.844	153.8532	-65.9925	360.2718	112.2664	28834.6098	97216.4605	2091581.1787
022	2019-02-17t1044	1550422042.66	adult	209.8442	157.8534	-61.9923	374.6999	111.0852	30236.1919	103106.9721	2176885.5433
022	2019-02-17t1444	1550436442.98	adult	213.8443	161.8535	-57.9922	373.3676	133.686	34075.4133	113503.3247	2862147.1477
022	2019-02-17t1844	1550450843.14	adult	217.8444	165.8535	-53.9921	350.2351	127.5014	29502.5451	97764.2258	2347232.7332
022	2019-02-17t2244	1550465243.17	adult	221.8444	169.8535	-49.9921	387.9775	124.8838	32592.5181	106708.6889	2556383.4642
022	2019-02-18t0244	1550479642.91	adult	225.8443	173.8535	-45.9922	551.0775	86.3436	35582.0194	113171.0844	2019326.9072
022	2019-02-18t0644	1550494042.66	adult	229.8442	177.8534	-41.9923	603.9642	80.9666	35676.2197	112996.3611	1844146.1754
022	2019-02-18t1044	1550508415.08	adult	233.8366	181.8457	-37.9999	665.3386	69.4681	36230.0283	114461.1984	1685975.9564
022	2019-02-18t1444	1550522816.98	adult	237.8371	185.8463	-33.9994	699.8761	64.3556	36887.6612	116452.7992	1650974.6479
022	2019-02-18t1844	1550537214.18	adult	241.8363	189.8455	-30.0002	690.1282	65.9673	36319.7784	114692.2945	1631862.654
022	2019-02-18t2244	1550551614.4	adult	245.8364	193.8455	-26.0001	705.4649	65.3753	36114.0213	113956.92	1596199.1543
022	2019-02-19t0244	1550566013.64	adult	249.8362	197.8453	-22.0003	712.5786	65.5818	37139.2693	117191.7509	1689522.8003
022	2019-02-19t0644	1550580414.14	adult	253.8363	201.8455	-18.0002	709.8298	64.5256	35698.2556	112605.8808	1566970.675
022	2019-02-19t1044	1550594814.74	adult	257.8365	205.8456	-14	707.0654	63.5976	35639.6188	112432.9534	1565498.1341
022	2019-02-19t1444	1550609216.21	adult	261.8369	209.846	-9.9996	701.0863	64.4578	35576.9938	112257.2986	1574025.2481
022	2019-02-19t1844	1550623614.46	adult	265.8364	213.8456	-6.0001	670.9497	66.4115	35577.7925	112383.5984	1631228.7179
022	2019-02-19t2244	1550638014.75	adult	269.8365	217.8456	-2	677.8784	64.5693	34964.5528	110363.4473	1571752.7252
022	2019-02-20t0244	1550652414.89	dead	273.8365	221.8457	2	663.6991	65.2534	35050.2925	110772.3311	1584138.6894
023	2019-02-08t1454	1549659449.67	egg	-1.9884	-49.979	-301.8056	150.8509	31.0813	3193.127	10211.1783	62611.4246
023	2019-02-08t1852	1549673766.07	larva	1.9884	-46.0022	-297.8289	153.6588	30.0888	3145.5305	10044.7139	59671.7305
023	2019-02-08t2252	1549688165.95	larva	5.9884	-42.0022	-293.8289	150.897	30.3182	3117.0708	9964.1617	59690.9773
023	2019-02-09t0252	1549702568.64	larva	9.9891	-38.0015	-289.8281	124.7163	22.4373	2013.5502	6425.0695	29376.2531
023	2019-02-09t0652	1549716968.62	larva	13.9891	-34.0015	-285.8282	150.8978	30.317	3121.8075	9984.2215	59901.7052
023	2019-02-09t1052	1549731367.46	larva	17.9888	-30.0018	-281.8285	312.497	34.5733	8164.7211	25826.5562	182504.0317
023	2019-02-09t1452	1549745770.17	larva	21.9895	-26.0011	-277.8277	445.8895	69.7119	20295.8237	64986.5611	813341.5292
023	2019-02-09t1852	1549760168.28	larva	25.989	-22.0016	-273.8282	532.2859	46.1536	19221.4337	60752.717	580224.8882
023	2019-02-09t2253	1549774576.86	larva	29.9914	-17.9992	-269.8259	642.345	51.1897	23674.9336	74747.6804	765920.1216
023	2019-02-10t0253	1549788977.62	larva	33.9916	-13.999	-265.8257	735.7576	45.1805	25710.7065	80971.442	764957.8078
023	2019-02-10t0653	1549803375.96	larva	37.9911	-9.9994	-261.8261	826.6655	49.8364	34861.7957	109851.9755	1219180.6209
023	2019-02-10t1052	1549817773.89	larva	41.9906	-6	-257.8267	770.6262	64.352	37787.194	119203.4411	1585299.7167
023	2019-02-10t1453	1549832175.51	larva	45.991	-1.9996	-253.8262	1038.9282	63.1429	54777.3364	172638.5527	2423774.6794	1435.2599	0.9318	409.1488	1.2082	337.1277	0.62684	0.010811	0.020123	934.6916	1.7296	1191.0329	1.1547	302770.125	1.1945	787.2576	-0.57114	334.726	0.29994	289.7938	1.3973	0.010811	0.019213	644.999	-0.45002	721.8368	-0.55704	247697.2812	0.28605
023	2019-02-10t1852	1549846572.4	adult	49.9901	1.9996	-249.8271	1020.2539	68.9906	60140.4978	189623.5184	2939933.4089	1854.5023	1.9133	411.8915	1.2255	370.2283	1.2365	0.010811	0.020077	900.3107	1.4845	1456.8708	2.1219	304799.6875	1.2119	1021.1347	0.19339	395.7114	1.5954	317.677	2.2978	0.010811	0.019354	843.3502	0.65265	944.0067	0.3421	292826.4375	1.5747
023	2019-02-10t2253	1549860977.42	adult	53.9915	6.001	-245.8257	1113.3091	69.1915	63629.4952	200422.4189	3070074.2717	639.9933	-0.93743	369.4962	0.43054	347.7791	0.80378	0.010811	0.020031	554.1241	-0.89627	609.2321	-0.9656	273427.1562	0.41798	1004.9067	0.19426	374.5345	1.2387	283.8936	1.2765	0.010811	0.019494	783.5265	0.41206	901.7125	0.23807	277155.5	1.2199
023	2019-02-11t0253	1549875381.49	adult	57.9927	10.0021	-241.8246	1101.3751	71.4406	62724.5736	197480.4915	3096582.2817	2021.3016	2.3396	496.5269	2.7206	421.7976	2.2397	0.010811	0.019991	1025.766	2.3311	1522.5931	2.3981	367429.875	2.7057	1306.6899	1.259	380.3629	1.4414	264.545	0.70926	0.010811	0.01964	984.8994	1.6429	1154.496	1.3537	281468.5312	1.4216
023	2019-02-11t0653	1549889776.83	adult	61.9914	14.0008	-237.8259	1152.9373	72.8185	70463.9152	221967.706	3628130.4297	768.1707	-0.66359	329.6056	-0.34924	294.5491	-0.24418	0.010811	0.019956	663.9849	-0.17087	746.3466	-0.48909	243908.1406	-0.36118	888.908	-0.085716	336.3696	0.58909	283.1947	1.3365	0.010811	0.019794	696.9853	0.081168	793.5147	-0.085826	248913.5312	0.57336
023	2019-02-11t1044	1549903657.63	adult	65.8472	17.8566	-233.9701	1198.5938	78.0283	80340.8521	253276.9247	4444297.9677	1207.8125	0.39189	378.0023	0.51942	346.9775	0.79407	0.010811	0.019919	785.0714	0.65642	936.6901	0.21796	279721.6875	0.50668	613.5727	-1.014	273.4612	-0.7025	250.1993	0.34133	0.010811	0.019943	491.8109	-1.0938	542.5444	-1.1413	202361.3281	-0.71255
023	2019-02-11t1444	1549918057.27	adult	69.8471	21.8565	-229.9702	1203.7686	77.7327	79074.0036	249178.629	4335871.7484	695.966	-0.8711	403.5852	0.9768	377.4198	1.4198	0.010811	0.01986	615.1501	-0.53672	657.0512	-0.85743	298653.0312	0.96376	412.3469	-1.7328	281.691	-0.46325	276.9922	1.2313	0.010811	0.020076	369.7516	-1.8323	394.6232	-1.8008	208451.3438	-0.47461
023	2019-02-11t1844	1549932457.44	adult	73.8471	25.8565	-225.9701	1241.8883	86.3552	84051.4859	264868.0654	4816552.3806	755.6241	-0.74037	383.7119	0.59938	345.5134	0.79122	0.010811	0.019734	642.0526	-0.35963	712.2677	-0.6613	283946.8125	0.58667	1047.6248	0.70325	308.7177	0.21379	233.9184	-0.078173	0.010811	0.020123	668.0496	0.16602	956.8796	0.91386	228451.0938	0.19963
023	2019-02-11t2244	1549946858.53	adult	77.8474	29.8568	-221.9698	1218.2972	79.0658	80954.6122	255163.6578	4462892.3726	583.6981	-1.1846	354.6211	0.10251	344.4884	0.85091	0.010811	0.019603	514.944	-1.2437	547.2231	-1.3189	262419.625	0.090196	586.3746	-1.0027	326.5735	0.73337	304.8364	2.2517	0.010811	0.020114	498.7689	-0.85474	527.9762	-1.0805	241664.4062	0.71784
023	2019-02-12t0244	1549961258.6	adult	81.8474	33.8568	-217.9698	1172.2974	77.5221	77443.674	244100.5055	4270740.6086	478.5065	-1.4599	265.1153	-1.5068	266.2785	-0.66785	0.010811	0.019521	401.1359	-2.0338	423.4391	-1.8205	196185.3438	-1.5184	492.653	-1.3205	300.5627	0.28225	290.2227	1.8884	0.010811	0.020136	424.1327	-1.2589	453.8813	-1.3787	222416.4219	0.26873
023	2019-02-12t0644	1549975658.87	adult	85.8475	37.8569	-213.9697	1301.6795	74.8187	81770.6447	257468.162	4335666.2829	893.2094	-0.41232	405.3413	1.2135	356.0571	1.3285	0.010811	0.019482	770.6851	0.62178	858.4526	-0.084323	299952.5625	1.2009	909.7834	0.52599	341.448	1.3244	267.7887	1.2819	0.010811	0.020183	714.2097	0.92757	852.9169	0.83589	252671.5156	1.3088
023	2019-02-12t1044	1549990058.67	adult	89.8474	41.8569	-209.9698	750.9474	87.6424	53375.5606	169376.7361	3133665.1478	451.795	-1.5309	328.9984	-0.13782	329.58	0.90742	0.010811	0.019423	411.9026	-1.918	434.4021	-1.7776	243458.7969	-0.1497	382.6128	-1.6919	243.6853	-0.73662	236.8191	0.3958	0.010811	0.020194	329.0143	-1.7335	349.5593	-1.7992	180327.0938	-0.7473
023	2019-02-12t1444	1550004442.51	adult	93.843	45.8524	-205.9743	1285.3219	82.7626	85060.9275	267845.9987	4801051.4538	1275.6249	0.54419	364.3632	0.63226	296.4694	0.33199	0.010811	0.019322	765.2386	0.65599	1054.9257	0.70781	269628.7812	0.61983	862.4891	0.56092	298.182	0.58925	200.9149	-0.6722	0.010811	0.020124	695.4352	1.0882	786.4131	0.75475	220654.6562	0.5762
023	2019-02-12t1844	1550018842.84	adult	97.843	49.8525	-201.9742	1298.4002	75.6424	79738.1603	251012.2804	4200685.1474	543.9489	-1.2986	330.0913	0.061888	328.6763	1.1646	0.010811	0.019217	483.1838	-1.3553	523.9964	-1.4041	244267.5781	0.050003	595.621	-0.59048	307.8273	0.89549	293.5146	2.365	0.010811	0.019924	481.0275	-0.4066	527.1009	-0.63863	227792.1875	0.88222
023	2019-02-12t2244	1550033240.24	adult	101.8423	53.8517	-197.9749	1305.4815	79.5048	85160.2516	268165.1334	4724206.2729	771.6287	-0.74055	366.3167	0.85643	345.5484	1.6713	0.010811	0.019096	566.6315	-0.72589	643.9283	-0.92911	271074.375	0.84361	803.2908	0.47633	321.6608	1.2824	263.0459	1.44	0.010811	0.019636	597.1747	0.57689	710.7999	0.53788	238028.9844	1.2688
023	2019-02-13t0244	1550047640.72	adult	105.8425	57.8519	-193.9748	1302.5163	81.4434	84964.7008	267607.6868	4722998.2319	601.8142	-1.1668	336.4815	0.35076	324.8308	1.3297	0.010811	0.018915	523.3251	-1.0159	563.1282	-1.2459	248996.3281	0.33858	752.9915	0.30936	309.8439	1.0816	257.3577	1.3001	0.010811	0.019337	598.021	0.67446	689.0073	0.49464	229284.4688	1.0684
023	2019-02-13t0644	1550062041.08	adult	109.8426	61.852	-189.9747	965.1478	80.3914	59329.122	188256.5289	3053261.7265	754.692	-0.80016	350.3425	0.70827	311.9245	1.1488	0.010811	0.018711	648.8876	-0.069099	731.1387	-0.58553	259253.4219	0.69548	848.7694	0.85533	313.0154	1.2152	263.0767	1.5328	0.010811	0.019061	602.0927	0.78801	776.8722	1.1117	231631.375	1.2017
023	2019-02-13t1044	1550076443.36	adult	113.8432	65.8526	-185.9741	1195.1326	79.8139	82736.181	260962.7517	4704360.7474	472.7469	-1.4892	304.7491	-0.13612	304.8584	1.0915	0.010811	0.018499	407.8875	-1.7991	438.6542	-1.7205	225514.3125	-0.14735	429.2844	-1.1968	264.9105	0.16593	255.4053	1.3208	0.010811	0.018807	372.5177	-0.94487	417.0809	-1.0457	196033.7812	0.15452
023	2019-02-13t1450	1550091185.4	adult	117.9382	69.9476	-181.879	1327.4896	80.389	86868.141	273501.8045	4875252.9596	694.7438	-0.95425	351.5422	0.89253	327.5174	1.7364	0.010811	0.018324	578.905	-0.50979	633.6014	-0.95123	260141.25	0.87898	658.1917	0.0087643	310.6162	1.2802	276.6666	2.0963	0.010811	0.018573	529.5499	0.35823	569.4299	-0.043303	229855.9688	1.2658
023	2019-02-13t1850	1550105591.8	adult	121.94	73.9494	-177.8773	1315.2136	78.8868	86083.2045	271073.0772	4779687.5238	566.202	-1.2681	316.3203	0.24471	306.0952	1.3336	0.010811	0.018181	455.2282	-1.3724	490.7277	-1.4959	234077.0469	0.23272	586.3003	-0.31473	287.0359	0.78047	250.5925	1.2475	0.010811	0.018365	473.5128	-0.0276	526.1809	-0.26223	212406.5625	0.7671
023	2019-02-13t2250	1550119990.28	adult	125.9396	77.949	-173.8777	1253.7055	84.3203	84414.016	265900.6161	4829646.5575	1612.1741	1.2412	369.8452	1.4231	299.976	1.2878	0.010811	0.018021	826.6006	1.363	1100.392	0.87137	273685.4688	1.4077	896.7288	1.3156	312.3263	1.4385	258.6249	1.5834	0.010811	0.018156	604.8963	1.0819	727.7567	1.0612	231121.4531	1.4228
023	2019-02-14t0250	1550134392.7	adult	129.9402	81.9497	-169.877	1327.2194	80.0583	86413.7827	272059.3614	4839734.5517	1174.3721	0.17928	369.2684	1.4869	313.7831	1.7342	0.010811	0.01782	777.2302	1.0374	901.7954	0.10863	273258.625	1.4714	520.0404	-0.58108	287.7861	0.90496	248.4611	1.2733	0.010811	0.017949	459.6727	-0.030954	496.8528	-0.35528	212961.7031	0.89102
023	2019-02-14t0650	1550148789.02	adult	133.9392	85.9486	-165.878	1345.2507	83.7245	92030.4035	289814.9386	5310233.7101	526.2231	-1.3972	300.4319	0.10989	299.5451	1.4773	0.010811	0.01759	421.3385	-1.5076	459.8498	-1.6109	222319.625	0.098657	612.2692	-0.069773	271.0107	0.54927	226.9557	0.52744	0.010811	0.017767	491.3791	0.28025	549.5184	0.026142	200547.9062	0.53657
023	2019-02-14t1050	1550163194.43	adult	137.9407	89.9501	-161.8765	1344.2259	80.9349	86397.2988	271942.1155	4804527.1666	1701.5071	1.4746	358.9145	1.4185	291.3359	1.3553	0.010811	0.017402	774.1497	1.0931	1220.6729	1.3995	265596.75	1.4039	624.3685	0.031294	272.7165	0.64835	230.4083	0.7017	0.010811	0.017587	481.2873	0.25353	561.139	0.14896	201810.2344	0.63544
023	2019-02-14t1450	1550177605.78	adult	141.9439	93.9533	-157.8734	1342.2278	79.7795	85868.2096	270335.9853	4722620.6616	517.5594	-1.4538	289.197	-0.019178	271.0089	0.89296	0.010811	0.017313	448.0825	-1.2568	481.3284	-1.5371	214005.75	-0.029828	518.3357	-0.49432	260.9649	0.40141	237.0874	1.003	0.010811	0.017499	406.2034	-0.32049	473.6332	-0.37837	193114.0312	0.38929
023	2019-02-14t1850	1550192005.25	adult	145.9437	97.9531	-153.8735	1374.6365	82.6513	92247.522	290493.4912	5209025.1469	689.7754	-1.0265	295.4046	0.16898	254.4039	0.51384	0.010811	0.017308	539.3528	-0.55086	625.55	-0.94794	218599.375	0.15801	409.7577	-1.0481	223.8964	-0.52028	200.7447	-0.41229	0.010811	0.017496	338.5499	-0.84912	372.0784	-1.0156	165683.3438	-0.52999
023	2019-02-14t2250	1550206397.77	adult	149.9416	101.9511	-149.8756	1330.7364	81.6027	87244.4203	274752.88	4860058.5208	1118.38	0.082058	352.6763	1.484	296.1912	1.6969	0.010811	0.017395	770.2343	1.2166	954.9902	0.43649	260980.4844	1.4711	626.0417	0.18875	262.5578	0.54912	218.0476	0.30557	0.010811	0.017573	480.4056	0.43661	545.7911	0.21837	194292.7969	0.5367
023	2019-02-15t0250	1550220796.58	adult	153.9413	105.9507	-145.8759	1263.7479	81.275	83583.7279	263310.6087	4719057.9573	636.0549	-1.1556	316.724	0.74431	291.1295	1.6173	0.010811	0.017599	524.9794	-0.5851	601.4713	-1.0218	234375.7656	0.73279	721.7023	0.79547	287.2213	1.27	236.2413	1.0747	0.010811	0.017736	542.9444	1.0644	654.3254	1.0471	212543.7812	1.2563
023	2019-02-15t0650	1550235195.52	adult	157.941	109.9504	-141.8762	771.9898	90.1468	52716.52	167663.7288	3010076.8483	872.4222	-0.50899	306.8053	0.56298	251.9981	0.57332	0.010811	0.018096	637.2725	0.31156	768.0943	-0.28355	227035.9219	0.55154	521.1867	-0.29508	260.4081	0.58809	236.3717	1.0991	0.010811	0.018137	425.1119	0.070311	473.3169	-0.16801	192701.9844	0.57562
023	2019-02-15t1044	1550249246.53	adult	161.8441	113.8535	-137.9732	1327.1614	78.9204	85039.6867	267688.4421	4687450.9143	1236.0332	0.48642	349.2516	1.5827	283.4496	1.489	0.010811	0.01845	748.8831	1.2192	1045.9963	0.95523	258446.2031	1.571	596.4822	0.1982	260.0324	0.619	220.3665	0.44912	0.010811	0.018546	441.7616	0.27708	535.9391	0.33862	192424.0156	0.60638
023	2019-02-15t1444	1550263646.54	adult	165.8441	117.8535	-133.9732	1308.1603	78.794	84808.7748	267045.6292	4700229.5281	1739.4662	1.8941	394.2082	2.6865	329.4148	2.8358	0.010811	0.018861	824.8094	1.8647	1272.1963	2.0047	291714.0312	2.6751	564.7248	0.063601	259.7967	0.65413	230.8855	0.90314	0.010811	0.018902	421.5523	0.14359	517.6996	0.26307	192249.5312	0.64135
023	2019-02-15t1844	1550278046.77	adult	169.8441	121.8536	-129.9731	1322.5004	81.618	86284.4134	271738.8166	4823947.3613	1049.48	0.044699	362.8676	2.0039	305.1886	2.1848	0.010811	0.019349	772.504	1.5014	873.2478	0.27306	268522	1.9925	630.9717	0.51813	256.9297	0.61272	220.5847	0.48504	0.010811	0.019317	464.1648	0.60131	553.5612	0.58555	190127.9688	0.59972
023	2019-02-15t2244	1550292445.62	adult	173.8438	125.8532	-125.9734	1315.0785	80.3413	85959.3859	270655.8577	4791060.5403	1225.3667	0.56268	350.6254	1.7507	301.1118	2.1012	0.010811	0.020014	626.7564	0.37224	981.448	0.79223	259462.7812	1.7387	624.3538	0.52916	282.2622	1.3679	247.7339	1.6393	0.010811	0.019905	486.2635	0.86452	553.6457	0.63809	208874.0312	1.3533
023	2019-02-16t0244	1550306846.43	adult	177.844	129.8535	-121.9732	1388.3645	81.6279	91116.2521	286870.3981	5125207.6191	1361.5352	0.98083	339.8738	1.5332	272.0134	1.2832	0.010811	0.020608	781.6448	1.6482	984.9578	0.84355	251506.6406	1.5209	524.8463	-0.029358	262.4303	0.8448	230.9067	0.94979	0.010811	0.020501	432.1465	0.39658	487.5358	0.19389	194198.4531	0.83035
023	2019-02-16t0644	1550321245.92	adult	181.8439	133.8533	-117.9733	1385.1856	79.9128	91204.7374	287174.1793	5072183.4727	1376.9755	1.0558	323.7033	1.1773	262.7488	1.0389	0.010811	0.021093	659.4846	0.69298	938.0454	0.65381	239540.4688	1.1642	539.6397	0.11016	260.9396	0.84186	231.2472	0.98425	0.010811	0.021153	420.657	0.33306	461.3241	0.040181	193095.3125	0.82666
023	2019-02-16t1044	1550335646.56	adult	185.8441	137.8535	-113.9732	1372.5784	80.2217	88088.6342	277423.0964	4904952.554	645.2187	-1.0287	328.3013	1.3276	304.53	2.3115	0.010811	0.021571	528.2152	-0.34416	579.512	-0.97991	242942.9375	1.3142	569.486	0.35443	271.1193	1.1776	237.8747	1.2817	0.010811	0.021746	451.3601	0.69295	528.9644	0.62131	200628.2812	1.1611
023	2019-02-16t1444	1550350046.01	adult	189.8439	141.8533	-109.9733	1268.2212	85.7623	87509.3124	275710.1102	5158697.8777	1498.2776	1.4912	336.5527	1.573	253.6017	0.81674	0.010811	0.021908	815.6159	2.0423	1050.6269	1.2432	249049.0156	1.5592	494.716	-0.085677	258.5533	0.85118	229.454	0.94427	0.010811	0.022226	414.7424	0.37299	451.1602	0.052493	191329.4844	0.83477
023	2019-02-16t1844	1550364446.54	adult	193.8441	145.8535	-105.9732	1336.9725	80.5133	88091.1081	277335.3007	4967078.144	1334.3391	1.0441	326.2885	1.3548	250.8219	0.75685	0.010811	0.022318	801.2374	1.9676	1125.436	1.6303	241453.5312	1.3404	606.0297	0.69758	283.3083	1.6207	259.0045	2.2281	0.010811	0.022712	461.5587	0.90336	530.9778	0.74173	209648.125	1.602
023	2019-02-16t2244	1550378846.83	adult	197.8442	149.8536	-101.9731	1349.4872	80.3625	89454.5115	281658.6861	5028419.4849	1483.8652	1.5358	353.1044	2.0838	285.2475	1.8543	0.010811	0.022876	825.6545	2.2188	1141.2698	1.7432	261297.2656	2.0691	696.1788	1.3645	292.07	1.9279	254.3094	2.0463	0.010811	0.023309	542.6162	1.8138	652.2239	1.7979	216131.8125	1.9077
023	2019-02-17t0244	1550393246.81	adult	201.8441	153.8536	-97.9731	1259.6631	83.5369	87436.8308	275487.3709	5112678.4257	892.129	-0.2578	337.4132	1.7229	292.8909	2.1384	0.010811	0.023585	642.6223	0.70536	811.4821	0.18218	249685.75	1.7077	769.5603	1.9428	274.8706	1.4511	220.7822	0.59282	0.010811	0.024026	545.8748	1.9243	693.2077	2.2193	203404.25	1.4311
023	2019-02-17t0644	1550407646.58	adult	205.8441	157.8535	-93.9732	1315.7574	80.439	86617.2614	272727.4876	4838515.8582	680.7119	-0.91595	303.484	0.86155	272.0347	1.5105	0.010811	0.024324	544.7138	-0.11368	611.9782	-0.77854	224578.1875	0.8452	505.7045	0.14804	275.0456	1.5005	246.6164	1.7433	0.010811	0.024885	436.9244	0.8047	475.3523	0.42354	203533.7656	1.4792
023	2019-02-17t1044	1550422047.5	adult	209.8443	161.8538	-89.9729	1338.2259	81.3471	87065.4588	274116.1362	4901132.1566	1408.8848	1.4253	340.2971	1.8955	271.2622	1.5223	0.010811	0.025072	800.6461	2.1484	1152.4021	1.9097	251819.875	1.8792	608.899	0.94506	279.7786	1.7007	239.8968	1.4576	0.010811	0.025711	505.8266	1.6465	582.2314	1.4227	207036.1875	1.6773
023	2019-02-17t1444	1550436447.76	adult	213.8444	165.8538	-85.9728	1355.952	81.0824	90269.0054	284212.9694	5173897.7168	457.0353	-1.6676	286.5667	0.44754	286.8817	2.0928	0.010811	0.025716	390.0948	-1.4634	419.4678	-1.7437	212059.375	0.42936	481.3134	0.052459	275.8698	1.631	261.3857	2.4642	0.010811	0.026434	401.4638	0.51723	450.2266	0.29748	204143.6094	1.6063
023	2019-02-17t1844	1550450847.87	adult	217.8444	169.8539	-81.9728	1319.1343	83.3811	89238.1551	281085.2174	5105463.5138	1235.2577	0.92439	324.9263	1.5668	273.3881	1.6802	0.010811	0.026266	641.7234	0.80738	945.6453	0.92916	240445.4844	1.549	458.6058	-0.080454	261.2024	1.2	246.9927	1.8274	0.010811	0.027064	376.4825	0.27594	416.392	0.030302	193289.75	1.1754
023	2019-02-17t2244	1550465248.1	adult	221.8445	173.8539	-77.9727	884.6246	80.8064	56568.2345	179354.5073	2978048.1499	1019.3953	0.21242	336.7218	1.9639	291.8942	2.3902	0.010811	0.026751	638.3705	0.80528	815.5805	0.28009	249174.1562	1.9461	561.5034	0.78574	259.2302	1.1845	225.2545	0.81808	0.010811	0.02763	434.9814	1.0563	521.7288	1.1	191830.3438	1.1585
023	2019-02-18t0244	1550479647.73	adult	225.8444	177.8538	-73.9728	1331.6975	84.6564	88753.0908	279438.3675	5097236.177	854.2711	-0.35561	312.4751	1.2973	261.5592	1.3491	0.010811	0.027201	647.7014	0.92217	775.8873	0.086714	231231.5938	1.278	597.7794	1.1612	254.2345	1.0625	223.5564	0.7462	0.010811	0.02816	441.0591	1.2179	532.0558	1.2884	188133.5	1.0355
023	2019-02-18t0644	1550494047.51	adult	229.8443	181.8538	-69.9729	1337.6143	82.5284	87130.0208	274303.781	4922176.8041	1370.8016	1.5181	302.1135	1.0249	259.6283	1.3216	0.010811	0.027637	672.1723	1.1878	817.7516	0.32244	223563.9688	1.0044	523.8702	0.61502	263.5887	1.4562	242.8416	1.7141	0.010811	0.028674	403.4985	0.8114	457.8302	0.60902	195055.5938	1.4255
023	2019-02-18t1044	1550508420.1	adult	233.8367	185.8462	-65.9805	1352.0343	83.133	90730.6921	285671.968	5174520.0861	1136.0928	0.69588	306.5528	1.2097	258.0104	1.3056	0.010811	0.028071	603.2026	0.55773	896.0782	0.7634	226849.0781	1.1888	443.278	-0.036689	250.4409	1.0309	230.1547	1.1009	0.010811	0.029184	379.911	0.56725	419.6246	0.26737	185326.2812	1.0007
023	2019-02-18t1444	1550522821.9	adult	237.8372	189.8467	-61.98	1404.2606	79.899	91361.8663	287584.6927	5069600.5445	857.0701	-0.34527	326.892	1.9318	284.7104	2.4268	0.010811	0.028513	632.4115	0.87441	751.3455	-0.010705	241900.0938	1.9115	421.3942	-0.19464	233.2565	0.42126	218.0102	0.48833	0.010811	0.0297	342.8712	0.10809	392.7078	0.024278	172609.8125	0.39308
023	2019-02-18t1844	1550537218.95	adult	241.8364	193.8458	-57.9808	1363.1293	80.5073	88451.0196	278409.848	4967909.8584	1412.2225	1.8567	279.6114	0.39795	220.828	-0.13725	0.010811	0.02897	622.2532	0.80721	929.3083	0.99943	206912.4219	0.3734	450.4209	0.13645	241.6397	0.79661	230.8765	1.176	0.010811	0.030229	345.6757	0.21001	386.5086	0.0043825	178813.4062	0.76399
023	2019-02-18t2244	1550551619.2	adult	245.8365	197.8459	-53.9808	1357.4021	78.9224	87693.1878	276051.2989	4862175.7759	888.4572	-0.21931	294.857	0.96533	250.9783	1.1647	0.010811	0.029443	553.387	0.13144	757.0156	0.043515	218194.1875	0.94112	410.5089	-0.22058	227.8694	0.27403	219.3293	0.5665	0.010811	0.030773	312.553	-0.25294	354.0535	-0.34903	168623.375	0.2434
023	2019-02-19t0244	1550566018.38	adult	249.8363	201.8457	-49.981	1305.659	79.5114	84724.6058	266737.8121	4712668.1151	911.7572	-0.11793	301.8973	1.2776	262.1008	1.7191	0.010811	0.029932	591.4526	0.55425	746.5388	-0.0058334	223404	1.2533	398.772	-0.309	228.6584	0.34327	221.7449	0.70653	0.010811	0.031332	305.0238	-0.33758	353.1501	-0.32487	169207.1875	0.30992
023	2019-02-19t0644	1550580418.99	adult	253.8364	205.8458	-45.9808	1296.6587	79.0971	83768.3632	263743.2459	4628419.3593	882.3995	-0.24257	271.7758	0.1842	227.3489	0.16687	0.010811	0.030435	560.7588	0.25307	685.1035	-0.36143	201114.0938	0.15459	384.0184	-0.44998	223.2876	0.13575	216.8664	0.43306	0.010811	0.031906	289.8324	-0.57664	329.8447	-0.62218	165232.8438	0.10205
023	2019-02-19t1044	1550594819.52	adult	257.8366	209.846	-41.9807	1312.3617	80.5105	84055.8849	264666.8729	4625652.297	709.581	-1.0438	274.6031	0.32006	247.6107	1.183	0.010811	0.030949	465.4851	-0.78336	628.4195	-0.70443	203206.3125	0.28911	392.6635	-0.30911	221.6823	0.088405	216.2675	0.3973	0.010811	0.032489	285.1346	-0.65134	333.0722	-0.55856	164044.9375	0.052617
023	2019-02-19t1444	1550609221.07	adult	261.837	213.8464	-37.9802	1273.7227	78.8489	81848.9714	257758.4434	4466400.4409
023	2019-02-19t1844	1550623619.3	adult	265.8365	217.8459	-33.9807	1300.5268	78.5179	82994.8915	261375.8382	4472319.059
023	2019-02-19t2244	1550638019.58	adult	269.8366	221.846	-29.9807	1252.1236	79.2873	79174.8581	249286.2018	4317855.6733
023	2019-02-20t0244	1550652419.69	adult	273.8366	225.846	-25.9806	1261.9035	78.0587	79551.6046	250477.8061	4291542.0553
023	2019-02-20t0644	1550666818.97	adult	277.8364	229.8458	-21.9808	1236.8471	78.6222	78711.6995	247943.1282	4244256.0504
023	2019-02-20t1044	1550681219.52	adult	281.8366	233.846	-17.9807	1229.5812	77.7371	76742.8326	241661.9129	4090487.8249
023	2019-02-20t1444	1550695551.73	adult	285.8177	237.8272	-13.9995	1205.2931	76.9872	75534.8419	237917.2337	4011299.4798
023	2019-02-20t1844	1550709950.09	adult	289.8173	241.8267	-10	1171.7792	75.2543	71985.9508	226694.2731	3786285.8723
023	2019-02-20t2244	1550724350.25	adult	293.8173	245.8267	-5.9999	1109.4101	75.2708	69529.3916	219095.0328	3683056.1957
023	2019-02-21t0244	1550738749.77	adult	297.8172	249.8266	-2.0001	1108.8564	74.1794	66753.7648	210318.151	3458580.4398
023	2019-02-21t0644	1550753150.16	dead	301.8173	253.8267	2.0001	1121.5185	72.5458	67571.5123	212937.1254	3437749.2544
024	2019-02-08t1454	1549659454.09	egg	-1.9884	-61.9805	-285.8163	167.5604	29.1214	3289.9466	10469.9013	59982.9791
024	2019-02-08t1852	1549673770.62	larva	1.9884	-58.0037	-281.8395	170.693	28.3022	3272.6177	10404.4398	58142.6009
024	2019-02-08t2252	1549688170.74	larva	5.9884	-54.0036	-277.8395	174.006	27.593	3263.5746	10368.5497	56657.4252
024	2019-02-09t0252	1549702573.13	larva	9.9891	-50.003	-273.8388	174.0156	27.1338	3223.9461	10241.7717	55221.6987
024	2019-02-09t0652	1549716973.14	larva	13.9891	-46.003	-269.8388	162.3142	24.5531	2691.281	8545.9286	41002.0013
024	2019-02-09t1052	1549731371.94	larva	17.9888	-42.0033	-265.8391	434.515	33.1259	10989.2324	34626.3689	243823.9342
024	2019-02-09t1452	1549745774.72	larva	21.9895	-38.0025	-261.8384	526.9721	38.4903	16137.5474	50881.0048	420739.1603
024	2019-02-09t1852	1549760172.75	larva	25.989	-34.0031	-257.8389	508.0622	35.1956	14254.4618	44907.4351	343638.3107
024	2019-02-09t2253	1549774581.46	larva	29.9914	-30.0006	-253.8365	658.8842	44.2833	23430.4575	73883.971	697716.62
024	2019-02-10t0253	1549788982.09	larva	33.9916	-26.0005	-249.8363	820.7871	45.0537	29667.9687	93427.1201	895394.484
024	2019-02-10t0653	1549803380.5	larva	37.9912	-22.0009	-245.8368	728.6319	45.8413	28626.5001	90351.4012	916707.2269
024	2019-02-10t1052	1549817778.45	larva	41.9906	-18.0015	-241.8373	815.8213	47.584	31082.0732	97860.0441	1006202.9397
024	2019-02-10t1453	1549832179.96	larva	45.991	-14.0011	-237.8369	813.02	52.709	34361.5164	108274.4805	1216132.8044	794.3803	-0.54712	284.9407	-1.02	245.2226	-1.0909	0.010811	0.020123	630.4796	-0.33859	740.0509	-0.46083	210856.0938	-1.0304	794.8331	-0.54792	303.3091	-0.32875	230.7243	-0.4458	0.010811	0.019213	673.9396	-0.30076	764.8787	-0.39423	224448.7031	-0.33934
024	2019-02-10t1852	1549846576.88	larva	49.9901	-10.0019	-233.8378	926.3001	52.867	40792.1833	128561.6541	1486324.7618	1093.2228	0.13715	376.7603	0.59191	349.8998	0.8517	0.010811	0.020077	805.3772	0.83663	1000.6885	0.47001	278802.625	0.57915	978.0342	0.057681	350.6412	0.67815	251.7163	0.23656	0.010811	0.019354	860.3088	0.74292	937.4739	0.31666	259474.5	0.66216
024	2019-02-10t2253	1549860981.93	larva	53.9915	-6.0005	-229.8364	1154.8536	64.4311	56954.3158	179446.7295	2389030.2265	770.4565	-0.62964	312.001	-0.61191	276.2357	-0.5679	0.010811	0.020031	622.8318	-0.42556	696.0192	-0.64782	230880.75	-0.62327	901.8363	-0.13962	333.9858	0.40011	263.2567	0.63073	0.010811	0.019494	731.2617	0.12469	822.8309	-0.078739	247149.4688	0.38544
024	2019-02-11t0253	1549875386.1	larva	57.9927	-1.9994	-225.8352	1057.4009	64.9965	58559.4851	184553.6708	2699130.7716	1360.7655	0.76423	375.4398	0.51308	319.6902	0.25606	0.010811	0.019991	801.287	0.78691	1053.5397	0.6613	277825.5	0.5004	1005.1859	0.25254	343.4856	0.66645	242.1758	0.0082352	0.010811	0.01964	839.5744	0.81646	948.892	0.50089	254179.3125	0.6504
024	2019-02-11t0653	1549889781.44	adult	61.9914	1.9994	-221.8365	1129.1285	74.6195	62356.0247	196370.7691	2957408.6359	1058.7006	0.036592	387.4902	0.71209	321.3215	0.28315	0.010811	0.019956	823.8117	0.93323	939.2494	0.23305	286742.7188	0.69921	1082.0786	0.58	362.2164	1.1411	257.9087	0.54243	0.010811	0.019794	889.2752	1.2144	1000.3597	0.80201	268040.125	1.1228
024	2019-02-11t1044	1549903662.11	adult	65.8472	5.8551	-217.9808	1178.6368	69.6681	67011.7432	211036.2131	3205598.026	770.2577	-0.67297	338.4808	-0.20936	294.9351	-0.24522	0.010811	0.019919	603.6636	-0.602	715.0981	-0.62023	250475.7812	-0.22154	862.6661	-0.12711	324.5109	0.40508	234.9276	-0.13941	0.010811	0.019943	725.8395	0.33685	813.4298	0.063213	240138.0938	0.39013
024	2019-02-11t1444	1549918061.77	adult	69.8471	9.855	-213.9809	1171.9664	73.3734	69175.0129	217837.2811	3481136.5209	829.2968	-0.54322	381.4228	0.5658	347.8026	0.81996	0.010811	0.01986	694.0595	0.013093	801.4265	-0.30519	282252.875	0.55303	941.0637	0.2178	335.5989	0.72545	270.3188	1.0206	0.010811	0.020076	719.0823	0.39186	842.8222	0.27183	248343.2188	0.70911
024	2019-02-11t1844	1549932461.89	adult	73.8471	13.855	-209.9808	1242.104	74.2377	76074.4552	239568.9512	3924486.1171	773.6263	-0.69553	348.1956	-0.06168	317.3659	0.21475	0.010811	0.019734	626.2575	-0.47018	691.8329	-0.74052	257664.7344	-0.074047	850.4183	-0.051736	341.187	0.93891	282.1061	1.4448	0.010811	0.020123	700.2842	0.37995	778.6567	0.055121	252478.4219	0.9219
024	2019-02-11t2244	1549946863.1	adult	77.8474	17.8554	-205.9805	1199.5545	76.9302	74888.1391	235890.8424	4015757.2251	1213.6442	0.39897	408.3024	1.1045	369.9192	1.3756	0.010811	0.019603	738.8562	0.33226	1029.6641	0.57644	302143.75	1.0917	1172.1554	1.3215	378.7992	1.9001	277.907	1.4009	0.010811	0.020114	911.704	1.9642	1048.1642	1.5173	280311.375	1.8806
024	2019-02-12t0244	1549961263.13	adult	81.8474	21.8554	-201.9805	1322.7748	81.593	86269.1386	271826.4192	4890474.9777	854.4279	-0.50918	368.8571	0.43842	328.7547	0.63146	0.010811	0.019521	692.3867	0.030179	779.0491	-0.40748	272954.2812	0.42612	759.4166	-0.22086	325.3091	0.83421	281.0733	1.5995	0.010811	0.020136	606.7934	0.018674	688.5467	-0.16488	240728.75	0.81911
024	2019-02-12t0644	1549975663.31	adult	85.8475	25.8554	-197.9804	1196.5747	78.1061	78645.5842	247848.5916	4341731.3766	943.0003	-0.28612	402.926	1.1679	347.5669	1.1501	0.010811	0.019482	764.0381	0.57432	889.932	0.041681	298165.25	1.1553	676.1451	-0.47609	306.4929	0.54444	260.2186	1.0425	0.010811	0.020183	567.7691	-0.12028	609.7597	-0.46638	226804.7188	0.5307
024	2019-02-12t1044	1549990063.2	adult	89.8475	29.8554	-193.9805	1252.1594	75.0544	78043.5761	245906.8037	4092808.179	1197.2074	0.35544	401.2325	1.2363	322.1931	0.75019	0.010811	0.019423	886.0318	1.4889	1041.0801	0.65379	296912.0312	1.2236	719.0251	-0.19448	310.0853	0.74758	251.6446	0.86685	0.010811	0.020194	609.7721	0.31902	664.0571	-0.057889	229463.1406	0.73385
024	2019-02-12t1444	1550004447.22	adult	93.843	33.851	-189.9849	1292.5859	77.5691	79127.1991	249084.4886	4148892.602	971.3163	-0.22185	398.9413	1.2963	339.1647	1.2541	0.010811	0.019322	758.7018	0.6088	908.7259	0.12435	295216.5312	1.2833	789.3517	0.22475	332.1015	1.3488	272.3209	1.6101	0.010811	0.020124	667.7366	0.88174	736.6923	0.471	245755.0781	1.3343
024	2019-02-12t1844	1550018847.38	adult	97.8431	37.851	-185.9849	1288.4208	73.6194	78717.5906	247879.6682	4071409.4796	1003.8507	-0.15194	352.7111	0.5011	288.1602	0.27507	0.010811	0.019217	771.4029	0.73246	912.0766	0.13319	261006.2188	0.48875	800.3762	0.37408	323.2772	1.2421	259.9268	1.283	0.010811	0.019924	668.0462	1.0095	728.2344	0.5383	239225.0938	1.2283
024	2019-02-12t2244	1550033244.82	adult	101.8424	41.8503	-181.9856	1390.0205	75.2595	83606.3111	263107.2954	4306608.0969	937.0668	-0.33222	305.55	-0.33735	222.1403	-1.0829	0.010811	0.019096	670.4201	0.028687	852.6368	-0.1076	226107.0469	-0.3487	672.6605	-0.15181	287.7478	0.51896	246.0773	0.88861	0.010811	0.019636	564.7507	0.32813	625.625	0.028998	212933.3594	0.50663
024	2019-02-13t0244	1550047645.28	adult	105.8425	45.8504	-177.9854	1213.0665	76.8634	77903.2392	245411.3956	4230175.6456	945.3658	-0.32567	376.7458	1.1507	324.1583	1.3145	0.010811	0.018915	782.1175	0.87141	879.9443	-0.0048026	278791.875	1.1374	671.9505	-0.087796	282.4976	0.46255	225.0771	0.24105	0.010811	0.019337	569.5512	0.45376	635.1543	0.16764	209048.2188	0.45051
024	2019-02-13t0644	1550062045.74	adult	109.8426	49.8505	-173.9853	1209.944	78.387	74459.6183	234485.6897	3940116.6206	1048.1777	-0.085672	330.8607	0.31703	275.4749	0.30979	0.010811	0.018711	713.7253	0.40488	904.721	0.092477	244836.875	0.3049	576.4029	-0.50269	260.9387	0.026606	219.7108	0.092845	0.010811	0.019061	489.7219	-0.090449	532.3564	-0.391	193094.625	0.015466
024	2019-02-13t1044	1550076447.98	adult	113.8432	53.8512	-169.9847	1159.0909	77.5904	70814.2519	223054.6783	3697614.753	1698.2288	1.4834	336.7259	0.51208	244.9934	-0.30749	0.010811	0.018499	781.3879	0.93485	1240.8309	1.408	249177.1562	0.49955	572.5473	-0.47306	254.2443	-0.080152	203.6694	-0.42266	0.010811	0.018807	485.1825	-0.057717	530.5339	-0.34228	188140.7812	-0.090991
024	2019-02-13t1450	1550091189.92	adult	117.9382	57.9462	-165.8897	1189.2923	72.9223	73673.5017	232094.7614	3813264.6846	962.9784	-0.30589	289.6013	-0.37294	213.6382	-0.96698	0.010811	0.018324	670.7299	0.16131	839.1936	-0.15172	214304.9531	-0.38345	674.8538	0.093561	277.8745	0.5156	221.4665	0.20284	0.010811	0.018573	543.79	0.47108	589.8	0.083889	205627.125	0.5032
024	2019-02-13t1850	1550105596.45	adult	121.94	61.948	-161.8879	1196.8746	77.5665	74159.102	233626.4589	3952235.9788	1506.4865	0.99751	342.9612	0.79286	283.6363	0.79156	0.010811	0.018181	795.8977	1.1084	1251.054	1.4508	253791.3281	0.77936	673.2663	0.1293	283.0779	0.68686	234.3074	0.67774	0.010811	0.018365	548.0213	0.56625	613.9149	0.28893	209477.6719	0.67377
024	2019-02-13t2250	1550119994.97	adult	125.9396	65.9476	-157.8883	1242.6879	77.5775	75235.062	236922.9149	3946621.5273	1289.0093	0.46401	311.6372	0.21686	236.7358	-0.2654	0.010811	0.018021	751.4678	0.81779	1091.5515	0.83715	230611.5	0.20502	954.9002	1.6137	280.1548	0.66699	216.4565	0.076307	0.010811	0.018156	589.5147	0.95847	784.9388	1.4229	207314.5938	0.65384
024	2019-02-14t0250	1550134397.35	adult	129.9403	69.9482	-153.8876	902.4013	76.7847	53118.8789	168644.3356	2603497.522	1020.2874	-0.19187	277.3998	-0.43368	208.8952	-0.89225	0.010811	0.01782	650.5564	0.11969	880.1099	0.024425	205275.875	-0.44345	753.1392	0.6214	274.4492	0.58004	218.5784	0.18008	0.010811	0.017949	579.1567	0.93582	670.7529	0.75381	203092.4062	0.56718
024	2019-02-14t0650	1550148793.62	adult	133.9392	73.9472	-149.8887	1253.6528	78.2766	77665.6253	244493.1907	4161457.5924	1347.817	0.595	304.4476	0.1947	237.51	-0.10781	0.010811	0.01759	697.3025	0.49409	1139.48	1.049	225291.2188	0.18323	662.2135	0.19044	264.121	0.37837	216.7779	0.14564	0.010811	0.017767	500.1331	0.35188	596.1085	0.32631	195449.5312	0.36622
024	2019-02-14t1050	1550163199.09	adult	137.9408	77.9487	-145.8872	1110.1837	76.6071	72234.842	227844.1418	3891571.1657	1699.9189	1.4707	348.9862	1.2064	273.8959	0.90123	0.010811	0.017402	818.5629	1.4169	1281.3052	1.6399	258249.8125	1.1924	793.1796	0.9232	271.3059	0.61266	221.9786	0.37751	0.010811	0.017587	518.2905	0.56076	657.535	0.7783	200766.3438	0.59987
024	2019-02-14t1450	1550177610.41	adult	141.9439	81.9518	-141.884	1135.4928	81.168	76374.0715	240753.0584	4308949.4846	1428.4147	0.82458	307.9097	0.38491	229.942	-0.19219	0.010811	0.017313	715.1598	0.70562	1164.9414	1.2174	227853.1562	0.37332	736.1082	0.67486	263.5777	0.4688	219.5303	0.31263	0.010811	0.017499	515.799	0.60427	605.616	0.49676	195047.5	0.45648
024	2019-02-14t1850	1550192009.91	adult	145.9438	85.9517	-137.8841	1323.0728	79.8084	81641.302	257161.4124	4345746.8271	1068.9399	-0.063023	297.3376	0.21116	237.7413	0.067835	0.010811	0.017308	643.1419	0.2187	865.3452	0.034509	220029.7969	0.20011	835.5624	1.2764	287.9675	1.1641	237.0475	1.0447	0.010811	0.017496	531.6185	0.80896	663.3228	0.94893	213095.9375	1.15
024	2019-02-14t2250	1550206402.39	adult	149.9417	89.9496	-133.8862	1186.6782	74.3469	74489.4246	234690.388	3914980.7785	1239.5714	0.39461	318.6148	0.73225	258.1794	0.66828	0.010811	0.017395	682.6818	0.56035	1067.2511	0.90408	235774.9844	0.72051	850.4091	1.4375	294.5938	1.4056	232.6656	0.90109	0.010811	0.017573	625.1094	1.7028	750.4872	1.6259	217999.4219	1.3912
024	2019-02-15t0250	1550220801.28	adult	153.9414	93.9493	-129.8865	1357.4881	77.1459	83665.4502	263358.8814	4477096.4774	2189.4204	2.9078	331.3639	1.0716	245.9243	0.37994	0.010811	0.017599	813.9068	1.6051	1527.2223	2.8954	245209.3125	1.0597	977.7518	2.2532	307.5732	1.8223	245.253	1.4459	0.010811	0.017736	645.3152	1.9779	849.7588	2.4195	227604.125	1.8075
024	2019-02-15t0650	1550235200.12	adult	157.941	97.949	-125.8869	1233.69	75.2481	77090.3512	242821.0024	4048840.9436	1109.124	0.11709	301.6519	0.44606	219.355	-0.33072	0.010811	0.018096	758.8307	1.244	997.2014	0.70018	223222.4375	0.43469	1191.7771	3.6098	316.6161	2.1317	244.2888	1.4272	0.010811	0.018137	701.0895	2.5799	941.5949	3.1854	234295.875	2.1168
024	2019-02-15t1044	1550249251.2	adult	161.8441	101.8521	-121.9838	1236.7442	77.7245	80250.9944	252870.7064	4351847.8928	948.514	-0.28446	341.3385	1.4004	285.8574	1.5566	0.010811	0.01845	698.5674	0.82892	894.3081	0.29425	252590.5156	1.3888	735.5	1.0191	293.4923	1.5474	243.1114	1.3964	0.010811	0.018546	571.0592	1.4724	645.1845	1.132	217184.2812	1.5336
024	2019-02-15t1444	1550263651.26	adult	165.8441	105.8521	-117.9838	1315.2812	76.0212	82026.1678	258272.2778	4312486.7039	732.1155	-0.84947	324.7126	1.0617	291.3797	1.7535	0.010811	0.018861	573.1603	-0.11062	663.3395	-0.69193	240287.3125	1.0502	838.2214	1.7013	304.4693	1.9062	251.3672	1.7604	0.010811	0.018902	567.6525	1.5159	670.8229	1.3902	225307.3125	1.8921
024	2019-02-15t1844	1550278051.62	adult	169.8442	109.8522	-113.9837	693.0828	82.0878	47971.8239	152569.2037	2780393.8781	1962.8374	2.5727	374.1758	2.2717	308.0922	2.2684	0.010811	0.019349	801.6784	1.7329	1358.2161	2.4552	276890.125	2.2604	827.3231	1.7085	311.6515	2.159	250.0172	1.72	0.010811	0.019317	590.6215	1.8059	730.2962	1.9017	230622.0938	2.1445
024	2019-02-15t2244	1550292450.25	adult	173.8439	113.8518	-109.9841	1293.5731	81.3554	82804.0925	260716.4963	4574268.3662	909.4099	-0.32238	340.5267	1.5095	298.3658	2.0215	0.010811	0.020014	657.585	0.61818	836.5679	0.135	251989.75	1.4974	862.9418	1.9885	299.7362	1.8636	243.489	1.4614	0.010811	0.019905	577.1703	1.739	687.6521	1.645	221804.7812	1.8483
024	2019-02-16t0244	1550306851.05	adult	177.8441	117.852	-105.9838	1320.4714	76.8776	84030.8508	264579.8106	4541125.7324	1670.6793	1.8575	374.7353	2.3752	306.7583	2.3006	0.010811	0.020608	790.9883	1.7233	1239.9321	2.0122	277304.125	2.3632	813.1075	1.7602	296.9741	1.8309	245.4703	1.5607	0.010811	0.020501	531.6558	1.366	628.6221	1.2677	219760.8438	1.815
024	2019-02-16t0644	1550321250.68	adult	181.844	121.8519	-101.9839	1353.2243	78.2331	84565.7659	266224.1847	4523845.806	1192.2982	0.52645	346.1774	1.7258	270.9721	1.2821	0.010811	0.021093	823.1161	2.0167	1078.2708	1.3001	256171.2656	1.713	621.0368	0.62457	285.7824	1.5561	245.6227	1.5891	0.010811	0.021153	485.1193	0.9694	570.5802	0.88462	211479	1.5396
024	2019-02-16t1044	1550335651.23	adult	185.8441	125.8521	-97.9838	1303.6179	80.7431	82531.6395	259838.1761	4497010.2498	1041.2181	0.12082	298.8676	0.60082	230.1367	0.090151	0.010811	0.021571	663.742	0.7613	885.1914	0.44136	221161.9844	0.58714	772.7095	1.6622	298.7119	1.9777	244.5924	1.5654	0.010811	0.021746	583.0428	2.0128	659.9414	1.6502	221046.8438	1.9596
024	2019-02-16t1444	1550350050.71	adult	189.844	129.8519	-93.9839	731.6725	78.3027	39997.0503	127979.7434	1859620.7567	876.0109	-0.34299	333.9627	1.5083	288.7287	1.8792	0.010811	0.021909	627.7	0.49575	790.9275	0.02558	247132.375	1.4944	694.3871	1.2245	285.9598	1.655	241.3662	1.4517	0.010811	0.022226	488.6302	1.1257	603.4017	1.2694	211610.25	1.6368
024	2019-02-16t1844	1550364451.32	adult	193.8442	133.8521	-89.9838	1299.4254	77.957	83462.8829	262812.9504	4518467.2042	1691.9867	2.1161	332.3024	1.5073	245.2701	0.58637	0.010811	0.022318	799.4148	1.9525	1468.5843	3.2555	245903.7656	1.4929	572.9008	0.47613	274.7933	1.3679	233.7488	1.1421	0.010811	0.022712	479.419	1.0884	564.9957	1.0184	203347.0781	1.3497
024	2019-02-16t2244	1550378851.63	adult	197.8442	137.8522	-85.9837	1341.743	80.6997	86931.8988	273694.8433	4774768.8963	869.2745	-0.33843	317.287	1.1609	287.8917	1.9369	0.010811	0.022876	589.5608	0.22994	767.1169	-0.049002	234792.3594	1.146	729.5217	1.5918	263.5519	1.0687	202.0173	-0.22608	0.010811	0.023309	543.7442	1.8257	637.1335	1.6729	195028.4375	1.0506
024	2019-02-17t0244	1550393251.61	adult	201.8442	141.8522	-81.9837	1314.4319	77.5154	82791.5015	260670.0392	4397224.909	1196.5167	0.68714	315.4486	1.1468	240.8061	0.48162	0.010811	0.023585	776.0381	1.8445	997.9284	1.0861	233432	1.1313	839.079	2.4263	285.1484	1.7656	237.7321	1.3375	0.010811	0.024026	556.8285	2.0424	689.8005	2.1905	211009.7969	1.7448
024	2019-02-17t0644	1550407651.24	adult	205.8441	145.8521	-77.9838	1304.215	78.7806	82577.0548	260043.9566	4499764.9475	1167.9489	0.62438	332.3615	1.6335	284.3641	1.9104	0.010811	0.024324	631.3045	0.6356	892.5469	0.5979	245947.5312	1.6175	647.4268	1.1574	269.1437	1.3163	227.1969	0.87795	0.010811	0.024885	491.7725	1.4105	573.009	1.2688	199166.3438	1.2954
024	2019-02-17t1044	1550422052.29	adult	209.8444	149.8524	-73.9835	1286.6102	77.097	80566.5794	253705.3537	4306982.4479	941.9113	-0.080275	331.8141	1.6638	284.7466	1.9695	0.010811	0.025072	650.0472	0.8259	866.0681	0.4868	245542.4375	1.6473	612.5511	0.97176	266.1112	1.2645	228.5246	0.9428	0.010811	0.025711	477.4612	1.3248	555.2541	1.183	196922.2812	1.2425
024	2019-02-17t1444	1550436452.33	adult	213.8444	153.8524	-69.9835	1236.9053	79.0233	80899.9376	254922.1806	4486066.8895	1729.9492	2.5229	329.0123	1.6337	260.8395	1.2086	0.010811	0.025716	733.1405	1.5947	1138.5854	1.8771	243469.125	1.6166	593.5121	0.89666	260.2651	1.1212	229.2067	0.98246	0.010811	0.026434	447.6497	1.0561	528.0309	1.0085	192596.2031	1.0983
024	2019-02-17t1844	1550450852.72	adult	217.8445	157.8525	-65.9834	1306.6651	78.4569	83082.5903	261536.5064	4546433.1443	1416.8826	1.5357	343.655	2.1029	280.2615	1.9194	0.010811	0.026266	700.2115	1.3369	1033.8169	1.3792	254304.7188	2.0857	556.3358	0.67795	263.5721	1.2794	229.8144	1.0222	0.010811	0.027064	443.3025	1.0794	523.4504	1.0386	195043.3438	1.2545
024	2019-02-17t2244	1550465252.9	adult	221.8446	161.8525	-61.9833	1306.1801	77.1427	83077.212	261568.2272	4504559.1473	1320.9807	1.2515	301.6552	0.93455	231.5748	0.23675	0.010811	0.026751	691.8687	1.2974	1082.3609	1.6611	223224.875	0.91542	676.8711	1.7113	245.5939	0.71581	202.8298	-0.25267	0.010811	0.02763	462.3726	1.3963	622.3879	2.079	181739.5156	0.69176
024	2019-02-18t0244	1550479652.48	adult	225.8445	165.8524	-57.9834	1260.1584	78.9313	82267.2404	259076.0499	4565563.7798	1094.3171	0.49227	294.3745	0.75172	230.3575	0.20484	0.010811	0.027201	676.4094	1.1907	914.6992	0.81595	217837.0938	0.7316	692.3735	1.9477	255.4239	1.1045	219.4922	0.54834	0.010811	0.02816	447.39	1.2992	581.8036	1.7892	189013.6562	1.0773
024	2019-02-18t0644	1550494052.12	adult	229.8444	169.8523	-53.9835	1265.8254	76.9198	81382.1523	256318.5266	4404868.623	1306.4626	1.2848	307.314	1.1861	243.5188	0.71382	0.010811	0.027637	746.4648	1.895	1066.4987	1.6495	227412.3438	1.1659	593.3572	1.2157	244.2241	0.75176	219.9787	0.57825	0.010811	0.028674	406.7635	0.8549	469.8793	0.73491	180725.8438	0.72474
024	2019-02-18t1044	1550508424.81	adult	233.8368	173.8447	-49.9911	1275.5973	76.592	80773.6505	254350.4984	4334754.3997	1059.2413	0.40923	296.3106	0.88263	222.6894	-0.067644	0.010811	0.028071	672.439	1.2291	862.8221	0.58308	219269.8438	0.8611	585.9315	1.2495	239.1361	0.60663	213.1915	0.23999	0.010811	0.029184	387.5807	0.67357	504.6403	1.192	176960.6875	0.57889
024	2019-02-18t1444	1550522826.61	adult	237.8373	177.8452	-45.9906	1258.1378	76.0851	80230.4787	252664.5595	4323438.2463	1358.9702	1.5837	310.9306	1.4055	246.9239	0.90957	0.010811	0.028513	661.7885	1.1649	935.0025	1.0022	230088.6562	1.3842	679.9546	2.2475	231.1474	0.33939	203.9193	-0.24325	0.010811	0.0297	388.3627	0.76674	524.5171	1.5225	171049.0938	0.31175
024	2019-02-18t1844	1550537223.63	adult	241.8365	181.8444	-41.9914	1266.3079	79.9876	83304.3247	262398.0771	4668958.1414	1500.752	2.2081	313.784	1.5643	245.6339	0.89407	0.010811	0.02897	692.0386	1.5119	1037.0057	1.6042	232200.1719	1.5426	466.0515	0.29189	218.879	-0.11997	203.4768	-0.28134	0.010811	0.030229	335.5344	0.055937	385.4873	-0.0078065	161970.4688	-0.14593
024	2019-02-18t2244	1550551623.81	adult	245.8365	185.8445	-37.9914	1293.5368	79.8116	86990.7	274004.3982	4947225.6662	581.348	-1.4806	216.2615	-1.8202	178.0726	-1.9832	0.010811	0.029443	431.474	-1.1272	524.7407	-1.2858	160033.5156	-1.8521	349.7172	-0.86125	207.7091	-0.57126	196.5352	-0.67756	0.010811	0.030773	292.7062	-0.5712	323.4996	-0.73416	153704.75	-0.59501
024	2019-02-19t0244	1550566022.99	adult	249.8363	189.8442	-33.9916	1327.945	79.5558	85221.9909	268299.7488	4665735.8411	1164.1279	0.95764	306.6811	1.4543	244.7085	0.93649	0.010811	0.029932	651.9984	1.1943	939.1315	1.1186	226944	1.4306	389.6053	-0.41222	215.1979	-0.24692	203.5962	-0.31182	0.010811	0.031333	315.029	-0.16697	357.0657	-0.27235	159246.4219	-0.27486
024	2019-02-19t0644	1550580423.55	adult	253.8364	193.8444	-29.9915	1313.4341	78.9926	84947.5771	267459.7434	4693092.1139	963.5645	0.11749	273.5146	0.25141	218.7995	-0.23573	0.010811	0.030435	584.4865	0.5103	799.2181	0.31905	202400.7812	0.22207	518.7265	1.1882	210.3586	-0.46023	195.7596	-0.78715	0.010811	0.031906	319.2034	-0.038912	443.3026	1.0129	155665.3438	-0.48772
024	2019-02-19t1044	1550594824.1	adult	257.8366	197.8445	-25.9913	785.965	84.5359	45433.4986	144416.0526	2267092.6808	891.0736	-0.2027	271.9661	0.2128	228.8092	0.25161	0.010811	0.030949	580.4688	0.49707	759.6845	0.095988	201254.9062	0.18135	391.5066	-0.32453	207.0773	-0.62404	197.571	-0.71901	0.010811	0.032489	288.7959	-0.57843	350.0136	-0.29279	153237.2188	-0.65129
024	2019-02-19t1444	1550609225.74	adult	261.8371	201.845	-21.9909	1255.4787	80.2498	81656.6581	257229.6523	4523014.2328	1203.9175	1.3191	290.0792	1.0168	222.704	-0.050557	0.010811	0.031467	665.4944	1.5037	1073.982	2.0713	214658.6094	0.98764	419.2371	0.12739	205.3533	-0.73157	196.3247	-0.83718	0.010811	0.033076	284.0507	-0.6686	373.3041	0.15588	151961.4219	-0.75898
024	2019-02-19t1844	1550623623.97	adult	265.8366	205.8445	-17.9914	691.678	82.729	45690.0207	145421.6156	2560707.1534	1009.539	0.40516	260.1347	-0.28028	215.9039	-0.43161	0.010811	0.031986	539.1586	0.075799	736.5777	-0.025529	192499.6875	-0.32021	389.7882	-0.27324	199.4734	-1.0936	192.7505	-1.116	0.010811	0.033662	279.0447	-0.79986	332.0029	-0.55591	147610.2812	-1.1166
024	2019-02-19t2244	1550638024.18	adult	269.8366	209.8446	-13.9913	649.9023	86.1216	39489.5209	125760.3158	2018809.2212	862.902	-0.35726	248.8815	-0.84949	206.9301	-1.0042	0.010811	0.0325	492.2318	-0.47634	725.6138	-0.087714	184172.2969	-0.89863	376.8825	-0.50444	197.532	-1.2886	190.9007	-1.3053	0.010811	0.034242	267.829	-1.1883	321.1334	-0.82179	146173.6875	-1.3081
024	2019-02-20t0244	1550652424.34	adult	273.8367	213.8446	-9.9913	678.937	120.4346	54109.2296	173152.8016	3865543.8648
024	2019-02-20t0644	1550666823.58	adult	277.8365	217.8444	-5.9915	699.2062	87.2022	48463.5179	154172.3356	2847188.9512	1125.9156	1.2692	243.2174	-1.3582	190.2152	-2.4503	0.010811	0.033509	498.6591	-0.3895	843.9417	0.7529	179980.8438	-1.4318	297.255	-470.6572	192.4003	-2.0022	188.7161	-1.6397	0.010811	0.035378	244.7461	-4.5972	269.8156	-5.3368	142376.2031	-1.992
024	2019-02-20t1044	1550681224.17	adult	281.8366	221.8446	-1.9913	683.5304	135.65	61260.1595	196364.8046	5041795.6714
024	2019-02-20t1444	1550695561.52	dead	285.8192	225.8272	1.9913	700.2173	84.8987	47622.533	151606.3097	2738863.3183
025	2019-02-08t1454	1549659458.42	larva	0	-53.9794	-265.8254	162.2084	29.4392	3190.1121	10163.4423	58500.1731
025	2019-02-08t1852	1549673775.17	larva	3.9769	-50.0025	-261.8485	153.8883	27.9685	2823.2671	8998.3312	48710.1652
025	2019-02-08t2252	1549688175.23	larva	7.9769	-46.0025	-257.8485	162.2209	36.4342	3544.773	11536.9456	73748.7732
025	2019-02-09t0252	1549702577.61	larva	11.9776	-42.0018	-253.8478	158.4967	29.7044	3044.4952	9729.5847	55677.7114
025	2019-02-09t0652	1549716977.68	larva	15.9776	-38.0018	-249.8478	164.9403	27.2541	3022.5676	9615.3969	51508.7989
025	2019-02-09t1052	1549731376.57	larva	19.9773	-34.0021	-245.8481	539.7729	38.6742	16407.6731	51709.4474	421795.2659
025	2019-02-09t1452	1549745779.33	larva	23.978	-30.0013	-241.8474	369.8816	44.6313	11994.1791	38031.2826	332721.1503
025	2019-02-09t1852	1549760177.3	larva	27.9775	-26.0019	-237.8479	588.6606	39.2505	18701.5898	58921.0698	503961.096
025	2019-02-09t2253	1549774586.06	larva	31.9799	-21.9995	-233.8455	632.5424	40.7839	19947.9116	62849.477	527975.3604
025	2019-02-10t0253	1549788986.67	larva	35.9801	-17.9993	-229.8453	746.9846	43.417	26437.9403	83256.2155	785419.1743
025	2019-02-10t0653	1549803385.12	larva	39.9796	-13.9997	-225.8458	830.3571	52.0975	35883.5447	113065.1836	1299788.7507
025	2019-02-10t1052	1549817783.1	larva	43.9791	-10.0003	-221.8463	847.2734	47.6905	33096.0638	104192.9819	1095116.8231
025	2019-02-10t1453	1549832184.55	larva	47.9795	-5.9999	-217.8459	924.395	54.8064	41930.5065	132044.8542	1608440.8366	569.8926	-1.0744	247.3152	-1.7195	225.6288	-1.4797	0.010811	0.020101	424.5292	-1.7507	488.4478	-1.3734	183013.25	-1.729	515.1278	-1.4029	226.9975	-1.8481	191.7173	-1.6516	0.010811	0.019284	432.2954	-1.5418	481.3167	-1.4639	167978.1719	-1.851
025	2019-02-10t1852	1549846581.71	larva	51.9787	-2.0007	-213.8467	969.3978	59.9371	47845.1665	150727.2355	1980509.7811	1523.4333	1.1438	365.8094	0.3785	304.9598	-0.0087868	0.010811	0.020054	901.7637	1.4896	1234.1799	1.319	270698.9375	0.36601	1083.3069	0.41775	300.6504	-0.31524	218.7694	-0.7779	0.010811	0.019423	807.5174	0.50168	955.305	0.41863	222481.2812	-0.32624
025	2019-02-10t2253	1549860986.51	adult	55.98	2.0007	-209.8454	1021.106	60.0901	51066.4267	160863.8879	2123127.7812	676.8372	-0.85865	276.6875	-1.27	247.4181	-1.1346	0.010811	0.02001	560.7962	-0.85908	618.8961	-0.93908	204748.75	-1.2808	552.4312	-1.2654	232.4148	-1.6847	191.1839	-1.6076	0.010811	0.019565	468.0827	-1.3098	511.3075	-1.3223	171986.9844	-1.6892
025	2019-02-11t0253	1549875390.91	adult	59.9812	6.0019	-205.8442	1018.7013	64.1913	53038.6771	167079.1043	2326610.6734	1238.5319	0.47145	363.2386	0.27877	314.7008	0.15553	0.010811	0.019973	808.2973	0.83056	1000.7744	0.46472	268796.5938	0.2663	1002.7487	0.2747	313.6016	0.07001	227.0925	-0.44523	0.010811	0.019716	768.844	0.45821	953.437	0.55907	232065.1875	0.056761
025	2019-02-11t0653	1549889786.05	adult	63.9799	10.0005	-201.8455	1140.2012	67.1362	63741.2039	200825.7942	2968172.818	850.5428	-0.47146	327.8048	-0.39484	290.0036	-0.33917	0.010811	0.019938	661.755	-0.19285	764.5426	-0.42722	242575.5781	-0.40682	622.1985	-0.99389	270.2721	-0.79663	231.0764	-0.27993	0.010811	0.019872	519.2666	-0.94576	587.363	-0.95611	200001.3438	-0.80611
025	2019-02-11t1044	1549903666.71	adult	67.8356	13.8563	-197.9898	1188.6766	69.6319	66663.6267	209897.0177	3173132.7901	632.1983	-1.0183	308.9822	-0.76587	284.6472	-0.45551	0.010811	0.019894	501.6665	-1.3185	560.3659	-1.2162	228646.8438	-0.77771	639.136	-0.91005	276.2962	-0.61246	228.3233	-0.32653	0.010811	0.020014	540.5221	-0.77144	610.2988	-0.82239	204459.2188	-0.62306
025	2019-02-11t1444	1549918066.35	adult	71.8355	17.8562	-193.9899	1157.4149	67.2247	65668.0952	206907.1705	3098317.2309	1322.6892	0.67027	354.4246	0.057474	306.7253	-0.010435	0.010811	0.019811	686.9417	-0.041879	1032.3154	0.57788	262274.2188	0.045018	847.0191	-0.09945	301.7921	0.016655	227.1071	-0.32062	0.010811	0.020116	675.0288	0.15843	794.1461	0.085167	223326.1875	0.0032419
025	2019-02-11t1844	1549932466.59	adult	75.8356	21.8562	-189.9898	1209.6865	68.9162	70549.0379	222195.1499	3442596.4138	819.9613	-0.58585	303.5547	-0.87494	267.2677	-0.78069	0.010811	0.019669	606.9908	-0.60204	714.2917	-0.6587	224630.5156	-0.88687	612.9539	-0.931	268.7709	-0.62092	220.0667	-0.47352	0.010811	0.02012	527.4991	-0.7158	571.894	-0.9038	198890.5	-0.63184
025	2019-02-11t2244	1549946867.83	adult	79.8359	25.8566	-185.9895	1164.7954	76.3201	73467.4468	231426.0124	3915154.8891	834.6947	-0.55695	333.744	-0.25612	280.308	-0.42735	0.010811	0.019556	694.1135	0.028514	773.0695	-0.43219	246970.5938	-0.26822	575.7911	-1.012	267.3741	-0.52428	235.91	0.12289	0.010811	0.020121	479.6287	-0.92943	536.4132	-0.99627	197856.7969	-0.53552
025	2019-02-12t0244	1549961267.9	adult	83.836	29.8566	-181.9894	1189.7296	77.8857	75059.7951	236434.1461	3985366.3842	683.8286	-0.94235	320.1647	-0.4361	283.7926	-0.24894	0.010811	0.019501	543.9948	-1.0098	621.0976	-1.0356	236921.9062	-0.44802	732.7713	-0.28287	295.6744	0.23823	239.386	0.3334	0.010811	0.020161	637.0275	0.30215	690.5156	-0.095215	218799.0781	0.22503
025	2019-02-12t0644	1549975667.93	adult	87.836	33.8566	-177.9894	1182.4181	78.0132	75440.6925	237656.1765	4087601.9315	895.6564	-0.40664	366.8175	0.53299	307.0493	0.36189	0.010811	0.019459	730.1503	0.35062	845.1547	-0.13411	271444.9375	0.52071	692.4468	-0.35977	284.5089	0.11607	239.3601	0.43066	0.010811	0.020198	559.3369	-0.11485	639.2318	-0.2521	210536.6094	0.1035
025	2019-02-12t1044	1549990067.89	adult	91.836	37.8566	-173.9894	1262.3338	76.306	76782.2429	241745.4579	4009119.1851	674.483	-0.96799	338.8531	0.095949	303.0567	0.40835	0.010811	0.019378	570.0021	-0.76759	636.0433	-0.96658	250751.2812	0.083957	797.2591	0.20786	296.5159	0.50002	234.0077	0.3479	0.010811	0.020173	642.6643	0.62822	731.8391	0.3809	219421.75	0.48697
025	2019-02-12t1444	1550004451.91	adult	95.8315	41.8522	-169.9939	1282.2355	77.8707	84086.6318	264890.1506	4602054.8924	699.0065	-0.90922	308.5927	-0.39663	264.0559	-0.3103	0.010811	0.01927	566.3594	-0.7662	618.11	-1.033	228358.5781	-0.4081	603.8857	-0.58896	260.6613	-0.20443	233.6864	0.40865	0.010811	0.020044	481.289	-0.45486	544.5321	-0.58026	192889.3438	-0.21589
025	2019-02-12t1844	1550018852.08	adult	99.8316	45.8522	-165.9938	1225.8577	76.6587	76842.9453	242050.7477	4068279.2259	1530.0063	1.1457	408.3949	1.633	317.0476	0.97298	0.010811	0.019164	951.0806	2.0516	1279.8419	1.5818	302212.25	1.6194	944.8499	1.107	313.2611	1.0569	243.6759	0.78662	0.010811	0.019788	715.676	1.4299	853.6348	1.3334	231813.2031	1.0435
025	2019-02-12t2244	1550033249.46	adult	103.8308	49.8515	-161.9946	1361.4203	76.9855	81803.0305	257578.4818	4307864.2527	978.7124	-0.23709	368.5927	0.9449	322.8999	1.2262	0.010811	0.019013	709.3841	0.32609	820.2402	-0.2374	272758.5625	0.93193	763.2238	0.32203	283.6691	0.45878	231.5489	0.43561	0.010811	0.019485	564.2793	0.36953	659.1104	0.27185	209915.1562	0.44666
025	2019-02-13t0244	1550047649.97	adult	107.831	53.8516	-157.9944	1299.0832	75.1808	79363.0996	249827.8165	4125512.0547	926.6398	-0.37697	329.367	0.2482	265.4943	0.032667	0.010811	0.018816	678.5012	0.13106	827.5225	-0.21022	243731.5938	0.23618	666.6214	-0.082804	291.1281	0.68707	235.7585	0.60876	0.010811	0.019198	584.1363	0.60805	631.783	0.18446	215434.8281	0.67465
025	2019-02-13t0644	1550062050.47	adult	111.8311	57.8518	-153.9943	1197.1193	78.1898	78790.1276	248273.2556	4332084.8816	996.4276	-0.21571	372.5783	1.1969	321.4926	1.4246	0.010811	0.018604	699.5368	0.31804	897.0922	0.064591	275707.9375	1.1832	724.6234	0.26659	307.0475	1.1085	254.3291	1.2632	0.010811	0.018933	585.6394	0.69688	660.9471	0.43348	227215.1094	1.0951
025	2019-02-13t1044	1550076452.82	adult	115.8318	61.8524	-149.9936	1276.1064	77.5167	82030.1606	258440.4023	4401652.6369	752.1528	-0.81254	306.9578	-0.057307	266.8192	0.24464	0.010811	0.018437	629.0744	-0.1613	707.2863	-0.66794	227148.75	-0.068636	728.4267	0.33594	306.1263	1.1455	251.9895	1.2295	0.010811	0.018726	613.4632	0.98429	678.0281	0.59952	226533.5	1.1316
025	2019-02-13t1450	1550091194.66	adult	119.9267	65.9474	-145.8987	1243.6671	78.2887	79483.0096	250418.4904	4330258.8559	1132.623	0.10271	327.8502	0.44482	245.5138	-0.17088	0.010811	0.01828	754.8714	0.79473	975.2735	0.38279	242609.1719	0.43237	651.3591	-0.0060119	282.2636	0.64376	245.6847	1.0566	0.010811	0.018512	531.8575	0.40607	588.4394	0.1006	208875.0469	0.63095
025	2019-02-13t1850	1550105601.26	adult	123.9286	69.9492	-141.8968	723.4202	84.617	49583.6017	157541.5161	2838145.3358	703.7197	-0.93816	318.5467	0.32647	292.617	1.0569	0.010811	0.018113	556.15	-0.61547	622.1305	-0.98077	235724.5625	0.31433	696.7017	0.26957	288.3506	0.83969	246.9338	1.1441	0.010811	0.018295	557.1857	0.6704	640.2753	0.48172	213379.4531	0.82611
025	2019-02-13t2250	1550119999.65	adult	127.9281	73.9488	-137.8973	1237.2775	77.8929	80158.5071	252577.5947	4348021.7857	1287.7683	0.45993	355.6305	1.1668	283.0739	0.91909	0.010811	0.01792	850.5037	1.5552	1141.821	1.0396	263166.5625	1.1523	672.6403	0.18691	274.06	0.54763	231.6645	0.64071	0.010811	0.018067	524.7249	0.46835	608.9731	0.33551	202804.4219	0.53491
025	2019-02-14t0250	1550134402.2	adult	131.9288	77.9495	-133.8966	1309.9905	80.0685	83011.2511	261432.6027	4525735.3242	1061.8928	-0.093575	336.8288	0.84427	270.9235	0.70282	0.010811	0.017697	693.9092	0.45287	936.1523	0.24897	249253.2969	0.83085	632.7981	0.018827	259.2839	0.23531	222.2902	0.33467	0.010811	0.017849	457.9293	-0.019214	543.288	-0.036648	191870.0625	0.22362
025	2019-02-14t0650	1550148798.46	adult	135.9278	81.9484	-129.8976	1272.2816	80.7581	80762.5744	254291.0332	4394586.9789	1824.8265	1.7655	341.684	1.0158	245.3298	0.1243	0.010811	0.017487	829.717	1.4764	1053.9516	0.72597	252846.1719	1.0021	582.8297	-0.2061	247.6514	-0.0079676	202.89	-0.36561	0.010811	0.017662	483.5864	0.24414	538.2559	-0.023827	183262.0625	-0.018863
025	2019-02-14t1050	1550163203.9	adult	139.9293	85.9499	-125.8961	1289.4548	77.8743	80881.4845	254656.9539	4357610.5272	1579.6295	1.1861	347.3769	1.2066	263.5367	0.66762	0.010811	0.017334	862.7831	1.763	1108.9172	0.97248	257058.8906	1.1928	615.1263	0.002205	258.4197	0.31191	216.2151	0.17107	0.010811	0.017531	486.1528	0.32323	554.2004	0.12835	191230.5625	0.30004
025	2019-02-14t1450	1550177615.31	adult	143.9325	89.9531	-121.8929	1202.93	77.8814	78102.9837	246153.2044	4255145.7878	1601.5681	1.2712	340.6427	1.1282	278.2725	1.1281	0.010811	0.017267	736.7097	0.88723	1150.0292	1.177	252075.5938	1.1151	635.9238	0.15858	250.7742	0.16466	210.6332	-0.022293	0.010811	0.017473	464.2328	0.19918	541.056	0.094405	185572.875	0.15318
025	2019-02-14t1850	1550192014.8	adult	147.9323	93.953	-117.8931	1144.2512	75.7912	72823.8283	229475.6307	3899923.1234	1255.3309	0.42208	330.3211	0.96112	232.2491	-0.055204	0.010811	0.017336	769.3008	1.1812	975.5248	0.5033	244437.5938	0.94884	669.9268	0.40125	266.2567	0.62082	226.5743	0.63959	0.010811	0.017521	503.0006	0.59813	602.0691	0.56945	197030	0.60819
025	2019-02-14t2250	1550206407.24	adult	151.9302	97.9509	-113.8952	1250.9448	77.9956	77106.4134	242769.9217	4166037.546	1385.6597	0.79036	340.0768	1.2327	264.1382	0.84769	0.010811	0.017559	858.1093	1.9095	1080.5163	0.98459	251656.875	1.2204	537.6445	-0.27656	239.8464	-0.038197	213.5908	0.13062	0.010811	0.017719	413.9912	-0.11605	479.5018	-0.20853	177486.3594	-0.049384
025	2019-02-15t0250	1550220806.16	adult	155.9299	101.9506	-109.8955	892.1666	93.6902	64646.5654	204850.7158	3902253.1028	853.9932	-0.57198	297.964	0.34385	237.5374	0.16191	0.010811	0.017846	689.8679	0.6902	798.9557	-0.16888	220493.375	0.33264	447.8714	-0.74258	226.8188	-0.35198	200.7427	-0.38256	0.010811	0.017973	371.7956	-0.439	409.6613	-0.64739	167845.9375	-0.36283
025	2019-02-15t0650	1550235204.94	adult	159.9296	105.9502	-105.8958	1272.1326	78.5147	78979.5311	248660.413	4262127.0866	921.7548	-0.37122	298.7551	0.40365	246.5903	0.44369	0.010811	0.018201	667.3412	0.56571	810.9804	-0.086225	221078.75	0.39232	625.7122	0.34417	246.2662	0.21984	215.386	0.23639	0.010811	0.018307	410.4334	-0.036151	508.2494	0.11154	182236.9688	0.20786
025	2019-02-15t1044	1550249256.02	adult	163.8327	109.8533	-101.9927	931.8565	90.5105	65049.4783	205643.691	3807473.225	1052.5358	0.0085728	318.3351	0.89222	254.4233	0.68858	0.010811	0.018646	740.3573	1.1778	939.604	0.51149	235567.9844	0.88068	524.5876	-0.20114	245.5289	0.23684	218.2095	0.36653	0.010811	0.018666	400.8391	-0.074212	470.9099	-0.10601	181691.4062	0.22466
025	2019-02-15t1444	1550263656.2	adult	167.8327	113.8534	-97.9927	1233.4739	80.977	79786.5354	251290.2763	4402167.9826	1130.933	0.25356	332.9512	1.2721	258.9114	0.84065	0.010811	0.01915	829.0726	1.9196	1004.6127	0.83987	246383.9062	1.2604	481.7324	-0.41078	232.1286	-0.10517	205.3384	-0.15928	0.010811	0.01914	384.4039	-0.18373	432.9964	-0.33794	171775.2031	-0.1173
025	2019-02-15t1844	1550278056.45	adult	171.8328	117.8534	-93.9926	1244.0798	78.8789	78639.9011	247686.5962	4304534.6535	862.6232	-0.46219	279.8705	0.049515	213.9426	-0.43441	0.010811	0.019675	651.135	0.55318	802.1795	-0.033062	207104.1719	0.037221	544.7118	0.01855	243.5018	0.25056	220.146	0.47446	0.010811	0.019592	392.8265	-0.056339	471.9961	0.0013275	180191.3125	0.23771
025	2019-02-15t2244	1550292455.07	adult	175.8324	121.853	-89.993	1241.465	78.4286	77413.7538	243770.7501	4198639.0388	842.6002	-0.50029	294.7378	0.42956	240.8541	0.36175	0.010811	0.020308	625.7611	0.37941	749.1605	-0.24945	218106	0.41694	582.4105	0.30003	245.4098	0.34057	215.8216	0.3094	0.010811	0.020191	415.7417	0.2113	488.493	0.17466	181603.2188	0.32713
025	2019-02-16t0244	1550306855.84	adult	179.8326	125.8533	-85.9928	1229.1313	81.2641	77811.8475	245151.3411	4183315.5593	1042.171	0.085266	320.4264	1.08	256.8046	0.85038	0.010811	0.020874	795.8964	1.7787	954.6763	0.71707	237115.5625	1.0672	513.6702	-0.076523	235.5488	0.094632	206.1595	-0.079496	0.010811	0.02084	393.5987	0.043302	485.8255	0.20494	174306.0781	0.081046
025	2019-02-16t0644	1550321255.54	adult	183.8325	129.8532	-81.9929	1183.0752	79.3798	78327.2884	246807.3375	4365546.6465	1038.0708	0.097844	306.8458	0.78162	233.1195	0.17081	0.010811	0.021334	697.6202	1.0195	898.797	0.48874	227065.8594	0.76823	558.1088	0.25397	238.0878	0.20231	199.8069	-0.3322	0.010811	0.021449	440.8199	0.55956	512.2464	0.46177	176184.9375	0.18803
025	2019-02-16t1044	1550335656.04	adult	187.8327	133.8533	-77.9927	1207.5624	79.9994	77208.1756	243260.1167	4168718.38	740.4454	-0.74703	303.9797	0.74277	260.3655	1.0068	0.010811	0.021738	588.7706	0.16259	694.4656	-0.43576	224945	0.72892	502.1763	-0.057603	237.5609	0.22047	214.307	0.29342	0.010811	0.021992	392.1436	0.12125	461.0424	0.10979	175795.0625	0.20566
025	2019-02-16t1444	1550350055.53	adult	191.8325	137.8532	-73.9929	1309.7599	80.2708	82582.7634	259961.6111	4518024.9762	647.2905	-1.0158	279.2018	0.15019	223.334	-0.092572	0.010811	0.022096	545.2142	-0.17258	618.8966	-0.77449	206609.375	0.13575	459.9886	-0.29596	236.5602	0.21977	218.5421	0.48453	0.010811	0.022459	363.5254	-0.13049	412.0152	-0.24291	175054.5469	0.2045
025	2019-02-16t1844	1550364456.18	adult	195.8327	141.8534	-69.9927	1196.1259	77.3223	75756.7162	238672.1904	4030135.9481	972.0606	-0.033258	305.6892	0.84732	245.2235	0.59494	0.010811	0.022576	714.4886	1.2639	899.4748	0.57261	226210.0156	0.83255	507.0436	0.055707	250.3674	0.65714	234.2452	1.1694	0.010811	0.02299	391.3798	0.19609	468.0771	0.25093	185271.9062	0.64031
025	2019-02-16t2244	1550378856.5	adult	199.8328	145.8534	-65.9926	1200.9085	78.5071	78442.6799	247177.4044	4275742.5635	1014.4808	0.11335	313.3773	1.0762	254.1706	0.89531	0.010811	0.023212	725.8099	1.3965	867.5618	0.4432	231899.1719	1.061	593.3676	0.68982	243.5226	0.47757	212.59	0.2321	0.010811	0.02367	429.0366	0.63848	492.7562	0.49972	180206.75	0.46042
025	2019-02-17t0244	1550393256.52	adult	203.8328	149.8534	-61.9926	1223.5886	79.5411	79040.0761	249067.2308	4268448.1322	1021.7327	0.15421	296.974	0.67542	218.8059	-0.21598	0.010811	0.023924	779.4243	1.8948	931.8469	0.77874	219760.7656	0.65934	576.1138	0.62287	237.6515	0.32241	205.8508	-0.067975	0.010811	0.024448	409.5645	0.47789	483.0635	0.46593	175862.1094	0.30479
025	2019-02-17t0644	1550407656.09	adult	207.8327	153.8533	-57.9927	1225.3586	78.7944	77053.7214	242649.3931	4135507.1216	947.995	-0.065695	296.7161	0.6927	230.6931	0.17304	0.010811	0.024707	669.0682	0.97761	817.1968	0.23618	219569.9062	0.67588	529.377	0.33961	226.143	-0.018688	202.008	-0.25111	0.010811	0.025307	374.5931	0.13659	435.6872	0.10002	167345.8125	-0.036349
025	2019-02-17t1044	1550422057.15	adult	211.833	157.8536	-53.9924	1208.6628	79.5584	78907.941	248573.1608	4368794.7713	1325.8429	1.1748	287.6859	0.46843	203.1557	-0.74313	0.010811	0.025406	803.0876	2.1938	1182.2335	2.0772	212887.5781	0.45067	421.2107	-0.41377	213.9001	-0.39774	198.8881	-0.40638	0.010811	0.026084	327.0197	-0.3668	383.2867	-0.32984	158286.0938	-0.41513
025	2019-02-17t1444	1550436457.21	adult	215.833	161.8536	-49.9924	1196.944	77.8865	76277.7267	240283.0948	4098165.8698	989.5963	0.091588	299.1671	0.81415	229.8502	0.16059	0.010811	0.025999	685.8315	1.1896	824.2814	0.3021	221383.6562	0.79595	443.1354	-0.21803	203.125	-0.74535	188.1356	-0.92007	0.010811	0.026757	329.7491	-0.30314	373.1204	-0.39251	150312.5156	-0.76229
025	2019-02-17t1844	1550450857.57	adult	219.8331	165.8537	-45.9923	1109.8369	79.1449	71708.7123	226018.8684	3938205.1973	819.7627	-0.47459	202.3188	-1.9618	181.6484	-1.5286	0.010811	0.026513	376.9034	-1.5948	608.1611	-0.79339	149715.9375	-1.9839	378.0048	-0.69629	196.4241	-0.97178	185.0562	-1.0884	0.010811	0.027352	300.0987	-0.63052	334.2709	-0.73332	145353.875	-0.98843
025	2019-02-17t2244	1550465257.96	adult	223.8332	169.8538	-41.9922	1144.1384	80.7717	74574.3009	234961.9043	4141699.9491	1158.4685	0.70492	288.5409	0.56241	220.8191	-0.14613	0.010811	0.026978	761.7819	1.9644	1079.3533	1.6629	213520.25	0.54243	356.0544	-0.85566	200.2291	-0.84443	191.3886	-0.80918	0.010811	0.027897	294.1007	-0.68128	332.8896	-0.72679	148169.5469	-0.86215
025	2019-02-18t0244	1550479657.49	adult	227.8331	173.8537	-37.9923	1203.0322	81.2789	75340.7274	237257.2398	4159006.4893	1084.9581	0.47009	262.8963	-0.19396	220.1858	-0.1673	0.010811	0.027418	556.0926	0.073943	737.0119	-0.11295	194543.25	-0.21588	312.0528	-1.215	194.2344	-1.0618	190.1175	-0.89316	0.010811	0.028417	255.7389	-1.1597	290.3965	-1.1422	143733.4688	-1.079
025	2019-02-18t0644	1550494056.98	adult	231.8329	177.8536	-33.9925	1159.7159	77.7522	73913.9666	232867.5662	4017695.5834	805.5128	-0.53445	233.8171	-1.1022	178.4331	-1.7642	0.010811	0.027852	562.8774	0.15693	720.384	-0.19314	173024.6562	-1.1267	299.5476	-1.3279	192.2653	-1.145	187.0382	-1.0724	0.010811	0.028927	259.0959	-1.1098	288.7273	-1.1567	142276.3438	-1.1623
025	2019-02-18t1044	1550508429.74	adult	235.8254	181.846	-30	1188.8723	77.4411	75801.3957	238751.4079	4156938.6028
025	2019-02-18t1444	1550522831.58	adult	239.8259	185.8465	-25.9995	1147.3968	77.1423	72391.8452	228018.1541	3916760.9749
025	2019-02-18t1844	1550537228.51	adult	243.825	189.8457	-22.0004	1037.4163	77.9596	68761.877	216843.4017	3824383.7732
025	2019-02-18t2244	1550551628.71	adult	247.8251	193.8457	-18.0003	1097.1458	80.1894	70689.7353	222735.9191	3924786.604
025	2019-02-19t0244	1550566027.84	adult	251.8248	197.8455	-14.0006	1126.447	78.2335	71540.0529	225348.5731	3922702.9632
025	2019-02-19t0644	1550580428.46	adult	255.825	201.8457	-10.0004	1100.9347	79.5257	69541.1007	219049.1895	3807224.2095
025	2019-02-19t1044	1550594829.02	adult	259.8252	205.8458	-6.0002	1036.0912	78.4054	65286.0511	205740.0236	3558306.8892
025	2019-02-19t1444	1550609230.77	adult	263.8257	209.8463	-1.9997	995.5227	77.9174	61808.3608	194804.3659	3328436.7258
025	2019-02-19t1844	1550623628.95	dead	267.8251	213.8458	1.9997	978.2373	77.0303	60293.222	190048.3703	3202714.6405
026	2019-02-08t1454	1549659462.78	larva	0	-57.9807	-253.825	173.4032	39.16	4173.5395	13667.3753	92846.719
026	2019-02-08t1852	1549673779.59	larva	3.9769	-54.0038	-249.8481	155.273	29.6206	2954.646	9433.7924	53544.034
026	2019-02-08t2252	1549688179.76	larva	7.9769	-50.0038	-245.8481	158.0176	29.8265	3097.141	9883.1598	57078.9172
026	2019-02-09t0252	1549702582.06	larva	11.9776	-46.0031	-241.8475	168.3439	29.1331	3262.9974	10388.0116	59100.6564
026	2019-02-09t0652	1549716982.11	larva	15.9776	-42.0031	-237.8474	318.5482	39.0462	9820.4727	31081.6516	263748.1665
026	2019-02-09t1052	1549731380.98	larva	19.9773	-38.0034	-233.8478	494.6283	37.2318	14894.6871	46976.9412	379079.4462
026	2019-02-09t1452	1549745783.81	larva	23.9781	-34.0026	-229.847	608.1462	41.4486	18260.34	57539.3752	468444.2634
026	2019-02-09t1852	1549760181.76	larva	27.9775	-30.0032	-225.8475	672.9484	51.6285	24958.6307	78638.8303	818564.0594
026	2019-02-09t2253	1549774590.67	larva	31.98	-26.0007	-221.8451	696.2913	50.0787	25481.5649	80288.3167	800002.4479
026	2019-02-10t0253	1549788991.17	larva	35.9801	-22.0006	-217.8449	775.3487	51.0429	32067.213	101119.4092	1094523.7308
026	2019-02-10t0653	1549803389.72	larva	39.9797	-18.001	-213.8453	870.4663	52.7512	37951.4609	119604.2757	1371213.0699
026	2019-02-10t1052	1549817787.57	larva	43.9791	-14.0016	-209.8459	864.2418	55.2119	38406.3844	121085.3785	1441290.7469
026	2019-02-10t1453	1549832188.94	larva	47.9795	-10.0012	-205.8455	722.6939	81.5946	37353.1569	118907.5587	1707140.6181	594.9732	-1.0162	223.8572	-2.1415	193.0099	-2.0933	0.010638	-0.14598	486.3167	-1.3298	547.5366	-1.1606	168340.5938	-2.0852	468.4419	-1.5479	198.8322	-2.4166	165.0931	-2.483	0.01061	-0.17395	386.7059	-1.7806	436.2949	-1.6367	149919.5	-2.3409
026	2019-02-10t1852	1549846586.21	larva	51.9787	-6.002	-201.8463	952.6422	56.5198	43784.0393	137852.5488	1707458.3876	700.1215	-0.78769	247.1608	-1.767	211.1211	-1.7964	0.010667	-0.11871	512.3076	-1.1731	626.9422	-0.89197	185370.5938	-1.7165	547.5773	-1.2927	221.1764	-1.9457	184.4778	-1.8502	0.010596	-0.18734	435.862	-1.5085	488.662	-1.4265	166988.1719	-1.857
026	2019-02-10t2253	1549860991.16	larva	55.9801	-2.0006	-197.8449	1036.8245	61.7098	51706.3044	162904.7479	2137121.3145	673.8244	-0.86579	278.1503	-1.2434	246.4638	-1.153	0.01061	-0.17323	549.2827	-0.93812	614.325	-0.95592	209725.3125	-1.1587	630.5005	-1.0087	234.2522	-1.6464	175.2953	-2.1051	0.010624	-0.16011	508.82	-1.082	575.3166	-1.0611	176391.9062	-1.5658
026	2019-02-11t0253	1549875395.42	adult	59.9813	2.0006	-193.8437	996.1046	64.8284	53482.5589	168541.0701	2393268.9524	588.8859	-1.0861	290.3638	-1.0535	261.524	-0.88456	0.01061	-0.17327	510.575	-1.2218	574.0706	-1.124	218934.3125	-0.9644	682.3426	-0.8117	262.62	-1.0099	211.3021	-0.94055	0.010582	-0.20055	564.5443	-0.7241	633.5726	-0.79009	198540.6875	-0.89832
026	2019-02-11t0653	1549889790.7	adult	63.98	5.9993	-189.8451	1085.9501	62.5296	51616.4834	162453.6142	2127755.0992	822.8543	-0.53853	299.3497	-0.9181	254.5175	-1.0431	0.010652	-0.1325	615.4788	-0.51321	718.3164	-0.6012	224811.6562	-0.84789	934.2954	0.099641	308.2076	0.02012	227.8423	-0.38162	0.010638	-0.1462	741.8631	0.39065	872.1446	0.28834	231772.0938	0.11406
026	2019-02-11t1044	1549903671.17	adult	67.8357	9.855	-185.9894	1111.531	64.9535	57602.4167	181328.951	2541069.4928	677.8807	-0.90656	283.3402	-1.2401	246.641	-1.2199	0.01061	-0.17335	533.6671	-1.0961	614.686	-1.0096	213638.5	-1.1525	717.738	-0.62527	261.1427	-0.94393	200.3532	-1.2082	0.01061	-0.17323	579.9086	-0.52583	661.0667	-0.59228	196901.5781	-0.8455
026	2019-02-11t1444	1549918070.93	adult	71.8356	13.8549	-181.9894	1111.815	65.8719	58878.0741	185369.497	2657514.5703	555.9465	-1.2262	262.5835	-1.6496	229.893	-1.5764	0.010624	-0.15987	470.6243	-1.5525	514.3917	-1.4154	197725.3906	-1.5754	643.9797	-0.86234	248.7624	-1.1612	206.0511	-0.98594	0.010638	-0.14596	505.7852	-0.94195	598.0836	-0.84017	187069.3125	-1.0806
026	2019-02-11t1844	1549932471.05	adult	75.8356	17.8549	-177.9894	1018.5975	64.1295	51959.2146	163702.7342	2208158.5127	699.0715	-0.88839	315.2498	-0.65696	280.293	-0.5129	0.01061	-0.17357	597.9827	-0.66526	662.0425	-0.8626	237698.3125	-0.55787	894.0786	0.16431	273.6492	-0.51188	208.8663	-0.82756	0.01061	-0.17312	644.5847	0.072767	784.1158	0.13733	206331.5	-0.40791
026	2019-02-11t2244	1549946872.52	adult	79.836	21.8553	-173.989	1048.1625	64.0684	54032.0978	170098.4482	2389729.9826	953.4948	-0.25728	291.1292	-1.0531	238.6002	-1.291	0.010624	-0.16012	628.2029	-0.43687	838.6274	-0.1731	219220.3281	-0.96924	622.2	-0.82441	229.0009	-1.3808	185.7291	-1.4617	0.010638	-0.14596	477.8965	-0.94139	552.5968	-0.91403	172208.6562	-1.3067
026	2019-02-12t0244	1549961272.42	adult	83.836	25.8553	-169.989	1027.7159	63.1404	53481.7974	168444.623	2388217.056	645.0447	-1.0406	271.8761	-1.3443	246.7096	-1.024	0.01061	-0.17374	506.4473	-1.2769	559.6147	-1.281	204994.5938	-1.2592	697.2243	-0.43232	225.9884	-1.3159	175.6664	-1.6796	0.010596	-0.18661	489.4955	-0.74166	598.0558	-0.58187	170621.25	-1.2232
026	2019-02-12t0644	1549975672.43	adult	87.836	29.8553	-165.989	1049.6605	64.8989	55179.0756	173768.4426	2495533.644	652.8824	-1.0218	227.4045	-2.1082	192.4301	-2.0618	0.010596	-0.18731	462.6882	-1.5655	557.9877	-1.2852	171690.4062	-2.0319	402.0293	-1.6293	181.0325	-2.1946	158.988	-2.1167	0.010652	-0.13224	334.7258	-1.7396	375.8204	-1.6868	135955.4062	-2.1421
026	2019-02-12t1044	1549990072.42	adult	91.836	33.8553	-161.989	994.8539	63.0324	50985.8499	160611.9001	2212941.3645	661.2222	-1.0015	263.7602	-1.339	222.6402	-1.3153	0.010596	-0.18739	536.0702	-1.012	636.8259	-0.96345	199138.9688	-1.2478	488.0509	-1.1918	215.4953	-1.3126	189.3915	-1.0736	0.01061	-0.17307	375.2319	-1.3464	451.561	-1.1953	162483.4688	-1.2311
026	2019-02-12t1444	1550004456.52	adult	95.8316	37.8509	-157.9934	607.0774	75.0271	37845.3966	120092.584	1980479.1719	741.0604	-0.80382	256.7737	-1.3971	222.8466	-1.2075	0.010624	-0.1604	518.3784	-1.1132	608.2526	-1.0722	193350.625	-1.3206	454.1556	-1.2863	198.0675	-1.6072	171.0717	-1.6001	0.010624	-0.15963	362.9064	-1.3445	408.8504	-1.3649	149144.8281	-1.5383
026	2019-02-12t1844	1550018856.63	adult	99.8316	41.8509	-153.9934	1043.9643	66.5296	53325.6567	167912.8173	2359475.5554	778.0009	-0.71957	266.8284	-1.1318	226.3949	-1.0337	0.010596	-0.1876	541.4244	-0.92119	672.197	-0.81711	201455.4688	-1.0367	552.9571	-0.75855	202.6569	-1.4283	171.0728	-1.5622	0.01061	-0.17345	395.3296	-1.0126	466.493	-0.95679	152803.3125	-1.3514
026	2019-02-12t2244	1550033254.03	adult	103.8309	45.8502	-149.9941	1051.7214	65.1217	54631.9794	172011.6103	2469212.7477	706.6669	-0.90567	259.3524	-1.2134	222.2899	-1.0369	0.010624	-0.16066	518.296	-1.0655	653.8495	-0.89069	195292.375	-1.1336	492.416	-0.99259	192.9073	-1.5894	169.2603	-1.5977	0.01061	-0.17375	351.0739	-1.275	428.6429	-1.1168	145452.0781	-1.5157
026	2019-02-13t0244	1550047654.43	adult	107.831	49.8503	-145.994	1052.5745	65.9263	53737.9332	169179.894	2356675.8458	449.9938	-1.5403	219.8156	-1.9402	196.5091	-1.5431	0.01061	-0.17442	380.0895	-2.0479	414.8138	-1.8242	165740.9844	-1.8659	394.8319	-1.4267	189.0691	-1.6318	164.9934	-1.726	0.010596	-0.18757	330.3768	-1.3677	368.2532	-1.4261	142747.1875	-1.5531
026	2019-02-13t0644	1550062055.06	adult	111.8312	53.8505	-141.9938	944.3373	62.1208	46663.0792	146996.9129	1957892.3727	1101.4305	0.039413	268.7532	-0.89832	226.4338	-0.78003	0.010811	0.018604	530.7727	-0.91678	867.8448	-0.049557	198877.3594	-0.90823	459.0371	-1.0672	210.4191	-1.1083	184.8779	-1.0593	0.010811	0.018933	369.0496	-1.0026	412.1731	-1.1026	155710.125	-1.117
026	2019-02-13t1044	1550076457.45	adult	115.8319	57.8512	-137.9932	1022.0964	63.6995	53496.5814	168541.978	2338076.3165	929.6989	-0.38248	257.3339	-1.0661	216.7137	-0.93453	0.010811	0.018437	542.8732	-0.7913	813.3938	-0.25429	190427.0781	-1.0752	399.0264	-1.3305	206.2503	-1.1747	191.5376	-0.82824	0.010811	0.018726	310.194	-1.4112	357.0091	-1.3966	152625.1875	-1.1828
026	2019-02-13t1450	1550091199.19	adult	119.9268	61.9461	-133.8983	981.1625	65.6193	50758.8263	159862.0235	2244218.8985	596.7419	-1.1911	252.4462	-1.0997	216.5017	-0.86472	0.010811	0.01828	486.4524	-1.1625	566.2716	-1.2064	186810.1562	-1.1084	641.7571	-0.054921	237.2195	-0.41577	209.4612	-0.19884	0.010811	0.018512	438.6439	-0.33541	546.6348	-0.16136	175542.4531	-0.42561
026	2019-02-13t1850	1550105605.87	adult	123.9286	65.9479	-129.8964	1060.0456	64.1316	53832.8064	169486.3362	2328048.0622	478.4817	-1.4809	211.5918	-1.8815	186.2172	-1.5327	0.010811	0.018113	383.1229	-1.8732	435.0726	-1.7059	156577.8906	-1.8876	442.0878	-1.0342	194.362	-1.4007	176.2118	-1.3562	0.010811	0.018295	323.3875	-1.2025	368.1738	-1.2363	143827.875	-1.4073
026	2019-02-13t2250	1550120004.28	adult	127.9282	69.9475	-125.8968	902.8291	64.3639	48873.5015	154107.8685	2221170.0112	924.3208	-0.4161	249.4538	-1.0437	207.8532	-0.94654	0.010811	0.01792	507.6502	-0.9315	754.0489	-0.46499	184595.8125	-1.0518	319.6957	-1.6307	171.5534	-1.9317	161.8061	-1.8839	0.010811	0.018067	258.7027	-1.6793	288.9744	-1.7005	126949.4844	-1.9364
026	2019-02-14t0250	1550134406.86	adult	131.9289	73.9482	-121.8961	958.7623	62.2765	44396.7073	139798.5736	1782853.7672	552.8777	-1.326	237.3792	-1.2464	208.8809	-0.8669	0.010811	0.017697	438.0696	-1.4028	491.6545	-1.4852	175660.5938	-1.2537	443.4252	-0.96406	202.3361	-1.1649	183.8314	-1.0891	0.010811	0.017849	338.749	-0.99013	395.2564	-0.98659	149728.6875	-1.1721
026	2019-02-14t0650	1550148803.11	adult	135.9279	77.9472	-117.8972	932.6073	60.9185	42711.3385	134516.0758	1714359.8178	693.2915	-0.99927	246.6286	-1.0039	206.4715	-0.87828	0.010811	0.017487	511.2066	-0.84008	623.526	-0.96964	182505.1406	-1.012	493.4654	-0.67501	202.048	-1.1501	179.6902	-1.2465	0.010811	0.017662	362.2933	-0.75559	422.5427	-0.77429	149515.5312	-1.1574
026	2019-02-14t1050	1550163208.53	adult	139.9294	81.9487	-113.8957	904.5403	66.8639	48075.6872	151567.4379	2157890.4197	547.9278	-1.3698	216.5482	-1.6027	179.3276	-1.5433	0.010811	0.017334	443.9274	-1.2991	512.8249	-1.4079	160245.6875	-1.6094	451.0494	-0.87099	190.6147	-1.4211	174.4199	-1.4565	0.010811	0.017531	319.661	-1.07	386.9197	-0.97174	141054.8438	-1.4279
026	2019-02-14t1450	1550177620.06	adult	143.9326	85.9519	-109.8925	998.0183	64.1875	51365.889	161885.0833	2226715.1486	658.449	-1.1042	225.0413	-1.3792	192.8086	-1.1487	0.010811	0.017267	438.8893	-1.306	605.1298	-1.0341	166530.5625	-1.3869	364.1513	-1.3104	204.886	-1.0323	195.7334	-0.61607	0.010811	0.017473	296.6071	-1.2279	342.9993	-1.2294	151615.6562	-1.0405
026	2019-02-14t1850	1550192019.61	adult	147.9325	89.9518	-105.8926	794.3913	63.3544	42667.5665	134670.0597	1906390.6697	760.0388	-0.84598	225.0003	-1.3498	192.554	-1.1237	0.010811	0.017336	435.2736	-1.3083	647.9779	-0.84976	166500.25	-1.3581	484.9403	-0.61789	209.0011	-0.89757	193.2852	-0.70749	0.010811	0.017521	344.0288	-0.77975	400.4427	-0.80329	154660.8125	-0.90649
026	2019-02-14t2250	1550206411.91	adult	151.9303	93.9496	-101.8947	909.7591	62.2614	47836.5305	150807.5663	2103438.7902	665.5365	-1.0789	209.898	-1.6593	182.3884	-1.3742	0.010811	0.017559	405.4462	-1.5068	569.6867	-1.1616	155324.5312	-1.668	361.9751	-1.2664	179.4284	-1.6639	170.2775	-1.6399	0.010811	0.017719	276.4068	-1.3317	316.0501	-1.3445	132776.9844	-1.6717
026	2019-02-15t0250	1550220810.77	adult	155.93	97.9493	-97.895	624.75	101.5489	42251.996	135245.1537	2461779.2993	692.0359	-0.99805	228.5136	-1.2199	202.4831	-0.80275	0.010811	0.017846	413.307	-1.4194	547.494	-1.2411	169100.0781	-1.2299	313.677	-1.5159	172.8445	-1.8249	164.1967	-1.891	0.010811	0.017973	249.4861	-1.5408	280.7607	-1.5618	127904.9453	-1.8332
026	2019-02-15t0650	1550235209.6	adult	159.9297	101.949	-93.8954	904.6534	60.8605	41653.8088	131178.4018	1689248.4626	825.0578	-0.62905	238.7275	-0.96886	209.6554	-0.58671	0.010811	0.018201	443.9208	-1.1587	572.2148	-1.12	176658.375	-0.97967	351.1313	-1.2699	206.4428	-0.88027	196.9259	-0.53127	0.010811	0.018307	286.2936	-1.1752	332.7008	-1.1564	152767.6406	-0.89075
026	2019-02-15t1044	1550249260.67	adult	163.8327	105.852	-89.9923	894.778	61.4015	41234.7279	129858.1021	1668353.4746	795.0898	-0.68696	236.7529	-1.0012	207.4848	-0.63856	0.010811	0.018646	435.3964	-1.2017	576.2315	-1.0847	175197.1719	-1.0127	390.4237	-1.0022	208.4573	-0.79831	198.7972	-0.44528	0.010811	0.018666	288.7302	-1.1202	322.5639	-1.1932	154258.4062	-0.80937
026	2019-02-15t1444	1550263660.91	adult	167.8328	109.8521	-85.9922	736.7482	65.0815	39308.362	124214.0723	1738931.2691	935.4608	-0.2826	237.7424	-0.96518	200.5386	-0.82867	0.010811	0.01915	487.2052	-0.77361	723.3529	-0.41322	175929.3438	-0.97724	329.088	-1.3276	178.7718	-1.6049	172.882	-1.5177	0.010811	0.01914	247.9184	-1.4731	284.4116	-1.4361	132291.1562	-1.6153
026	2019-02-15t1844	1550278061.12	adult	171.8329	113.8522	-81.9922	322.5727	96.9327	22321.3223	74608.1044	1361925.621
026	2019-02-15t2244	1550292459.72	adult	175.8325	117.8518	-77.9926	328.3885	169.2896	32414.845	113944.5024	3252005.1806	501.8303	-1.4609	198.8389	-1.8736	175.0803	-1.5556	0.010811	0.020308	368.8363	-1.6789	454.7113	-1.5925	147140.75	-1.8871	358.7368	-1.0781	189.7175	-1.2443	181.6115	-1.125	0.010811	0.020191	269.8008	-1.2013	310.896	-1.1681	140390.9844	-1.2555
026	2019-02-16t0244	1550306860.58	adult	179.8327	121.852	-73.9923	469.0914	143.4333	36180.2241	121806.5063	2856283.2226	563.4866	-1.2789	197.6054	-1.9015	179.1082	-1.4357	0.010811	0.020874	337.4053	-1.9183	471.2945	-1.5038	146227.9844	-1.9155	341.8619	-1.152	171.316	-1.7446	162.5942	-1.9086	0.010811	0.02084	256.9439	-1.2961	308.991	-1.1506	126773.8594	-1.7551
026	2019-02-16t0644	1550321260.22	adult	183.8326	125.8519	-69.9924	331.8208	145.2902	31900.4594	109196.8772	2986934.407
026	2019-02-16t1044	1550335660.71	adult	187.8328	129.8521	-65.9923	293.1302	80.9235	18567.9563	60949.1247	1034394.1204
026	2019-02-16t1444	1550350060.19	adult	191.8326	133.8519	-61.9924	294.308	108.0578	23245.7877	77190.8673	1650284.5244
026	2019-02-16t1844	1550364460.91	adult	195.8328	137.8521	-57.9922	285.1633	78.3002	17683.3141	58152.6668	937972.4158
026	2019-02-16t2244	1550378861.26	adult	199.8329	141.8522	-53.9921	290.0179	101.282	21179.6368	69895.0582	1402830.8819
026	2019-02-17t0244	1550393261.23	adult	203.8329	145.8522	-49.9921	291.7467	101.3725	21176.4119	69891.9759	1390385.225
026	2019-02-17t0644	1550407660.78	adult	207.8328	149.8521	-45.9923	282.6749	81.5202	13248.5766	45594.057	581989.111
026	2019-02-17t1044	1550422061.89	adult	211.8331	153.8524	-41.992	290.9127	83.0763	17980.0743	59118.2063	973492.5864
026	2019-02-17t1444	1550436461.93	adult	215.8331	157.8524	-37.9919	276.1242	92.4837	17897.4064	59433.1677	1016079.5718
026	2019-02-17t1844	1550450862.26	adult	219.8332	161.8525	-33.9918	275.6431	100.7721	20247.9498	67159.214	1325802.4639
026	2019-02-17t2244	1550465262.68	adult	223.8333	165.8526	-29.9917	275.7165	89.9047	18591.1892	61027.3578	1118064.1414
026	2019-02-18t0244	1550479662.24	adult	227.8332	169.8525	-25.9919	265.1403	86.6724	16450.8051	54287.2239	900603.665
026	2019-02-18t0644	1550494061.69	adult	231.833	173.8523	-21.992	290.504	82.5116	17434.07	56957.2839	918239.2174
026	2019-02-18t1044	1550508434.49	adult	235.8255	177.8448	-17.9996	277.6754	92.3792	18888.4879	62060.5037	1141480.9977
026	2019-02-18t1444	1550522836.37	adult	239.826	181.8453	-13.999	299.8768	85.6692	18878.5679	61902.7242	1041039.5163
026	2019-02-18t1844	1550537233.35	adult	243.8252	185.8445	-9.9999	281.7291	78.4878	16878.0357	54843.3453	895491.2237
026	2019-02-18t2244	1550551633.44	adult	247.8252	189.8445	-5.9999	298.1814	75.3749	17472.7725	56636.3504	893805.0973
026	2019-02-19t0244	1550566032.64	adult	251.825	193.8443	-2.0001	288.7936	72.2432	16555.4797	53658.3135	835062.7287
026	2019-02-19t0644	1550580433.19	dead	255.8251	197.8444	2.0001	269.7767	65.2101	13716.8941	44625.3306	599991.6605
027	2019-02-08t1454	1549659467.14	egg	-1.9885	-53.9795	-209.833	64.3893	33.4779	1478.6725	5101.8202	31356.9821
027	2019-02-08t1852	1549673784.01	larva	1.9885	-50.0025	-205.8561	151.0002	35.1174	3213.7561	10422.5957	65409.9346
027	2019-02-08t2252	1549688184.27	larva	5.9885	-46.0025	-201.8561	153.4614	36.5165	3342.7612	10916.6698	70050.4797
027	2019-02-09t0252	1549702586.46	larva	9.9891	-42.0019	-197.8555	153.4419	26.7443	2754.9603	8773.9085	45995.7048
027	2019-02-09t0652	1549716986.57	larva	13.9892	-38.0018	-193.8554	157.6327	22.1891	2407.4318	7647.0825	34212.4293
027	2019-02-09t1052	1549731385.55	larva	17.9889	-34.0021	-189.8557	338.8614	34.0701	9281.6805	29321.5429	220390.9592
027	2019-02-09t1452	1549745788.3	larva	21.9896	-30.0014	-185.8549	477.7242	44.5993	16303.7609	51462.7684	480824.4613
027	2019-02-09t1852	1549760186.19	larva	25.9891	-26.0019	-181.8555	500.8585	39.0353	14308.4725	45167.8129	342311.0198
027	2019-02-09t2253	1549774595.19	larva	29.9916	-21.9994	-177.853	645.3416	48.4655	23626.2662	74485.095	730568.8876
027	2019-02-10t0253	1549788995.88	larva	33.9918	-17.9992	-173.8528	611.1861	44.3548	21110.4882	66559.1517	611260.0542
027	2019-02-10t0653	1549803394.23	larva	37.9913	-13.9997	-169.8533	666.0154	46.1906	25024.7258	78928.2523	781980.5357
027	2019-02-10t1052	1549817792.2	larva	41.9907	-10.0003	-165.8539	769.6749	51.4164	30865.7006	97228.9219	1050754.414
027	2019-02-10t1453	1549832193.41	larva	45.9911	-5.9999	-161.8535	804.3429	54.539	33952.7304	106946.0816	1230639.4199	704.7816	-0.75388	251.8685	-1.6133	218.5439	-1.5896	0.010811	0.020123	515.604	-1.1196	612.9685	-0.91608	186382.6875	-1.6228	689.5952	-0.87049	246.0607	-1.4743	204.9945	-1.2486	0.010811	0.019213	518.5634	-1.1021	599.0824	-1.0214	182084.9531	-1.4789
027	2019-02-10t1852	1549846590.7	larva	49.9903	-2.0007	-157.8543	878.3376	53.8583	38930.3682	122672.1869	1444069.4142	1168.9496	0.31383	315.6785	-0.50973	269.9144	-0.66242	0.010811	0.020077	730.7985	0.32771	998.274	0.46127	233602.0625	-0.52104	908.7876	-0.16035	315.7574	-0.031775	240.2242	-0.12256	0.010811	0.019354	732.4047	0.062116	859.5829	0.013266	233660.5156	-0.044121
027	2019-02-10t2253	1549860995.63	adult	53.9917	2.0007	-153.8529	950.9161	53.3894	41800.2456	131566.6482	1572139.0307	1502.9774	1.0985	340.4925	-0.095326	273.265	-0.62486	0.010811	0.020031	775.5684	0.62082	1215.5167	1.2544	251964.4375	-0.10729	1543.226	1.9381	366.3828	1.0701	238.9373	-0.13024	0.010811	0.019494	1064.2194	1.9554	1395.5428	2.2214	271123.3125	1.0521
027	2019-02-11t0253	1549875399.97	adult	57.9929	6.0019	-149.8517	943.0545	56.9255	44936.5205	141576.2487	1784033.3809	758.1174	-0.6731	313.6849	-0.61275	285.4265	-0.40958	0.010811	0.019991	570.3541	-0.80171	677.4419	-0.73132	232126.8594	-0.6243	853.1607	-0.25495	304.5007	-0.15276	241.3619	-0.01727	0.010811	0.01964	629.8259	-0.37641	760.7142	-0.27964	225330.5312	-0.16486
027	2019-02-11t0653	1549889795.23	adult	61.9916	10.0006	-145.853	882.4931	57.543	42740.7894	134744.7146	1725698.3121	792.9188	-0.60395	322.8328	-0.47342	294.9543	-0.2362	0.010811	0.019956	589.9507	-0.68231	692.8227	-0.68946	238896.2344	-0.48526	843.6891	-0.24155	285.0725	-0.50638	228.5951	-0.3781	0.010811	0.019794	613.8695	-0.40865	740.673	-0.31264	210953.625	-0.51704
027	2019-02-11t1044	1549903675.66	adult	65.8472	13.8562	-141.9973	950.5214	62.4067	47603.6872	149919.2037	2046942.8306	927.9736	-0.28914	287.3005	-1.1531	246.4285	-1.2139	0.010811	0.019919	651.3741	-0.27104	781.1797	-0.37027	212602.3438	-1.1646	708.7629	-0.67506	250.9739	-1.1904	190.6627	-1.5328	0.010811	0.019943	586.8855	-0.51259	670.976	-0.5702	185720.6562	-1.1983
027	2019-02-11t1444	1549918075.52	adult	69.8472	17.8562	-137.9974	948.0544	57.0135	44614.995	140514.6648	1768959.3549	1020.3906	-0.073294	352.1947	0.023772	307.2575	-0.0012328	0.010811	0.01986	707.531	0.10696	913.0479	0.12176	260624.0625	0.011346	1234.498	1.3004	302.8763	0.0039032	215.1308	-0.72135	0.010811	0.020076	766.0465	0.69088	1018.5942	1.0847	224128.5	-0.0094172
027	2019-02-11t1844	1549932475.54	adult	73.8472	21.8562	-133.9974	858.4176	62.0883	42978.8116	135456.4409	1814481.4481	658.6356	-0.98197	319.412	-0.59742	300.8239	-0.12403	0.010811	0.019734	479.9892	-1.4939	580.1039	-1.1736	236364.875	-0.60951	558.0859	-1.1709	244.2385	-1.2262	212.351	-0.75983	0.010811	0.020123	441.1282	-1.34	510.5443	-1.2367	180736.5	-1.2347
027	2019-02-11t2244	1549946877.16	adult	77.8477	25.8567	-129.9969	1142.4108	69.7846	56481.7946	177802.1234	2500524.5013	796.5916	-0.6494	264.3145	-1.5831	237.2785	-1.3608	0.010811	0.019603	564.2849	-0.89642	721.0577	-0.63594	195592.7188	-1.5947	572.9189	-1.0561	217.6388	-1.7003	170.4298	-1.9948	0.010811	0.020114	476.3052	-1.0081	532.2096	-1.0594	161052.6875	-1.7075
027	2019-02-12t0244	1549961276.92	adult	81.8476	29.8566	-125.997	921.8348	60.9691	45078.4839	141953.2006	1911404.4757	1012.2584	-0.11002	273.2261	-1.3547	215.8978	-1.7156	0.010811	0.019521	628.989	-0.41908	875.6522	-0.02364	202187.3438	-1.3663	730.4412	-0.34029	247.5578	-0.9	192.7071	-1.1906	0.010811	0.020136	572.7303	-0.21956	672.9392	-0.2456	183192.75	-0.91014
027	2019-02-12t0644	1549975676.96	adult	85.8476	33.8566	-121.997	961.2709	62.1805	46204.6041	145543.6161	1915038.9087	645.8569	-1.0393	289.1013	-0.98057	256.7729	-0.75824	0.010811	0.019482	533.7034	-1.0702	606.9183	-1.0912	213934.9219	-0.9922	490.2246	-1.2735	216.2489	-1.4691	184.7844	-1.3438	0.010811	0.020183	400.9785	-1.3137	452.0064	-1.3113	160024.1875	-1.478
027	2019-02-12t1044	1549990077.12	adult	89.8477	37.8567	-117.9969	927.5617	58.8365	45156.985	142272.5622	1852499.1818	630.5073	-1.0787	235.1931	-1.9223	185.6121	-2.1569	0.010811	0.019423	484.839	-1.3939	547.1432	-1.3258	174042.875	-1.933	456.4002	-1.3635	203.9625	-1.6245	177.1958	-1.4986	0.010811	0.020194	375.1654	-1.3961	420.7761	-1.4049	150932.2656	-1.6334
027	2019-02-12t1444	1550004461.15	adult	93.8432	41.8522	-114.0014	915.0119	61.2277	44137.7819	139035.5964	1805705.3473	767.8132	-0.73413	284.7775	-0.89615	232.1243	-1.0577	0.010811	0.019322	609.0171	-0.47184	684.143	-0.77191	210735.375	-0.90726	496.8935	-1.1196	226.0251	-1.0265	205.3126	-0.53164	0.010811	0.020124	373.9906	-1.3074	423.9789	-1.3136	167258.5781	-1.0365
027	2019-02-12t1844	1550018861.26	adult	97.8432	45.8522	-110.0013	909.1896	59.8425	43494.1782	136976.0483	1778174.3567	584.9001	-1.1965	257.7077	-1.3436	225.23	-1.1065	0.010811	0.019217	482.0433	-1.3636	550.9709	-1.2972	190703.7188	-1.354	543.1776	-0.83753	230.4919	-0.83966	204.8597	-0.49095	0.010811	0.019924	394.1885	-1.0641	465.4143	-0.99959	170564.0312	-0.84987
027	2019-02-12t2244	1550033258.59	adult	101.8425	49.8515	-106.0021	916.8505	59.3864	43839.2618	138093.4831	1775453.1574	799.6966	-0.67127	254.9495	-1.3314	211.0954	-1.3294	0.010811	0.019096	533.8764	-0.96403	725.3529	-0.60861	188662.625	-1.3415	578.483	-0.60466	205.0677	-1.3423	168.512	-1.6319	0.010811	0.019636	419.9976	-0.78246	491.7306	-0.77095	151750.1094	-1.3515
027	2019-02-13t0244	1550047658.97	adult	105.8426	53.8516	-102.002	892.4497	57.565	41773.6668	131610.6459	1661481.2201	502.9846	-1.4088	197.1993	-2.4165	169.148	-2.1994	0.010811	0.018915	378.5611	-2.0716	420.5144	-1.8046	145927.5	-2.4247	589.0941	-0.49385	228.4644	-0.76054	189.7692	-0.91732	0.010811	0.019337	487.9893	-0.17849	562.1937	-0.27538	169063.6875	-0.77041
027	2019-02-13t0644	1550062059.64	adult	109.8428	57.8518	-98.0018	840.8492	58.3247	41215.8723	129905.417	1704702.1394	687.2776	-0.96428	231.164	-1.6851	190.4473	-1.6474	0.010811	0.018711	466.6353	-1.4014	630.7426	-0.97767	171061.3906	-1.6939	595.8938	-0.4055	219.0504	-0.92945	192.69	-0.80437	0.010811	0.019061	415.3076	-0.67218	518.7779	-0.47444	162097.2656	-0.93872
027	2019-02-13t1044	1550076462.24	adult	113.8435	61.8525	-94.0011	829.4078	59.948	41380.5265	130480.478	1739459.9715	1513.7169	1.0358	265.0089	-0.94169	213.0695	-1.0535	0.010811	0.018499	543.3023	-0.80791	884.8775	0.01978	196106.5938	-0.9513	460.4347	-1.0394	229.0493	-0.66142	206.9062	-0.31358	0.010811	0.018807	374.7849	-0.92702	426.4684	-0.98749	169496.4688	-0.67092
027	2019-02-13t1450	1550091203.88	adult	117.9384	65.9474	-89.9062	870.6858	61.8159	42791.9351	134859.244	1800472.6149	1434.6947	0.83431	286.6353	-0.43354	228.9522	-0.60343	0.010811	0.018324	641.0802	-0.055385	883.7575	0.021586	212110.0938	-0.4439	683.7441	0.13881	233.1684	-0.52844	192.7236	-0.78307	0.010811	0.018573	509.978	0.20313	611.3387	0.21838	172544.6094	-0.538
027	2019-02-13t1850	1550105610.53	adult	121.9403	69.9493	-85.9043	873.5347	60.7531	41337.6617	130251.9867	1683193.3212	1012.7238	-0.19223	295.5431	-0.18278	229.9688	-0.5036	0.010811	0.018181	707.7487	0.4665	877.6917	0.0038376	218701.9062	-0.1936	510.7714	-0.70037	230.0438	-0.56752	210.7924	-0.14497	0.010811	0.018365	371.3455	-0.84189	456.8969	-0.69749	170232.4375	-0.57677
027	2019-02-13t2250	1550120008.88	adult	125.9398	73.9488	-81.9048	868.8541	59.9095	40956.4555	129004.416	1669446.2513	803.2179	-0.70425	260.262	-0.84779	217.9598	-0.72654	0.010811	0.018021	512.6442	-0.91518	678.991	-0.75974	192593.875	-0.8565	504.6173	-0.69395	233.2089	-0.45881	208.404	-0.21149	0.010811	0.018156	398.5928	-0.57326	447.6317	-0.71065	172574.5625	-0.46828
027	2019-02-14t0250	1550134411.56	adult	129.9406	77.9496	-77.904	905.6531	62.0176	43247.3856	136258.2105	1759146.9356	956.608	-0.34526	267.129	-0.6484	205.1631	-0.9857	0.010811	0.01782	611.9553	-0.15997	838.7679	-0.13611	197675.4375	-0.65753	686.3068	0.27664	228.8038	-0.53199	189.4313	-0.88619	0.010811	0.017949	510.9105	0.38363	596.1334	0.27791	169314.7812	-0.54117
027	2019-02-14t0650	1550148807.71	adult	133.9395	81.9485	-73.9051	826.3386	59.5501	40818.8819	128726.6749	1685243.2826	1230.6676	0.31094	265.2261	-0.63372	209.225	-0.83056	0.010811	0.01759	586.8143	-0.30732	828.6249	-0.16758	196267.2969	-0.64282	631.2951	0.029354	231.6387	-0.42736	204.1015	-0.32987	0.010811	0.017767	443.2318	-0.1137	571.2764	0.16633	171412.625	-0.43692
027	2019-02-14t1050	1550163213.16	adult	137.941	85.95	-69.9036	891.0568	58.5617	42340.8273	133357.7906	1707735.8941	1033.6591	-0.16787	236.7803	-1.1906	186.9068	-1.3636	0.010811	0.017402	518.0753	-0.7737	788.9327	-0.31228	175217.4062	-1.1982	416.0821	-1.0692	230.5779	-0.41768	219.9923	0.30112	0.010811	0.017587	332.5798	-0.98112	382.7379	-1.0158	170627.625	-0.42734
027	2019-02-14t1450	1550177624.81	adult	141.9442	89.9532	-65.9004	935.4306	66.3333	46509.6341	146481.1041	2017270.9339	414.9711	-1.7104	197.3445	-2.0027	185.2496	-1.3731	0.010811	0.017313	321.5506	-2.1865	361.8786	-2.0185	146034.9219	-2.0087	440.1858	-0.9139	197.8298	-1.2268	178.1829	-1.3133	0.010811	0.017499	333.1222	-0.93714	389.3647	-0.93712	146394.0312	-1.2343
027	2019-02-14t1850	1550192024.33	adult	145.9441	93.9531	-61.9005	889.5035	58.8779	42397.5787	133580.2878	1709765.4314	538.4586	-1.411	196.806	-1.9827	163.5056	-1.9192	0.010811	0.017308	421.4667	-1.4249	496.8335	-1.4753	145636.4062	-1.9895	478.3133	-0.67387	196.6517	-1.2365	177.4244	-1.3482	0.010811	0.017496	348.602	-0.76279	425.4375	-0.6557	145522.25	-1.2444
027	2019-02-14t2250	1550206416.53	adult	149.9419	97.9509	-57.9027	832.6834	59.4354	40223.6165	126770.9752	1648343.3225	612.7649	-1.2219	198.2518	-1.9242	165.4224	-1.8417	0.010811	0.017395	422.0005	-1.3935	525.0581	-1.3543	146706.3125	-1.932	325.5284	-1.4838	179.8796	-1.6612	172.1193	-1.5655	0.010811	0.017573	258.9008	-1.5016	292.5376	-1.5231	133110.9375	-1.6686
027	2019-02-15t0250	1550220815.4	adult	153.9416	101.9506	-53.903	899.4754	62.8642	41562.5093	130863.3431	1721182.7705	618.6302	-1.2012	192.2832	-2.0374	161.2835	-1.9368	0.010811	0.017599	394.0276	-1.5778	524.8674	-1.3459	142289.5312	-2.046	339.3618	-1.3813	174.4012	-1.7913	162.6633	-1.9558	0.010811	0.017736	263.7091	-1.4274	302.4544	-1.4239	129056.8906	-1.7992
027	2019-02-15t0650	1550235214.22	adult	157.9413	105.9503	-49.9033	883.0028	62.0096	40912.4946	128819.6623	1687138.6911	487.6206	-1.5268	188.6026	-2.1188	165.1096	-1.833	0.010811	0.018096	341.2225	-1.9594	415.0767	-1.7993	139565.9062	-2.1286	302.5986	-1.5679	171.1785	-1.8623	164.4822	-1.88	0.010811	0.018137	240.79	-1.6058	265.817	-1.654	126672.1094	-1.871
027	2019-02-15t1044	1550249265.39	adult	161.8444	109.8534	-46.0002	641.7356	73.0794	34975.3383	111040.6074	1587720.7795	712.5406	-0.91714	214.9017	-1.5116	186.713	-1.2276	0.010811	0.01845	414.9213	-1.3712	565.7353	-1.1375	159027.2812	-1.5227	354.8311	-1.2287	185.9731	-1.4358	179.2907	-1.2616	0.010811	0.018546	264.5028	-1.3616	314.0707	-1.2727	137620.0938	-1.4458
027	2019-02-15t1444	1550263665.6	adult	165.8445	113.8535	-42.0001	623.8917	70.2564	33418.7049	106104.9334	1481809.4727	673.1684	-1.01	224.2815	-1.2863	186.5507	-1.2294	0.010811	0.018861	473.2999	-0.89445	544.0899	-1.2201	165968.2812	-1.2982	333.9619	-1.3182	189.6765	-1.3112	184.1853	-1.0515	0.010811	0.018902	259.4685	-1.3789	297.399	-1.3586	140360.625	-1.3219
027	2019-02-15t1844	1550278065.86	adult	169.8445	117.8535	-38.0001	606.1117	73.5354	33102.2536	105210.7066	1509362.8071	752.1974	-0.77812	213.6124	-1.531	174.8628	-1.564	0.010811	0.019349	454.4043	-1.0227	606.2194	-0.92846	158073.1562	-1.5436	315.0395	-1.3972	188.1814	-1.3299	184.683	-1.0214	0.010811	0.019317	244.655	-1.4897	280.434	-1.4484	139254.2188	-1.341
027	2019-02-15t2244	1550292464.37	adult	173.8441	121.8531	-34.0005	612.4809	70.1688	32096.8216	101828.6774	1410597.0013	696.4224	-0.919	210.1307	-1.6047	182.0614	-1.3533	0.010811	0.020014	413.0704	-1.3325	529.4248	-1.2583	155496.6875	-1.6178	292.0723	-1.5032	185.9881	-1.3633	182.6011	-1.0902	0.010811	0.019905	241.5857	-1.489	271.6461	-1.4808	137631.1719	-1.3742
027	2019-02-16t0244	1550306865.3	adult	177.8444	125.8534	-30.0002	563.8761	76.6563	31196.9095	99411.9987	1442587.4026
027	2019-02-16t0644	1550321264.91	adult	181.8443	129.8533	-26.0003	563.8032	76.1695	30731.1633	97859.9375	1406549.3263
027	2019-02-16t1044	1550335665.42	adult	185.8444	133.8534	-22.0002	566.7824	76.1392	30273.8034	96392.2406	1371745.4352
027	2019-02-16t1444	1550350064.94	adult	189.8443	137.8533	-18.0003	556.991	75.9217	29709.8429	94691.636	1338044.2131
027	2019-02-16t1844	1550364465.57	adult	193.8444	141.8534	-14.0001	550.2939	75.5617	29775.0316	94911.0071	1347385.9421
027	2019-02-16t2244	1550378865.95	adult	197.8445	145.8536	-10	545.2581	75.0244	29283.2513	93392.3134	1312318.068
027	2019-02-17t0244	1550393265.9	adult	201.8445	149.8535	-6.0001	530.7767	73.439	28236.2269	89991.8113	1254468.3515
027	2019-02-17t0644	1550407665.49	adult	205.8444	153.8534	-2.0002	507.3615	69.8745	26305.5144	83776.871	1135395.7374
027	2019-02-17t1044	1550422066.71	dead	209.8448	157.8538	2.0002	511.1777	71.5643	26528.2488	84538.9887	1155319.5703
028	2019-02-08t1454	1549659471.51	egg	-1.9885	-57.9808	-213.8333	382.1449	41.7314	11178.7441	35335.9908	285095.729
028	2019-02-08t1852	1549673788.44	larva	1.9885	-54.0039	-209.8564	408.8743	41.3138	12088.1165	38256.4022	301787.6281
028	2019-02-08t2252	1549688188.89	larva	5.9886	-50.0038	-205.8563	413.1846	39.7693	12621.3036	39987.9779	324409.2378
028	2019-02-09t0252	1549702590.92	larva	9.9892	-46.0032	-201.8557	409.3116	37.6352	12165.5295	38521.9818	303398.7421
028	2019-02-09t0652	1549716991.01	larva	13.9892	-42.0032	-197.8557	405.4808	36.4817	11770.6229	37144.0457	292479.5836
028	2019-02-09t1052	1549731390.01	larva	17.9889	-38.0034	-193.8559	414.0523	38.7577	12496.9404	39551.6726	318167.079
028	2019-02-09t1452	1549745792.76	larva	21.9897	-34.0027	-189.8552	409.6899	38.6584	12349.159	39088.3885	313184.8549
028	2019-02-09t1852	1549760190.62	larva	25.9891	-30.0033	-185.8558	418.027	45.9636	13492.4648	42804.6395	369723.5089
028	2019-02-09t2253	1549774599.89	larva	29.9916	-26.0007	-181.8532	416.0455	46.1661	13565.6194	43046.9695	375153.2612
028	2019-02-10t0253	1549789000.44	larva	33.9918	-22.0005	-177.853	413.975	43.6804	13164.1969	41730.2714	351435.8303
028	2019-02-10t0653	1549803398.93	larva	37.9914	-18.001	-173.8535	653.9173	42.5931	22134.0099	69756.835	637231.031
028	2019-02-10t1052	1549817796.66	larva	41.9907	-14.0016	-169.8541	758.0336	54.1462	31213.3986	98546.5157	1071244.7581
028	2019-02-10t1453	1549832197.83	larva	45.9911	-10.0013	-165.8538	784.9156	57.1289	36918.1192	116395.0857	1458819.9619	975.8468	-0.12836	361.05	0.34531	316.2628	0.23686	0.010811	0.020123	638.794	-0.28206	822.343	-0.16603	267176.9688	0.33291	897.3546	-0.23369	327.9658	0.16466	265.2516	0.63154	0.010811	0.019213	646.754	-0.44097	773.3007	-0.36237	242694.6875	0.15148
028	2019-02-10t1852	1549846595.14	larva	49.9903	-6.002	-161.8545	1076.3999	74.9019	61587.4822	194212.8123	2986772.8312	764.3234	-0.63019	308.8636	-0.63264	277.0805	-0.52677	0.010811	0.020077	587.7157	-0.64868	691.888	-0.64816	228559.0938	-0.64379	1075.6587	0.36507	344.2843	0.54878	251.6055	0.2331	0.010811	0.019354	836.9362	0.61852	995.3834	0.54223	254770.4062	0.53346
028	2019-02-10t2253	1549861000.37	larva	53.9918	-2.0006	-157.8531	1009.2422	66.922	51884.6304	163521.6828	2242304.7654	1271.0476	0.55136	401.6222	1.013	345.5378	0.7608	0.010811	0.020031	805.2806	0.82438	1132.7502	0.95132	297200.4062	0.99979	1725.3202	2.5279	431.545	2.4178	300.4976	1.796	0.010811	0.019494	1156.39	2.4622	1434.7941	2.3791	319343.3125	2.3931
028	2019-02-11t0253	1549875404.43	adult	57.9929	2.0006	-153.8519	1005.4675	65.4751	54628.7778	172215.0727	2491703.6898	770.2634	-0.64413	339.3992	-0.14397	323.7928	0.33576	0.010811	0.019991	557.6269	-0.88926	690.6606	-0.68237	251155.4062	-0.15598	1346.8795	1.3932	391.742	1.6805	269.4238	0.86216	0.010811	0.01964	1026.1047	1.8773	1191.1064	1.5056	289889.0625	1.6596
028	2019-02-11t0653	1549889799.76	adult	61.9916	5.9993	-149.8532	675.0353	52.2911	26136.3312	82533.2832	851605.838	1126.4847	0.19995	445.9989	1.7849	421.1934	2.2503	0.010811	0.019956	779.1499	0.6247	960.771	0.31361	330039.2188	1.771	1433.1138	1.7898	465.4692	3.3461	352.86	3.5242	0.010811	0.019794	1065.1374	2.2508	1322.8191	2.1861	344447.1875	3.3176
028	2019-02-11t1044	1549903680.14	adult	65.8473	9.8549	-145.9976	1009.9736	79.1334	67323.1869	212559.1326	3707415.7135	810.3828	-0.57532	307.0167	-0.78956	268.5527	-0.77208	0.010811	0.019919	597.8108	-0.6426	726.1564	-0.57841	227192.3281	-0.80129	1117.0057	0.77842	333.3133	0.59606	267.5796	0.88843	0.010811	0.019943	673.6013	0.017512	992.1	0.85767	246651.8438	0.58026
028	2019-02-11t1444	1549918080.17	adult	69.8473	13.8549	-141.9976	1067.388	81.4357	69328.4408	218484.4694	3890201.0221	1351.124	0.74002	403.9211	0.98303	368.5217	1.2396	0.010811	0.01986	635.6534	-0.39386	875.8395	-0.020559	298901.625	0.96998	1429.6105	2.0202	323.5065	0.45881	231.2259	-0.21331	0.010811	0.020076	888.1784	1.4685	1154.6197	1.7137	239394.8125	0.44359
028	2019-02-11t1844	1549932480.04	adult	73.8472	17.8549	-137.9976	1047.5807	72.9279	63126.6658	199027.8293	3202764.9319	831.6147	-0.55108	350.1122	-0.026007	321.0238	0.28967	0.010811	0.019734	629.2538	-0.44921	747.5282	-0.52461	259083	-0.038393	1101.4443	0.90929	393.2478	2.1016	313.4364	2.4351	0.010811	0.020123	834.0214	1.2675	1001.2391	1.1276	291003.4062	2.08
028	2019-02-11t2244	1549946881.72	adult	77.8477	21.8554	-133.9971	1114.4264	76.8457	68112.6514	214604.0835	3578963.1385	1748.4523	1.7433	386.5341	0.69817	347.2005	0.90687	0.010811	0.019603	755.4881	0.44932	1207.8822	1.2766	286035.25	0.6856	973.9254	0.53496	325.4093	0.70737	244.259	0.33779	0.010811	0.020114	788.1993	1.1211	927.4896	0.91468	240802.9062	0.69192
028	2019-02-12t0244	1549961281.51	adult	81.8476	25.8553	-129.9972	906.1701	79.9542	60380.1883	190652.6168	3390642.4013	1206.3412	0.38083	397.3214	0.97214	347.0364	1.0117	0.010811	0.019521	793.9841	0.75014	947.8306	0.26315	294017.8438	0.95964	1008.7418	0.80687	336.2266	1.0777	274.8879	1.4042	0.010811	0.020136	703.2741	0.69349	897.9609	0.9183	248807.6875	1.0619
028	2019-02-12t0644	1549975681.65	adult	85.8477	29.8553	-125.9972	982.3162	73.1076	59989.6497	189118.5676	3085765.7962	566.0201	-1.2416	297.4987	-0.82207	279.3047	-0.28467	0.010811	0.019482	437.7855	-1.755	490.6286	-1.5566	220149.0781	-0.83376	799.9633	0.05497	308.8985	0.59812	255.0191	0.87799	0.010811	0.020183	625.7507	0.29461	723.8936	0.14489	228584.9062	0.58425
028	2019-02-12t1044	1549990081.69	adult	89.8477	33.8554	-121.9971	900.8894	81.456	56977.7083	179802.8339	3075301.3063	1148.6932	0.23267	376.5888	0.76749	317.2828	0.64569	0.010811	0.019423	746.5239	0.48646	890.9935	0.052276	278675.75	0.75506	929.3724	0.74183	283.5274	0.15395	218.8148	-0.17624	0.010811	0.020194	632.958	0.48853	841.2714	0.92333	209810.2812	0.14144
028	2019-02-12t1444	1550004465.7	adult	93.8433	37.8509	-118.0016	1016.6574	76.4297	58979.5147	185779.2989	3011073.3111	1746.3865	1.7292	366.1633	0.66684	305.2472	0.52158	0.010811	0.019322	783.3828	0.78699	1144.8529	1.0667	270960.8438	0.65438	1106.8892	1.6843	286.2765	0.32267	234.6119	0.40486	0.010811	0.020124	573.0817	0.17633	850.4102	1.12	211844.625	0.31011
028	2019-02-12t1844	1550018865.83	adult	97.8433	41.851	-114.0016	950.729	75.6242	57280.0229	180603.5566	2944691.8986	931.4876	-0.33236	396.4836	1.351	345.987	1.5446	0.010811	0.019217	709.9541	0.28734	830.0477	-0.19174	293397.875	1.3378	951.6788	1.0868	306.5883	0.8677	263.2443	1.3898	0.010811	0.019924	570.747	0.27276	726.7351	0.52953	226875.3594	0.85448
028	2019-02-12t2244	1550033263.24	adult	101.8426	45.8502	-110.0023	932.432	78.1864	57817.5472	182365.976	3070426.5216	1543.4442	1.1644	379.8301	1.1219	304.2745	0.75014	0.010811	0.019096	825.9665	1.1596	1140.7553	1.0265	281074.25	1.1088	825.8879	0.58499	347.0223	1.8533	296.7352	2.5347	0.010811	0.019636	649.9331	0.98168	735.4472	0.68514	256796.5156	1.8387
028	2019-02-13t0244	1550047663.44	adult	105.8426	49.8503	-106.0022	940.2054	80.0789	61718.107	194767.0223	3409037.7424	683.262	-0.96739	303.5876	-0.30276	285.1978	0.43131	0.010811	0.018915	449.4874	-1.5544	586.8638	-1.1529	224654.8594	-0.31402	1040.319	1.7175	307.8253	1.0359	242.3275	0.807	0.010811	0.019337	699.958	1.4647	892.6994	1.7315	227790.6875	1.0228
028	2019-02-13t0644	1550062064.24	adult	109.8429	53.8505	-102.002	918.3508	75.5766	57793.5863	182333.5909	3086904.4174	1150.1008	0.16246	376.9502	1.2426	315.2294	1.2249	0.010811	0.018711	844.997	1.3645	1069.8791	0.73758	278943.1562	1.2289	732.8435	0.27733	266.5052	0.15366	224.7574	0.26042	0.010811	0.019061	528.5408	0.21302	657.6705	0.37914	197213.8125	0.14227
028	2019-02-13t1044	1550076466.95	adult	113.8436	57.8513	-98.0012	952.3702	78.3925	61686.1968	194545.2325	3386977.2413	996.8992	-0.21782	369.4587	1.1756	319.081	1.4239	0.010811	0.018499	745.137	0.6695	901.6952	0.085368	273399.4375	1.1618	977.6525	1.5735	325.5033	1.5639	262.5999	1.5632	0.010811	0.018807	704.8343	1.6719	876.9192	1.8053	240872.4688	1.5492
028	2019-02-13t1450	1550091208.51	adult	117.9385	61.9461	-93.9064	938.0262	76.5067	58636.4229	184985.8523	3119034.9401	1873.4062	1.8947	353.5208	0.93296	256.7711	0.056964	0.010811	0.018324	904.0129	1.8663	1482.8408	2.3513	261605.4219	0.91931	652.5527	-0.01993	314.1063	1.3617	281.5887	2.2651	0.010811	0.018573	516.2058	0.25249	586.0171	0.060272	232438.625	1.347
028	2019-02-13t1850	1550105615.19	adult	121.9403	65.948	-89.9045	744.5733	81.8487	45750.0115	144515.3505	2491620.7883	1281.1794	0.45463	411.8677	2.2106	355.3069	2.5212	0.010811	0.018181	759.1877	0.84108	980.2789	0.40143	304782.0938	2.1933	980.795	1.6995	391.5566	3.2526	322.1237	3.7501	0.010811	0.018365	798.2097	2.5603	921.9676	2.2242	289751.875	3.2317
028	2019-02-13t2250	1550120013.47	adult	125.9399	69.9475	-85.905	1025.7287	75.9797	64388.1043	203036.5369	3435171.4348	777.6131	-0.76582	314.2461	0.27093	269.7644	0.54578	0.010811	0.018021	548.8894	-0.65218	636.7101	-0.9234	232542.125	0.25893	788.1541	0.75917	270.6855	0.43991	214.2805	-0.0014627	0.010811	0.018156	571.523	0.81413	693.0502	0.84167	200307.25	0.4275
028	2019-02-14t0250	1550134416.25	adult	129.9406	73.9483	-81.9042	921.3502	77.7444	58066.0504	183229.8572	3081972.4745	1046.8649	-0.12786	322.9349	0.51829	276.2129	0.79342	0.010811	0.01782	632.096	-0.01405	869.2848	-0.017609	238971.8438	0.50569	839.2868	1.0658	311.0251	1.4711	259.8972	1.6916	0.010811	0.017949	603.514	1.1329	738.3042	1.1846	230158.5625	1.4553
028	2019-02-14t0650	1550148812.33	adult	133.9395	77.9472	-77.9053	607.9759	77.7302	40614.2321	129195.5453	2238422.5082	958.6359	-0.34867	296.0623	0.017595	234.7784	-0.1776	0.010811	0.01759	656.1911	0.1959	866.9563	-0.017558	219086.0781	0.0066321	647.7791	0.11524	266.8449	0.44595	223.1242	0.38371	0.010811	0.017767	537.3728	0.65659	601.1502	0.3588	197465.25	0.43358
028	2019-02-14t1050	1550163217.78	adult	137.9411	81.9487	-73.9038	754.2875	80.3989	47129.7303	148944.0027	2518877.0256	771.774	-0.81196	321.6713	0.62286	291.5251	1.3602	0.010811	0.017402	528.3014	-0.69915	727.457	-0.55603	238036.7812	0.61043	459.0666	-0.84207	304.3397	1.4484	294.1363	3.1526	0.010811	0.017587	392.2107	-0.48603	440.6694	-0.63756	225211.3438	1.433
028	2019-02-14t1450	1550177629.51	adult	141.9443	85.952	-69.9005	862.3813	83.1443	60641.4822	191809.6764	3529765.5177	1659.7123	1.4031	356.861	1.442	286.4073	1.2999	0.010811	0.017313	785.9434	1.2257	1205.5818	1.3812	264077.125	1.4279	623.9167	0.072526	316.619	1.8367	294.526	3.2618	0.010811	0.017499	461.9353	0.14978	544.8315	0.093725	234298.0625	1.8205
028	2019-02-14t1850	1550192029.13	adult	145.9442	89.9519	-65.9006	929.0031	74.4113	55889.1671	176301.8943	2813452.1377	1147.4734	0.13654	272.9258	-0.32157	204.8906	-0.81146	0.010811	0.017308	686.8227	0.54258	915.8612	0.24148	201965.0625	-0.33159	609.5628	0.04266	268.7852	0.65979	248.7003	1.5123	0.010811	0.017496	418.0656	-0.16623	505.508	-0.11559	198901.0781	0.64702
028	2019-02-14t2250	1550206421.21	adult	149.942	93.9497	-61.9028	727.111	105.4227	53849.0978	171881.2139	3422709.4498	652.4675	-1.1195	337.5474	1.1501	315.1298	2.2093	0.010811	0.017395	493.7061	-0.85605	568.369	-1.1739	249785.0938	1.1377	547.255	-0.24974	280.9414	1.0406	268.5726	2.3639	0.010811	0.017573	388.3291	-0.36909	476.6156	-0.2573	207896.6719	1.0271
028	2019-02-15t0250	1550220820.08	adult	153.9417	97.9494	-57.9031	745.35	84.1618	47269.9714	149383.9501	2624413.0214	764.1902	-0.82045	236.6002	-1.0467	181.9835	-1.3702	0.010811	0.017599	539.4803	-0.47517	693.8257	-0.63101	175084.1562	-1.0564	452.526	-0.73702	208.2859	-0.87183	195.4811	-0.60408	0.010811	0.017736	316.0748	-0.96008	381.511	-0.86872	154131.5938	-0.88147
028	2019-02-15t0650	1550235218.87	adult	157.9414	101.949	-53.9035	866.0389	78.1804	52282.2884	164919.8435	2743616.5452	946.7799	-0.31231	225.4318	-1.2832	194.5158	-1.0186	0.010811	0.018096	382.5164	-1.6426	587.255	-1.06	166819.5625	-1.2936	500.9533	-0.4129	214.2299	-0.68004	203.4195	-0.2664	0.010811	0.018137	297.6322	-1.0889	376.6437	-0.8603	158530.1562	-0.69056
028	2019-02-15t1044	1550249270.05	adult	161.8445	105.8521	-50.0004	845.5385	79.6716	52856.2596	167235.7272	2828109.8573	593.0831	-1.2374	220.7104	-1.3778	187.3774	-1.2089	0.010811	0.01845	411.7525	-1.3957	489.4033	-1.4701	163325.6875	-1.3889	471.612	-0.53915	267.7937	0.83435	258.9846	2.0575	0.010811	0.018546	351.6216	-0.5562	421.2893	-0.49401	198167.3438	0.82146
028	2019-02-15t1444	1550263670.26	adult	165.8445	109.8522	-46.0003	508.0994	158.246	48293.6961	159949.2163	4294670.8036	846.8448	-0.537	320.6778	0.96739	280.1904	1.4351	0.010811	0.018861	587.2669	0.00011278	715.5956	-0.46049	237301.5625	0.95581	403.0249	-0.90465	258.0865	0.6062	256.5174	1.976	0.010811	0.018902	312.1501	-0.88405	345.2476	-1.0064	190984.0469	0.59347
028	2019-02-15t1844	1550278070.48	adult	169.8446	113.8522	-42.0003	462.4961	94.2992	34478.479	110560.9477	2202030.8349	616.8618	-1.1527	307.1867	0.68519	283.4748	1.5602	0.010811	0.019349	475.0754	-0.85869	543.4554	-1.2109	227318.1562	0.67334	344.9627	-1.2158	239.12	0.10946	236.8772	1.1687	0.010811	0.019317	285.855	-1.0972	307.6261	-1.2459	176948.8125	0.096971
028	2019-02-15t2244	1550292468.97	adult	173.8442	117.8518	-38.0007	498.5003	90.4089	35869.5814	114594.4858	2188896.6325	858.4586	-0.46511	317.6975	0.96428	279.2107	1.4657	0.010811	0.020014	579.7041	-0.0031244	762.3195	-0.20181	235096.1562	0.95203	465.701	-0.44122	257.8145	0.67433	248.7101	1.6802	0.010811	0.019905	358.0448	-0.36882	409.0853	-0.44809	190782.6875	0.66067
028	2019-02-16t0244	1550306869.95	adult	177.8444	121.8521	-34.0004	500.4355	94.1889	38587.685	123540.8294	2546241.3672	792.1248	-0.63384	308.6644	0.77951	276.5506	1.416	0.010811	0.020608	502.0989	-0.60016	696.1252	-0.48027	228411.6562	0.76682	400.3321	-0.80235	241.8836	0.25826	238.0454	1.2492	0.010811	0.020501	291.3884	-0.97464	319.4868	-1.0852	178993.875	0.24469
028	2019-02-16t0644	1550321269.53	adult	181.8443	125.852	-30.0005	507.7566	91.7584	36554.5776	116690.9111	2230069.9553
028	2019-02-16t1044	1550335670.09	adult	185.8445	129.8521	-26.0004	513.5622	92.0193	37009.461	118064.3108	2250646.7861
028	2019-02-16t1444	1550350069.58	adult	189.8443	133.852	-22.0005	504.5343	89.1949	35624.7585	113867.7011	2114277.3774
028	2019-02-16t1844	1550364470.19	adult	193.8445	137.8522	-18.0003	505.1255	88.1275	35110.7242	112302.146	2057836.6735
028	2019-02-16t2244	1550378870.57	adult	197.8446	141.8523	-14.0002	494.9614	88.0802	36180.7423	115689.5464	2249929.9216
028	2019-02-17t0244	1550393270.75	adult	201.8447	145.8523	-10.0002	496.6079	87.1137	36125.56	115420.1657	2219022.5512
028	2019-02-17t0644	1550407670.14	adult	205.8445	149.8522	-6.0004	497.9463	86.2901	35642.953	113926.0824	2175154.8622
028	2019-02-17t1044	1550422071.46	adult	209.8449	153.8525	-2	488.8604	85.8764	33067.0219	105850.0029	1872667.1868
028	2019-02-17t1444	1550436471.36	dead	213.8448	157.8525	2	489.5512	87.1803	32662.222	104749.1069	1834127.4176
029	2019-02-08t1454	1549659475.94	egg	-1.9885	-53.9796	-261.8246	1088.0967	40.0216	30909.4948	97385.1025	734591.6597
029	2019-02-08t1852	1549673792.95	larva	1.9885	-50.0026	-257.8476	1078.8092	39.7365	30805.1406	96907.8164	739794.7818
029	2019-02-08t2252	1549688193.39	larva	5.9886	-46.0025	-253.8475	1071.7382	41.1976	30335.2897	95508.829	721647.4423
029	2019-02-09t0252	1549702595.43	larva	9.9892	-42.0019	-249.8469	1073.0679	41.0674	30498.2469	96018.7464	727747.9921
029	2019-02-09t0652	1549716995.47	larva	13.9892	-38.0019	-245.8469	1075.1664	41.704	31225.8602	98289.5285	760125.9708
029	2019-02-09t1052	1549731394.62	larva	17.9889	-34.0022	-241.8472	1082.0909	41.3118	31178.9764	98142.681	754145.345
029	2019-02-09t1452	1549745797.34	larva	21.9897	-30.0014	-237.8464	1080.7213	41.6178	31064.876	97773.8835	753829.2656
029	2019-02-09t1852	1549760195.14	larva	25.9891	-26.002	-233.847	1081.7352	41.9304	31912.9355	100489.5241	785422.5801
029	2019-02-09t2253	1549774604.43	larva	29.9917	-21.9994	-229.8444	1085.1147	41.4487	31525.4252	99251.357	768053.979
029	2019-02-10t0253	1549789004.97	larva	33.9918	-17.9993	-225.8443	1082.4115	41.8608	32021.8452	100830.1569	790682.2182
029	2019-02-10t0653	1549803403.44	larva	37.9914	-13.9997	-221.8447	805.6855	57.4301	35367.6906	111480.4872	1303344.2092
029	2019-02-10t1052	1549817801.34	larva	41.9908	-10.0003	-217.8453	881.0278	52.8633	38943.6371	122667.0551	1442712.093
029	2019-02-10t1453	1549832202.33	larva	45.9911	-6	-213.845	978.4069	63.0216	50141.3776	158007.8569	2142592.0091	876.0745	-0.3586	334.8186	-0.12526	304.0415	0.0084391	0.010811	0.020123	646.8143	-0.22754	722.266	-0.52454	247765.7812	-0.13695	975.3771	0.0054591	329.4688	0.19474	240.4385	-0.14269	0.010811	0.019213	838.081	0.54578	927.9676	0.22267	243806.9062	0.1814
029	2019-02-10t1852	1549846599.82	larva	49.9904	-2.0007	-209.8457	1074.9676	66.5006	60473.9173	190565.9642	2825727.8027	627.9996	-0.94824	332.5689	-0.20511	312.8319	0.15	0.010811	0.020077	522.3525	-1.0947	593.0862	-1.0059	246101	-0.21681	1076.0114	0.36618	358.9417	0.84707	253.2516	0.28454	0.010811	0.019354	870.6633	0.79804	1021.4719	0.64384	265616.8125	0.83022
029	2019-02-10t2253	1549861004.95	adult	53.9918	2.0007	-205.8443	1186.8957	74.7753	66530.5214	209477.993	3258574.7155	792.4333	-0.57779	368.9786	0.42116	343.7551	0.72663	0.010811	0.020031	642.3477	-0.29186	732.5631	-0.51401	273044.1875	0.40861	986.9388	0.13606	334.4244	0.40919	251.9317	0.27636	0.010811	0.019494	816.8277	0.59517	928.2287	0.34457	247474.0312	0.39447
029	2019-02-11t0253	1549875409.17	adult	57.993	6.0019	-201.8431	1281.8295	79.3708	76164.0647	239716.5581	3974621.7049	987.7581	-0.1254	372.4509	0.45858	307.7087	0.0233	0.010811	0.019991	770.9993	0.57855	885.8705	0.040452	275613.6875	0.44596	783.6667	-0.48694	335.7844	0.50463	283.9197	1.3164	0.010811	0.01964	689.6329	-0.036273	744.98	-0.3449	248480.4375	0.48936
029	2019-02-11t0653	1549889804.32	adult	61.9916	10.0005	-197.8445	1296.3863	78.8523	79480.8721	250265.0863	4194992.307	817.231	-0.54535	379.1817	0.55975	353.6009	0.91895	0.010811	0.019956	638.1435	-0.34938	698.4876	-0.66826	280594.4375	0.547	1045.9817	0.4556	354.1429	0.96865	279.0862	1.2075	0.010811	0.019794	800.4879	0.69114	938.4893	0.53645	262065.75	0.95116
029	2019-02-11t1044	1549903684.69	adult	65.8473	13.8562	-193.9888	1203.638	79.2508	77431.2118	244039.3033	4232081.8959	1900.155	2.0768	515.9333	3.0629	446.8931	2.7894	0.010811	0.019919	1054.4707	2.5252	1378.5084	1.8892	381790.625	3.0482	1061.3146	0.58015	359.9235	1.1734	252.2834	0.40693	0.010811	0.019943	897.5384	1.3865	1006.5176	0.92178	266343.4062	1.155
029	2019-02-11t1444	1549918084.74	adult	69.8473	17.8562	-189.9888	1325.3411	79.933	86833.0675	273431.9948	4816084.1654	2233.0415	2.9088	452.5903	1.8856	383.4977	1.5429	0.010811	0.01986	879.3845	1.3044	1272.6935	1.4974	334916.8125	1.872	922.4782	0.14924	336.4143	0.74343	277.1993	1.2378	0.010811	0.020076	735.787	0.49822	855.8055	0.33187	248946.5625	0.72702
029	2019-02-11t1844	1549932484.74	adult	73.8473	21.8562	-185.9888	1335.2909	80.5098	87301.3016	274990.1156	4814993.9064	763.9125	-0.71973	331.8716	-0.36552	306.8092	-0.0014471	0.010811	0.019734	592.3766	-0.70732	675.3962	-0.80424	245584.9375	-0.37773	1068.8853	0.78465	328.5117	0.65584	252.1773	0.49892	0.010811	0.020123	813.482	1.1312	949.3354	0.87752	243098.625	0.63994
029	2019-02-11t2244	1549946886.28	adult	77.8477	25.8566	-181.9884	1309.9857	76.2208	81799.7661	257501.8537	4388600.7646	1471.3845	1.0469	394.7964	0.85239	358.4016	1.138	0.010811	0.019603	740.6493	0.34488	1084.6243	0.79236	292149.375	0.83976	1243.9496	1.6063	352.0109	1.3017	260.5651	0.85298	0.010811	0.020114	906.0464	1.9255	1078.1124	1.6669	260488.0625	1.2842
[truncated: 3,824 more rows]
