# Supplementary material for: Global, cell non-autonomous gene regulation drives individual lifespan among isogenic C. elegans
Source: eLife. 2021 Feb 1;10:e65026. doi: 10.7554/eLife.65026 (PMC7864635; doi:10.7554/eLife.65026)
Supplement: Source data 1. [file elife-65026-data1.zip › figure_data/Figure 6 - dual reporters/mir-47_mir-793_r=20,20/20190611_mir-47_mir-793.tsv]

name	timepoint	timestamp	stage	age	adult_age	ghost_age	length	max_width	projected_area	surface_area	volume	pharynx_maximum	pharynx_maximum_z	pharynx_mean	pharynx_mean_z	pharynx_median	pharynx_median_z	pharynx_over_99_mean	pharynx_over_99_mean_z	pharynx_percentile_95	pharynx_percentile_95_z	pharynx_percentile_99	pharynx_percentile_99_z	pharynx_sum	pharynx_sum_z	vulva_maximum	vulva_maximum_z	vulva_mean	vulva_mean_z	vulva_median	vulva_median_z	vulva_over_99_mean	vulva_over_99_mean_z	vulva_percentile_95	vulva_percentile_95_z	vulva_percentile_99	vulva_percentile_99_z	vulva_sum	vulva_sum_z
002	2019-06-11t1158	1560272435.6	egg	-1.9922	-51.9605	-274.009	692.0665	31.4688	17617.7346	55465.0713	369528.8168
002	2019-06-11t1557	1560286779.74	larva	1.9922	-47.976	-270.0245	692.0163	31.9277	18223.2834	57363.8045	398880.399
002	2019-06-11t1957	1560301179.63	larva	5.9922	-43.976	-266.0245	674.9415	31.9313	17486.3538	55043.601	374104.6349
002	2019-06-11t2357	1560315580.32	larva	9.9924	-39.9758	-262.0244	688.5484	31.9532	17227.6863	54205.8392	362727.9607
002	2019-06-12t0357	1560329980.32	larva	13.9924	-35.9758	-258.0244	689.5132	31.8178	17113.7295	53843.4271	358900.6324
002	2019-06-12t0757	1560344380.67	larva	17.9925	-31.9757	-254.0243	683.6861	32.1816	16876.055	53093.3171	353677.0938
002	2019-06-12t1157	1560358779.97	larva	21.9923	-27.9759	-250.0245	680.9023	31.2868	16383.7315	51540.3106	334476.6304
002	2019-06-12t1557	1560373180.25	larva	25.9924	-23.9758	-246.0244	689.1312	33.0763	16670.461	52454.4942	342644.9945
002	2019-06-12t1957	1560387580.03	larva	29.9923	-19.9759	-242.0244	696.2043	32.8361	18030.7445	56769.4375	384326.71
002	2019-06-13t0920	1560435749.62	larva	43.3728	-6.5955	-228.644	903.3906	62.0259	44700.5242	140878.8127	1869037.8041
002	2019-06-13t0956	1560437910.03	larva	43.9729	-5.9953	-228.0439	1005.0985	63.7003	53085.6484	167446.6147	2300772.0721
002	2019-06-13t1356	1560452294.68	larva	47.9686	-1.9996	-224.0481	999.6207	66.8921	54641.5585	172233.0665	2476421.1908	1033.9237	-0.33398	430.326	0.71252	395.909	0.93115	0.010596	-0.029857	822.1306	0.43249	933.8701	-0.19536	324896.0938	0.73625	1549.8114	1.3839	463.6998	1.9249	333.5182	1.5348	0.010667	0.039984	1137.8666	1.7138	1397.8282	1.6867	347774.875	1.8907
002	2019-06-13t1756	1560466691.82	adult	51.9678	1.9996	-220.0489	1481.2684	76.2452	67079.8366	211414.5705	2870288.3253	1279.2877	0.22023	493.5278	1.8714	432.6116	1.6356	0.010596	-0.029975	974.5156	1.5169	1171.9782	0.66305	372613.4688	1.8983	1680.144	1.8794	471.2401	2.1652	341.0675	1.7795	0.010624	-0.0015996	1111.1682	1.692	1370.6339	1.6841	354843.8125	2.1662
002	2019-06-13t2156	1560481090.62	adult	55.9675	5.9993	-216.0493	1042.3013	76.718	61151.9396	192738.2762	3042764.9856	1764.3151	1.3332	583.2062	3.5963	511.7714	3.2351	0.010624	-0.0027945	1168.2749	2.9163	1449.0831	1.6927	439154.3125	3.5979	1904.8993	2.7136	457.1548	1.9798	339.872	1.7703	0.01061	-0.015604	1013.4732	1.2638	1472.1846	2.2244	344694.75	1.9936
002	2019-06-14t0156	1560495493.7	adult	59.9683	10.0001	-212.0484	1401.5625	76.2511	73381.8933	231174.5668	3500825.8348	982.1062	-0.442	402.6947	0.14325	372.3824	0.44922	0.01061	-0.016588	766.4083	0.077153	905.2775	-0.26207	303631.8125	0.15728	1122.7273	0.23994	419.3111	1.27	342.9785	1.8967	0.010582	-0.043144	844.7406	0.37418	1028.2897	0.42931	316999.2188	1.3078
002	2019-06-14t0556	1560509893.83	adult	63.9684	14.0002	-208.0484	884.9437	87.199	52543.3394	166070.684	2711431.2551
002	2019-06-14t0956	1560524297.6	adult	67.9694	18.0012	-204.0473	1110.7855	75.3753	68963.1252	217272.1382	3667382.3312	1452.5038	0.67313	474.6542	1.586	437.7772	1.8771	0.010638	0.01051	834.0901	0.59869	1137.3672	0.64896	356939.9375	1.5753	1141.3198	0.43154	430.645	1.71	325.6491	1.3955	0.010596	-0.030096	952.0476	1.2639	1042.4573	0.65579	325137	1.7384
002	2019-06-14t1356	1560538707.94	adult	71.9723	22.0041	-200.0445	1398.1532	79.3066	76102.6204	240279.1583	3753097.7797	2677.5808	3.6234	457.6071	1.2487	389.6012	0.81999	0.010624	-0.0033367	887.1712	1.0111	1456.944	1.9255	344578.125	1.2513	1469.9991	1.7397	429.3584	1.7965	330.5423	1.5844	0.010596	-0.030344	932.5293	1.2778	1217.9251	1.6222	324165.625	1.826
002	2019-06-14t1756	1560553097.22	adult	75.9693	26.0011	-196.0474	1243.4067	77.3846	82093.6733	258688.6209	4493575.3221	819.3456	-0.82671	395.0966	-0.099376	374.4092	0.47011	0.01061	-0.017125	590.9918	-1.1708	694.7937	-1.0468	297902.8438	-0.083269	742.6475	-0.9713	352.331	-0.088561	305.7278	0.75262	0.010596	-0.030592	609.6412	-0.96023	665.0117	-1.1023	266009.9062	-0.059243
002	2019-06-14t1959	1560560479.05	adult	78.0198	28.0516	-193.9969	710.9187	77.1127	41255.7513	130669.578	2101036.7657
002	2019-06-14t2359	1560574881.5	adult	82.0205	32.0523	-189.9963	771.0209	94.4731	58461.225	185311.9305	3729024.0014	987.7782	-0.4093	364.7007	-0.78556	334.3068	-0.50003	0.010596	-0.030755	627.0699	-0.87448	836.2338	-0.46327	275349.0312	-0.75729	627.6067	-1.4009	324.9086	-0.77558	286.1999	0.079616	0.010596	-0.03099	533.5381	-1.5019	597.7604	-1.4206	245305.9688	-0.74392
002	2019-06-15t0359	1560589281.11	adult	86.0204	36.0522	-185.9964	1863.4928	74.706	91390.2948	287839.7944	4050231.4629	1520.9175	0.90501	394.8503	-0.02189	365.9678	0.40974	0.01061	-0.016936	758.8337	0.17249	1099.2326	0.6411	297717.0938	-0.0051746	1195.2146	1.1543	376.6297	0.80879	282.3507	-0.024197	0.010638	0.0099215	829.0749	1.1197	970.9235	0.85059	283225.5	0.79755
002	2019-06-15t0759	1560603681.03	adult	90.0204	40.0522	-181.9964	1136.0607	78.7667	77995.3517	246071.788	4398477.207	1471.2643	0.77792	404.3277	0.29399	362.1477	0.43222	0.010582	-0.043935	709.1397	-0.15828	1034.9734	0.39946	305671.7188	0.3355	621.6879	-1.3415	330.6234	-0.41893	302.6865	0.7658	0.010624	-0.00382	510.8851	-1.5271	560.5824	-1.5198	248959.375	-0.41294
002	2019-06-15t1159	1560618081.59	adult	94.0205	44.0523	-177.9962	1282.6934	82.3557	84815.6257	267273.135	4716414.5877	720.8969	-1.0509	347.4881	-0.97439	330.8022	-0.28713	0.010681	0.052236	584.2327	-1.0849	664.9955	-1.1362	260268.5781	-1.0099	930.2512	0.19482	362.8751	0.6497	292.0623	0.42685	0.010582	-0.044684	745.3032	0.73539	859.0005	0.46562	274333.5938	0.69599
002	2019-06-15t1559	1560632481.27	adult	98.0204	48.0522	-173.9963	707.0201	79.6973	45414.584	144254.925	2446675.9741	1755.931	1.454	391.024	0.18304	326.8271	-0.27541	0.010596	-0.02991	877.8172	1.292	1310.8357	1.6224	295223.125	0.21186	584.7077	-1.4334	307.5544	-0.89017	279.4328	0.014613	0.010652	0.023772	469.9063	-1.7209	524.1879	-1.6302	230973.375	-0.90909
002	2019-06-15t1959	1560646881.71	adult	102.0206	52.0524	-169.9962	1171.0196	78.674	77862.0484	245398.0446	4318770.4472	1449.3199	0.71132	373.8213	-0.1349	324.4896	-0.21732	0.010624	-0.0024815	681.1994	-0.21721	1173.1786	1.0708	281487.4375	-0.12977	970.7944	0.63177	327.1911	-0.19285	277.1117	-0.018182	0.010652	0.023973	591.979	-0.43272	742.1187	-0.05962	245720.4844	-0.21509
002	2019-06-15t2359	1560661281.6	adult	106.0205	56.0523	-165.9962	1310.8405	79.4792	85244.907	268396.4427	4727011.7059	824.3564	-0.80051	288.8861	-2.1872	253.4686	-2.132	0.010568	-0.056829	550.7096	-1.2388	750.8117	-0.7394	218686.75	-2.1303	478.1951	-1.9349	282.2691	-1.4475	269.5845	-0.24378	0.01061	-0.016895	390.0599	-2.3387	433.7008	-2.1553	212830.9219	-1.4316
002	2019-06-16t0359	1560675681.71	adult	110.0206	60.0524	-161.9962	887.3014	85.6659	62568.7435	197929.4675	3645354.4009	898.8375	-0.62079	347.4143	-0.60273	289.0064	-1.005	0.010596	-0.029556	674.8896	-0.15539	801.8575	-0.50111	262297.8125	-0.57107	450.0787	-2.0782	249.2083	-2.3584	233.3297	-1.5241	0.010782	0.14979	381.0754	-2.3561	414.5196	-2.256	184912.5469	-2.4643
002	2019-06-16t0759	1560690081.59	adult	114.0205	64.0523	-157.9962	684.2471	83.2178	43635.0199	138241.7206	2385745.7261
002	2019-06-16t1159	1560704481.39	adult	118.0205	68.0523	-153.9963	1291.6614	84.0359	84977.3773	267727.2911	4755082.294	950.9504	-0.49153	312.977	-1.3363	276.5711	-1.169	0.010624	-0.0021224	581.0057	-0.8667	812.3924	-0.42095	235671.6406	-1.3234	425.2465	-2.1822	243.5466	-2.3704	225.5124	-1.7283	0.010596	-0.029794	362.0408	-2.4004	400.7261	-2.27	183877.6875	-2.3469
002	2019-06-16t1559	1560718881.13	adult	122.0204	72.0522	-149.9964	1205.2578	81.1799	81894.0017	258094.902	4663511.3366	970.1315	-0.44173	300.4372	-1.6046	248.884	-1.9268	0.01061	-0.01582	640.8504	-0.2894	799.51	-0.46351	226529.6406	-1.5791	644.2262	-0.79273	267.304	-1.5719	243.9799	-1.0177	0.010667	0.039114	411.8498	-1.787	524.163	-1.239	200478.0312	-1.6017
002	2019-06-16t1959	1560733281.16	adult	126.0204	76.0522	-145.9963	1101.9545	80.5468	73544.072	231842.5957	4154947.349	877.2709	-0.67029	333.6625	-0.61831	300.4315	-0.25221	0.010624	-0.002249	579.391	-0.80384	735.3779	-0.74779	251247.875	-0.61054	682.4684	-0.49486	282.4759	-1.0452	254.7751	-0.59397	0.010638	0.0121	472.6071	-1.0545	580.7121	-0.72127	212421.8594	-1.0547
002	2019-06-16t2359	1560747681.38	adult	130.0205	80.0523	-141.9963	1194.0783	79.8548	78307.2833	246868.4306	4307797.6942	847.3195	-0.74492	336.1339	-0.48718	294.7594	-0.35581	0.01061	-0.016065	598.4589	-0.59762	759.9711	-0.62286	253445	-0.46803	467.9072	-1.8062	266.5826	-1.488	248.701	-0.80662	0.010638	0.01269	390.4041	-1.8735	427.6696	-1.8957	200470.1094	-1.4972
002	2019-06-17t0359	1560762081.8	adult	134.0206	84.0524	-137.9962	1137.8546	81.6634	74468.1244	234670.4994	4149291.7046	1147.3495	0.0097818	352.7417	0.035511	317.4281	0.41827	0.010638	0.011191	594.2469	-0.61166	927.9163	0.18738	265261.75	0.025616	653.3786	-0.58244	288.1248	-0.79177	257.7742	-0.46241	0.010596	-0.027758	492.8688	-0.70882	608.9912	-0.37881	217534.2656	-0.76743
002	2019-06-17t0759	1560776481.25	adult	138.0204	88.0522	-133.9963	897.0821	86.3521	60315.7664	190885.3075	3450208.4062	1336.6727	0.49958	374.5528	0.70779	321.1289	0.58157	0.01061	-0.016233	751.2697	0.89683	1027.6155	0.68607	282412.7812	0.72289	649.5717	-0.57107	299.0482	-0.43465	272.2413	0.082859	0.010554	-0.067949	493.5047	-0.65683	602.4241	-0.3891	226678.5	-0.37305
002	2019-06-17t1159	1560790883.63	adult	142.0211	92.0529	-129.9957	1217.2405	79.0001	81035.7307	255353.2212	4511257.751	1423.1107	0.74017	342.4872	-0.19353	269.306	-1.0494	0.010596	-0.02983	798.1116	1.3745	1229.854	1.695	258577.875	-0.16363	719.1231	-0.076899	305.5194	-0.22313	275.3776	0.19458	0.01061	-0.013215	528.1353	-0.24161	653.0623	0.069413	230361.625	-0.21086
002	2019-06-17t1559	1560805281.76	adult	146.0206	96.0524	-125.9962	1233.3362	79.2981	81144.6266	255621.7705	4515412.2747	861.7318	-0.70646	373.5408	0.74034	328.432	0.86853	0.010568	-0.056913	668.805	0.15778	809.0855	-0.34306	282770.375	0.80045	666.4578	-0.39489	313.7253	0.040772	286.2963	0.60752	0.01061	-0.012878	510.0504	-0.40548	601.5455	-0.32393	236548.8438	0.052994
002	2019-06-17t1959	1560819681.28	adult	150.0204	100.0522	-121.9963	1178.4876	82.3923	83563.063	263595.0781	4881295.3955	779.5222	-0.91657	349.508	0.046391	316.5651	0.49613	0.010624	-0.0023734	601.791	-0.47056	723.3418	-0.75151	263179.5	0.048648	590.694	-0.88266	304.9579	-0.23085	276.5521	0.20926	0.010624	0.0010686	483.4104	-0.66719	557.8904	-0.66057	229633.3438	-0.23179
002	2019-06-17t2359	1560834081.48	adult	154.0205	104.0523	-117.9963	1156.4324	81.7845	80938.9097	255291.1933	4683504.2389	1887.8209	2.0633	445.3337	2.8922	391.618	2.9176	0.010753	0.12243	889.9909	2.3189	1286.1055	2.0658	331328.3125	2.7365	665.9596	-0.32748	309.3558	-0.086882	284.1978	0.49325	0.01061	-0.012362	514.0378	-0.29089	570.1166	-0.52032	233254.2812	-0.075088
002	2019-06-18t0359	1560848481.77	adult	158.0206	108.0524	-113.9962	991.5477	87.6486	71805.4477	227222.033	4258193.3955	702.7744	-1.0991	361.8302	0.42898	346.562	1.4663	0.010596	-0.029301	550.848	-0.92312	655.868	-1.052	273181.8125	0.45934	507.984	-1.4067	265.3723	-1.4889	241.4886	-1.2464	0.010652	0.028957	402.8517	-1.5012	455.0677	-1.4879	199294.625	-1.5118
002	2019-06-18t0759	1560862881.48	adult	162.0205	112.0523	-109.9963	1278.6675	83.3984	83848.6924	264168.918	4704367.1509	1101.7986	0.001772	380.7568	1.0048	331.3591	0.98546	0.01061	-0.015272	725.6934	0.77369	970.9012	0.54579	287090.625	1.0214	610.2504	-0.63412	320.0648	0.28192	293.0966	0.81764	0.010652	0.029093	508.9486	-0.25665	547.8122	-0.62449	240368.6875	0.25287
002	2019-06-18t1159	1560877281.36	adult	166.0205	116.0523	-105.9963	1282.4446	81.9189	85113.5554	268014.4933	4843940.5468	1426.924	0.92331	432.9099	2.5748	397.7306	3.1604	0.01061	-0.014864	717.1308	0.71256	1050.1464	0.97109	326414.0312	2.5932	781.3588	0.66085	329.4816	0.60913	280.9963	0.31626	0.010624	0.0017977	588.7782	0.70461	692.0506	0.71807	248099.625	0.60728
002	2019-06-18t1559	1560891681.56	adult	170.0205	120.0523	-101.9962	1240.4203	83.1652	65580.1118	207321.787	3106877.0576	1833.7783	2.0963	441.0974	2.8401	384.5795	2.7528	0.010681	0.054207	782.8703	1.3569	1314.5155	2.3323	330381.9375	2.771	869.2753	1.3768	366.0353	1.8044	316.7842	1.7545	0.01061	-0.011822	676.4849	1.7591	799.474	1.7513	275990.6562	1.8186
002	2019-06-18t1959	1560906081.38	adult	174.0205	124.0523	-97.9963	1664.5382	97.7074	86306.1679	272678.1067	4612689.3657	1324.8392	0.70948	440.0117	2.8317	396.9428	3.1843	0.010624	-0.00053446	736.0336	0.93386	1078.7876	1.1743	331328.8438	2.8315	667.7168	-0.024313	332.2944	0.75851	299.0534	1.0274	0.01061	-0.01189	542.4882	0.31707	599.075	0.033738	250550	0.7714
002	2019-06-18t2359	1560920481.36	adult	178.0205	128.0523	-93.9963	866.591	89.4942	58184.1253	184296.1278	3366888.8484
002	2019-06-19t0359	1560934881.72	adult	182.0206	132.0524	-89.9962	1735.1226	87.0726	94640.5455	297906.4629	4982124.3445	2303.9868	3.6557	480.8455	4.0866	414.8912	3.8303	0.010638	0.013687	913.228	2.6651	1364.9284	2.7066	361595.8125	4.0636	682.0942	0.25682	330.2357	0.7836	303.7239	1.2128	0.01061	-0.012244	503.1058	0.040322	629.9275	0.49029	248997.6875	0.79712
002	2019-06-19t0759	1560949281.55	adult	186.0205	136.0523	-85.9962	1259.513	82.9721	89474.3354	282021.8035	5302886.9678	1501.2471	1.3536	419.2724	2.2756	389.3963	3.0085	0.01061	-0.013494	662.681	0.33321	1060.8399	1.1905	316131.375	2.2887	767.5106	0.99943	331.6282	0.88261	283.193	0.39848	0.010624	0.001256	593.2181	1.1506	655.2176	0.8186	249716.0625	0.88269
002	2019-06-19t1159	1560963681.49	adult	190.0205	140.0523	-81.9963	1895.1857	88.8438	105968.0776	334125.3608	5685485.6816	1291.4301	0.77238	402.1302	1.794	358.8895	2.0237	0.010667	0.041545	714.7287	0.86445	1097.4438	1.4237	301597.625	1.7439	562.9526	-0.44609	274.0864	-0.8578	249.7776	-0.91585	0.01061	-0.012526	441.4523	-0.45806	494.6882	-0.53333	206661.1719	-0.84859
002	2019-06-19t1559	1560978081.36	adult	194.0205	144.0523	-77.9963	1386.2489	83.8879	96238.599	303295.3653	5571182.848	1201.2816	0.54285	387.6822	1.4025	347.9421	1.6889	0.01061	-0.013227	690.1748	0.67909	961.3431	0.76502	292312.375	1.4145	841.1392	1.7671	341.0994	1.2991	300.131	1.1054	0.010582	-0.03983	584.4649	1.2486	705.5413	1.4818	257871.1562	1.3425
002	2019-06-19t1959	1560992481.29	adult	198.0205	148.0522	-73.9963	1364.962	87.0455	93662.3022	295041.3163	5454690.4044
002	2019-06-19t2359	1561006881.31	adult	202.0205	152.0522	-69.9963	1144.9939	81.843	77284.9628	243691.4208	4482436.6989
002	2019-06-20t0359	1561021282.15	adult	206.0207	156.0525	-65.9961	1337.5966	80.9227	91320.9369	287634.89	5235991.0816	2067.5747	3.5398	447.2992	3.226	388.0066	3.0941	0.010624	0.00099723	782.6079	1.7142	1308.1437	2.8009	336816.3125	3.2232	608.4413	0.31414	310.9413	0.58296	280.5645	0.4167	0.010624	0.00079074	501.5274	0.65084	563.6127	0.52975	234138.7969	0.58314
002	2019-06-20t0759	1561035681.2	adult	210.0204	160.0522	-61.9963	1430.3144	82.6294	93151.8291	293232.1497	5217047.3642
002	2019-06-20t1159	1561050082.41	adult	214.0208	164.0525	-57.996	1236.3163	82.9258	82713.4487	260559.2585	4693683.3933	1162.2133	0.72161	407.7426	2.2137	357.0212	2.1675	0.01061	-0.01248	728.2635	1.3477	955.933	1.0544	307437.875	2.2289	600.2363	0.47259	324.4391	1.1765	303.493	1.4107	0.010624	0.00072678	461.3239	0.4282	516.3009	0.32311	244302.625	1.1776
002	2019-06-20t1559	1561064467.67	adult	218.0167	168.0485	-54.0001	1381.1597	82.1223	94098.1816	296300.5941	5482130.4089	787.4956	-0.51753	371.0346	1.2468	347.4541	1.9047	0.01061	-0.012445	611.576	0.3245	717.8013	-0.19705	279760.125	1.2615	659.5318	1.0728	308.5586	0.77131	279.8525	0.51873	0.010582	-0.040266	504.195	1.0685	574.7376	1.013	233270.2812	0.8109
002	2019-06-20t1959	1561078867.88	adult	222.0167	172.0485	-50	1939.5737	85.7302	107173.4195	337473.3787	5683142.4452	827.685	-0.32913	372.9895	1.3661	342.0143	1.7759	0.010596	-0.026052	586.5594	0.16044	743.1281	0.0068219	281607.0625	1.3952	712.915	1.6492	309.0141	0.88018	278.4692	0.51256	0.01061	-0.013158	522.0073	1.4308	606.3616	1.4676	232996.6094	0.8941
002	2019-06-20t2359	1561093267.85	adult	226.0167	176.0485	-46	1646.4584	88.4142	95914.1418	301822.511	5339349.4428	1251.8059	1.287	374.083	1.4598	344.777	1.9107	0.010596	-0.026019	640.8562	0.75059	995.4035	1.5201	282432.6562	1.4894	672.2274	1.4472	310.3346	1.0196	288.0294	0.94979	0.010624	0.00037077	483.5708	1.0995	582.5621	1.3767	233681.9219	1.0205
002	2019-06-21t0359	1561107668.51	adult	230.0169	180.0487	-41.9999	1558.5577	95.4638	111619.5331	351597.6031	6984555.3074	684.4553	-0.7708	335.9461	0.46993	316.8673	1.0647	0.010624	0.0013267	529.5961	-0.23919	631.8924	-0.51139	252967.4062	0.47179	416.5532	-0.64779	252.7446	-0.77532	244.3686	-0.77685	0.010624	0.00022238	352.0657	-0.4635	386.9118	-0.53054	190316.6562	-0.77633
002	2019-06-21t0759	1561122067.83	adult	234.0167	184.0485	-38	1261.0315	91.2321	85873.4613	270609.305	5019722.6372
002	2019-06-21t1159	1561136466.34	adult	238.0163	188.0481	-34.0005	907.8372	87.6626	64240.7504	203588.3341	3738897.8677
002	2019-06-21t1559	1561150868.49	adult	242.0169	192.0487	-29.9999	731.7204	103.1196	50961.5302	162434.2648	3182094.6309
002	2019-06-21t1959	1561165268.4	adult	246.0169	196.0487	-25.9999	1150.5008	93.2103	84582.4642	267209.7264	5149407.3834	1036.0919	0.93159	333.477	0.67781	294.8213	0.57153	0.010695	0.070466	590.6812	0.6569	683.2324	0.059309	249440.7969	0.62139	383.3407	-0.56666	259.4051	-0.22127	257.1718	-0.063796	0.010638	0.013319	325.658	-0.37926	358.0131	-0.42071	195072.625	-0.23308
002	2019-06-21t2359	1561179668.01	adult	250.0168	200.0485	-22	1131.106	93.4536	83623.0969	264281.0988	5103976.208	1105.1573	1.3559	328.9238	0.6248	295.9501	0.66145	0.010638	0.01535	570.2041	0.53601	725.1671	0.401	247350.7031	0.61698	417.0205	-0.12075	258.737	-0.1559	257.6718	0.0071967	0.010568	-0.05503	313.6815	-0.4425	342.9141	-0.49146	195863.9219	-0.1067
002	2019-06-22t0359	1561194067.91	adult	254.0167	204.0485	-18	1048.8925	93.351	76685.4032	242475.1572	4646960.6356
002	2019-06-22t0759	1561208467.93	adult	258.0167	208.0485	-14	1041.7475	93.1466	75178.2056	237790.9687	4536602.516
002	2019-06-22t1159	1561222867.91	adult	262.0167	212.0485	-10	1026.6091	92.1085	74643.1007	236147.3354	4499580.9348
002	2019-06-22t1559	1561237267.85	adult	266.0167	216.0485	-6	1013.1786	92.325	75215.2439	238134.6206	4576003.5911
002	2019-06-22t1959	1561251668.22	adult	270.0168	220.0486	-1.9999	970.6727	92.2164	68808.3065	217773.1687	4085709.8801
002	2019-06-22t2359	1561266067.79	dead	274.0167	224.0485	1.9999	628.055	94.2216	48019.6856	153027.7074	3031839.4404
003	2019-06-11t1158	1560272439.99	egg	-1.9922	-47.963	-254.0101	187.2791	27.4485	3526.3577	11184.7645	61166.6937
003	2019-06-11t1557	1560286784.17	larva	1.9922	-43.9785	-250.0257	173.1294	25.9084	3057.7177	9705.4407	49933.8263
003	2019-06-11t1957	1560301184.16	larva	5.9922	-39.9786	-246.0257	176.1952	26.8768	3251.6504	10323.3743	55265.1074
003	2019-06-11t2357	1560315584.81	larva	9.9924	-35.9784	-242.0255	178.9877	35.5643	3930.3832	12747.7461	79447.6739
003	2019-06-12t0357	1560329984.84	larva	13.9924	-31.9784	-238.0255	97.2061	44.4683	2396.5093	8347.5144	61939.6873
003	2019-06-12t0757	1560344385.13	larva	17.9925	-27.9783	-234.0254	313.6962	30.7085	6958.383	21978.1296	132572.227
003	2019-06-12t1157	1560358784.51	larva	21.9923	-23.9785	-230.0256	149.9319	21.4677	2053.2793	6538.3068	26976.7406
003	2019-06-12t1557	1560373184.75	larva	25.9924	-19.9784	-226.0255	465.8455	36.7931	13243.3528	41765.808	320616.5889
003	2019-06-12t1957	1560387584.62	larva	29.9924	-15.9784	-222.0255	641.2802	46.944	23677.3805	74640.428	737021.9442
003	2019-06-13t0920	1560435754.17	larva	43.3728	-2.598	-208.6451	1053.7706	64.6265	54047.5101	170228.3274	2351240.8558
003	2019-06-13t0956	1560437914.67	larva	43.9729	-1.9979	-208.045	1030.081	62.9783	56335.419	177877.0497	2494927.1435	1922.4316	1.5998	425.5648	0.64478	356.0387	0.2153	0.010596	-0.029732	917.0537	1.0761	1312.3279	1.0917	321301.4375	0.66776	1358.2329	0.73778	424.4991	1.1182	312.0536	0.90651	0.010638	0.012841	1014.7634	0.97297	1212.1319	0.88183	319223.3125	1.1091
003	2019-06-13t1356	1560452299.23	adult	47.9687	1.9979	-204.0492	954.5113	72.9349	54367.7421	171453.4585	2616283.1318	821.8272	-0.80316	381.5078	-0.17047	357.8991	0.22026	0.01061	-0.016224	719.1987	-0.28442	772.5379	-0.7587	287656.9062	-0.15805	825.3098	-0.81931	334.9766	-0.54316	279.5659	-0.03886	0.010667	0.039984	723.9424	-0.47553	786.9607	-0.71164	251232.4531	-0.56654
003	2019-06-13t1756	1560466696.37	adult	51.9679	5.9971	-200.05	1196.4448	74.9245	69499.471	218907.4282	3451775.3649	837.3469	-0.77071	392.6248	0.00094876	384.4647	0.70724	0.010681	0.052364	669.7053	-0.6256	763.7055	-0.78736	294075.9375	-0.034319	1074.9442	-0.016839	366.0668	0.072973	280.8427	-0.018464	0.010596	-0.028902	814.4221	0.060375	940.8504	-0.059833	276380.4375	0.094593
003	2019-06-13t2156	1560481095.25	adult	55.9675	9.9967	-196.0504	1069.8919	71.1562	59456.9924	187299.0214	2804457.1757	1029.7644	-0.33567	423.8841	0.56754	380.1177	0.61456	0.010624	-0.0027945	793.5466	0.25765	929.9163	-0.1843	319184.75	0.57076	1444.7656	1.2258	407.9936	0.96333	289.5364	0.23146	0.01061	-0.015604	1004.5748	1.2128	1239.6227	1.2473	307627.1875	0.97649
003	2019-06-14t0156	1560495498.29	adult	59.9684	13.9976	-192.0495	1075.8709	71.9144	63608.2749	200423.9373	3160760.8293	1103.9285	-0.16161	424.3917	0.5666	379.6149	0.59805	0.010624	-0.0029192	815.6198	0.42965	997.6742	0.078049	319566.9688	0.56989	1318.4879	0.89446	382.9948	0.48759	281.3642	-0.033437	0.010582	-0.043144	907.4172	0.74939	1215.0933	1.2437	289544.0625	0.52303
003	2019-06-14t0556	1560509898.53	adult	63.9685	17.9977	-188.0494	1089.3855	69.3709	63470.6349	199988.4361	3095450.9535	920.3538	-0.58411	394.4819	-0.042076	354.1779	0.051489	0.010596	-0.030353	733.5575	-0.14749	851.3972	-0.45243	297833.8125	-0.017164	1518.2548	1.6701	401.7715	0.95624	300.0447	0.55145	0.010582	-0.04343	956.7055	1.1621	1247.305	1.4987	303739.2812	0.99456
003	2019-06-14t0956	1560524302.24	adult	67.9695	21.9987	-184.0484	1256.3927	77.4388	75333.3369	237410.5056	3783282.1057	822.9675	-0.81399	341.437	-1.1607	318.5188	-0.76037	0.010638	0.01051	626.4593	-0.91843	763.4336	-0.78023	256760.625	-1.1646	681.4584	-1.2239	280.7777	-1.827	230.2697	-1.748	0.010667	0.038428	549.6104	-1.3973	609.2228	-1.3948	210583.3125	-1.8471
003	2019-06-14t1356	1560538712.58	adult	71.9724	26.0016	-180.0455	1069.8322	76.9865	66777.3543	210493.5815	3528074.7125	1595.8999	1.0339	404.9127	0.13003	355.8411	0.043476	0.010638	0.010368	790.3195	0.29609	1120.0249	0.61224	304494.3438	0.12274	613.4121	-1.4741	286.9605	-1.7406	245.0935	-1.3072	0.010652	0.024402	515.2719	-1.6434	569.8378	-1.5902	215507.3125	-1.7524
003	2019-06-14t1756	1560553101.88	adult	75.9694	29.9986	-176.0485	1043.059	68.3847	61746.693	194728.8239	3003526.9265	994.762	-0.4011	376.0148	-0.51684	326.3625	-0.68119	0.010638	0.010248	715.1654	-0.24465	835.8189	-0.48603	282763.125	-0.52239	937.8289	-0.20547	360.2214	0.11839	284.9801	0.031424	0.010652	0.024153	743.7172	0.03904	881.0938	0.023618	270526.25	0.097759
003	2019-06-14t1959	1560560483.72	adult	78.0199	32.0491	-173.998	1095.6043	90.1056	71910.0442	227214.9578	4092872.1457	858.8705	-0.73024	366.802	-0.73471	336.8253	-0.44474	0.010582	-0.044391	669.3306	-0.57898	784.0258	-0.68808	277302.3125	-0.69639	884.8788	-0.38651	339.0475	-0.4266	276.1459	-0.28344	0.010596	-0.030726	660.6279	-0.54977	802.6896	-0.35252	255980.8906	-0.39653
003	2019-06-14t2359	1560574886.1	adult	82.0206	36.0498	-169.9973	1118.2154	84.4629	73684.2756	232658.6252	3998611.3384	729.9648	-1.0446	333.5293	-1.4971	316.5753	-0.95007	0.010652	0.02399	581.9532	-1.216	660.7224	-1.1807	250480.5312	-1.5096	956.9921	-0.0081151	343.5557	-0.24836	280.096	-0.1406	0.010582	-0.044585	682.9425	-0.27424	799.5952	-0.27982	259728.0938	-0.20378
003	2019-06-15t0359	1560589285.74	adult	86.0205	40.0497	-165.9974	1158.0297	81.9123	69714.0831	219647.7143	3637786.2577	667.5934	-1.192	300.3544	-2.224	274.0619	-1.9819	0.01061	-0.016936	551.4888	-1.4143	623.7257	-1.3247	226467.2188	-2.2041	754.99	-0.79562	321.2862	-0.79239	272.3794	-0.38764	0.010624	-0.0037826	583.4203	-0.99158	695.4604	-0.78066	241928.5312	-0.78511
003	2019-06-15t0759	1560603685.68	adult	90.0204	44.0496	-161.9975	1181.6596	71.8431	70571.9993	222404.6655	3495120.996	749.4557	-0.98539	310.7419	-1.9281	296.0793	-1.3261	0.010695	0.065851	572.8162	-1.2133	667.5853	-1.1338	232434.9375	-1.9654	667.6884	-1.1286	310.3925	-1.014	268.2225	-0.49847	0.010638	0.0098841	545.1025	-1.2215	615.884	-1.1778	233415.1719	-1.0187
003	2019-06-15t1159	1560618086.21	adult	94.0206	48.0498	-157.9973	1455.0065	75.0406	87402.987	275262.2335	4472265.5727	730.7654	-1.0269	290.946	-2.3399	232.3633	-2.9601	0.01061	-0.016471	586.761	-1.065	664.4226	-1.1386	219373.3125	-2.3156	641.2841	-1.2003	291.3093	-1.4794	252.4738	-1.0297	0.010596	-0.031089	527.6512	-1.276	592.5977	-1.2489	219938.5469	-1.4489
003	2019-06-15t1559	1560632485.88	adult	98.0205	52.0497	-153.9974	1213.9134	76.2257	77645.6191	244662.8582	4135175.6015	1604.7982	1.0885	392.4359	0.21771	325.0832	-0.32368	0.010596	-0.02991	801.0994	0.68157	1233.1611	1.2915	296289.0938	0.24643	1058.7454	0.95226	357.8419	0.61698	283.3424	0.15845	0.01061	-0.017341	785.6622	1.2881	920.336	1.0171	269812.75	0.63444
003	2019-06-15t1959	1560646886.41	adult	102.0206	56.0499	-149.9973	784.2134	75.5117	48728.543	154062.7724	2546318.3499	1183.3422	0.068435	379.91	0.017174	314.0401	-0.51199	0.010582	-0.043379	733.8275	0.20913	1040.5498	0.49859	287211.9688	0.058965	975.8955	0.65852	351.4712	0.53852	282.6257	0.18442	0.010596	-0.030772	702.401	0.64933	849.3162	0.68269	265360.7812	0.56968
003	2019-06-15t2359	1560661286.27	adult	106.0206	60.0498	-145.9973	1170.535	71.2932	69758.5852	219909.1518	3474590.1942	765.4474	-0.9433	344.5396	-0.77206	326.7888	-0.026901	0.010738	0.1083	566.5243	-1.1081	649.4922	-1.1826	256681.9688	-0.85547	898.1044	0.35993	359.5006	0.88874	298.7589	0.82638	0.010624	-0.0032265	691.0263	0.68653	800.0886	0.4703	270703.9375	0.89118
003	2019-06-16t0359	1560675686.39	adult	110.0206	64.0498	-141.9973	1096.2535	80.4544	73964.9042	233364.9461	4132370.4047	865.1419	-0.70288	375.7878	0.13253	330.8488	0.21772	0.010652	0.025192	675.864	-0.14716	787.2257	-0.56604	282216.625	0.10986	1109.3313	1.6732	353.9609	0.82295	285.3447	0.38155	0.010624	-0.0029891	707.2611	0.99718	912.3381	1.4287	266532.5312	0.82518
003	2019-06-16t0759	1560690086.28	adult	114.0206	68.0498	-137.9973	1307.471	71.0764	78517.5187	247180.323	3960324.838	832.4868	-0.78357	347.8009	-0.49517	327.8702	0.25787	0.010596	-0.029465	617.8849	-0.58978	730.2262	-0.80783	262589.6875	-0.4638	578.5504	-1.3033	300.5671	-0.70876	274.9778	0.047058	0.010582	-0.043656	480.6145	-1.2368	542.7598	-1.2372	227228.75	-0.66929
003	2019-06-16t1159	1560704486.03	adult	118.0205	72.0497	-133.9974	1228.9163	74.2674	75728.5372	238468.6555	3941489.621	741.2496	-1.0085	338.8911	-0.63809	319.7812	0.13819	0.01061	-0.015791	555.6077	-1.0904	656.8196	-1.13	255523.9062	-0.61794	1028.5955	1.4756	364.2271	1.3227	296.7006	0.88778	0.010638	0.011212	708.4852	1.2779	877.9403	1.444	273898.75	1.3094
003	2019-06-16t1559	1560718885.75	adult	122.0205	76.0497	-129.9974	1204.6857	76.7232	75014.4075	236294.6776	3943358.4181	877.4259	-0.67122	329.8864	-0.79723	271.0868	-1.2448	0.01061	-0.01582	651.3449	-0.1953	761.4331	-0.63905	248734.3438	-0.77615	520.0266	-1.5608	310.7018	-0.24008	295.2	0.87341	0.010582	-0.043009	434.5952	-1.5433	485.375	-1.5457	234890.5312	-0.20005
003	2019-06-16t1959	1560733285.87	adult	126.0205	80.0497	-125.9974	1106.3587	77.8488	72588.7195	228871.3527	3956412.6552	1402.2386	0.63424	374.1336	0.50846	294.3258	-0.44216	0.010596	-0.02955	799.7439	1.2035	1150.7073	1.1883	282470.875	0.53646	935.8997	1.096	341.3224	0.76433	285.4091	0.54423	0.01061	-0.015275	650.9281	0.86576	797.4547	1.0119	257357.0625	0.77929
003	2019-06-16t2359	1560747686.09	adult	130.0206	84.0498	-121.9973	1208.6607	74.8359	75640.3708	238329.7722	3961073.1496	806.1777	-0.84775	327.47	-0.73187	283.7275	-0.70259	0.010724	0.09431	585.8932	-0.7138	690.1379	-0.95231	244292.6094	-0.80931	611.066	-0.89531	288.5182	-0.8122	258.0287	-0.45745	0.010681	0.054027	483.848	-0.86363	539.5733	-0.99232	216100.125	-0.85809
003	2019-06-17t0359	1560762086.49	adult	134.0207	88.0499	-117.9972	1291.0634	84.3077	87099.3713	274446.6646	4908165.1601	605.5686	-1.3558	284.4367	-1.919	266.4543	-1.1973	0.010596	-0.029815	481.1123	-1.6719	558.7963	-1.575	214749.7188	-1.8845	486.9725	-1.6556	256.9164	-1.7554	237.2119	-1.2388	0.010624	-0.00045416	399.6971	-1.7187	449.7891	-1.6753	193458.0312	-1.7542
003	2019-06-17t0759	1560776485.94	adult	138.0205	92.0497	-113.9974	1240.8725	73.072	77114.3311	242926.5361	3988065.0502	797.354	-0.87509	316.0106	-0.9874	286.3213	-0.52931	0.010652	0.024882	581.8083	-0.70932	719.4388	-0.8017	237323.9219	-1.0047	518.5027	-1.4289	295.0808	-0.5576	274.9467	0.18603	0.010596	-0.027263	425.5362	-1.3962	475.221	-1.4351	222785.9844	-0.53317
003	2019-06-17t1159	1560790888.46	adult	142.0212	96.0504	-109.9967	1222.0044	76.1459	78457.2291	247169.6857	4225696.4496	649.534	-1.2583	321.2186	-0.81562	294.3311	-0.24634	0.01061	-0.016198	512.8483	-1.3522	581.547	-1.4664	242198.8438	-0.7984	495.3071	-1.5664	301.8549	-0.33738	289.1281	0.72501	0.01061	-0.013215	401.1192	-1.6314	442.6441	-1.6817	227598.625	-0.32521
003	2019-06-17t1559	1560805286.48	adult	146.0207	100.0499	-105.9972	1168.1435	79.8288	80653.8936	254544.9524	4568503.539	652.3726	-1.2552	285.3817	-1.8567	263.3116	-1.2282	0.010582	-0.043352	462.5367	-1.8245	552.7727	-1.6041	215748.6094	-1.8187	481.4152	-1.6483	242.8839	-2.1852	226.2514	-1.7379	0.01061	-0.012878	370.9351	-1.9386	418.4048	-1.8688	183134.4531	-2.1745
003	2019-06-17t1959	1560819686.01	adult	150.0205	104.0497	-101.9974	1163.4831	71.8819	70332.6806	221624.1887	3525425.3877	716.5313	-1.0838	286.9849	-1.8021	234.2235	-2.1579	0.010695	0.066518	553.9944	-0.93086	640.5042	-1.1619	214664.7031	-1.8555	788.2455	0.47816	302.0059	-0.32436	268.0709	-0.12606	0.010624	0.0010686	505.239	-0.42483	606.7623	-0.24269	227410.4375	-0.32522
003	2019-06-17t2359	1560834086.19	adult	154.0206	108.0498	-97.9973	1168.1615	82.8328	75433.8978	237902.6682	4174478.7277	661.284	-1.2228	279.1985	-2.0246	240.3427	-1.9569	0.010624	-0.0022374	534.9825	-1.0961	598.1794	-1.3574	210236.4688	-2.0223	443.0159	-1.8867	251.9162	-1.9186	232.7705	-1.5609	0.010624	0.0013091	376.3117	-1.8307	421.1875	-1.8101	189692.9219	-1.9183
003	2019-06-18t0359	1560848486.5	adult	158.0207	112.0499	-93.9972	1132.4556	74.4787	69682.9735	219587.2774	3583514.4451	599.9418	-1.3766	300.4147	-1.3887	275.296	-0.83068	0.010667	0.039226	474.8305	-1.6521	558.4937	-1.5378	225311.0156	-1.4223	445.9912	-1.8462	288.1983	-0.75771	279.131	0.26923	0.010624	0.0015052	386.5299	-1.6847	418.9403	-1.8043	217013.2969	-0.75864
003	2019-06-18t0759	1560862886.22	adult	162.0206	116.0498	-89.9973	1088.6146	75.3419	67948.5478	214226.899	3561312.905	776.4127	-0.88491	278.375	-2.0297	224.9469	-2.4582	0.01061	-0.015272	559.9097	-0.81178	675.8353	-0.93111	209894.75	-2.0173	442.9853	-1.8324	265.2413	-1.4758	251.9008	-0.84748	0.010568	-0.052827	373.3337	-1.7854	420.8772	-1.745	200787.6875	-1.4315
003	2019-06-18t1159	1560877286.09	adult	166.0206	120.0498	-85.9973	1188.3684	82.8626	75907.4827	239028.623	4268636.3922	552.8544	-1.4874	268.3813	-2.3159	238.9783	-2.0077	0.010624	-0.0011947	457.0796	-1.7672	512.0985	-1.7319	202091.0781	-2.3149	361.1489	-2.379	236.8244	-2.3582	230.0303	-1.7473	0.010596	-0.025509	312.1626	-2.4152	339.3583	-2.4149	178802.4219	-2.3395
003	2019-06-18t1559	1560891686.29	adult	170.0206	124.0498	-81.9973	1278.0219	75.5827	77328.9288	243414.115	4050912.2404	675.8146	-1.1391	261.9925	-2.498	222.1311	-2.5635	0.010652	0.026611	514.4823	-1.1954	621.7831	-1.1612	196756.3594	-2.5179	360.8123	-2.3425	231.0792	-2.5126	222.4536	-2.069	0.010624	0.0018497	312.9411	-2.3476	345.6129	-2.3096	174002.6719	-2.515
003	2019-06-18t1959	1560906086.11	adult	174.0206	128.0498	-77.9973	685.007	77.4815	44956.1617	142827.7441	2427646.3763	488.8555	-1.6618	253.0928	-2.7492	236.8139	-2.083	0.01061	-0.014204	382.6536	-2.4202	457.2073	-1.9746	190831.9375	-2.738	443.7728	-1.6793	267.8062	-1.2992	261.7835	-0.48105	0.010638	0.015489	352.2007	-1.8344	395.5869	-1.7978	201390.2812	-1.313
003	2019-06-18t2359	1560920486.09	adult	178.0206	132.0498	-73.9973	1096.197	75.1247	66532.9278	209592.7339	3453574.289	512.9765	-1.5936	286.8795	-1.7152	272.1417	-0.90903	0.010596	-0.027567	402.6297	-2.1989	460.9675	-1.9375	216594.0625	-1.6914	333.6212	-2.4334	193.2572	-3.621	184.1981	-3.6101	0.01061	-0.01205	261.9618	-2.7748	285.3429	-2.7179	145715.8906	-3.6176
003	2019-06-19t0359	1560934886.52	adult	182.0207	136.0499	-69.9972	1146.7942	73.9709	67803.602	213590.0268	3399777.0004	572.6211	-1.4177	262.8448	-2.3938	235.0982	-2.1156	0.010582	-0.040922	452.3287	-1.6922	527.6213	-1.5764	198710.6719	-2.3605	355.6049	-2.1956	261.6368	-1.3879	261.0806	-0.50012	0.010554	-0.066568	314.7378	-2.0875	337.0205	-2.1643	198320.7188	-1.3357
003	2019-06-19t0759	1560949286.33	adult	186.0206	140.0498	-65.9973	1107.9795	71.764	64668.6269	203751.2955	3172963.2484	738.6253	-0.91673	271.3069	-2.0923	239.6021	-1.9403	0.010596	-0.027128	506.6333	-1.1383	609.7076	-1.1293	204836.6875	-2.0687	352.4757	-2.1338	254.648	-1.5405	252.351	-0.83456	0.010638	0.014963	306.9284	-2.0756	333.5941	-2.0979	191495.3125	-1.5543
003	2019-06-19t1159	1560963686.25	adult	190.0206	144.0498	-61.9973	983.7769	73.1357	59435.9731	187412.9299	3038737.1003	453.8855	-1.7601	287.6371	-1.5563	277.2602	-0.66637	0.010596	-0.026989	380.8394	-2.275	426.9669	-2.0442	217166	-1.5321	371.8922	-1.8931	268.6364	-1.0283	266.2938	-0.25854	0.010596	-0.026161	315.5296	-1.8726	332.47	-2.0032	202820.5	-1.0083
003	2019-06-19t1559	1560978086.14	adult	194.0206	148.0498	-57.9973	1013.4478	76.3063	62446.2958	196889.5193	3233679.9275	488.205	-1.6482	293.6098	-1.3258	280.2587	-0.53552	0.01061	-0.013227	405.1235	-1.994	448.6589	-1.905	221381.8125	-1.3128	501.7245	-0.80945	263.302	-1.1192	261.0549	-0.4439	0.010695	0.069978	308.6732	-1.8412	328.6507	-1.9299	196949.9219	-1.1762
003	2019-06-19t1959	1560992486.05	adult	198.0205	152.0497	-53.9974	1169.2984	73.491	67678.6164	213068.9338	3378981.8672	489.5818	-1.6339	287.6328	-1.4408	275.1318	-0.66995	0.010681	0.055628	390.5753	-2.0754	421.6012	-2.0193	215436.9844	-1.4828	341.9675	-1.9245	268.3157	-0.88758	268.5271	-0.12296	0.010624	0.0010147	308.7019	-1.7336	323.1112	-1.8735	202041.7031	-0.88973
003	2019-06-19t2359	1561006886.08	adult	202.0206	156.0498	-49.9973	1191.6666	81.5334	80244.4485	252985.2355	4588675.7576	595.8717	-1.283	288.7164	-1.3438	264.8696	-0.96511	0.010681	0.055894	458.2568	-1.3804	533.2967	-1.3954	216248.5625	-1.386	361.0931	-1.6923	265.2438	-0.90644	262.9917	-0.30879	0.010624	0.00083083	314.9757	-1.5684	335.9819	-1.6643	199728.5625	-0.90835
003	2019-06-20t0359	1561021286.91	adult	206.0208	160.05	-45.9971	968.2482	81.5485	64362.093	203109.4178	3593168.4608	503.1894	-1.5658	287.3165	-1.3208	276.1386	-0.55596	0.010638	0.014704	392.5883	-1.9353	450.7097	-1.8017	216061.9844	-1.3303	331.0924	-1.8348	243.2759	-1.5107	242.9878	-1.0695	0.010652	0.028241	284.7424	-1.8131	308.4813	-1.821	182700.1719	-1.5334
003	2019-06-20t0759	1561035686	adult	210.0205	164.0497	-41.9974	1253.1359	82.1397	85844.4061	270414.7271	4985263.0275	523.0047	-1.4862	297.4039	-0.97004	286.3961	-0.17827	0.010596	-0.026192	401.764	-1.7882	445.923	-1.7937	224539.9375	-0.94662	331.604	-1.7466	239.0081	-1.5689	236.5138	-1.2927	0.010596	-0.026547	291.3463	-1.6452	309.2706	-1.7234	180451.0781	-1.552
003	2019-06-20t1159	1561050087.28	adult	214.0209	168.0501	-37.997	1245.7497	78.6712	75429.8192	237665.8097	3840048.5929	479.1707	-1.6151	293.277	-1.0088	284.246	-0.19348	0.010638	0.014899	387.962	-1.8506	431.8059	-1.8316	220544.2812	-1.0187	359.2174	-1.4564	236.3922	-1.5836	234.3099	-1.3429	0.010638	0.014434	288.2488	-1.6059	318.3626	-1.5641	177766.9688	-1.5963
003	2019-06-20t1559	1561064476.21	adult	218.0178	172.047	-34.0001	1289.2976	82.5325	81049.6066	255135.2376	4495004.3088	461.3736	-1.6607	297.6607	-0.80908	288.8559	0.01056	0.010624	0.0012258	386.5369	-1.7998	430.414	-1.8013	224138.5	-0.80812	348.795	-1.4679	245.3544	-1.2333	244.1951	-0.90894	0.01061	-0.013033	292.7381	-1.4774	317.761	-1.4954	184997.1875	-1.2251
003	2019-06-20t1959	1561078876.39	adult	222.0179	176.0471	-30	810.5953	89.487	49071.1071	155996.3318	2519321.3346	502.4851	-1.4984	299.4671	-0.68385	289.201	0.075256	0.01061	-0.012417	405.2206	-1.5595	458.6267	-1.6038	225798.2188	-0.67182	342.5297	-1.4468	237.0685	-1.4289	234.762	-1.2477	0.010624	0.00051283	286.5311	-1.4764	305.1264	-1.5455	178512.5469	-1.4311
003	2019-06-20t2359	1561093276.42	adult	226.0179	180.0471	-26	1264.8585	78.4099	82000.3058	258276.6686	4449551.4681	481.1	-1.5593	292.309	-0.80876	284.1541	-0.033729	0.010652	0.028738	385.0439	-1.6879	416.3215	-1.8063	219524.0625	-0.82946	327.6964	-1.4994	236.3382	-1.3843	234.303	-1.2269	0.01061	-0.0133	287.6748	-1.384	305.3356	-1.4682	178199.0312	-1.376
003	2019-06-21t0359	1561107677.04	adult	230.018	184.0472	-21.9999	1303.2594	81.2164	83379.2102	262516.7069	4562122.6393	435.8639	-1.7154	292.4437	-0.73085	284.5822	0.033225	0.010652	0.028778	377.8447	-1.6933	412.5339	-1.7908	219625.1875	-0.75147	309.4945	-1.5858	228.4635	-1.5741	227.2538	-1.4746	0.010596	-0.027082	272.9347	-1.4955	295.1011	-1.4987	172489.9688	-1.556
003	2019-06-21t0759	1561122076.42	adult	234.0179	188.0471	-18	1286.9633	81.1604	82743.3437	260615.1486	4497582.0143	474.3588	-1.5541	294.89	-0.58966	289.7709	0.25165	0.010596	-0.025932	372.2462	-1.683	411.9113	-1.7564	222641.9844	-0.56716	338.1892	-1.257	242.0972	-1.0526	241.177	-0.86485	0.010582	-0.040829	290.5608	-1.181	313.8332	-1.2189	183025.4844	-1.0215
003	2019-06-21t1159	1561136474.87	adult	238.0174	192.0466	-14.0005	1274.5223	81.3622	81392.1346	256258.9618	4457336.5748	472.2136	-1.5477	286.9173	-0.73389	279.5652	-0.018905	0.010568	-0.053042	377.2969	-1.5691	422.7295	-1.6519	217196.4062	-0.69143	328.6089	-1.2659	236.537	-1.1662	236.1299	-1.0306	0.010596	-0.027375	283.4234	-1.1925	308.3863	-1.1949	178585.4062	-1.1459
003	2019-06-21t1559	1561150877.1	adult	242.0181	196.0473	-9.9998	735.0717	86.2771	48520.1724	154111.4661	2756002.6303	464.3924	-1.5657	282.3705	-0.7829	274.4515	-0.12577	0.01061	-0.012184	367.204	-1.6013	410.8578	-1.6832	212907.375	-0.7721	352.7216	-0.95687	238.5943	-1.0225	237.3997	-0.93587	0.010596	-0.027525	289.2631	-1.0203	310.1703	-1.0879	180138.6875	-1.0013
003	2019-06-21t1959	1561165276.93	adult	246.018	200.0472	-5.9999	721.4972	85.5332	48119.7976	152817.6328	2728454.6913	494.3916	-1.4221	287.7817	-0.56104	281.5287	0.15287	0.010638	0.015269	374.354	-1.4647	429.889	-1.5229	216411.8438	-0.57045	331.7403	-1.0736	238.8726	-0.9372	237.8159	-0.87567	0.010596	-0.027691	287.2747	-0.95499	297.1057	-1.1549	180348.8125	-0.91546
003	2019-06-21t2359	1561179676.58	adult	250.0179	204.0471	-2	1137.0488	81.0314	77195.8154	243404.1735	4365132.0247	447.4904	-1.6161	285.4363	-0.54988	277.9828	0.09711	0.010596	-0.025664	380.0949	-1.3404	426.1135	-1.5022	215504.4219	-0.52837	330.99	-0.99515	239.8349	-0.82582	240.7366	-0.70877	0.010638	0.013139	286.7794	-0.86377	308.9004	-0.9186	180355.875	-0.83729
003	2019-06-22t0359	1561194076.47	dead	254.0179	208.0471	2	701.7834	84.2205	47075.6862	149572.9747	2650762.9455
004	2019-06-11t1158	1560272444.33	egg	-1.9923	-51.9605	-262.0103	184.769	24.6599	2931.0883	9288.2584	44140.0318
004	2019-06-11t1557	1560286788.59	larva	1.9923	-47.976	-258.0258	156.6695	39.3228	3492.0752	11450.7318	78694.4415
004	2019-06-11t1957	1560301188.54	larva	5.9922	-43.976	-254.0258	158.9956	36.836	3493.5033	11342.0284	74512.8809
004	2019-06-11t2357	1560315589.22	larva	9.9924	-39.9758	-250.0256	159.0341	37.0147	3493.3799	11354.9272	74692.2524
004	2019-06-12t0357	1560329989.24	larva	13.9924	-35.9758	-246.0256	158.998	36.8579	3518.065	11426.2171	75063.207
004	2019-06-12t0757	1560344389.76	larva	17.9926	-31.9757	-242.0254	307.8776	31.8741	7856.1442	24858.3898	169229.7278
004	2019-06-12t1157	1560358788.95	larva	21.9924	-27.9759	-238.0257	350.8943	31.0278	6798.1095	21456.4362	121691.519
004	2019-06-12t1557	1560373189.17	larva	25.9924	-23.9759	-234.0256	470.6194	39.5427	14104.9551	44512.7979	362994.1247
004	2019-06-12t1957	1560387589.15	larva	29.9924	-19.9759	-230.0256	629.0118	51.1757	21053.4194	66470.3886	623389.7568
004	2019-06-13t0920	1560435758.86	larva	43.3729	-6.5954	-216.6451	743.1339	55.7442	32836.1754	103533.0013	1222258.5045
004	2019-06-13t0956	1560437919.21	larva	43.973	-5.9953	-216.045	968.2652	63.2611	49088.1574	154628.2605	2108591.9349	925.7889	-0.5742	374.4084	-0.2586	335.4641	-0.15831	0.010596	-0.029732	749.9671	-0.077179	860.0676	-0.46082	282678.375	-0.23795	848.0507	-0.77036	371.6205	0.13956	306.3159	0.74293	0.010596	-0.028168	733.6225	-0.46034	796.2438	-0.7007	280573.5	0.15938
004	2019-06-13t1356	1560452303.69	larva	47.9687	-1.9996	-212.0494	1065.8137	71.6764	57222.2713	180213.9448	2679153.656	854.3159	-0.73129	410.4715	0.3534	376.8405	0.57451	0.010624	-0.0025558	664.6215	-0.66454	747.8093	-0.84504	309085.0625	0.35655	651.9105	-1.3466	332.2168	-0.59608	290.026	0.26624	0.010681	0.0538	552.246	-1.3837	605.0519	-1.4258	248830.375	-0.62768
004	2019-06-13t1756	1560466700.79	adult	51.9679	1.9996	-208.0502	1034.5127	71.1588	61788.4234	194814.037	3077717.5912	1108.3621	-0.16303	401.2762	0.16132	347.4806	-0.0059173	0.010624	-0.0026746	859.1438	0.70594	991.0564	0.020319	302161	0.16464	1163.6578	0.26112	371.4358	0.17978	269.7143	-0.35069	0.010667	0.039627	837.4965	0.18725	1068.7442	0.45912	278576.8438	0.15258
004	2019-06-13t2156	1560481099.7	adult	55.9676	5.9993	-204.0505	1053.3449	71.8159	65751.9989	207340.8044	3401834.6114	1850.5939	1.5292	443.8653	0.94738	368.0258	0.37387	0.01061	-0.016463	982.2989	1.5968	1525.2992	1.9683	334674.4375	0.9616	958.4595	-0.3467	345.5356	-0.32813	261.6464	-0.62119	0.010596	-0.029236	765.86	-0.15472	864.5058	-0.32872	260879.3906	-0.30623
004	2019-06-14t0156	1560495502.82	adult	59.9684	10.0002	-200.0496	1160.9769	78.2801	75945.4755	239282.7251	4193251.3507	758.4174	-0.95685	370.9422	-0.4763	357.7116	0.14734	0.010624	-0.0029192	592.3681	-1.1695	649.5668	-1.2034	279319.5	-0.47225	678.2555	-1.2461	327.2836	-0.71259	278.6022	-0.11996	0.010652	0.025201	585.0932	-1.1802	650.9343	-1.2159	245790	-0.72759
004	2019-06-14t0556	1560509903.05	adult	63.9685	14.0002	-196.0495	1183.379	79.5572	78251.0237	246581.5311	4361241.9488	786.1737	-0.89696	371.9608	-0.49354	344.232	-0.16047	0.010753	0.12161	630.0937	-0.89591	713.2323	-0.97053	276738.8438	-0.57823	930.9447	-0.36483	391.3234	0.72106	308.3758	0.81904	0.01061	-0.016201	783.7206	0.076094	888.5051	-0.12875	295057.8125	0.73534
004	2019-06-14t0956	1560524306.75	adult	67.9695	18.0013	-192.0485	1169.6542	74.5533	74903.0496	236059.6332	3994472.4773	1175.7853	0.019453	427.8241	0.62046	375.0289	0.4894	0.010596	-0.030495	911.413	1.1637	1066.5236	0.37819	323007.1875	0.64723	1019.1495	-0.0082581	365.5882	0.17457	294.8297	0.37973	0.010582	-0.043692	719.6801	-0.27267	935.7067	0.15053	276384.6875	0.21244
004	2019-06-14t1356	1560538717.12	adult	71.9724	22.0041	-188.0456	1147.7239	77.3903	73673.2338	232176.0875	3978222.6512	777.3292	-0.92569	386.831	-0.25385	364.3714	0.23968	0.01061	-0.017005	606.4483	-1.0613	704.4641	-1.0076	291670.5625	-0.23831	1008.1106	0.0067598	356.4592	-0.014261	277.019	-0.22683	0.010624	-0.0030433	722.7481	-0.19091	902.4268	0.058396	268413.7812	-0.010051
004	2019-06-14t1756	1560553106.41	adult	75.9694	26.0012	-184.0486	1145.036	84.7077	78923.985	248803.2067	4566356.8752	1167.9061	0.018996	416.0614	0.35929	358.51	0.089133	0.010582	-0.044352	893.4468	1.085	1060.5181	0.40745	314542.4375	0.39935	685.5614	-1.1953	310.7665	-1.1787	256.7653	-0.94933	0.010695	0.065596	551.7371	-1.3918	625.1479	-1.3101	232453.3438	-1.2258
004	2019-06-14t1959	1560560488.29	adult	78.02	28.0517	-181.9981	1070.5756	77.255	71528.0512	225617.7769	3963346.3846	1805.7349	1.5823	511.7442	2.4852	434.9702	1.957	0.010596	-0.030795	1064.9485	2.3867	1406.6774	1.8129	386366.8438	2.5153	985.2526	0.017064	336.9539	-0.48308	266.9197	-0.60854	0.010596	-0.030726	702.7919	-0.22472	845.0344	-0.12581	254400.2188	-0.45303
004	2019-06-14t2359	1560574890.61	adult	82.0206	32.0523	-177.9974	768.5498	75.8872	50046.9622	158462.3339	2691457.0447	1239.2734	0.21045	428.1611	0.66309	353.2986	-0.017997	0.01061	-0.017123	883.9202	1.0698	1075.9993	0.51677	322833.5	0.67912	805.3317	-0.64939	370.2856	0.5074	326.5033	1.5337	0.01061	-0.017358	600.8596	-0.94872	699.1646	-0.84744	279195.375	0.52532
004	2019-06-15t0359	1560589290.32	adult	86.0205	36.0522	-173.9975	1273.2761	80.1817	83786.971	264022.4004	4654776.695	861.0951	-0.71651	313.4631	-1.9186	279.8312	-1.8317	0.010596	-0.030568	578.2354	-1.2096	737.4257	-0.85464	236664.6562	-1.8893	1173.5739	1.0585	362.7921	0.40845	290.8345	0.28503	0.010681	0.051253	756.3051	0.4943	990.078	0.96402	271731.25	0.35705
004	2019-06-15t0759	1560603690.24	adult	90.0205	40.0522	-169.9975	1279.7241	73.9333	77474.2058	243852.8134	4016667.4245	1385.7852	0.56911	393.3831	0.034129	333.2234	-0.33755	0.010667	0.038185	829.6979	0.7747	1018.7499	0.33176	295037.3125	0.0013917	1015.6819	0.48208	358.4137	0.3985	290.1378	0.30547	0.01061	-0.017488	668.6054	-0.11815	781.5907	-0.15307	270243.9375	0.41654
004	2019-06-15t1159	1560618090.78	adult	94.0206	44.0524	-165.9974	1123.6793	84.1415	83938.4723	265357.8895	5075536.8669	1640.9756	1.183	427.094	0.94814	366.7028	0.6877	0.010582	-0.043699	861.3341	1.087	1276.5493	1.4406	322883.0312	0.98923	909.5955	0.095096	357.5288	0.49065	277.3151	-0.11572	0.010695	0.065097	702.9912	0.34439	827.8193	0.26494	267431.5625	0.42383
004	2019-06-15t1559	1560632490.43	adult	98.0205	48.0523	-161.9975	1302.5883	80.4966	87799.166	276584.329	4977942.5614	842.2624	-0.75556	362.5088	-0.51711	327.4165	-0.25909	0.01061	-0.016278	689.1933	-0.20891	760.8637	-0.7204	273331.6562	-0.49817	537.1777	-1.6726	276.3923	-1.8241	233.6969	-1.668	0.010624	-0.003673	462.076	-1.7955	492.6555	-1.8409	208123.4375	-1.8172
004	2019-06-15t1959	1560646890.97	adult	102.0207	52.0524	-157.9973	1244.743	78.3458	86044.4731	271720.2549	4817242.1511	976.9297	-0.43047	357.1341	-0.55166	297.2375	-0.98582	0.010624	-0.0024815	740.2517	0.26117	885.8042	-0.169	268922	-0.54405	950.9296	0.52761	370.2651	1.1046	313.2767	1.3106	0.01061	-0.01714	677.9995	0.41022	787.8787	0.25726	279179.875	1.1219
004	2019-06-15t2359	1560661290.85	adult	106.0207	56.0524	-153.9974	915.9283	87.1913	66208.5057	209545.9821	3952019.4279	959.6948	-0.47245	366.2839	-0.21916	329.0532	0.038116	0.01061	-0.01604	614.4991	-0.71145	798.6641	-0.53006	276178.0938	-0.20134	892.7894	0.33089	356.6386	0.80217	303.5752	1.003	0.010624	-0.0032265	627.1925	0.044886	776.2216	0.29926	268548.9062	0.80468
004	2019-06-16t0359	1560675691.1	adult	110.0207	60.0525	-149.9973	1236.9494	83.1279	87687.1324	276502.4804	5159420.4223	999.4619	-0.37563	393.2382	0.58473	341.2521	0.52172	0.01061	-0.015923	780.5563	0.73739	914.438	-0.0014936	296501.625	0.5982	905.6351	0.51407	379.398	1.5955	313.1473	1.4002	0.010582	-0.043885	707.5044	0.99969	822.4944	0.76369	286824.875	1.643
004	2019-06-16t0759	1560690090.94	adult	114.0207	64.0524	-145.9973	1265.2513	85.608	87623.6865	276116.5689	5072173.5814	908.3824	-0.59755	349.6935	-0.44514	298.9114	-0.60337	0.010624	-0.0021633	647.7208	-0.33218	781.4278	-0.57743	263319.2188	-0.43837	694.4419	-0.61976	267.4391	-1.7189	214.0974	-2.1844	0.010596	-0.03006	531.5614	-0.70314	617.2004	-0.67041	201916.5	-1.6936
004	2019-06-16t1159	1560704490.57	adult	118.0206	68.0523	-141.9974	1274.4947	80.6522	88662.314	279487.9413	5105518.8636	1243.5327	0.22981	353.517	-0.24402	303.8631	-0.34336	0.010638	0.011583	702.0021	0.19911	931.7842	0.12323	265844.8125	-0.25117	687.0763	-0.59488	319.0657	-0.05935	294.9251	0.82254	0.010596	-0.029794	490.0601	-1.0412	592.8471	-0.7748	240894.5781	-0.031115
004	2019-06-16t1559	1560718890.44	adult	122.0206	72.0523	-137.9975	1285.7306	79.8606	85249.988	268495.4909	4756741.5387	717.6841	-1.0666	314.1307	-1.2292	279.9757	-0.97173	0.010667	0.039074	586.4089	-0.77755	661.0945	-1.1016	235598.0156	-1.2512	832.6268	0.37242	353.1163	1.0615	299.1734	1.0201	0.01061	-0.01578	647.5604	0.73799	738.2022	0.45321	266249.6875	1.0772
004	2019-06-16t1959	1560733290.47	adult	126.0206	76.0523	-133.9975	735.3292	85.3556	48641.8526	154467.6143	2678443.441	966.2167	-0.44926	339.9677	-0.44276	293.6109	-0.4644	0.010638	0.011456	600.2895	-0.61346	736.1325	-0.74427	255655.6719	-0.44862	782.9614	0.13595	345.3333	0.88767	298.569	1.0332	0.010596	-0.028908	616.2391	0.49221	693.9925	0.18457	260726.6562	0.91682
004	2019-06-16t2359	1560747690.74	adult	130.0206	80.0524	-129.9974	1285.9265	82.0101	82675.691	260335.5554	4602728.005	1164.1382	0.046902	375.7872	0.63278	310.8593	0.15027	0.01061	-0.016065	728.2996	0.60288	886.7857	-0.024592	283343.5625	0.64686	820.0468	0.43433	389.0101	2.2837	343.0641	2.7257	0.010596	-0.028319	654.8602	0.98462	752.6712	0.72798	293702.625	2.3153
004	2019-06-17t0359	1560762091.11	adult	134.0207	84.0525	-125.9973	1325.5325	80.4811	88436.0923	278546.8263	5030805.921	573.3829	-1.4369	323.4588	-0.80241	300.7903	-0.10904	0.01061	-0.016183	487.4423	-1.6126	523.1789	-1.745	243887.9531	-0.78264	740.6271	-0.019781	324.1134	0.31942	289.1105	0.72073	0.01061	-0.014124	540.9618	-0.18756	599.2866	-0.45784	244381.4844	0.33294
004	2019-06-17t0759	1560776490.58	adult	138.0206	88.0523	-121.9974	1286.428	83.6062	86898.7931	273746.9826	4973025.4511	769.9489	-0.94494	329.3068	-0.60238	294.261	-0.27591	0.010582	-0.043462	612.7401	-0.41615	693.4902	-0.92697	248955.9375	-0.55901	819.2386	0.53933	369.9133	1.7614	324.5372	2.0771	0.010638	0.013748	631.4929	0.84432	721.5278	0.59032	278174.7812	1.7453
004	2019-06-17t1159	1560790893.17	adult	142.0213	92.053	-117.9967	1300.1855	81.7802	86037.0621	270914.9572	4864185.0045	1179.9343	0.11194	403.9518	1.6043	356.8153	1.7588	0.010596	-0.02983	730.0914	0.72436	954.8592	0.35402	304983.625	1.6348	628.2993	-0.68135	316.1918	0.10962	270.5231	0.007319	0.010582	-0.040448	525.7105	-0.26814	586.6823	-0.48301	239041	0.14833
004	2019-06-17t1559	1560805291.08	adult	146.0207	96.0525	-113.9973	1309.726	77.6728	86003.9767	270861.3103	4745150.3106	483.6296	-1.6974	322.9054	-0.75133	315.5986	0.45532	0.010695	0.066436	424.1355	-2.1936	454.1838	-2.0892	241533.25	-0.81108	630.9147	-0.63565	290.9362	-0.67531	260.6953	-0.3925	0.010596	-0.026513	486.8215	-0.66146	555.4396	-0.71284	219656.875	-0.65145
004	2019-06-17t1959	1560819690.67	adult	150.0206	100.0523	-109.9974	1337.813	83.5553	92565.2102	291593.4998	5401962.0626	653.5716	-1.2509	327.2521	-0.61161	291.7921	-0.30234	0.010667	0.038851	542.5476	-1.0411	613.6084	-1.2952	245439.0938	-0.64766	622.2834	-0.66506	328.3416	0.5098	295.1498	0.94455	0.010695	0.069972	517.1516	-0.29256	557.9614	-0.65996	245599.5469	0.43927
004	2019-06-17t2359	1560834090.89	adult	154.0207	104.0524	-105.9974	1364.7602	81.2407	90947.5832	286420.3648	5193016.0949	731.2082	-1.0355	336.0241	-0.34283	307.0564	0.19278	0.01061	-0.015906	550.8805	-0.94313	653.1086	-1.0841	253362.1875	-0.32748	619.9935	-0.64896	316.8408	0.15181	277.1176	0.21044	0.010624	0.0013091	509.3504	-0.34329	579.4296	-0.43967	238581.0938	0.1503
004	2019-06-18t0359	1560848491.18	adult	158.0208	108.0525	-101.9973	904.8199	93.1137	62182.5559	197080.653	3811032.1014	793.36	-0.8546	322.7581	-0.72742	276.9176	-0.77842	0.010582	-0.042898	660.8644	0.13191	726.8307	-0.69805	244005.125	-0.68748	813.379	0.75824	351.3153	1.2642	304.1593	1.277	0.010667	0.042738	608.8734	0.81529	690.2962	0.57218	263486.5	1.2168
004	2019-06-18t0759	1560862890.85	adult	162.0207	112.0524	-97.9974	1398.7731	80.8595	92678.1857	291944.4859	5246254.1393	851.4106	-0.68054	331.5198	-0.45453	275.403	-0.82534	0.010695	0.067291	710.161	0.62515	804.7527	-0.28584	247976.8281	-0.51828	608.2049	-0.64877	303.7074	-0.24251	278.5744	0.23066	0.010624	0.0016416	464.134	-0.76182	533.5523	-0.75036	228691.7031	-0.24404
004	2019-06-18t1159	1560877290.77	adult	166.0206	116.0524	-93.9974	1302.904	83.1724	89585.4036	282194.0855	5183487.8774	759.0018	-0.91886	318.0129	-0.84056	289.3679	-0.36731	0.010624	-0.0011947	535.0811	-1.0234	620.1878	-1.1889	239463.7031	-0.83948	696.9945	0.050545	285.6374	-0.79498	254.4317	-0.75931	0.010638	0.015506	463.3121	-0.71047	581.043	-0.26802	214799.3125	-0.80878
004	2019-06-18t1559	1560891690.96	adult	170.0207	120.0524	-89.9973	1378.8768	83.2863	93467.9175	294317.8823	5387103.095	894.5591	-0.52794	336.3894	-0.28066	298.7433	-0.056261	0.010624	-0.00083718	582.7668	-0.54599	775.1346	-0.38786	253301.25	-0.27988	538.5598	-1.0423	302.3372	-0.2332	283.9127	0.42211	0.010582	-0.039056	437.356	-0.94218	492.6599	-0.99386	228566.9531	-0.19649
004	2019-06-18t1959	1560906090.79	adult	174.0206	124.0524	-85.9974	1275.5291	84.9125	89678.0388	282599.3337	5274832.2243	1237.882	0.46282	351.1275	0.17787	291.986	-0.2682	0.01061	-0.014204	674.8501	0.35314	911.9021	0.3289	264750.125	0.1922	562.1246	-0.80466	305.5047	-0.096292	279.5945	0.23983	0.010596	-0.025525	461.8874	-0.59423	520.0494	-0.67754	230656.0625	-0.072108
004	2019-06-18t2359	1560920490.72	adult	178.0206	128.0524	-81.9974	1086.8617	83.0052	73181.3811	230692.1682	4151582.6377	1186.8248	0.34907	382.024	1.1239	347.5976	1.5825	0.010638	0.013443	609.5334	-0.23862	875.5025	0.17251	287282.0312	1.1083	641.0181	-0.141	321.5507	0.4583	288.9324	0.61524	0.01061	-0.01205	511.0882	0.042284	590.5225	0.040872	242449.2188	0.47083
004	2019-06-19t0359	1560934891.19	adult	182.0208	132.0525	-77.9973	784.6907	84.3265	54823.7439	173663.6448	3245644.7209	810.0715	-0.72194	348.0112	0.13793	306.0933	0.23227	0.010624	-1.9413e-05	632.3924	0.010086	742.7203	-0.47611	262052.4219	0.13767	702.6073	0.41091	310.3838	0.1552	266.4772	-0.28335	0.010652	0.028879	533.7878	0.38691	629.9702	0.49068	233098.2188	0.12798
004	2019-06-19t0759	1560949290.98	adult	186.0207	136.0524	-73.9973	1315.5681	84.994	92361.0887	291043.3502	5409393.2481	808.9208	-0.70746	331.1451	-0.3259	293.752	-0.15133	0.010638	0.013883	573.4545	-0.50816	747.0537	-0.42304	249021.125	-0.33881	637.7379	0.019735	355.4329	1.6319	325.3903	2.0855	0.010596	-0.02605	538.691	0.53611	601.3672	0.33028	268351.8125	1.6627
004	2019-06-19t1159	1560963691.08	adult	190.0207	140.0525	-69.9973	1377.5054	83.051	93153.0897	293321.4683	5351143.4036	870.334	-0.5009	374.168	0.97578	340.6459	1.4225	0.01061	-0.013355	611.5985	-0.10525	763.4247	-0.30393	282122.6875	0.98828	696.8067	0.56769	342.7598	1.2901	310.5148	1.5014	0.010638	0.014852	540.2964	0.65228	630.6237	0.69837	257755.375	1.2767
004	2019-06-19t1559	1560978090.85	adult	194.0207	144.0524	-65.9974	1317.4405	81.7344	86687.5172	273016.342	4909356.1091	789.518	-0.72234	350.4356	0.32225	310.608	0.46192	0.010582	-0.040459	570.4811	-0.44336	704.4979	-0.57262	264929.3438	0.36162	633.3698	0.18987	317.7107	0.57209	295.1575	0.90818	0.01061	-0.012596	472.6971	-0.0035824	549.5373	0.069632	239553.8594	0.58518
004	2019-06-19t1959	1560992490.73	adult	198.0206	148.0524	-61.9974	1420.1671	81.2407	93746.5832	295168.6121	5215409.2685	607.4241	-1.2656	346.0366	0.23951	317.665	0.72477	0.010652	0.028031	525.6083	-0.81166	570.7601	-1.2361	259873.4531	0.21229	519.8297	-0.57063	318.0748	0.65118	304.1703	1.2861	0.010596	-0.026291	449.7378	-0.15505	488.9873	-0.3713	240146.5	0.67748
004	2019-06-19t2359	1561006890.75	adult	202.0206	152.0524	-57.9974	1340.4852	82.0104	90966.4032	286429.9499	5258915.3995	845.3878	-0.48545	344.1749	0.24067	299.3537	0.16196	0.01061	-0.012825	661.5383	0.52196	795.7218	-0.0019019	259507.9062	0.25332	429.6163	-1.1661	292.9074	-0.050183	287.2326	0.65053	0.010681	0.055879	377.9761	-0.85716	411.5345	-0.97377	219387.625	-0.09916
004	2019-06-20t0359	1561021291.57	adult	206.0209	156.0526	-53.9972	1015.598	94.0861	74003.1792	234140.4295	4505792.8753	935.4758	-0.15496	368.4034	0.98371	325.0744	1.0407	0.01061	-0.012674	624.8033	0.23762	776.3891	-0.053487	277776.125	0.99687	496.7974	-0.55089	313.8065	0.67162	303.6364	1.3292	0.010638	0.014498	405.6761	-0.43859	445.1079	-0.56212	235982.4844	0.659
004	2019-06-20t0759	1561035690.65	adult	210.0206	160.0523	-49.9974	394.0213	83.2184	20012.4662	64390.2666	958222.9358
004	2019-06-20t1159	1561050092.11	adult	214.021	164.0527	-45.997	1385.0619	81.8226	90928.7527	286328.1804	5077733.7627	785.8853	-0.56583	324.0867	-0.14142	287.3154	-0.093899	0.010652	0.028642	547.6966	-0.34935	650.2101	-0.62904	243389.0938	-0.16487	441.2242	-0.80003	284.5097	-0.075218	278.93	0.43303	0.01061	-0.012944	367.1644	-0.67843	411.2816	-0.67818	214520.3438	-0.064034
004	2019-06-20t1559	1561064480.95	adult	218.0179	168.0496	-42.0001	1406.8497	82.3785	93793.0977	295267.2794	5315192.5623	1008.6216	0.25761	350.2664	0.66493	298.3935	0.31886	0.010681	0.056275	648.7924	0.67584	787.578	0.19248	262349.5	0.6137	426.0818	-0.83594	287.1532	0.092429	282.9156	0.64139	0.01061	-0.013033	354.7718	-0.73051	387.6276	-0.81342	216513.5312	0.10417
004	2019-06-20t1959	1561078881.11	adult	222.018	172.0497	-38.0001	1378.7367	85.1603	89937.6401	283180.8536	5018210.5317	584.4099	-1.2038	324.3778	0.010714	307.3189	0.65867	0.01061	-0.012417	460.8523	-1.0319	501.1007	-1.3633	244580.8438	0.023838	368.0672	-1.2333	268.2415	-0.42837	267.342	0.064432	0.01061	-0.013158	316.5329	-1.106	340.7436	-1.1893	202254.125	-0.41787
004	2019-06-20t2359	1561093281.18	adult	226.018	176.0497	-34.0001	1276.1837	82.9194	86572.6778	272767.4112	4934213.5511	624.3898	-1.0301	288.3745	-0.91791	265.8085	-0.62215	0.010596	-0.026019	492.3713	-0.66481	587.4992	-0.82301	217722.7188	-0.89586	329.7539	-1.4818	253.5424	-0.82535	252.6502	-0.48358	0.010596	-0.026934	303.4079	-1.1845	321.0542	-1.3069	191424.5312	-0.80472
004	2019-06-21t0359	1561107681.76	adult	230.0181	180.0499	-29.9999	1272.2734	83.5681	84969.7988	267645.4534	4796238.4635	611.0314	-1.0498	308.6757	-0.2828	286.503	0.094593	0.01061	-0.012344	491.3571	-0.60558	569.6247	-0.87456	232741.5	-0.27025	526.3688	0.31442	250.0896	-0.86264	249.8744	-0.55237	0.010652	0.027672	296.7013	-1.1855	310.7815	-1.3334	187817.3125	-0.88562
004	2019-06-21t0759	1561122081.14	adult	234.018	184.0497	-26.0001	1233.0357	82.9579	82633.627	260364.4665	4644275.0774	886.2351	0.05919	314.6763	-0.046162	272.4194	-0.30056	0.01061	-0.012297	550.9333	0.038518	699.3652	-0.052677	237265.9375	-0.03307	416.4061	-0.55384	269.3396	-0.14432	267.051	0.19692	0.01061	-0.013597	323.9645	-0.73181	365.7045	-0.65553	203082.0312	-0.13255
004	2019-06-21t1159	1561136479.6	adult	238.0175	188.0493	-22.0005	1222.7252	81.8621	77418.9384	243852.6426	4191872.4898	709.1008	-0.58928	317.4251	0.10019	284.6732	0.14305	0.01061	-0.012246	539.9099	0.0065145	645.9889	-0.30635	239338.5625	0.11374	348.8087	-1.0792	244.3111	-0.90333	242.7856	-0.75557	0.010638	0.013636	290.7093	-1.0911	309.6152	-1.1811	183721.9062	-0.91503
004	2019-06-21t1559	1561150881.86	adult	242.0182	192.0499	-17.9999	1120.0464	82.8775	73374.1191	231197.1032	4105916.8942	803.47	-0.14564	320.5337	0.25593	285.4109	0.22051	0.010695	0.070392	575.1517	0.42566	733.3828	0.29494	239759.2031	0.20042	317.2077	-1.2949	237.9613	-1.0442	237.1589	-0.94589	0.010624	-0.00022081	280.6852	-1.144	301.667	-1.1867	179184.875	-1.0449
004	2019-06-21t1959	1561165281.69	adult	246.0181	196.0498	-13.9999	1060.0632	82.6405	69989.6448	220684.1667	3913980.699	879.4743	0.25111	300.9186	-0.20488	267.1755	-0.29922	0.010624	0.0015616	518.2726	-0.05321	647.796	-0.16199	226591.6875	-0.20311	320.5904	-1.1831	248.5206	-0.60078	248.8781	-0.41166	0.010596	-0.027691	297.4823	-0.80187	314.1779	-0.94912	187633.0469	-0.57785
004	2019-06-21t2359	1561179681.39	adult	250.018	200.0498	-10	1084.3069	82.197	70165.7931	221187.8113	3864315.0578	968.3287	0.73763	315.2004	0.25412	277.1425	0.070721	0.010624	0.0016424	572.1637	0.55538	797.1155	0.85891	237345.8906	0.25717	333.8245	-0.96634	244.4229	-0.66321	243.245	-0.60272	0.010596	-0.027871	293.5659	-0.75748	312.3352	-0.87546	184539.2812	-0.6402
004	2019-06-22t0359	1561194081.24	adult	254.018	204.0497	-6	1061.098	80.9871	68539.6137	216030.6586	3767698.6595
004	2019-06-22t0759	1561208481.3	adult	258.018	208.0497	-2	1010.823	80.461	63102.0226	198870.6193	3399181.256
004	2019-06-22t1159	1561222881.45	dead	262.0181	212.0498	2	1007.0949	82.1683	63794.5374	201075.5403	3484583.5074
005	2019-06-11t1158	1560272448.79	egg	-1.9923	-55.96	-238.0101	110.9679	30.1883	2081.3371	6775.1229	38284.8254
005	2019-06-11t1557	1560286793.08	larva	1.9923	-51.9755	-234.0256	248.307	69.9424	11533.8435	38336.7295	486210.6425
005	2019-06-11t1957	1560301193.06	larva	5.9923	-47.9755	-230.0256	170.5605	112.8021	10994.632	40714.2288	722262.4454
005	2019-06-11t2357	1560315593.67	larva	9.9924	-43.9753	-226.0254	556.1227	40.7775	13702.6887	43643.0141	308939.3483
005	2019-06-12t0357	1560329993.68	larva	13.9924	-39.9753	-222.0254	557.5954	37.7471	15980.4051	50793.4878	371374.3767
005	2019-06-12t0757	1560344394.17	larva	17.9926	-35.9752	-218.0253	555.3968	40.7136	13665.2648	43523.2413	305521.1523
005	2019-06-12t1157	1560358793.43	larva	21.9924	-31.9754	-214.0255	561.1499	40.032	13921.0043	44305.5252	311553.0436
005	2019-06-12t1557	1560373193.64	larva	25.9924	-27.9753	-210.0254	419.2161	44.7555	14478.9285	45770.1021	431648.9713
005	2019-06-12t1957	1560387593.66	larva	29.9924	-23.9753	-206.0254	835.2748	57.8842	35439.235	112006.1637	1325918.0775
005	2019-06-13t0920	1560435763.31	larva	43.3729	-10.5949	-192.645	852.0411	60.6879	39896.0847	125759.3705	1601973.2445
005	2019-06-13t0956	1560437923.74	larva	43.973	-9.9947	-192.0448	1069.9078	69.1202	53659.3933	168905.8445	2401614.7712	636.4247	-1.2054	319.2276	-1.233	301.949	-0.76691	0.010624	-0.0024308	545.3659	-1.4894	602.3713	-1.3454	240378.4062	-1.2299	805.2324	-0.89693	308.7697	-1.0236	241.7194	-1.0987	0.010652	0.026583	642.5134	-0.92483	730.1531	-0.95219	231886.0625	-1.0369
005	2019-06-13t1356	1560452308.23	larva	47.9687	-5.999	-188.0491	943.8315	68.786	50773.661	159936.4407	2365710.7938	1592.1179	0.9008	413.2699	0.40402	370.7434	0.46048	0.010681	0.052483	880.7045	0.84045	1259.9544	0.94325	309539.125	0.36745	1124.2064	0.089655	340.4435	-0.43834	246.8186	-0.99403	0.010582	-0.042142	844.8792	0.16413	973.3546	0.020171	257375.2812	-0.41019
005	2019-06-13t1756	1560466705.33	larva	51.9679	-1.9998	-184.05	1457.4643	75.1906	83122.5431	261779.8316	4035113.4429	1947.741	1.7191	472.1558	1.4752	415.2841	1.3015	0.010638	0.01103	915.0337	1.0988	1474.8957	1.7392	355061.1875	1.4664	828.6608	-0.7885	330.2776	-0.63898	266.82	-0.4371	0.01061	-0.015269	664.8032	-0.76227	750.274	-0.83314	249029.3125	-0.62755
005	2019-06-13t2156	1560481104.24	adult	55.9676	1.9998	-180.0503	1172.6533	73.1951	64913.1491	204388.3352	3076441.7816	1968.3141	1.7967	424.4713	0.5787	363.1463	0.27675	0.010624	-0.0027945	816.3765	0.41962	1460.5758	1.7343	319626.875	0.58192	1053.9358	-0.037971	376.3618	0.30927	308.3483	0.80658	0.010724	0.094774	711.6225	-0.46544	980.925	0.16041	280765.9062	0.23944
005	2019-06-14t0156	1560495507.26	adult	59.9684	6.0007	-176.0494	1414.971	80.2996	79811.6571	251161.2532	3975806.5679	1462.9072	0.66463	457.065	1.2041	374.8194	0.49937	0.010596	-0.03022	990.4442	1.6819	1284.0006	1.132	345084.0938	1.2306	1010.1502	-0.13646	322.7121	-0.81107	246.8472	-1.1147	0.010652	0.025201	741.8104	-0.242	917.1654	-0.055174	242356.7969	-0.82572
005	2019-06-14t0556	1560509907.55	adult	63.9685	10.0008	-172.0493	1283.2013	85.362	91981.2454	290103.8827	5532798.6744	759.5985	-0.95892	439.2083	0.85453	416.7307	1.3845	0.010596	-0.030353	657.3107	-0.69903	727.5688	-0.91677	331602.2812	0.88098	702.4164	-1.1566	321.1725	-0.85801	264.9875	-0.57458	0.010624	-0.0025329	588.6701	-1.1484	639.8949	-1.2564	241842.9375	-0.85363
005	2019-06-14t0956	1560524311.3	adult	67.9695	14.0018	-168.0483	2058.3714	87.7579	125086.8433	393885.5127	6586588.249	1462.1451	0.69591	428.0738	0.62561	397.6131	0.98886	0.01061	-0.016863	900.5448	1.0843	1227.2359	0.99244	322767.625	0.64068	1252.2355	0.83083	341.5341	-0.39313	262.0847	-0.69948	0.010624	-0.0027957	795.4493	0.22835	1073.2453	0.80152	257175.1406	-0.38882
005	2019-06-14t1356	1560538721.73	adult	71.9724	18.0047	-164.0454	1491.865	91.3248	101294.1675	319162.8107	5921326.6693	2240.335	2.5766	408.9817	0.21642	365.4409	0.26428	0.010596	-0.030637	804.5877	0.40142	1274.3867	1.2139	308781.1875	0.24343	816.2888	-0.71292	338.5784	-0.45841	285.1782	0.049278	0.010681	0.051995	648.4463	-0.7111	750.6113	-0.69411	253595.2188	-0.49808
005	2019-06-14t1756	1560553110.98	adult	75.9695	22.0017	-160.0484	1044.802	89.7914	79833.6375	252173.8766	5066263.518	1145.9641	-0.034242	395.9452	-0.080813	350.1656	-0.11082	0.01061	-0.017125	734.2896	-0.10202	884.2737	-0.29336	298542.6562	-0.064712	1158.3029	0.65961	329.6997	-0.68215	257.154	-0.93582	0.010638	0.010412	730.5917	-0.058783	928.2021	0.26909	247934.1719	-0.68761
005	2019-06-14t1959	1560560492.89	adult	78.02	24.0523	-157.9979	1053.7013	78.3877	70666.7245	222885.447	3958267.5921	1427.3154	0.6581	438.3272	0.85424	374.2747	0.4717	0.010582	-0.044391	936.7722	1.4259	1297.9763	1.3763	331375.375	0.89592	1030.4111	0.19863	399.3352	1.1998	339.1841	1.9378	0.010638	0.010278	731.0765	-0.0066673	891.7231	0.12415	300300.0625	1.1878
005	2019-06-14t2359	1560574895.15	adult	82.0206	28.0529	-153.9972	1094.6312	89.7106	63561.7825	200594.0301	3297464.0219	1769.6606	1.5175	489.1501	2.0553	417.1737	1.6032	0.010554	-0.071434	999.669	1.946	1399.8192	1.8404	370775.75	2.1294	622.2856	-1.4234	334.3072	-0.50984	301.989	0.64926	0.010638	0.010014	522.9125	-1.5892	578.6867	-1.5284	251399.0312	-0.51572
005	2019-06-15t0359	1560589294.9	adult	86.0205	32.0528	-149.9973	1431.6439	89.2916	101503.7086	319575.6557	6218339.596	1394.1493	0.59347	411.2141	0.35946	356.7524	0.16994	0.010624	-0.0032678	765.1681	0.22097	1117.0254	0.71466	309644.1875	0.36292	604.7819	-1.461	293.9113	-1.5844	274.6201	-0.30596	0.010724	0.092917	493.3469	-1.7657	533.4448	-1.7401	219257.8125	-1.6539
005	2019-06-15t0759	1560603694.8	adult	90.0205	36.0528	-145.9973	1147.9671	81.2406	69831.7653	220388.7109	3524790.5807	1669.7711	1.2629	473.3308	1.9324	395.9989	1.3331	0.01061	-0.016707	1037.9585	2.3864	1360.1931	1.7567	356891.4062	1.9447	1038.8423	0.58928	417.4732	2.1357	358.6303	2.818	0.010596	-0.031119	771.6785	0.80265	930.9814	0.77074	315192.2812	2.1682
005	2019-06-15t1159	1560618095.35	adult	94.0207	40.0529	-141.9972	1840.9241	95.1215	121140.42	381249.9229	6913417.0406	1511.7627	0.8693	384.3838	-0.083335	333.3531	-0.21786	0.010638	0.010902	794.0221	0.55946	989.3625	0.23056	289056.625	-0.090764	772.3784	-0.56739	284.6388	-1.6779	247.6448	-1.2073	0.010596	-0.031089	488.4559	-1.6382	699.3989	-0.56156	214902.2969	-1.6475
005	2019-06-15t1559	1560632494.96	adult	98.0206	44.0528	-137.9973	1157.8516	84.5374	80276.0328	253057.9578	4669607.3004	661.1401	-1.1936	362.8826	-0.50793	344.5509	0.21518	0.010568	-0.057067	550.8471	-1.3098	619.3007	-1.3234	274702.0938	-0.45372	751.5052	-0.59396	361.5279	0.72745	340.132	2.2477	0.01061	-0.017341	547.6536	-0.98002	623.4779	-0.96667	272592	0.74489
005	2019-06-15t1959	1560646895.56	adult	102.0207	48.053	-133.9971	1350.3281	82.9341	90433.0779	284796.1349	5218532.1806	945.5927	-0.50622	386.9673	0.19344	354.6878	0.63426	0.01061	-0.01615	629.8215	-0.63341	809.6953	-0.49735	291773.375	0.20935	755.7556	-0.49581	368.3058	1.0456	350.5792	2.6812	0.010624	-0.0034723	585.4234	-0.49696	696.0623	-0.37854	277334.25	1.0481
005	2019-06-15t2359	1560661295.42	adult	106.0207	52.053	-129.9972	1192.1418	87.0236	83785.5551	264044.5323	4992074.7002	633.8331	-1.2623	339.9247	-0.8894	319.1466	-0.24632	0.010624	-0.0023713	505.7389	-1.6106	577.2302	-1.4988	255963.2969	-0.87958	763.0071	-0.37838	337.1473	0.21257	312.9273	1.3461	0.010624	-0.0032265	511.6182	-1.1168	647.3547	-0.62423	253871.9062	0.2156
005	2019-06-16t0359	1560675695.75	adult	110.0208	56.053	-125.9971	1157.263	83.7028	81711.2013	257665.5316	4789917.7559	1170.8223	0.041875	425.0005	1.4078	390.3597	1.9567	0.01061	-0.015923	757.9124	0.54607	1017.4106	0.45548	320450.375	1.4169	934.1382	0.67627	358.2963	0.95463	330.9296	2.0516	0.010596	-0.030289	572.1851	-0.39144	726.9927	0.056819	270513.7188	0.98564
005	2019-06-16t0759	1560690095.6	adult	114.0207	60.053	-121.9971	1232.0377	88.4878	85571.1397	269589.7817	5143173.8312	975.9104	-0.43204	366.7634	0.0060128	328.4677	0.27564	0.010624	-0.0021633	629.3925	-0.49043	836.7295	-0.32858	276172.8125	0.0097271	961.164	0.95339	334.5161	0.32638	286.4129	0.46619	0.010596	-0.03006	577.9094	-0.2177	739.874	0.26361	252559.6094	0.35578
005	2019-06-16t1159	1560704495.17	adult	118.0206	64.0529	-117.9972	1298.1901	85.8336	89663.123	282371.5521	5335454.6107	1386.6896	0.58276	449.8001	2.3502	391.5275	2.3087	0.010681	0.052918	905.7546	1.9939	1226.9986	1.4688	336900.25	2.2739	831.3759	0.27993	350.9062	0.91505	307.9799	1.3023	0.010624	-0.0024927	629.885	0.44339	709.4967	0.13303	264232.4062	0.91678
005	2019-06-16t1559	1560718895.07	adult	122.0206	68.0529	-113.9972	1275.1521	88.9969	94355.0804	297444.5926	5829514.669	1085.0691	-0.15722	423.0346	1.7565	369.5587	1.78	0.01061	-0.01582	832.1109	1.4256	980.2392	0.36965	318968.0938	1.7636	494.987	-1.7157	264.1116	-1.6698	240.2277	-1.1562	0.010667	0.039114	399.0316	-1.9243	436.1793	-1.9346	198083.6875	-1.6992
005	2019-06-16t1959	1560733295.08	adult	126.0206	72.0529	-109.9972	1436.4761	79.0292	89780.7227	282745.3216	4688619.4888	1187.0889	0.099601	397.6048	1.1619	342.2624	1.0492	0.010596	-0.02955	816.0166	1.3517	1036.5161	0.65597	300191.625	1.1874	681.3707	-0.50175	333.1164	0.512	303.2492	1.2071	0.010596	-0.028908	525.6839	-0.48294	639.6471	-0.25	251502.875	0.54036
005	2019-06-16t2359	1560747695.38	adult	130.0207	76.0529	-105.9972	1332.3243	85.526	93938.7306	296075.105	5519334.4287	942.7497	-0.50641	375.7469	0.63164	320.7168	0.46013	0.01061	-0.016065	745.8049	0.76473	880.9088	-0.052317	283313.125	0.64573	710.7042	-0.26136	292.4055	-0.69244	262.0768	-0.30591	0.010596	-0.028319	479.0417	-0.91557	588.5296	-0.59711	220766.1875	-0.66728
005	2019-06-17t0359	1560762095.71	adult	134.0208	80.053	-101.9971	1348.3531	85.9187	94448.735	297475.0756	5656950.1944	1174.5023	0.078221	332.4045	-0.54643	257.3688	-1.4852	0.010667	0.03871	675.1192	0.14625	969.1411	0.3842	249303.375	-0.57785	709.3117	-0.22173	301.1629	-0.3892	264.6711	-0.20201	0.010667	0.040774	504.322	-0.58468	596.2377	-0.48267	225872.2031	-0.42569
005	2019-06-17t0759	1560776495.17	adult	138.0206	84.0529	-97.9972	1361.8369	78.7003	89852.4108	282946.7441	4954076.4417	566.3734	-1.4638	341.1944	-0.25816	331.0336	0.89768	0.01061	-0.016233	479.605	-1.678	540.2261	-1.6669	257260.5781	-0.24082	458.6257	-1.8207	294.1434	-0.58664	281.9115	0.45162	0.010624	4.1552e-05	389.8804	-1.7841	432.408	-1.7872	221489.9531	-0.58648
005	2019-06-17t1159	1560790898.02	adult	142.0214	88.0537	-93.9964	1286.3244	93.4547	96002.9805	302682.6064	6029843.227	1179.1744	0.10997	363.9786	0.43508	322.7771	0.66652	0.01061	-0.016198	669.645	0.14658	940.6346	0.28466	274439.875	0.45111	461.7995	-1.7894	289.242	-0.73062	276.1645	0.22494	0.01061	-0.013215	387.9991	-1.7749	427.8881	-1.8045	218088.4375	-0.71878
005	2019-06-17t1559	1560805295.72	adult	146.0208	92.053	-89.9971	1270.3334	83.7825	87487.4654	275602.3828	5082708.0165	1343.8199	0.55705	410.8794	1.8403	361.7902	1.9426	0.010624	-0.0024549	739.9084	0.84111	1008.0291	0.63577	309392.1875	1.8408	472.4251	-1.7092	288.8866	-0.73972	275.0856	0.16961	0.010652	0.028243	392.7819	-1.6978	430.0989	-1.7701	216953.8125	-0.76417
005	2019-06-17t1959	1560819695.33	adult	150.0207	96.0529	-85.9972	1262.9126	85.3726	87437.3182	275391.5404	5203649.4283	1580.0466	1.2082	395.7292	1.4129	326.21	0.807	0.010652	0.025073	809.6654	1.5313	1299.5267	2.1031	297192.625	1.3837	484.1564	-1.6165	276.1912	-1.142	260.0959	-0.44137	0.010624	0.0010687	390.3664	-1.7002	423.1204	-1.8129	207971.9375	-1.1422
005	2019-06-17t2359	1560834095.52	adult	154.0207	100.053	-81.9971	1287.3452	88.5048	91830.9281	289315.0107	5536228.5911	1149.3676	0.084855	368.8472	0.62856	304.5097	0.11071	0.010638	0.011468	810.0679	1.5501	1022.6799	0.75494	277373.125	0.61613	427.9986	-1.9917	290.3371	-0.69338	282.442	0.42312	0.010582	-0.039596	378.8163	-1.8027	404.2335	-1.9569	219494.8281	-0.65729
005	2019-06-18t0359	1560848495.84	adult	158.0208	104.0531	-77.997	1422.7153	83.2377	91582.807	288260.6423	5111412.3421	494.7482	-1.6605	303.3195	-1.3027	294.5159	-0.21121	0.010638	0.011706	418.0329	-2.1968	459.2822	-2.0327	228096.2969	-1.3128	537.8298	-1.1951	310.9698	-0.028249	299.1369	1.0747	0.010624	0.0015052	418.9614	-1.3201	484.0476	-1.2341	234160.2188	-0.029788
005	2019-06-18t0759	1560862895.48	adult	162.0207	108.053	-73.9971	1297.9507	85.9593	91264.8446	287499.821	5412660.053	979.0314	-0.33277	353.3907	0.19372	314.258	0.43205	0.010681	0.053439	609.2082	-0.34031	791.1049	-0.35415	264689.625	0.1396	449.299	-1.7872	294.6845	-0.5318	286.2138	0.53944	0.01061	-0.01203	384.7468	-1.6567	419.2848	-1.759	222192.1406	-0.52063
005	2019-06-18t1159	1560877295.48	adult	166.0207	112.053	-69.9971	1280.5563	86.0726	92820.9086	292475.1353	5665602.6938	943.317	-0.41051	364.0323	0.52738	309.0565	0.27364	0.010596	-0.028497	626.4416	-0.15223	867.4232	0.053146	274844.375	0.55729	362.7009	-2.3678	255.8732	-1.7482	253.3475	-0.80321	0.010638	0.015506	318.8316	-2.34	340.2317	-2.4072	192416.625	-1.7606
005	2019-06-18t1559	1560891695.6	adult	170.0207	116.053	-65.9971	1400.7772	85.8305	102079.6491	321764.8286	6149296.4746	669.5871	-1.1565	303.0696	-1.2738	271.6463	-0.94303	0.01061	-0.014507	518.4319	-1.1578	598.4905	-1.2787	228514.4531	-1.2609	300.1505	-2.7862	218.6948	-2.9088	217.3141	-2.2773	0.010695	0.070755	259.2744	-2.9538	273.0047	-2.9592	163583.6875	-2.9577
005	2019-06-18t1959	1560906095.46	adult	174.0207	120.053	-61.9971	1407.592	84.5179	94907.4141	298772.4146	5478996.737	1021.56	-0.15079	345.2781	0.0032241	306.3584	0.20457	0.010582	-0.041436	615.6302	-0.20894	796.6983	-0.25472	261030.2188	0.044736	453.6148	-1.6066	267.0782	-1.3224	257.0045	-0.67448	0.010568	-0.052688	354.4745	-1.8087	394.1639	-1.8106	202178.2344	-1.2796
005	2019-06-18t2359	1560920495.46	adult	178.0207	124.053	-57.9971	1180.9104	89.4225	89190.505	282277.907	5492070.3872	2014.1865	2.7343	345.3436	0.029354	300.7367	0.035188	0.01061	-0.013933	666.7494	0.30346	991.2625	0.76174	260389.0625	0.043159	458.5485	-1.5018	269.3106	-1.2028	259.7599	-0.56169	0.010638	0.015329	375.0371	-1.4962	421.4085	-1.4879	202521.5938	-1.2167
005	2019-06-19t0359	1560934895.86	adult	182.0208	128.0531	-53.997	1201.3724	86.048	81534.4918	257106.1504	4659372.3493	1308.2405	0.73784	355.4532	0.35916	311.4436	0.40921	0.010652	0.02743	621.6182	-0.091773	948.5424	0.57671	266945.3438	0.33064	466.16	-1.3651	291.7754	-0.43384	286.7563	0.53124	0.010724	0.098152	368.8398	-1.4764	409.3697	-1.5086	217664.4375	-0.52156
005	2019-06-19t0759	1560949295.62	adult	186.0207	132.053	-49.9971	1204.5984	80.4168	82597.7221	260447.4433	4727993.9721	1452.2299	1.2077	365.2735	0.68154	306.9035	0.28316	0.01061	-0.013494	768.3873	1.33	1201.8814	1.9157	275416.25	0.6946	450.7474	-1.3919	274.2304	-0.9241	270.0509	-0.12694	0.010582	-0.039649	342.3269	-1.6767	375.3204	-1.7195	207318.1562	-0.89197
005	2019-06-19t1159	1560963695.78	adult	190.0208	136.0531	-45.9971	1305.4957	87.1764	93348.8561	294095.3896	5709804.8334	637.1528	-1.206	299.739	-1.2022	266.8617	-1.0091	0.01061	-0.013355	506.8365	-1.0903	557.6194	-1.3684	226003.2188	-1.1892	355.7227	-2.0156	251.9458	-1.5503	249.2709	-0.93601	0.01061	-0.012526	308.8552	-1.9475	340.0953	-1.9341	189967.1719	-1.543
005	2019-06-19t1559	1560978095.56	adult	194.0207	140.053	-41.9971	1332.8457	89.4736	95174.8163	299797.5119	5785138.7062	540.9172	-1.4862	285.7222	-1.5545	264.8029	-1.0435	0.010624	0.00044364	462.3181	-1.4577	500.5508	-1.6348	215148.7812	-1.5525	366.3422	-1.8371	247.531	-1.6094	246.6191	-1.0163	0.010695	0.069978	300.8287	-1.9291	319.3702	-2.0139	185153.2031	-1.6639
005	2019-06-19t1959	1560992495.47	adult	198.0207	144.053	-37.9971	1228.1677	87.6865	89021.6706	280568.138	5458771.5873	651.6058	-1.1275	276.9822	-1.7473	222.7996	-2.386	0.01061	-0.01309	529.4393	-0.7758	597.4833	-1.0958	208844.5625	-1.7343	319.4323	-2.096	228.6218	-2.1151	228.467	-1.7067	0.010624	0.0010148	278.2076	-2.0749	303.2162	-2.0537	172152.1875	-2.1191
005	2019-06-19t2359	1561006895.45	adult	202.0207	148.053	-33.9971	1335.7616	87.8645	97070.6073	305850.4891	5917853.5982	466.7856	-1.6956	257.6223	-2.2322	245.7421	-1.5903	0.010582	-0.040058	384.0933	-2.0744	427.0424	-1.9596	194762.5	-2.2003	332.4406	-1.9123	239.9903	-1.6881	239.6594	-1.2321	0.01061	-0.01284	288.9566	-1.8622	309.3215	-1.908	180952.6875	-1.6812
005	2019-06-20t0359	1561021296.33	adult	206.0209	152.0532	-29.9969	1299.7869	89.0399	93601.3063	294891.6519	5691270.0532	536.1467	-1.4582	258.617	-2.1365	229.4286	-2.08	0.010667	0.042229	454.1997	-1.3588	504.6695	-1.5121	193962.7812	-2.1636	335.8534	-1.7979	248.8856	-1.3371	248.0829	-0.86795	0.01061	-0.01288	298.0215	-1.6622	320.1842	-1.7131	187659.7188	-1.3294
005	2019-06-20t0759	1561035695.35	adult	210.0207	156.0529	-25.9972	1267.1658	90.4777	92231.3222	290699.3753	5646746.1376	509.7018	-1.5306	257.6884	-2.0934	238.8365	-1.7267	0.010624	0.0011135	417.4705	-1.6411	462.461	-1.7038	194039.375	-2.0916	330.1125	-1.7583	239.9171	-1.5407	238.4491	-1.2161	0.010624	0.0007583	285.9733	-1.7069	302.4616	-1.7869	180657.5938	-1.5435
005	2019-06-20t1159	1561050096.96	adult	214.0211	160.0534	-21.9967	1262.2527	91.417	92182.2276	290576.2803	5666790.788	524.5983	-1.4597	261.3282	-1.9082	239.6149	-1.6414	0.010568	-0.053276	432.2154	-1.4347	481.5728	-1.5576	197825.4688	-1.8678	322.4328	-1.7508	242.9123	-1.3792	242.8326	-1.0037	0.01061	-0.012944	286.3339	-1.6284	302.3541	-1.7167	183155.8594	-1.3716
005	2019-06-20t1559	1561064485.67	adult	218.018	164.0502	-17.9999	1250.2745	91.7905	91264.9701	287709.0861	5597470.0627	540.1113	-1.3847	231.8753	-2.6524	209.6076	-2.5511	0.010596	-0.02608	392.8257	-1.7405	461.9007	-1.6255	175065.875	-2.6341	294.6945	-1.9102	235.9405	-1.5319	237.3052	-1.1848	0.010582	-0.040266	273.4367	-1.7098	287.889	-1.787	178371.0312	-1.5046
005	2019-06-20t1959	1561078885.9	adult	222.018	168.0503	-13.9998	1274.7863	89.2322	90915.7905	286478.32	5467306.4415	549.3637	-1.3298	265.961	-1.6181	236.7074	-1.6151	0.010596	-0.026052	443.182	-1.1995	509.718	-1.3145	200800.5625	-1.5977	317.6456	-1.6548	242.3609	-1.259	242.2175	-0.94744	0.010624	0.00051283	290.9628	-1.4217	306.4246	-1.5325	182497.7812	-1.261
005	2019-06-20t2359	1561093285.93	adult	226.0181	172.0503	-9.9998	1257.3292	90.5666	89783.2528	282939.3397	5430611.6503	506.8723	-1.4641	259.6728	-1.7141	243.3259	-1.3433	0.010695	0.07019	390.3561	-1.6373	459.1029	-1.5606	194235.2188	-1.7616	344.8792	-1.3525	242.2639	-1.1918	242.0924	-0.91133	0.010582	-0.040532	280.1906	-1.4789	298.7003	-1.5363	183151.4688	-1.1621
005	2019-06-21t0359	1561107686.53	adult	230.0182	176.0505	-5.9996	1232.0346	92.4687	93067.4774	293494.8606	5880334.6246	464.287	-1.6074	262.0949	-1.5686	248.5005	-1.1195	0.010624	0.0013267	382.0101	-1.6534	430.0681	-1.6886	197357.4844	-1.5684	315.9472	-1.5293	245.5653	-1.0115	244.3642	-0.77701	0.010596	-0.027082	287.7074	-1.3028	302.5697	-1.42	185401.8125	-0.99127
005	2019-06-21t0759	1561122085.93	adult	234.0181	180.0503	-1.9998	1246.1757	95.5939	92677.3191	292097.9767	5856106.7745	478.3489	-1.5384	262.9779	-1.4662	245.0479	-1.1717	0.010738	0.11206	399.5621	-1.4199	449.954	-1.5309	195918.5625	-1.5431	314.083	-1.4737	237.1875	-1.2163	234.6264	-1.1337	0.010596	-0.027231	281.0844	-1.3085	302.4564	-1.3424	179076.5312	-1.1966
005	2019-06-21t1159	1561136484.39	dead	238.0176	184.0499	1.9998	1280.4946	92.0984	91628.5764	288740.9712	5547438.1819	565.4122	-1.1706	275.7092	-1.0403	243.0787	-1.1758	0.010638	0.015133	460.4147	-0.76376	519.9484	-1.066	207333.3281	-1.0501	321.1691	-1.3347	236.0526	-1.1826	236.0142	-1.0354	0.010638	0.013636	280.6496	-1.231	297.249	-1.3197	177511.5312	-1.1942
006	2019-06-11t1158	1560272453.18	egg	-1.9923	-51.9606	-250.0105	204.1341	31.2383	4260.4967	13520.7931	82960.5688
006	2019-06-11t1557	1560286797.5	larva	1.9923	-47.976	-246.026	173.0691	25.8254	3046.1962	9667.3075	49549.7009
006	2019-06-11t1957	1560301197.47	larva	5.9923	-43.976	-242.026	184.5049	26.9061	3437.4256	10905.1734	58858.8408
006	2019-06-11t2357	1560315598.09	larva	9.9924	-39.9759	-238.0258	187.1267	27.3045	3494.1226	11086.8256	60345.8871
006	2019-06-12t0357	1560329998.11	larva	13.9924	-35.9759	-234.0258	187.1276	27.1972	3484.1779	11056.5404	60001.7888
006	2019-06-12t0757	1560344398.57	larva	17.9926	-31.9757	-230.0257	340.2976	33.8617	8761.6431	27718.5691	190381.479
006	2019-06-12t1157	1560358797.88	larva	21.9924	-27.9759	-226.0259	291.5176	30.2016	6235.3578	19691.2219	121154.2567
006	2019-06-12t1557	1560373198.02	larva	25.9924	-23.9759	-222.0259	635.7894	38.4314	19636.5172	61869.3136	509044.6774
006	2019-06-12t1957	1560387598.17	larva	29.9925	-19.9759	-218.0258	564.4179	49.2314	20706.9708	65383.9449	646778.6997
006	2019-06-13t0920	1560435767.96	larva	43.373	-6.5954	-204.6453	1161.4792	72.4367	66448.4153	209401.6592	3172094.272
006	2019-06-13t0956	1560437928.16	larva	43.973	-5.9953	-204.0453	987.9497	64.6282	51945.207	163639.1014	2319232.1261	1878.0082	1.5029	419.1774	0.53198	354.5624	0.18849	0.01061	-0.016099	928.1447	1.1527	1347.1219	1.2111	316059.75	0.54484	1026.8998	-0.24167	394.6729	0.56619	319.32	1.1137	0.010652	0.026583	833.4267	0.048482	953.3898	-0.10273	296399.3125	0.54824
006	2019-06-13t1356	1560452312.78	larva	47.9687	-1.9996	-200.0495	1093.2316	70.0222	54809.3474	172530.0988	2435996.0418	1660.5542	1.0522	471.6709	1.4603	377.1109	0.57957	0.010582	-0.043453	1165.9188	2.8269	1443.1206	1.5828	356583.1875	1.4972	1222.0614	0.38724	414.1196	0.9743	309.3427	0.82967	0.010638	0.012463	929.5385	0.61192	1078.6902	0.43374	311417.9375	0.96531
006	2019-06-13t1756	1560466709.7	adult	51.9679	1.9996	-196.0504	1062.332	67.9452	60865.5936	191809.654	2923832.523	1383.2222	0.45328	447.3268	1.0149	380.791	0.6364	0.010624	-0.0026746	875.4963	0.82088	1162.3756	0.62894	336837.0938	1.0179	1040.3051	-0.12537	387.5054	0.49945	315.5345	1.0172	0.01061	-0.015269	798.8614	-0.025182	948.4403	-0.029035	292179.0938	0.51172
006	2019-06-13t2156	1560481108.78	adult	55.9676	5.9993	-192.0506	1100.7233	84.2146	74647.4968	235533.5429	4228643.3721	916.4512	-0.59311	415.329	0.4049	363.7595	0.28895	0.01061	-0.016463	760.024	0.019816	863.8457	-0.42317	313158.0625	0.4187	1032.4038	-0.10759	418.6606	1.1839	359.259	2.363	0.010624	-0.0019348	841.3151	0.27755	957.7882	0.063198	315251.4375	1.1857
006	2019-06-14t0156	1560495511.74	adult	59.9684	10.0001	-188.0498	1169.472	74.7829	74610.3467	235122.5722	3969358.9319	966.3217	-0.47833	423.8204	0.55545	381.4334	0.63547	0.010596	-0.03022	736.8772	-0.13438	877.7655	-0.36335	319984.4375	0.5807	1275.8362	0.75186	417.9051	1.2397	302.9266	0.64203	0.010582	-0.043144	963.3599	1.0843	1123.859	0.84597	315936.2812	1.2774
006	2019-06-14t0556	1560509911.96	adult	63.9685	14.0002	-184.0498	1336.3998	81.9141	94282.8478	297207.4857	5505695.0584	1094.0709	-0.17907	405.3148	0.17509	342.9305	-0.1882	0.010681	0.051985	835.9662	0.59329	981.0683	0.033807	303580.8125	0.13569	923.5612	-0.39042	360.1569	0.019511	289.9969	0.22872	0.010624	-0.0025329	752.2443	-0.12151	847.729	-0.3137	271198.125	0.022897
006	2019-06-14t0956	1560524315.83	adult	67.9696	18.0013	-180.0487	1246.9959	79.4993	80856.2747	254720.9675	4422809.7192	1367.746	0.47291	474.26	1.5779	403.0113	1.1083	0.010582	-0.044091	965.1988	1.5567	1235.07	1.0224	358540.5625	1.6191	1196.1925	0.62908	386.2502	0.66221	294.0794	0.355	0.01061	-0.016464	848.0411	0.57612	981.8188	0.36878	291232.625	0.67719
006	2019-06-14t1356	1560538726.35	adult	71.9725	22.0042	-176.0458	1274.9701	81.9871	82668.2996	260378.8505	4635942.8213	1345.1945	0.43373	452.8844	1.1485	404.6957	1.1672	0.010638	0.010368	909.8922	1.1788	1181.1646	0.85056	340569.0625	1.1384	766.1987	-0.90085	370.617	0.33742	312.3715	0.96952	0.010624	-0.0030433	660.7423	-0.62501	717.5667	-0.8579	279074.625	0.34105
006	2019-06-14t1756	1560553115.51	adult	75.9695	26.0012	-172.0488	1291.0215	89.9923	92846.6098	292538.8298	5692048.6655	814.9526	-0.83737	330.4657	-1.5134	303.2657	-1.2346	0.010638	0.010248	625.7293	-0.91167	724.0744	-0.93037	248510.1875	-1.5159	750.4298	-0.94077	332.1053	-0.61905	302.0955	0.62636	0.010753	0.12137	641.0211	-0.72635	692.5979	-0.95859	247086.3281	-0.71708
006	2019-06-14t1959	1560560497.47	adult	78.02	28.0517	-169.9982	1216.5927	95.9672	94281.3392	297253.1902	6218430.4809	775.7319	-0.93329	373.9847	-0.57515	341.7544	-0.32412	0.01061	-0.017163	666.3247	-0.60151	742.9773	-0.85296	281984.5	-0.55852	606.6685	-1.5051	296.6563	-1.5702	284.1377	-0.0018339	0.010596	-0.030726	485.1197	-1.9028	544.944	-1.7324	223975.5	-1.5407
006	2019-06-14t2359	1560574899.69	adult	82.0207	32.0523	-165.9976	1177.5371	82.8883	84352.1449	266503.3078	4902157.1207	711.2917	-1.0906	334.2427	-1.4808	303.8956	-1.2719	0.01061	-0.017123	542.4423	-1.5151	650.1285	-1.224	252019.0312	-1.463	702.0061	-1.0863	343.869	-0.2395	301.0891	0.61679	0.010596	-0.03099	599.2893	-0.96162	652.4545	-1.1114	259621.1094	-0.20778
006	2019-06-15t0359	1560589299.37	adult	86.0206	36.0523	-161.9977	1215.6679	82.268	83997.3945	264702.6589	4872290.5693	1178.5975	0.063756	392.4257	-0.078389	334.357	-0.41284	0.010568	-0.057723	817.424	0.62088	1051.263	0.44279	297066.2812	-0.025257	667.5869	-1.1828	330.2929	-0.53181	290.6458	0.27815	0.010638	0.0099215	564.3711	-1.1553	632.2724	-1.1548	248380.2656	-0.53785
006	2019-06-15t0759	1560603699.4	adult	90.0206	40.0523	-157.9977	1189.6648	79.4105	77277.5268	243450.333	4241761.5604	1459.4	0.74894	454.4937	1.4851	383.6249	1.0038	0.010624	-0.0030388	906.5987	1.3698	1186.7106	1.0327	342233.7188	1.4842	777.3506	-0.62103	330.4681	-0.42349	257.586	-0.88866	0.01061	-0.017488	651.8753	-0.2676	723.4988	-0.5123	249172.9219	-0.40461
006	2019-06-15t1159	1560618099.81	adult	94.0207	44.0524	-153.9976	1129.57	93.155	79177.3061	249929.1454	4908615.65
006	2019-06-15t1559	1560632499.49	adult	98.0206	48.0523	-149.9977	1324.2862	79.0578	84617.3937	266343.812	4657128.2049	869.5063	-0.68967	328.2882	-1.3573	285.0738	-1.4311	0.010638	0.011095	586.0585	-1.0296	779.7255	-0.64005	246872.75	-1.3563	788.0735	-0.40993	321.1407	-0.48297	264.755	-0.52538	0.010652	0.023772	584.4595	-0.62927	693.9152	-0.49598	241176.7031	-0.50359
006	2019-06-15t1959	1560646900.06	adult	102.0208	52.0524	-145.9975	1280.6382	108.9501	98096.409	309686.0505	6436604.587	758.1345	-0.95931	317.1491	-1.5503	286.107	-1.2997	0.010554	-0.070464	583.5269	-1.0084	704.1484	-0.95269	240399.0469	-1.4844	999.616	0.7829	329.7943	-0.11443	274.2508	-0.12329	0.010695	0.065416	634.9989	-0.011152	783.829	0.22921	246686.1094	-0.1765
006	2019-06-15t2359	1560661300.01	adult	106.0207	56.0524	-141.9975	1217.3607	79.7981	79728.7477	251148.9987	4410115.018	770.7744	-0.93039	339.1553	-0.90896	306.6575	-0.6049	0.010568	-0.056829	615.5862	-0.70246	725.4776	-0.85023	256740.5312	-0.8535	725.5659	-0.58299	299.209	-0.93504	260.9561	-0.56027	0.010596	-0.030527	509.9262	-1.1339	603.8453	-0.93603	225902.7656	-0.90697
006	2019-06-16t0359	1560675700.29	adult	110.0208	60.0525	-137.9974	1271.9983	80.0202	83602.8072	263388.9948	4670889.9615	1357.0756	0.49566	383.5945	0.33483	323.1064	-0.0085172	0.010596	-0.029556	728.3425	0.29623	1122.8668	0.92348	289613.875	0.36275	670.7688	-0.8224	306.9571	-0.60454	271.9072	-0.11076	0.010638	0.010715	514.1302	-0.98826	592.8986	-0.9357	230831.75	-0.61366
006	2019-06-16t0759	1560690100.2	adult	114.0208	64.0525	-133.9975	1251.0242	80.195	83536.0813	263150.4341	4702325.0154	660.7908	-1.2044	339.3324	-0.71899	317.9272	-0.037831	0.010624	-0.0021633	520.9314	-1.4269	601.1509	-1.3887	255517.2656	-0.71035	545.4259	-1.4987	276.2436	-1.4504	250.7291	-0.84172	0.01061	-0.016428	449.7615	-1.5599	499.954	-1.5631	208287.6406	-1.4358
006	2019-06-16t1159	1560704499.73	adult	118.0207	68.0524	-129.9976	1151.8352	82.8507	82252.2589	259464.6995	4855359.883	921.3749	-0.56445	361.2108	-0.036716	309.4619	-0.17398	0.010596	-0.029424	626.6704	-0.46445	756.6296	-0.67511	272714.1875	-0.0070612	478.2795	-1.8607	266.1487	-1.6787	252.6884	-0.72964	0.010724	0.094213	399.0314	-2.0077	436.6041	-1.9908	198546.9531	-1.7511
006	2019-06-16t1559	1560718899.62	adult	122.0206	72.0523	-125.9976	1247.7617	89.2041	91912.497	289778.4808	5629278.6966	670.6765	-1.183	303.0549	-1.5328	275.2724	-1.1162	0.010624	-0.0021516	489.7344	-1.6444	565.7809	-1.541	228200.3125	-1.5187	519.139	-1.5663	255.0721	-1.9472	229.1189	-1.5664	0.010652	0.025336	414.1914	-1.7619	491.4808	-1.4974	191559.1562	-1.9649
006	2019-06-16t1959	1560733299.72	adult	126.0207	76.0524	-121.9976	1229.7451	80.8478	81176.5962	255731.2218	4506748.8896	939.1492	-0.51652	355.5163	-0.0098648	301.2189	-0.22771	0.010582	-0.043147	732.2447	0.58861	887.5098	-0.038626	268770.3125	0.033163	442.6393	-2.0003	273.2987	-1.3274	259.1922	-0.42985	0.01061	-0.015275	374.715	-2.1086	411.7333	-2.0725	206067.25	-1.3141
006	2019-06-16t2359	1560747699.94	adult	130.0207	80.0524	-117.9975	1169.1209	81.6293	79454.741	250451.1425	4515435.8033	877.0302	-0.67067	358.048	0.13176	332.532	0.83153	0.01061	-0.016065	565.2645	-0.90453	695.3632	-0.92766	269968.1875	0.14811	539.7082	-1.3493	273.6266	-1.271	250.8684	-0.72548	0.010568	-0.055478	423.4553	-1.5163	489.3977	-1.3974	207135.3438	-1.2247
006	2019-06-17t0359	1560762100.25	adult	134.0208	84.0525	-113.9975	1253.7808	80.306	81957.0642	258129.4577	4534815.5313	1151.8357	0.021089	345.4526	-0.17306	287.2128	-0.53937	0.010624	-0.0025142	713.0721	0.50194	963.3248	0.35643	260125.8438	-0.1686	483.9837	-1.6748	266.159	-1.47	248.8693	-0.79863	0.010624	-0.00045414	407.3627	-1.6356	461.838	-1.5772	200417.75	-1.469
006	2019-06-17t0759	1560776499.74	adult	138.0207	88.0524	-109.9976	1141.0006	84.3813	74174.4021	234039.1904	4099597.9239
006	2019-06-17t1159	1560790902.78	adult	142.0215	92.0532	-105.9968	1369.2574	79.2746	91700.1575	288807.9685	5123466.2043	1045.7004	-0.23485	369.652	0.60103	316.7622	0.4735	0.010738	0.10814	715.0349	0.58044	868.6241	-0.066486	275390.75	0.48797	516.1334	-1.4278	275.4434	-1.1608	254.5082	-0.61046	0.01061	-0.013215	427.3998	-1.3438	493.182	-1.2611	207684.3438	-1.1493
006	2019-06-17t1559	1560805300.31	adult	146.0208	96.0525	-101.9974	1214.7176	78.985	83461.4471	263241.7743	4696186.7334	1143.6141	0.032331	392.7659	1.3067	341.9526	1.3039	0.010624	-0.0024549	715.0812	0.60252	971.3435	0.45527	295752.7188	1.3078	621.3121	-0.7007	292.6962	-0.62001	265.1696	-0.21773	0.010554	-0.067201	461.6586	-0.93876	559.2859	-0.6804	221863.75	-0.55941
006	2019-06-17t1959	1560819699.89	adult	150.0207	100.0524	-97.9976	1292.0989	79.9047	84937.176	267497.6138	4727380.2012	680.7834	-1.1786	323.4981	-0.7226	294.0054	-0.23101	0.010638	0.011332	537.6915	-1.0879	632.4227	-1.202	243270.5938	-0.73277	582.7467	-0.9374	296.0894	-0.51175	280.9623	0.38362	0.010596	-0.026237	438.6899	-1.1637	490.8953	-1.2334	223547.5	-0.48758
006	2019-06-17t2359	1560834100.22	adult	154.0208	104.0525	-93.9975	1319.3873	80.7672	90809.5816	286086.6626	5211288.8104	872.3101	-0.65744	363.8569	0.48087	333.9143	1.0582	0.010652	0.025209	617.601	-0.30132	758.4413	-0.55995	273256.5312	0.45435	565.7404	-1.0284	282.6527	-0.93843	259.0385	-0.5117	0.010582	-0.039596	447.0017	-1.0404	527.2483	-0.89156	213685.4688	-0.9031
006	2019-06-18t0359	1560848500.47	adult	158.0209	108.0526	-89.9974	869.9386	83.3673	61014.4941	193152.8591	3567291.3541	1093.6831	-0.044132	343.5461	-0.11217	300.3885	-0.021938	0.010582	-0.042898	626.5227	-0.19742	783.0552	-0.41758	259720.8125	-0.06976	569.9553	-0.9674	288.181	-0.75827	265.9459	-0.26166	0.010596	-0.025801	442.7361	-1.0528	515.9365	-0.95485	217576.6875	-0.7347
006	2019-06-18t0759	1560862900.06	adult	162.0208	112.0524	-85.9975	1312.6521	80.1867	87630.1296	275975.3627	4913904.9704	774.7186	-0.88953	361.482	0.43354	331.8819	1.0024	0.01061	-0.015272	584.3764	-0.57779	691.05	-0.85496	272557.4375	0.44931	570.1284	-0.92155	282.0344	-0.93737	261.8416	-0.44567	0.010624	0.0016416	434.613	-1.0946	515.1374	-0.91291	212371.875	-0.93852
006	2019-06-18t1159	1560877300.09	adult	166.0208	116.0525	-81.9975	1358.2773	84.3632	94238.535	296780.4139	5511567.5814	1050.1018	-0.11599	346.1736	-0.0034717	299.3405	-0.042662	0.010652	0.026253	722.9414	0.76797	913.4019	0.28413	259976.3281	-0.029675	526.7306	-1.1812	278.6688	-1.0181	262.1199	-0.44803	0.010624	0.0017978	437.2309	-1.0046	498.5016	-1.0012	209837.5938	-1.0198
006	2019-06-18t1559	1560891700.2	adult	170.0208	120.0525	-77.9975	1352.6413	77.7144	89734.2941	282609.3859	4969323.533	844.3485	-0.66823	361.254	0.46042	322.1284	0.70904	0.01061	-0.014507	689.1075	0.46528	790.2504	-0.31163	272385.5	0.47548	635.1946	-0.33544	317.2791	0.24476	297.9742	0.99205	0.010624	0.0018497	479.9632	-0.46088	546.6144	-0.5111	238911.125	0.24305
006	2019-06-18t1959	1560906100.09	adult	174.0208	124.0525	-73.9975	1288.8026	81.7503	88252.5269	277995.429	5084857.5664	1322.75	0.70356	382.0943	1.1025	327.0448	0.88504	0.010638	0.013172	719.3554	0.77556	1157.5166	1.5732	287334.9375	1.0875	484.213	-1.3804	245.8	-2.0014	218.3726	-2.2381	0.010596	-0.025525	407.7081	-1.2068	450.0415	-1.3076	185578.9688	-1.9834
006	2019-06-18t2359	1560920500.04	adult	178.0207	128.0524	-69.9975	1308.617	80.4512	88464.5351	278738.7882	4978943.7237	1087.3103	0.062175	384.7141	1.2042	330.53	1.019	0.010568	-0.054727	720.0643	0.80858	925.8645	0.42886	291228.5625	1.2646	640.0916	-0.14791	318.6726	0.36679	289.1967	0.6259	0.010652	0.029073	525.997	0.21087	591.1485	0.046532	239323.1562	0.3387
006	2019-06-19t0359	1560934900.51	adult	182.0209	132.0526	-65.9974	1333.678	83.6704	91955.4542	289641.9389	5340870.8903	971.3271	-0.24941	351.6645	0.24653	301.0849	0.066637	0.010624	-1.941e-05	653.1486	0.20632	778.2689	-0.29427	264803.3438	0.24616	516.9619	-0.98355	271.4337	-1.0777	255.7097	-0.71586	0.010568	-0.053041	398.3313	-1.1432	473.8107	-0.92458	205475.2969	-1.0345
006	2019-06-19t0759	1560949300.27	adult	186.0208	136.0525	-61.9975	852.6728	77.0681	52977.7153	167975.2007	2803892.2274	995.1837	-0.15295	371.2793	0.85883	326.3613	0.92599	0.01061	-0.013494	618.4237	-0.084115	793.5218	-0.1841	279944.5625	0.87189	558.2358	-0.58045	284.8995	-0.58827	261.5789	-0.46564	0.01061	-0.012415	437.9199	-0.59945	503.7292	-0.55511	214814.2031	-0.57821
006	2019-06-19t1159	1560963700.45	adult	190.0209	140.0526	-57.9974	652.9998	83.4096	42661.7523	135895.3674	2446642.113	1364.7474	0.99408	376.6213	1.0476	322.4014	0.82126	0.01061	-0.013355	761.8091	1.3071	985.4767	0.84459	283972.5	1.0601	572.6678	-0.3725	304.0753	0.080167	286.3429	0.53938	0.01061	-0.012526	459.8945	-0.25089	516.4543	-0.3361	229272.7344	0.091967
006	2019-06-19t1559	1560978100.26	adult	194.0208	144.0525	-53.9975	1375.9981	82.5145	94367.0318	297242.9974	5437474.3785	557.2703	-1.4359	294.7774	-1.2919	282.4299	-0.46416	0.010568	-0.054022	451.9568	-1.5548	510.126	-1.5849	223146.5	-1.2449	408.9435	-1.5138	264.9516	-1.0679	257.2188	-0.596	0.01061	-0.012596	362.2314	-1.2411	385.9076	-1.4116	199773.5156	-1.0594
006	2019-06-19t1959	1560992500.14	adult	198.0208	148.0525	-49.9975	1408.9513	80.4786	97377.0975	306677.4957	5613313.2341	536.3027	-1.4879	294.1377	-1.2537	272.1394	-0.76807	0.010638	0.014288	462.3643	-1.4035	501.2123	-1.6013	221191.5469	-1.2633	606.0984	0.086046	296.0841	-0.028863	280.2728	0.34138	0.010582	-0.039889	422.345	-0.46163	500.3343	-0.26854	223839.5938	0.0067978
006	2019-06-19t2359	1561006900.26	adult	202.0208	152.0525	-45.9975	1448.4762	81.2451	99699.6588	314022.8857	5733662.3909	583.9567	-1.3211	283.111	-1.5039	258.5125	-1.1729	0.010582	-0.040058	473.7154	-1.2357	532.5634	-1.3993	214031.9375	-1.47	424.3686	-1.2064	258.7782	-1.1066	249.0233	-0.86157	0.010624	0.00083082	360.1545	-1.0584	388.4191	-1.185	194859.9531	-1.1087
006	2019-06-20t0359	1561021301.01	adult	206.021	156.0527	-41.9972	1433.8607	83.8725	92050.5923	289684.689	5205844.8516
006	2019-06-20t0759	1561035700.02	adult	210.0207	160.0524	-37.9975	644.2228	90.1487	39829.2759	126887.3011	2206729.3181
006	2019-06-20t1159	1561050101.81	adult	214.0212	164.0529	-33.997	1424.6381	81.0427	95016.887	299101.8982	5400146.9446	860.0813	-0.312	316.4804	-0.35555	296.4625	0.20285	0.010582	-0.039713	493.0581	-0.86287	658.5623	-0.58304	239259.1719	-0.31922	475.9436	-0.52216	271.4436	-0.48481	259.7417	-0.33068	0.01061	-0.012944	379.062	-0.53859	431.6119	-0.48433	204668.4688	-0.47475
006	2019-06-20t1559	1561064490.39	adult	218.0181	168.0498	-30.0002	830.7051	89.6038	55051.1979	174570.9738	3161483.5123	1339.0464	1.4159	346.3517	0.55524	293.8727	0.17273	0.010667	0.042458	664.4488	0.82364	864.0825	0.61954	259763.7344	0.51749	409.1649	-0.97426	269.6736	-0.46197	265.1511	-0.06988	0.010652	0.028088	343.0551	-0.87157	382.0246	-0.86811	202524.8438	-0.48584
006	2019-06-20t1959	1561078890.64	adult	222.0181	172.0498	-26.0001	1467.5005	81.6654	97735.5334	307635.7056	5540061.7274	1301.1595	1.3732	338.0748	0.39262	296.2919	0.30359	0.010638	0.014961	592.4044	0.2159	728.2355	-0.077465	254232.2188	0.3813	419.0969	-0.80674	269.8783	-0.37584	265.7404	-6.5747e-05	0.010624	0.00051282	341.0327	-0.80349	373.3606	-0.86301	203218.3281	-0.37672
006	2019-06-20t2359	1561093290.65	adult	226.0181	176.0498	-22.0001	1348.989	80.8967	88233.9617	277750.5481	4978783.6907	812.2926	-0.33617	302.9937	-0.51234	264.9705	-0.64903	0.010624	0.0012867	558.972	-0.029936	675.6242	-0.31678	228154.2812	-0.51133	454.1646	-0.41776	272.8445	-0.19829	265.7301	0.046354	0.010681	0.055418	356.8232	-0.50734	391.6162	-0.58275	204360.5625	-0.24595
006	2019-06-21t0359	1561107691.3	adult	230.0183	180.05	-17.9999	1208.1739	81.3635	78747.5647	248025.1863	4404489.9216	708.65	-0.67885	300.3344	-0.51304	267.9282	-0.49884	0.01061	-0.012344	515.158	-0.37751	621.44	-0.57233	226452.1719	-0.50099	466.1205	-0.21346	268.5315	-0.2559	258.5599	-0.19829	0.010582	-0.04068	358.6945	-0.37701	424.8813	-0.13009	203009.8438	-0.2211
006	2019-06-21t0759	1561122090.72	adult	234.0182	184.0499	-14.0001	1178.1396	78.3466	75275.2275	237119.4425	4082260.8101	504.3232	-1.4367	267.8406	-1.3327	251.8022	-0.95671	0.01061	-0.012297	396.4948	-1.4494	438.8811	-1.5965	201951.8281	-1.3228	441.1106	-0.33174	270.536	-0.10442	264.8424	0.10629	0.010624	7.3751e-05	346.6645	-0.42653	386.0322	-0.43475	203713.5938	-0.10455
006	2019-06-21t1159	1561136489.21	adult	238.0177	188.0494	-10.0005	1150.7132	78.8871	73958.766	233183.7479	4014885.4872	652.187	-0.81954	317.3876	0.099171	296.211	0.50888	0.01061	-0.012246	480.6303	-0.56788	585.9265	-0.66834	239310.2812	0.11272	393.3754	-0.66735	264.3389	-0.22598	261.5077	0.018101	0.01061	-0.013741	322.291	-0.65198	351.9951	-0.70582	199311.5625	-0.21419
006	2019-06-21t1559	1561150891.49	adult	242.0184	192.0501	-5.9999	1087.4808	77.4391	67983.9853	214301.7617	3611096.0235	633.1393	-0.85899	293.2075	-0.4879	267.8869	-0.33319	0.010624	0.0014875	448.1569	-0.81219	537.1467	-0.90862	220785.2188	-0.48678	388.7234	-0.61415	260.546	-0.26887	256.3273	-0.14794	0.01061	-0.013891	324.3399	-0.51451	362.5326	-0.47996	196451.6562	-0.25697
006	2019-06-21t1959	1561165291.24	adult	246.0183	196.05	-2	1138.1413	77.1446	71406.3216	224935.1582	3837447.3874	686.7864	-0.58613	306.9935	-0.040175	286.7175	0.3163	0.010667	0.042794	480.7557	-0.42115	606.8066	-0.41799	230245.1562	-0.071266	394.4774	-0.4572	264.6484	-0.038407	260.8	0.08841	0.010596	-0.027691	329.2634	-0.32514	363.9182	-0.34948	199809.5312	-0.013501
006	2019-06-21t2359	1561179690.97	dead	250.0182	200.0499	2	1175.2472	78.1322	75298.9509	237182.0647	4114189.8644	660.639	-0.65285	304.0582	-0.046855	280.1867	0.16634	0.010638	0.01535	478.5487	-0.36861	597.9814	-0.4084	228651.75	-0.055512	404.2088	-0.25093	266.1246	0.10597	260.8172	0.14019	0.010695	0.06833	329.4626	-0.19532	361.3804	-0.2595	199061.2188	0.043964
007	2019-06-11t1158	1560272457.55	egg	-1.9923	-55.9601	-270.0107	153.5425	25.7982	2646.3207	8425.2786	42582.1286
007	2019-06-11t1557	1560286801.86	larva	1.9923	-51.9755	-266.0261	153.5446	23.8272	2506.3918	7963.5612	37721.5845
007	2019-06-11t1957	1560301201.94	larva	5.9923	-47.9755	-262.0261	167.5311	21.2985	2350.5026	7446.6356	30835.7619
007	2019-06-11t2357	1560315602.59	larva	9.9925	-43.9753	-258.0259	153.5419	23.1263	2439.0934	7750.9575	35752.6124
007	2019-06-12t0357	1560330002.58	larva	13.9925	-39.9753	-254.0259	281.7056	33.2555	5576.0433	17673.8509	101892.5558
007	2019-06-12t0757	1560344402.98	larva	17.9926	-35.9752	-250.0258	277.5604	31.148	6149.1877	19440.3118	120408.4316
007	2019-06-12t1157	1560358802.31	larva	21.9924	-31.9754	-246.026	425.466	43.2561	11826.4662	37378.9406	295166.2177
007	2019-06-12t1557	1560373202.44	larva	25.9924	-27.9754	-242.026	608.5242	48.5537	23607.343	74593.2519	758620.2772
007	2019-06-12t1957	1560387602.67	larva	29.9925	-23.9753	-238.0259	615.3526	48.9886	23421.2946	73996.788	752551.9915
007	2019-06-13t0920	1560435772.46	larva	43.373	-10.5948	-224.6454	856.203	56.8931	38120.1458	120092.9731	1437038.9034
007	2019-06-13t0956	1560437932.73	larva	43.9731	-9.9947	-224.0453	569.8912	82.7507	32589.1797	103559.6074	1653473.1198	681.5847	-1.1069	288.2587	-1.7799	258.4375	-1.557	0.010638	0.011274	532.571	-1.5778	602.7318	-1.3442	216770.5156	-1.7835	617.8199	-1.4509	255.4476	-2.0105	207.4103	-2.0768	0.010596	-0.028168	521.5019	-1.5418	588.4541	-1.4914	192862.9219	-1.9958
007	2019-06-13t1356	1560452317.38	larva	47.9688	-5.999	-220.0496	1105.7621	61.2203	50755.4002	159730.1526	2072662.0978	758.5491	-0.94313	363.3879	-0.49821	342.5564	-0.066696	0.010596	-0.029857	627.9035	-0.92028	706.9889	-0.98758	274357.8438	-0.47742	841.5115	-0.77004	297.0841	-1.2697	233.5861	-1.38	0.01061	-0.014912	625.7594	-0.99485	763.0461	-0.80553	224001.4375	-1.2596
007	2019-06-13t1756	1560466714.21	larva	51.9679	-1.9999	-216.0505	1037.7468	62.27	53583.0707	168756.335	2348762.1007	741.4113	-0.98582	398.8393	0.11615	375.2279	0.52913	0.010624	-0.0026747	646.5773	-0.78817	707.0315	-0.9887	300326	0.11948	1328.1525	0.77652	379.0433	0.33112	273.9815	-0.2233	0.010624	-0.0015996	948.7469	0.79893	1196.8148	0.9788	285419.625	0.33325
007	2019-06-13t2156	1560481113.33	adult	55.9677	1.9999	-212.0507	1164.3732	67.8817	63423.8582	199730.8559	2911943.5521	738.226	-0.99803	358.4906	-0.67561	348.959	-0.0056461	0.010596	-0.030095	600.7111	-1.1105	688.6739	-1.0565	270660.4062	-0.65361	941.9957	-0.39993	354.2211	-0.14854	280.4789	-0.045443	0.010624	-0.0019348	735.0162	-0.33142	848.0484	-0.39787	266728.5	-0.14574
007	2019-06-14t0156	1560495516.26	adult	59.9685	6.0007	-208.0499	1074.4726	70.5949	65777.0368	207370.078	3341058.2284	946.0351	-0.52502	428.8654	0.65389	391.6201	0.84508	0.010652	0.024527	765.799	0.072788	891.1925	-0.31392	322077.9375	0.63491	998.1898	-0.17645	352.0686	-0.17865	278.3857	-0.12674	0.010624	-0.0022462	779.9373	-0.013758	913.7337	-0.070135	265107.625	-0.17544
007	2019-06-14t0556	1560509916.57	adult	63.9686	10.0008	-204.0498	1125.0059	68.8588	64537.9094	203456.7564	3040537.9586	1874.0667	1.6396	502.0035	2.1133	425.7066	1.5758	0.010652	0.024393	1018.2763	1.912	1560.3248	2.2059	377004.6562	2.0886	970.2614	-0.22861	359.975	0.015418	278.9852	-0.12498	0.01061	-0.016201	825.7017	0.33965	917.1475	0.0011656	271421.125	0.029556
007	2019-06-14t0956	1560524320.39	adult	67.9696	14.0018	-200.0488	1083.0192	77.1567	66641.1748	210051.7112	3464436.0955	926.9027	-0.56847	405.3985	0.15808	375.462	0.49898	0.010596	-0.030495	714.2758	-0.27677	860.455	-0.40941	306075.875	0.18416	1026.759	0.019137	349.6833	-0.2008	266.8831	-0.54133	0.010681	0.052243	728.8884	-0.21178	906.8239	0.013823	261912.8281	-0.24053
007	2019-06-14t1356	1560538730.94	adult	71.9726	18.0048	-196.0458	1092.1431	72.3731	64805.2955	204171.2368	3240482.3255	1380.3809	0.51797	452.4713	1.1397	420.0055	1.5193	0.01061	-0.017005	877.9205	0.94278	1213.3767	0.97611	341163.3438	1.1551	1447.3361	1.6547	392.5558	0.88237	295.5448	0.40009	0.010596	-0.030344	893.7975	1.0066	1264.5082	1.8531	296379.625	0.91097
007	2019-06-14t1756	1560553120.04	adult	75.9695	22.0017	-192.0489	1289.2898	76.3117	81175.9142	255660.0286	4298472.5988	1000.2341	-0.38782	416.0847	0.3598	383.805	0.69526	0.010568	-0.057912	659.4746	-0.66	885.5611	-0.28824	314976.1562	0.41193	909.0158	-0.31852	333.2651	-0.58863	248.4518	-1.2383	0.010596	-0.030592	755.7877	0.129	850.9731	-0.13333	251615.1875	-0.55965
007	2019-06-14t1959	1560560502.1	adult	78.0201	24.0523	-189.9983	1180.0098	75.9337	74244.0349	233850.602	3956863.8506	1305.8792	0.36151	444.6316	0.9943	410.7712	1.3648	0.010582	-0.044391	787.5162	0.30698	1136.9783	0.72959	336141.5	1.0363	819.4576	-0.64955	344.381	-0.28272	272.1604	-0.42388	0.01061	-0.017094	684.4099	-0.36643	774.8914	-0.50134	259663.25	-0.26489
007	2019-06-14t2359	1560574904.24	adult	82.0207	28.0529	-185.9977	1144.5745	82.4803	77034.4055	242919.5294	4353054.9723	1137.3816	-0.040639	467.3004	1.5565	418.0425	1.6253	0.010667	0.037767	971.2109	1.7306	1099.5232	0.61292	350475.3438	1.5153	874.7532	-0.35585	334.5966	-0.50166	274.5865	-0.33937	0.010681	0.051346	675.311	-0.33694	801.4694	-0.26923	250612.8438	-0.54516
007	2019-06-15t0359	1560589303.95	adult	86.0206	32.0528	-181.9978	1131.7397	80.1219	74411.7905	234523.1013	4111510.177	1251.8127	0.24368	454.1036	1.359	403.8714	1.3961	0.010667	0.037955	875.4959	1.0653	1112.9067	0.69764	340577.7188	1.3176	833.8781	-0.44619	341.8067	-0.19869	292.7562	0.35507	0.01071	0.078992	647.6382	-0.43965	743.1535	-0.49822	255329.5938	-0.27152
007	2019-06-15t0759	1560603703.96	adult	90.0206	36.0528	-177.9978	1227.3214	90.7304	84146.7733	265153.7385	4942943.2971	957.5117	-0.47712	413.0828	0.50188	391.589	1.2158	0.010624	-0.0030388	642.2985	-0.67555	831.8801	-0.44811	311051.3125	0.50451	864.2642	-0.21875	325.3624	-0.57367	257.3834	-0.89609	0.01061	-0.017488	652.01	-0.2664	813.7852	0.046017	245323.2188	-0.55463
007	2019-06-15t1159	1560618104.42	adult	94.0208	40.053	-173.9976	1518.4867	80.3064	95340.6544	300378.612	5056167.4874	724.2894	-1.0426	364.2328	-0.56999	342.9236	0.042019	0.010624	-0.0028027	572.1053	-1.1799	649.7399	-1.2004	274267.3125	-0.56295	853.2926	-0.17673	297.5641	-1.2933	218.0979	-2.2944	0.010596	-0.031089	678.9019	0.12178	784.8315	-0.011719	224660.9062	-1.2627
007	2019-06-15t1559	1560632504.08	adult	98.0207	44.0529	-169.9977	1237.6641	79.2309	83311.2388	262583.8372	4671916.4797	750.7939	-0.97676	368.4312	-0.37169	335.9307	-0.023424	0.010638	0.011095	632.1271	-0.66301	714.469	-0.91803	277060.2188	-0.37723	680.5534	-0.95104	340.7941	0.10605	302.4221	0.86039	0.010596	-0.030972	599.0493	-0.49023	652.9447	-0.76976	257299.5625	0.13715
007	2019-06-15t1959	1560646904.68	adult	102.0208	48.053	-165.9976	1241.9489	79.918	79283.8238	249697.199	4363274.2832	761.9939	-0.94998	349.0463	-0.75365	303.3993	-0.81205	0.010596	-0.029782	620.409	-0.70965	702.9914	-0.95768	263529.9688	-0.72182	1210.0269	1.8862	386.939	1.6069	298.9944	0.78583	0.01061	-0.01714	807.7078	1.6813	1048.1479	2.0595	291751.9688	1.6242
007	2019-06-15t2359	1560661304.59	adult	106.0208	52.053	-161.9976	1214.532	87.6773	81458.801	256679.3777	4640801.1402	1467.9209	0.75948	419.0702	1.123	374.5725	1.3451	0.010624	-0.0023713	737.2296	0.30318	1115.891	0.85772	315559.875	1.12	790.4144	-0.22859	322.0811	-0.24317	263.5879	-0.46374	0.010695	0.065662	620.7321	-0.020048	711.7763	-0.16257	240916.7031	-0.30437
007	2019-06-16t0359	1560675704.94	adult	110.0209	56.0531	-157.9975	1207.1125	75.8794	74307.7976	234006.2034	3910941.2388	1590.4237	1.0642	460.0115	2.3151	397.5189	2.1659	0.010652	0.025192	828.5632	1.143	1271.32	1.5823	345468.625	2.2722	1016.8896	1.1472	380.9929	1.6439	307.5409	1.1948	0.01061	-0.016657	764.1769	1.5823	942.7855	1.6541	287268.6562	1.6609
007	2019-06-16t0759	1560690104.85	adult	114.0209	60.0531	-153.9975	1209.1925	75.3802	73861.3786	232593.7807	3844884.1213	2453.2605	3.189	443.4314	2.0323	386.0216	1.9873	0.010582	-0.043061	801.1794	0.99275	1355.8927	2.0076	335234.125	2.0687	828.2332	0.16936	330.338	0.19899	282.9554	0.33946	0.010582	-0.043656	628.771	0.31502	731.7183	0.20152	249735.4844	0.2415
007	2019-06-16t1159	1560704504.33	adult	118.0207	64.0529	-149.9977	1264.0225	77.4952	79063.0045	248971.3238	4225889.4018	2416.9817	3.1229	441.3549	2.1227	361.9694	1.4145	0.01061	-0.015791	907.7268	2.0113	1484.3587	2.6418	332781.625	2.1275	790.9988	0.035149	294.1754	-0.82104	242.6698	-1.0978	0.010624	-0.0024927	600.2513	0.12876	722.6732	0.23559	221514.0781	-0.81827
007	2019-06-16t1559	1560718904.23	adult	122.0207	68.0529	-145.9977	1360.2645	82.7362	85505.9804	269110.0514	4689567.254	1773.2491	1.5463	423.001	1.7555	354.0862	1.3047	0.010596	-0.029453	848.8276	1.5754	1227.1563	1.5079	319365.75	1.778	685.4911	-0.53753	305.1159	-0.41149	264.0225	-0.2777	0.010624	-0.002111	538.6797	-0.42836	616.4538	-0.50935	229752.2656	-0.40933
007	2019-06-16t1959	1560733304.31	adult	126.0207	72.0529	-141.9977	1242.2483	77.7509	80339.4345	253028.0483	4384111.165	1568.5385	1.0475	412.6325	1.5803	355.0598	1.4473	0.01061	-0.015918	756.2598	0.80738	1246.8639	1.6365	311124.9062	1.5891	764.41	0.0195	319.9292	0.1065	282.9739	0.45375	0.010624	-0.0016056	553.7335	-0.18088	626.7741	-0.35293	240906.6875	0.10789
007	2019-06-16t2359	1560747704.59	adult	130.0208	76.053	-137.9976	1240.5504	77.8013	81864.8531	257964.5986	4504682.0204	1369.3695	0.55984	384.2707	0.87238	332.3404	0.8255	0.010596	-0.029698	742.4	0.73325	1001.1528	0.51496	290124.375	0.89972	813.1128	0.39022	339.5509	0.76	282.1761	0.44648	0.01061	-0.014686	670.5584	1.1543	740.2038	0.62733	256021.4062	0.7744
007	2019-06-17t0359	1560762104.9	adult	134.0209	80.0531	-133.9975	1274.0439	82.2585	82291.2096	259211.4165	4535762.4489	1048.1359	-0.24029	359.4979	0.22884	309.5319	0.16801	0.01061	-0.016183	666.5619	0.066059	896.274	0.036304	271061.4375	0.24494	582.5662	-1.0391	313.9186	0.0046452	290.6179	0.77764	0.010624	-0.00045413	470.8582	-0.94738	536.8554	-0.96627	236380.6875	0.0050172
007	2019-06-17t0759	1560776504.4	adult	138.0207	84.053	-129.9977	1225.9158	80.9098	81259.7283	256110.8733	4489040.6192	852.7842	-0.7338	359.1809	0.26268	316.8362	0.44458	0.01061	-0.016233	640.782	-0.15037	778.4307	-0.51691	270822.4375	0.27881	544.465	-1.259	290.2456	-0.70743	266.8812	-0.12154	0.010624	4.1571e-05	457.877	-1.0444	513.6242	-1.1193	218554.9531	-0.70721
007	2019-06-17t1159	1560790907.52	adult	142.0216	88.0538	-125.9968	1363.0063	78.2258	88895.6869	280038.3936	4898254.6371	743.3651	-1.0159	339.7248	-0.27432	314.8383	0.41176	0.01061	-0.016198	563.0654	-0.87215	694.0815	-0.91762	256152.5156	-0.25762	647.627	-0.55272	290.2479	-0.69926	248.8408	-0.82909	0.01061	-0.013215	549.0151	-0.013145	597.3847	-0.39394	218846.9219	-0.68739
007	2019-06-17t1559	1560805304.93	adult	146.0209	92.0531	-121.9975	1250.7997	79.1426	82047.3592	258385.231	4572334.9347	850.4938	-0.73591	316.5632	-0.93816	278.4136	-0.74196	0.01061	-0.016123	539.5188	-1.0847	630.5406	-1.2215	238688.6406	-0.92224	523.1297	-1.3658	271.9948	-1.2705	247.9108	-0.89188	0.01061	-0.012878	424.4258	-1.3491	479.5476	-1.353	205084.0312	-1.2592
007	2019-06-17t1959	1560819704.62	adult	150.0208	96.053	-117.9976	1326.6757	80.8021	86360.9065	271986.6609	4720405.0616	773.0608	-0.93372	316.9427	-0.91641	281.5646	-0.63199	0.01061	-0.016042	634.0169	-0.16021	720.0512	-0.76781	238974.8438	-0.90138	450.5476	-1.8481	293.7921	-0.58452	286.6906	0.6101	0.01061	-0.012602	376.4294	-1.855	403.8022	-1.9781	221519.2188	-0.57282
007	2019-06-17t2359	1560834104.9	adult	154.0209	100.0531	-113.9975	746.5146	86.7509	49202.53	156244.7271	2767195.0899	724.1567	-1.0544	268.934	-2.3283	244.1202	-1.8352	0.010596	-0.029539	462.2261	-1.7959	600.2648	-1.3471	203045.1875	-2.3049	457.2081	-1.7874	281.6829	-0.96936	273.6094	0.070313	0.010767	0.14004	381.2113	-1.7759	421.8877	-1.804	209290.4219	-1.0891
007	2019-06-18t0359	1560848505.16	adult	158.021	104.0532	-109.9974	1258.3813	81.1245	84925.0174	267606.581	4786939.6389	954.2161	-0.42051	349.1575	0.053913	287.2917	-0.44406	0.01061	-0.015668	676.3257	0.28018	836.783	-0.14956	263264.75	0.069537	749.8743	0.30806	304.3244	-0.24113	272.66	0.0086759	0.01061	-0.012166	490.9915	-0.51017	599.0737	-0.22674	229460.5781	-0.22955
007	2019-06-18t0759	1560862904.69	adult	162.0208	108.053	-105.9976	1334.8437	78.8726	85058.4693	267818.7856	4622163.6202	1772.2947	1.8289	374.3012	0.8135	294.9264	-0.19354	0.010624	-0.0016029	757.3829	1.0768	1137.037	1.3774	281848.8125	0.81506	511.4925	-1.3416	292.6712	-0.59635	269.9718	-0.11706	0.010624	0.0016416	436.6355	-1.0718	472.9316	-1.2855	220381.3906	-0.59768
007	2019-06-18t1159	1560877304.81	adult	166.0209	112.0531	-101.9975	1216.4404	81.4858	81872.5509	257962.1661	4707622.5935	1306.1934	0.59033	391.6045	1.347	327.1329	0.86211	0.010582	-0.042094	851.5671	1.9945	1021.3409	0.82638	296053	1.3946	486.0626	-1.4754	291.2798	-0.61428	274.049	0.034969	0.010582	-0.039108	413.1763	-1.2759	443.3912	-1.4908	220207.4844	-0.5788
007	2019-06-18t1559	1560891704.86	adult	170.0209	116.0531	-97.9975	1342.5603	81.6333	87747.192	276427.18	4804277.3945	746.3188	-0.94213	321.5443	-0.72312	304.4768	0.13137	0.01061	-0.014507	507.1011	-1.2655	659.0907	-0.97308	242444.4219	-0.70959	490.1394	-1.3965	297.2659	-0.39542	278.0436	0.18422	0.010638	0.015558	426.7227	-1.0623	474.0794	-1.1601	223543.9844	-0.40992
007	2019-06-18t1959	1560906104.76	adult	174.0208	120.0531	-93.9976	1356.802	78.3946	87162.5299	274466.4645	4701730.8546	674.3183	-1.1358	323.6161	-0.64355	298.7996	-0.044067	0.010596	-0.027838	523.1245	-1.087	619.374	-1.153	244330.1719	-0.61728	442.7473	-1.6869	262.0061	-1.4842	248.3603	-1.0243	0.010624	0.0017814	380.4137	-1.5154	418.3435	-1.5929	197290.625	-1.4868
007	2019-06-18t2359	1560920504.75	adult	178.0208	124.0531	-89.9976	1320.8631	79.9301	86287.9894	271662.7661	4807989.3639	1341.0748	0.79377	375.614	0.93263	320.1767	0.6771	0.010638	0.013443	750.165	1.0938	1132.2765	1.4795	282461.6875	0.91735	674.6685	0.10995	317.4753	0.32872	282.6323	0.36107	0.010596	-0.025685	533.7186	0.29819	607.4156	0.19359	239693.8125	0.35437
007	2019-06-19t0359	1560934905.26	adult	182.021	128.0532	-85.9974	1297.8558	80.2561	83701.5033	263593.4783	4619753.6472	955.8347	-0.29481	341.0781	-0.068161	295.2753	-0.12549	0.010782	0.15279	622.2134	-0.086144	850.4105	0.07475	253079.9375	-0.2162	510.1487	-1.0347	303.1461	-0.073899	283.8271	0.41358	0.010624	0.0014273	436.0464	-0.71718	470.7649	-0.95218	228269.0312	-0.075254
007	2019-06-19t0759	1560949304.96	adult	186.0209	132.0531	-81.9975	1288.3954	84.2281	88258.904	278066.9515	5064956.08	786.3788	-0.77457	359.7221	0.51767	331.4966	1.0957	0.01061	-0.013494	545.5643	-0.77115	717.523	-0.57489	271230.5	0.53072	736.7943	0.76756	317.3404	0.43288	279.9919	0.2705	0.010596	-0.02605	557.2642	0.74541	644.8904	0.72496	239591.9844	0.45893
007	2019-06-19t1159	1560963705.18	adult	190.021	136.0532	-77.9974	1318.2928	84.8913	86748.7212	273196.6583	4975480.073	851.2632	-0.55856	315.639	-0.73693	271.057	-0.8708	0.010638	0.014022	626.606	0.035866	779.5489	-0.22052	237360.5469	-0.74852	661.9462	0.30367	321.307	0.61913	284.5625	0.46852	0.010582	-0.03976	542.6911	0.67918	628.5979	0.68002	242908.0781	0.65915
007	2019-06-19t1559	1560978104.95	adult	194.0209	140.0531	-73.9975	1358.0972	79.978	89010.5055	280281.9917	4933134.051	656.1757	-1.1321	334.2968	-0.14579	309.4679	0.42445	0.010624	0.00044364	527.4055	-0.8473	628.3929	-0.96897	251725.4688	-0.14607	699.3851	0.69101	339.0947	1.2368	306.0475	1.3399	0.01061	-0.012596	537.0272	0.71712	622.2542	0.7279	255677.375	1.2518
007	2019-06-19t1959	1560992504.86	adult	198.0209	144.0531	-69.9975	1243.6312	86.9695	94602.9078	299950.4259	5749113.9888	744.8712	-0.83609	306.4496	-0.89946	259.7578	-1.1741	0.010596	-0.026724	562.1424	-0.46974	625.7077	-0.94757	231369.4375	-0.87505	606.0521	0.085696	324.1246	0.83826	301.9096	1.1968	0.010596	-0.026291	487.4313	0.26684	520.6582	-0.084475	244714.0469	0.86534
007	2019-06-19t2359	1561006904.99	adult	202.0209	148.0531	-65.9975	1228.7219	83.6221	84889.154	267651.9899	4854776.0808	1622.4045	1.9982	338.5851	0.080972	285.8971	-0.27785	0.01061	-0.012825	581.0767	-0.231	871.2627	0.39923	255293.1719	0.093605	558.5953	-0.17561	332.2246	1.1668	313.9022	1.706	0.010652	0.028282	467.7998	0.15694	519.436	0.012483	249500.6562	1.1403
007	2019-06-20t0359	1561021305.77	adult	206.0211	152.0533	-61.9973	1179.7838	81.9815	78969.5302	249036.4365	4508527.7473
007	2019-06-20t0759	1561035704.73	adult	210.0208	156.053	-57.9976	1398.9437	84.1214	92448.8435	291044.9369	5197280.1683	529.1808	-1.4656	318.3272	-0.37821	309.584	0.5767	0.010596	-0.026192	424.0078	-1.5799	484.4571	-1.5844	240337.0625	-0.35361	484.3821	-0.54841	299.0096	0.29183	280.6754	0.45489	0.010624	0.0007583	417.8661	-0.19148	453.5444	-0.37829	225154.1875	0.29165
007	2019-06-20t1159	1561050106.69	adult	214.0214	160.0536	-53.997	1299.4447	84.4268	82106.0046	258505.1966	4537807.8724	898.5371	-0.18044	336.8401	0.21762	292.3568	0.069657	0.01061	-0.01248	621.6134	0.34536	767.6488	0.017626	253977.4531	0.23087	497.1782	-0.3522	282.5164	-0.1377	269.3148	0.050341	0.010596	-0.026578	400.0044	-0.29246	454.4015	-0.26704	213299.9062	-0.11491
007	2019-06-20t1559	1561064495.17	adult	218.0182	164.0504	-50.0002	1313.0408	82.2901	80688.4429	253939.2711	4395969.3605	1021.4157	0.30247	347.7185	0.59354	308.7542	0.65377	0.010624	0.0012258	592.7518	0.14682	779.6113	0.14801	261832.0156	0.59445	455.1955	-0.59789	291.4412	0.22844	282.0649	0.60733	0.010638	0.014345	383.5418	-0.38412	408.3188	-0.61144	219163.75	0.21595
007	2019-06-20t1959	1561078895.44	adult	222.0183	168.0505	-46.0001	806.554	85.1001	52595.3536	166787.5389	2840399.2134	546.2664	-1.3409	312.4437	-0.32203	292.7017	0.18799	0.01061	-0.012417	457.9347	-1.0595	516.293	-1.2773	235582.5156	-0.30943	452.3384	-0.52888	270.0157	-0.37143	259.9908	-0.23163	0.010638	0.01422	364.8195	-0.50981	405.623	-0.5403	203051.7656	-0.38383
007	2019-06-20t2359	1561093295.37	adult	226.0182	172.0504	-42.0002	1268.621	82.9793	83727.6897	263738.0348	4657659.7693	1033.22	0.47973	329.3742	0.21951	307.455	0.71363	0.01061	-0.012384	495.7184	-0.6329	766.8062	0.20701	248348.1562	0.23305	423.2627	-0.68206	258.1575	-0.67542	250.3896	-0.57517	0.010568	-0.054095	340.4553	-0.71484	382.0625	-0.68079	195425.2344	-0.6319
007	2019-06-21t0359	1561107696.06	adult	230.0184	176.0506	-38	1298.2062	83.354	83804.3769	263850.7824	4678322.4972	773.1866	-0.43363	313.1218	-0.16007	283.5039	-0.0012191	0.010652	0.028778	493.1963	-0.58795	631.2141	-0.51532	235154.4688	-0.18172	421.6432	-0.60316	254.0502	-0.73233	248.0255	-0.62775	0.010652	0.027672	324.7065	-0.82028	366.808	-0.74251	190791.6875	-0.75552
007	2019-06-21t0759	1561122095.45	adult	234.0183	180.0505	-34.0001	1270.9555	84.9802	82222.5682	258962.9279	4565750.6804	747.8181	-0.48296	320.4298	0.11188	286.6039	0.15087	0.010652	0.028825	566.7523	0.19093	701.3033	-0.041186	240642.7969	0.090263	372.5657	-0.94796	253.6823	-0.66636	250.3939	-0.48662	0.010738	0.11076	314.0511	-0.86511	349.6211	-0.8302	188993.3438	-0.75701
007	2019-06-21t1159	1561136494	adult	238.0179	184.0501	-30.0005	1281.49	83.4747	82259.2131	258958.9015	4589067.0358	680.0601	-0.70677	304.868	-0.24311	272.4424	-0.24474	0.010652	0.028877	528.6943	-0.10216	612.4958	-0.5082	228955.875	-0.26381	365.5455	-0.92455	251.6722	-0.65436	249.4296	-0.48101	0.010624	-7.0428e-05	303.8193	-0.90883	332.3692	-0.9259	189509.1562	-0.65486
007	2019-06-21t1559	1561150896.29	adult	242.0185	188.0507	-25.9999	751.6771	86.9443	43411.369	137951.6149	2151352.4209	631.3555	-0.86646	300.346	-0.29359	284.9105	0.2047	0.010652	0.028939	417.746	-1.1086	569.4888	-0.71026	225559.8438	-0.31385	360.3883	-0.88388	248.064	-0.69738	247.2925	-0.52404	0.010681	0.054825	300.6012	-0.85683	329.4685	-0.86386	185799.9062	-0.74301
007	2019-06-21t1959	1561165296	adult	246.0184	192.0506	-22	732.0517	86.3654	43385.9023	138040.4305	2179067.983	658.1688	-0.71047	315.0452	0.17812	296.3982	0.62122	0.010638	0.015269	452.6573	-0.69672	558.4845	-0.71978	236914	0.16938	335.998	-1.0318	241.2421	-0.85457	238.9367	-0.82865	0.010596	-0.027691	297.0728	-0.808	319.179	-0.88882	182137.8125	-0.83254
007	2019-06-21t2359	1561179695.73	adult	250.0183	196.0505	-18.0001	1220.4204	82.9184	83808.6699	264104.8238	4839674.5691	583.8052	-1.0001	307.2748	0.040036	293.0383	0.57001	0.010624	0.0016424	428.8284	-0.85935	505.8703	-0.9946	231377.9375	0.042539	349.8326	-0.80362	244.4088	-0.6637	243.0318	-0.61173	0.010652	0.026881	290.7176	-0.80208	321.3587	-0.76212	183551.0312	-0.68675
007	2019-06-22t0359	1561194095.62	adult	254.0183	200.0505	-14.0001	1182.1571	81.7662	82596.6899	260430.279	4804962.9226
007	2019-06-22t0759	1561208495.77	adult	258.0184	204.0506	-10.0001	1206.2509	82.8974	83146.8286	262055.1339	4815500.4227
007	2019-06-22t1159	1561222895.93	adult	262.0184	208.0506	-6	1153.765	81.8895	80474.4129	253844.7018	4662154.0621
007	2019-06-22t1559	1561237295.78	adult	266.0184	212.0506	-2	1141.8208	81.3822	79098.0823	249499.3582	4554427.4133
007	2019-06-22t1959	1561251696.13	dead	270.0185	216.0507	2	1136.1417	80.9048	78025.8768	246077.3031	4468571.2911
008	2019-06-11t1158	1560272461.95	egg	-1.9923	-55.9601	-266.0108	220.8235	32.3758	5100.4701	16174.4015	105533.2495
008	2019-06-11t1557	1560286806.32	larva	1.9923	-51.9756	-262.0262	153.4528	26.9426	2768.4994	8814.9737	46478.169
008	2019-06-11t1957	1560301206.36	larva	5.9923	-47.9755	-258.0262	184.4379	33.0087	3540.8157	11417.0556	66893.1553
008	2019-06-11t2357	1560315607.11	larva	9.9925	-43.9753	-254.026	175.9311	33.3524	3490.9485	11276.674	66347.346
008	2019-06-12t0357	1560330007.1	larva	13.9925	-39.9753	-250.026	184.4322	32.9082	3522.7734	11374.2214	66474.6527
008	2019-06-12t0757	1560344407.55	larva	17.9926	-35.9752	-246.0259	356.926	34.1635	8629.2634	27288.5543	179487.3893
008	2019-06-12t1157	1560358806.82	larva	21.9924	-31.9754	-242.0261	336.4562	35.9028	9044.8812	28565.7663	214959.9715
008	2019-06-12t1557	1560373206.95	larva	25.9924	-27.9754	-238.026	662.7131	44.7674	21815.6912	68861.2836	639317.8546
008	2019-06-12t1957	1560387607.21	larva	29.9925	-23.9753	-234.026	544.2748	46.9013	19090.3461	60245.094	568578.5646
008	2019-06-13t0920	1560435777.28	larva	43.3731	-10.5947	-220.6454	795.8611	58.6679	37411.65	117982.2851	1493580.6415
008	2019-06-13t0956	1560437937.26	larva	43.9731	-9.9947	-220.0454	889.432	60.0317	45515.7442	143628.3145	1918908.3733	1187.3027	-0.0037593	380.9559	-0.14297	331.8546	-0.22386	0.010652	0.025016	758.2465	-0.020031	1019.0111	0.084796	286097.875	-0.15776	886.729	-0.65602	344.8864	-0.35521	277.4771	-0.07926	0.010724	0.095848	708.9651	-0.58605	818.7268	-0.61515	257285.25	-0.41284
008	2019-06-13t1356	1560452321.98	larva	47.9688	-5.999	-216.0496	1087.3069	66.239	57077.3673	179782.9599	2491922.9077	1067.0437	-0.26072	400.8273	0.17896	342.4445	-0.068788	0.010596	-0.029857	807.7321	0.3322	960.9169	-0.10092	302624.625	0.2014	862.5563	-0.70604	337.9327	-0.48648	261.9393	-0.55299	0.010667	0.039984	712.9597	-0.53362	821.9169	-0.5744	253449.5625	-0.51011
008	2019-06-13t1756	1560466718.73	larva	51.9679	-1.9999	-212.0505	997.4061	68.7796	54670.1742	172237.8403	2556211.1317	1755.2412	1.2874	495.3996	1.9061	441.8777	1.8143	0.010695	0.066216	1033.5211	1.9316	1423.704	1.5573	370558.875	1.8478	1123.3857	0.13494	371.2556	0.17619	296.6038	0.45207	0.010624	-0.0015996	874.2659	0.38942	1023.6717	0.27623	279555.4375	0.17842
008	2019-06-13t2156	1560481117.93	adult	55.9677	1.9999	-208.0508	1117.7623	67.8487	60894.5707	191786.0144	2818002.7562	2030.6168	1.9382	476.6372	1.5704	405.164	1.1131	0.010652	0.024651	977.5276	1.563	1414.85	1.569	357954.5625	1.549	1324.3441	0.83641	427.7262	1.3713	321.1845	1.199	0.010596	-0.029236	1025.9349	1.3352	1235.5945	1.2304	322933.3125	1.3965
008	2019-06-14t0156	1560495520.82	adult	59.9685	6.0007	-204.05	783.5569	80.3619	49318.2211	156130.6436	2602152.4415
008	2019-06-14t0556	1560509921.12	adult	63.9686	10.0008	-200.0499	1150.303	72.8409	69951.9043	220371.8307	3559198.6791	894.3524	-0.64473	404.3545	0.15583	387.4624	0.76081	0.010667	0.038171	733.498	-0.14792	809.8188	-0.60834	303265.875	0.12731	1264.1959	0.78981	403.6375	0.99825	299.9245	0.54759	0.010596	-0.029834	961.6153	1.1929	1152.4562	1.0685	304746.3438	1.0246
008	2019-06-14t0956	1560524324.97	adult	67.9697	14.0018	-196.0488	273.9509	100.4169	17046.9032	56775.8385	1056688.2082
008	2019-06-14t1356	1560538735.58	adult	71.9726	18.0048	-192.0459	492.0059	80.4141	27680.7414	88150.5636	1393041.0289
008	2019-06-14t1756	1560553124.64	adult	75.9696	22.0018	-188.0489	1105.6148	78.0269	69115.8089	217799.4983	3649155.3269	2364.0603	2.9212	489.2722	1.961	402.323	1.139	0.010681	0.05158	1002.0443	1.8949	1593.9421	2.5285	366464.875	1.9053	1184.1698	0.76111	402.8939	1.2376	301.2242	0.59607	0.01061	-0.01696	931.1331	1.4359	1087.0717	1.0969	303782	1.2538
008	2019-06-14t1959	1560560506.77	adult	78.0202	24.0523	-185.9983	1143.6774	76.233	72313.3418	227807.712	3870626.1342	2026.0427	2.1204	439.4113	0.87833	361.8909	0.16865	0.01061	-0.017163	930.8033	1.3811	1481.2204	2.1123	331316.0938	0.89417	1029.9614	0.19683	376.1652	0.57474	289.2901	0.17972	0.01061	-0.017094	775.1081	0.33279	946.0131	0.4148	283628.5625	0.59183
008	2019-06-14t2359	1560574908.89	adult	82.0208	28.0529	-181.9977	859.8237	158.4337	74804.6336	242739.1997	6188963.8856	1108.601	-0.11156	423.0197	0.54572	376.4608	0.56988	0.010568	-0.05791	759.4573	0.12766	934.0138	-0.063594	320225.9062	0.60024	782.3316	-0.74664	326.9686	-0.71733	276.9157	-0.25534	0.01061	-0.017358	602.1032	-0.93849	695.4488	-0.86844	246534.3438	-0.69791
008	2019-06-15t0359	1560589308.57	adult	86.0207	32.0528	-177.9978	1002.4096	80.6492	66630.5212	210497.9122	3655749.0075
008	2019-06-15t0759	1560603708.56	adult	90.0207	36.0528	-173.9978	1266.0644	95.5285	88382.5236	279077.1879	5253824.7776	1201.4553	0.11881	442.6302	1.2034	383.2426	0.99364	0.010624	-0.0030388	892.7497	1.2627	1044.2146	0.43803	333300.5625	1.2035	745.6249	-0.76787	342.311	-0.07514	288.1602	0.23292	0.010596	-0.031119	611.8685	-0.625	688.2497	-0.73028	258444.8125	-0.043273
008	2019-06-15t1159	1560618109.05	adult	94.0208	40.053	-169.9977	1204.6654	79.7958	82065.6731	258649.2172	4668452.1235	811.8065	-0.83014	400.6085	0.3085	366.0568	0.67017	0.01071	0.079976	675.0178	-0.37328	755.4447	-0.75506	299254.5312	0.23483	562.4148	-1.5811	317.8477	-0.68987	294.74	0.52537	0.010667	0.037433	477.9969	-1.7348	516.6145	-1.7379	238385.7812	-0.72148
008	2019-06-15t1559	1560632508.68	adult	98.0207	44.0529	-165.9978	1248.6251	77.8438	81991.9898	258305.0775	4506598.7055	1539.9332	0.93164	420.8343	0.915	360.4386	0.65494	0.01061	-0.016278	776.4379	0.48533	1124.8036	0.82992	317309.0625	0.9282	915.0298	0.229	330.1407	-0.21324	271.3846	-0.28148	0.010596	-0.030972	657.6589	0.068303	758.9819	-0.061168	249256.1875	-0.1825
008	2019-06-15t1959	1560646909.31	adult	102.0209	48.053	-161.9976	1381.2798	76.0179	87544.532	275608.5362	4675306.1971	783.4389	-0.89815	331.7982	-1.1844	293.5476	-1.0899	0.01061	-0.01615	611.5579	-0.78135	712.3143	-0.91746	250175.875	-1.1621	635.0732	-1.1286	299.1147	-1.0386	260.4852	-0.62907	0.010624	-0.0034722	498.6198	-1.3476	570.7194	-1.2465	225233.4062	-1.0337
008	2019-06-15t2359	1560661309.21	adult	106.0209	52.053	-157.9976	1235.0015	85.0791	86268.1477	271961.0811	5037581.9874
008	2019-06-16t0359	1560675709.62	adult	110.021	56.0531	-153.9975	1312.4583	76.5196	83933.4266	264305.0972	4527596.1342	869.3834	-0.69255	339.6997	-0.80263	271.026	-1.5304	0.010568	-0.056713	705.5634	0.10378	817.4072	-0.4321	257152.6875	-0.74695	557.4454	-1.4673	305.4038	-0.65172	275.9981	0.039124	0.010596	-0.030289	474.482	-1.3959	514.8913	-1.5131	230579.8438	-0.62381
008	2019-06-16t0759	1560690109.48	adult	114.0209	60.0531	-149.9976	1336.2843	78.4783	83364.4646	262549.0064	4489918.6481	1536.2456	0.94136	405.6924	1.0349	352.2541	0.98306	0.01061	-0.015832	799.7931	0.98079	1109.6319	0.89946	305892.0625	1.0458	667.478	-0.77879	325.7636	0.059514	295.793	0.81	0.010596	-0.03006	508.7925	-0.94162	609.3515	-0.73016	245951.5	0.088374
008	2019-06-16t1159	1560704508.96	adult	118.0208	64.053	-145.9977	1290.0333	84.088	87356.8679	275189.3456	4988574.4266	624.0573	-1.2975	334.1562	-0.76566	308.619	-0.19948	0.01061	-0.015791	512.7195	-1.4682	559.0632	-1.5756	251953.7344	-0.7448	505.0294	-1.6985	293.7792	-0.83317	268.893	-0.13413	0.010554	-0.070475	429.45	-1.6847	475.6398	-1.687	222684.625	-0.77073
008	2019-06-16t1559	1560718908.87	adult	122.0208	68.0529	-141.9977	1282.8202	78.1991	84901.2419	267475.9743	4686723.5346	631.3337	-1.2804	327.178	-0.87148	304.9184	-0.20555	0.01061	-0.01582	503.8004	-1.5183	589.3043	-1.4326	246692.25	-0.84999	505.383	-1.6514	296.7766	-0.6674	271.835	0.010751	0.01061	-0.01578	444.9214	-1.4327	480.6518	-1.583	223769.5469	-0.653
008	2019-06-16t1959	1560733308.96	adult	126.0208	72.053	-137.9977	1279.2019	80.4978	86757.5047	273376.9464	4934191.9373	938.2757	-0.51869	341.6644	-0.39552	272.594	-1.1182	0.010638	0.011456	683.2766	0.14253	848.9737	-0.21826	256931.625	-0.40174	603.8478	-0.98837	308.9432	-0.23132	276.6942	0.22043	0.010638	0.0121	506.2222	-0.6925	555.2613	-0.92478	232325.2656	-0.24235
008	2019-06-16t2359	1560747709.26	adult	130.0209	76.053	-133.9976	1330.4332	75.8193	84847.3166	267212.4876	4545380.1742	1529.4189	0.95985	389.1904	1.0113	333.0289	0.84715	0.010624	-0.0023965	773.2355	1.0184	969.8636	0.36734	293060.3438	1.0092	648.5955	-0.65652	315.3423	0.014192	272.6025	0.088107	0.010738	0.10966	515.8878	-0.51735	582.0751	-0.64921	234930	-0.088078
008	2019-06-17t0359	1560762109.58	adult	134.021	80.0531	-129.9975	928.1993	83.2559	64814.7643	205702.0805	3725510.2004	661.9772	-1.2136	306.2216	-1.2956	265.1183	-1.2396	0.01061	-0.016183	536.7243	-1.1507	599.596	-1.3802	230891.0469	-1.2741	579.1628	-1.061	284.9384	-0.89015	262.804	-0.2725	0.010652	0.026995	448.196	-1.193	515.6797	-1.1387	213988.7031	-0.91275
008	2019-06-17t0759	1560776509.03	adult	138.0208	84.053	-125.9977	1126.0403	80.0097	75540.5974	238170.0689	4258448.6516	1261.5702	0.30815	388.3773	1.1081	332.54	0.94577	0.010638	0.01114	786.5907	1.2316	925.3995	0.19261	292059.6875	1.0925	620.7585	-0.75964	317.4906	0.13685	283.6945	0.51961	0.010695	0.068941	512.5565	-0.44956	571.6665	-0.64202	237482.9844	0.071401
008	2019-06-17t1159	1560790912.35	adult	142.0217	88.0539	-121.9968	1301.5813	81.3708	84702.9918	266700.3167	4703373.8064	1555.1992	1.0814	388.7922	1.1609	316.3528	0.46036	0.010624	-0.0025294	805.6424	1.4465	1009.2963	0.61948	292760.5312	1.1611	541.8653	-1.2566	274.1087	-1.2025	249.4383	-0.80604	0.010596	-0.026849	451.617	-1.0788	499.2453	-1.2107	206952.0625	-1.1797
008	2019-06-17t1559	1560805309.63	adult	146.021	92.0531	-117.9975	1335.2814	75.9116	85822.1447	270257.1725	4624853.7714	1388.928	0.67528	386.3231	1.1169	336.5538	1.13	0.010624	-0.0024549	765.6011	1.088	1052.5075	0.85461	290901.3125	1.1182	612.308	-0.76169	309.5073	-0.091766	277.7788	0.27481	0.010596	-0.026513	485.0545	-0.68093	558.7484	-0.68493	233678.0156	-0.066727
008	2019-06-17t1959	1560819709.29	adult	150.0209	96.053	-113.9976	1104.6721	80.6505	70652.0538	222826.1939	3839690.7554
008	2019-06-17t2359	1560834109.63	adult	154.021	100.0531	-109.9975	1247.2522	81.4669	85181.0528	268557.2979	4843756.9286	724.5342	-1.0534	322.7243	-0.73644	282.2957	-0.60509	0.01061	-0.015906	553.8765	-0.91431	674.2592	-0.97885	243334.0938	-0.72157	644.5761	-0.47703	300.1637	-0.38002	259.5747	-0.49028	0.010582	-0.039596	516.1478	-0.2673	570.0079	-0.52126	226923.75	-0.34295
008	2019-06-18t0359	1560848509.88	adult	158.021	104.0532	-105.9974	1219.1303	88.0573	91085.4419	287444.9532	5588916.4236	767.642	-0.92401	350.1873	0.084391	319.1793	0.5837	0.01061	-0.015668	579.5311	-0.64806	684.9702	-0.90687	264041.2188	0.10006	576.5613	-0.92057	306.6448	-0.1668	280.3995	0.3203	0.010568	-0.052963	467.8954	-0.76986	519.4923	-0.92371	232130.0938	-0.11608
008	2019-06-18t0759	1560862909.47	adult	162.0209	108.0531	-101.9976	1255.4645	80.4023	83320.434	262518.1172	4619002.688	712.4798	-1.0591	306.8773	-1.1849	253.4434	-1.536	0.010582	-0.042502	573.6552	-0.68032	622.6548	-1.1973	231999.25	-1.1472	893.7341	1.3968	349.7831	1.2347	295.4794	0.91395	0.010624	0.0016416	649.6952	1.3299	768.0829	1.3199	263386.6875	1.2324
008	2019-06-18t1159	1560877309.55	adult	166.0209	112.0531	-97.9975	1026.6085	83.3047	69812.3675	220398.3599	3963105.7779
008	2019-06-18t1559	1560891709.53	adult	170.0209	116.0531	-93.9975	710.4268	85.5596	49537.7559	157386.0924	2888060.0695	1165.0314	0.22777	377.1635	0.9346	328.4159	0.9148	0.010638	0.012869	659.5794	0.18447	847.2196	-0.024327	283626.9062	0.92042	657.9404	-0.16906	325.1075	0.49518	275.1059	0.065148	0.010596	-0.025457	564.8413	0.49793	620.1882	0.1472	245456.2031	0.52116
008	2019-06-18t1959	1560906109.49	adult	174.0209	120.0531	-89.9976	1308.1277	82.5073	88915.884	280085.435	5071690.4647	1459.4436	1.0913	400.0714	1.6392	339.437	1.2927	0.010652	0.026915	773.4968	1.2894	1100.4761	1.2842	300453.6562	1.6075	815.4239	1.0673	363.7043	1.7607	313.6972	1.6201	0.010596	-0.025525	645.9903	1.4873	734.7623	1.255	274596.7812	1.791
008	2019-06-18t2359	1560920509.46	adult	178.0209	124.0531	-85.9976	850.2261	82.1127	58508.197	185106.4304	3377021.7473	1688.1451	1.7944	390.7844	1.3853	348.7634	1.621	0.010652	0.027186	681.6644	0.44477	931.8647	0.4594	293479.0625	1.3537	527.859	-0.98487	253.1507	-1.7166	219.7022	-2.1778	0.010695	0.070526	420.5158	-0.9819	481.6554	-0.94328	189356.75	-1.7731
008	2019-06-19t0359	1560934910	adult	182.0211	128.0532	-81.9974	1327.4165	80.7085	88312.7102	278199.9943	4921302.5382	1643.4822	1.7202	392.6818	1.4658	326.9828	0.92311	0.010638	0.013687	798.3392	1.579	1226.7547	1.9998	295296.6875	1.4488	528.5648	-0.89639	302.858	-0.083017	278.7368	0.20911	0.010596	-0.025879	455.4631	-0.49784	487.3789	-0.80161	228657.8125	-0.05889
008	2019-06-19t0759	1560949309.74	adult	186.021	132.0532	-77.9975	1204.715	82.2167	83231.4794	262402.7264	4814163.5519	771.9522	-0.81752	342.7693	0.017236	300.0317	0.056137	0.010624	0.00017663	596.2983	-0.29275	701.0735	-0.65948	258105.2812	0.016853	733.5504	0.74307	337.0269	1.0526	290.205	0.67881	0.01061	-0.012415	610.0172	1.3399	695.3218	1.1823	254118.25	1.067
008	2019-06-19t1159	1560963709.9	adult	190.021	136.0532	-73.9974	1296.929	77.8194	86664.502	273141.4671	4787402.0256	866.293	-0.51312	378.6673	1.1074	337.4643	1.3177	0.010596	-0.026989	677.19	0.51149	759.4127	-0.32467	285893.8438	1.1346	725.1616	0.78245	333.6651	1.0057	297.0419	0.96518	0.01061	-0.012526	587.4988	1.1825	667.1676	1.0295	251583.4844	1.02
008	2019-06-19t1559	1560978109.68	adult	194.021	140.0532	-69.9975	1283.9883	78.5499	85916.5345	270672.2476	4800360.0309	1228.7444	0.62724	381.3611	1.2191	322.1259	0.84046	0.01071	0.083235	781.6885	1.5373	930.0208	0.6019	284876.7812	1.1286	739.5125	0.99562	347.1424	1.487	299.8231	1.0932	0.010681	0.056124	628.4009	1.7408	693.8615	1.3761	260009.6406	1.4309
008	2019-06-19t1959	1560992509.61	adult	198.021	144.0531	-65.9975	764.5129	88.4765	53026.4051	168195.2749	3085382.3887	1042.2391	0.093185	370.4266	0.94124	304.2664	0.28542	0.010638	0.014288	782.1618	1.5894	924.3929	0.62077	278560.8125	0.92516	600.0119	0.039721	315.7301	0.57867	296.1103	0.96749	0.010596	-0.026291	457.6943	-0.065987	505.2342	-0.22416	238376.25	0.60468
008	2019-06-19t2359	1561006909.7	adult	202.021	148.0532	-61.9975	1366.7259	79.3549	89838.3096	282877.5208	4961374.3888	656.8748	-1.088	339.6668	0.11188	304.5865	0.333	0.010596	-0.026459	534.7247	-0.66477	600.5336	-1.0384	256448.4219	0.13739	695.0217	0.87203	331.5182	1.1449	297.0265	1.0381	0.010624	0.00083082	535.306	0.91908	599.791	0.74695	249633.1719	1.1458
008	2019-06-20t0359	1561021310.54	adult	206.0212	152.0534	-57.9973	1027.6402	86.7134	70576.9421	222911.3299	4060647.4293
008	2019-06-20t0759	1561035709.52	adult	210.0209	156.0531	-53.9975	1252.7515	79.5129	84589.6514	266643.6711	4720851.5962	1116.715	0.49626	373.3908	1.1793	307.157	0.49768	0.010624	0.0011135	733.2403	1.3159	933.8765	0.85647	281163.25	1.179	691.6013	1.0768	339.4061	1.5446	296.5408	1.0827	0.010638	0.014465	573.2204	1.5935	648.2624	1.4372	255233.3906	1.5322
008	2019-06-20t1159	1561050111.6	adult	214.0215	160.0537	-49.997	1155.0419	86.9268	81220.2422	256365.7932	4721814.0934	577.8526	-1.2775	322.6072	-0.18306	313.8452	0.76677	0.010596	-0.026115	490.8862	-0.88328	530.9576	-1.2857	243568.4688	-0.15816	550.0901	0.071274	309.0961	0.69553	292.7122	0.98158	0.01071	0.08352	440.221	0.1802	484.8175	0.022958	230894.7656	0.61862
008	2019-06-20t1559	1561064499.93	adult	218.0183	164.0504	-46.0002	1385.3061	83.3628	89614.9901	282085.7281	4989742.8441	1406.8602	1.6536	410.2862	2.3467	348.1228	1.9263	0.010582	-0.039679	856.8071	2.6395	1162.7281	2.2866	310176.375	2.3933	698.4519	1.3911	315.2883	0.9848	278.7863	0.47606	0.01061	-0.013033	530.4725	1.3849	608.9478	1.347	237727.3594	0.99893
008	2019-06-20t1959	1561078900.21	adult	222.0184	168.0505	-42.0001	1355.1209	78.8725	88621.6165	279003.4553	4938290.6578	1204.9121	1.0272	400.3407	2.1287	317.8951	0.99924	0.010624	0.0012537	858.804	2.7427	1030.6746	1.6347	301456.5625	2.1304	558.4892	0.35842	314.6007	1.0595	289.6541	0.96304	0.010638	0.01422	476.1429	0.8646	529.1457	0.69526	236579.75	1.0471
008	2019-06-20t2359	1561093300.18	adult	226.0183	172.0505	-38.0001	1368.9778	77.6366	87494.9613	275526.8046	4687865.2049	921.5276	0.067244	371.2442	1.3811	315.2619	0.96403	0.01061	-0.012384	738.7001	1.6833	884.5363	0.88331	279918.0938	1.3968	660.5754	1.3476	328.434	1.6076	294.5255	1.213	0.01061	-0.0133	541.3406	1.8319	604.9715	1.6067	247639.2188	1.6234
008	2019-06-21t0359	1561107700.83	adult	230.0185	176.0507	-34	813.9776	74.4925	51392.0568	163076.7462	2715883.4614	1243.7218	1.3543	391.9042	2.0146	339.0328	1.7728	0.010624	0.0013267	756.258	1.9328	1062.5875	2.0008	295103.8438	2.0177	580.0824	0.78506	318.5271	1.3889	300.2525	1.5014	0.010624	0.00022231	457.1959	0.90764	508.3154	0.74979	239850.9375	1.3903
008	2019-06-21t0759	1561122100.23	adult	234.0184	180.0505	-30.0001	1313.3085	80.6156	88383.0009	278473.9293	4974081.9417	948.3958	0.30267	379.9459	1.7467	323.9823	1.3404	0.010638	0.015081	705.4233	1.527	823.3431	0.68212	285719.3125	1.7365	459.0006	-0.1709	290.3519	0.55629	276.8973	0.60099	0.010681	0.05512	397.69	0.25966	434.9193	0.096201	217473.5469	0.50535
008	2019-06-21t1159	1561136498.74	adult	238.0179	184.0501	-26.0005	613.1045	142.7433	55720.2642	181828.1539	4578617.332	727.122	-0.51636	376.7617	1.7225	339.6945	1.8876	0.010448	-0.16973	625.3841	0.83474	683.9714	-0.077418	252430.3281	0.58982	524.7789	0.54706	311.3109	1.3626	301.8239	1.6841	0.01061	-0.013741	423.9885	0.76217	462.5797	0.5343	234728.4062	1.378
008	2019-06-21t1559	1561150901.12	adult	242.0186	188.0508	-21.9999	436.6304	73.6737	24693.1366	78775.6934	1212414.6467
008	2019-06-21t1959	1561165300.78	adult	246.0185	192.0507	-18	1273.8225	78.8981	84268.7687	265554.5591	4658579.3034	1702.2263	3.826	399.3097	2.4627	326.6081	1.5728	0.01061	-0.01211	826.8362	2.973	1091.6228	2.61	301079.5	2.4848	401.439	-0.3888	262.9368	-0.098083	256.3486	-0.098301	0.010638	0.013319	335.4357	-0.23255	364.3464	-0.34431	197728.5	-0.10995
008	2019-06-21t2359	1561179700.56	adult	250.0185	196.0506	-14	1183.8777	75.4108	75334.3869	237358.3264	4004225.5281	1164.4285	1.6238	374.7905	1.8638	324.5404	1.5595	0.01061	-0.012029	671.507	1.5359	845.1421	1.1646	282592.0625	1.8845	456.6332	0.28193	292.2603	1.0323	289.245	1.3421	0.010638	0.013139	362.7513	0.326	393.6447	0.14571	219779.7656	1.0201
008	2019-06-22t0359	1561194100.45	adult	254.0184	200.0506	-10.0001	1106.1064	73.576	66403.7134	209137.2038	3399590.3428
008	2019-06-22t0759	1561208500.67	adult	258.0185	204.0507	-6	1017.2797	74.2098	61040.2555	192345.8052	3118733.1676
008	2019-06-22t1159	1561222900.81	adult	262.0185	208.0507	-2	1026.6434	70.9694	64307.8252	202985.9983	3309564.4916
008	2019-06-22t1559	1561237300.59	dead	266.0185	212.0506	2	1052.7906	71.5356	66177.812	208790.5287	3425257.7168
010	2019-06-11t1158	1560272470.8	egg	-1.9923	-55.9601	-314.0115	153.53	27.416	2852.4071	9084.6879	49065.7788
010	2019-06-11t1557	1560286815.21	larva	1.9923	-51.9756	-310.0269	170.3293	26.4044	3064.3589	9731.3902	50966.821
010	2019-06-11t1957	1560301215.31	larva	5.9923	-47.9756	-306.0269	164.7285	26.7475	2992.5604	9513.1469	50336.291
010	2019-06-11t2357	1560315616.02	larva	9.9925	-43.9754	-302.0267	164.6173	26.3612	2982.0708	9479.7465	49823.7
010	2019-06-12t0357	1560330016.03	larva	13.9925	-39.9754	-298.0267	167.5331	26.3662	3020.264	9599.8932	50359.6877
010	2019-06-12t0757	1560344416.72	larva	17.9927	-35.9752	-294.0265	253.2652	29.8696	5675.2169	17996.3373	108031.9828
010	2019-06-12t1157	1560358815.71	larva	21.9924	-31.9754	-290.0268	133.1996	18.8967	1744.6376	5548.1502	20970.7421
010	2019-06-12t1557	1560373215.82	larva	25.9924	-27.9754	-286.0267	434.6027	53.0111	17636.9832	55883.7684	612845.0342
010	2019-06-12t1957	1560387616.19	larva	29.9926	-23.9753	-282.0266	517.3849	58.1536	21830.9906	69040.0547	802766.4447
010	2019-06-13t0920	1560435786.36	larva	43.3732	-10.5947	-268.646	799.5188	65.08	39979.7505	126065.4758	1710193.4455
010	2019-06-13t0956	1560437946.3	larva	43.9731	-9.9947	-268.046	949.2736	60.0315	48309.7249	152291.5857	2032938.5988	606.1235	-1.2715	290.3092	-1.7437	274.2485	-1.2699	0.010596	-0.029732	475.6773	-1.9705	532.0618	-1.5868	219183.4688	-1.7269	705.8729	-1.1906	296.83	-1.2446	270.0068	-0.29224	0.010554	-0.068853	541.418	-1.4402	628.7377	-1.3381	224997.1875	-1.2062
010	2019-06-13t1356	1560452330.99	larva	47.9689	-5.999	-264.0503	998.7261	61.0448	50758.8754	159871.6546	2191549.7059	866.6516	-0.704	328.3416	-1.1321	305.207	-0.76524	0.010652	0.024891	643.0153	-0.81503	756.571	-0.81445	246584.5156	-1.1444	1017.4846	-0.23489	347.2102	-0.3086	261.655	-0.56128	0.010624	-0.0012427	824.6709	0.05725	957.2824	-0.042929	261449.3125	-0.3065
010	2019-06-13t1756	1560466727.63	larva	51.968	-1.9999	-260.0512	981.7343	70.4505	58397.7698	184160.1022	2884122.1656	1334.5483	0.34414	362.0727	-0.56539	339.5292	-0.15924	0.01071	0.080105	730.1862	-0.20049	1049.0418	0.22632	270468.3125	-0.61525	1209.1896	0.40378	325.6628	-0.73078	233.3791	-1.4354	0.01061	-0.015269	815.9031	0.06852	1076.471	0.49048	245549.7344	-0.71942
010	2019-06-13t2156	1560481126.97	adult	55.9678	1.9999	-256.0514	998.0948	83.2634	68266.4525	215393.8998	3914241.5825	1144.4144	-0.075187	370.4092	-0.44903	346.7114	-0.050385	0.010667	0.038429	709.3033	-0.34004	1012.8527	0.11556	277806.9062	-0.47329	1042.1053	-0.076223	327.6093	-0.6988	234.5403	-1.4499	0.010638	0.011771	873.9554	0.46455	958.4184	0.065848	246362.1719	-0.70457
010	2019-06-14t0156	1560495529.85	adult	59.9686	6.0007	-252.0506	1002.3738	72.4256	60069.1972	189339.9865	3036853.0719	761.6205	-0.94947	399.6508	0.083857	379.6964	0.59972	0.010568	-0.057376	602.96	-1.0936	678.2514	-1.0978	302535.6875	0.12889	786.8759	-0.88297	321.3003	-0.84149	258.594	-0.74674	0.010582	-0.043144	635.5846	-0.87792	723.9968	-0.89735	242903	-0.81011
010	2019-06-14t0556	1560509930.16	adult	63.9687	10.0008	-248.0505	1090.2618	71.1403	64574.9923	203478.8167	3208058.275	996.9993	-0.4054	436.2693	0.79561	413.0673	1.3065	0.010582	-0.043949	779.0093	0.18129	933.841	-0.14329	329819.625	0.83357	1141.929	0.36618	385.9696	0.60055	292.086	0.29582	0.010582	-0.04343	896.784	0.78591	1046.1262	0.58618	291793.0312	0.63785
010	2019-06-14t0956	1560524334.04	adult	67.9697	14.0019	-244.0495	1146.4985	83.335	75879.8396	239229.1243	4224393.209	685.0748	-1.1397	383.6487	-0.29036	362.9377	0.22199	0.01061	-0.016863	603.3442	-1.0873	651.487	-1.2081	289271.125	-0.27545	1392.1549	1.3345	377.5145	0.45605	290.9585	0.25214	0.010638	0.010909	904.4998	0.94946	1212.1647	1.4591	283890.9062	0.44739
010	2019-06-14t1356	1560538744.82	adult	71.9727	18.0049	-240.0465	1137.3336	75.1127	71629.5703	225731.0226	3772103.5472	1022.1378	-0.33964	401.6106	0.059924	370.1459	0.3725	0.010667	0.037886	802.6513	0.38713	898.8033	-0.25005	301207.9375	0.030211	1292.4849	1.0737	369.6553	0.31353	284.1444	0.014292	0.010568	-0.0575	798.0767	0.33647	1052.8968	0.80424	279829.0625	0.3659
010	2019-06-14t1756	1560553133.72	adult	75.9696	22.0018	-236.0495	562.1128	78.9798	34411.7695	109156.8284	1834045.4578
010	2019-06-14t1959	1560560516	adult	78.0203	24.0524	-233.9989	1006.8113	79.5556	66026.1043	208567.8399	3609943.2009	1055.9558	-0.24889	348.5998	-1.1391	315.6773	-0.96227	0.01061	-0.017163	651.286	-0.71425	866.0871	-0.35847	262844.25	-1.1221	965.9264	-0.060635	318.8309	-0.972	269.4487	-0.51943	0.010667	0.037797	685.0454	-0.36152	848.9911	-0.10462	239123.1875	-0.99916
010	2019-06-14t2359	1560574917.94	adult	82.0208	28.053	-229.9984	1260.8899	76.7196	76315.496	240203.4446	4012154.1292	705.8042	-1.1042	313.3673	-1.9574	282.418	-1.817	0.010596	-0.030755	579.6278	-1.2336	639.8587	-1.266	236592.3438	-1.9297	989.6287	0.12989	365.9406	0.38455	291.6289	0.27549	0.010667	0.037532	747.9148	0.25965	883.9133	0.19674	274455.4688	0.3478
010	2019-06-15t0359	1560589317.71	adult	86.0208	32.0529	-225.9984	1168.1248	75.459	70437.609	221791.5584	3651030.2131	1807.9441	1.6104	421.7057	0.60396	374.9809	0.64429	0.010624	-0.0032678	854.2141	0.90244	1262.0459	1.3142	317544.375	0.60673	1101.9341	0.74116	383.488	1.0072	295.7322	0.46354	0.010624	-0.0037826	832.5753	1.1498	968.8569	0.83837	288766.4688	1.0099
010	2019-06-15t0759	1560603717.78	adult	90.0208	36.0529	-221.9984	1250.1632	76.6171	79988.7958	251992.8587	4325140.4655	992.4329	-0.39182	393.2281	0.030455	341.5695	-0.11542	0.010724	0.093665	706.8332	-0.17613	878.4225	-0.25387	293348.1875	-0.05167	1146.8802	1.0893	385.2372	1.1875	290.2677	0.31023	0.01061	-0.017488	841.2298	1.424	1026.2319	1.3598	290468.8438	1.2047
010	2019-06-15t1159	1560618118.19	adult	94.0209	40.053	-217.9983	1176.6668	93.7706	85967.5958	271052.5217	5327507.3949	876.6152	-0.67279	398.5763	0.25943	361.276	0.54036	0.010652	0.024643	695.1844	-0.21522	777.5533	-0.6619	299330.8125	0.23727	606.575	-1.3679	298.8406	-1.2553	261.6734	-0.6912	0.010582	-0.044684	508.9798	-1.4485	559.4506	-1.4623	225923.4844	-1.2129
010	2019-06-15t1559	1560632517.95	adult	98.0208	44.053	-213.9984	1167.3234	75.8749	76044.0087	239635.5699	4142753.9907	1381.3208	0.54806	408.0172	0.60029	357.7687	0.58104	0.010582	-0.043507	785.8602	0.56031	1159.9812	0.97977	308460.9688	0.64123	797.115	-0.36442	362.8109	0.76591	307.8887	1.0615	0.01061	-0.017341	650.4203	-0.00067443	722.2651	-0.30652	273559.375	0.78334
010	2019-06-15t1959	1560646918.39	adult	102.0209	48.0531	-209.9982	1298.3583	92.9171	88138.2426	277666.3519	5185226.7419	1281.1281	0.30479	357.6438	-0.53892	300.5523	-0.89234	0.010681	0.052558	756.5163	0.39293	1088.9561	0.70743	267875.1875	-0.57855	1047.3845	1.0334	354.8333	0.6398	287.6119	0.36762	0.01061	-0.01714	695.1647	0.57844	888.2457	0.95227	267544.2812	0.65694
010	2019-06-15t2359	1560661318.39	adult	106.0209	52.0531	-205.9982	1214.7984	93.5791	86671.4113	273475.3365	5220411.888	667.5582	-1.1806	372.0961	-0.07137	351.2902	0.67659	0.010724	0.094335	554.4552	-1.2078	609.1589	-1.3591	277583.7188	-0.15418	883.5828	0.28058	356.9697	0.81219	287.6273	0.41806	0.010652	0.024219	687.567	0.65177	807.2573	0.52168	268084.2188	0.78604
010	2019-06-16t0359	1560675718.83	adult	110.0211	56.0532	-201.9981	1385.3237	76.8274	90891.0476	286166.3517	5005118.0152	1091.5438	-0.15128	374.3826	0.096127	308.0934	-0.44721	0.01061	-0.015923	782.0522	0.75003	1004.9845	0.40034	282284.4688	0.11219	753.6663	-0.35068	329.1481	0.069402	268.7222	-0.22744	0.010596	-0.030289	619.3977	0.093932	696.6901	-0.16746	248506.8125	0.098702
010	2019-06-16t0759	1560690118.69	adult	114.021	60.0532	-197.9982	1301.7732	86.693	89821.8249	283220.4637	5175238.7574	817.2809	-0.82084	384.739	0.48112	350.0608	0.91784	0.010596	-0.029465	661.5528	-0.21276	753.581	-0.70274	290477.9062	0.50843	766.0861	-0.19719	347.412	0.7196	280.3663	0.24457	0.010753	0.12191	644.4112	0.47884	732.0133	0.20377	258474.5312	0.59515
010	2019-06-16t1159	1560704518.09	adult	118.0209	64.053	-193.9983	1167.7298	79.0698	73162.6735	230448.9831	3942708.2612	1702.1715	1.3606	379.0146	0.44299	317.8339	0.079296	0.010568	-0.056581	777.6098	0.86512	1179.1653	1.2508	286914.0625	0.49755	862.0875	0.46613	361.0131	1.2243	302.825	1.1129	0.01061	-0.016161	676.3746	0.937	757.5747	0.50721	272203.875	1.2406
010	2019-06-16t1559	1560718918.03	adult	122.0208	68.053	-189.9983	1314.3624	90.005	90832.0498	286154.7649	5343858.092	733.1285	-1.0284	334.3074	-0.67602	306.1047	-0.16911	0.010652	0.025295	611.0621	-0.55649	688.8635	-0.97359	251064.8594	-0.69186	670.5726	-0.62979	318.3484	-0.0054112	277.6727	0.22629	0.01061	-0.01578	572.0286	-0.07112	637.6445	-0.34181	240034.6562	0.0094822
010	2019-06-16t1959	1560733318.11	adult	126.0209	72.053	-185.9983	1275.2797	78.5605	83120.808	261752.9303	4587670.741
010	2019-06-16t2359	1560747718.53	adult	130.021	76.0531	-181.9982	1257.58	77.2302	78032.3086	245722.4712	4150865.4746	1232.8257	0.21857	383.5496	0.85202	316.9592	0.34202	0.010624	-0.0023965	712.5478	0.45724	955.5928	0.30002	288812.8125	0.85081	845.9957	0.59944	358.6706	1.349	293.7583	0.88005	0.010582	-0.041916	690.0488	1.3649	806.596	1.1633	271155	1.3933
010	2019-06-17t0359	1560762118.76	adult	134.021	80.0532	-177.9981	1225.0906	99.9957	88653.1344	279684.971	5532042.4403	918.2224	-0.56774	308.2837	-1.2366	247.6887	-1.792	0.010582	-0.043411	665.0062	0.051481	817.1782	-0.34133	233062.4375	-1.192	694.3469	-0.31823	309.9443	-0.11806	268.6162	-0.053055	0.010624	-0.0004541	565.6231	0.079742	611.128	-0.3614	233388.0312	-0.11764
010	2019-06-17t0759	1560776518.29	adult	138.0209	84.0531	-173.9983	1170.9413	81.3402	77601.379	244518.8856	4329605.6137	1159.6577	0.048386	380.495	0.87987	336.9438	1.0863	0.010596	-0.029865	718.9377	0.59039	861.7649	-0.1146	287273.75	0.90915	935.0063	1.297	339.5436	0.82024	286.0125	0.608	0.010638	0.013748	655.3842	1.1042	760.1936	0.90828	255336.7812	0.80583
010	2019-06-17t1159	1560790921.81	adult	142.0219	88.054	-169.9973	1203.9835	81.0521	79583.0305	250728.4301	4438096.1208	1584.674	1.1576	393.2807	1.2922	340.3428	1.2302	0.01061	-0.016198	752.3567	0.93718	1020.4671	0.67396	296533.625	1.3074	919.1877	1.2546	318.2368	0.17338	260.0319	-0.39738	0.010624	0.00045543	663.0713	1.2348	774.3574	1.0789	239632.3281	0.1728
010	2019-06-17t1559	1560805318.92	adult	146.0211	92.0532	-165.9981	1282.0728	81.7491	85629.9029	269664.3507	4862106.654	1434.4791	0.79466	365.8907	0.51498	308.373	0.22268	0.010624	-0.0024549	817.4432	1.5863	1106.0328	1.118	275515.6875	0.51695	753.0494	0.19167	327.3291	0.46824	273.2864	0.099328	0.010638	0.0145	608.6622	0.68125	682.5892	0.3597	246151.4688	0.45345
010	2019-06-17t1959	1560819718.62	adult	150.021	96.0531	-161.9982	1078.6409	82.1669	74817.6853	236267.6813	4267419.5843	1353.0176	0.60563	395.7618	1.4139	345.1025	1.4159	0.010624	-0.0023735	805.9548	1.4956	1044.4319	0.8393	298008.625	1.4157	700.0933	-0.12906	305.4329	-0.21581	241.062	-1.1939	0.010596	-0.026237	605.2721	0.68582	654.8772	0.16873	230601.8438	-0.19108
010	2019-06-17t2359	1560834118.97	adult	154.0211	100.0532	-157.9981	1340.2441	86.6537	89836.0806	283017.3783	5242731.9667	1242.168	0.33349	347.0067	-0.017803	281.784	-0.62157	0.010638	0.011468	719.8861	0.6826	1094.7934	1.1138	260949.0625	-0.029321	661.189	-0.36084	310.3521	-0.05511	271.7326	-0.0046556	0.010624	0.0013091	530.918	-0.10216	609.3508	-0.18054	233695.1562	-0.056434
010	2019-06-18t0359	1560848519.2	adult	158.0212	104.0533	-153.998	1287.4667	77.009	82503.1766	259826.2558	4452274.3577	906.5887	-0.54904	380.6673	0.9865	336.0054	1.126	0.010652	0.025448	671.1628	0.23067	770.9946	-0.47774	285881.125	0.95849	698.1543	-0.058588	343.0243	0.99859	297.0007	0.98872	0.010624	0.0015052	611.1256	0.84061	660.2567	0.3091	258297.2656	0.99619
010	2019-06-18t0759	1560862918.8	adult	162.0211	108.0532	-149.9981	1229.8962	78.4284	81992.6891	258475.4984	4559942.7795	569.1863	-1.4496	330.3955	-0.48786	315.4562	0.47082	0.010554	-0.069588	494.1517	-1.4407	545.2917	-1.5845	250439.7812	-0.42133	628.2488	-0.50517	336.9623	0.82368	307.0145	1.3802	0.01061	-0.01203	517.747	-0.15746	576.97	-0.3671	254069.5781	0.83591
010	2019-06-18t1159	1560877318.95	adult	166.0211	112.0532	-145.9981	1253.1608	78.6413	82772.0209	261170.7218	4548520.997	958.4807	-0.36868	370.4515	0.7182	322.6164	0.71508	0.010624	-0.0011946	731.79	0.85235	863.5297	0.033589	278950	0.71937	774.4924	0.61119	334.9631	0.78468	281.7102	0.34516	0.010596	-0.025509	593.9473	0.76292	672.9213	0.54815	252897.1562	0.8113
010	2019-06-18t1559	1560891718.86	adult	170.0211	116.0532	-141.9981	1250.5924	78.7769	82584.9277	260138.2692	4636272.4132	954.1388	-0.36147	358.8229	0.38796	313.1922	0.41659	0.010724	0.095877	661.9824	0.20733	842.6594	-0.047323	267681.875	0.28931	637.6597	-0.3174	331.861	0.71121	295.1881	0.87912	0.01061	-0.011822	543.2058	0.25353	599.758	-0.035599	250223.1719	0.72371
010	2019-06-18t1959	1560906118.8	adult	174.0211	120.0532	-137.9981	1296.6307	80.3922	87316.6089	275141.165	4942554.3562	1165.8912	0.25862	328.6633	-0.49285	273.2965	-0.88297	0.010624	-0.00053445	706.8016	0.65641	966.3555	0.60475	247483.4688	-0.49227	733.8914	0.46475	328.7827	0.64647	290.7933	0.6931	0.010624	0.0017814	549.5969	0.39746	633.3507	0.34225	247573.4062	0.6452
010	2019-06-18t2359	1560920518.77	adult	178.021	124.0532	-133.9981	1204.421	80.1392	80843.6239	254782.6848	4544625.5242	1004.1169	-0.17767	309.003	-1.0551	262.1038	-1.2405	0.010596	-0.027567	622.8472	-0.11248	721.933	-0.60917	233297.25	-1.0298	791.6151	0.98208	306.0972	-0.033066	260.0387	-0.55044	0.010582	-0.039284	552.879	0.51486	669.7603	0.75719	231409.4531	0.0042349
010	2019-06-19t0359	1560934919.39	adult	182.0212	128.0534	-129.998	691.8478	86.0441	44702.6317	141710.7939	2485664.2305
010	2019-06-19t0759	1560949319.11	adult	186.0211	132.0533	-125.998	827.8809	73.1355	49653.9719	156835.4958	2508583.5942	1005.5099	-0.12221	317.5804	-0.72632	271.5231	-0.88571	0.010582	-0.040726	661.3754	0.32091	911.9498	0.42488	240090.8125	-0.68844	468.5648	-1.2574	265.5425	-1.1976	247.8103	-1.0161	0.010596	-0.02605	382.127	-1.2282	425.7616	-1.2621	200484.5625	-1.178
010	2019-06-19t1159	1560963719.27	adult	190.0212	136.0533	-121.998	1059.2139	78.943	71679.4239	226149.0957	4042256.2087	710.9763	-0.98275	319.1031	-0.63556	295.2531	-0.073412	0.010596	-0.026989	501.334	-1.142	644.39	-0.9196	240922.8594	-0.6103	545.106	-0.58124	270.7405	-0.96244	251.338	-0.85374	0.01061	-0.012526	438.425	-0.49205	491.1431	-0.56543	204138.3594	-0.95352
010	2019-06-19t1559	1560978119.08	adult	194.0211	140.0533	-117.9981	1258.4196	84.2832	87190.1714	274848.976	5068914.9146	483.0428	-1.664	290.289	-1.4221	281.0008	-0.51113	0.010624	0.00044364	406.541	-1.9807	441.7742	-1.9409	218587.625	-1.4202	443.1403	-1.2542	280.8799	-0.57278	270.7864	-0.058073	0.010582	-0.03983	381.9785	-1.0199	424.7251	-1.0602	212345.2188	-0.53968
010	2019-06-19t1959	1560992519.29	adult	198.0212	144.0533	-113.998	1258.9952	79.2939	79434.8101	250073.4787	4333610.5045	1441.4607	1.3408	337.8972	0.0053346	294.017	-0.050672	0.010568	-0.053885	604.5449	-0.072898	936.6705	0.68524	255788.2188	0.056455	568.2241	-0.20224	274.3973	-0.6995	255.0611	-0.65531	0.010652	0.028466	421.7483	-0.4683	477.067	-0.47924	206072.375	-0.72394
010	2019-06-19t2359	1561006919.14	adult	202.0211	148.0533	-109.998	1256.2509	77.3522	82163.4165	258802.1036	4502250.654	649.2209	-1.1125	285.0214	-1.4494	260.5553	-1.1061	0.010638	0.014553	460.7312	-1.3572	574.656	-1.1758	214336.0625	-1.4585	580.4082	-0.0080954	290.1521	-0.13546	270.3171	-0.018884	0.01061	-0.01284	445.5493	-0.094254	546.3202	0.25822	218774.6875	-0.12438
010	2019-06-20t0359	1561021319.95	adult	206.0214	152.0535	-105.9978	1245.3818	80.4832	82798.9957	260747.8531	4707285.0226	1033.8392	0.16607	284.0439	-1.4138	247.9768	-1.4748	0.010582	-0.039907	527.944	-0.66871	834.7977	0.26005	214737.1719	-1.3802	647.0782	0.61352	285.5052	-0.20404	267.2487	-0.10993	0.010596	-0.026515	452.037	0.088361	527.5325	0.19734	215556.4531	-0.18147
010	2019-06-20t0759	1561035718.99	adult	210.0211	156.0532	-101.9981	1205.3565	80.0113	78027.8926	245758.306	4333513.7229	961.4105	-0.02231	306.0121	-0.72654	262.0332	-0.97148	0.010638	0.014821	601.7142	0.084255	848.448	0.3925	230121.0625	-0.7371	656.7472	0.80345	295.5605	0.18488	273.639	0.17644	0.010638	0.014465	462.2816	0.31885	547.0664	0.49368	222261.5	0.17235
010	2019-06-20t1159	1561050121.27	adult	214.0217	160.0539	-97.9974	1239.2728	77.9891	78243.323	246412.7669	4186715.7368	711.142	-0.82153	306.7237	-0.63021	270.702	-0.63285	0.010582	-0.039713	555.5445	-0.27558	641.1635	-0.67884	231883.0938	-0.59489	621.3213	0.64137	285.0419	-0.058519	259.587	-0.33683	0.010681	0.055775	472.4189	0.55863	545.385	0.60044	213496.4062	-0.10671
010	2019-06-20t1559	1561064509.32	adult	218.0184	164.0506	-94.0008	1174.2797	80.2716	78504.0116	247512.2384	4382298.6024	1030.6954	0.335	347.7924	0.59562	295.8336	0.23612	0.010596	-0.02608	752.305	1.653	949.9678	1.099	262583.25	0.62241	528.5435	0.0018372	278.4056	-0.18501	257.5208	-0.37538	0.010624	0.00063785	440.236	0.29847	474.6159	0.035737	209639.4375	-0.18576
010	2019-06-20t1959	1561078909.62	adult	222.0185	168.0506	-90.0007	884.8935	89.183	61821.2265	195619.6937	3603006.8081	901.2063	-0.064762	340.8336	0.46955	291.7342	0.15684	0.010596	-0.026052	648.5141	0.74811	822.2441	0.45474	257329.3438	0.49601	474.145	-0.34659	284.2364	0.084988	266.719	0.039349	0.010624	0.00051281	415.1302	0.11134	438.5254	-0.21118	214029.9688	0.0847
010	2019-06-20t2359	1561093309.65	adult	226.0185	172.0507	-86.0007	952.524	87.6592	65036.6221	205564.5077	3752196.204	856.3878	-0.17332	341.8481	0.56556	298.639	0.43087	0.01061	-0.012384	665.4946	0.98549	799.8756	0.39698	257753.4375	0.57975	540.6366	0.32183	279.5929	0.020945	258.7612	-0.23598	0.010582	-0.040532	426.3823	0.37451	472.8851	0.25124	211372.2188	0.056922
010	2019-06-21t0359	1561107710.28	adult	230.0187	176.0508	-82.0005	1144.1564	79.854	78014.5747	246093.9021	4406328.4217	870.1329	-0.065254	339.3252	0.56323	297.889	0.45836	0.010596	-0.025979	628.773	0.71118	744.1277	0.14328	256190.5312	0.59007	673.8167	1.6064	284.7211	0.27674	260.3307	-0.12609	0.010596	-0.027082	452.4805	0.84615	560.3485	1.2985	214964.4219	0.3018
010	2019-06-21t0759	1561122109.72	adult	234.0185	180.0507	-78.0007	1179.9693	81.0099	80558.3076	254284.196	4555786.0871	662.7168	-0.81628	309.1936	-0.19675	273.0323	-0.28105	0.010667	0.042606	537.391	-0.091945	610.3381	-0.58031	231895.2031	-0.22921	526.9447	0.43992	304.1359	1.0159	284.8655	0.92797	0.010681	0.05512	430.1234	0.69582	479.6716	0.58225	227797.7656	0.96296
010	2019-06-21t1159	1561136508.3	adult	238.0181	184.0503	-74.001	1076.3058	78.5001	70641.1302	222858.7984	3919005.6269	974.103	0.48289	353.2011	1.0783	304.591	0.77459	0.010582	-0.039479	730.5201	1.8535	819.9929	0.74239	267020.0625	1.1204	589.6982	1.147	276.4543	0.18377	255.5364	-0.22865	0.010681	0.054975	433.0195	0.88775	520.2034	1.1805	207064.25	0.13434
010	2019-06-21t1559	1561150910.61	adult	242.0188	188.0509	-70.0004	841.8976	84.4864	58374.0382	185125.9883	3380175.5679	709.41	-0.53956	316.4839	0.1457	284.7628	0.20003	0.010568	-0.052981	534.7546	0.031912	659.5753	-0.15773	239578.3281	0.19388	656.1785	1.9319	300.7825	1.1125	277.5211	0.73432	0.010624	-0.00022083	490.1954	1.8772	568.8396	1.9154	226489.25	1.1137
010	2019-06-21t1959	1561165310.4	adult	246.0187	192.0509	-66.0005	1153.2987	80.666	77944.7338	245737.041	4391856.9186	781.4843	-0.17465	320.9749	0.33889	280.4733	0.11963	0.010582	-0.039344	623.4535	0.97835	723.7594	0.31246	242657	0.37663	586.9314	1.4337	277.3214	0.40351	260.9772	0.095847	0.010624	-0.00038694	434.4361	1.2525	505.3276	1.3553	208823	0.40426
010	2019-06-21t2359	1561179710.13	adult	250.0186	196.0508	-62.0005	1223.9979	78.4454	78606.7561	247633.8255	4241752.4815	644.3756	-0.72634	318.464	0.34229	297.1004	0.6976	0.010681	0.056693	483.8101	-0.31667	549.3283	-0.71803	238529.5	0.29975	579.5126	1.5309	271.9452	0.31228	252.9951	-0.1905	0.01071	0.08222	427.361	1.3378	501.7419	1.5033	203143.0625	0.23628
010	2019-06-22t0359	1561194109.99	adult	254.0186	200.0507	-58.0006	1085.3339	85.4267	77332.8113	244167.8783	4541924.7916
010	2019-06-22t0759	1561208510.25	adult	258.0187	204.0508	-54.0005	1167.3527	81.4129	76314.3297	240560.2793	4342742.9536
010	2019-06-22t1159	1561222910.32	adult	262.0187	208.0508	-50.0005	761.156	83.3966	45292.6017	143821.6297	2343545.6041
010	2019-06-22t1559	1561237310.22	adult	266.0187	212.0508	-46.0005	743.6477	78.92	44256.1057	140526.8093	2319008.979
010	2019-06-22t1959	1561251710.6	adult	270.0188	216.0509	-42.0004	736.859	86.1503	51672.0966	164314.077	3032533.1141
010	2019-06-22t2359	1561266110.29	adult	274.0187	220.0508	-38.0005	718.9617	79.1225	44958.478	142524.8037	2373768.5642
010	2019-06-23t0359	1561280510.75	adult	278.0188	224.051	-34.0004	1113.0468	83.8205	75118.1078	236808.9493	4298294.0337
010	2019-06-23t0759	1561294910.65	adult	282.0188	228.0509	-30.0004	1090.7686	79.3049	73392.1921	231593.6874	4099958.0569
010	2019-06-23t1159	1561309310.3	adult	286.0187	232.0508	-26.0005	682.5075	81.6251	47891.5759	152164.8385	2765109.151
010	2019-06-23t1559	1561323710.84	adult	290.0188	236.051	-22.0003	851.6542	87.3505	59629.2982	188625.6046	3499089.4782
010	2019-06-23t1959	1561338110.45	adult	294.0187	240.0509	-18.0005	765.6969	77.3577	48118.3715	152731.7289	2532621.5544
010	2019-06-23t2359	1561352510.79	adult	298.0188	244.051	-14.0004	855.7056	88.742	59412.6054	188051.383	3482456.211
010	2019-06-24t0359	1561366910.84	adult	302.0188	248.051	-10.0003	852.557	81.1988	56658.4082	179457.8089	3121845.1666
010	2019-06-24t0759	1561381310.67	adult	306.0188	252.0509	-6.0004	860.6033	86.5212	59678.6214	188789.0482	3498481.1351
010	2019-06-24t1159	1561395711.04	adult	310.0189	256.051	-2.0003	839.0648	85.3381	58174.418	184318.2381	3373854.8901
010	2019-06-24t1559	1561410113.11	dead	314.0195	260.0516	2.0003	863.4782	89.94	60033.8438	189907.2504	3573909.7324
012	2019-06-11t1158	1560272479.52	egg	-1.9923	-59.9606	-290.0114	173.2112	26.5629	3116.3926	9893.4967	51928.5798
012	2019-06-11t1557	1560286824.04	larva	1.9923	-55.976	-286.0269	170.4294	26.7361	3100.9903	9849.4085	52183.718
012	2019-06-11t1957	1560301224.18	larva	5.9923	-51.976	-282.0268	179.0646	28.2829	3385.2013	10753.5752	59654.4695
012	2019-06-11t2357	1560315624.98	larva	9.9926	-47.9757	-278.0266	179.0611	28.5427	3424.666	10882.4548	61014.9106
012	2019-06-12t0357	1560330025.01	larva	13.9926	-43.9757	-274.0266	178.8593	28.6083	3447.9307	10959.0322	61784.1685
012	2019-06-12t0757	1560344425.69	larva	17.9928	-39.9755	-270.0264	122.2343	23.2833	1955.9882	6252.3418	28893.3433
012	2019-06-12t1157	1560358824.71	larva	21.9925	-35.9758	-266.0267	440.3698	39.0863	12488.2252	39403.4126	307415.307
012	2019-06-12t1557	1560373224.91	larva	25.9925	-31.9758	-262.0266	426.7478	113.3326	27161.6595	90913.6093	1732568.9003
012	2019-06-12t1957	1560387625.39	larva	29.9927	-27.9756	-258.0265	600.807	48.9317	21127.2952	66636.4384	639043.8118
012	2019-06-13t0920	1560435795.54	larva	43.3733	-14.595	-244.6459	826.908	57.5226	35590.93	112151.5945	1299001.9355
012	2019-06-13t0956	1560437955.53	larva	43.9733	-13.995	-244.0459	621.7542	59.8284	30893.5029	97726.824	1272890.9751	2395.7859	2.6323	374.8133	-0.25145	296.206	-0.8712	0.010695	0.066461	907.9623	1.0134	1570.7836	1.9789	280360.3125	-0.29231	1076.1846	-0.095975	332.6916	-0.58091	271.3046	-0.25524	0.01061	-0.014535	737.9825	-0.43811	909.5212	-0.26966	250849.4375	-0.57098
012	2019-06-13t1356	1560452340.4	larva	47.9691	-9.9992	-240.0501	869.2282	57.8367	40130.0234	126429.5443	1566601.719	969.3391	-0.47685	355.2039	-0.64624	311.3566	-0.65022	0.010624	-0.0025558	740.9918	-0.13263	860.2798	-0.45232	267468.5	-0.64288	970.3306	-0.37829	285.3194	-1.4953	188.6657	-2.6902	0.010624	-0.0012427	742.3844	-0.37798	851.7652	-0.45721	214845.5312	-1.4927
012	2019-06-13t1756	1560466736.82	larva	51.9681	-6.0002	-236.0511	982.0021	62.4145	53132.519	167560.647	2363700.2626	1207.2388	0.05868	388.2447	-0.080245	337.0949	-0.20618	0.010667	0.038549	840.3127	0.57358	1102.7718	0.4172	291183.5	-0.1055	966.8614	-0.35549	346.4427	-0.31741	261.1123	-0.6075	0.01061	-0.015269	779.21	-0.13323	869.9518	-0.34752	261217.8125	-0.30574
012	2019-06-13t2156	1560481136.16	larva	55.9679	-2.0004	-232.0513	1061.4312	68.7682	57696.0247	181836.0903	2631377.8775	1085.9531	-0.20801	441.3312	0.89921	393.3326	0.8776	0.010667	0.038429	844.1428	0.61662	970.1596	-0.038796	330998.375	0.86885	1096.6295	0.10008	365.2062	0.078603	279.9413	-0.061881	0.010652	0.025512	841.9181	0.28101	974.0907	0.1317	274269.875	0.061193
012	2019-06-14t0156	1560495539.09	adult	59.9687	2.0004	-228.0504	1163.5319	75.5125	70008.0535	220507.0605	3550025.7708	1764.6532	1.3591	483.9112	1.7279	415.4705	1.3359	0.010596	-0.03022	945.912	1.3629	1419.9661	1.6325	365352.9688	1.7554	1559.0551	1.6988	435.161	1.6114	322.1505	1.2442	0.010582	-0.043144	1029.5907	1.4808	1252.6303	1.4074	328981.7188	1.6503
012	2019-06-14t0556	1560509939.42	adult	63.9688	6.0005	-224.0504	1032.5251	73.6437	64425.2595	203211.1167	3360310.3753	846.9319	-0.7553	407.636	0.22161	369.0677	0.3688	0.010596	-0.030353	674.4049	-0.57538	749.5861	-0.83421	307765.1875	0.24698	635.3897	-1.3889	347.4763	-0.26592	321.658	1.2457	0.010582	-0.04343	519.0703	-1.5854	549.3923	-1.6669	262692.0625	-0.23109
012	2019-06-14t0956	1560524343.35	adult	67.9699	10.0016	-220.0493	1135.4406	72.1911	65401.9758	205937.8747	3245875.3485	783.6413	-0.90689	373.9067	-0.49123	340.4572	-0.27519	0.010624	-0.0031949	624.7932	-0.9306	744.2357	-0.85361	281551.7812	-0.48657	712.3883	-1.1126	274.7713	-1.9688	220.2086	-2.0796	0.01061	-0.016464	545.9471	-1.4215	654.3747	-1.1811	207177.5938	-1.9538
012	2019-06-14t1356	1560538754.21	adult	71.9729	14.0046	-216.0462	1067.8224	77.474	65448.1896	206329.9946	3366068.3504	1237.7949	0.17663	415.4355	0.35343	343.3124	-0.2447	0.010638	0.010368	898.3164	1.0933	1080.2055	0.45704	312407.5312	0.34553	675.0911	-1.2427	353.4023	-0.090192	314.9855	1.058	0.010667	0.03818	575.6643	-1.2206	631.5266	-1.2844	265051.6875	-0.12077
012	2019-06-14t1756	1560553142.97	adult	75.9698	18.0015	-212.0494	745.7548	64.4511	39825.9786	126501.0265	1727589.4486	1755.2793	1.4441	524.5252	2.7322	461.353	2.5535	0.010624	-0.0034566	1037.3394	2.1582	1501.5256	2.1611	394967.4688	2.732	1403.5684	1.622	415.7786	1.5756	324.1044	1.3914	0.010582	-0.044188	975.0643	1.7633	1216.8236	1.7731	314328.5938	1.6205
012	2019-06-14t1959	1560560525.48	adult	78.0205	20.0522	-209.9987	1145.8395	75.3036	70688.3103	222693.8996	3677795.1636	761.9935	-0.96685	388.5417	-0.25176	369.7367	0.36065	0.01061	-0.017163	610.2863	-1.0216	710.4758	-0.9835	292960.4375	-0.2353	776.9299	-0.82054	343.8722	-0.29644	291.3443	0.2521	0.010695	0.065462	628.9912	-0.79366	744.4587	-0.66426	257216.375	-0.35235
012	2019-06-14t2359	1560574927.29	adult	82.021	24.0527	-205.9982	1099.1307	82.5824	72731.0048	229394.9251	4044568.1636	899.8253	-0.62604	419.5099	0.46561	393.0084	0.98988	0.01071	0.079321	739.0586	-0.026749	874.5441	-0.30668	313373.9062	0.39297	1081.7849	0.51957	393.1536	1.154	305.0674	0.76032	0.01061	-0.017358	865.0082	1.2218	1021.151	0.9724	296437.7812	1.1711
012	2019-06-15t0359	1560589327.11	adult	86.0209	28.0526	-201.9982	1105.7778	77.9684	72977.0575	230193.5534	3972968.6586	1750.8679	1.4701	485.9215	2.1005	413.8505	1.6558	0.010652	0.024178	939.5322	1.5554	1452.8125	2.1028	364927.0625	2.069	985.584	0.22579	384.8901	1.0478	312.4124	1.0715	0.010652	0.023662	736.9724	0.32816	853.4361	0.15487	289052.5	1.0209
012	2019-06-15t0759	1560603727.23	adult	90.021	32.0527	-197.9982	1199.6118	79.4328	80045.526	252284.0095	4461574.1591	920.6683	-0.56713	451.1658	1.4061	419.4564	1.9574	0.010568	-0.057495	742.601	0.10068	843.2303	-0.40074	341532.5312	1.4622	889.7388	-0.10083	346.9277	0.060664	291.4751	0.35453	0.01061	-0.017488	683.4244	0.014256	783.7032	-0.14	261583.4688	0.079052
012	2019-06-15t1159	1560618127.66	adult	94.0211	36.0528	-193.9981	677.7304	83.9499	44935.9926	142443.0353	2539326.1807	1340.6971	0.45397	483.9138	2.3204	432.3202	2.4695	0.01061	-0.016471	856.5801	1.0498	1058.5895	0.52225	364871.0312	2.3298	734.3184	-0.75113	329.0758	-0.35583	284.6981	0.15592	0.010652	0.023655	587.6894	-0.72113	660.6921	-0.81067	247135.9219	-0.37644
012	2019-06-15t1559	1560632527.33	adult	98.021	40.0527	-189.9982	1204.2034	76.7962	78339.7776	246861.4517	4245981.7303	908.7635	-0.59474	411.3731	0.6827	377.5253	1.1279	0.010652	0.024837	731.5922	0.12848	808.2144	-0.51869	308941.1875	0.65681	803.9943	-0.3298	368.6906	0.94213	318.5813	1.4549	0.010624	-0.003673	657.2741	0.064647	761.4223	-0.044851	277624	0.94488
012	2019-06-15t1959	1560646927.77	adult	102.0211	44.0528	-185.998	1170.0637	79.7139	79545.1482	250794.709	4498997.1321	1803.9536	1.5685	497.5784	2.956	435.9219	2.9251	0.010624	-0.0024815	970.0103	2.1224	1346.5188	1.8186	374676.5625	2.9427	1332.1403	2.5266	393.3883	1.8012	302.1568	0.90203	0.010596	-0.030772	835.5937	1.9545	1047.8022	2.0572	297008.1875	1.8342
012	2019-06-15t2359	1560661327.76	adult	106.0211	48.0528	-181.998	1366.0312	76.5508	84597.6957	266289.9832	4537594.1028	1250.0492	0.23136	432.399	1.462	402.7158	2.1531	0.01061	-0.01604	681.9084	-0.15416	881.3604	-0.16828	326028.875	1.4712	665.1779	-0.91301	329.5332	-0.017739	292.2936	0.58923	0.010624	-0.0032265	542.3022	-0.8084	615.2125	-0.85456	248138.5	-0.014504
012	2019-06-16t0359	1560675728.22	adult	110.0212	52.0529	-177.9979	1197.0108	80.4804	77923.0867	245523.8895	4278672.2023	1529.5437	0.91586	437.8481	1.7407	387.5919	1.8759	0.01061	-0.015923	815.8648	1.0357	1057.5485	0.63361	330137.4375	1.7481	866.6165	0.29206	301.8301	-0.76024	239.4571	-1.2996	0.010596	-0.030289	621.8724	0.11938	763.3401	0.32587	227881.75	-0.73254
012	2019-06-16t0759	1560690128.08	adult	114.0212	56.0529	-173.998	1073.7543	79.2111	72859.3411	229996.2103	4060664.1257	849.6234	-0.74157	374.0977	0.19987	350.1914	0.92173	0.010652	0.025284	600.0981	-0.74334	716.9167	-0.86772	280947.3438	0.17619	699.1431	-0.59202	305.3705	-0.56229	257.1169	-0.60759	0.010638	0.010945	552.4667	-0.48417	630.9777	-0.5655	229638.6562	-0.57176
012	2019-06-16t1159	1560704527.5	adult	118.021	60.0527	-169.9981	1202.2929	77.4168	77621.125	244571.0831	4193896.3955	664.1238	-1.1987	345.8718	-0.44999	321.4035	0.18729	0.010638	0.011583	533.7512	-1.2829	595.9294	-1.4076	260095.6094	-0.45547	639.741	-0.88184	315.7531	-0.16071	273.0991	0.020448	0.01061	-0.016161	545.243	-0.45528	594.3066	-0.76343	238077.8281	-0.14551
012	2019-06-16t1559	1560718927.39	adult	122.021	64.0527	-165.9981	1192.7307	82.0421	77713.9373	244772.6712	4351981.1174	1040.4945	-0.26756	395.9849	1.0149	348.4236	1.1308	0.010681	0.052889	762.8566	0.80459	944.4405	0.20462	296592.6875	0.95451	825.8056	0.33025	335.8065	0.53034	279.7754	0.30392	0.010582	-0.043009	637.8388	0.63386	722.2716	0.32727	253869.7188	0.57299
012	2019-06-16t1959	1560733327.57	adult	126.0211	68.0528	-161.9981	1178.3989	80.1729	78481.0192	247293.3959	4408170.2107	1407.3788	0.64701	408.4528	1.464	331.1458	0.70335	0.010624	-0.002249	800.8045	1.2132	1182.4504	1.3362	307564.9688	1.4583	579.5648	-1.1408	308.076	-0.25798	277.6918	0.2575	0.010724	0.095105	481.5083	-0.95863	535.9389	-1.0793	229824.6875	-0.34441
012	2019-06-16t2359	1560747728.14	adult	130.0212	72.0529	-157.9979	1143.9481	78.0389	75283.3668	237243.1655	4153370.196	1615.3761	1.1747	394.3725	1.1577	318.7835	0.39937	0.01061	-0.016065	789.312	1.167	1327.6674	2.0553	297356.875	1.1694	609.9635	-0.90231	293.9095	-0.64609	260.0997	-0.37992	0.010624	-0.0010161	480.9912	-0.89449	513.9659	-1.199	221313.8125	-0.64487
012	2019-06-17t0359	1560762128.25	adult	134.0212	76.053	-153.9979	1199.7887	79.4167	77187.0412	243246.6207	4160870.7197	724.9307	-1.0549	346.6276	-0.13943	333.6671	0.93296	0.010724	0.094192	520.7938	-1.3	615.1671	-1.3058	258584.2188	-0.22688	930.9987	1.2079	334.6357	0.64432	278.3647	0.31501	0.010624	-0.00045407	652.9521	1.0263	784.9815	1.0545	251980.6875	0.64441
012	2019-06-17t0759	1560776527.89	adult	138.0211	80.0529	-149.998	1290.019	82.9279	87975.0012	277081.5439	5066541.9924	624.076	-1.3168	313.4315	-1.0621	295.8765	-0.22435	0.01061	-0.016233	507.4325	-1.4142	569.2134	-1.5269	236327.3594	-1.0429	823.6566	0.56825	343.9082	0.9555	281.8948	0.45098	0.010624	4.1629e-05	664.9093	1.2079	741.2282	0.75233	258962.8438	0.95499
012	2019-06-17t1159	1560790931.53	adult	142.0222	84.0539	-145.997	829.5584	83.6469	55387.0518	175595.0146	3126806.0303	1285.3578	0.3843	373.9521	0.72681	331.6162	0.95018	0.010596	-0.02983	677.9885	0.22634	1015.2171	0.64836	282333.8125	0.75706	620.4105	-0.73384	323.3642	0.33325	292.8727	0.86946	0.010695	0.069356	523.9229	-0.28769	571.8817	-0.60617	241876.4375	0.26568
012	2019-06-17t1559	1560805328.41	adult	146.0213	88.053	-141.9979	1103.627	80.9318	75095.2333	236931.8498	4246795.0135	1186.4259	0.14454	395.1498	1.3769	334.4511	1.0623	0.010596	-0.029756	778.0767	1.2079	995.3019	0.57316	298338.0938	1.4088	889.8378	1.1183	346.8517	1.0817	296.7526	1.016	0.010624	0.00079245	604.3935	0.63421	736.6951	0.8161	261179.375	1.0802
012	2019-06-17t1959	1560819728.19	adult	150.0212	92.0529	-137.9979	1240.4687	77.5843	79170.6797	249316.1359	4301529.415	782.9555	-0.90746	301.4192	-1.3754	256.5534	-1.4381	0.010624	-0.0023735	611.577	-0.37632	728.0648	-0.72811	226968.6562	-1.3726	811.366	0.63744	332.2718	0.63429	282.7844	0.45566	0.010582	-0.039836	592.2399	0.54113	717.4842	0.70406	251197.5	0.67455
012	2019-06-17t2359	1560834128.46	adult	154.0213	96.053	-133.9978	1234.2318	80.3084	82134.8209	258793.5963	4619707.1875	2267.2896	3.08	418.8118	2.1072	311.2583	0.32818	0.010596	-0.029539	877.488	2.1986	1518.5147	3.2223	316202.875	2.1421	694.7845	-0.12588	328.4223	0.52114	284.8438	0.51905	0.010638	0.015017	544.5017	0.049707	618.7685	-0.098984	246973.5469	0.50541
012	2019-06-18t0359	1560848528.73	adult	158.0214	100.0531	-129.9978	1287.7996	75.2876	84280.0038	265608.9778	4558421.7488	974.1478	-0.36672	389.8921	1.2595	340.1941	1.261	0.01061	-0.015668	671.7549	0.23635	781.5947	-0.42486	293978.625	1.2768	738.9373	0.23053	347.7957	1.1514	292.6177	0.81225	0.01061	-0.012166	616.1204	0.89678	687.2201	0.54525	262238	1.1637
012	2019-06-18t0759	1560862928.66	adult	162.0214	104.0531	-125.9978	1280.9515	80.92	84488.8501	266176.1741	4719489.5064	654.1897	-1.218	381.4865	1.0265	370.1329	2.2402	0.010695	0.067291	539.2752	-1.0091	612.9005	-1.2461	285351.9375	0.95296	1058.576	2.5777	379.9261	2.2011	303.3909	1.2337	0.010624	0.0016416	762.7175	2.604	914.8712	2.6156	286084.375	2.1983
012	2019-06-18t1159	1560877328.6	adult	166.0213	108.053	-121.9978	1132.1832	84.3806	80894.6875	255228.3085	4783634.8439	1423.2141	0.91308	423.5169	2.2956	347.9118	1.5386	0.010582	-0.042094	831.3617	1.8019	1157.5776	1.5108	320178.8125	2.347	738.7252	0.35245	332.0572	0.69162	281.5162	0.33731	0.010624	0.0017978	568.6174	0.47724	661.9943	0.45109	250039.0312	0.68976
012	2019-06-18t1559	1560891728.47	adult	170.0213	112.053	-117.9978	1324.705	78.2856	87196.5894	274694.6056	4773869.2659	581.8746	-1.4016	361.4124	0.46515	347.0976	1.5262	0.010596	-0.02814	488.4024	-1.4434	534.2142	-1.6028	272866.3438	0.49451	809.4282	0.93904	341.9586	1.0342	294.7102	0.85975	0.010624	0.0018497	595.5687	0.84504	732.8387	1.1551	257494.7969	1.0327
012	2019-06-18t1959	1560906128.36	adult	174.0213	116.053	-113.9979	1344.264	78.787	89016.2538	280427.3786	4909115.3038	1058.3253	-0.0465	363.3762	0.54359	307.8257	0.25284	0.010596	-0.027838	718.7815	0.77012	934.3735	0.44274	274349	0.57272	644.7914	-0.19372	332.9085	0.77812	296.5224	0.92498	0.010596	-0.025525	543.8218	0.33217	598.2943	0.026731	251345.9062	0.80515
012	2019-06-18t2359	1560920528.32	adult	178.0213	120.053	-109.9979	1320.8593	79.8276	86261.6005	271800.2716	4789738.6969	925.003	-0.40575	405.7993	1.8334	363.6786	2.1135	0.010596	-0.027567	649.0281	0.13557	862.944	0.10859	306378.5	1.8646	827.3223	1.2484	333.933	0.85203	283.2453	0.3858	0.010638	0.015329	577.5698	0.79407	737.3738	1.3684	251117.5938	0.83721
012	2019-06-19t0359	1560934928.98	adult	182.0214	124.0532	-105.9977	780.6376	86.1368	51725.7684	164013.0947	2874993.8541
012	2019-06-19t0759	1560949328.79	adult	186.0214	128.0531	-101.9978	864.693	89.3023	60005.5029	190043.7535	3512236.3831
012	2019-06-19t1159	1560963728.9	adult	190.0214	132.0531	-97.9977	749.6424	111.1417	61486.0493	196187.8438	4238569.7417	794.9784	-0.72875	364.2099	0.68439	335.6162	1.2568	0.010624	0.00031539	612.2081	-0.099507	708.0344	-0.59041	274250.0625	0.68282	808.252	1.4118	353.1291	1.6144	298.6789	1.0303	0.010624	0.0011445	634.6233	1.7119	747.0213	1.753	265906.1875	1.6158
012	2019-06-19t1559	1560978128.79	adult	194.0214	136.0531	-93.9978	1102.3837	84.3537	76116.5019	240324.4878	4489251.6513
012	2019-06-19t1959	1560992528.98	adult	198.0214	140.0532	-89.9977	935.0393	86.3049	67560.2501	213812.5273	4013922.4762
012	2019-06-19t2359	1561006928.76	adult	202.0214	144.0531	-85.9978	1278.3742	82.6581	87493.1488	275611.5796	5051609.453	825.5023	-0.54901	368.7262	0.94212	321.2574	0.87787	0.010681	0.055894	659.0924	0.49909	779.5946	-0.087528	276175.9062	0.88499	640.8217	0.45584	337.7498	1.3378	302.5629	1.2572	0.010624	0.00083081	556.4917	1.1583	601.6381	0.76384	254325.5938	1.3389
012	2019-06-20t0359	1561021329.66	adult	206.0216	148.0533	-81.9975	756.9681	88.8804	49580.0015	157170.421	2823296.2593	676.9952	-0.99855	358.8445	0.71206	334.6848	1.3543	0.01071	0.083791	560.1912	-0.36695	636.1709	-0.80616	268056.875	0.63038	623.2613	0.42899	315.2286	0.71564	283.4544	0.53101	0.011111	0.47323	499.4072	0.62677	541.6086	0.32704	226964.625	0.28796
012	2019-06-20t0759	1561035728.66	adult	210.0214	152.0531	-77.9978	1313.2354	80.7479	88741.982	279491.5363	5060123.8543	573.3654	-1.318	309.453	-0.62921	291.5923	-0.0090777	0.010767	0.13985	452.1622	-1.3162	510.6126	-1.4423	229923.5625	-0.74451	700.2591	1.1447	325.2261	1.1048	296.7468	1.0909	0.010596	-0.026547	517.5288	0.95364	592.1569	0.9141	245545.7188	1.1326
012	2019-06-20t1159	1561050131.27	adult	214.0221	156.0538	-73.9971	1291.2803	83.2006	88915.7014	280185.6068	5120251.544	703.5726	-0.84742	371.3353	1.1888	343.5168	1.7294	0.01061	-0.01248	576.2425	-0.081044	661.4543	-0.56711	279986.8125	1.203	540.6013	-0.0046541	300.0593	0.41226	274.0144	0.2374	0.01061	-0.012944	458.0307	0.38953	493.9523	0.11007	226244.7344	0.42477
012	2019-06-20t1559	1561064519.08	adult	218.0187	160.0504	-70.0005	1386.1709	82.888	91684.1564	288640.2781	5203906.6729	595.7114	-1.1898	358.2175	0.88774	346.499	1.8739	0.010681	0.056275	498.4162	-0.74369	550.3961	-1.1315	268304.9375	0.83531	607.0992	0.64415	314.6567	0.96477	285.5173	0.74557	0.010638	0.014345	495.2904	0.96132	544.2378	0.71537	236621.8281	0.95231
012	2019-06-20t1959	1561078919.42	adult	222.0188	164.0505	-66.0004	1369.5184	79.4766	91057.7671	286737.7336	5108968.9289	680.0842	-0.85979	322.5665	-0.039774	296.8943	0.323	0.010596	-0.026052	526.943	-0.40499	593.5756	-0.83979	243537.7031	-0.014782	692.5451	1.479	320.9879	1.2645	293.3611	1.1123	0.010624	0.0005128	478.0514	0.88818	571.2961	1.1169	241703.875	1.2658
012	2019-06-20t2359	1561093319.58	adult	226.0188	168.0505	-62.0003	1379.1145	85.8865	94052.0007	296112.7276	5483372.8031	928.0989	0.091521	367.0095	1.2636	328.9986	1.4046	0.010596	-0.026019	602.6162	0.38611	716.2952	-0.083137	277092.1875	1.2926	494.0595	-0.076529	289.7868	0.35212	274.588	0.40524	0.010624	0.00037069	407.0232	0.1291	460.8453	0.1277	218209.4688	0.35226
012	2019-06-21t0359	1561107720.15	adult	230.019	172.0507	-58.0002	1373.4856	83.8983	93523.6585	294540.1631	5366291.3973	688.1201	-0.75685	352.2685	0.92051	331.737	1.5398	0.01061	-0.012344	520.854	-0.32292	616.8188	-0.59928	265610.4375	0.93568	464.5527	-0.22718	291.6766	0.50558	284.6224	0.86422	0.010638	0.013929	392.9379	0.069606	422.7454	-0.15259	219340.8281	0.49323
012	2019-06-21t0759	1561122119.6	adult	234.0188	176.0505	-54.0003	1405.5276	106.2596	107254.2522	338383.307	7041707.6009	644.0895	-0.88924	352.3416	0.98846	334.2066	1.6658	0.010596	-0.025932	526.2894	-0.1989	579.4828	-0.76318	266017.9375	1.017	476.1505	-0.016714	300.89	0.90767	291.8025	1.2126	0.010681	0.05512	408.1179	0.39991	438.8502	0.13891	225366.625	0.85521
012	2019-06-21t1159	1561136518.2	adult	238.0185	180.0502	-50.0007	1331.4469	86.2444	92273.1132	290583.0924	5449461.6373	1117.3762	1.0626	368.6875	1.5017	313.7332	1.0645	0.010624	0.0014256	718.3268	1.7353	934.7547	1.4341	277621.6562	1.5059	697.7951	2.1461	296.9284	0.87622	286.1314	1.0357	0.01061	-0.013741	390.2023	0.29238	420.962	0.06761	223884.0312	0.89048
012	2019-06-21t1559	1561150920.49	adult	242.0191	184.0508	-46.0001	1315.9088	83.645	89590.1767	282155.6983	5160997.4784	647.6007	-0.79842	313.5206	0.065044	291.6364	0.41722	0.010638	0.015195	479.9784	-0.502	577.512	-0.66104	235767.4844	0.055862	418.8181	-0.32765	269.5727	0.041035	264.4025	0.18822	0.01061	-0.013891	346.9067	-0.18907	380.6007	-0.27016	203257.8438	0.053619
012	2019-06-21t1959	1561165320.4	adult	246.0191	188.0508	-42.0001	1329.0531	83.0599	88717.4148	279439.5436	5071385.6633	613.4394	-0.90482	327.5617	0.51747	301.9514	0.79614	0.010652	0.029013	499.1444	-0.24079	565.4648	-0.67618	245998.8281	0.49723	394.2264	-0.45965	272.3899	0.23156	268.0334	0.39183	0.010638	0.013319	357.641	0.10056	384.7182	-0.098702	204837.2188	0.21954
012	2019-06-21t2359	1561179720.03	adult	250.019	192.0507	-38.0002	930.7888	106.2979	67205.6725	212938.4455	4230866.1987	796.6292	-0.038281	340.1661	0.92851	301.4717	0.83491	0.010667	0.042875	571.3921	0.54778	695.9709	0.21523	255124.5781	0.89661	397.4677	-0.31943	267.0685	0.13944	260.6214	0.13193	0.010624	-0.00056759	343.665	0.02712	374.9853	-0.088613	201102.5469	0.14015
012	2019-06-22t0359	1561194119.94	adult	254.0189	196.0506	-34.0002	929.9415	103.7896	68879.1994	218129.3712	4342857.5785
012	2019-06-22t0759	1561208520.17	adult	258.019	200.0507	-30.0001	946.2935	103.0898	68033.4861	215303.2239	4242340.4231
012	2019-06-22t1159	1561222920.26	adult	262.019	204.0507	-26.0001	898.4621	104.1197	65115.8236	206329.5984	4070503.9904
012	2019-06-22t1559	1561237320.2	adult	266.019	208.0507	-22.0001	887.2836	102.671	62996.1135	199560.9333	3879109.7084
012	2019-06-22t1959	1561251720.62	adult	270.0191	212.0508	-18	876.4836	101.1475	62370.2446	197509.1777	3810930.7795
012	2019-06-22t2359	1561266120.34	adult	274.019	216.0508	-14.0001	933.5918	106.191	69162.362	219052.1025	4423287.9966
012	2019-06-23t0359	1561280520.71	adult	278.0191	220.0509	-10	870.5854	100.4974	61111.5404	193539.355	3686314.6395
012	2019-06-23t0759	1561294920.65	adult	282.0191	224.0508	-6	855.1846	101.321	58423.1601	185170.792	3494352.7987
012	2019-06-23t1159	1561309320.49	adult	286.0191	228.0508	-2.0001	794.3071	100.4826	54484.005	172839.24	3246613.2658
012	2019-06-23t1559	1561323720.92	dead	290.0192	232.0509	2.0001	796.3784	100.8699	54288.6067	172252.8524	3225034.721
013	2019-06-11t1158	1560272483.95	egg	-1.9923	-55.9603	-286.0115	164.617	27.7717	3063.6553	9744.6043	53054.2567
013	2019-06-11t1557	1560286828.49	larva	1.9923	-51.9757	-282.0269	164.6173	26.476	2981.3788	9474.1979	49811.8016
013	2019-06-11t1957	1560301228.74	larva	5.9924	-47.9757	-278.0269	153.4638	34.7192	3244.2339	10547.5892	64928.6972
013	2019-06-11t2357	1560315629.52	larva	9.9926	-43.9754	-274.0267	153.5362	34.9281	3220.4773	10488.9244	64550.5635
013	2019-06-12t0357	1560330029.63	larva	13.9926	-39.9754	-270.0266	153.5364	35.0295	3247.872	10604.4728	65150.1531
013	2019-06-12t0757	1560344430.24	larva	17.9928	-35.9752	-266.0265	156.3355	36.4813	3363.03	10992.0327	70491.9721
013	2019-06-12t1157	1560358829.29	larva	21.9925	-31.9755	-262.0267	433.6466	40.3704	13291.4439	42067.9625	343978.0653
013	2019-06-12t1557	1560373229.58	larva	25.9926	-27.9754	-258.0266	500.0166	43.4814	17243.8828	54406.4871	510090.0556
013	2019-06-12t1957	1560387630.01	larva	29.9927	-23.9753	-254.0265	561.3723	39.6251	16802.6848	52938.6047	431147.8902
013	2019-06-13t0920	1560435800.07	larva	43.3733	-10.5947	-240.6459	800.6888	50.6857	32813.1748	103416.5626	1143805.8887
013	2019-06-13t0956	1560437960.15	larva	43.9733	-9.9947	-240.0459	732.5801	53.3529	30228.0463	95306.9647	1059320.7815	1964.3411	1.6912	389.9651	0.016118	302.9565	-0.74862	0.01061	-0.016099	904.1359	0.98697	1408.0435	1.4202	294033.7188	0.028329	1103.4044	-0.01551	388.8461	0.45835	312.5478	0.9206	0.010596	-0.028168	850.7211	0.13666	1020.6808	0.15333	293578.8125	0.47894
013	2019-06-13t1356	1560452345.01	larva	47.9691	-5.9989	-236.0501	978.9884	57.8153	46945.7703	147861.1404	1885649.8996	904.4973	-0.62028	338.0148	-0.95715	307.4077	-0.72408	0.010667	0.038669	637.5819	-0.85287	809.4244	-0.6299	253511.0938	-0.97806	1798.3575	2.1398	484.26	2.3192	352.2456	2.0811	0.010582	-0.042142	1238.4422	2.2458	1461.5743	1.937	366100.5625	2.3571
013	2019-06-13t1756	1560466741.44	larva	51.9681	-1.9999	-232.0511	1088.2322	66.7893	59670.577	187998.3737	2783045.2131	1265.0193	0.18824	474.9744	1.5274	425.5884	1.5002	0.010596	-0.029975	938.7703	1.2656	1140.6272	0.55168	358605.6875	1.5536	987.5404	-0.29069	371.0544	0.17219	282.1763	0.02135	0.01061	-0.015269	789.4627	-0.076855	853.0301	-0.41618	279775	0.18422
013	2019-06-13t2156	1560481140.76	adult	55.9679	1.9999	-228.0513	1271.782	69.9429	72352.7715	227747.1549	3491154.0808	1191.9225	0.03275	399.8774	0.11116	353.9985	0.094662	0.01061	-0.016463	831.0306	0.52359	1068.4921	0.31672	301507.5938	0.12473	1146.0936	0.26003	393.8144	0.67014	299.5733	0.53831	0.010652	0.025512	939.7697	0.84159	1059.8275	0.49192	295754.5938	0.65072
013	2019-06-14t0156	1560495543.72	adult	59.9688	6.0007	-224.0505	1045.6976	75.2093	63624.4101	200502.0851	3290049.1492	1520.2773	0.79668	468.5193	1.4276	394.5019	0.90438	0.01061	-0.016588	1059.792	2.1786	1415.6464	1.6166	353263.5938	1.4424	919.3762	-0.43995	367.6916	0.15792	283.6395	0.037839	0.010582	-0.043144	775.1388	-0.04248	868.6692	-0.2666	277974.8438	0.19235
013	2019-06-14t0556	1560509944.03	adult	63.9688	10.0008	-220.0504	1032.509	73.2309	63595.736	200505.2304	3259373.9126	1767.1344	1.3902	505.1015	2.1754	445.6718	2.0013	0.010652	0.024393	1017.9798	1.9099	1340.79	1.3827	379331.25	2.1504	1589.47	1.9168	432.2004	1.6412	306.3228	0.7531	0.010624	-0.0025329	996.0093	1.4088	1319.8653	1.8278	325446.9375	1.6427
013	2019-06-14t0956	1560524348.02	adult	67.9699	14.0019	-216.0493	1141.6841	73.2629	70911.2796	223458.3522	3713409.4184	669.6942	-1.1761	352.4364	-0.93391	342.7065	-0.22544	0.010596	-0.030495	536.2543	-1.5775	606.4952	-1.3801	266089.5	-0.90947	1116.7784	0.3432	434.2054	1.794	342.4318	1.9486	0.010596	-0.030096	881.9421	0.8003	1045.1542	0.66857	327825.0625	1.8225
013	2019-06-14t1356	1560538758.85	adult	71.973	18.0049	-212.0463	1241.8542	79.467	78152.4683	246186.836	4228497.4969	886.4423	-0.66448	388.2606	-0.2235	347.0043	-0.15978	0.010596	-0.030637	736.3335	-0.10244	811.804	-0.58916	293136.75	-0.19703	877.4702	-0.48337	361.5765	0.11286	291.9665	0.279	0.010652	0.024402	743.3888	-0.046397	836.63	-0.26773	271543.9688	0.093042
013	2019-06-14t1756	1560553147.6	adult	75.9698	22.0018	-208.0494	1259.0195	73.2868	74961.0721	235965.4278	3826310.5157	1026.1379	-0.32497	424.5772	0.54559	362.5952	0.18702	0.01061	-0.017125	805.3523	0.42798	956.6129	-0.005711	320131.25	0.56145	1480.2987	1.923	423.0391	1.766	320.9615	1.2821	0.010624	-0.003292	947.6427	1.5589	1176.7609	1.5643	318548.4375	1.7672
013	2019-06-14t1959	1560560530.12	adult	78.0205	24.0525	-205.9987	1195.495	74.9545	75051.1464	236405.1037	3960799.9725	964.4453	-0.47239	382.44	-0.38731	333.7475	-0.52006	0.010624	-0.0034953	720.3322	-0.19665	878.9858	-0.30666	287977.3125	-0.38204	709.8179	-1.0904	353.1219	-0.046908	304.0026	0.69814	0.010596	-0.030726	602.6734	-0.99655	662.2797	-1.1042	266607	-0.016654
013	2019-06-14t2359	1560574931.88	adult	82.021	28.053	-201.9982	1190.515	77.8532	75640.3795	238275.1726	4124052.0025	1952.6079	1.9683	446.5582	1.0831	351.0878	-0.074104	0.01061	-0.017123	914.0319	1.2978	1459.4718	2.0842	336704.875	1.0987	1150.4445	0.80989	411.6643	1.6773	310.6703	0.96246	0.010596	-0.03099	874.1129	1.2966	1011.6681	0.9188	310806.5625	1.7092
013	2019-06-15t0359	1560589331.78	adult	86.021	32.053	-197.9983	1279.3231	82.2281	83918.8579	264376.0945	4706815.3581	892.1555	-0.64018	402.7858	0.16305	366.7167	0.42924	0.010695	0.065621	729.1852	-0.054401	844.3717	-0.41251	301283.75	0.10491	696.8389	-1.0532	323.0174	-0.74229	277.0764	-0.21643	0.010638	0.0099214	604.7429	-0.8083	653.8695	-1.0269	242909.1094	-0.74752
013	2019-06-15t0759	1560603731.98	adult	90.021	36.053	-193.9982	1220.1072	81.0806	80444.1275	253389.0922	4500229.7015	2220.7839	2.6089	448.6934	1.3474	362.6581	0.44582	0.010624	-0.0030387	892.6745	1.2621	1137.7775	0.8285	337866.1562	1.347	833.6152	-0.3606	353.9958	0.26857	286.9391	0.18813	0.01061	-0.017488	721.8818	0.35782	787.1524	-0.11866	266912.8125	0.28674
013	2019-06-15t1159	1560618132.32	adult	94.0211	40.0531	-189.9981	1240.3446	80.0898	83499.738	263049.3986	4726402.6585	2129.9053	2.3701	471.9191	2.0307	399.0668	1.5665	0.010695	0.066087	980.9558	2.0246	1367.7962	1.8251	352995.5	1.9507	837.7961	-0.25154	340.617	-0.012468	290.2768	0.36116	0.010652	0.023655	655.65	-0.093086	722.8315	-0.41074	255803.3906	-0.034671
013	2019-06-15t1559	1560632532	adult	98.021	44.053	-185.9982	1284.1648	83.5814	85716.8583	270060.5806	4881677.3139	1081.4135	-0.17721	411.2113	0.67873	360.7873	0.6646	0.010596	-0.02991	789.9221	0.59264	978.6235	0.20722	310464.5	0.70621	948.3168	0.39653	369.4303	0.96431	302.6276	0.86795	0.010596	-0.030972	711.7367	0.58366	885.7812	0.78617	278919.875	0.99638
013	2019-06-15t1959	1560646932.44	adult	102.0212	48.0532	-181.9981	1294.598	85.624	93908.2083	295936.5013	5689531.7915	876.0546	-0.67429	340.8103	-0.95934	327.8484	-0.12259	0.010638	0.011223	555.111	-1.2386	690.0359	-1.0136	256289.375	-0.96053	879.592	0.15355	345.625	0.36243	291.6958	0.51768	0.010681	0.051565	684.3088	0.47207	794.3485	0.30207	258873.0938	0.31047
013	2019-06-15t2359	1560661332.44	adult	106.0212	52.0532	-177.9981	1151.6786	84.0524	83316.2578	262909.3055	4998288.4775	919.6952	-0.56941	362.3007	-0.32043	311.2927	-0.4718	0.010681	0.052668	663.8545	-0.30342	890.3616	-0.12891	271363.1875	-0.36288	870.8741	0.21113	363.0631	0.99652	303.5105	1.0007	0.010782	0.14955	671.6033	0.49132	768.388	0.24314	269392.8125	0.83857
013	2019-06-16t0359	1560675732.9	adult	110.0213	56.0533	-173.9979	1324.0028	78.808	86012.3263	270895.7191	4715208.2612	554.875	-1.4588	338.1248	-0.84343	324.1855	0.023031	0.010596	-0.029556	474.2734	-1.8504	517.7858	-1.7618	255284.2656	-0.81082	645.8056	-0.96445	336.7452	0.30013	294.8614	0.73022	0.010624	-0.0029891	548.023	-0.63982	610.2625	-0.80717	253569.125	0.30273
013	2019-06-16t0759	1560690132.79	adult	114.0213	60.0532	-169.998	1379.4207	79.9353	88781.1858	279493.0629	4885209.785	2788.6301	4.011	403.7383	0.98327	316.2921	-0.086444	0.010582	-0.043061	902.9042	1.871	1298.7372	1.7504	305226.125	1.0226	533.3616	-1.5698	306.0379	-0.54194	273.5414	-0.005581	0.01061	-0.016428	493.3746	-1.1031	523.7285	-1.3821	230752.5625	-0.52668
013	2019-06-16t1159	1560704532.23	adult	118.0211	64.0531	-165.9981	1246.8224	82.4239	84245.7021	265395.1262	4862806.8678	672.199	-1.1788	326.1413	-0.9816	308.3517	-0.20755	0.01061	-0.015791	527.8582	-1.3348	599.8586	-1.3897	245910.5625	-0.95954	670.6125	-0.69468	300.6712	-0.62225	255.6861	-0.61947	0.01061	-0.016161	521.2823	-0.70968	594.6459	-0.76079	226706.0938	-0.60738
013	2019-06-16t1559	1560718932.03	adult	122.0211	68.053	-161.9982	1253.4838	82.2168	87191.8474	274979.586	5048442.0307	729.7228	-1.0368	337.879	-0.5781	304.8717	-0.20698	0.010638	0.011554	552.0094	-1.086	663.309	-1.0914	254084.9844	-0.58264	519.1396	-1.5663	277.7969	-1.2498	247.8594	-0.87445	0.01061	-0.01578	445.2526	-1.4292	490.1501	-1.5079	209458.875	-1.2359
013	2019-06-16t1959	1560733332.26	adult	126.0211	72.0531	-157.9981	1226.0673	80.5441	82885.7131	261249.7902	4670744.4879	911.2944	-0.58574	326.1452	-0.82759	281.9412	-0.82744	0.010695	0.066643	586.9397	-0.73507	735.4289	-0.74755	243956.5781	-0.87838	553.6769	-1.3033	268.1014	-1.4872	244.7502	-0.96644	0.010596	-0.028908	429.3155	-1.5207	487.4999	-1.4666	202416.5938	-1.463
013	2019-06-16t2359	1560747732.85	adult	130.0213	76.0533	-153.998	1200.5773	80.2931	81721.1158	257540.1347	4664914.48	749.4204	-0.9896	344.7926	-0.24261	308.4475	0.074475	0.010624	-0.0023965	615.3067	-0.44184	696.5486	-0.92207	259628.8125	-0.23743	562.4191	-1.2048	295.818	-0.5873	265.4869	-0.17825	0.010582	-0.041916	467.3852	-1.0415	511.504	-1.2189	223638.375	-0.54981
013	2019-06-17t0359	1560762132.96	adult	134.0213	80.0533	-149.9979	1320.2307	79.025	84341.4915	265536.4959	4636136.9501	616.4082	-1.3285	306.7592	-1.2803	284.482	-0.62591	0.010638	0.011191	465.3255	-1.8199	521.4848	-1.7531	230682.9375	-1.282	803.8945	0.38823	343.541	0.91928	297.7974	1.0487	0.01071	0.082334	593.9374	0.38663	689.7925	0.27924	256625.1562	0.83477
013	2019-06-17t0759	1560776532.58	adult	138.0212	84.0532	-145.998	1382.2211	78.6205	89758.724	282731.7913	4912176.8865	601.8599	-1.3734	331.786	-0.53059	309.1958	0.20074	0.01061	-0.016233	508.4841	-1.4043	551.8627	-1.6107	250166.6562	-0.51262	605.6282	-0.85866	329.0476	0.49499	289.9813	0.75935	0.01061	-0.013629	529.9174	-0.26069	575.9776	-0.60656	248101.9219	0.50822
013	2019-06-17t1159	1560790936.4	adult	142.0223	88.0543	-141.997	1329.3856	78.9576	88212.3075	277925.2865	4884590.3518	1198.7375	0.16052	373.8785	0.72466	324.1752	0.71139	0.01061	-0.016198	685.921	0.30216	909.4042	0.13238	281904.375	0.74041	819.7402	0.59275	358.5196	1.4293	306.1872	1.3831	0.01061	-0.013215	611.6407	0.67208	720.2204	0.62832	270323.75	1.443
013	2019-06-17t1559	1560805333.2	adult	146.0214	92.0534	-137.9979	1209.6719	85.7542	85050.5066	268118.4591	4996229.0365	918.8859	-0.55666	373.4628	0.73805	311.1241	0.31126	0.010667	0.03877	704.274	0.49866	802.0267	-0.37778	280097.125	0.69599	578.4818	-0.99082	305.8484	-0.20674	269.0488	-0.066201	0.010652	0.028243	495.7809	-0.56272	532.9078	-0.9029	229692.1562	-0.23295
013	2019-06-17t1959	1560819732.91	adult	150.0213	96.0533	-133.9979	1358.5804	81.3301	88305.3755	278058.7023	4879529.7336	545.1353	-1.5387	316.5044	-0.92937	312.8535	0.3765	0.010624	-0.0023735	447.6489	-1.955	487.7141	-1.9189	238327.8125	-0.92677	879.6606	1.1079	388.4732	2.4144	342.0487	2.7988	0.010596	-0.026237	678.6935	1.501	794.4571	1.3622	293297.25	2.444
013	2019-06-17t2359	1560834133.18	adult	154.0214	100.0534	-129.9979	1309.3802	80.6333	85554.2878	269375.7036	4796215.5636	722.7703	-1.0581	364.0367	0.48619	327.4578	0.85017	0.01061	-0.015906	599.6281	-0.47421	675.8726	-0.97082	274483.625	0.50258	884.7097	1.2024	380.7113	2.1886	322.0683	2.0059	0.010596	-0.025997	675.514	1.5144	771.0373	1.2197	287437	2.2175
013	2019-06-18t0359	1560848533.49	adult	158.0215	104.0534	-125.9978	1331.0828	75.7797	82365.3399	259237.191	4368664.0463	708.8145	-1.0828	325.2794	-0.6528	311.9105	0.34942	0.010624	-0.0019993	485.1836	-1.5528	647.3424	-1.0946	244935.375	-0.65091	797.6458	0.64672	345.2602	1.0702	279.5605	0.28651	0.010624	0.0015053	634.6354	1.105	725.4015	0.87964	259980.9219	1.0678
013	2019-06-18t0759	1560862933.39	adult	162.0214	108.0534	-121.9978	1322.3481	79.5642	87704.0104	276237.9164	4897931.4938	1043.3066	-0.15762	396.8589	1.4821	352.9365	1.6837	0.010695	0.067291	702.2867	0.54984	908.932	0.23562	296850.5	1.4056	752.543	0.38529	335.4484	0.77514	286.1911	0.53852	0.010582	-0.039264	563.0242	0.35293	641.3719	0.2014	253599	0.81588
013	2019-06-18t1159	1560877333.35	adult	166.0214	112.0534	-117.9978	1313.9672	80.6368	87550.2884	275664.6315	4971593.4579	1453.1746	0.99572	415.9269	2.07	350.659	1.628	0.010568	-0.055656	805.4338	1.5546	1131.4496	1.3795	314856.6562	2.1369	874.3231	1.3334	367.7102	1.8334	297.6642	0.99112	0.010624	0.0017978	709.742	2.0689	800.7942	1.6841	276885.8125	1.8314
013	2019-06-18t1559	1560891733.23	adult	170.0214	116.0534	-113.9978	693.5535	91.4027	46646.7782	148559.4935	2616170.9334	848.3411	-0.65708	378.8553	0.98503	353.7758	1.7447	0.010596	-0.02814	584.2274	-0.5321	700.1241	-0.76614	286035.7188	1.0158	770.6279	0.65523	365.6514	1.7921	316.7048	1.7512	0.01061	-0.011822	627.4001	1.2046	712.4295	0.97253	275701.125	1.8063
013	2019-06-18t1959	1560906133.11	adult	174.0214	120.0533	-109.9979	1322.4546	80.7815	87381.4066	275100.6527	4954683.8535	1096.4935	0.061768	367.1819	0.65722	299.4146	-0.023834	0.01061	-0.014204	715.5856	0.73978	937.2809	0.45747	276855.1875	0.67207	727.9814	0.42108	347.2537	1.2358	294.932	0.86061	0.01061	-0.01189	593.491	0.89375	645.9037	0.45525	261829.2969	1.2497
013	2019-06-18t2359	1560920533.04	adult	178.0213	124.0533	-105.9979	1289.5149	83.1201	88831.3856	279814.3577	5176243.1809	1300.0437	0.67548	389.6625	1.3518	341.2914	1.3743	0.01061	-0.013933	711.284	0.7254	974.4168	0.67599	293805.5625	1.3666	747.605	0.65389	343.701	1.1626	295.5964	0.88408	0.010624	0.0016213	599.3561	1.0404	700.8852	1.0386	258806.8125	1.1622
013	2019-06-19t0359	1560934933.8	adult	182.0215	128.0535	-101.9977	1343.2142	80.0979	88850.3846	279767.4532	5023216.3552	825.5273	-0.67664	349.1548	0.17193	312.3466	0.43908	0.010582	-0.040922	599.1243	-0.30442	700.8041	-0.69051	263961.0312	0.21295	584.6425	-0.47515	319.6524	0.44861	292.2879	0.75344	0.010596	-0.025879	498.0633	-0.016616	542.4442	-0.30254	241337.5312	0.47475
013	2019-06-19t0759	1560949333.57	adult	186.0215	132.0535	-97.9978	1428.7232	79.9296	94845.5952	298726.1844	5282373.6114	592.2025	-1.3526	336.135	-0.1786	311.3635	0.43051	0.01061	-0.013494	491.6652	-1.2794	531.2002	-1.533	253445.7812	-0.16557	590.9302	-0.33361	338.3949	1.0956	306.1599	1.3167	0.01061	-0.012415	524.5277	0.37653	559.0264	-0.053653	255149.7812	1.1101
013	2019-06-19t1159	1560963733.65	adult	190.0215	136.0535	-93.9977	802.6792	83.6306	49174.7781	156189.1411	2555118.7544	1599.7504	1.7047	386.0046	1.3222	311.005	0.4457	0.01061	-0.013355	842.4228	2.0651	1164.6594	1.7714	291047.5	1.3346	823.8657	1.53	366.1286	2.021	323.0089	1.9986	0.010624	0.0011445	645.0785	1.8293	726.4194	1.5664	275694.8125	2.023
013	2019-06-19t1559	1560978133.6	adult	194.0215	140.0535	-89.9977	1413.5137	83.2614	94313.1071	296990.101	5332618.2922	938.1644	-0.2656	361.7681	0.65092	319.4331	0.75197	0.010582	-0.040459	647.2444	0.27651	763.0646	-0.2676	273496.6875	0.69104	825.5591	1.6488	352.2673	1.6463	301.3624	1.1542	0.010638	0.014782	610.9655	1.5455	663.005	1.0968	264905.0312	1.6333
013	2019-06-19t1959	1560992533.79	adult	198.0215	144.0535	-85.9977	1290.2988	82.0852	88682.4059	279436.5902	5118803.813	676.7343	-1.049	362.301	0.70746	332.9521	1.2261	0.010596	-0.026724	575.0542	-0.34889	621.1143	-0.97168	273537.2188	0.73353	770.4542	1.3371	327.8669	0.954	279.3553	0.30511	0.010582	-0.039889	606.464	1.5991	683.9485	1.3943	247867.3594	0.99505
013	2019-06-19t2359	1561006933.54	adult	202.0215	148.0535	-81.9978	1386.4156	84.8209	94104.5014	296276.1429	5468592.6622	1129.1453	0.42156	365.1423	0.83973	310.298	0.51968	0.010596	-0.026459	734.9293	1.2088	901.9734	0.56232	275682.4688	0.86629	654.664	0.56214	285.8129	-0.26976	257.5446	-0.52434	0.01061	-0.01284	523.2065	0.78249	606.4462	0.80779	215502.8906	-0.25904
013	2019-06-20t0359	1561021334.55	adult	206.0218	152.0537	-77.9975	1384.8829	84.4941	92331.2832	290642.5207	5299476.837	980.5553	-0.0078254	366.0715	0.91745	328.9616	1.1676	0.010624	0.00099728	628.9273	0.27623	788.8573	0.013455	275651.8125	0.91678	681.7526	0.8822	335.2152	1.334	292.1324	0.87423	0.010638	0.014498	562.8	1.3473	659.6829	1.415	252081.8594	1.3215
013	2019-06-20t0759	1561035733.45	adult	210.0215	156.0534	-73.9978	1392.6846	80.5161	91658.625	288499.4506	5175652.5679	1153.2655	0.61832	374.6707	1.2155	334.2001	1.3782	0.010624	0.0011135	684.6656	0.86106	926.1864	0.81472	282127.0625	1.2152	771.1334	1.7006	347.1901	1.786	312.0864	1.6979	0.010667	0.041989	546.9168	1.2913	622.0158	1.1925	260392.5781	1.7449
013	2019-06-20t1159	1561050136.23	adult	214.0222	160.0542	-69.997	1451.1225	82.3714	95565.1886	300794.6225	5382772.5122	988.3318	0.12677	382.3799	1.4997	338.5218	1.5673	0.01061	-0.01248	652.0956	0.63187	832.3031	0.37365	288314.4375	1.5142	646.8136	0.84541	324.5318	1.1794	299.1615	1.2383	0.010596	-0.026578	501.2815	0.89786	572.4725	0.85872	245021.4844	1.2076
013	2019-06-20t1559	1561064523.87	adult	218.0188	164.0508	-66.0004	1373.1686	84.1744	94921.0256	298926.8728	5539366.1717	904.0185	-0.10905	359.3678	0.91997	309.668	0.68332	0.010624	0.0012258	669.6617	0.87286	819.8576	0.37268	270603.9375	0.92086	679.5916	1.2369	335.9252	1.6393	301.9496	1.4035	0.010638	0.014345	524.9485	1.3184	623.3672	1.4878	252615.75	1.6269
013	2019-06-20t1959	1561078924.28	adult	222.0189	168.0509	-62.0003	1393.4763	81.0868	92600.6841	291637.7188	5183356.9521	1103.8328	0.66378	368.9065	1.2523	318.2962	1.0122	0.010582	-0.039651	680.2792	1.0494	856.9902	0.65145	278893.3438	1.2947	564.005	0.40454	315.4541	1.0869	296.8745	1.2539	0.010638	0.01422	461.3036	0.68141	501.8069	0.42182	237221.4688	1.0745
013	2019-06-20t2359	1561093324.41	adult	226.0189	172.0509	-58.0003	1361.0909	83.5312	91224.3424	287308.9971	5236876.1135	1104.8308	0.74421	369.1252	1.3223	314.2401	0.93127	0.010667	0.042519	715.8739	1.4657	859.8321	0.74141	276843.9062	1.2835	511.077	0.069022	305.2591	0.85476	298.2492	1.3639	0.010624	0.00037068	402.608	0.073127	434.8063	-0.13951	229860.1094	0.85551
013	2019-06-21t0359	1561107725	adult	230.0191	176.0511	-54.0001	1406.6019	81.3061	91712.2818	288677.391	5121914.4427	1015.2833	0.48629	353.7272	0.96078	321.7581	1.2209	0.010596	-0.025979	583.9044	0.28125	764.7386	0.26351	267064.0625	0.98901	468.1656	-0.19552	293.3309	0.56001	284.4089	0.85552	0.010596	-0.027082	392.7939	0.067732	432.553	-0.049159	221464.8438	0.58614
013	2019-06-21t0759	1561122124.41	adult	234.0189	180.0509	-50.0003	1407.0426	82.2353	93655.1682	294894.5137	5292861.3195	819.3629	-0.20272	342.7417	0.72476	311.266	0.93576	0.010596	-0.025932	587.3081	0.38899	686.2127	-0.13061	258769.9688	0.75231	444.3203	-0.30287	276.3239	0.088576	268.8063	0.26897	0.010596	-0.027231	364.0813	-0.19229	386.8426	-0.42593	208624.5	0.11314
013	2019-06-21t1159	1561136523.05	adult	238.0186	184.0505	-46.0007	1320.1511	81.9091	87902.7446	276793.2565	4960583.0956	1034.0525	0.72545	340.4359	0.72932	297.3461	0.54488	0.010638	0.015133	634.9773	0.9277	804.4135	0.6485	256007.7969	0.71992	420.2173	-0.41926	276.3208	0.17927	270.1246	0.3742	0.010624	-7.0454e-05	359.4761	-0.13488	395.2831	-0.22035	208069.5469	0.17954
013	2019-06-21t1559	1561150925.32	adult	242.0192	188.0512	-42	1320.4137	83.9916	88161.8687	277605.5544	5007641.2822	1045.5557	0.86826	343.9325	0.89287	303.5491	0.79362	0.01061	-0.012184	622.3363	0.88561	853.715	1.033	259325.125	0.90907	481.657	0.27054	316.2721	1.6442	309.5925	2.0694	0.010596	-0.027525	423.7618	0.91923	455.0137	0.59384	238785.4375	1.6748
013	2019-06-21t1959	1561165325.23	adult	246.0192	192.0511	-38.0001	1351.584	80.4446	89570.9912	282105.6154	4983799.7737	931.9012	0.47893	301.0314	-0.2018	269.5225	-0.22529	0.010624	0.0015616	530.3452	0.06521	667.547	-0.038613	226676.6719	-0.20002	401.3057	-0.39009	273.8447	0.28228	267.7489	0.3799	0.010695	0.068511	351.615	0.01017	388.6573	-0.05121	204835.8125	0.21947
013	2019-06-21t2359	1561179724.93	adult	250.0191	196.0511	-34.0002	1313.6146	80.8947	86706.5863	273238.3648	4787658.3907	547.6863	-1.1633	313.0903	0.19714	294.2477	0.60801	0.010652	0.029094	453.1821	-0.61897	499.412	-1.0357	235130.8281	0.17753	412.9999	-0.16155	270.8935	0.27501	264.2412	0.28497	0.010724	0.096148	347.7264	0.090728	379.7362	-0.028944	202086.5625	0.18651
013	2019-06-22t0359	1561194124.78	adult	254.019	200.051	-30.0002	1313.6829	80.9848	85458.8995	269094.8548	4729982.1782
013	2019-06-22t0759	1561208525.03	adult	258.0191	204.0511	-26.0001	1257.7392	80.2729	82509.4012	259863.2348	4603497.702
013	2019-06-22t1159	1561222925.11	adult	262.0191	208.0511	-22.0001	1246.4862	79.1394	80550.6631	253699.6062	4416934.8004
013	2019-06-22t1559	1561237325.08	adult	266.0191	212.0511	-18.0001	1203.9553	78.7762	77491.3193	244139.0202	4202277.1145
013	2019-06-22t1959	1561251725.5	adult	270.0192	216.0512	-14	1155.435	77.6072	73335.1356	231104.1396	3919889.8894
013	2019-06-22t2359	1561266125.19	adult	274.0192	220.0511	-10.0001	1096.4056	78.0383	69444.7025	218812.2566	3742905.5044
013	2019-06-23t0359	1561280525.6	adult	278.0193	224.0512	-6	1046.9696	78.6144	66832.7571	210723.2782	3589169.3868
013	2019-06-23t0759	1561294925.53	adult	282.0193	228.0512	-2	1083.5125	77.8535	65887.6822	207576.289	3439996.5387
013	2019-06-23t1159	1561309325.44	dead	286.0192	232.0512	2	1082.7148	81.7893	68632.3477	216292.3624	3718360.0044
014	2019-06-11t1158	1560272488.26	egg	-1.9923	-63.9612	-302.0119	189.2906	23.005	3005.873	9512.7649	43790.9611
014	2019-06-11t1557	1560286832.89	larva	1.9923	-59.9765	-298.0272	165.44	26.0518	3036.9414	9652.9389	50556.0196
014	2019-06-11t1957	1560301233.21	larva	5.9924	-55.9764	-294.0272	155.1001	23.1055	2500.1145	7942.0687	36778.5177
014	2019-06-11t2357	1560315634	larva	9.9926	-51.9762	-290.0269	164.0894	23.5631	2721.7631	8639.8076	41030.3446
014	2019-06-12t0357	1560330034.05	larva	13.9926	-47.9762	-286.0269	159.6899	23.6298	2635.3304	8375.2058	39652.4168
014	2019-06-12t0757	1560344434.71	larva	17.9928	-43.976	-282.0267	534.4201	43.1372	16579.9326	52673.903	454371.7195
014	2019-06-12t1157	1560358833.78	larva	21.9926	-39.9763	-278.027	396.2202	41.9819	12633.3154	39904.1005	350804.4921
014	2019-06-12t1557	1560373234.07	larva	25.9926	-35.9762	-274.0269	579.6675	57.9371	21367.4342	67631.266	694996.269
014	2019-06-12t1957	1560387634.5	larva	29.9928	-31.9761	-270.0268	616.636	50.4868	23115.5052	72897.1902	745843.4228
014	2019-06-13t0920	1560435804.79	larva	43.3734	-18.5955	-256.6462	926.1985	53.1554	39767.7761	125330.003	1417497.8682
014	2019-06-13t0956	1560437964.68	larva	43.9734	-17.9955	-256.0462	1091.2792	61.3579	49415.3683	155762.3051	1964519.5902	654.061	-1.1669	273.9136	-2.0332	232.3209	-2.0313	0.010667	0.038794	548.5937	-1.4672	599.9769	-1.3536	205435.2188	-2.0493	613.6987	-1.4631	272.1089	-1.7021	226.951	-1.5197	0.010681	0.054178	513.6499	-1.5818	577.3621	-1.5336	203809.5938	-1.7268
014	2019-06-13t1356	1560452349.47	larva	47.9691	-13.9997	-252.0504	967.5159	66.9895	49626.8104	156505.6523	2174246.407
014	2019-06-13t1756	1560466745.88	larva	51.9681	-10.0007	-248.0514	1091.3386	70.0987	58337.2927	183688.1387	2698637.426	807.2845	-0.83811	362.8239	-0.55146	318.4789	-0.56515	0.010638	0.01103	697.5014	-0.43023	766.3825	-0.77785	272843.5625	-0.55681	816.2493	-0.82739	343.657	-0.37283	289.2033	0.23113	0.010638	0.012106	654.2347	-0.82038	744.9429	-0.85477	258430.0312	-0.37935
014	2019-06-13t2156	1560481145.29	larva	55.968	-6.0009	-244.0516	952.9338	72.2769	56583.766	178595.2205	2770853.9703	800.5042	-0.85654	365.8677	-0.53537	344.2344	-0.099691	0.01061	-0.016463	616.0582	-1.0016	704.1827	-1.0004	275864.2812	-0.52231	804.8206	-0.84349	357.8572	-0.073354	302.5513	0.62936	0.010667	0.039291	675.9817	-0.66962	763.5022	-0.75308	268392.9375	-0.10007
014	2019-06-14t0156	1560495548.26	larva	59.9688	-2	-240.0507	1172.7017	68.604	67344.0453	212354.5003	3193664.6112	1452.8488	0.64148	396.7666	0.027579	341.2659	-0.19107	0.010724	0.093785	815.0294	0.42542	1259.2005	1.0408	295987.875	-0.040652	1141.6304	0.30315	405.2542	0.96713	324.6252	1.3218	0.010681	0.052794	885.7309	0.61958	1003.6125	0.32173	303535.375	0.92294
014	2019-06-14t0556	1560509948.58	adult	63.9689	2	-236.0507	1157.7124	77.3016	69838.5376	220031.0146	3586124.862	1464.9109	0.68558	413.73	0.34378	345.5274	-0.13286	0.010624	-0.0030527	868.8136	0.8309	1143.6547	0.64348	311538.6875	0.34735	1007.4929	-0.099606	341.0298	-0.41103	261.6834	-0.68071	0.010638	0.011172	735.193	-0.22856	932.5587	0.071072	256454.4531	-0.41734
014	2019-06-14t0956	1560524352.57	adult	67.97	6.0012	-232.0496	1166.357	71.8301	68433.1994	215555.7441	3406595.325	1707.7654	1.2761	452.4459	1.1281	375.2546	0.49439	0.01061	-0.016863	941.3179	1.3822	1394.8038	1.6329	341144.2188	1.1433	1401.2122	1.3671	405.7205	1.1217	308.4925	0.83003	0.01061	-0.016464	896.0863	0.89383	1182.9897	1.321	305913.25	1.1367
014	2019-06-14t1356	1560538763.54	adult	71.973	10.0042	-228.0465	1155.4012	76.8595	72832.3592	229522.1315	3860050.6989	647.3568	-1.2368	362.9497	-0.76086	348.9809	-0.11432	0.010652	0.024109	562.7264	-1.384	625.7239	-1.3145	272575.2188	-0.77593	1098.7627	0.34688	393.125	0.89652	312.5365	0.97511	0.01061	-0.016712	869.0302	0.83322	1044.1959	0.76112	296416.2812	0.91218
014	2019-06-14t1756	1560553152.17	adult	75.9699	14.001	-224.0497	1245.0198	73.8267	76851.5188	242005.759	3984158.2586	1012.1441	-0.35892	380.8862	-0.41027	321.5681	-0.79608	0.010667	0.037766	761.2653	0.09917	913.2291	-0.17822	285664.625	-0.43824	1144.775	0.60654	400.6964	1.18	317.1411	1.1494	0.010652	0.024153	834.0599	0.71238	1012.6257	0.70902	300922.9688	1.1545
014	2019-06-14t1959	1560560534.71	adult	78.0206	16.0517	-221.999	1235.5037	77.4251	79225.4698	249603.7272	4263228.3699	608.1373	-1.3426	355.9403	-0.97602	336.6282	-0.44957	0.010652	0.02395	513.2903	-1.7487	562.3221	-1.5786	267311.1875	-0.99061	1106.9518	0.5064	372.2435	0.46895	288.2023	0.14139	0.010624	-0.0034259	822.8379	0.70076	976.7258	0.57925	280299.375	0.47283
014	2019-06-14t2359	1560574936.43	adult	82.0211	20.0522	-217.9985	716.1078	92.8297	49413.7864	156841.8444	2907551.7199
014	2019-06-15t0359	1560589336.39	adult	86.0211	24.0522	-213.9985	1261.3792	76.4525	81608.4982	257082.3141	4399505.5799	1382.6427	0.5652	374.2007	-0.5031	294.4211	-1.4521	0.01061	-0.016936	789.3051	0.4057	1111.9714	0.69377	282147.3125	-0.48567	1025.1169	0.40091	374.0402	0.73389	289.315	0.22965	0.010596	-0.031082	824.2877	1.0786	923.2313	0.56819	282400.3125	0.76595
014	2019-06-15t0759	1560603736.52	adult	90.0211	28.0523	-209.9985	673.2941	78.4427	36703.93	116095.1498	1792300.1759
014	2019-06-15t1159	1560618136.89	adult	94.0212	32.0524	-205.9984	1284.5673	77.2094	83526.4206	263114.6522	4563285.7003	715.3522	-1.0643	373.0915	-0.35604	344.1935	0.076514	0.01071	0.079976	610.2008	-0.88131	647.7866	-1.2087	278699.3125	-0.42144	926.6482	0.17744	372.492	0.93583	281.4157	0.035154	0.010681	0.051247	797.8767	1.2213	860.1117	0.4728	278996.5312	0.87987
014	2019-06-15t1559	1560632536.61	adult	98.0211	36.0523	-201.9984	1348.4962	79.1939	87946.5497	276966.0301	4816660.3892	972.2106	-0.4413	362.205	-0.52455	310.5099	-0.72704	0.010582	-0.043507	759.7624	0.35264	926.1104	-0.016478	273827	-0.48209	985.1547	0.58193	367.8673	0.91747	298.5825	0.71913	0.010667	0.037549	713.6635	0.60203	844.6096	0.51105	275900.5	0.87639
014	2019-06-15t1959	1560646937.04	adult	102.0212	40.0524	-197.9983	933.6366	82.7941	58480.6567	184893.6082	3074113.9943
014	2019-06-15t2359	1560661337.07	adult	106.0212	44.0524	-193.9983	1330.2343	82.1906	86418.3215	272046.0584	4839405.3185	1618.6921	1.1249	411.7241	0.93626	333.3932	0.16275	0.010638	0.011334	850.0938	1.2362	1245.6971	1.4256	309616.5312	0.92058	696.0847	-0.7441	299.1728	-0.93612	260.1478	-0.58992	0.010568	-0.057682	566.7936	-0.56221	651.3904	-0.5953	226473.7812	-0.88404
014	2019-06-16t0359	1560675737.55	adult	110.0214	48.0525	-189.9982	1310.9336	82.1232	85912.2178	270580.6972	4793093.0005	700.644	-1.1037	337.9314	-0.84845	307.259	-0.47159	0.010596	-0.029556	550.4159	-1.2071	633.3444	-1.2489	255138.1875	-0.81581	561.5284	-1.444	304.5169	-0.67864	272.6629	-0.083061	0.010582	-0.043885	492.5415	-1.2102	532.85	-1.3802	230214.8125	-0.63851
014	2019-06-16t0759	1560690137.53	adult	114.0214	52.0525	-185.9982	1343.8698	78.6036	84835.8723	267060.1856	4617117.5887	1097.2788	-0.13456	370.1692	0.096046	310.6168	-0.25523	0.010624	-0.0021632	697.6187	0.098636	890.7408	-0.085529	278737.375	0.09915	705.0008	-0.55747	313.5267	-0.31359	274.8241	0.041434	0.010695	0.066131	554.2198	-0.4658	630.6382	-0.56808	234517.9688	-0.3743
014	2019-06-16t1159	1560704536.76	adult	118.0212	56.0523	-181.9984	1234.6685	77.3449	81338.6182	256294.0658	4462747.1379	1280.543	0.32106	346.447	-0.43449	282.2958	-0.99579	0.01061	-0.015791	789.7771	0.9723	1067.5428	0.74201	261221.0312	-0.41547	678.4697	-0.64705	272.2675	-1.4915	242.4516	-1.1058	0.010582	-0.04339	448.6395	-1.481	586.434	-0.8247	205834.1875	-1.4551
014	2019-06-16t1559	1560718936.64	adult	122.0211	60.0523	-177.9984	1324.1317	79.0258	86740.366	273171.9827	4792062.51	1100.2266	-0.1197	356.4648	-0.068559	310.1864	-0.043725	0.01061	-0.01582	671.9458	-0.010566	907.0858	0.032416	268774.4375	-0.051445	496.0632	-1.709	238.2689	-2.4629	227.5312	-1.625	0.01061	-0.01578	359.6582	-2.3461	409.4528	-2.1459	179654.7344	-2.4498
014	2019-06-16t1959	1560733336.86	adult	126.0212	64.0523	-173.9984	525.5366	81.1173	30705.8675	97961.2111	1540299.8777
014	2019-06-16t2359	1560747737.56	adult	130.0214	68.0525	-169.9982	1382.3328	78.6935	87403.4295	275148.8787	4711150.8477	1087.936	-0.14355	346.8839	-0.18354	278.3423	-0.87185	0.01061	-0.016065	794.5607	1.2155	1001.1382	0.51489	261550.4844	-0.16577	574.7589	-1.1263	301.361	-0.41653	272.169	0.071886	0.01061	-0.014686	479.4784	-0.91084	537.3285	-1.0104	227226.2188	-0.4031
014	2019-06-17t0359	1560762137.64	adult	134.0214	72.0526	-165.9981	1317.718	79.496	85515.8829	269596.244	4592311.9463	988.2255	-0.39129	340.6399	-0.31077	300.5649	-0.11618	0.010624	-0.0025143	628.8255	-0.28759	839.5912	-0.23432	256501.8125	-0.30563	419.0256	-2.0937	258.4388	-1.7084	250.6369	-0.73189	0.010681	0.054591	352.1244	-2.2343	390.1358	-2.1611	193570.6562	-1.7496
014	2019-06-17t0759	1560776537.28	adult	138.0213	76.0525	-161.9982	1321.6655	80.7981	89356.9375	281515.044	5051404.2574	1044.2021	-0.2459	352.4378	0.067429	307.6622	0.1518	0.010681	0.052475	658.496	0.017531	909.3852	0.1153	263975.9375	0.016491	680.7424	-0.36706	310.243	-0.087733	281.4803	0.43518	0.010596	-0.027263	504.1092	-0.54145	609.5448	-0.33053	234233.5	-0.062264
014	2019-06-17t1159	1560790941.15	adult	142.0224	80.0535	-157.9972	1408.0088	82.4554	89297.3344	281183.3251	4855875.0007	1794.662	1.7001	385.1386	1.054	310.776	0.2814	0.010624	-0.0025295	853.0043	1.8992	1313.8634	2.1047	290009.375	1.0545	868.7358	0.91882	309.4936	-0.099211	268.7025	-0.062913	0.010667	0.041686	593.8162	0.47706	695.0352	0.41873	232120.2188	-0.13808
014	2019-06-17t1559	1560805337.89	adult	146.0215	84.0526	-153.9981	1302.3416	78.5641	85726.917	270068.2085	4689466.1271	1007.7247	-0.32382	348.1396	-0.0079489	292.2801	-0.29548	0.010624	-0.0024549	706.2234	0.51739	876.3059	-0.01232	262149.125	-0.0054107	724.3582	-0.0026752	332.2891	0.6241	290.6483	0.77751	0.010652	0.028243	569.061	0.24484	646.352	0.054035	249549.125	0.59514
014	2019-06-17t1959	1560819737.55	adult	150.0214	88.0525	-149.9982	1344.0624	81.2988	90164.3826	284058.4562	5178617.6754	856.5561	-0.7121	334.3016	-0.40319	276.0884	-0.8085	0.010638	0.011332	627.7039	-0.22101	794.0658	-0.40111	251394.7969	-0.4139	801.7301	0.57106	334.1574	0.69401	291.6981	0.80808	0.01061	-0.012602	548.4097	0.054495	679.3447	0.37795	251954.6562	0.70637
014	2019-06-17t2359	1560834137.86	adult	154.0215	92.0526	-145.9981	1252.9519	79.3085	84730.8522	266990.123	4763316.5445	1243.7957	0.33785	372.6101	0.73992	318.7863	0.57075	0.010596	-0.029539	758.7776	1.0567	1084.3917	1.062	281320.625	0.77126	617.4802	-0.66653	316.3094	0.13486	277.0725	0.20864	0.01061	-0.012362	503.5488	-0.40815	559.8886	-0.60889	238497.25	0.14676
014	2019-06-18t0359	1560848538.15	adult	158.0215	96.0527	-141.998	1336.4567	80.556	85579.1503	269394.7005	4691507.3726	631.1629	-1.2923	328.6508	-0.55302	301.4056	0.010843	0.010624	-0.0019993	533.1349	-1.093	588.975	-1.3857	247474.0156	-0.55113	570.2479	-0.96533	308.4673	-0.10842	279.5656	0.28672	0.010624	0.0015053	482.6698	-0.60374	537.3904	-0.76696	232275.8438	-0.10989
014	2019-06-18t0759	1560862938.06	adult	162.0215	100.0527	-137.998	1361.0007	80.4422	88674.7586	279201.5556	4911098.9513	902.1374	-0.54231	325.8569	-0.62238	286.8967	-0.45339	0.010638	0.012103	573.8581	-0.67838	786.7974	-0.3757	245044.3594	-0.63371	539.9376	-1.1378	304.7066	-0.21048	271.9211	-0.038272	0.010652	0.029093	463.387	-0.77023	516.3987	-0.90177	228834.6406	-0.23796
014	2019-06-18t1159	1560877338.03	adult	166.0215	104.0527	-133.998	1318.2601	81.2056	86874.9941	273564.0014	4847391.4714	1180.7621	0.24439	351.3395	0.15009	303.9297	0.10674	0.01061	-0.014864	626.2744	-0.15382	845.7384	-0.055786	264909.9688	0.1651	710.818	0.15056	326.4889	0.5133	290.5646	0.70367	0.010681	0.056849	542.3418	0.18089	606.3139	-0.043516	244540.1875	0.45593
014	2019-06-18t1559	1560891737.88	adult	170.0215	108.0526	-129.9981	1384.2723	79.5373	88535.5919	278747.8822	4842372.2724	674.3903	-1.1431	345.8625	0.0016875	310.6991	0.33501	0.010624	-0.00083714	576.2121	-0.60832	643.5317	-1.0515	260434.5	0.0024605	631.9404	-0.35923	312.2943	0.085314	282.7972	0.37689	0.010624	0.0018497	505.562	-0.1717	587.6051	-0.14433	235157.625	0.083566
014	2019-06-18t1959	1560906138.03	adult	174.0215	112.0527	-125.998	880.4628	93.4897	62303.122	197358.0821	3663548.3758	725.5612	-0.99041	343.4479	-0.051414	301.1206	0.032284	0.01061	-0.014204	599.592	-0.36116	657.3352	-0.96071	258959.7188	-0.037336	498.6533	-1.2737	301.9775	-0.20883	292.8846	0.77774	0.010652	0.029233	426.0149	-0.9998	465.6472	-1.1672	226785.1406	-0.23622
014	2019-06-18t2359	1560920537.91	adult	178.0215	116.0526	-121.9981	1337.2176	77.9746	87706.7892	276215.6618	4831778.5963	976.2273	-0.25807	363.8917	0.58284	318.527	0.62263	0.010624	-0.00026323	687.1203	0.49647	872.0566	0.15498	274010.4688	0.58264	599.8228	-0.44819	284.5418	-0.71845	257.7061	-0.64454	0.010624	0.0016213	477.2431	-0.34041	550.1703	-0.32389	214259.9688	-0.72058
014	2019-06-19t0359	1560934938.51	adult	182.0216	120.0528	-117.9979	1363.6393	78.6642	87107.2095	274376.3297	4709443.6785	1369.6951	0.91793	381.558	1.1352	325.1459	0.86237	0.010624	-1.938e-05	685.2219	0.50954	1178.0954	1.7509	287313.1875	1.1339	708.208	0.453	322.9076	0.55165	291.6693	0.72859	0.010681	0.056477	526.2416	0.30169	614.0509	0.34643	241857.7812	0.49665
014	2019-06-19t0759	1560949338.26	adult	186.0216	124.0527	-113.998	1384.0642	80.9622	88981.8829	280112.5795	4882099.069	696.1938	-1.043	351.166	0.2651	330.1236	1.0503	0.010582	-0.040726	532.4635	-0.89468	606.2816	-1.1469	265481.4688	0.30565	616.9385	-0.13727	308.9879	0.16998	280.9742	0.30977	0.01061	-0.012415	482.4806	-0.097288	546.4385	-0.1678	232976.875	0.18205
014	2019-06-19t1159	1560963738.32	adult	190.0216	128.0527	-109.998	1402.5259	78.9839	91080.5653	286762.9132	5020452.7444	998.59	-0.11308	348.5217	0.22531	282.6295	-0.48942	0.010582	-0.040587	678.6454	0.52519	862.7961	0.21006	263482.4375	0.26503	580.3394	-0.31438	309.0479	0.23571	285.5746	0.5088	0.010596	-0.026161	476.6545	-0.0626	537.1424	-0.14863	233331.1875	0.26079
014	2019-06-19t1559	1560978138.39	adult	194.0216	132.0528	-105.9979	1364.8171	79.5011	89258.5197	281019.3989	4947374.2284	1087.0708	0.19193	364.0637	0.7175	322.7176	0.85992	0.010582	-0.040459	645.3429	0.25868	846.5796	0.16735	275232.125	0.75777	588.437	-0.15119	310.7076	0.35441	279.3838	0.2828	0.01061	-0.012596	481.1363	0.090988	524.2754	-0.15902	234273.5	0.36689
014	2019-06-19t1959	1560992538.48	adult	198.0216	136.0528	-101.9979	516.0971	80.4917	30757.4065	98188.3219	1601690.3363
014	2019-06-19t2359	1561006938.24	adult	202.0216	140.0527	-97.998	417.9684	71.6085	20463.6533	65431.0268	887054.2014
014	2019-06-20t0359	1561021339.28	adult	206.0219	144.053	-93.9977	1362.4015	81.5284	87923.8565	276760.339	4920239.7509	1361.9324	1.2369	360.7764	0.76696	308.733	0.50756	0.01061	-0.012674	684.3226	0.79458	996.4399	1.1277	272025.4375	0.78004	557.7957	-0.078244	307.8367	0.48693	284.9651	0.59076	0.010624	0.00079072	479.4985	0.4005	529.702	0.21734	231801.0469	0.48697
014	2019-06-20t0759	1561035738.16	adult	210.0216	148.0527	-89.998	1412.8895	77.4776	90476.1813	284843.2684	4920578.0749	941.1354	-0.090005	362.3547	0.86712	309.0338	0.55879	0.010667	0.042345	651.5979	0.5514	834.033	0.31422	271766.0312	0.82621	679.3558	0.98078	324.3051	1.0763	279.2809	0.39971	0.010667	0.041989	553.437	1.3662	620.4192	1.1776	243228.7812	1.0371
014	2019-06-20t1159	1561050141.08	adult	214.0224	152.0535	-85.9972	1412.6631	80.137	92564.8954	291416.703	5163566.9029	889.0073	-0.21303	353.6055	0.68962	304.3396	0.45841	0.010624	0.0011911	631.9346	0.44239	785.7062	0.11707	266264.9375	0.69013	550.5415	0.074909	304.5292	0.55239	283.2337	0.60434	0.010624	0.00072676	457.0235	0.37771	510.913	0.27179	229310.5	0.55259
014	2019-06-20t1559	1561064528.61	adult	218.0189	156.0501	-82.0007	1392.2896	79.6687	90172.4121	283897.6491	4965739.676	958.5947	0.082265	332.3237	0.16219	285.6584	-0.092781	0.01061	-0.012445	653.4892	0.7202	845.7837	0.51741	250572.0625	0.17548	727.1957	1.6261	344.8782	1.9233	305.5355	1.5471	0.010624	0.00063784	577.7533	1.9542	637.3624	1.6244	259693.2812	1.9254
014	2019-06-20t1959	1561078929.02	adult	222.019	160.0502	-78.0005	1042.948	87.601	70717.1067	223267.9142	4067931.7764
014	2019-06-20t2359	1561093329.16	adult	226.0191	164.0502	-74.0005	1404.1037	83.0267	90804.651	285780.6803	5126264.1254	1569.2566	2.4594	352.214	0.85314	287.7264	0.080864	0.010596	-0.026019	685.4769	1.176	1238.46	2.9164	265921.5625	0.88085	581.6682	0.67278	315.1746	1.1769	289.0405	0.99079	0.010624	0.00037068	476.9157	1.0152	527.6145	0.81289	237326.4531	1.178
014	2019-06-21t0359	1561107729.79	adult	230.0192	168.0504	-70.0003	1396.9863	80.7672	92263.3168	290461.9958	5183229.4049	857.2328	-0.11426	344.7941	0.7142	301.2014	0.56419	0.010638	0.015034	631.3253	0.73565	782.4997	0.36711	259285.1562	0.70361	507.2234	0.1467	306.146	0.98163	286.8631	0.95558	0.010596	-0.027082	434.7441	0.61485	465.2259	0.2954	231140.2188	1.0093
014	2019-06-21t0759	1561122129.17	adult	234.0191	172.0502	-66.0005	1374.1151	80.3376	92695.3046	291926.0346	5242671.189	1138.2665	1.0464	372.0502	1.5298	319.2796	1.1908	0.010624	0.0013739	710.7889	1.5787	1002.776	1.7456	280153.7812	1.5333	556.5853	0.70641	313.3457	1.323	292.45	1.2392	0.010724	0.096792	459.6732	1.0932	505.1116	0.85856	233755.875	1.2271
014	2019-06-21t1159	1561136527.81	adult	238.0187	176.0498	-62.0009	1373.1354	81.2629	91992.9983	289741.9148	5199089.1471	1140.5465	1.1563	375.3007	1.6825	328.7112	1.5394	0.01061	-0.012246	671.5701	1.2823	869.1394	1.0386	282976.7188	1.7006	576.9928	1.0296	312.2061	1.3929	286.3298	1.0439	0.01061	-0.013741	479.3591	1.5321	539.8496	1.4009	235403.375	1.4083
014	2019-06-21t1559	1561150930.13	adult	242.0193	180.0505	-58.0002	1325.3637	83.4561	87171.8668	274481.1925	4930402.3083	1106.7587	1.1246	381.1436	1.9058	340.1357	1.9496	0.01061	-0.012184	614.7727	0.81189	784.8275	0.61049	287382.25	1.9252	542.2903	0.84774	309.0626	1.3967	292.4123	1.3542	0.010582	-0.041123	434.4001	1.0726	479.905	0.88285	233651.3438	1.4405
014	2019-06-21t1959	1561165330.19	adult	246.0193	184.0505	-54.0002	1230.1048	81.6014	82499.8668	260207.1266	4629460.473	1177.391	1.5456	371.4058	1.7062	312.3094	1.1224	0.010652	0.029013	689.8584	1.6296	999.1588	2.0325	278925.7812	1.6854	601.5062	1.5769	309.0898	1.5113	289.2105	1.2801	0.01061	-0.014057	470.4885	1.7933	549.0133	1.882	233053.7188	1.5273
014	2019-06-21t2359	1561179729.77	adult	250.0192	188.0504	-50.0003	1402.454	75.6657	87938.7641	276822.9278	4657471.0289	946.8835	0.64075	341.3845	0.96143	297.0836	0.69708	0.010638	0.01535	593.7308	0.76827	810.9212	0.9468	256721.1406	0.95404	641.6121	2.1621	318.1433	1.9497	295.0921	1.5893	0.01061	-0.014237	477.2823	2.1197	571.8321	2.3836	239880.0312	1.9671
014	2019-06-22t0359	1561194129.62	adult	254.0192	192.0503	-46.0004	1285.743	80.503	87066.3019	274397.2454	4881570.6388	1091.109	1.4262	361.9245	1.5841	306.4659	1.0461	0.010638	0.015432	698.7722	1.8948	963.2307	2.029	272167.2188	1.5782	475.5954	0.6192	285.4777	0.8996	277.3326	0.89632	0.010624	-0.00076035	385.9117	0.86906	437.954	0.8761	214964.7188	0.9013
014	2019-06-22t0759	1561208529.92	adult	258.0193	196.0504	-42.0003	994.0578	77.8141	60553.876	191242.2415	3135061.2549	1079.1177	1.5149	358.976	1.5733	304.0967	1.027	0.010681	0.056853	682.4931	1.8235	911.9685	1.8076	268873	1.5297	484.4061	0.87228	283.5957	0.94243	279.5127	1.0494	0.010582	-0.041864	364.921	0.70671	398.7975	0.52801	214398.375	0.98607
014	2019-06-22t1159	1561222929.95	adult	262.0193	200.0504	-38.0003	1369.2613	78.7233	88438.6349	278401.4355	4853959.1329	761.7891	0.032386	332.1653	0.92474	295.7045	0.82105	0.010724	0.0986	532.7144	0.406	663.3928	0.24305	247795.2812	0.84792	449.2952	0.64498	286.2885	1.1586	282.061	1.2216	0.01061	-0.014843	368.5106	0.97893	400.7075	0.74173	215861.4844	1.1757
014	2019-06-22t1559	1561237329.98	adult	266.0193	204.0504	-34.0003	1358.0763	79.531	84434.1711	265734.8951	4555888.8757
014	2019-06-22t1959	1561251730.38	adult	270.0194	208.0505	-30.0002	1374.2202	79.1923	86056.5184	270819.1876	4676396.1888
014	2019-06-22t2359	1561266130.11	adult	274.0193	212.0505	-26.0002	1294.1259	80.2659	82581.6494	259997.1612	4539637.6447
014	2019-06-23t0359	1561280530.51	adult	278.0194	216.0506	-22.0001	1303.2901	79.6002	82999.8577	261335.781	4547930.2328
014	2019-06-23t0759	1561294930.44	adult	282.0194	220.0506	-18.0001	1272.5687	79.8292	82578.6778	260019.2487	4611546.6808
014	2019-06-23t1159	1561309330.39	adult	286.0194	224.0505	-14.0002	1331.7138	79.6959	85288.2954	268478.5863	4714512.1949
014	2019-06-23t1559	1561323730.74	adult	290.0195	228.0506	-10.0001	1346.5123	79.2931	85208.0008	268208.5562	4666761.5274
014	2019-06-23t1959	1561338130.54	adult	294.0194	232.0506	-6.0001	1296.6356	79.4402	82645.8739	260228.9794	4548596.1827
014	2019-06-23t2359	1561352531.04	adult	298.0196	236.0507	-2	1272.3682	78.79	80783.3827	254351.3101	4426930.4845
014	2019-06-24t0359	1561366930.87	dead	302.0195	240.0507	2	1250.4693	76.5706	77605.4312	244317.4929	4161916.6349
015	2019-06-11t1158	1560272492.72	egg	-1.9923	-51.961	-246.0117	170.4324	30.8086	3157.006	10109.5556	57297.8324
015	2019-06-11t1557	1560286837.41	larva	1.9923	-47.9763	-242.0271	156.1951	29.688	3140.3185	10020.8666	58628.3593
015	2019-06-11t1957	1560301237.69	larva	5.9924	-43.9763	-238.027	153.3924	29.2385	3047.2524	9727.0999	56174.899
015	2019-06-11t2357	1560315638.47	larva	9.9926	-39.976	-234.0268	153.3924	29.1747	3047.5869	9730.0045	56181.1655
015	2019-06-12t0357	1560330038.52	larva	13.9926	-35.976	-230.0268	153.3978	29.6804	3109.2411	9932.2825	58430.2893
015	2019-06-12t0757	1560344439.15	larva	17.9928	-31.9759	-226.0266	238.7586	31.7099	5572.4885	17645.7211	116385.5659
015	2019-06-12t1157	1560358838.29	larva	21.9926	-27.9761	-222.0268	266.8022	38.7828	6916.7648	21929.0597	165701.2304
015	2019-06-12t1557	1560373238.5	larva	25.9926	-23.976	-218.0268	457.7798	40.1722	13900.8788	43844.9179	366555.3893
015	2019-06-12t1957	1560387639	larva	29.9928	-19.9759	-214.0266	845.8118	42.3598	28695.8703	90368.5965	804073.0972
015	2019-06-13t0920	1560435809.31	larva	43.3734	-6.5953	-200.646	831.2372	57.375	36154.0557	113924.0292	1343226.104
015	2019-06-13t0956	1560437969.29	larva	43.9734	-5.9953	-200.046	829.5895	56.8002	39030.3522	123122.2077	1511317.2627	2215.6997	2.2395	293.0574	-1.6952	220.5942	-2.2442	0.010624	-0.0024308	706.5281	-0.37702	1301.789	1.0555	220672.2188	-1.692	823.8947	-0.84176	250.5389	-2.1013	195.9504	-2.4036	0.010667	0.040362	566.424	-1.3128	693.9746	-1.0899	187904.2031	-2.1176
015	2019-06-13t1356	1560452354.07	larva	47.9692	-1.9995	-196.0502	906.0678	60.2194	41637.4032	131126.7082	1651039.8448	1948.6665	1.6895	378.7004	-0.22125	314.6305	-0.58899	0.010624	-0.0025558	788.0636	0.19522	1335.4691	1.2069	285161.4062	-0.21798	1184.3748	0.27264	316.3519	-0.90027	230.3333	-1.4749	0.010638	0.012463	740.2599	-0.38922	993.7586	0.10029	237896.6562	-0.90597
015	2019-06-13t1756	1560466750.42	adult	51.9682	1.9995	-192.0512	928.6895	58.7621	43770.5612	137824.9149	1762570.1538	1764.7042	1.3087	401.0614	0.15733	333.5407	-0.27472	0.01061	-0.016343	815.7398	0.40086	1233.6447	0.88213	302400.2812	0.17052	1987.8881	2.8436	380.1838	0.35381	274.343	-0.21251	0.010652	0.025848	976.4281	0.95114	1489.1523	2.165	285518.0625	0.33585
015	2019-06-13t2156	1560481149.88	adult	55.968	5.9993	-188.0514	790.4884	61.3205	39863.7295	125701.3874	1701844.9279	2011.924	1.8958	472.6362	1.4943	434.7962	1.7029	0.010582	-0.043691	903.206	1.0357	1421.8568	1.5943	357313	1.5328	1452.8937	1.2521	372.9852	0.23945	261.088	-0.63827	0.01061	-0.015604	1008.5517	1.2356	1263.5461	1.3478	281230.8125	0.2522
015	2019-06-14t0156	1560495552.76	adult	59.9688	10.0001	-184.0506	1148.7231	71.2855	59621.3165	187852.3741	2689438.6546	1551.1849	0.86782	397.8462	0.048644	353.8221	0.0673	0.01061	-0.016588	852.7338	0.6955	1158.7183	0.67087	299976.0625	0.062615	824.9327	-0.75572	285.7479	-1.6074	223.3668	-1.8503	0.010724	0.094461	619.2028	-0.97599	750.3256	-0.78256	213167.9062	-1.66
015	2019-06-14t0556	1560509953.11	adult	63.9689	14.0002	-180.0505	922.8698	65.6055	49668.314	156572.6358	2250255.7449	752.1234	-0.97635	378.7445	-0.35756	350.3072	-0.031001	0.01061	-0.016721	639.4312	-0.82836	713.3634	-0.97003	285573.375	-0.34326	960.7228	-0.26165	337.1385	-0.49862	273.3637	-0.30554	0.010638	0.011172	732.7913	-0.24363	865.2117	-0.2344	253528.1875	-0.50472
015	2019-06-14t0956	1560524357.13	adult	67.97	18.0014	-176.0494	996.053	73.1963	60547.6336	190902.68	3091479.8913	1099.3408	-0.16113	356.2587	-0.8551	303.9704	-1.0821	0.01061	-0.016863	691.0004	-0.44683	899.1113	-0.26166	268619.0625	-0.84028	1240.1613	0.78737	275.5993	-1.9493	213.5249	-2.2999	0.010652	0.02465	621.1575	-0.92415	1017.4647	0.53751	206975.0938	-1.9601
015	2019-06-14t1356	1560538768.1	adult	71.9731	22.0044	-172.0463	915.2862	63.3763	49246.82	155247.322	2211645.3824	815.1845	-0.83507	361.447	-0.79277	324.7675	-0.67125	0.01061	-0.017005	623.4913	-0.93546	718.2386	-0.95386	272531.0625	-0.77718	926.1893	-0.30059	330.5765	-0.65718	270.5221	-0.4467	0.01061	-0.016712	686.8597	-0.44216	856.2963	-0.17025	249254.6875	-0.64103
015	2019-06-14t1756	1560553156.69	adult	75.9699	26.0012	-168.0495	396.7412	68.0088	19724.1532	62921.1134	850181.5753
015	2019-06-14t1959	1560560539.27	adult	78.0206	28.052	-165.9988	890.8569	67.5819	48377.4956	152623.7992	2193474.2772	890.8917	-0.65203	341.1474	-1.3046	307.4798	-1.1629	0.010624	-0.0034953	632.4658	-0.85533	791.6292	-0.65754	256884.0156	-1.2977	691.2305	-1.1651	291.8142	-1.7008	249.8098	-1.2114	0.010652	0.024019	544.6273	-1.444	626.5337	-1.2956	219152.5	-1.7131
015	2019-06-14t2359	1560574941.07	adult	82.0211	32.0525	-161.9983	1004.1061	78.3696	61279.8448	193311.5387	3135756.0562	1539.1785	0.94949	314.8465	-1.9236	264.2578	-2.2779	0.010596	-0.030755	677.7321	-0.49098	1159.7415	0.85907	237709.125	-1.8959	678.1121	-1.1873	247.7085	-2.9583	207.4057	-2.7631	0.010667	0.037532	476.6691	-1.9692	624.5031	-1.2694	185781.375	-2.9733
015	2019-06-15t0359	1560589340.99	adult	86.0211	36.0524	-157.9983	900.9978	73.702	51218.2577	161657.9917	2447623.4633	499.5187	-1.6051	284.9143	-2.5839	277.3793	-1.8955	0.01061	-0.016936	386.0571	-2.6803	412.5535	-2.1977	214825.4062	-2.5633	500.5973	-1.9224	264.716	-2.4291	237.714	-1.6511	0.010624	-0.0037827	429.3538	-2.3157	470.3164	-2.1139	199331.1719	-2.4176
015	2019-06-15t0759	1560603741.03	adult	90.0211	40.0524	-153.9983	838.8921	66.7618	45594.7175	143769.039	2126721.9987	1026.2504	-0.3092	343.4889	-1.1505	305.3769	-1.0786	0.010568	-0.057495	627.2642	-0.7919	859.9653	-0.3309	260021.125	-1.0987	1096.6958	0.85708	316.3581	-0.83851	270.0688	-0.43074	0.010724	0.09288	646.9681	-0.31142	869.5554	0.39091	236003.125	-0.91783
015	2019-06-15t1159	1560618141.45	adult	94.0212	44.0526	-149.9982	904.2301	63.9803	46682.064	147074.5704	2063298.0277	754.9976	-0.96806	299.8482	-2.1249	264.4119	-2.0898	0.010796	0.1641	564.2598	-1.2414	700.9661	-0.9846	222187.5	-2.2257	515.4816	-1.8077	246.073	-2.8252	219.325	-2.2493	0.010554	-0.071767	412.5997	-2.3392	468.1338	-2.05	186523.3438	-2.7665
015	2019-06-15t1559	1560632541.17	adult	98.0211	48.0525	-145.9983	946.43	70.0911	52603.6968	165765.2158	2507805.1014	451.3371	-1.7009	260.1685	-3.0299	255.37	-2.2533	0.010582	-0.043507	366.4089	-2.7774	396.7414	-2.2715	196687.3438	-2.984	359.812	-2.5652	218.5785	-3.5568	209.1632	-2.5706	0.01061	-0.017341	305.3389	-3.2892	336.4919	-2.8844	164808.1562	-3.5386
015	2019-06-15t1959	1560646941.66	adult	102.0213	52.0526	-141.9981	789.2519	66.113	42853.5119	135178.3889	1979997.481	959.7117	-0.47209	285.0578	-2.3518	243.1609	-2.5107	0.010624	-0.0024815	524.8899	-1.4834	683.6171	-1.0413	214648.5	-2.3334	785.3677	-0.34052	299.2104	-1.0357	273.4809	-0.15158	0.010596	-0.030772	508.7601	-1.2482	652.2297	-0.68205	225903.8125	-1.0069
015	2019-06-15t2359	1560661341.62	adult	106.0213	56.0526	-137.9981	974.4933	67.0823	52841.2928	166794.8633	2351086.3122	727.5345	-1.0352	275.1302	-2.5369	234.0747	-2.6889	0.010596	-0.029672	564.1823	-1.1274	677.7721	-1.0589	207723.2812	-2.4981	684.1064	-0.80956	243.6666	-2.6151	221.5989	-2.0039	0.01061	-0.016895	413.7024	-2.1011	543.2673	-1.3701	183724.625	-2.5998
015	2019-06-16t0359	1560675742.14	adult	110.0214	60.0527	-133.998	799.6785	65.6411	43647.504	137761.1888	2011417.1007	1324.0948	0.41531	351.906	-0.48631	310.0135	-0.3911	0.01061	-0.015923	585.044	-0.91449	888.654	-0.11591	265337.125	-0.46715	880.4557	0.37081	289.1099	-1.1465	262.8394	-0.44296	0.010624	-0.0029891	467.3614	-1.469	696.5982	-0.16813	217699.7812	-1.1429
015	2019-06-16t0759	1560690142.15	adult	114.0214	64.0528	-129.998	1045.4521	69.8214	57325.4316	180725.9731	2607098.2429	1173.8508	0.053121	304.8488	-1.6304	254.5108	-1.9238	0.01061	-0.015832	593.1264	-0.80353	990.7784	0.36463	229855.9531	-1.6049	635.6859	-0.96629	247.0884	-2.3394	224.9545	-1.7864	0.01061	-0.016428	421.5855	-1.855	561.5675	-1.094	186304.625	-2.3254
015	2019-06-16t1159	1560704541.38	adult	118.0212	68.0525	-125.9982	1251.4069	71.5144	69607.1425	219307.9877	3285472.9076	1159.6046	0.022893	267.8971	-2.5509	224.036	-2.7583	0.010624	-0.0021224	561.6165	-1.0375	848.6405	-0.25573	201726.5312	-2.5297	865.6907	0.48798	219.0893	-3.1188	193.6271	-2.9001	0.01061	-0.016161	416.7663	-1.8194	612.3763	-0.6228	165193.3438	-3.1058
015	2019-06-16t1559	1560718941.2	adult	122.0211	72.0525	-121.9983	892.3008	64.8274	43623.8124	137414.3687	1864721.8454	1500.6538	0.87153	327.7507	-0.85577	287.2058	-0.74962	0.010624	-0.0021515	564.4868	-0.97411	981.0176	0.37324	246796.3125	-0.84621	439.4278	-2.0593	272.5392	-1.4112	266.1734	-0.19828	0.010652	0.025336	339.9953	-2.5567	395.045	-2.2598	204676.9688	-1.4306
015	2019-06-16t1959	1560733341.45	adult	126.0212	76.0526	-117.9982	838.5442	70.1078	47202.6854	148934.1365	2246266.2491	1049.5061	-0.24229	276.4623	-2.2108	231.2812	-2.4035	0.010667	0.038976	580.1674	-0.79676	780.1352	-0.53915	207346.75	-2.2233	667.1324	-0.59112	233.5252	-2.5504	214.5597	-2.0882	0.010596	-0.028908	399.4898	-1.8418	494.8895	-1.4075	176311.5312	-2.5285
015	2019-06-16t2359	1560747742.17	adult	130.0214	80.0528	-113.998	822.3986	76.769	46795.5349	147619.8617	2331179.9221
015	2019-06-17t0359	1560762142.27	adult	134.0214	84.0528	-109.998	957.9924	71.542	52364.2205	165133.6346	2444635.9659	718.4178	-1.0713	324.1463	-0.78272	292.777	-0.363	0.01061	-0.016183	544.7566	-1.0755	656.0818	-1.1105	244406.3438	-0.76302	511.3661	-1.4983	228.2413	-2.6407	214.4015	-2.1	0.010638	0.013252	357.8235	-2.1725	414.066	-1.9663	171637.4375	-2.6486
015	2019-06-17t0759	1560776541.94	adult	138.0214	88.0527	-105.998	936.2218	66.477	49284.6386	155268.2743	2232742.3666	1065.7915	-0.19087	280.6232	-2.0121	241.9836	-1.9443	0.010624	-0.0025644	519.6511	-1.2984	793.0043	-0.44655	211309.2656	-2.0014	647.6051	-0.58394	264.1943	-1.5147	250.283	-0.75448	0.010652	0.027491	387.3412	-1.8118	482.4417	-1.3757	198409.9375	-1.5359
015	2019-06-17t1159	1560790945.88	adult	142.0224	92.0538	-101.997	928.6944	65.3276	49921.3375	157316.182	2279907.3538	1098.7062	-0.097912	279.5272	-2.0351	242.0487	-1.9241	0.010582	-0.043427	543.5795	-1.0584	785.0504	-0.47402	211322.5625	-1.995	540.0101	-1.2689	265.7386	-1.4634	251.9515	-0.70909	0.010582	-0.040448	389.4595	-1.7589	488.0035	-1.3042	200898.4062	-1.4302
015	2019-06-17t1559	1560805342.54	adult	146.0215	96.0529	-97.9979	443.2803	125.197	32541.6688	106337.1573	2364548.0252	827.4542	-0.79629	263.3612	-2.5054	229.5001	-2.3169	0.010667	0.03877	497.1911	-1.4915	737.4788	-0.69537	197520.875	-2.5311	313.5553	-2.7854	236.8982	-2.3733	236.6815	-1.3305	0.01061	-0.012878	271.2688	-3.0369	289.651	-2.9548	178621.2188	-2.3628
015	2019-06-17t1959	1560819742.15	adult	150.0214	100.0528	-93.998	600.6669	109.7174	36722.2725	117775.8008	2206094.0122	820.827	-0.80694	259.0112	-2.6292	228.0191	-2.3578	0.010596	-0.029675	463.91	-1.7984	671.4236	-1.0087	195553.4375	-2.6057	301.0414	-2.8779	231.198	-2.5671	231.8333	-1.5588	0.01061	-0.012602	271.0828	-3.0246	285.5155	-2.9895	174323.2969	-2.5565
015	2019-06-17t2359	1560834142.52	adult	154.0215	104.0529	-89.9979	561.357	78.9581	35014.8209	111840.2777	1815593.4273	1378.3873	0.69845	272.2388	-2.2305	235.6593	-2.1079	0.010681	0.052803	495.5622	-1.4753	930.9064	0.29827	203906.875	-2.271	662.9715	-0.34837	246.0011	-2.1072	230.7054	-1.6434	0.010596	-0.025997	376.0508	-1.8336	509.6506	-1.044	185730.8438	-2.0859
015	2019-06-18t0359	1560848542.83	adult	158.0216	108.0529	-85.9978	774.3885	69.4418	43788.6283	138195.8646	2107368.9313	1069.0356	-0.11064	321.5122	-0.7643	289.9728	-0.35764	0.01061	-0.015668	546.3725	-0.96603	803.5618	-0.31528	242420.1875	-0.74978	556.0228	-1.0662	296.5397	-0.49051	285.5788	0.52883	0.010582	-0.0394	405.5796	-1.4705	496.6362	-1.1239	224183.9844	-0.45384
015	2019-06-18t0759	1560862942.71	adult	162.0216	112.0529	-81.9978	760.3149	68.7247	41018.4929	129401.6146	1917345.6795	877.4545	-0.60957	317.1941	-0.87914	290.6864	-0.33075	0.010596	-0.028905	515.2627	-1.2388	687.0291	-0.87508	239481.5156	-0.85269	586.4393	-0.80469	292.6335	-0.59755	279.5433	0.26982	0.010638	0.015349	419.7426	-1.2622	518.4784	-0.88341	220060.4062	-0.61134
015	2019-06-18t1159	1560877342.75	adult	166.0216	116.0529	-77.9978	749.3388	67.545	40191.5628	126841.4932	1859420.5615	832.1857	-0.71701	319.5242	-0.79563	296.9861	-0.1193	0.010652	0.026254	509.2048	-1.2702	646.0058	-1.0592	239962.6875	-0.81977	629.6167	-0.43686	294.2704	-0.5185	281.4456	0.33445	0.010638	0.015506	413.0111	-1.2778	521.7481	-0.79472	221291.3125	-0.5327
015	2019-06-18t1559	1560891742.5	adult	170.0215	120.0528	-73.9979	741.35	68.1751	39227.9937	123775.7298	1805482.6082	938.2487	-0.40587	322.0096	-0.70924	297.925	-0.083035	0.010582	-0.041738	509.8661	-1.2392	648.2072	-1.028	243439.2656	-0.67021	574.553	-0.779	294.5491	-0.48232	283.3742	0.40028	0.010624	0.0018497	408.2933	-1.2705	519.5867	-0.75292	221795.4844	-0.48421
015	2019-06-18t1959	1560906142.69	adult	174.0216	124.0529	-69.9978	703.0475	69.3991	38344.4602	121077.0919	1799697.4131	656.3951	-1.1866	315.8869	-0.87432	296.6538	-0.11465	0.010695	0.068363	453.7522	-1.7454	572.1895	-1.3921	236283.375	-0.93626	685.2896	0.10558	293.715	-0.47247	278.8526	0.20981	0.010624	0.0017814	433.711	-0.91278	552.0399	-0.38958	221167.4062	-0.47442
015	2019-06-18t2359	1560920542.56	adult	178.0215	128.0529	-65.9979	701.178	66.4727	36464.482	115091.136	1646353.8281	600.1035	-1.3424	297.1675	-1.4082	278.311	-0.70531	0.010624	-0.00026323	448.0002	-1.769	550.539	-1.4816	223767.125	-1.4073	633.2059	-0.19924	298.336	-0.27984	285.4897	0.47635	0.010652	0.029073	420.3257	-0.98403	548.8604	-0.33573	224050.3594	-0.30679
015	2019-06-19t0359	1560934943.2	adult	182.0217	132.053	-61.9977	683.9533	63.5385	34995.9822	110481.0047	1538473.5039	659.2993	-1.1637	321.7116	-0.64385	301.711	0.087345	0.010695	0.06888	466.6921	-1.5564	544.7827	-1.4886	240640.3125	-0.70681	606.739	-0.30917	290.0182	-0.48945	280.8605	0.29442	0.010596	-0.025879	394.7995	-1.1831	534.7603	-0.37218	218963.7188	-0.46686
015	2019-06-19t0759	1560949342.94	adult	186.0216	136.053	-57.9978	699.4939	63.7349	35724.2664	112743.8301	1570150.348	646.1682	-1.192	320.2982	-0.64609	300.5239	0.072401	0.010582	-0.040726	475.1075	-1.4355	583.5784	-1.2637	242145.4688	-0.60799	606.1914	-0.2184	302.4851	-0.034712	290.9399	0.7082	0.010596	-0.02605	418.3275	-0.82021	544.2872	-0.18731	228376.2344	-0.010522
015	2019-06-19t1159	1560963743.04	adult	190.0217	140.053	-53.9977	695.3132	61.1336	34147.0207	107733.3218	1446801.6364	643.5	-1.1868	315.2723	-0.74765	295.0874	-0.078869	0.010652	0.027766	465.351	-1.4804	562.9475	-1.3408	236769.5312	-0.77144	586.9183	-0.26455	296.2887	-0.16336	284.3461	0.45991	0.010596	-0.026161	398.9523	-0.93544	528.4019	-0.22782	223697.9531	-0.13991
015	2019-06-19t1559	1560978143.11	adult	194.0217	144.053	-49.9977	688.1335	60.3599	32769.65	103396.3066	1338824.0157	644.9739	-1.1665	320.0378	-0.55932	302.1508	0.18398	0.01061	-0.013227	461.8163	-1.4624	557.4603	-1.3384	241308.4844	-0.5466	564.3277	-0.3342	300.3044	0.03103	291.2541	0.75342	0.010652	0.028526	401.1978	-0.80457	494.4632	-0.42889	225528.5938	0.0053581
015	2019-06-19t1959	1560992543.22	adult	198.0217	148.053	-45.9977	652.5573	63.7361	31615.7521	99771.6297	1346175.9429	883.0601	-0.40424	330.5762	-0.20529	306.402	0.35545	0.010667	0.041812	474.8925	-1.2863	657.9294	-0.77837	247932.1562	-0.24322	557.1761	-0.28632	300.942	0.12138	291.342	0.77898	0.010568	-0.053452	407.9578	-0.62264	486.1804	-0.39669	227813.0938	0.17024
015	2019-06-19t2359	1561006942.91	adult	202.0216	152.053	-41.9978	625.1108	69.0381	32490.3451	102643.6091	1490939.0473	993.321	-0.012591	326.4273	-0.26637	296.501	0.068739	0.010568	-0.05362	538.5883	-0.6286	814.9682	0.10031	247105.4844	-0.21667	527.2914	-0.41598	291.0332	-0.10818	283.5677	0.5055	0.010738	0.11152	378.4581	-0.85169	451.0387	-0.61267	216819.7031	-0.20484
015	2019-06-20t0359	1561021343.97	adult	206.0219	156.0533	-37.9975	692.1027	68.3167	39315.6461	124222.7295	1897773.022	657.3912	-1.0625	319.243	-0.41344	299.7194	0.21346	0.010596	-0.026308	478.4576	-1.1318	586.6098	-1.0722	241028.4375	-0.38881	400.2327	-1.2991	290.5742	-0.047193	287.3743	0.68604	0.010624	0.00079072	349.9506	-1.0719	367.3903	-1.2782	218802.375	-0.047898
015	2019-06-20t0759	1561035742.84	adult	210.0216	160.0529	-33.9978	674.1476	68.1902	38195.3177	120746.2464	1834496.5672	620.8832	-1.1594	318.1068	-0.38443	298.7174	0.22291	0.010596	-0.026192	500.4407	-0.86411	574.4772	-1.0955	240170.6406	-0.35984	393.403	-1.2619	294.217	0.14323	291.9644	0.90164	0.01061	-0.012912	346.6372	-1.0099	370.7818	-1.1499	221839.6562	0.15497
015	2019-06-20t1159	1561050145.98	adult	214.0225	164.0538	-29.9969	689.9339	67.0033	38100.9242	120386.5164	1795801.7272	646.8745	-1.0414	324.769	-0.12218	305.0034	0.47995	0.010596	-0.026115	486.0282	-0.92892	596.8729	-0.92271	245200.625	-0.097136	438.8465	-0.81903	298.78	0.37216	295.2028	1.0807	0.01061	-0.012944	353.7255	-0.83634	378.0367	-0.99512	225280.0938	0.38456
015	2019-06-20t1559	1561064533.36	adult	218.019	168.0503	-26.0004	677.219	66.1243	36504.3342	115329.9083	1684983.6746	718.9023	-0.75795	326.7077	0.0048361	310.3207	0.70442	0.010624	0.0012258	470.5649	-1.0066	575.2548	-0.99273	246010.9219	0.0057667	413.8654	-0.93581	297.5437	0.42201	295.4099	1.1417	0.010695	0.069539	348.7717	-0.80272	373.8846	-0.94755	222562.7188	0.35933
015	2019-06-20t1959	1561078933.75	adult	222.0191	172.0504	-22.0003	663.863	63.1742	34432.1663	108799.4798	1522229.472	614.6381	-1.0951	326.1562	0.06032	310.5776	0.76362	0.010596	-0.026052	460.087	-1.0391	562.8135	-1.0139	246247.9219	0.085602	409.7914	-0.8845	297.0002	0.49466	294.4676	1.1569	0.010624	0.00051279	348.9193	-0.7061	379.7072	-0.79951	223641.1875	0.49489
015	2019-06-20t2359	1561093333.87	adult	226.0191	176.0505	-18.0003	646.7644	61.6701	30916.3138	97743.0059	1249799.1295	795.5387	-0.39803	327.6674	0.17218	305.9969	0.66688	0.010568	-0.053181	498.856	-0.60297	635.9983	-0.54439	248044.25	0.22186	419.4358	-0.71477	299.4115	0.6648	297.9975	1.3537	0.01061	-0.0133	351.3817	-0.5763	372.5795	-0.77808	225756.2969	0.67825
015	2019-06-21t0359	1561107734.6	adult	230.0193	180.0507	-14.0001	607.502	60.6074	26805.2521	84832.25	1014845.0146	853.2452	-0.12941	331.7054	0.35291	309.012	0.81373	0.01061	-0.012344	495.6189	-0.56472	656.7566	-0.36633	250105.8438	0.36684	395.1129	-0.8356	293.5493	0.5672	292.777	1.1967	0.01061	-0.013448	343.2829	-0.57798	365.2263	-0.75917	221336.1562	0.58051
015	2019-06-21t0759	1561122133.89	adult	234.0191	184.0505	-10.0003	619.6719	58.9114	21750.027	68872.3135	692270.0708	762.6009	-0.42505	324.8724	0.23393	308.6642	0.85296	0.010596	-0.025932	472.5695	-0.71646	583.1036	-0.74172	245278.6875	0.25959	397.2622	-0.72592	292.9846	0.64409	292.9041	1.2579	0.01061	-0.013597	339.5265	-0.5225	368.4415	-0.62577	220910.4062	0.6577
015	2019-06-21t1159	1561136532.58	adult	238.0188	188.0501	-6.0006	259.5095	51.8519	9091.3021	29075.9396	299725.4317	650.218	-0.82749	317.1861	0.093679	297.4026	0.54668	0.010596	-0.025881	476.8194	-0.60479	568.9423	-0.77069	239475.5	0.11874	398.394	-0.62095	299.8	0.97334	298.1213	1.5311	0.010695	0.068829	347.841	-0.29667	369.6767	-0.50751	224250.375	0.90696
015	2019-06-21t1559	1561150934.86	adult	242.0194	192.0507	-2	532.2201	54.0226	18255.5632	57722.3544	563923.1745	622.3361	-0.90423	319.8116	0.23629	300.9225	0.71063	0.010667	0.04272	482.0329	-0.48197	595.0628	-0.55339	239858.7188	0.20404	421.1697	-0.30526	298.8615	1.0465	296.5302	1.5256	0.010596	-0.027525	352.0816	-0.11443	381.9412	-0.25459	225640.4219	1.075
015	2019-06-21t1959	1561165334.97	dead	246.0194	196.0508	2	264.1197	47.1227	8447.8572	26932.8354	253793.8979	681.7525	-0.60798	318.0076	0.25845	300.9941	0.76599	0.010638	0.015269	470.9839	-0.51696	554.4471	-0.74498	239141.7188	0.24979	399.0229	-0.41251	292.5056	0.93299	292.2308	1.4068	0.01061	-0.014057	342.5046	-0.12648	382.4431	-0.12612	220549.2188	0.94776
018	2019-06-11t1158	1560272505.84	egg	-1.9924	-55.9605	-298.0125	328.6348	38.7651	10517.3008	33323.2156	288121.1083
018	2019-06-11t1557	1560286850.84	larva	1.9924	-51.9758	-294.0277	326.7652	39.8582	10638.7505	33706.0779	297646.823
018	2019-06-11t1957	1560301251.17	larva	5.9925	-47.9757	-290.0276	324.0223	36.3804	9311.1725	29446.764	232192.816
018	2019-06-11t2357	1560315651.95	larva	9.9927	-43.9755	-286.0274	324.5422	36.7396	9321.8056	29491.2022	231974.0406
018	2019-06-12t0357	1560330052.07	larva	13.9927	-39.9755	-282.0274	330.2283	37.4406	9816.1691	31047.1004	251586.5194
018	2019-06-12t0757	1560344453.14	larva	17.993	-35.9752	-278.0271	329.0939	36.7761	9694.4398	30661.0714	245298.1819
018	2019-06-12t1157	1560358851.93	larva	21.9927	-31.9755	-274.0274	328.2754	36.7169	9387.7454	29684.6544	232791.792
018	2019-06-12t1557	1560373252.13	larva	25.9927	-27.9755	-270.0274	319.5739	39.2824	9018.6291	28520.9723	229377.5981
018	2019-06-12t1957	1560387652.66	larva	29.9929	-23.9753	-266.0272	590.6083	40.7889	20788.601	65623.4048	599884.4283
018	2019-06-13t0920	1560435823.08	larva	43.3735	-10.5946	-252.6466	865.1708	51.8814	37073.6491	116782.4492	1329833.3273
018	2019-06-13t0956	1560437982.94	larva	43.9735	-9.9947	-252.0466	716.8116	59.2135	34996.7234	110431.9747	1440849.5325	1197.8429	0.019233	358.7536	-0.53505	293.4649	-0.92098	0.010582	-0.043328	749.3763	-0.081256	985.0574	-0.031757	271217.75	-0.50671	556.8144	-1.6313	264.7304	-1.8387	239.2982	-1.1677	0.010638	0.012841	471.5841	-1.7963	520.9921	-1.7481	199077.2969	-1.8431
018	2019-06-13t1356	1560452367.83	larva	47.9693	-5.9989	-248.0508	939.3873	59.3321	45992.9963	144915.2055	1888244.2449	823.8997	-0.79857	355.5163	-0.64059	325.1406	-0.39243	0.01061	-0.016224	635.5117	-0.86729	738.6419	-0.87705	268059.3125	-0.62869	1485.3164	1.1878	425.4174	1.1909	317.6203	1.0711	0.01061	-0.014912	1038.2501	1.1869	1179.0327	0.82771	320764.7188	1.2032
018	2019-06-13t1756	1560466764.06	larva	51.9683	-1.9999	-244.0518	1218.7348	67.0845	62617.023	197108.0958	2787178.9785	877.7978	-0.68001	366.8767	-0.47634	325.7831	-0.42431	0.010638	0.01103	708.1241	-0.35556	810.4358	-0.62135	275891.3125	-0.48181	1098.0422	0.055537	377.5327	0.30107	268.6669	-0.38196	0.010624	-0.0015997	908.5283	0.57781	1025.3364	0.28299	284282.125	0.30322
018	2019-06-13t2156	1560481163.46	adult	55.9681	1.9999	-240.052	1051.9541	65.2946	58908.0744	185708.7155	2733951.9811	733.5891	-1.0086	378.0726	-0.30335	362.545	0.26478	0.010724	0.09391	630.1283	-0.90177	685.9886	-1.0662	282042.1875	-0.36643	1331.2969	0.85889	399.102	0.77948	292.2144	0.31334	0.010724	0.094774	899.4343	0.61052	1170.7645	0.95802	297730.0625	0.70493
018	2019-06-14t0156	1560495566.48	adult	59.9689	6.0008	-236.0512	933.9076	74.6518	57811.7985	182546.2789	2974409.9385
018	2019-06-14t0556	1560509966.8	adult	63.969	10.0008	-232.0511	1047.4771	117.2913	73081.6831	232937.7022	4731516.9025	846.7041	-0.75583	398.7452	0.043386	367.7099	0.33986	0.010667	0.038171	687.4334	-0.48113	768.377	-0.76374	299058.9375	0.015418	953.689	-0.28602	351.9478	-0.16527	275.7425	-0.22913	0.010463	-0.15851	730.1019	-0.26052	848.9682	-0.30807	235453.0625	-1.0444
018	2019-06-14t0956	1560524370.99	adult	67.9702	14.002	-228.0499	1130.9073	73.6808	68532.1579	215891.1412	3523667.8675	1053.6774	-0.269	394.7164	-0.062171	330.3678	-0.49833	0.010652	0.024251	796.5703	0.32455	973.5695	0.022919	296432	-0.079602	1555.6859	1.9232	423.348	1.5378	297.457	0.46632	0.010667	0.038428	1079.5385	2.1069	1399.3844	2.3452	317511	1.4997
018	2019-06-14t1356	1560538782.08	adult	71.9733	18.0051	-224.0468	1158.8764	75.4422	69534.8237	218957.1986	3626995.8533	1356.9598	0.4619	460.116	1.302	400.8066	1.0777	0.010596	-0.030637	851.1161	0.74491	1058.6184	0.37289	347387.5625	1.3304	941.6882	-0.24243	385.4227	0.70519	325.2224	1.4044	0.010596	-0.030344	762.9837	0.090794	904.6465	0.069414	290994.125	0.73361
018	2019-06-14t1756	1560553170.45	adult	75.97	22.0019	-220.0501	1183.8816	78.024	75663.533	238361.7496	4093249.4459	1602.4188	1.0732	438.5205	0.85064	364.4357	0.23112	0.010596	-0.030756	967.1605	1.6348	1315.5325	1.4215	331082.9688	0.87911	1349.6439	1.4104	415.9016	1.5788	307.316	0.80783	0.010738	0.10737	1011.3611	2.0338	1209.5347	1.7351	309846.6875	1.4647
018	2019-06-14t1959	1560560553.1	adult	78.0208	24.0526	-217.9993	1096.3242	77.0798	69102.0375	217789.4703	3663003.2992	1208.7283	0.12424	432.0267	0.71428	373.1677	0.44462	0.010624	-0.0034953	909.8104	1.2237	1047.7552	0.37122	325316.125	0.71749	1497.2543	2.0757	414.4213	1.6068	303.9559	0.6965	0.010624	-0.0034259	949.9284	1.6805	1184.7954	1.6932	312059.25	1.6082
018	2019-06-14t2359	1560574954.93	adult	82.0213	28.0531	-213.9988	1198.1727	81.2424	80161.7935	252616.2787	4516369.9082	908.4283	-0.60484	380.8983	-0.4158	334.5855	-0.49294	0.010624	-0.0034552	736.0428	-0.049575	810.3961	-0.56888	286816.4062	-0.41039	1190.8198	0.98063	386.9632	0.97895	298.0305	0.50645	0.010681	0.051346	791.9662	0.62164	1019.5647	0.96345	289835.4375	0.92384
018	2019-06-15t0359	1560589354.94	adult	86.0213	32.0531	-209.9988	1194.3367	76.2332	74952.7683	236034.6883	4019579.5123	1907.7305	1.8556	475.8558	1.8659	417.0072	1.7379	0.010681	0.051769	858.434	0.93474	1296.2026	1.4554	356415.9688	1.8064	1671.8505	3.2656	417.4528	1.9899	306.9267	0.87157	0.010624	-0.0037827	1020.7729	2.7673	1213.027	2.2843	314341.9688	1.9901
018	2019-06-15t0759	1560603754.94	adult	90.0213	36.0531	-205.9988	1242.9281	77.0026	81516.1567	256886.0298	4447061.2289	1237.8679	0.20776	440.0451	1.1421	396.2261	1.3392	0.010596	-0.030339	769.8519	0.31157	965.4405	0.10928	332234.0312	1.17	1161.9154	1.159	385.7792	1.2035	301.6864	0.72913	0.010596	-0.031119	852.934	1.5286	1011.5047	1.2687	291263.3125	1.2357
018	2019-06-15t1159	1560618155.24	adult	94.0214	40.0532	-201.9987	1292.9495	80.8812	84143.1609	264900.6613	4707842.7942	1560.9043	0.98861	415.1161	0.65888	348.6165	0.19662	0.010596	-0.030103	798.144	0.59178	1135.411	0.84595	313412.625	0.68688	789.5195	-0.48462	332.599	-0.251	291.4531	0.40445	0.010596	-0.031089	618.5156	-0.43625	676.7751	-0.70715	251112.25	-0.21964
018	2019-06-15t1559	1560632555.31	adult	98.0214	44.0532	-197.9987	1541.6029	84.5254	94837.1634	298533.9091	5115449.6137	1628.7114	1.1463	409.8274	0.64476	319.8985	-0.46716	0.01061	-0.016278	946.0975	1.8354	1320.2957	1.6627	309009.875	0.65904	871.7877	0.011397	341.0477	0.11367	288.0832	0.33287	0.010638	0.010031	634.6258	-0.15117	762.1843	-0.039746	256467.8438	0.10412
018	2019-06-15t1959	1560646955.63	adult	102.0215	48.0533	-193.9986	1330.8936	79.6422	89895.557	283138.0236	5101882.3594	867.603	-0.69472	347.231	-0.79898	277.8005	-1.5339	0.010624	-0.0024815	695.5745	-0.10074	790.4158	-0.58052	261464.9062	-0.78989	730.4906	-0.62828	312.9289	-0.62244	253.6179	-0.88138	0.010738	0.10719	577.9686	-0.56998	651.839	-0.68475	233132	-0.71807
018	2019-06-15t2359	1560661355.4	adult	106.0214	52.0532	-189.9987	1127.664	80.4453	77585.2448	244654.3101	4440687.6752	937.8126	-0.52549	400.3905	0.64809	348.5359	0.59752	0.010638	0.011334	752.6436	0.43062	832.8767	-0.38039	301093.6875	0.63463	891.9878	0.32653	348.1552	0.54557	276.3404	0.0040476	0.010652	0.024219	709.3509	0.87076	788.9558	0.39054	261464.5312	0.52036
018	2019-06-16t0359	1560675756.02	adult	110.0216	56.0534	-185.9985	1238.1216	80.2925	83099.0956	261867.743	4673868.1221	869.6834	-0.69182	392.443	0.56415	360.0901	1.0722	0.010596	-0.029556	623.3279	-0.59102	756.324	-0.70317	296294.4375	0.59115	1118.3665	1.7246	373.9143	1.429	299.4583	0.89864	0.010681	0.052049	773.3988	1.6771	912.134	1.4272	280061.8438	1.3705
018	2019-06-16t0759	1560690156.1	adult	114.0216	60.0534	-181.9985	1404.8597	80.1032	90306.0249	284204.4042	4998452.0451	1408.1678	0.62744	421.696	1.4579	353.045	1.0066	0.010596	-0.029465	811.6013	1.0828	1164.4878	1.1463	318380.4688	1.4812	599.8111	-1.1779	346.3409	0.68696	323.1116	1.8113	0.01061	-0.016428	518.6169	-0.8387	568.6908	-1.0397	261141.0312	0.70307
018	2019-06-16t1159	1560704555.26	adult	118.0214	64.0532	-177.9987	1267.1298	78.7377	85815.7567	270463.5576	4814600.3237	891.5817	-0.6379	365.0822	0.067613	338.3539	0.70008	0.01061	-0.015791	578.1844	-0.89154	778.8378	-0.57388	275271.9375	0.083852	629.6915	-0.94276	327.4427	0.19703	283.7386	0.41145	0.010568	-0.05695	549.3546	-0.41162	601.8404	-0.70479	247874.1406	0.25239
018	2019-06-16t1559	1560718955.09	adult	122.0213	68.0531	-173.9988	911.1728	83.8979	63172.0502	199761.3645	3687488.4205	1294.4812	0.36116	388.2315	0.80235	360.624	1.5056	0.01061	-0.01582	606.9258	-0.59357	803.8792	-0.44337	292726.5625	0.81472	1040.7871	1.6598	391.1584	2.229	320.4136	1.8043	0.010652	0.025336	751.1979	1.8482	892.069	1.6697	293759.9688	2.1977
018	2019-06-16t1959	1560733355.38	adult	126.0214	72.0532	-169.9987	1335.2085	78.5189	87269.3808	274837.336	4818249.709	1658.5599	1.2712	407.556	1.439	347.8269	1.2223	0.010596	-0.02955	787.2392	1.0896	1193.1313	1.386	307704.75	1.4635	845.2582	0.52701	338.7636	0.68567	296.5935	0.95979	0.010596	-0.028908	577.3182	0.073111	691.9292	0.16809	255766.5469	0.71439
018	2019-06-16t2359	1560747756.18	adult	130.0216	76.0535	-165.9985	1339.4891	80.504	87419.4961	275211.8528	4889045.3567	1032.2271	-0.28278	353.4975	0.003258	304.735	-0.042215	0.010596	-0.029698	662.1499	-0.0087267	878.9171	-0.061709	266890.625	0.033368	1069.2743	2.0201	346.6481	0.97866	278.9068	0.32411	0.010681	0.054027	643.51	0.86197	862.699	1.6162	259639.4062	0.92237
018	2019-06-17t0359	1560762156.36	adult	134.0217	80.0535	-161.9984	1305.988	85.3038	88697.4949	279339.2648	5160618.6629	991.6518	-0.38266	342.2743	-0.26399	296.8449	-0.23407	0.010596	-0.029815	642.5954	-0.15854	856.2512	-0.15478	258417.1094	-0.2332	600.8538	-0.92115	312.2276	-0.047555	273.708	0.1392	0.01061	-0.014124	512.4354	-0.49673	570.4462	-0.6927	235419.625	-0.034363
018	2019-06-17t0759	1560776555.95	adult	138.0216	84.0534	-157.9985	1346.6697	82.8294	83255.3786	262463.2385	4326076.8336	974.3231	-0.42401	336.0103	-0.40826	288.6619	-0.45459	0.010624	-0.0025644	662.1659	0.052317	805.0153	-0.38857	253015.75	-0.40345	561.0319	-1.1505	309.1468	-0.1217	287.6326	0.66979	0.010652	0.027491	473.2108	-0.87759	531.7926	-0.9699	232169.2656	-0.14718
018	2019-06-17t1159	1560790960.33	adult	142.0228	88.0546	-153.9973	1272.9037	79.9779	84421.8049	265932.8739	4678065.4019	1623.3182	1.2574	369.3189	0.5913	311.6268	0.30871	0.01061	-0.016198	732.3192	0.74566	965.4929	0.40589	278466.4375	0.60718	771.8232	0.27385	350.737	1.1867	306.1704	1.3824	0.010624	0.00045556	624.2786	0.81037	723.5069	0.65568	264104.9688	1.1856
018	2019-06-17t1559	1560805356.69	adult	146.0218	92.0536	-149.9983	1286.7318	81.3162	85816.3424	270319.1124	4799334.4157	643.522	-1.2784	317.3421	-0.91521	289.7137	-0.37811	0.010596	-0.029756	500.7426	-1.4574	600.2272	-1.3707	239593.2812	-0.88688	734.6068	0.066751	312.9309	0.015814	264.1716	-0.25672	0.010624	0.00079252	547.3936	0.0060606	687.4989	0.40112	235636.9688	0.014969
018	2019-06-17t1959	1560819756.2	adult	150.0216	96.0535	-145.9985	1271.6119	78.8774	84896.5475	267460.6315	4733303.7628	1228.124	0.27414	390.6938	1.2641	339.4917	1.2351	0.010624	-0.0023735	760.0442	1.0535	1004.808	0.64299	294192.4375	1.2659	657.4863	-0.42256	324.3933	0.38474	281.8205	0.41755	0.010596	-0.026237	545.2261	0.019149	610.8066	-0.2081	244916.9375	0.41058
018	2019-06-17t2359	1560834156.69	adult	154.0218	100.0536	-141.9983	1322.7163	81.3314	89930.3265	283222.4033	5147314.1738	1354.0834	0.63334	366.8011	0.56801	314.2884	0.42581	0.010695	0.066655	717.4707	0.65936	1093.6709	1.1082	274367.2188	0.498	746.0754	0.23284	338.1747	0.83214	298.0896	1.0481	0.01061	-0.012362	555.6137	0.17394	640.4741	0.088994	254983.6875	0.84434
018	2019-06-18t0359	1560848557.06	adult	158.0219	104.0537	-137.9982	1305.7481	80.3157	86402.8349	272106.4605	4826981.9173	1013.2806	-0.26111	356.3808	0.2677	304.7436	0.11843	0.010582	-0.042898	702.0598	0.52696	875.7847	0.044998	269423.9062	0.31163	600.3286	-0.75208	338.7072	0.8603	311.3139	1.565	0.010582	-0.0394	514.7268	-0.24329	563.8903	-0.53487	256062.6719	0.90121
018	2019-06-18t0759	1560862956.85	adult	162.0218	108.0536	-133.9983	1372.7254	80.9619	91314.7809	287513.8458	5147228.4868	1212.4722	0.30337	328.8647	-0.53322	285.4254	-0.50101	0.01061	-0.015272	587.8625	-0.54444	918.2927	0.28248	247964.0156	-0.51878	875.4635	1.2659	364.5382	1.7078	301.2054	1.1454	0.01061	-0.01203	682.3643	1.6982	818.9775	1.7692	274861.8125	1.7207
018	2019-06-18t1159	1560877357.02	adult	166.0219	112.0537	-129.9982	402.6078	150.1041	37710.8164	125593.4949	3465895.4062
018	2019-06-18t1559	1560891756.68	adult	170.0218	116.0536	-125.9983	654.6845	93.8139	41018.7461	130655.2479	2336255.055
018	2019-06-18t1959	1560906156.85	adult	174.0218	120.0536	-121.9983	1403.6219	81.8124	91031.5987	286474.372	5155682.3045	1104.053	0.083214	334.9668	-0.30464	286.7222	-0.44134	0.010638	0.013172	651.0518	0.12727	860.1981	0.066975	251895.0469	-0.31739	740.6041	0.51437	341.3662	1.048	302.7318	1.1763	0.010582	-0.039124	567.3594	0.59831	654.6015	0.53354	258072.8438	1.0904
018	2019-06-18t2359	1560920557.07	adult	178.0219	124.0537	-117.9982	1263.8197	83.0175	86513.9004	272507.9914	5027720.2226	824.2104	-0.69633	303.7635	-1.2114	270.9955	-0.94687	0.010638	0.013443	495.9098	-1.3151	707.6291	-0.68197	228430.125	-1.2226	534.9619	-0.93188	308.281	0.036385	279.4625	0.23319	0.010568	-0.052847	462.1863	-0.51067	507.0942	-0.71329	233368.75	0.087056
018	2019-06-19t0359	1560934957.54	adult	182.022	128.0538	-113.9981	1282.9345	79.7558	84740.0042	266939.9178	4679288.4774	1359.1892	0.88715	355.8431	0.37076	298.6614	-0.013506	0.010582	-0.040922	681.803	0.47723	1069.5758	1.1958	269017.375	0.41237	496.646	-1.1361	279.9034	-0.80962	253.3008	-0.81262	0.010596	-0.025879	442.2592	-0.64697	485.2751	-0.82065	211327.0938	-0.78825
018	2019-06-19t0759	1560949357.16	adult	186.0219	132.0537	-109.9982	1338.8765	80.4611	87405.3073	275198.714	4818035.7205	1104.5425	0.17262	316.4561	-0.7595	281.7245	-0.54868	0.01061	-0.013494	532.99	-0.88971	764.063	-0.33557	238607.9375	-0.74649	568.9707	-0.49939	311.1249	0.23725	286.0988	0.51465	0.010681	0.056305	470.7813	-0.22912	530.5639	-0.31174	233032.5625	0.18438
018	2019-06-19t1159	1560963757.24	adult	190.0219	136.0537	-105.9982	1300.164	79.6637	86527.3179	272619.6981	4783063.033	947.3081	-0.26814	325.2849	-0.45465	290.8315	-0.21912	0.010582	-0.040587	561.4113	-0.57713	723.3522	-0.51118	245915.3906	-0.41658	498.7025	-0.93267	285.4326	-0.5029	265.5676	-0.28743	0.010652	0.028596	422.178	-0.67453	454.5	-0.89743	214359.8594	-0.52833
018	2019-06-19t1559	1560978157.43	adult	194.022	140.0538	-101.9981	1291.6207	79.4455	84244.582	265343.7883	4631031.7619	1033.2386	0.02653	332.3584	-0.202	294.0019	-0.083837	0.010596	-0.026861	573.2378	-0.41749	840.6946	0.1367	250930.625	-0.17662	561.6747	-0.35433	305.5317	0.19353	281.4481	0.36464	0.01061	-0.012596	460.1237	-0.14441	517.249	-0.22262	230370.9062	0.20556
018	2019-06-19t1959	1560992557.5	adult	198.022	144.0538	-97.9981	1295.8728	79.0212	84882.7853	267335.4241	4681693.9054	925.3373	-0.27213	330.6226	-0.20396	285.2278	-0.33888	0.01061	-0.01309	600.8914	-0.10708	805.8957	-0.0014234	249289.4375	-0.19145	507.0544	-0.66784	308.0519	0.34125	293.9589	0.88244	0.010652	0.028466	413.8454	-0.55673	449.8558	-0.72565	231346.9844	0.31559
018	2019-06-19t2359	1561006957.24	adult	202.0219	148.0537	-93.9982	1323.1301	83.1421	88116.5997	277519.2327	5001776.0175	621.6184	-1.2007	298.7589	-1.0569	281.8932	-0.4087	0.010596	-0.026459	450.6272	-1.4518	535.9883	-1.3811	225562.9844	-1.033	558.9878	-0.17257	306.9541	0.38462	293.4457	0.89642	0.010638	0.014538	450.0772	-0.043114	499.6161	-0.16865	230829.5	0.37183
018	2019-06-20t0359	1561021358.3	adult	206.0222	152.054	-89.9979	1354.4421	79.2197	89429.8164	281665.3963	4922142.2664	558.5517	-1.3851	298.7839	-0.9949	276.5645	-0.54204	0.010681	0.056046	451.3537	-1.3854	516.8441	-1.4467	223789.1562	-1.0389	530.972	-0.28607	294.3523	0.069712	278.4754	0.33409	0.010667	0.042022	431.2112	-0.14832	491.3184	-0.13631	220764.2188	0.032833
018	2019-06-20t0759	1561035757.25	adult	210.0219	156.0537	-85.9982	1375.3331	80.1055	91435.5006	287922.921	5093425.983	974.3946	0.021057	331.2785	-0.011867	294.2267	0.076701	0.010596	-0.026192	551.3797	-0.38709	723.7035	-0.28499	250115.25	0.013474	465.3949	-0.6973	290.0995	0.015549	276.5329	0.29097	0.01061	-0.012912	408.8808	-0.29469	441.1208	-0.49409	218735.0312	0.026932
018	2019-06-20t1159	1561050161.06	adult	214.023	160.0548	-81.9971	1316.1892	80.6199	87153.6884	274442.2663	4895487.3675	813.5742	-0.47108	291.6373	-1.0549	260.5569	-0.96196	0.010624	0.0011912	494.0808	-0.85323	688.4729	-0.41832	219602.9062	-1.0538	473.5821	-0.54102	284.8659	-0.064012	273.9748	0.23583	0.010596	-0.026578	402.3525	-0.26482	445.0572	-0.3561	215073.75	-0.040922
018	2019-06-20t1559	1561064547.86	adult	218.0193	164.0511	-78.0008	1365.0542	77.2403	88011.1286	277092.9664	4775779.533	585.8499	-1.2243	310.2219	-0.45709	283.3455	-0.16754	0.010624	0.0012258	484.1308	-0.87853	546.6775	-1.1523	233597.0781	-0.45614	521.6619	-0.054407	297.6163	0.42432	286.3017	0.77699	0.01061	-0.013033	422.8074	0.08866	489.1122	0.17727	224402.7031	0.43695
018	2019-06-20t1959	1561078948.19	adult	222.0194	168.0512	-74.0007	1307.5463	80.343	88811.1627	279821.4778	5021445.9879	749.7686	-0.60924	310.6245	-0.37273	282.0892	-0.15373	0.010582	-0.039651	497.544	-0.68382	604.8729	-0.77582	234832.0781	-0.3372	522.5087	0.057695	293.3444	0.37733	283.2102	0.70354	0.010681	0.05556	413.9839	0.097209	471.8867	0.12255	219714.9375	0.32734
018	2019-06-20t2359	1561093348.35	adult	226.0194	172.0513	-70.0006	1289.5308	78.1579	84213.5372	265223.0658	4621098.4889	968.7245	0.24156	311.0804	-0.28797	273.5556	-0.37365	0.010596	-0.026019	578.4801	0.15605	785.6212	0.31511	234865.7344	-0.26391	422.6823	-0.68699	280.8482	0.061746	276.6535	0.48893	0.010681	0.055418	354.9587	-0.53094	389.5574	-0.60385	210355.3125	0.013017
018	2019-06-21t0359	1561107749.16	adult	230.0197	176.0515	-66.0004	1309.6953	80.483	85604.729	269593.1531	4746432.1804	421.7714	-1.7689	288.8356	-0.83042	281.9776	-0.049966	0.010596	-0.025979	355.9945	-1.9026	383.4488	-1.9605	218070.875	-0.80846	378.6164	-0.98013	245.2263	-1.0226	240.277	-0.94362	0.010624	0.00022227	315.1794	-0.9445	357.3497	-0.84222	184655.4062	-1.0239
018	2019-06-21t0759	1561122148.38	adult	234.0195	180.0513	-62.0006	1256.9807	78.6688	81999.2288	258298.2628	4482426.2332	550.9387	-1.2541	282.088	-0.94128	262.3534	-0.6209	0.010624	0.0013739	437.1687	-1.0575	502.0353	-1.2222	212412.2656	-0.94074	419.9509	-0.52194	270.5558	-0.10373	264.9368	0.11018	0.010638	0.01378	351.0523	-0.36749	377.4244	-0.5282	203457.9219	-0.11585
018	2019-06-21t1159	1561136547.19	adult	238.0191	184.051	-58.001	1295.5334	75.8704	80235.3565	252575.0614	4281442.4657	590.0693	-1.0708	263.2187	-1.3818	235.3815	-1.4198	0.010596	-0.025881	450.3332	-0.86142	525.9478	-1.0298	198730.0781	-1.3629	455.7034	-0.091291	280.8797	0.33347	276.4948	0.63745	0.01061	-0.013741	353.8973	-0.21244	405.4048	-0.10683	211783.2812	0.34651
018	2019-06-21t1559	1561150949.49	adult	242.0198	188.0516	-54.0003	1190.5579	78.9027	78767.9693	248186.5746	4405917.4707	966.1653	0.53578	299.8195	-0.30789	262.4035	-0.50642	0.010596	-0.025819	571.8884	0.39389	761.9796	0.47037	226363.75	-0.28471	379.9038	-0.69808	259.6753	-0.29873	256.6599	-0.13408	0.010596	-0.027525	325.0281	-0.50455	353.0761	-0.58972	196054.8125	-0.27505
018	2019-06-21t1959	1561165349.65	adult	246.0198	192.0516	-50.0003	1239.599	77.8565	80138.2272	252396.0566	4398352.4096	616.1066	-0.89322	270.5267	-1.0288	248.1349	-0.89893	0.01061	-0.01211	459.3606	-0.63095	548.5726	-0.78167	203977.1562	-1.0191	395.1447	-0.45061	254.5583	-0.39021	251.2429	-0.31245	0.010638	0.013319	317.8015	-0.49703	360.1804	-0.39449	191427.8438	-0.40194
018	2019-06-21t2359	1561179749.26	adult	250.0197	196.0515	-46.0004	1218.0942	78.1113	78792.1967	248186.3689	4318213.5513	812.989	0.035666	295.8594	-0.2683	264.2568	-0.33399	0.010638	0.01535	517.0336	0.011268	708.6373	0.29586	222486.2812	-0.27723	380.0413	-0.49654	261.28	-0.065707	260.6079	0.13137	0.010624	-0.00056763	317.5488	-0.38185	347.1627	-0.43801	196743.8125	-0.06518
018	2019-06-22t0359	1561194149.02	adult	254.0196	200.0515	-42.0005	1214.2086	77.5031	78027.801	245763.8197	4263064.3776	780.7831	-0.03654	292.3912	-0.28789	260.5426	-0.39278	0.010582	-0.039181	492.8295	-0.15151	682.3057	0.20595	221047.7656	-0.25472	370.9504	-0.48425	259.4491	-0.03892	257.8836	0.067292	0.010695	0.068137	315.6372	-0.28509	336.8513	-0.45206	194067.9062	-0.10036
018	2019-06-22t0759	1561208549.38	adult	258.0197	204.0516	-38.0004	1206.8127	77.7347	77603.7464	244440.0584	4235987.5962
018	2019-06-22t1159	1561222949.37	adult	262.0197	208.0516	-34.0004	1196.7074	77.2196	76646.6801	241421.1254	4173109.8001
018	2019-06-22t1559	1561237349.45	adult	266.0198	212.0516	-30.0003	1169.2495	76.1496	75481.3231	237846.0162	4103258.5914
018	2019-06-22t1959	1561251750.06	adult	270.0199	216.0517	-26.0002	1157.4373	76.2104	74010.6294	233174.5175	4009368.6338
018	2019-06-22t2359	1561266149.72	adult	274.0198	220.0517	-22.0003	1125.636	76.4038	70766.2774	222957.7259	3780602.1801
018	2019-06-23t0359	1561280550.29	adult	278.02	224.0518	-18.0001	1116.5049	74.3052	69586.5867	219255.8189	3675368.6352
018	2019-06-23t0759	1561294950.12	adult	282.0199	228.0518	-14.0002	1103.5773	73.7314	68266.8224	215106.6375	3575654.5155
018	2019-06-23t1159	1561309350.16	adult	286.02	232.0518	-10.0001	1080.2292	74.9982	67793.9075	213655.9611	3614906.1718
018	2019-06-23t1559	1561323750.54	adult	290.0201	236.0519	-6	1081.7066	75.6662	67730.1688	213433.8474	3604378.1356
018	2019-06-23t1959	1561338150.36	adult	294.02	240.0518	-2.0001	1073.0137	76.0133	67583.9039	212995.7018	3628305.9643
018	2019-06-23t2359	1561352550.99	dead	298.0202	244.052	2.0001	1079.2869	77.1867	68231.4729	215017.9282	3680755.8331
019	2019-06-11t1158	1560272510.11	egg	-1.9924	-59.9609	-290.0126	145.5792	20.1941	2002.8194	6352.9836	25380.0259
019	2019-06-11t1557	1560286855.31	larva	1.9924	-55.9762	-286.0278	195.2084	30.5716	3961.0543	12586.2248	75413.4284
019	2019-06-11t1957	1560301255.67	larva	5.9925	-51.9761	-282.0277	181.2767	71.0901	6291.2922	22193.2965	254602.3831
019	2019-06-11t2357	1560315656.44	larva	9.9927	-47.9759	-278.0275	178.6831	68.7897	5999.5586	21126.4817	234901.5839
019	2019-06-12t0357	1560330056.6	larva	13.9927	-43.9758	-274.0274	178.4832	68.8177	5990.1876	21113.8444	234682.4807
019	2019-06-12t0757	1560344457.69	larva	17.9931	-39.9755	-270.0271	199.4814	27.2801	4038.8007	12813.291	70562.4837
019	2019-06-12t1157	1560358856.45	larva	21.9927	-35.9759	-266.0275	283.2087	40.8928	8519.8683	27011.2392	229688.3376
019	2019-06-12t1557	1560373256.59	larva	25.9927	-31.9758	-262.0274	305.3494	48.3522	11214.384	35668.5547	359354.6428
019	2019-06-12t1957	1560387657.2	larva	29.9929	-27.9756	-258.0273	355.0803	84.5913	18090.3351	58614.662	886215.2174
019	2019-06-13t0920	1560435827.58	larva	43.3736	-14.595	-244.6466	810.6009	58.9096	37836.1486	119295.2016	1477411.5283
019	2019-06-13t0956	1560437987.55	larva	43.9736	-13.995	-244.0466	697.2407	45.878	23896.7947	75270.8773	722036.0848	1534.3523	0.75326	358.655	-0.53679	285.8074	-1.06	0.010652	0.025016	814.6157	0.36906	1177.1469	0.62764	269349.9062	-0.55051	880.6594	-0.67396	297.6302	-1.2298	241.3444	-1.1094	0.010596	-0.028168	638.1824	-0.94691	801.3422	-0.6813	224710.7969	-1.2132
019	2019-06-13t1356	1560452372.38	larva	47.9694	-9.9992	-240.0508	992.4169	52.4154	39089.1305	122982.4598	1343307.9058	991.5607	-0.42769	355.4818	-0.64122	313.2218	-0.61534	0.01061	-0.016224	715.8736	-0.30758	819.9	-0.59332	268033.3125	-0.62931	1753.7897	2.0043	396.3581	0.63375	297.2913	0.47815	0.010582	-0.042142	982.3685	0.89137	1203.874	0.92524	299646.6875	0.66571
019	2019-06-13t1756	1560466768.61	larva	51.9683	-6.0003	-236.0519	860.4688	65.7901	43932.2114	138575.5323	1879424.4572	1376.3672	0.43791	477.7894	1.5796	428.4983	1.5563	0.010638	0.01103	951.024	1.3518	1193.5997	0.73987	359297.625	1.5706	1369.5314	0.90618	419.3493	1.1329	316.6626	1.0509	0.010667	0.039627	1041.6266	1.3096	1250.2978	1.1958	314512	1.1014
019	2019-06-13t2156	1560481168.03	larva	55.9681	-2.0004	-232.052	1111.3955	71.5564	64975.1914	204625.4778	3234161.7848	814.0259	-0.82582	400.6744	0.12631	379.7437	0.60711	0.010624	-0.0027945	658.7561	-0.69866	744.2316	-0.85564	301707.8438	0.12978	976.9705	-0.28684	328.6103	-0.6781	257.3566	-0.75235	0.010638	0.01177	757.1367	-0.20469	891.705	-0.21444	247114.9375	-0.68392
019	2019-06-14t0156	1560495571.01	adult	59.969	2.0004	-228.0512	1089.8445	70.5798	65610.4265	206829.2971	3279122.3559	760.8851	-0.95117	382.3676	-0.25337	359.6059	0.18631	0.010624	-0.0029193	581.8899	-1.2445	680.4917	-1.0895	287922.8125	-0.24949	1050.7659	-0.00065284	356.1314	-0.091121	271.4259	-0.34476	0.01061	-0.015915	837.4891	0.33078	954.4441	0.10736	268523.0938	-0.077809
019	2019-06-14t0556	1560509971.4	adult	63.9691	6.0005	-224.0511	1053.2961	72.1133	63784.3181	201023.7313	3228556.045	791.8179	-0.8838	418.4019	0.43743	406.9522	1.1762	0.010596	-0.030353	652.5757	-0.73328	712.9841	-0.97146	315893.4062	0.46317	1122.1393	0.29762	388.3586	0.65433	320.0933	1.1954	0.010652	0.024913	846.8096	0.47218	1046.8758	0.58959	291657.3438	0.63381
019	2019-06-14t0956	1560524375.6	adult	67.9702	10.0017	-220.0499	1147.1574	73.5873	70365.8723	221637.2172	3641256.5818	844.8328	-0.76234	418.2919	0.42392	391.0499	0.84372	0.01061	-0.016863	691.5863	-0.44255	748.8166	-0.8361	315392.0625	0.43896	866.737	-0.55692	370.6911	0.29501	314.91	1.0415	0.01061	-0.016464	709.0762	-0.34278	829.8443	-0.35053	279501.0938	0.30999
019	2019-06-14t1356	1560538786.78	adult	71.9734	14.0048	-216.0468	1291.5495	73.0118	82078.6262	258921.697	4299535.6063	891.7411	-0.6518	391.9061	-0.14611	356.077	0.048896	0.01061	-0.017005	701.4899	-0.35966	807.9917	-0.60402	295497.1875	-0.13058	1165.839	0.59855	360.5321	0.086916	284.4364	0.024173	0.010624	-0.0030434	807.4437	0.40206	1053.6986	0.80823	271480.6562	0.09096
019	2019-06-14t1756	1560553175.08	adult	75.9701	18.0015	-212.0501	1172.9451	80.7212	78306.9049	246827.912	4399810.9068	573.7311	-1.4226	327.3803	-1.5809	323.2946	-0.75472	0.010624	-0.0034566	494.2582	-1.8922	539.1468	-1.6657	246517.3438	-1.5737	788.8234	-0.79012	342.3889	-0.34932	284.1439	0.0023554	0.010596	-0.030592	660.8301	-0.57871	735.1642	-0.73678	258503.6562	-0.32018
019	2019-06-14t1959	1560560557.72	adult	78.0208	20.0523	-209.9993	1149.5442	77.2836	75227.9379	237088.8986	4126389.1186	786.7464	-0.90639	423.5563	0.52611	405.6051	1.2384	0.010667	0.037727	661.7022	-0.63616	743.4596	-0.85102	317667.25	0.49225	1021.7834	0.16396	358.0609	0.08634	294.769	0.37278	0.010596	-0.030726	726.1134	-0.044908	894.0869	0.13682	270336	0.11666
019	2019-06-14t2359	1560574959.52	adult	82.0213	24.0528	-205.9988	1303.4029	79.9125	87640.247	276003.1568	4964903.7484	1046.7919	-0.26387	381.737	-0.39665	388.7601	0.88206	0.010624	-0.0034552	546.3438	-1.4856	789.0711	-0.65604	287447.9688	-0.39129	873.3564	-0.36174	332.6076	-0.55788	271.3434	-0.45637	0.010624	-0.0036904	683.5961	-0.26884	746.0457	-0.58246	250453.5312	-0.55112
019	2019-06-15t0359	1560589359.54	adult	86.0213	28.0528	-201.9988	1161.4894	77.9982	74828.4284	235734.5131	4076436.1846	1746.0232	1.4582	431.1652	0.82442	403.7058	1.3918	0.010596	-0.030568	753.7337	0.13347	1041.6296	0.40297	325529.7188	0.85319	813.6466	-0.53579	341.0764	-0.2198	289.2216	0.22625	0.010582	-0.044677	643.5235	-0.47499	742.5276	-0.50191	257853.7344	-0.17477
019	2019-06-15t0759	1560603759.58	adult	90.0214	32.0528	-197.9988	1186.0263	80.766	78163.0655	246273.977	4354017.0289	859.7597	-0.71592	412.3983	0.48564	384.1545	1.0179	0.010638	0.010666	695.3968	-0.26462	757.4333	-0.7588	310123.5312	0.47538	769.9247	-0.65539	373.4971	0.8422	319.0026	1.3644	0.010624	-0.00382	672.761	-0.080991	742.2575	-0.39628	281243.3438	0.84523
019	2019-06-15t1159	1560618159.85	adult	94.0214	36.0529	-193.9988	1321.3455	87.7658	88301.3213	278122.9785	5054690.6314	720.7991	-1.0511	386.5845	-0.030169	365.6094	0.65804	0.010652	0.024643	626.7061	-0.75194	670.6783	-1.1122	290324.9375	-0.050252	656.567	-1.1265	321.4149	-0.58373	289.5161	0.33318	0.010596	-0.031089	547.4454	-1.093	611.5751	-1.1268	242668.2812	-0.5526
019	2019-06-15t1559	1560632559.97	adult	98.0215	40.0529	-189.9987	1283.2402	80.722	85740.586	270096.6035	4828748.2988	881.5954	-0.66044	390.9028	0.18009	360.2067	0.64855	0.010596	-0.02991	627.675	-0.69843	758.257	-0.7315	295131.625	0.20892	928.5791	0.29721	368.0379	0.92259	313.0208	1.2503	0.010624	-0.003673	687.7319	0.35492	827.2987	0.39538	277132.5625	0.92537
019	2019-06-15t1959	1560646960.3	adult	102.0216	44.053	-185.9986	891.5054	87.4116	59313.1489	187574.4712	3382642.7572	932.2139	-0.53855	406.3755	0.67818	362.3075	0.84916	0.010638	0.011223	768.1723	0.48736	839.306	-0.3696	305594.4062	0.66505	859.8788	0.050195	337.9722	0.13193	275.6837	-0.070636	0.010596	-0.030772	643.7975	0.075098	776.2556	0.1768	255169	0.16247
019	2019-06-15t2359	1560661360.07	adult	106.0215	48.0529	-181.9987	1247.0591	83.1893	82855.2377	260971.6199	4721709.9713	1522.5713	0.89195	440.743	1.6741	384.9378	1.6427	0.010638	0.011334	783.8413	0.68853	1091.4038	0.7506	331438.75	1.6528	752.6609	-0.4349	301.1536	-0.87619	265.6951	-0.38643	0.010652	0.024219	591.6821	-0.31203	677.5224	-0.40802	226166.375	-0.89637
019	2019-06-16t0359	1560675760.74	adult	110.0217	52.0531	-177.9985	1391.1536	74.8725	86165.2093	271266.5527	4507838.2741	1116.2657	-0.091045	401.1501	0.78979	364.5428	1.2023	0.010667	0.03897	671.951	-0.18021	965.089	0.22329	300862.5312	0.74731	1060.9927	1.3982	366.7716	1.212	298.7214	0.87165	0.010681	0.052049	675.5072	0.67078	931.6526	1.5717	274711.9375	1.1549
019	2019-06-16t0759	1560690160.72	adult	114.0217	56.0531	-173.9985	1170.1617	82.8662	83309.8072	262997.4275	4856622.5351	741.3152	-1.007	364.7835	-0.046289	339.3977	0.60074	0.01061	-0.015832	618.1342	-0.58762	693.3103	-0.97395	275046.75	-0.029502	671.1554	-0.75709	339.0861	0.46575	305.9574	1.1826	0.01071	0.080019	567.9771	-0.3217	629.6643	-0.57548	253297.2812	0.38566
019	2019-06-16t1159	1560704559.86	adult	118.0214	60.0529	-169.9988	1238.8782	80.203	81351.7521	256253.3487	4547107.0296	2048.9294	2.2155	461.9121	2.6766	387.8772	2.1983	0.010638	0.011583	844.9744	1.4585	1291.896	1.7646	347357.9062	2.6455	901.8519	0.70721	397.5303	2.3419	338.4368	2.4216	0.010652	0.024954	679.0017	0.96492	794.1942	0.79223	298545.25	2.3105
019	2019-06-16t1559	1560718959.75	adult	122.0214	64.0528	-165.9988	1319.6426	80.7225	85538.2909	269297.1002	4763844.5937	1781.469	1.5667	467.4085	2.973	391.9678	2.4684	0.010582	-0.043049	978.7325	2.7403	1268.0842	1.6966	353360.8438	3.0074	688.5853	-0.51838	315.5257	-0.092019	279.3222	0.2872	0.010652	0.025336	577.2947	-0.014691	650.4375	-0.24065	236959.7969	-0.11574
019	2019-06-16t1959	1560733360.01	adult	126.0215	68.0529	-161.9987	1277.203	79.5068	85080.222	267996.4357	4802382.3298	870.7548	-0.68648	364.0294	0.22717	338.681	0.93779	0.010596	-0.02955	647.5839	-0.18261	750.0262	-0.6795	274842.1875	0.25624	592.0046	-1.0627	299.7828	-0.51299	276.4855	0.21268	0.010652	0.025842	488.4755	-0.88359	542.5987	-1.026	225136.9062	-0.53573
019	2019-06-16t2359	1560747760.84	adult	130.0217	72.0531	-157.9985	1269.1859	79.6359	85880.8757	270651.4868	4834889.5346	745.8035	-0.99864	352.9465	-0.012302	333.9043	0.87469	0.010652	0.02505	573.1078	-0.83201	702.0526	-0.8961	265062.8438	-0.034787	601.2473	-0.95776	292.5116	-0.68915	272.7661	0.094241	0.010582	-0.041916	481.3729	-0.89036	539.4718	-0.99312	221138.75	-0.65202
019	2019-06-17t0359	1560762161.02	adult	134.0218	76.0532	-153.9984	1388.5649	78.6271	89835.2301	282756.5219	4987202.4059	915.3812	-0.5749	345.4761	-0.17237	320.9993	0.53148	0.010652	0.024932	590.3881	-0.64781	762.1475	-0.60407	259452.5781	-0.19404	663.8088	-0.51516	321.3713	0.23477	289.9133	0.75105	0.010624	-0.000454	527.2212	-0.33647	574.3016	-0.6613	241992.5938	0.23504
019	2019-06-17t0759	1560776560.67	adult	138.0217	80.0531	-149.9985	1383.251	79.3147	88506.2094	278605.8415	4863319.4478	1921.7476	1.9909	380.205	0.87149	305.8406	0.093669	0.010596	-0.029865	747.1097	0.85742	1266.9648	1.8416	287054.75	0.90077	746.3636	0.062407	317.9343	0.15061	268.466	-0.061101	0.010596	-0.027263	605.0643	0.55682	689.1118	0.32377	240040.375	0.17661
019	2019-06-17t1159	1560790965.19	adult	142.0229	84.0544	-145.9973	1318.074	77.3931	86493.3637	272436.9942	4727173.479	1221.6398	0.21969	406.0035	1.6643	337.9019	1.1519	0.010596	-0.02983	803.59	1.4269	1032.7186	0.73371	306532.625	1.6949	529.596	-1.3382	280.3118	-1.009	246.97	-0.90126	0.010624	0.00045558	460.2102	-0.9848	498.2596	-1.2189	211074.7812	-1.009
019	2019-06-17t1559	1560805361.41	adult	146.0219	88.0533	-141.9983	1367.2009	79.2078	92408.3872	291439.5759	5176942.0244	752.959	-0.99154	323.6503	-0.72938	285.5918	-0.51083	0.01061	-0.016124	568.3932	-0.8072	672.8573	-1.0133	244032.3281	-0.71341	556.3619	-1.1407	298.0362	-0.45222	263.9402	-0.26575	0.01061	-0.012878	480.9365	-0.72631	529.7805	-0.92928	224719.2812	-0.44033
019	2019-06-17t1959	1560819760.95	adult	150.0217	92.0532	-137.9984	1342.0553	81.0718	89715.7949	282637.3157	5024436.5267	1309.8992	0.49119	374.966	0.79908	328.859	0.89238	0.010638	0.011332	683.1617	0.31307	1024.4719	0.74042	281974.4688	0.78635	571.7067	-1.0134	279.0758	-1.0506	256.9749	-0.56477	0.010652	0.02852	463.876	-0.88406	556.0486	-0.67631	209585.9375	-1.0744
019	2019-06-17t2359	1560834161.41	adult	154.0219	96.0533	-133.9983	1278.875	79.6311	85517.6809	269365.0074	4816206.3523	1101.0059	-0.044712	363.158	0.46019	287.5203	-0.43674	0.010568	-0.056696	756.4544	1.0344	1001.5283	0.64969	274910.625	0.51936	602.2209	-0.77324	323.6736	0.36971	295.1607	0.93114	0.010638	0.015017	503.9019	-0.4042	569.0426	-0.52961	243402.5156	0.35431
019	2019-06-18t0359	1560848561.77	adult	158.022	100.0534	-129.9982	1387.131	78.1579	88086.806	277265.4251	4784986.2588	1064.3469	-0.1233	370.5318	0.68652	325.4064	0.7844	0.010582	-0.042898	621.8641	-0.24209	765.355	-0.50587	280122.0625	0.73213	594.0302	-0.79673	333.2776	0.68636	298.4877	1.0486	0.010624	0.0015053	524.5405	-0.13294	570.4989	-0.47699	250958	0.68423
019	2019-06-18t0759	1560862961.54	adult	162.0219	104.0533	-125.9983	1099.3751	82.8962	77514.5018	244830.3966	4471689.8079	580.7434	-1.4181	355.6925	0.26195	348.9075	1.5533	0.010624	-0.0016028	491.33	-1.4676	528.9923	-1.6661	267836.4688	0.26348	745.0262	0.33144	361.8396	1.6213	315.0172	1.7036	0.010624	0.0016416	605.6278	0.83318	681.437	0.55507	272465.25	1.6187
019	2019-06-18t1159	1560877361.76	adult	166.022	108.0534	-121.9982	1220.8098	83.0698	85085.303	268295.7602	4927767.9164	1483.1642	1.0784	386.1903	1.186	330.0456	0.95694	0.01061	-0.014864	720.2124	0.74195	1087.4048	1.1583	291187.4688	1.2025	660.8307	-0.21105	309.9788	-0.015433	272.007	-0.047711	0.010624	0.0017978	543.1573	0.1901	611.2763	0.00057395	233414.0469	-0.017194
019	2019-06-18t1559	1560891761.38	adult	170.0219	112.0533	-117.9983	1322.0015	77.0896	87673.8803	276181.8495	4845552.4587	604.4724	-1.3385	349.6624	0.11494	340.0406	1.2952	0.010652	0.026611	490.2695	-1.4256	554.9491	-1.4983	262596.4375	0.088033	623.5842	-0.42034	339.5507	0.9572	308.4863	1.4181	0.01061	-0.011822	522.5599	0.020325	576.2733	-0.24571	256021.1875	0.97009
019	2019-06-18t1959	1560906161.62	adult	174.0219	116.0534	-113.9983	1099.5364	84.7932	75451.1708	238024.1397	4318551.4646	857.0425	-0.61745	372.2311	0.80798	340.425	1.3252	0.01061	-0.014204	617.8078	-0.18826	774.902	-0.36513	280662.25	0.82299	587.67	-0.61585	336.1157	0.88046	309.3608	1.4446	0.010652	0.029233	508.1057	-0.071637	547.6146	-0.4294	252422.8906	0.85082
019	2019-06-18t2359	1560920561.79	adult	178.022	120.0534	-109.9982	1343.6232	81.6806	87880.0145	276753.2477	4883980.8199	743.4271	-0.92922	321.3423	-0.68684	304.5403	0.16079	0.01061	-0.013933	494.414	-1.3293	634.468	-1.0544	242292.125	-0.67357	984.4815	2.4204	345.617	1.2236	283.6488	0.40208	0.010638	0.015329	728.4268	2.5	847.4538	2.3636	259903.9844	1.2086
019	2019-06-19t0359	1560934962.27	adult	182.0221	124.0535	-105.9981	1226.9623	81.2923	84418.3238	266014.1764	4883963.3226	1192.1212	0.39759	359.2782	0.47287	297.5608	-0.049903	0.010724	0.096698	767.7461	1.2897	1015.6473	0.91998	268021.5625	0.3731	899.6967	1.8914	346.9211	1.3118	305.0042	1.2642	0.010596	-0.025879	614.9789	1.3041	810.6254	2.128	261925.4531	1.3412
019	2019-06-19t0759	1560949361.87	adult	186.022	128.0534	-101.9982	1235.8067	78.9187	80552.1341	253826.173	4372511.3066	674.3368	-1.1081	359.1345	0.50033	337.4243	1.2915	0.01061	-0.013494	525.9787	-0.95582	598.1137	-1.1889	270787.4375	0.51339	710.7684	0.5711	333.4868	0.94114	285.3302	0.48393	0.01061	-0.012415	589.8538	1.1127	677.9453	1.0247	251449.0156	0.95525
019	2019-06-19t1159	1560963761.96	adult	190.022	132.0535	-97.9982	1288.8244	77.8112	80358.3962	252958.8614	4294962.2924	1677.5894	1.94	392.1701	1.5026	311.6417	0.46668	0.010596	-0.026989	909.757	2.6983	1259.5861	2.2624	296088.4375	1.5302	619.6432	-0.016695	323.5438	0.6891	295.0035	0.88406	0.010667	0.042376	503.7201	0.24144	557.3841	0.03479	242657.8281	0.64875
019	2019-06-19t1559	1560978162.17	adult	194.0221	136.0535	-93.9981	1386.7203	81.0938	90629.8376	285359.8201	5005947.5603	1171.5657	0.45156	357.4608	0.52601	306.9588	0.342	0.010638	0.014151	624.3476	0.061803	922.8926	0.56479	268810.5625	0.51087	545.3865	-0.47797	327.8708	0.88793	312.2768	1.5869	0.010568	-0.053392	452.2865	-0.23221	488.0955	-0.48653	248198.1875	0.94258
019	2019-06-19t1959	1560992562.24	adult	198.0221	140.0535	-89.9981	1291.19	77.9004	83352.7062	262423.5261	4585511.3837	710.7792	-0.94262	337.4982	-0.0061364	306.8932	0.37156	0.010596	-0.026724	530.5019	-0.76584	603.1258	-1.0661	254811.1406	0.019192	881.8115	2.1848	345.5509	1.5009	303.7762	1.2705	0.010638	0.014722	627.4688	1.8342	754.0851	2.0295	259854.3125	1.4881
019	2019-06-19t2359	1561006962.03	adult	202.022	144.0535	-85.9981	1150.9329	80.3444	76297.7751	240783.6712	4262339.3299
019	2019-06-20t0359	1561021363.06	adult	206.0223	148.0538	-81.9979	934.3053	86.3503	63004.5963	199510.6568	3500000.3056	629.8447	-1.1524	304.0737	-0.84456	280.826	-0.403	0.01061	-0.012674	497.1469	-0.95687	551.1115	-1.2627	229271.5469	-0.83214	482.0323	-0.66526	290.4164	-0.052068	276.217	0.24478	0.010596	-0.026515	401.3611	-0.48759	440.3508	-0.60591	219264.3438	-0.028881
019	2019-06-20t0759	1561035762.02	adult	210.022	152.0535	-77.9982	1220.7518	79.5197	79821.0039	251438.3917	4412904.736	814.8739	-0.5116	327.802	-0.1102	282.0878	-0.31852	0.010652	0.028565	621.5848	0.27035	707.1992	-0.37462	246179.2969	-0.13427	501.3133	-0.41559	283.7127	-0.18251	268.6602	-0.02058	0.010667	0.041989	401.9471	-0.37435	445.6977	-0.45142	212784.5625	-0.21847
019	2019-06-20t1159	1561050165.99	adult	214.0231	156.0546	-73.997	1197.2499	79.3016	78130.6387	246114.624	4328968.3237	917.5502	-0.11537	318.0378	-0.31167	270.1591	-0.65045	0.010568	-0.053276	601.0683	0.1523	728.5401	-0.19769	240754.6094	-0.26329	426.8583	-0.91497	270.9552	-0.50009	262.2805	-0.22961	0.01061	-0.012944	371.047	-0.63274	399.9085	-0.78656	204300.1875	-0.49006
019	2019-06-20t1559	1561064552.66	adult	218.0194	160.0509	-70.0007	601.249	82.5951	41324.1741	131552.0437	2351379.4576	608.2704	-1.1458	337.4902	0.30697	318.6806	0.97465	0.010582	-0.039679	492.7373	-0.79729	543.2645	-1.1713	255142.6094	0.34556	370.3313	-1.2918	245.9051	-1.2158	240.3234	-1.0639	0.010624	0.00063783	310.1058	-1.2682	344.2698	-1.2366	185166.5312	-1.218
019	2019-06-20t1959	1561078953.04	adult	222.0195	164.051	-66.0006	559.4187	77.7046	32354.5244	103055.3736	1719498.8256	495.6977	-1.5227	289.2277	-0.96932	280.7593	-0.19655	0.010624	0.0012538	395.9313	-1.6476	457.9463	-1.6076	217788.4844	-0.96844	350.5277	-1.3799	265.9198	-0.50286	265.9987	0.01035	0.010596	-0.026792	306.0383	-1.2355	324.3039	-1.3537	200769.4375	-0.4812
019	2019-06-20t2359	1561093353.19	adult	226.0196	168.051	-62.0006	501.6164	104.3558	32324.8489	106406.337	1893014.6803	732.0314	-0.63257	338.2973	0.46708	310.6723	0.81684	0.01061	-0.012384	535.1341	-0.25714	638.725	-0.52872	255076.1875	0.48108	361.0761	-1.2139	284.7135	0.18732	284.6651	0.81353	0.01061	-0.0133	328.7424	-0.8633	346.2528	-1.0482	214673.9688	0.19956
019	2019-06-21t0359	1561107754	adult	230.0198	172.0512	-58.0004	429.2282	91.1254	23161.3214	78526.0292	1193313.2643	602.4546	-1.0824	314.9013	-0.11092	303.7406	0.64532	0.010596	-0.025979	460.8387	-0.89798	536.6952	-1.0666	237750.4844	-0.086448	440.3076	-0.43959	272.8319	-0.11439	268.727	0.21622	0.010753	0.12491	357.8283	-0.38827	400.9969	-0.38192	202986.9375	-0.22207
019	2019-06-21t0759	1561122153.24	adult	234.0196	176.051	-54.0006	637.9761	73.6643	39861.7674	126878.8875	2030020.0825	615.4411	-1.0014	346.7003	0.83351	336.5181	1.7394	0.01061	-0.012297	478.3689	-0.66058	550.6014	-0.93435	261411.9844	0.84881	440.0747	-0.34102	311.4029	1.2582	307.8528	1.8713	0.010596	-0.027231	379.6657	0.017307	410.0398	-0.17397	235109.1562	1.2871
019	2019-06-21t1159	1561136552.09	adult	238.0193	180.0507	-50.0009	648.0695	78.8334	42967.0038	136822.1847	2342280.4996	553.0269	-1.2207	334.3286	0.56236	325.6515	1.4424	0.010624	0.0014256	448.1505	-0.88257	491.6507	-1.2365	251749.4688	0.56508	438.5126	-0.25016	279.8904	0.30001	277.9081	0.69586	0.010582	-0.040973	362.4276	-0.093818	396.3843	-0.20798	211597.1719	0.33814
019	2019-06-21t1559	1561150954.38	adult	242.0199	184.0514	-46.0003	462.1836	84.6097	31293.5309	100469.0816	1802591.945	470.6945	-1.5393	273.0948	-1.0354	264.2333	-0.4486	0.010753	0.12618	363.7624	-1.6348	417.5703	-1.642	203182.5625	-1.1243	437.9005	-0.14598	283.519	0.51984	282.0746	0.92389	0.010596	-0.027525	353.2852	-0.09706	405.1075	0.014411	214056.8438	0.54641
019	2019-06-21t1959	1561165354.49	adult	246.0199	188.0514	-42.0002	456.1082	98.3422	32895.2859	105968.9583	2037629.7376
019	2019-06-21t2359	1561179754.16	adult	250.0198	192.0513	-38.0003	446.5869	84.7675	29832.7369	96531.9762	1671651.4945	599.5551	-0.92888	314.6367	0.23893	299.5597	0.77486	0.010652	0.029094	454.6319	-0.60464	512.9368	-0.94961	236292.1875	0.21931	486.2133	0.58264	295.6808	1.1536	288.0464	1.2914	0.010596	-0.027871	390.1065	0.75446	419.9567	0.47621	223239	1.1831
019	2019-06-22t0359	1561194153.9	adult	254.0198	196.0512	-34.0004	457.4436	105.0456	33653.8462	108926.6507	2138402.1114
019	2019-06-22t0759	1561208554.26	adult	258.0199	200.0513	-30.0003	447.7829	105.0694	33149.8945	107215.9657	2123684.4869
019	2019-06-22t1159	1561222954.25	adult	262.0199	204.0513	-26.0003	444.5789	81.4155	28688.6592	92888.6861	1548309.0909
019	2019-06-22t1559	1561237354.4	adult	266.0199	208.0514	-22.0003	440.679	82.5242	29041.6926	93373.4152	1590644.075
019	2019-06-22t1959	1561251754.98	adult	270.0201	212.0515	-18.0001	449.0592	84.0789	28917.1278	92602.8454	1578364.8167
019	2019-06-22t2359	1561266154.66	adult	274.02	216.0514	-14.0002	570.2784	96.2901	40371.5957	129484.0525	2402490.9658
019	2019-06-23t0359	1561280555.3	adult	278.0202	220.0516	-10	431.1814	82.7308	27134.4156	87087.2852	1444725.5744
019	2019-06-23t0759	1561294955.15	adult	282.0201	224.0516	-6.0001	440.1418	87.4128	30840.0532	99230.0244	1815751.834
019	2019-06-23t1159	1561309355.18	adult	286.0201	228.0516	-2	435.491	82.018	29514.9254	94907.6642	1673450.4834
019	2019-06-23t1559	1561323755.54	dead	290.0202	232.0517	2	428.0615	83.5136	27083.7089	87179.1339	1436172.3232
020	2019-06-11t1158	1560272514.57	larva	0	-51.9613	-306.0128	176.165	28.6323	3451.6645	10968.4255	62370.431
020	2019-06-11t1557	1560286859.74	larva	3.9848	-47.9765	-302.028	164.7285	26.7954	2992.1995	9510.4036	50330.2613
020	2019-06-11t1957	1560301260.14	larva	7.9849	-43.9764	-298.0279	164.7333	26.3528	2942.5509	9351.5475	48690.8345
020	2019-06-11t2357	1560315660.92	larva	11.9851	-39.9762	-294.0277	164.7306	26.6028	2992.1299	9513.2505	50268.5679
020	2019-06-12t0357	1560330061.08	larva	15.9851	-35.9761	-290.0277	164.7306	26.6987	3005.2015	9557.4793	50723.2832
020	2019-06-12t0757	1560344462.26	larva	19.9855	-31.9758	-286.0273	164.7321	26.3656	2947.9059	9374.6105	48909.4467
020	2019-06-12t1157	1560358860.99	larva	23.9851	-27.9761	-282.0277	383.1906	43.7482	12939.5295	40903.0357	381364.3446
020	2019-06-12t1557	1560373261.04	larva	27.9851	-23.9761	-278.0277	386.1385	49.9558	13652.4712	43290.9126	418459.2597
020	2019-06-12t1957	1560387661.69	larva	31.9853	-19.9759	-274.0275	544.3435	39.367	16560.6123	52180.0471	432000.347
020	2019-06-13t0920	1560435832.31	larva	45.366	-6.5952	-260.6468	1138.3178	61.1306	52574.995	165414.1741	2120736.077
020	2019-06-13t0956	1560437992.12	larva	45.966	-5.9953	-260.0468	985.633	64.1088	50349.0345	158673.8703	2144431.4513
020	2019-06-13t1356	1560452376.95	larva	49.9618	-1.9995	-256.051	959.4941	68.9811	53998.5231	170241.5123	2558869.9179
020	2019-06-13t1756	1560466773.24	adult	53.9607	1.9995	-252.0521	1046.3585	73.8038	64608.5944	203895.6405	3279056.4344
020	2019-06-13t2156	1560481172.54	adult	57.9605	5.9993	-248.0523	1073.9934	77.5158	70392.064	221987.3833	3848937.0314
020	2019-06-14t0156	1560495575.51	adult	61.9614	10.0001	-244.0514	1175.9	74.7029	73544.5621	231687.3849	3867179.5184
020	2019-06-14t0556	1560509975.89	adult	65.9615	14.0002	-240.0513	1064.8838	78.1068	70208.8131	221644.1447	3813995.7257
020	2019-06-14t0956	1560524380.15	adult	69.9627	18.0014	-236.0501	1144.9436	75.1604	72629.8512	228955.6229	3828049.1727
020	2019-06-14t1356	1560538791.31	adult	73.9658	22.0045	-232.047	1355.4151	75.0105	83571.9772	263102.1656	4330030.8185
020	2019-06-14t1756	1560553179.74	adult	77.9625	26.0013	-228.0503	1333.289	77.5674	83362.4034	262475.8206	4434161.3739
020	2019-06-14t1959	1560560562.32	adult	80.0133	28.052	-225.9995	1190.0306	79.6287	76249.7564	240276.9227	4203191.1394
020	2019-06-14t2359	1560574964.12	adult	84.0138	32.0525	-221.999	1208.6538	78.9772	78970.8557	248771.5936	4375932.9899
020	2019-06-15t0359	1560589364.26	adult	88.0138	36.0525	-217.999	1332.9717	81.6363	92793.1024	292350.5719	5390501.4245
020	2019-06-15t0759	1560603764.17	adult	92.0138	40.0525	-213.999	1315.2874	92.5866	92046.1324	289986.2206	5513491.6856
020	2019-06-15t1159	1560618164.42	adult	96.0138	44.0526	-209.999	1372.7001	81.6497	88652.3165	279152.4496	4854148.8132
020	2019-06-15t1559	1560632564.59	adult	100.0139	48.0526	-205.9989	1254.1293	79.4246	81959.9257	258148.8838	4562989.5859
020	2019-06-15t1959	1560646964.96	adult	104.014	52.0527	-201.9988	1160.7872	86.1975	78400.1283	247069.3275	4505097.4762
020	2019-06-15t2359	1560661364.7	adult	108.0139	56.0527	-197.9989	1272.8044	81.0174	82591.8655	260144.8345	4538777.8462
020	2019-06-16t0359	1560675765.41	adult	112.0141	60.0529	-193.9987	1287.5683	78.0121	84450.8931	266104.5285	4599584.3534
020	2019-06-16t0759	1560690165.36	adult	116.0141	64.0529	-189.9987	1295.0936	78.6582	83418.3333	262651.0874	4586695.4625
020	2019-06-16t1159	1560704564.5	adult	120.0139	68.0526	-185.9989	1275.7121	82.0884	86687.5002	273064.1993	4995370.3207
020	2019-06-16t1559	1560718964.36	adult	124.0138	72.0526	-181.999	1198.122	78.2571	79429.95	250302.3484	4412719.0896	1354.5038	0.51306	308.2002	-1.3673	258.3944	-1.6054	0.010652	0.025146	604.2201	-0.60178	882.3473	-0.073129	231458.3125	-1.3773	693.555	-0.46255	302.9672	-0.45711	259.6649	-0.43375	0.010624	-0.0017527	513.5107	-0.66536	599.7478	-0.61278	228134.2656	-0.45526
020	2019-06-16t1959	1560733364.59	adult	128.0139	76.0526	-177.9989	1321.9797	76.3769	80054.8458	251985.3732	4182406.2876	1314.8622	0.42126	337.6389	-0.48725	284.1939	-0.73473	0.010568	-0.056826	668.7241	0.025343	962.7513	0.32182	255592.6719	-0.43065	549.9188	-1.3122	298.8971	-0.52828	276.4788	0.21368	0.01071	0.081539	445.5371	-1.3215	494.1631	-1.3943	223276.1562	-0.60016
020	2019-06-16t2359	1560747765.56	adult	132.0142	80.0529	-173.9986	869.7169	110.9213	68490.3436	217360.7231	4675065.1071	1123.2084	-0.051777	282.1866	-2.0076	234.4211	-2.2438	0.010667	0.038769	564.9577	-0.90002	872.8025	-0.083861	211639.9531	-2.0251	498.9218	-1.6007	246.2785	-2.1112	216.06	-2.0437	0.01061	-0.014392	418.77	-1.5494	475.4806	-1.4968	185693.9844	-2.0994
020	2019-06-17t0359	1560762165.7	adult	136.0142	84.0529	-169.9986	1287.4968	79.4876	84284.2201	265450.265	4655579.2666	1309.3776	0.42563	317.2365	-0.97691	270.2294	-1.0725	0.010582	-0.043397	584.2173	-0.69951	951.348	0.30725	239830.8281	-0.93293	523.2164	-1.4156	279.4914	-1.0593	261.2616	-0.34177	0.010652	0.027207	419.4881	-1.4917	472.983	-1.4777	209898.0312	-1.0816
020	2019-06-17t0759	1560776565.37	adult	140.0141	88.0529	-165.9987	1300.9413	80.2416	84162.5635	265040.4979	4676814.533	1399.3602	0.67061	359.4448	0.27621	317.3274	0.46421	0.01061	-0.016124	664.1461	0.077542	1125.1654	1.1678	271021.375	0.29225	648.5184	-0.56556	287.2089	-0.80411	258.5787	-0.45178	0.010596	-0.027131	465.5973	-0.94837	556.7719	-0.75249	216842.6875	-0.78021
020	2019-06-17t1159	1560790969.99	adult	144.0154	92.0541	-161.9974	1318.3087	77.8885	85019.0992	267695.9845	4690999.2112	711.8724	-1.097	300.6346	-1.4178	266.5105	-1.1398	0.010681	0.052672	519.8051	-1.2803	632.5732	-1.213	225175.3594	-1.4589	630.1234	-0.65656	303.5466	-0.28442	273.194	0.099649	0.010638	0.014222	490.0641	-0.64421	562.2036	-0.67315	228267.0312	-0.29743
020	2019-06-17t1559	1560805366.08	adult	148.0143	96.0531	-157.9985	1246.251	82.4978	83097.2731	261723.1598	4729867.0677	487.2211	-1.6884	287.3898	-1.7946	271.7287	-0.95708	0.010695	0.066591	402.5348	-2.3927	450.1379	-2.1041	214967.5625	-1.8466	577.4565	-0.98552	285.6135	-0.84237	258.3445	-0.49732	0.01071	0.083602	462.682	-0.91265	512.7785	-1.0594	213353.2812	-0.91435
020	2019-06-17t1959	1560819765.67	adult	152.0142	100.0529	-153.9986	1291.2955	79.4073	83088.7419	261600.5554	4578144.1265	1248.8153	0.34146	341.8024	-0.17644	292.4167	-0.28143	0.010638	0.011483	644.004	-0.054756	943.6303	0.35176	257035.375	-0.18767	611.8292	-0.71962	293.1876	-0.59965	255.8059	-0.62298	0.010596	-0.02623	484.9624	-0.63092	547.6752	-0.72911	221356.625	-0.5756
020	2019-06-17t2359	1560834166.11	adult	156.0143	104.0531	-149.9985	1299.856	80.4711	85440.2429	269036.4613	4822482.4238	571.7657	-1.4573	314.4379	-0.97419	289.8572	-0.35938	0.010582	-0.042952	495.5572	-1.4623	549.695	-1.589	237715.0312	-0.93509	747.6639	0.27073	336.5214	0.78898	299.7449	1.1088	0.010638	0.015031	546.2146	0.093352	648.7175	0.18735	253064.0625	0.77272
020	2019-06-18t0359	1560848566.77	adult	160.0145	108.0532	-145.9983	1297.7284	80.1961	85577.9145	269552.9932	4798287.9593	833.7328	-0.73676	339.4768	-0.22354	303.3562	0.078272	0.010624	-0.0017768	618.7439	-0.25907	745.9447	-0.59067	255626.0625	-0.22186	757.6255	0.39342	325.0179	0.43351	282.5824	0.40209	0.010596	-0.025762	561.8909	0.3152	642.9011	0.18748	245388.5312	0.45928
020	2019-06-18t0759	1560862966.3	adult	164.0144	112.0531	-141.9984	1265.3431	79.0686	84481.8811	266187.1883	4701671.0708	1224.4991	0.3495	346.3724	-0.0090812	295.8864	-0.16186	0.010638	0.012297	614.5648	-0.27896	886.7193	0.1361	260472.0625	-0.021398	900.3326	1.4798	332.7167	0.69604	284.6494	0.46752	0.010724	0.09845	589.0209	0.67273	705.2867	0.79687	248206.6875	0.59488
020	2019-06-18t1159	1560877366.5	adult	168.0144	116.0532	-137.9984	1280.9411	76.8386	81867.5721	257875.8573	4409686.1644	1122.4844	0.095456	324.5541	-0.64603	285.0099	-0.51349	0.010624	-0.00098017	620.6616	-0.19964	887.4347	0.16436	244389.25	-0.64512	672.6368	-0.10202	316.3869	0.19452	278.907	0.21986	0.010681	0.05688	526.1476	0.0208	619.8668	0.10215	236973.7812	0.13887
020	2019-06-18t1559	1560891766.14	adult	172.0143	120.0531	-133.9985	1353.2549	81.1749	88950.2394	280101.7266	4974063.9768	689.8309	-1.0961	315.8314	-0.89124	284.9396	-0.5101	0.010582	-0.041489	554.9231	-0.80084	646.8565	-1.0253	238768.5312	-0.85303	758.3572	0.59782	312.4198	0.098437	274.3908	0.027166	0.01061	-0.011847	524.1958	0.065525	651.7983	0.46118	235564.5625	0.11002
020	2019-06-18t1959	1560906166.34	adult	176.0144	124.0531	-129.9984	1270.0391	79.0291	82505.9128	259834.4851	4610542.7116	982.1968	-0.25156	330.7446	-0.4237	289.604	-0.34442	0.01061	-0.013939	567.7312	-0.65224	806.3423	-0.19361	249381.4219	-0.41023	598.3185	-0.5075	289.4631	-0.59383	262.0802	-0.47434	0.010582	-0.0392	464.0959	-0.53881	512.0232	-0.7193	218834.125	-0.55903
020	2019-06-18t2359	1560920566.62	adult	180.0145	128.0532	-125.9984	1285.3978	80.1163	85073.4372	267943.7328	4804609.9684	1294.2849	0.67862	333.0319	-0.32672	289.0942	-0.34305	0.01061	-0.013692	606.7902	-0.25171	926.0576	0.44437	251106.0625	-0.3134	548.3557	-0.7981	275.8006	-0.97616	251.0596	-0.91345	0.010596	-0.025789	430.2658	-0.83571	478.7229	-0.9338	208229.4688	-0.95525
020	2019-06-19t0359	1560934967.04	adult	184.0146	132.0533	-121.9982	1299.863	82.5835	86509.2665	272474.6505	4880313.381	722.5528	-0.97285	310.8159	-0.95055	280.327	-0.60958	0.010624	0.00014928	519.332	-1.0425	617.9554	-1.1022	234044.3438	-0.94981	554.6685	-0.65942	281.6559	-0.72792	259.9906	-0.54051	0.010596	-0.025977	433.9206	-0.6989	487.8106	-0.75454	212650.1875	-0.70635
020	2019-06-19t0759	1560949366.56	adult	188.0144	136.0532	-117.9984	1301.4609	79.0547	84537.7026	266191.256	4645540.7286	836.9696	-0.61244	310.7161	-0.90355	277.0336	-0.68834	0.01061	-0.013438	552.8465	-0.67821	710.3221	-0.59452	234279.9062	-0.89056	538.0885	-0.68176	296.2448	-0.19559	275.5614	0.1038	0.010624	0.0011963	444.5861	-0.47113	498.0901	-0.55241	223072.3281	-0.19687
020	2019-06-19t1159	1560963766.7	adult	192.0145	140.0532	-113.9983	1332.7103	81.0716	83537.7346	262941.1671	4531340.5752	1379.2501	1.0655	342.6679	0.075827	296.2526	-0.025945	0.01061	-0.013267	611.5356	-0.080472	970.212	0.78988	258371.6094	0.088438	611.3315	-0.028512	301.203	0.026406	266.2206	-0.24833	0.010638	0.01479	512.835	0.39695	562.1733	0.13187	226504.625	0.013034
020	2019-06-19t1559	1560978166.97	adult	196.0146	144.0533	-109.9983	1363.9881	77.8263	85116.9162	268006.5395	4513030.7844	1254.0966	0.73288	319.744	-0.5411	265.9559	-0.98779	0.010582	-0.040352	629.8563	0.14077	854.9669	0.23539	241726.4688	-0.50396	534.0699	-0.5142	282.4117	-0.4873	260.3	-0.45909	0.01054	-0.080492	435.9882	-0.36171	478.977	-0.51628	214350.4375	-0.41886
020	2019-06-19t1959	1560992567.07	adult	200.0146	148.0533	-105.9982	1314.9363	77.0546	83622.0007	263375.58	4547894.369	1364.9773	1.1373	351.9497	0.43483	306.941	0.39038	0.010624	0.00071443	574.4051	-0.32518	920.7716	0.63073	265018.125	0.43393	549.9307	-0.29198	294.9294	-0.026498	275.3166	0.16167	0.010596	-0.026393	429.917	-0.32401	495.6888	-0.2578	222671.7344	-0.0030262
020	2019-06-19t2359	1561006966.79	adult	204.0145	152.0532	-101.9983	1330.2906	76.9729	83613.5106	263202.3469	4508814.1766	1036.6157	0.14617	339.4991	0.13004	306.2879	0.40558	0.010624	0.0008883	571.6727	-0.29378	846.2978	0.28961	255642.8125	0.12986	481.1554	-0.71866	290.6298	-0.085439	272.9189	0.09511	0.010582	-0.040066	414.1714	-0.39467	458.9565	-0.48584	219716.1562	-0.050457
020	2019-06-20t0359	1561021367.85	adult	208.0148	156.0535	-97.998	1253.1662	79.2442	80381.8502	253144.9196	4421823.2681	932.2147	-0.14679	328.8303	-0.1168	298.4396	0.18878	0.010596	-0.026267	538.4023	-0.54456	804.5728	0.12111	248266.8438	-0.091679	532.3292	-0.22251	292.7167	0.055041	277.5282	0.30851	0.01061	-0.012897	405.8905	-0.38148	469.4181	-0.28295	220708.4062	0.06652
020	2019-06-20t0759	1561035766.78	adult	212.0145	160.0532	-93.9983	1278.5895	78.3561	83407.0997	262768.3185	4550569.2418	1368.8549	1.3832	344.6053	0.40044	286.3051	-0.1543	0.010568	-0.053306	700.2659	1.0457	1139.4123	2.0187	260866.1875	0.45248	504.1469	-0.34525	284.6407	-0.11279	266.534	-0.082956	0.01061	-0.012921	423.5783	-0.071119	458.8016	-0.27757	214619.1094	-0.10174
020	2019-06-20t1159	1561050170.99	adult	216.0157	164.0544	-89.9971	1086.1973	89.8056	75135.7587	237260.2332	4394027.199
020	2019-06-20t1559	1561064557.63	adult	220.012	168.0507	-86.0008	1323.4126	77.4623	84703.441	266751.2831	4580088.4929	962.9661	0.127	319.6298	-0.15753	271.344	-0.52761	0.010638	0.014947	624.7925	0.48605	834.6324	0.4897	240361.5938	-0.16839	625.311	0.85424	297.5197	0.46592	269.5453	0.12948	0.010596	-0.026726	476.26	0.79814	555.8899	0.895	224627.375	0.49133
020	2019-06-20t1959	1561078957.95	adult	224.0121	172.0508	-82.0008	1327.4397	88.2246	94427.8128	297643.36	5608235.8372	1160.2531	0.90695	346.7659	0.66845	291.627	0.17965	0.010596	-0.026037	689.0912	1.1714	994.8513	1.4739	261808.2812	0.69553	515.6882	0.053853	282.189	0.061899	266.8071	0.066277	0.010652	0.027894	412.1097	0.13288	465.4119	0.11528	211923.9062	0.037407
020	2019-06-20t2359	1561093357.98	adult	228.0121	176.0508	-78.0007	1418.9372	86.6868	96447.6757	303665.6891	5567900.3779	812.9909	-0.30847	331.0373	0.29997	296.3008	0.38167	0.010624	0.0013057	577.2276	0.1804	724.1607	-0.0059863	249271.0938	0.30155	560.4355	0.55112	291.5114	0.45366	276.038	0.4889	0.01061	-0.013373	437.0555	0.57617	512.4974	0.72461	219799.5625	0.46664
020	2019-06-21t0359	1561107758.79	adult	232.0123	180.051	-74.0005	1365.205	86.989	90946.7998	286284.031	5287383.5464	1502.6973	2.4044	344.5643	0.7412	301.7981	0.60873	0.010596	-0.025957	576.6819	0.249	906.9853	1.1349	260146.0781	0.76873	540.7428	0.50117	333.9257	1.9516	318.8988	2.2927	0.010667	0.041378	471.9502	1.1775	512.1453	0.86114	250444.25	1.9095
020	2019-06-21t0759	1561122158.05	adult	236.0121	184.0508	-70.0007	1346.0527	87.4313	91156.6124	287058.9363	5291845.8137	665.7047	-0.78508	310.8498	-0.11556	286.7532	0.18217	0.010596	-0.025907	467.3036	-0.73239	597.1576	-0.62992	234691.6094	-0.091306	471.5515	-0.0023636	288.2349	0.53339	275.9508	0.5883	0.010568	-0.054463	379.9664	0.084411	424.7619	0.046896	218193.7812	0.58541
020	2019-06-21t1159	1561136556.88	adult	240.0118	188.0505	-66.0011	1323.0688	87.0868	88103.6159	277431.8444	5054591.7899	1095.3552	1.0239	323.2723	0.29512	274.9283	-0.13845	0.010638	0.015162	629.4518	0.91424	847.1432	0.94875	243100.7656	0.28585	546.7928	0.8193	299.7768	1.0247	288.6315	1.1677	0.010596	-0.027448	419.1161	0.7716	487.3533	0.88906	226331.4844	1.0529
020	2019-06-21t1559	1561150959.21	adult	244.0124	192.0511	-62.0004	1286.9207	84.6631	83935.3778	264279.7212	4748164.0832
020	2019-06-21t1959	1561165359.31	adult	248.0124	196.0512	-58.0004	691.4908	68.9944	38336.3514	121202.7234	1782268.6557	1149.5178	1.4888	317.0225	0.2674	282.5988	0.21418	0.010638	0.015309	555.67	0.3528	859.5783	1.2079	238400.9219	0.25894	511.8717	0.76832	261.8719	-0.090435	249.4255	-0.36523	0.010624	-0.00047533	383.0382	0.5606	449.7071	0.76528	197189.5469	-0.090021
020	2019-06-21t2359	1561179759.01	adult	252.0123	200.0511	-54.0005	888.4629	86.6819	60644.6384	191895.2569	3546908.5421	879.3278	0.38052	311.3287	0.1856	280.2732	0.19707	0.010624	0.0016835	550.5667	0.38191	722.7079	0.4262	234430.5	0.18858	418.6059	-0.044368	272.5562	0.38322	267.9099	0.46712	0.010681	0.054382	342.6511	0.083003	378.9239	0.029056	204144.5781	0.33247
020	2019-06-22t0359	1561194158.75	adult	256.0123	204.051	-50.0005	1129.1929	81.7488	73622.7912	231926.8492	4151944.2725	723.5009	-0.27373	320.333	0.50009	291.0353	0.59049	0.01061	-0.011907	517.895	0.13673	688.4525	0.28609	241531.0938	0.51572	413.1251	0.023733	284.8936	0.93355	281.536	1.1056	0.010568	-0.055322	348.7643	0.34036	375.4807	0.12863	215664.5	0.99058
020	2019-06-22t0759	1561208559.14	adult	260.0124	208.0511	-46.0004	1131.2792	81.7575	73643.0349	232070.886	4107132.1052	578.0594	-0.93854	296.0018	-0.080085	272.7933	0.077257	0.010568	-0.052631	443.9706	-0.52614	495.1483	-0.92406	224073.3906	-0.035322	478.3895	0.89012	304.5171	1.7748	299.7656	1.9545	0.010724	0.095645	392.771	1.3026	429.1849	1.049	227169.7812	1.6731
020	2019-06-22t1159	1561222959.14	adult	264.0124	212.0511	-42.0004	1177.9775	80.564	74055.9783	233188.5633	4063901.8196
020	2019-06-22t1559	1561237359.32	adult	268.0124	216.0512	-38.0004	1178.6003	82.6371	75943.0826	239214.6436	4224631.4344
020	2019-06-22t1959	1561251759.92	adult	272.0126	220.0513	-34.0002	1146.4058	83.6972	75970.1018	239369.9075	4360926.0428
020	2019-06-22t2359	1561266159.56	adult	276.0125	224.0512	-30.0003	1181.6847	86.0917	79476.8169	250353.1675	4651856.5014
020	2019-06-23t0359	1561280560.35	adult	280.0127	228.0515	-26.0001	1265.9217	88.0139	86013.7147	270904.4447	5033337.5528
020	2019-06-23t0759	1561294960.07	adult	284.0126	232.0514	-22.0002	1279.0172	88.7724	87595.0397	275918.7066	5164803.7289
020	2019-06-23t1159	1561309360.11	adult	288.0126	236.0514	-18.0002	1282.5132	88.5036	88226.944	277898.2669	5193077.3128
020	2019-06-23t1559	1561323760.5	adult	292.0128	240.0515	-14	1280.2937	88.4516	87699.2178	276205.2012	5169016.8218
020	2019-06-23t1959	1561338160.32	adult	296.0127	244.0515	-10.0001	1286.3406	88.3559	88534.9679	278863.6895	5215166.5921
020	2019-06-23t2359	1561352561.02	adult	300.0129	248.0516	-5.9999	1278.0399	86.3536	86333.1274	271911.9648	5004318.4809
020	2019-06-24t0359	1561366960.54	adult	304.0128	252.0515	-2	1270.812	86.6182	85591.0703	269625.4272	4944845.099
020	2019-06-24t0759	1561381360.82	dead	308.0128	256.0516	2	1265.9246	86.8636	85471.4492	269262.2327	4941486.9156
022	2019-06-11t1158	1560272523.31	egg	-1.9924	-59.961	-222.0122	164.5725	41.5507	4040.5418	13401.7747	94672.9154
022	2019-06-11t1557	1560286868.57	larva	1.9924	-55.9762	-218.0275	158.924	58.3253	4729.4048	16410.6351	156806.8711
022	2019-06-11t1957	1560301268.97	larva	5.9925	-51.9761	-214.0273	170.3339	33.4624	3704.4708	11902.5221	73189.6919
022	2019-06-11t2357	1560315669.76	larva	9.9927	-47.9759	-210.0271	173.1341	35.2135	3903.1643	12597.1499	80262.7709
022	2019-06-12t0357	1560330069.97	larva	13.9928	-43.9759	-206.0271	173.4096	35.3818	3966.418	12847.7328	81581.8434
022	2019-06-12t0757	1560344471.28	larva	17.9932	-39.9755	-202.0267	213.1025	35.6288	4983.431	15869.2441	110403.542
022	2019-06-12t1157	1560358869.88	larva	21.9928	-35.9759	-198.0271	366.0067	34.5819	9925.5046	31339.9005	229528.1569
022	2019-06-12t1557	1560373269.93	larva	25.9928	-31.9759	-194.0271	249.3216	21.0014	3496.0872	11033.8051	43224.1637
022	2019-06-12t1957	1560387670.61	larva	29.993	-27.9757	-190.0269	552.6895	46.926	20563.3493	64958.0165	648044.0897
022	2019-06-13t0920	1560435841.2	larva	43.3737	-14.595	-176.6462	891.5461	67.4104	46622.2639	147071.8061	2033880.4909
022	2019-06-13t0956	1560438001.26	larva	43.9737	-13.9949	-176.0461	874.0512	58.234	39804.0035	125499.5525	1506341.6735
022	2019-06-13t1356	1560452386.08	larva	47.9695	-9.9992	-172.0504	834.4232	54.4157	36897.1098	116211.6124	1397673.5767
022	2019-06-13t1756	1560466782.18	larva	51.9684	-6.0002	-168.0514	914.9018	57.852	44446.6423	140092.879	1793987.5348
022	2019-06-13t2156	1560481181.47	larva	55.9682	-2.0004	-164.0516	926.6102	64.275	48800.2067	153759.0507	2170784.9138
022	2019-06-14t0156	1560495584.66	adult	59.9691	2.0004	-160.0508	906.1643	59.5818	43185.5524	136025.9137	1756426.2202
022	2019-06-14t0556	1560509984.97	adult	63.9692	6.0005	-156.0507	1034.4691	62.7645	54422.4785	171478.5065	2400199.0045
022	2019-06-14t0956	1560524389.3	adult	67.9704	10.0017	-152.0495	1103.9042	71.8758	64517.6903	203272.1875	3189223.4294
022	2019-06-14t1356	1560538800.38	adult	71.9735	14.0048	-148.0464	1237.9843	69.4938	69462.1936	218623.3397	3330140.0056
022	2019-06-14t1756	1560553188.81	adult	75.9702	18.0016	-144.0496	1142.9123	61.7992	59640.459	187833.3578	2586945.1317
022	2019-06-14t1959	1560560571.4	adult	78.021	20.0523	-141.9989	1122.7802	72.9181	68211.2859	214980.9988	3452260.1488
022	2019-06-14t2359	1560574973.21	adult	82.0215	24.0528	-137.9984	1168.7054	74.4091	70536.4389	222113.0539	3659387.7789
022	2019-06-15t0359	1560589373.49	adult	86.0215	28.0529	-133.9983	740.8546	74.2398	40392.7897	128521.7214	1849512.9472
022	2019-06-15t0759	1560603773.31	adult	90.0215	32.0528	-129.9984	1267.3894	78.0732	79868.4418	251489.1666	4286151.7094
022	2019-06-15t1159	1560618173.54	adult	94.0216	36.0529	-125.9983	1141.3892	76.682	76457.9216	241263.5167	4188612.0572
022	2019-06-15t1559	1560632573.93	adult	98.0217	40.053	-121.9982	1220.7654	79.714	79494.2946	250500.1719	4333589.3399
022	2019-06-15t1959	1560646974.2	adult	102.0217	44.0531	-117.9981	1193.298	75.3531	76278.6672	240440.4831	4042308.335
022	2019-06-15t2359	1560661373.96	adult	106.0217	48.053	-113.9982	1116.4161	83.8392	73158.0067	230539.9418	4080036.5549
022	2019-06-16t0359	1560675774.65	adult	110.0219	52.0532	-109.998	1231.334	80.1972	80704.1005	254285.8662	4453276.3997
022	2019-06-16t0759	1560690174.61	adult	114.0219	56.0532	-105.998	1355.4031	78.5245	88837.6578	280080.5789	4805040.1888
022	2019-06-16t1159	1560704573.77	adult	118.0216	60.053	-101.9982	1300.5815	75.276	81425.0507	256350.6499	4350761.1739
022	2019-06-16t1559	1560718973.69	adult	122.0216	64.053	-97.9982	1333.7559	78.2729	86403.4121	272071.1511	4793707.3277
022	2019-06-16t1959	1560733373.71	adult	126.0216	68.053	-93.9982	1295.4211	79.9038	89797.7057	282964.113	5169114.7087
022	2019-06-16t2359	1560747774.88	adult	130.0219	72.0533	-89.9979	1325.5646	81.5399	85770.7056	270020.9812	4780558.5169
022	2019-06-17t0359	1560762174.97	adult	134.022	76.0533	-85.9979	1329.2378	80.1029	88608.3364	279025.263	5046179.3739
022	2019-06-17t0759	1560776574.69	adult	138.0219	80.0532	-81.998	1379.9666	79.5777	90987.0437	286469.0837	5081085.0664
022	2019-06-17t1159	1560790979.55	adult	142.0232	84.0546	-77.9966	1324.3776	81.6085	90066.9767	283655.0433	5176952.5788	765.8263	-0.9579	323.1452	-0.75925	279.9966	-0.70633	0.010667	0.038695	578.7612	-0.72212	689.2465	-0.94119	242358.9062	-0.79218	632.0405	-0.65644	309.9511	-0.084944	271.4893	0.04459	0.01061	-0.013215	508.3588	-0.45797	567.5425	-0.64227	233703.125	-0.072568
022	2019-06-17t1559	1560805375.41	adult	146.0221	88.0534	-73.9978	1320.6705	84.739	94539.6976	297906.5094	5660629.0022	674.682	-1.1967	315.1802	-0.9789	270.2298	-1.0054	0.010638	0.01125	560.0216	-0.88766	636.8747	-1.1904	237015.4844	-0.98762	773.3894	0.32946	332.6319	0.63487	279.2169	0.33098	0.010638	0.0145	622.3344	0.83193	714.9521	0.6327	250139.2188	0.61976
022	2019-06-17t1959	1560819775.04	adult	150.022	92.0533	-69.9979	1278.3717	83.8329	89523.6214	282069.5406	5241038.9498	779.3807	-0.91694	318.1107	-0.88188	262.6147	-1.2428	0.01061	-0.016042	590.3659	-0.58058	707.367	-0.83065	239855.5	-0.86681	888.6586	1.1699	359.8116	1.5066	302.0435	1.2171	0.010624	0.0010688	630.9203	0.9706	741.1389	0.90633	270938.1562	1.5042
022	2019-06-17t2359	1560834175.48	adult	154.0221	96.0534	-65.9978	1324.5637	81.092	89241.5062	281159.8733	5091685.824	704.7194	-1.1065	321.0868	-0.7849	288.1706	-0.41578	0.010624	-0.0022374	522.1437	-1.2196	666.9893	-1.015	241778.3438	-0.78271	942.7361	1.6082	347.1081	1.117	287.0781	0.60829	0.010652	0.028761	622.5085	0.92184	754.009	1.0722	260678.1562	1.0853
022	2019-06-18t0359	1560848576.21	adult	158.0223	100.0537	-61.9975	1044.3909	87.2494	74549.1597	235620.0939	4376656.109	1195.823	0.23152	388.0415	1.2047	335.6305	1.1139	0.010753	0.12267	709.2452	0.59587	939.3225	0.36195	288702.9062	1.0694	738.3097	0.22609	344.7981	1.0554	294.7538	0.89825	0.010638	0.015213	604.3191	0.76409	686.8149	0.54171	259288.1562	1.0383
022	2019-06-18t0759	1560862975.74	adult	162.0222	104.0535	-57.9977	1384.1471	84.8479	93593.7727	294699.164	5368279.7073	558.8152	-1.4779	304.6623	-1.2506	291.2244	-0.31334	0.010596	-0.028905	458.3885	-1.7827	510.3354	-1.7595	230020.0469	-1.2251	924.9132	1.6202	361.1064	1.5978	308.101	1.4241	0.01061	-0.01203	611.7193	0.90185	718.9475	0.88619	272274.25	1.6106
022	2019-06-18t1159	1560877375.97	adult	166.0222	108.0536	-53.9976	1315.5488	83.8615	89554.7195	282280.7754	5123767.3962	485.4401	-1.6734	330.7917	-0.46069	321.3594	0.67416	0.010596	-0.028497	430.4963	-2.0207	461.8044	-1.9845	249747.7812	-0.43347	687.2596	-0.01985	311.7729	0.042024	277.9647	0.19351	0.010738	0.11249	524.6579	-0.018544	605.9713	-0.046546	232270.8125	-0.065807
022	2019-06-18t1559	1560891775.53	adult	170.0221	112.0535	-49.9977	1343.1868	82.7285	91820.4345	289164.8319	5298492.3624	992.587	-0.25404	327.0905	-0.5578	280.8436	-0.64204	0.010624	-0.00083711	683.0126	0.40732	856.7879	0.023935	246299.1719	-0.55701	659.7015	-0.15615	323.3832	0.44003	294.7684	0.86211	0.010554	-0.066147	495.0465	-0.29047	568.6708	-0.31373	245124.4688	0.50708
022	2019-06-18t1959	1560906175.73	adult	174.0222	116.0535	-45.9977	1315.9897	83.9856	90860.6556	286194.0604	5296485.7714	827.4498	-0.70139	295.534	-1.482	237.9932	-2.0443	0.010624	-0.00053441	627.8017	-0.093406	746.7457	-0.50776	222537.0781	-1.4812	549.8619	-0.89525	316.9634	0.26935	294.4593	0.84148	0.010681	0.056832	456.2256	-0.65821	502.7067	-0.8336	237405.5625	0.21409
022	2019-06-18t2359	1560920576.12	adult	178.0223	120.0536	-41.9976	1264.1565	83.6265	88993.5108	280657.9909	5152475.3741	575.7496	-1.4126	325.3798	-0.56636	305.2039	0.1827	0.010596	-0.027567	482.5284	-1.4419	533.3084	-1.5693	245661.7188	-0.54011	592.0661	-0.50602	326.0291	0.60072	300.8072	1.0943	0.010652	0.029073	484.6557	-0.25658	536.2546	-0.44967	244847.875	0.57223
022	2019-06-19t0359	1560934976.48	adult	182.0224	124.0537	-37.9975	1362.0928	83.8622	96346.2589	303499.9795	5725698.919	582.4876	-1.3888	302.2023	-1.2238	269.2067	-0.9876	0.01061	-0.01369	492.1152	-1.3161	552.9996	-1.4466	227860.5312	-1.2108	739.2085	0.68587	336.0998	0.96925	308.672	1.4116	0.01061	-0.012244	513.4547	0.15727	583.2275	0.067097	253419.25	0.98323
022	2019-06-19t0759	1560949376.04	adult	186.0223	128.0536	-33.9976	1404.9796	84.2368	96022.4283	302315.7719	5579633.2553	554.8979	-1.4637	312.0724	-0.8889	295.8711	-0.081312	0.010624	0.00017669	447.6475	-1.6945	507.0483	-1.6572	234990.5625	-0.88811	486.7817	-1.1199	301.7785	-0.056942	291.8464	0.74444	0.010582	-0.039649	398.9668	-1.0384	437.6874	-1.154	228144.5625	-0.02021
022	2019-06-19t1159	1560963776.24	adult	190.0223	132.0537	-29.9975	1436.5475	82.3955	97161.5336	305871.4431	5572242.6432	587.6306	-1.3557	302.4749	-1.1221	293.3616	-0.13574	0.01061	-0.013355	391.4684	-2.175	478.1901	-1.7792	228066.0938	-1.1091	492.2074	-0.98185	293.037	-0.26505	285.473	0.50477	0.010582	-0.03976	391.226	-1.0222	424.2982	-1.1711	221536	-0.22983
022	2019-06-19t1559	1560978176.53	adult	194.0224	136.0537	-25.9975	1379.9552	80.9303	94430.0223	297360.6531	5425820.5562	845.7488	-0.54955	309.2705	-0.87157	282.0946	-0.47517	0.010596	-0.026861	478.3738	-1.3071	628.1467	-0.97024	233499.2344	-0.84685	463.9063	-1.0965	283.1183	-0.50318	274.2196	0.078053	0.010596	-0.026231	367.8521	-1.1781	411.6613	-1.1784	213754.2812	-0.48141
022	2019-06-19t1959	1560992576.68	adult	198.0224	140.0538	-21.9974	1393.4419	81.5365	94651.6232	298034.3395	5405385.8586	744.5284	-0.83715	267.5419	-2.0189	237.5329	-1.9029	0.010582	-0.040322	433.1792	-1.6767	627.2585	-0.93941	202261.7031	-1.9854	427.5205	-1.2732	284.4211	-0.3895	281.381	0.3852	0.010582	-0.039889	356.8244	-1.1949	385.4932	-1.3085	215022.3125	-0.35582
022	2019-06-19t2359	1561006976.27	adult	202.0223	144.0537	-17.9975	1459.4252	80.691	96019.2942	302213.6306	5365169.4426	754.6019	-0.77563	268.4073	-1.924	235.5214	-1.9243	0.010695	0.069748	456.6477	-1.3954	663.0382	-0.70644	200768.6562	-1.9726	418.2391	-1.2534	285.342	-0.28432	281.389	0.41929	0.010681	0.055879	357.0662	-1.0932	392.4426	-1.1482	213721.1875	-0.33236
022	2019-06-20t0359	1561021377.41	adult	206.0226	148.054	-13.9972	1452.147	81.1103	95841.9965	301683.898	5360660.7514	658.4895	-1.0589	255.3886	-2.2282	225.7898	-2.1987	0.010652	0.028448	425.5634	-1.6267	570.5239	-1.1585	191796.875	-2.2452	426.9513	-1.092	287.8279	-0.13215	284.6622	0.57879	0.010624	0.00079071	354.636	-1.0187	389.966	-1.0701	216734.3906	-0.13298
022	2019-06-20t0759	1561035776.39	adult	210.0223	152.0537	-9.9975	1446.3164	81.2347	96233.2304	302919.9398	5428408.985	680.2372	-0.96117	241.6095	-2.5481	212.955	-2.5694	0.01071	0.083908	404.0254	-1.767	551.7022	-1.2191	180482.3125	-2.6005	417.1856	-1.0754	284.4664	-0.15913	279.6031	0.41247	0.010596	-0.026547	351.4193	-0.9549	392.3585	-0.94872	214772.1094	-0.1365
022	2019-06-20t1159	1561050180.76	adult	214.0236	156.0549	-5.9963	1461.1173	81.1491	97039.5883	305449.6267	5481123.468	573.0063	-1.2941	253.9927	-2.1147	232.8643	-1.8603	0.010652	0.028642	409.5609	-1.6476	507.3044	-1.4159	190748.5312	-2.1322	482.1096	-0.47275	289.7128	0.087942	286.5545	0.73653	0.01061	-0.012944	356.9611	-0.79828	385.0117	-0.92859	218443.4375	0.099571
022	2019-06-20t1559	1561064567.18	adult	218.0198	160.0511	-2.0001	1442.5793	82.1567	98051.8622	308707.0504	5624683.0533	578.2516	-1.251	248.6631	-2.182	228.1391	-1.9521	0.010624	0.0012258	401.4134	-1.6594	508.728	-1.3641	187243.3438	-2.1809	391.5394	-1.1183	278.9755	-0.16691	278.9032	0.48076	0.010638	0.014345	323.5135	-1.1068	341.3158	-1.2655	209789.5469	-0.1794
022	2019-06-20t1959	1561078967.6	dead	222.0199	164.0513	2.0001	1422.415	82.5626	95741.6142	301392.1452	5490316.3135	568.8094	-1.2599	248.4608	-2.106	227.3083	-1.9177	0.010596	-0.026052	409.025	-1.5234	504.7378	-1.3427	187587.875	-2.087	431.2554	-0.70507	290.971	0.30117	287.9495	0.89441	0.010596	-0.026792	353.1215	-0.6542	391.4526	-0.682	219683.0938	0.32599
024	2019-06-11t1557	1560286877.43	egg	-2.0001	-51.976	-246.0281	212.3689	27.6012	4160.0238	13165.6125	73323.8864
024	2019-06-11t1957	1560301277.91	larva	2.0001	-47.9759	-242.028	215.243	27.8905	4325.5847	13692.4113	77506.0308
024	2019-06-11t2357	1560315678.85	larva	6.0003	-43.9756	-238.0277	212.4282	27.9104	4046.8341	12811.8964	70598.5228
024	2019-06-12t0357	1560330079.11	larva	10.0004	-39.9755	-234.0277	215.2251	27.9518	4194.3355	13277.375	74175.5121
024	2019-06-12t0757	1560344480.38	larva	14.0008	-35.9752	-230.0273	215.1248	28.2651	4222.858	13371.6767	75554.4005
024	2019-06-12t1157	1560358878.91	larva	18.0003	-31.9756	-226.0277	263.5877	26.9603	5663.5137	17898.8406	103666.4513
024	2019-06-12t1557	1560373279.01	larva	22.0004	-27.9756	-222.0277	609.3358	36.2314	16648.5884	52414.8012	395100.2458
024	2019-06-12t1957	1560387679.73	larva	26.0006	-23.9754	-218.0275	521.6301	53.4964	17494.091	55392.4358	516326.6579
024	2019-06-13t0920	1560435850.46	larva	39.3813	-10.5946	-204.6467	847.6604	42.2839	30498.694	96058.0989	907083.9767
024	2019-06-13t0956	1560438010.5	larva	39.9813	-9.9946	-204.0467	836.6533	55.671	37094.6495	116959.2377	1360869.8066	960.7072	-0.50024	326.006	-1.0503	272.5866	-1.2235	0.010596	-0.029595	704.4105	-0.39404	884.1778	-0.38675	246134.5	-1.0326	734.6849	-1.1141	306.3826	-1.0427	260.0184	-0.54378	0.01061	-0.014139	579.3258	-1.2511	674.6401	-1.1718	231012.4844	-1.0341
024	2019-06-13t1356	1560452395.39	larva	43.9771	-5.9988	-200.0509	942.5246	57.6453	45241.7572	142609.6244	1793560.6674	974.5165	-0.46791	338.7766	-0.88788	294.1663	-0.9083	0.010652	0.025016	733.1904	-0.19297	909.0645	-0.29261	254421.25	-0.90064	1722.2731	1.814	470.8958	1.9769	350.2055	1.9942	0.010624	-0.00086572	1182.2338	1.8269	1375.479	1.5035	354584.5	1.978
024	2019-06-13t1756	1560466791.33	larva	47.976	-1.9999	-196.052	1063.4812	68.4484	59987.4818	189000.4665	2851769.4114	927.5942	-0.56919	373.8476	-0.3091	344.3	-0.034147	0.010681	0.052483	702.7622	-0.39889	864.5907	-0.43725	280011.875	-0.34171	1166.5055	0.21838	386.9351	0.45313	294.3786	0.39318	0.010681	0.053799	930.7736	0.6186	1112.5049	0.56662	289814.375	0.41551
024	2019-06-13t2156	1560481190.68	adult	51.9758	1.9999	-192.0522	1052.5111	67.2091	58170.0864	183237.2027	2725540.6464	932.3174	-0.55776	421.657	0.53908	384.9516	0.71661	0.01061	-0.016343	713.0801	-0.32071	851.1063	-0.47685	317929.375	0.55263	1993.2401	2.8607	479.9192	2.338	341.2992	1.7865	0.010667	0.039626	1271.1214	2.5718	1558.571	2.447	359939.375	2.301
024	2019-06-14t0156	1560495593.8	adult	55.9767	6.0008	-188.0514	1168.9744	79.5156	72535.0909	228408.4412	3900232.6486	1078.7115	-0.22445	412.2744	0.34679	360.651	0.22703	0.010624	-0.0027948	843.4219	0.61154	973.4113	-0.027005	310442.625	0.35014	1237.7347	0.5565	381.1197	0.40773	285.3596	0.10374	0.010667	0.03929	902.1824	0.62645	1134.429	0.80554	285839.7812	0.37874
024	2019-06-14t0556	1560509994.2	adult	59.9768	10.0009	-184.0512	1090.5766	74.8306	69868.9906	220255.6573	3744940.8236	1133.4305	-0.09369	423.6346	0.5518	381.8104	0.64322	0.010624	-0.0029195	815.0455	0.42557	1008.3465	0.11737	318996.8438	0.55511	1158.2678	0.3589	391.8442	0.67834	302.5247	0.62944	0.010624	-0.0022468	926.0352	0.86107	1077.9851	0.64614	295058.6562	0.68076
024	2019-06-14t0956	1560524398.64	adult	63.978	14.0021	-180.05	758.9377	79.2014	49543.8187	156958.0209	2690671.804	791.793	-0.88387	393.5738	-0.060341	364.0434	0.26169	0.010681	0.051985	653.5617	-0.72614	726.0333	-0.92253	294786.7812	-0.09827	663.7184	-1.2907	360.9374	0.037143	327.5647	1.4354	0.010738	0.10814	573.6724	-1.2426	615.8909	-1.3653	268898.3438	-0.04572
024	2019-06-14t1356	1560538809.73	adult	67.9811	18.0052	-176.0469	1227.2006	78.4858	76408.1458	240597.9759	4068879.2041	1787.9152	1.4655	463.9771	1.3659	404.5496	1.1423	0.01061	-0.016863	996.6947	1.7869	1450.842	1.8472	349838.75	1.3811	1153.1365	0.47429	428.0002	1.6479	331.6618	1.5937	0.01061	-0.016465	960.7149	1.3216	1080.011	0.83383	322712.125	1.6628
024	2019-06-14t1756	1560553198.06	adult	71.9779	22.002	-172.0502	1256.2402	80.2171	83277.2118	262339.5469	4664235.4801	1107.713	-0.13477	471.7651	1.5494	416.0365	1.4281	0.010695	0.065551	798.9298	0.35968	967.1805	0.016503	352880.3125	1.485	801.9207	-0.76679	313.1376	-1.0904	249.9522	-1.1429	0.01061	-0.016712	637.5688	-0.78721	709.7089	-0.89682	236105.7188	-1.0741
024	2019-06-14t1959	1560560580.68	adult	74.0286	24.0527	-169.9994	932.3876	80.8194	62176.8367	196591.5931	3418042.4199	599.2814	-1.3566	359.2367	-0.86302	349.0253	-0.12684	0.01061	-0.017071	499.3678	-1.8534	556.3896	-1.5913	270864.4688	-0.84701	1019.798	0.082817	386.1003	0.75882	286.8899	0.102	0.010624	-0.0031699	827.2029	0.59961	954.3271	0.35968	290733.5	0.76186
024	2019-06-14t2359	1560574982.48	adult	78.0291	28.0532	-165.9989	1286.6794	77.1215	83796.4362	263989.5039	4546774.2766	668.1359	-1.1961	364.2614	-0.79122	343.8718	-0.27234	0.010652	0.02395	548.0237	-1.4883	594.0376	-1.4512	273560.3125	-0.80665	1047.3535	0.26696	386.5699	0.85565	314.758	1.0772	0.010652	0.024019	751.5744	0.15161	916.0297	0.25451	290313.9688	0.83104
024	2019-06-15t0359	1560589382.89	adult	82.0292	32.0533	-161.9988	1146.5544	78.2706	72251.8385	227640.9875	3914679.567	1548.162	0.97165	492.6838	2.1362	434.7346	2.0492	0.01061	-0.017123	957.4863	1.6268	1403.3373	1.8549	371483.5625	2.151	1165.7554	0.87495	383.2415	0.87398	282.0135	-0.071374	0.01061	-0.017359	845.7667	1.0641	1063.7561	1.2136	288964.125	0.89145
024	2019-06-15t0759	1560603782.58	adult	86.0291	36.0532	-157.9989	1330.419	78.3848	85113.6665	268094.6669	4576389.6249	1362.4076	0.51547	403.2863	0.17488	331.9549	-0.47517	0.010624	-0.0032674	798.9292	0.47945	1050.4276	0.4394	303674.625	0.17885	1563.1725	2.7847	409.4684	1.7592	317.498	1.257	0.010638	0.0099211	914.8143	1.8572	1206.6268	2.2469	307920.2188	1.7443
024	2019-06-15t1159	1560618182.86	adult	90.0292	40.0533	-153.9988	1205.3769	83.378	80600.2485	254062.9463	4497689.0191	1239.4756	0.21168	375.9733	-0.37907	324.0892	-0.58043	0.010624	-0.0030384	829.6073	0.77413	1093.936	0.64559	283107.875	-0.37323	986.0974	0.34543	382.5298	1.1081	308.6874	0.98606	0.01061	-0.017488	763.1203	0.7266	897.9545	0.56685	288427.4375	1.1255
024	2019-06-15t1559	1560632583.35	adult	94.0294	44.0534	-149.9987	1165.012	77.554	76806.6199	242221.4754	4221294.9585
024	2019-06-15t1959	1560646983.6	adult	98.0294	48.0535	-145.9986	1303.0127	78.02	82402.9172	259378.3365	4483921.297	1535.0757	0.91987	418.4433	0.85654	370.1965	0.92534	0.010596	-0.02991	743.9298	0.22678	1056.0151	0.53695	315924.6875	0.88355	678.2094	-0.9627	342.8193	0.167	295.1537	0.59309	0.01061	-0.01734	574.8542	-0.72053	617.8819	-1.0039	258485.7656	0.18454
024	2019-06-15t2359	1560661383.26	adult	102.0293	52.0534	-141.9987	1227.3649	101.9348	93438.4822	295474.0159	5873747.3284	870.4873	-0.68775	368.4851	-0.26795	326.785	-0.15232	0.010782	0.1503	668.9964	-0.31594	787.7618	-0.59194	273415.9375	-0.39567	726.3116	-0.65005	332.2909	-0.038995	287.0451	0.34689	0.010596	-0.030771	605.9593	-0.29543	669.2846	-0.56375	250879.6406	-0.0087081
024	2019-06-16t0359	1560675784.09	adult	106.0296	56.0536	-137.9985	1231.9413	86.5977	82761.9429	260807.7838	4846531.8396	1508.7076	0.85835	403.5706	0.72919	345.5459	0.51195	0.010596	-0.029672	769.4375	0.5696	1150.948	1.0112	304695.8438	0.75573	766.377	-0.35977	354.9167	0.75033	301.321	0.92045	0.010624	-0.0032258	647.9051	0.25342	733.0356	-0.0099442	267252.3125	0.75288
024	2019-06-16t0759	1560690183.98	adult	110.0295	60.0536	-133.9985	1316.8084	80.3367	86890.2017	273642.1396	4925460.8772	860.6302	-0.71387	367.5117	-0.081693	321.9746	-0.041314	0.010667	0.038971	689.8047	-0.029236	816.983	-0.43394	275633.75	-0.11494	852.6361	0.21275	361.145	1.0414	316.3521	1.5177	0.010624	-0.0029888	625.0147	0.15198	742.0187	0.16832	271942.1562	1.0434
024	2019-06-16t1159	1560704583.12	adult	114.0293	64.0534	-129.9988	1263.3313	81.4293	83891.449	264235.4263	4699046.8557	905.3174	-0.60506	371.72	0.13727	355.8159	1.0893	0.01061	-0.015832	507.6269	-1.5417	712.6676	-0.88682	280276.875	0.15305	916.5524	0.69054	375.7073	1.5826	314.1982	1.4847	0.010596	-0.03006	727.75	1.3521	838.5076	1.0149	283659	1.6145
024	2019-06-16t1559	1560718983.04	adult	118.0293	68.0533	-125.9988	1196.3697	79.1881	75591.6964	238092.7192	4059866.769	1397.375	0.60912	438.9211	2.0574	384.3214	2.091	0.010624	-0.0021225	823.3748	1.2684	1162.8738	1.1766	330507.5625	2.047	1221.438	2.645	359.7349	1.1854	288.007	0.56839	0.010652	0.024954	744.5494	1.6611	989.4391	2.312	270160.9375	1.1578
024	2019-06-16t1959	1560733383.04	adult	122.0293	72.0533	-121.9988	1327.8148	84.5224	86226.0743	271487.9936	4858981.1445	2213.1064	2.6352	443.1468	2.3081	348.6297	1.1374	0.010624	-0.0021518	948.1014	2.4658	1461.2716	2.5873	333689.5	2.2963	894.5783	0.75574	352.1936	1.0334	289.5812	0.66603	0.010582	-0.043008	683.4474	1.1226	817.6867	1.0818	266258.3438	1.0777
024	2019-06-16t2359	1560747784.34	adult	126.0296	76.0537	-117.9984	1302.2779	82.1065	88048.7109	277284.6449	5049516.726	1295.0105	0.36779	382.112	0.73079	353.3134	1.3932	0.010667	0.038976	618.2668	-0.44961	891.5777	-0.019622	286584	0.68776	893.538	0.83022	353.0188	1.1241	288.0049	0.64073	0.010596	-0.028906	673.8749	1.113	806.195	1.082	266529.2188	1.1538
024	2019-06-17t0359	1560762184.4	adult	130.0296	80.0537	-113.9984	1375.7828	87.0383	97434.3967	306851.2069	5836519.9132	518.6904	-1.5663	316.6103	-1.0385	311.4946	0.17039	0.010638	0.011308	415.6818	-2.2876	455.6636	-2.0585	238090.9219	-1.0405	659.3894	-0.58774	340.4451	0.78764	307.0488	1.3776	0.01061	-0.014684	547.2558	-0.17819	621.9721	-0.327	256695.625	0.80206
024	2019-06-17t0759	1560776584.2	adult	134.0296	84.0537	-109.9985	934.2083	94.5528	70771.7453	223898.0797	4506775.833	1100.3583	-0.10865	345.6735	-0.16665	282.0075	-0.70425	0.010638	0.01119	710.3317	0.47633	904.7759	0.07693	259946.4844	-0.17529	669.028	-0.48143	313.1714	-0.018367	270.8101	0.02978	0.010596	-0.027757	570.2195	0.12967	638.9562	-0.13467	236444.4375	0.0076854
024	2019-06-17t1159	1560790989.38	adult	138.031	88.0551	-105.997	1316.7493	88.0923	91974.3153	289898.8842	5399493.7794	1162.7166	0.056208	377.6484	0.79754	333.1857	0.96647	0.01061	-0.016233	704.1036	0.44986	1019.3469	0.64621	284746.9062	0.81243	649.2559	-0.57306	295.8206	-0.53464	253.6696	-0.62538	0.01061	-0.013628	510.855	-0.46798	583.2818	-0.54641	223048.7188	-0.52233
024	2019-06-17t1559	1560805384.81	adult	142.0298	92.0538	-101.9983	1384.3337	82.6429	91125.7418	286885.1399	5130804.3966	843.0701	-0.75834	377.6813	0.83594	344.7439	1.3715	0.010652	0.024917	629.7173	-0.23503	748.2069	-0.65366	283638.6875	0.80768	755.3627	0.16437	347.1064	1.0735	301.2571	1.1929	0.010596	-0.026849	623.3494	0.80028	708.7839	0.53324	262065.2969	1.1012
024	2019-06-17t1959	1560819784.58	adult	146.0297	96.0538	-97.9984	1354.9991	80.5442	89680.2171	282360.9411	5104393.7582	857.5833	-0.71732	365.4311	0.50148	341.2515	1.2813	0.010638	0.01125	548.2809	-1.0005	672.9002	-1.0131	274804.1875	0.48918	967.5589	1.6449	359.6627	1.4843	293.5359	0.89029	0.010624	0.00079307	691.3068	1.5921	838.6966	1.6766	270826.0312	1.4825
024	2019-06-17t2359	1560834184.88	adult	150.0298	100.0539	-93.9983	1385.3924	82.3286	93197.0531	293424.9921	5328674.1205	1072.022	-0.14016	396.4933	1.4356	349.5257	1.5585	0.010624	-0.0023733	695.9948	0.43669	834.5128	-0.20068	298559.4375	1.4373	1014.681	2.0381	361.279	1.5531	292.4526	0.83788	0.010624	0.0010693	703.1411	1.7725	853.6637	1.8686	272043.0938	1.5507
024	2019-06-18t0359	1560848585.75	adult	154.03	104.0541	-89.998	1295.893	83.2822	90073.5775	283792.5551	5223035.335	878.7357	-0.64019	360.1206	0.37032	327.0187	0.83603	0.010624	-0.0022371	587.7124	-0.58879	723.1821	-0.73536	271170.8125	0.3724	635.3768	-0.54129	342.1108	0.95769	309.627	1.509	0.01061	-0.012361	533.6196	-0.071871	584.9284	-0.39196	257951.5625	0.96994
024	2019-06-18t0759	1560862985.35	adult	158.0299	108.054	-85.9982	1377.2877	82.8782	94487.8653	297604.5909	5425238.2222	735.8994	-1.0096	358.7644	0.33826	346.2844	1.4573	0.010624	-0.0019987	498.5298	-1.4248	607.1223	-1.2952	270149.5625	0.34016	1083.2258	2.6714	371.4669	1.9098	306.6486	1.3771	0.010596	-0.025801	725.593	2.1278	890.6677	2.3272	280457.4688	1.9382
024	2019-06-18t1159	1560877385.61	adult	162.03	112.0541	-81.9981	900.2459	86.2047	55145.3716	174860.3654	2824581.4795	1090.5543	-0.028821	352.3564	0.16307	310.7281	0.3178	0.010624	-0.0016022	621.7695	-0.22015	846.349	-0.077588	265324.375	0.16459	648.6616	-0.35885	322.7256	0.36724	280.7701	0.31934	0.010596	-0.025664	534.8034	0.034891	604.1241	-0.12731	243657.8438	0.39284
024	2019-06-18t1559	1560891785.11	adult	166.0298	116.0539	-77.9982	1363.2053	86.8827	95668.5795	301396.8312	5597843.1023	945.4954	-0.40445	373.9484	0.82218	346.7078	1.4994	0.010596	-0.028496	572.3607	-0.66789	764.1143	-0.46579	282331.0625	0.85288	566.2698	-0.89503	327.4394	0.54378	305.5805	1.3116	0.01061	-0.011873	472.7701	-0.60366	520.3129	-0.80735	246889.2812	0.55587
024	2019-06-18t1959	1560906185.24	adult	170.0299	120.054	-73.9982	1462.2717	85.2222	98656.6516	310558.7041	5684970.8093	1273.3655	0.53053	364.4651	0.55617	317.3416	0.55241	0.010596	-0.02814	646.8512	0.063484	859.3507	0.036908	275171.125	0.58578	606.4271	-0.54572	292.185	-0.55787	260.5778	-0.52372	0.010624	0.0018496	469.2172	-0.58211	526.3985	-0.69183	220015.3281	-0.55978
024	2019-06-18t2359	1560920585.62	adult	174.03	124.0541	-69.9981	1350.7268	84.9907	90992.0462	286610.9431	5216266.9818	998.617	-0.21582	359.8636	0.43876	336.7766	1.2052	0.010681	0.054511	515.7646	-1.1567	671.7238	-0.88778	269537.8125	0.38204	638.8429	-0.23752	318.9329	0.33226	292.4837	0.7615	0.010582	-0.039125	490.4209	-0.27145	563.2712	-0.28834	241113.25	0.37137
024	2019-06-19t0359	1560934985.92	adult	178.0301	128.0541	-65.998	1340.3893	83.5694	91369.107	287762.2772	5228454.5118	1117.5184	0.14933	385.4226	1.2254	333.4368	1.115	0.010681	0.054783	755.8652	1.1478	911.362	0.35511	288681.5625	1.1637	688.9608	0.21674	304.2242	-0.092505	269.9563	-0.15031	0.010652	0.029073	488.5045	-0.21289	588.6395	0.024063	228472.4062	-0.11978
024	2019-06-19t0759	1560949385.63	adult	182.03	132.0541	-61.9981	1353.9849	82.3297	89653.1675	282312.4742	5044510.8207	945.4055	-0.32532	318.303	-0.74509	275.9999	-0.7629	0.01061	-0.013689	565.992	-0.61758	775.5331	-0.3082	240000.4844	-0.73197	576.7129	-0.53452	312.2076	0.21307	286.0106	0.5013	0.010638	0.015134	480.0286	-0.22014	541.3869	-0.31192	234780.125	0.1989
024	2019-06-19t1159	1560963785.87	adult	186.0301	136.0541	-57.998	1310.3561	86.2041	89173.6119	280814.7014	5218417.6859	1362.1648	0.93967	388.1951	1.3582	331.6432	1.1006	0.010596	-0.027128	749.4423	1.1514	1099.8209	1.391	293087.3125	1.3865	666.8187	0.23951	325.9966	0.70549	304.7842	1.2617	0.010596	-0.02605	473.5073	-0.19819	562.2239	-0.024438	246127.4219	0.73262
024	2019-06-19t1559	1560978186.17	adult	190.0301	140.0542	-53.9979	1268.4366	82.0371	83102.3568	261735.1111	4652929.8294	838.6027	-0.59679	368.2568	0.80289	340.6435	1.4225	0.010624	0.00031569	580.2693	-0.39971	732.8445	-0.46201	277297.375	0.80114	521.3627	-0.76084	314.615	0.40997	300.9116	1.1192	0.010568	-0.053323	433.0562	-0.55212	477.1565	-0.69192	238163.5469	0.46194
024	2019-06-19t1959	1560992586.27	adult	194.0302	144.0542	-49.9979	1202.6594	83.3151	83952.3091	264641.0063	4900315.1372	1499.6481	1.4598	405.059	1.9065	350.3213	1.7672	0.010624	0.00044398	781.1366	1.5322	1248.2448	2.2593	305009.4062	1.9028	463.6316	-1.0984	286.0334	-0.41242	272.4734	0.0088674	0.010624	0.0010745	382.0341	-1.019	436.1579	-0.95647	215383.1562	-0.41392
024	2019-06-19t2359	1561006985.81	adult	198.03	148.0541	-45.998	1244.648	80.2429	79438.3709	250157.9393	4343179.1506	1963.9508	2.9737	357.5388	0.57054	276.4806	-0.62564	0.01061	-0.013089	850.1571	2.2258	1389.3688	3.0624	269584.25	0.58283	509.8318	-0.64649	294.7988	-0.068446	277.1484	0.21792	0.010596	-0.026291	419.5848	-0.49228	463.7655	-0.59947	222573.0625	-0.045128
024	2019-06-20t0359	1561021386.99	adult	202.0304	152.0544	-41.9977	1344.8357	80.9403	86456.6017	272222.2338	4792094.357	986.2864	-0.034985	386.0728	1.4378	343.7857	1.6143	0.01061	-0.012824	663.2052	0.5377	905.774	0.58262	291098.875	1.4506	504.9007	-0.5877	313.09	0.57469	305.0482	1.3556	0.010624	0.00083072	408.3794	-0.51365	459.2303	-0.53756	235756.7812	0.57479
024	2019-06-20t0759	1561035786.01	adult	206.0301	156.0542	-37.998	1321.9321	82.7991	84842.5767	267135.769	4675139.3386	841.3162	-0.46217	339.0124	0.14854	299.7463	0.21443	0.010624	0.00099762	576.1753	-0.21725	707.9071	-0.42097	255276.2969	0.14858	491.293	-0.59332	287.1836	-0.15194	279.1241	0.35982	0.010596	-0.026515	368.3739	-0.86233	434.9687	-0.65531	216823.6094	-0.12916
024	2019-06-20t1159	1561050190.66	adult	210.0314	160.0555	-33.9967	1180.6377	81.6178	77743.41	244888.4867	4416524.3785	1512.9857	1.8197	362.529	0.87221	307.4006	0.50574	0.010596	-0.026192	676.9185	0.78869	1077.8798	1.6388	273709.375	0.89933	429.653	-0.97742	274.8857	-0.45606	269.8233	0.025544	0.010582	-0.040145	346.6219	-1.0098	379.0953	-1.0722	207813.5781	-0.4233
024	2019-06-20t1559	1561064576.84	adult	214.0275	164.0516	-30.0005	1119.3551	83.6598	73487.521	231669.312	4174463.3133	1366.9913	1.4223	358.1552	0.8178	290.5531	0.011224	0.010638	0.014899	812.3328	2.138	1094.7945	1.8191	269332.7188	0.80488	342.9543	-1.5864	250.0443	-1.1555	249.3804	-0.74301	0.010638	0.014434	290.9452	-1.5741	312.5972	-1.619	188033.2812	-1.1681
024	2019-06-20t1959	1561078977.29	adult	218.0277	168.0517	-26.0004	1117.0621	81.7465	73163.5027	230961.643	4007206.4859	1027.2012	0.3229	342.59	0.45001	294.4836	0.1926	0.010624	0.0012258	626.8435	0.46882	886.3963	0.74428	257970.25	0.45092	358.4368	-1.3889	270.2966	-0.44202	269.2258	0.09338	0.010624	0.0006376	320.5361	-1.1425	345.2118	-1.2273	203533.3438	-0.44311
024	2019-06-20t2359	1561093377.28	adult	222.0277	172.0517	-22.0004	1110.2876	80.3641	70035.8342	220841.9355	3733586.0434	947.0187	0.10009	320.49	-0.097513	280.6818	-0.19893	0.010596	-0.026052	567.041	-0.024499	723.3871	-0.10477	241969.9688	-0.072688	382.032	-1.1164	252.1116	-0.94589	247.442	-0.73693	0.010582	-0.040391	314.847	-1.1266	352.3296	-1.0732	190596.3438	-0.91521
024	2019-06-21t0359	1561107778.26	adult	226.0279	176.052	-18.0001	1086.6861	80.9306	67882.6223	214077.6301	3596303.9011	1557.9271	2.4178	317.1339	-0.11989	280.0335	-0.16576	0.010681	0.056336	556.5556	-0.052795	900.5832	0.97568	237533.2812	-0.16543	368.2473	-1.1524	258.3811	-0.66797	256.0842	-0.34434	0.010695	0.069271	308.582	-1.1187	329.2955	-1.2221	193269.0625	-0.72485
024	2019-06-21t0759	1561122177.44	adult	230.0277	180.0518	-14.0003	1041.9246	78.7114	64062.9836	202022.5763	3342980.2994	1233.0167	1.3138	310.2822	-0.23828	276.5098	-0.22454	0.010582	-0.039578	549.875	-0.044673	809.0623	0.5222	234573.3125	-0.20287	384.2192	-0.93086	265.8409	-0.34423	261.9298	-0.060793	0.010767	0.13895	323.5978	-0.83451	342.411	-0.99958	197519.8125	-0.46104
024	2019-06-21t1159	1561136576.32	adult	234.0274	184.0515	-10.0007	1015.5593	78.6557	62535.7306	197208.3765	3290396.6598	1864.2916	3.8905	336.2621	0.54693	286.7709	0.1563	0.01061	-0.012297	584.8033	0.36502	951.2897	1.4406	253541.6406	0.56151	344.3096	-1.2018	251.7869	-0.72938	251.4954	-0.44131	0.01061	-0.013597	290.7635	-1.1781	312.0705	-1.2378	189847.3125	-0.71898
024	2019-06-21t1559	1561150978.7	adult	238.0281	188.0521	-6	977.6242	77.1201	59331.076	187074.5945	3082204.5346	1519.1909	2.6886	308.5975	-0.14097	269.7387	-0.33032	0.010624	0.0014257	538.9126	-0.0029518	983.2799	1.7268	232373.8906	-0.13933	347.9172	-1.0873	256.8325	-0.47963	256.7988	-0.17637	0.01061	-0.013741	296.0464	-1.0167	312.6376	-1.147	193651.7031	-0.46842
024	2019-06-21t1959	1561165378.78	adult	242.0281	192.0522	-2	1019.0306	78.7299	62296.875	196434.4913	3255238.9265	1175.8583	1.4143	295.9123	-0.4141	264.2895	-0.44671	0.010596	-0.025819	492.0455	-0.38422	811.0442	0.77147	223413.75	-0.3914	354.8365	-0.93652	259.1912	-0.31517	256.3448	-0.1471	0.010652	0.027228	307.7346	-0.75372	331.6574	-0.83821	194652.5938	-0.33885
024	2019-06-21t2359	1561179778.62	dead	246.028	196.0521	2	1051.2912	78.1112	64916.6717	204659.1394	3412012.7073	913.757	0.40029	291.123	-0.47027	266.3609	-0.32474	0.01061	-0.012109	460.0095	-0.62444	681.9566	0.051545	219506.7188	-0.45859	430.7792	-0.10026	281.6407	0.55435	275.0721	0.68719	0.010596	-0.027691	353.6517	0.041026	397.7253	0.058405	212638.7188	0.58134
025	2019-06-11t1158	1560272536.4	egg	-1.9924	-55.9609	-254.013	178.1287	23.0773	2787.6851	8829.6494	40351.746
025	2019-06-11t1557	1560286881.85	larva	1.9924	-51.976	-250.0282	408.0789	22.3413	5795.7597	18243.6504	75101.5282
025	2019-06-11t1957	1560301282.3	larva	5.9925	-47.9759	-246.0281	500.9087	28.1668	7545.5586	23826.3382	107257.4267
025	2019-06-11t2357	1560315683.37	larva	9.9928	-43.9756	-242.0278	410.3774	32.0088	6844.8436	21640.586	111232.0898
025	2019-06-12t0357	1560330083.62	larva	13.9929	-39.9755	-238.0277	299.2301	34.8419	5844.8423	18564.8172	109782.3602
025	2019-06-12t0757	1560344484.85	larva	17.9933	-35.9752	-234.0273	309.856	34.8587	6210.5656	19705.7186	119281.3902
025	2019-06-12t1157	1560358883.34	larva	21.9928	-31.9756	-230.0278	195.2265	29.6364	4016.2974	12794.1155	72427.3962
025	2019-06-12t1557	1560373283.5	larva	25.9929	-27.9756	-226.0277	279.8859	29.054	6154.6329	19438.3873	119171.3674
025	2019-06-12t1957	1560387684.25	larva	29.9931	-23.9753	-222.0275	557.8222	44.6296	18860.6795	59528.6717	543424.1592
025	2019-06-13t0920	1560435854.91	larva	43.3738	-10.5946	-208.6468	836.9049	66.5293	41351.1845	130531.1374	1718416.7415
025	2019-06-13t0956	1560438015.07	larva	43.9739	-9.9946	-208.0467	602.0307	52.7505	25458.9478	80346.1222	919514.9856	1966.512	1.6959	398.7662	0.17153	329.9048	-0.25928	0.010568	-0.056889	842.2903	0.56008	1219.9517	0.77458	301866	0.21199	1174.5538	0.19482	374.7646	0.19775	301.7987	0.61414	0.010652	0.026583	803.413	-0.10452	889.3489	-0.34641	281448.25	0.18088
025	2019-06-13t1356	1560452399.91	larva	47.9697	-5.9988	-204.0509	1285.4067	65.5042	67752.9657	213873.6735	2927365.9579	1981.1891	1.7615	391.7938	0.015566	334.4173	-0.21893	0.010582	-0.043453	835.4893	0.52553	1197.3577	0.72468	296196.125	0.047015	1314.5247	0.66844	385.23	0.42039	280.9135	0.0004439	0.01061	-0.014912	978.8513	0.87277	1164.5931	0.77102	290463.4375	0.43198
025	2019-06-13t1756	1560466795.8	larva	51.9685	-1.9999	-200.0521	968.2924	69.8796	54061.8814	170363.3123	2585673.5264	1464.1017	0.63463	550.0616	2.9193	505.8585	3.0481	0.010681	0.052364	1020.4924	1.84	1277.7607	1.0389	411996.1562	2.8675	1444.8372	1.1421	447.9716	1.7023	335.3054	1.6075	0.010753	0.12308	1017.0778	1.1747	1278.2414	1.3092	333290.875	1.5972
025	2019-06-13t2156	1560481195.19	adult	55.9684	1.9999	-196.0523	1047.0521	79.2693	65111.2518	205226.1244	3444692.1064	1572.6921	0.89785	468.8815	1.4229	438.4061	1.7748	0.01061	-0.016463	953.2021	1.3904	1348.6718	1.3297	353536.625	1.4375	1384.1394	1.0298	403.8904	0.8785	293.4231	0.35029	0.01061	-0.015604	992.3656	1.1429	1287.8528	1.45	304533.375	0.89161
025	2019-06-14t0156	1560495598.29	adult	59.9692	6.0008	-192.0514	1138.3784	81.0244	70964.9603	223612.1693	3799395.5365	989.3413	-0.42534	420.102	0.4829	360.7166	0.20917	0.010596	-0.03022	786.9	0.22394	928.4574	-0.17674	317177.0312	0.50801	1547.2058	1.6592	417.8825	1.2392	313.6691	0.97855	0.010596	-0.029548	984.2176	1.2092	1177.9325	1.0817	315501.3125	1.265
025	2019-06-14t0556	1560509998.75	adult	63.9693	10.0009	-188.0513	1212.4663	80.2384	79154.2234	249300.6312	4430438.8578	813.439	-0.83339	455.6536	1.1842	432.8447	1.7279	0.010596	-0.030353	740.3591	-0.098291	785.8789	-0.69811	344018.4375	1.2112	997.4185	-0.13451	389.7008	0.68455	300.0707	0.55228	0.010596	-0.029834	876.4475	0.65825	953.1149	0.16432	294224.125	0.71045
025	2019-06-14t0956	1560524403.29	adult	67.9706	14.0022	-184.05	1220.7493	78.5864	77937.1532	245476.2375	4251362.3321	1693.3329	1.242	500.3845	2.1165	436.9062	1.8579	0.010695	0.065694	870.2267	0.86274	1229.0733	0.99947	374287.5938	2.0498	1218.3899	0.70901	418.3792	1.4205	332.6571	1.6265	0.010596	-0.030096	885.236	0.8221	1132.2266	1.0807	315876.25	1.4486
025	2019-06-14t1356	1560538814.37	adult	71.9737	18.0052	-180.0469	1068.2801	65.6456	56578.8031	178301.8867	2499632.9433	1026.5347	-0.32911	471.1798	1.5369	450.9567	2.2312	0.010582	-0.044232	733.0014	-0.12703	929.5994	-0.13	356211.9688	1.5788	941.3953	-0.24353	434.3495	1.9205	377.3979	3.1701	0.010652	0.024402	756.4199	0.044849	897.8399	0.035683	326196.4375	1.893
025	2019-06-14t1756	1560553202.67	adult	75.9704	22.002	-176.0502	1174.5305	93.2893	73905.0901	233111.3705	4038311.8454	1351.7651	0.46509	398.7309	-0.019871	343.9312	-0.26022	0.01061	-0.017125	778.8192	0.23009	1054.1875	0.38228	300643.0938	-0.0037933	888.311	-0.39975	380.0056	0.63732	312.7396	0.99636	0.010596	-0.030592	707.2353	-0.23284	784.6626	-0.47885	286904.1875	0.66713
025	2019-06-14t1959	1560560585.34	adult	78.0212	24.0527	-173.9994	1244.0409	77.1558	76705.2689	241603.1072	3996798.1157	762.9059	-0.96462	419.2536	0.43052	399.0227	1.0773	0.01061	-0.017163	658.1983	-0.66243	725.0479	-0.92497	316117.1875	0.44661	870.5806	-0.44398	356.2972	0.038763	306.5645	0.78842	0.010624	-0.003426	646.5958	-0.65793	799.8835	-0.36752	268291.7812	0.043583
025	2019-06-14t2359	1560574987.04	adult	82.0216	28.0532	-169.999	1191.7901	88.1792	81212.3336	255929.8408	4718526.1884	1460.6763	0.75604	435.6782	0.8347	363.9595	0.2526	0.01061	-0.017123	972.2772	1.7387	1252.4055	1.2378	328501.375	0.85059	907.0368	-0.21932	347.0166	-0.15048	288.1971	0.15168	0.010667	0.037532	725.0942	0.072163	811.6201	-0.21183	260262.4219	-0.18374
025	2019-06-15t0359	1560589387.47	adult	86.0218	32.0533	-165.9988	1148.5591	82.6019	78384.1949	247024.6857	4531952.998	1509.7189	0.87749	362.3879	-0.77838	312.2608	-0.98781	0.01061	-0.016936	700.3257	-0.27525	1038.7234	0.39096	273240.5	-0.76054	1396.984	2.0481	354.8759	0.17945	287.8159	0.17502	0.010568	-0.058237	725.7379	0.23164	1058.3039	1.3681	268641.0625	0.23866
025	2019-06-15t0759	1560603787.16	adult	90.0217	36.0532	-161.9989	1256.5767	78.5017	77453.4845	243808.9063	4148128.6048	1490.1436	0.82404	406.3575	0.34222	368.7482	0.60792	0.010624	-0.0030387	733.2646	0.028435	1054.7505	0.48201	305987.1562	0.34544	1070.2584	0.73473	373.7267	0.84896	296.2049	0.52805	0.010596	-0.031119	801.7674	1.0715	939.8147	0.82541	282163.625	0.8811
025	2019-06-15t1159	1560618187.42	adult	94.0217	40.0533	-157.9989	1167.6115	84.6454	75654.8046	238671.4717	4282415.0641	1024.6473	-0.31338	376.3734	-0.27677	335.9803	-0.14648	0.010596	-0.030103	645.6149	-0.60373	815.2975	-0.50286	284161.9062	-0.24702	702.2742	-0.90583	328.1284	-0.38399	281.317	0.031526	0.010681	0.051247	588.1904	-0.71648	660.7723	-0.81013	245768.1562	-0.43036
025	2019-06-15t1559	1560632588.06	adult	98.0219	44.0535	-153.9987	1273.0916	81.5846	84771.4517	266951.5404	4821661.7119	1035.3494	-0.28861	354.8925	-0.70408	312.6839	-0.66684	0.010624	-0.0026095	622.0018	-0.74357	766.9082	-0.69465	267234.0938	-0.6959	806.506	-0.31713	334.7637	-0.074648	272.0348	-0.25754	0.010638	0.010031	628.3053	-0.21138	701.1635	-0.4475	251742.3281	-0.083663
025	2019-06-15t1959	1560646988.27	adult	102.022	48.0535	-149.9986	1205.0523	81.5762	77181.4342	243078.064	4253206.3772	2711.3589	3.7617	441.6306	1.5587	359.67	0.7748	0.010554	-0.070464	923.7688	1.7478	1616.2828	2.9824	334756.0312	1.6265	751.0721	-0.52035	346.7575	0.39657	283.0933	0.20161	0.010596	-0.030772	635.8984	-0.0022923	712.4413	-0.26508	261801.9062	0.42752
025	2019-06-15t2359	1560661387.88	adult	106.0219	52.0534	-145.9987	1246.6455	83.6128	74352.9628	234058.8606	3975005.9938	695.2009	-1.1136	323.2354	-1.3137	307.8783	-0.56981	0.010596	-0.029672	455.6099	-2.025	566.6644	-1.545	244042.7188	-1.2795	863.264	0.16957	381.7546	1.5619	332.7674	2.0739	0.010624	-0.0032264	654.8421	0.32286	747.7302	0.095124	287461.1875	1.5638
025	2019-06-16t0359	1560675788.7	adult	110.0221	56.0537	-141.9985	1143.8143	78.4154	70797.7436	223181.9667	3705106.141	775.1715	-0.92209	376.7217	0.15677	346.7207	0.68157	0.01061	-0.015923	642.3913	-0.42995	701.758	-0.94532	284048.1875	0.17252	847.0188	0.18056	357.7665	0.93857	293.5433	0.68194	0.010582	-0.043885	641.3725	0.31988	750.5485	0.23122	270471.5	0.98397
025	2019-06-16t0759	1560690188.62	adult	114.0221	60.0536	-137.9985	1206.671	83.8221	79868.9244	251627.0725	4502066.5124	876.0369	-0.67683	426.6574	1.5891	392.2007	2.1711	0.01061	-0.015832	710.7256	0.21181	821.571	-0.39678	321699.6875	1.5969	804.1314	0.027234	329.5224	0.17415	276.9456	0.1192	0.010638	0.010945	590.5627	-0.085126	690.8418	-0.10967	247800.8438	0.16324
025	2019-06-16t1159	1560704587.79	adult	118.0219	64.0534	-133.9988	1313.8025	88.5691	92048.6749	289963.6789	5458595.7209	1108.0178	-0.10429	363.1573	0.015763	339.024	0.72037	0.010638	0.011583	561.6539	-1.0371	768.1629	-0.62254	273094.25	0.0064798	739.4567	-0.2773	346.06	0.76677	311.9144	1.4469	0.010596	-0.029794	559.1674	-0.30741	645.2811	-0.3667	261275.3281	0.7967
025	2019-06-16t1559	1560718987.65	adult	122.0218	68.0534	-129.9988	1125.7727	80.5706	75690.038	238687.3498	4247586.9425	840.4651	-0.76271	389.4271	0.83514	329.0557	0.53591	0.010596	-0.029453	717.306	0.39617	781.2005	-0.54791	294017.4375	0.86141	794.7994	0.13851	347.205	0.88016	320.1189	1.7935	0.010667	0.039114	546.3389	-0.34629	699.3974	0.14645	260403.7344	0.83914
025	2019-06-16t1959	1560733387.77	adult	126.0218	72.0534	-125.9988	1302.9335	81.7181	88074.442	277332.6199	5077217.1535	1216.1954	0.17193	405.5432	1.383	349.6296	1.2784	0.010638	0.011456	767.2092	0.90714	996.665	0.47021	304968.4688	1.363	777.6715	0.10277	391.59	2.3101	357.6412	3.228	0.010624	-0.0016055	617.5805	0.50669	719.0624	0.38507	294867.25	2.3103
025	2019-06-16t2359	1560747789.03	adult	130.0222	76.0538	-121.9984	1230.3386	83.1279	83772.2283	264010.6903	4760271.087	1380.2664	0.58707	371.6631	0.51633	311.152	0.15951	0.010624	-0.0023965	716.0492	0.48963	1076.7995	0.87184	279862.3125	0.51709	795.1158	0.27574	360.5604	1.4073	327.4768	2.1423	0.010596	-0.028319	553.6652	-0.10903	672.1179	0.077716	272223.0938	1.437
025	2019-06-17t0359	1560762189.05	adult	134.0222	80.0538	-117.9984	1395.7717	82.2609	91761.9232	288836.2057	5181866.3504	1354.9611	0.53307	371.7872	0.58053	317.5033	0.42069	0.01061	-0.016183	691.0939	0.29598	932.9584	0.21146	280327.5312	0.59536	964.0717	1.4212	330.8298	0.52682	269.8347	-0.0070448	0.010624	-0.00045394	604.6866	0.50316	755.3588	0.81323	249114.875	0.52696
025	2019-06-17t0759	1560776588.91	adult	138.0222	84.0537	-113.9984	1277.0537	85.8793	87436.6037	275370.0601	5131177.0631	1087.0073	-0.13679	369.4184	0.55915	330.3149	0.87477	0.01071	0.080215	631.9024	-0.23452	865.7575	-0.09532	275955.5625	0.47551	697.7604	-0.25568	338.176	0.77788	300.9492	1.1776	0.010738	0.11073	557.3387	0.03763	651.3624	0.013355	251941.125	0.66616
025	2019-06-17t1159	1560790994.19	adult	142.0236	88.0552	-109.997	1310.6022	84.0169	89248.0214	281078.574	5151097.8228	1475.9614	0.87672	386.0597	1.081	322.474	0.65682	0.010624	-0.0025295	808.336	1.4723	1221.654	1.655	290702.9688	1.0814	713.8929	-0.11168	356.1315	1.3549	325.8808	2.1428	0.010624	0.00045568	543.513	-0.073324	623.1283	-0.17967	268167	1.3537
025	2019-06-17t1559	1560805389.5	adult	146.0223	92.0539	-105.9983	1234.1301	86.5259	86033.6062	271171.0241	5059580.4262	1302.7197	0.44934	403.049	1.6096	372.8772	2.2996	0.010624	-0.0024549	609.2896	-0.41417	1011.3869	0.6523	303495.875	1.6104	691.3743	-0.2261	308.2485	-0.13132	277.69	0.27134	0.01061	-0.012878	526.2526	-0.22691	627.0588	-0.1087	232419.3906	-0.11921
025	2019-06-17t1959	1560819789.32	adult	150.0223	96.0538	-101.9983	1317.9474	81.3193	89723.8206	282690.111	5102970.3752	1273.2684	0.39397	399.0183	1.5102	350.4128	1.5871	0.01061	-0.016042	793.6006	1.3766	1040.4638	0.81965	300859.7812	1.5276	786.8141	0.46833	345.9758	1.0684	312.5182	1.6312	0.01061	-0.012602	531.4766	-0.1335	655.9649	0.17804	260865.7188	1.0809
025	2019-06-17t2359	1560834189.61	adult	154.0224	100.0539	-97.9982	1290.0018	80.6824	85643.4795	269687.4213	4858260.7638	993.9625	-0.3315	376.8839	0.86641	329.6841	0.92191	0.010624	-0.0022374	692.612	0.42024	876.9839	0.029944	283793.5625	0.86845	946.4335	1.6341	372.0795	1.9134	316.144	1.7693	0.01061	-0.012362	683.171	1.6001	861.9214	2.0068	280547.9688	1.926
025	2019-06-18t0359	1560848590.44	adult	158.0226	104.0542	-93.998	1298.8276	83.5011	90958.9798	286622.6796	5398861.3603	754.8199	-0.9586	405.3422	1.7168	382.4444	2.6228	0.010582	-0.042897	590.988	-0.53818	661.007	-1.0264	306438.6875	1.7665	775.6218	0.4906	331.7174	0.63638	295.6857	0.93577	0.010582	-0.0394	537.0022	0.0071843	623.6533	-0.011458	250778.375	0.67659
025	2019-06-18t0759	1560862990.04	adult	162.0225	108.054	-89.9981	1360.9177	86.9467	94546.3376	297733.6053	5706107.2502	980.82	-0.32789	353.4743	0.1962	310.8484	0.32171	0.010624	-0.0016028	681.3097	0.34924	856.7897	-0.025363	266166.125	0.19773	576.3571	-0.87692	325.5865	0.45896	306.8998	1.3755	0.010596	-0.025665	478.4925	-0.59995	538.1405	-0.70984	245817.7812	0.48476
025	2019-06-18t1159	1560877390.32	adult	166.0226	112.0541	-85.998	1302.3369	85.2211	89076.2531	280524.5264	5253858.2608	641.5488	-1.2428	316.3958	-0.88861	293.9628	-0.21772	0.010667	0.040033	476.7121	-1.58	600.5057	-1.2878	237296.8594	-0.92501	677.9646	-0.087087	340.9523	0.97649	315.6371	1.7188	0.010596	-0.025509	519.6093	-0.07548	580.0053	-0.2772	257419	1.0036
025	2019-06-18t1559	1560891789.83	adult	170.0224	116.054	-81.9982	1380.6604	85.1289	93036.6648	293015.3609	5376330.9571	2633.7542	4.3315	397.3922	1.5375	318.5822	0.59299	0.010624	-0.00083709	796.7194	1.4886	1204.5845	1.7779	299236.2812	1.5382	554.5941	-0.92498	277.389	-1.0312	253.1129	-0.82627	0.01061	-0.011822	444.1965	-0.86488	492.8392	-0.99222	209151.3281	-1.0215
025	2019-06-18t1959	1560906189.96	adult	174.0225	120.054	-77.9981	1234.171	85.9462	80673.4544	254018.9182	4667752.6885	822.9261	-0.71423	391.0935	1.3712	368.1215	2.2362	0.010582	-0.041436	575.4052	-0.59072	726.2215	-0.61174	295666.6875	1.4178	750.3849	0.58667	308.2553	-0.008504	274.3416	0.027227	0.01071	0.084579	523.8271	0.10613	637.1006	0.37604	230266.7188	-0.088594
025	2019-06-18t2359	1560920590.3	adult	178.0225	124.0541	-73.9981	1307.0681	85.4132	89460.2114	281812.8643	5229300.8478	1121.4882	0.16072	398.0955	1.6035	355.5838	1.8463	0.010681	0.054782	667.3718	0.30937	885.5062	0.22344	298173.5312	1.5396	836.6251	1.3178	364.7379	1.8315	332.0171	2.3534	0.010667	0.042854	574.0397	0.75418	728.6788	1.2898	273553.4375	1.7855
025	2019-06-19t0359	1560934990.63	adult	182.0226	128.0542	-69.998	1238.7795	82.1999	83009.8074	261680.618	4719214.0956	741.9322	-0.9216	397.7812	1.6174	363.3433	2.1256	0.010652	0.02743	615.1556	-0.15285	678.262	-0.80581	298733.6875	1.5844	572.1585	-0.5689	333.506	0.88715	320.7831	1.8981	0.010568	-0.053041	447.1797	-0.59137	499.1259	-0.6951	252464.0781	0.94303
025	2019-06-19t0759	1560949390.41	adult	186.0226	132.0541	-65.998	1306.876	85.0135	90303.017	284392.5186	5344521.4152	1360.1974	0.93373	405.3728	1.8653	343.5234	1.493	0.010652	0.027627	695.1023	0.63895	1114.9839	1.4689	304434.9688	1.8307	613.5507	-0.16282	353.3916	1.5677	345.6022	2.8936	0.010624	0.0012559	511.243	0.22685	578.9327	0.12689	266103.875	1.5687
025	2019-06-19t1159	1560963790.58	adult	190.0226	136.0542	-61.998	1384.8295	82.9134	92561.9612	291428.5424	5279919.0196	720.8472	-0.9529	358.377	0.51371	330.0321	1.0727	0.010596	-0.026989	545.1769	-0.72977	654.4388	-0.86761	270574.5938	0.54022	565.9059	-0.42367	305.598	0.12782	282.6107	0.39085	0.010638	0.014852	450.6202	-0.35502	489.2904	-0.58218	229809.7188	0.11433
025	2019-06-19t1559	1560978190.93	adult	194.0227	140.0543	-57.9979	1290.6013	83.5486	90888.5424	286512.0465	5335589.9894	945.1842	-0.24402	317.3993	-0.63582	280.8249	-0.5169	0.010695	0.069345	545.3052	-0.67942	770.6612	-0.22802	237414.6875	-0.6963	522.8752	-0.64884	307.492	0.25447	292.91	0.81908	0.010596	-0.026231	414.6884	-0.65341	467.4644	-0.67327	232156.4844	0.27939
025	2019-06-19t1959	1560992591.04	adult	198.0228	144.0543	-53.9978	1370.7209	84.9432	92204.449	290266.7064	5334562.0317	1284.0803	0.84896	370.9782	0.95713	315.2937	0.64703	0.010667	0.041812	692.4347	0.74966	887.1557	0.42527	278233.6875	0.9127	576.2431	-0.14116	292.8968	-0.12739	273.3901	0.0693	0.010624	0.0010148	420.5839	-0.48129	536.4463	0.058557	220551.25	-0.12841
025	2019-06-19t2359	1561006990.59	adult	202.0226	148.0542	-49.998	1301.4991	85.9352	90244.1322	284272.984	5358328.6686	1350.0649	1.1277	385.8517	1.4314	328.4858	1.1141	0.010638	0.014553	746.6832	1.3188	1060.7408	1.4054	290160.5	1.415	635.5492	0.41538	343.1841	1.506	329.0891	2.307	0.01061	-0.01284	478.9877	0.2833	568.2803	0.45898	258760.8438	1.5215
025	2019-06-20t0359	1561021391.78	adult	206.023	152.0545	-45.9976	1324.4445	82.4527	89557.8673	282012.3552	5174820.1357	1385.9808	1.3154	347.9026	0.4011	294.6377	0.047666	0.010681	0.056046	643.087	0.40875	875.0575	0.47619	260579.0312	0.34843	678.4382	0.85655	324.2781	0.99566	309.1928	1.549	0.010624	0.00079071	444.6642	0.0046055	552.5867	0.42823	244181.4062	0.99642
025	2019-06-20t0759	1561035790.8	adult	210.0227	156.0543	-41.9979	1302.6939	82.9155	91196.4421	287323.793	5361244.7331	1023.1839	0.18398	356.2386	0.69414	314.9051	0.74997	0.01061	-0.012557	587.0862	-0.052701	788.7186	0.068132	268603.875	0.70753	506.3723	-0.3759	309.0287	0.60257	299.4809	1.1991	0.010667	0.041989	400.0079	-0.39662	459.2408	-0.32513	231771.5469	0.5646
025	2019-06-20t1159	1561050195.57	adult	214.024	160.0556	-37.9966	1291.5432	88.5812	94590.829	298220.0916	5805221.4687	1663.8674	2.4379	376.4022	1.3314	321.9701	1.0304	0.010582	-0.039713	681.6021	0.90922	1026.9671	1.4456	284560.0625	1.3739	477.372	-0.51066	281.6491	-0.16483	273.1977	0.20491	0.010596	-0.026578	379.8251	-0.52955	441.951	-0.38569	212645.0938	-0.14215
025	2019-06-20t1559	1561064581.59	adult	218.0201	164.0517	-34.0005	1237.6309	86.3259	91768.0069	289520.9896	5646445.018	952.7893	0.061933	361.7129	0.9857	312.1889	0.76482	0.01061	-0.012445	671.3654	0.88897	852.9806	0.5576	272731.5	1	451.1541	-0.63089	297.0922	0.40771	293.3977	1.0611	0.010624	0.00063781	360.0278	-0.66717	411.523	-0.58011	223710.4375	0.40777
025	2019-06-20t1959	1561078982.07	adult	222.0203	168.0518	-30.0003	1354.7633	84.5091	91636.6349	288554.2304	5267021.589	809.2823	-0.39525	324.5971	0.016871	282.2605	-0.1482	0.010596	-0.026052	613.1248	0.41247	741.5067	-0.0023012	245070.8281	0.042027	461.9265	-0.44868	275.3567	-0.19997	269.7369	0.16092	0.010652	0.027963	350.7441	-0.68354	397.5116	-0.62138	206792.875	-0.22412
025	2019-06-20t2359	1561093382.06	adult	226.0203	172.0518	-26.0003	1157.0428	82.6547	77642.9287	244677.5254	4419354.5023	1314.4224	1.5183	381.1944	1.6571	320.2974	1.1256	0.010667	0.042519	728.8217	1.5892	1091.1835	2.0704	285895.8125	1.6171	423.5407	-0.67963	283.1371	0.13612	279.404	0.60038	0.010596	-0.026934	342.2817	-0.69163	383.7658	-0.66326	213768.5469	0.16047
025	2019-06-21t0359	1561107783.1	adult	230.0205	176.0521	-22.0001	1324.1244	82.4136	87881.9995	276804.1741	4958320.5967	969.5789	0.31265	346.9541	0.77384	304.4337	0.66748	0.01061	-0.012344	568.803	0.13657	728.734	0.053524	261603.375	0.78869	419.7582	-0.61963	256.519	-0.65107	252.6662	-0.43853	0.010596	-0.027082	327.1448	-0.78843	372.2317	-0.68526	193671.8438	-0.6295
025	2019-06-21t0759	1561122182.25	adult	234.0203	180.0519	-18.0003	1234.4559	81.4549	82326.5764	259304.3124	4687663.0757	880.942	0.038496	338.1312	0.59815	293.9365	0.38426	0.010624	0.0013739	659.2723	1.0824	794.8945	0.51355	254612.7969	0.60051	400.1776	-0.69968	279.7896	0.20416	278.1377	0.65191	0.010596	-0.027231	333.541	-0.60296	355.6697	-0.76445	211241.1875	0.22915
025	2019-06-21t1159	1561136581.1	adult	238.02	184.0516	-14.0006	528.2444	86.7771	35745.8339	115305.0679	2039824.4488	473.8777	-1.5409	309.5729	-0.11444	302.2461	0.70026	0.01061	-0.012246	397.3763	-1.3745	430.0005	-1.6081	233418	-0.10151	425.3956	-0.37137	288.8162	0.6019	282.9032	0.90228	0.010667	0.041159	360.0763	-0.12649	395.6122	-0.21662	216612.125	0.56361
025	2019-06-21t1559	1561150983.53	adult	242.0207	188.0522	-9.9999	497.8725	97.8207	36600.6778	118371.0998	2270550.3904	778.2969	-0.25103	318.0655	0.18879	295.782	0.54823	0.010652	0.028939	483.4677	-0.46796	652.197	-0.20295	238867.1875	0.16815	460.1929	0.066259	293.4856	0.86202	283.6825	0.99084	0.010681	0.054824	379.6124	0.28262	413.9007	0.11653	219820.7344	0.80944
025	2019-06-21t1959	1561165383.53	adult	246.0207	192.0522	-5.9999	503.4919	91.4956	36386.0727	117138.857	2208634.0838	599.5228	-0.96527	301.8275	-0.18019	286.3153	0.30367	0.010652	0.029013	428.649	-0.93214	540.2842	-0.83342	226672.4062	-0.20015	417.2424	-0.23347	292.8937	0.94656	288.4536	1.2484	0.010596	-0.027691	363.5324	0.18899	395.2471	0.028282	221134.75	0.97493
025	2019-06-21t2359	1561179783.45	adult	250.0206	196.0522	-2	503.1342	83.3431	33624.8653	108230.1756	1868033.9636	1073.3257	1.2122	333.2037	0.74047	297.9724	0.72502	0.010624	0.0016425	589.6279	0.7278	919.5836	1.6384	250902.3906	0.74479	410.6876	-0.18501	291.9046	1.0198	289.9708	1.3728	0.010624	-0.00056767	351.3918	0.14819	385.6307	0.045139	219804.1875	1.0213
025	2019-06-22t0359	1561194183.14	dead	254.0206	200.0521	2	519.3078	79.9967	33138.0758	105962.1739	1755445.9553
026	2019-06-11t1158	1560272540.84	egg	-1.9924	-63.9617	-198.0152	200.7962	24.5237	3346.2278	10590.8446	51612.9471
026	2019-06-11t1557	1560286886.27	larva	1.9924	-59.9769	-194.0304	139.6026	47.6247	3355.4819	11547.9476	90120.462
026	2019-06-11t1957	1560301286.69	larva	5.9925	-55.9767	-190.0303	136.8078	36.8006	2910.4859	9525.8621	62025.0062
026	2019-06-11t2357	1560315687.82	larva	9.9929	-51.9764	-186.0299	139.5954	38.7267	3101.8033	10195.9687	69366.2165
026	2019-06-12t0357	1560330088.08	larva	13.9929	-47.9763	-182.0299	139.3994	38.9816	3066.101	10097.4296	68547.6151
026	2019-06-12t0757	1560344489.45	larva	17.9933	-43.976	-178.0295	139.3517	38.9324	3088.7799	10178.8693	69003.9305
026	2019-06-12t1157	1560358887.74	larva	21.9928	-39.9764	-174.03	270.7697	31.6802	6762.729	21424.5865	143654.2391
026	2019-06-12t1557	1560373287.89	larva	25.9929	-35.9764	-170.0299	314.9998	41.2443	10110.5872	32060.5118	276477.2261
026	2019-06-12t1957	1560387688.66	larva	29.9931	-31.9762	-166.0297	422.3763	37.2942	12445.3731	39259.2108	315671.8203
026	2019-06-13t0920	1560435859.47	larva	43.3739	-18.5954	-152.6489	779.74	55.1106	36755.1894	115945.7415	1436290.7871
026	2019-06-13t0956	1560438019.57	larva	43.9739	-17.9954	-152.0489	822.5975	56.2683	37126.809	116997.1957	1407800.5896	766.2706	-0.92215	278.8181	-1.9466	244.8665	-1.8035	0.010596	-0.029732	562.9158	-1.3683	668.6407	-1.1179	210507.6562	-1.9304	642.5175	-1.3779	282.9509	-1.5015	243.8771	-1.0372	0.010695	0.068031	531.3327	-1.4917	620.1868	-1.3706	211647.2812	-1.5342
026	2019-06-13t1356	1560452404.33	larva	47.9697	-13.9996	-148.0531	756.0038	52.4965	32755.8291	103257.6162	1187567.9425	1669.0867	1.0711	339.9611	-0.92195	297.2816	-0.91348	0.010624	-0.0025558	568.61	-1.3332	1186.5622	0.68699	255990.7188	-0.91852	656.2836	-1.3333	282.1458	-1.5561	236.6835	-1.2897	0.01061	-0.014912	534.5908	-1.4771	602.6999	-1.4351	212737.9688	-1.5463
026	2019-06-13t1756	1560466800.23	larva	51.9685	-10.0008	-144.0543	891.9138	56.3943	42302.3771	133309.5981	1668044.3378	584.3159	-1.3381	292.3537	-1.8578	267.4782	-1.5486	0.010596	-0.029975	468.0893	-2.0427	539.6698	-1.5833	220727.0156	-1.8393	922.5536	-0.49431	319.6893	-0.84962	239.7187	-1.2462	0.010624	-0.0015997	701.0055	-0.56322	838.4039	-0.47553	240726.0625	-0.84679
026	2019-06-13t2156	1560481199.52	larva	55.9683	-6.0009	-140.0545	1004.6844	61.4163	49517.0084	155935.9968	2058904.5888	1240.6083	0.14336	384.0556	-0.18962	321.7656	-0.54693	0.010624	-0.0027945	740.6582	-0.11758	1010.5776	0.10734	289193.875	-0.18598	1352.0294	0.92594	383.5568	0.45805	285.7915	0.11697	0.010582	-0.042833	876.4403	0.4788	1207.0939	1.1107	289968.9688	0.49197
026	2019-06-14t0156	1560495602.76	larva	59.9692	-2	-136.0536	1019.3838	67.4913	58232.2865	183592.0112	2753744.3943	912.7962	-0.60152	363.5002	-0.62152	320.7013	-0.61424	0.010582	-0.043816	678.1009	-0.55539	802.4948	-0.64042	274806.1875	-0.58912	936.7402	-0.38189	340.2061	-0.4342	257.2977	-0.78735	0.010652	0.0252	749.8178	-0.19406	882.1718	-0.20773	255494.75	-0.4502
026	2019-06-14t0556	1560510003.11	adult	63.9693	2	-132.0535	918.9356	66.5715	51571.5765	162652.7008	2413162.3916	1591.6188	0.98102	426.5317	0.60041	359.4086	0.16296	0.01061	-0.016721	863.8159	0.79475	1175.726	0.76374	321604.9375	0.61508	1167.4482	0.45461	381.2849	0.49511	295.4799	0.40483	0.010652	0.024913	827.6781	0.35207	1049.3314	0.60073	286344.9375	0.47518
026	2019-06-14t0956	1560524407.73	adult	67.9706	6.0013	-128.0522	1054.144	71.5534	60345.2497	190130.6046	2898880.5956	1572.9515	0.95766	433.4601	0.73666	364.2898	0.25189	0.010624	-0.0031949	863.1178	0.8108	1360.518	1.5019	326395.4688	0.7399	1268.2747	0.88859	420.201	1.4635	310.2839	0.88907	0.010596	-0.030096	957.6039	1.3006	1112.8916	0.9892	317251.7812	1.4916
026	2019-06-14t1356	1560538818.91	adult	71.9737	10.0044	-124.0491	970.1038	77.5999	63850.3759	201583.9877	3469870.2923	857.3895	-0.73403	401.4471	0.056449	353.9542	6.6365e-05	0.010638	0.010368	739.5883	-0.078408	816.7407	-0.56991	301888.25	0.04936	894.9424	-0.41781	353.5243	-0.087154	279.5553	-0.14101	0.010638	0.010661	738.2009	-0.082704	837.2849	-0.26448	265850.2812	-0.094468
026	2019-06-14t1756	1560553207.12	adult	75.9704	14.0012	-120.0524	1136.6515	72.3498	66634.0972	209856.5522	3342881.6584	1306.0663	0.35421	411.9372	0.26905	354.8359	0.0010887	0.010652	0.023988	811.1416	0.47116	1093.3457	0.53799	309364.8125	0.24918	1017.3543	0.10659	361.4408	0.15039	275.4871	-0.29856	0.01061	-0.01696	785.6173	0.35135	930.0778	0.27889	272526.375	0.1673
026	2019-06-14t1959	1560560589.85	adult	78.0212	16.0519	-118.0016	1268.715	71.4663	70926.7088	223232.7462	3410782.1533	734.2854	-1.0345	338.4526	-1.3645	314.8852	-0.98166	0.010596	-0.030795	596.2403	-1.1269	674.0027	-1.13	255531.7344	-1.3375	960.2765	-0.083335	350.2285	-0.12496	277.1717	-0.2473	0.01061	-0.017094	725.8856	-0.046654	857.556	-0.058751	264072.25	-0.10726
026	2019-06-14t2359	1560574991.51	adult	82.0217	20.0524	-114.0011	1101.0248	74.8533	65216.2332	205363.097	3372683.5983	1536.3641	0.94256	402.9579	0.087772	341.9932	-0.30492	0.01061	-0.017123	831.7702	0.67507	1225.3016	1.1271	303830.2188	0.10428	1449.8156	2.0758	401.8812	1.4008	313.3036	1.0575	0.010596	-0.03099	874.9772	1.3038	1202.1726	1.9956	303420.3125	1.4326
026	2019-06-15t0359	1560589392.01	adult	86.0218	24.0525	-110.001	1257.9328	69.1193	69926.0476	220059.9609	3336749.9385	1495.8063	0.8433	383.8389	-0.27848	322.4631	-0.72232	0.010638	0.010437	873.3487	1.0489	1288.4029	1.4232	288646.875	-0.28507	712.8148	-0.98241	350.3536	0.048616	312.2357	1.0651	0.010596	-0.031082	583.5768	-0.9902	659.4936	-0.99362	264516.9688	0.080605
026	2019-06-15t0759	1560603791.61	adult	90.0217	28.0524	-106.0011	1238.9332	75.2735	77373.8554	243749.1856	4043012.1785	1302.818	0.36642	394.2385	0.054466	350.9165	0.13336	0.010596	-0.030339	685.0828	-0.34444	1002.5381	0.26411	297650.0625	0.083504	1095.7297	0.85263	392.3671	1.3973	294.5692	0.46804	0.010624	-0.00382	829.7503	1.3215	972.0718	1.0249	295452.4375	1.399
026	2019-06-15t1159	1560618191.9	adult	94.0218	32.0525	-102.001	1259.3663	77.2777	77989.7585	245570.9203	4178876.814	831.637	-0.78199	376.1337	-0.28255	338.2695	-0.084324	0.01061	-0.016471	697.4985	-0.19707	786.4973	-0.62421	283604.8125	-0.2648	904.9971	0.072927	364.9863	0.71255	287.2029	0.24808	0.010681	0.051247	753.2073	0.80849	858.6675	0.46352	273374.75	0.65821
026	2019-06-15t1559	1560632592.51	adult	98.0219	36.0527	-98.0009	1186.3718	77.1866	76074.5192	239647.3358	4121019.7256	995.4168	-0.38518	412.7047	0.71542	376.7287	1.1059	0.01061	-0.016278	694.8151	-0.16416	884.2396	-0.19484	311179.375	0.72943	891.6878	0.11156	364.6826	0.82204	311.5142	1.1949	0.010652	0.023772	664.1078	0.12981	799.8805	0.21218	273876.5938	0.79598
026	2019-06-15t1959	1560646992.83	adult	102.022	40.0527	-94.0008	1236.6128	78.3469	78057.1096	245863.7432	4182475.8012	960.6374	-0.46985	373.7114	-0.1376	318.8658	-0.37587	0.010638	0.011223	724.3915	0.13271	878.5747	-0.20018	281030.9375	-0.14479	1152.0481	1.5823	397.5192	1.9256	332.0314	1.9997	0.010638	0.010232	787.9859	1.4881	937.7623	1.2952	298934.4375	1.9112
026	2019-06-15t2359	1560661392.39	adult	106.0219	44.0526	-90.0009	1290.9277	80.1437	84795.4783	267040.696	4708762.2431	772.7806	-0.92553	351.9773	-0.58291	312.1329	-0.44765	0.010652	0.025075	641.0029	-0.49232	712.2863	-0.90793	264334.9688	-0.59867	835.1287	0.015803	359.4436	0.88705	292.3506	0.59133	0.01061	-0.016895	693.9982	0.71646	780.2997	0.32853	271020.5	0.90392
026	2019-06-16t0359	1560675793.22	adult	110.0221	48.0529	-86.0007	1285.725	77.3209	82640.3548	260266.6519	4486008.4435	803.5518	-0.85294	376.1609	0.14224	348.4828	0.73307	0.010624	-0.0022545	601.0141	-0.77955	703.826	-0.93615	283249.125	0.1452	716.9417	-0.55964	335.1498	0.2517	285.6747	0.39366	0.010681	0.052049	606.7025	-0.036542	663.506	-0.41305	251027.2188	0.20031
026	2019-06-16t0759	1560690193.17	adult	114.0221	52.0528	-82.0007	1253.9686	80.2885	82563.8301	260032.5229	4635258.8857	1507.2006	0.87017	396.6547	0.79609	347.8591	0.8524	0.010596	-0.029465	627.4179	-0.50746	954.0225	0.19924	299474.3125	0.8221	637.2369	-0.95713	334.8388	0.33626	299.9264	0.96151	0.010582	-0.043656	529.2902	-0.72689	569.3231	-1.0349	253138.1562	0.37923
026	2019-06-16t1159	1560704592.3	adult	118.0219	56.0526	-78.0009	1215.1645	79.7243	83231.3524	262406.1174	4725314.6248	1136.9235	-0.033025	399.5661	0.99675	344.4464	0.88441	0.010638	0.011583	737.1509	0.50875	1022.1598	0.53516	300473.6875	0.97944	679.5184	-0.64068	321.9704	0.029573	271.9225	-0.022784	0.010695	0.066398	561.7416	-0.28008	611.7095	-0.62797	240833.8438	-0.03355
026	2019-06-16t1559	1560718992.18	adult	122.0218	60.0526	-74.001	1297.1206	79.6667	87257.0511	274978.0461	4868576.6925	652.837	-1.2272	337.9321	-0.57662	313.3472	0.05339	0.010624	-0.0021515	525.5912	-1.3229	602.4413	-1.372	254462.8594	-0.56896	972.0076	1.2345	331.781	0.40683	276.0713	0.16717	0.010624	-0.0021109	626.1096	0.50824	771.5246	0.7167	249831.125	0.40852
026	2019-06-16t1959	1560733392.31	adult	126.0219	64.0526	-70.0009	1328.717	83.5945	88264.6173	277879.7654	5088083.26	765.5603	-0.94788	328.8101	-0.75338	291.2449	-0.53798	0.01061	-0.015918	598.5968	-0.62887	684.1584	-0.98655	247922.7969	-0.73266	833.4522	0.45291	364.438	1.4752	305.1075	1.2761	0.010638	0.0121	681.4979	1.195	756.5691	0.68499	274057.3438	1.4609
026	2019-06-16t2359	1560747793.56	adult	130.0222	68.053	-66.0006	1225.0763	79.3371	83003.3918	261591.2928	4688332.0912	978.5616	-0.41691	340.2495	-0.3709	287.8562	-0.57277	0.01061	-0.016065	677.9958	0.13779	800.1392	-0.43336	256548.0781	-0.35229	707.7595	-0.28007	324.3348	0.29125	291.2193	0.78502	0.010624	-0.001016	524.836	-0.42061	604.3515	-0.46935	244224.1406	0.29201
026	2019-06-17t0359	1560762193.6	adult	134.0222	72.053	-62.0006	1247.2693	83.3985	87735.0849	276493.7465	5172273.2502	1044.2366	-0.25012	330.35	-0.60519	291.4214	-0.40595	0.010667	0.03871	632.2521	-0.25547	854.6535	-0.16241	247762.5156	-0.63609	611.2169	-0.85431	303.1182	-0.32881	275.4776	0.20601	0.01061	-0.014124	479.0513	-0.85855	544.1761	-0.90663	228551.125	-0.31587
026	2019-06-17t0759	1560776593.38	adult	138.0222	76.0529	-58.0006	1365.7673	85.0599	90874.2681	286194.8173	5167197.6552	1289.5386	0.37944	364.8575	0.42708	321.7682	0.602	0.010652	0.024882	647.8144	-0.083702	891.4906	0.028911	274007.9375	0.40088	592.8889	-0.94203	293.2169	-0.61534	260.118	-0.37944	0.010624	4.1781e-05	473.0142	-0.87972	545.524	-0.85698	220792.3438	-0.61517
026	2019-06-17t1159	1560790998.9	adult	142.0237	80.0544	-53.9991	745.9175	84.6546	42097.9855	133983.797	2094982.7275	1835.3173	1.8051	400.9706	1.5171	328.8687	0.86203	0.010582	-0.043427	832.2676	1.701	1425.5483	2.6493	303133.8125	1.5632	574.0355	-1.0425	304.1726	-0.26511	272.2997	0.075851	0.010667	0.041686	498.3854	-0.56709	547.7455	-0.80702	228129.4375	-0.30323
026	2019-06-17t1559	1560805394.03	adult	146.0224	84.0531	-50.0004	1359.224	82.572	90588.6263	285201.0311	5212280.0729	1071.4966	-0.15668	344.3662	-0.1191	301.7268	0.0086911	0.010624	-0.0024549	644.8067	-0.072838	802.0783	-0.37753	259307.7812	-0.11644	648.3873	-0.51728	296.8545	-0.48935	260.8391	-0.38689	0.01061	-0.012878	484.7647	-0.68412	577.0191	-0.5308	223828.2812	-0.47749
026	2019-06-17t1959	1560819793.89	adult	150.0223	88.053	-46.0005	1346.2828	81.3702	89838.0483	282898.9936	5091962.1171	1474.6743	0.92855	351.9785	0.11944	288.6082	-0.40496	0.010568	-0.056831	668.74	0.17419	925.1627	0.2484	266447.75	0.17693	626.5682	-0.63553	298.678	-0.42976	262.1425	-0.36046	0.010681	0.056118	488.7677	-0.60769	545.8393	-0.7636	223709.8125	-0.48076
026	2019-06-17t2359	1560834194.15	adult	154.0224	92.0531	-42.0004	1375.7051	82.072	90508.8808	284930.6599	5120866.7198	1013.0626	-0.28033	333.0427	-0.43106	286.9229	-0.45599	0.010652	0.025209	584.678	-0.61801	826.8571	-0.21949	250115.0312	-0.45509	560.511	-1.065	305.8607	-0.19834	277.3402	0.21932	0.010667	0.042541	475.9329	-0.71689	527.0634	-0.89315	229395.5	-0.23837
026	2019-06-18t0359	1560848595.06	adult	158.0226	96.0534	-38.0002	1336.9557	81.8168	90191.1504	284064.2218	5153563.4313	1201.6334	0.2472	360.267	0.38272	309.5092	0.27202	0.01061	-0.015668	651.9051	0.045996	957.8577	0.45442	271641.3125	0.39878	561.9472	-1.0242	295.4125	-0.52661	257.1284	-0.6167	0.010681	0.056555	487.7818	-0.54625	534.3287	-0.79376	221263.9844	-0.57796
026	2019-06-18t0759	1560862994.57	adult	162.0225	100.0532	-34.0003	1327.1188	82.8707	88835.5454	279789.8086	5050311.0288	1444.686	0.93617	350.9132	0.12029	294.4088	-0.21029	0.01061	-0.015272	633.5869	-0.10716	975.8056	0.57035	264588.5625	0.13563	608.2923	-0.64813	314.3935	0.1001	286.4155	0.54758	0.010596	-0.025665	501.9672	-0.33533	553.0998	-0.57779	237367.0938	0.12514
026	2019-06-18t1159	1560877394.92	adult	166.0226	104.0533	-30.0002	1395.751	84.565	95562.8167	301150.1903	5452317.9642	994.1403	-0.27032	327.3175	-0.56396	286.4666	-0.46176	0.010638	0.012511	568.0546	-0.70899	732.8025	-0.62313	246142.7656	-0.57579	502.7899	-1.3543	285.2294	-0.80802	267.08	-0.2472	0.010652	0.02925	424.6607	-1.1464	471.3682	-1.2422	214207.2656	-0.83393
026	2019-06-18t1559	1560891794.4	adult	170.0225	108.0532	-26.0003	1347.8618	84.8216	90761.8295	285868.2406	5175607.1906	530.1644	-1.5461	267.824	-2.3242	260.2736	-1.3152	0.010596	-0.02814	373.7307	-2.5338	458.6575	-1.9839	202207.1562	-2.3022	474.6076	-1.5101	277.9485	-1.0133	266.3244	-0.29079	0.01061	-0.011822	387.7066	-1.503	439.2512	-1.4717	209573.1562	-1.0035
026	2019-06-18t1959	1560906194.62	adult	174.0225	112.0532	-22.0003	1389.7793	84.3549	94416.0901	297322.1384	5422110.2009	471.8891	-1.71	248.2635	-2.8934	242.824	-1.8853	0.010695	0.068363	339.3018	-2.8317	410.7853	-2.2097	185701.1406	-2.9414	444.6945	-1.6725	267.3429	-1.3139	261.6384	-0.48692	0.010695	0.070687	369.6721	-1.6368	407.1545	-1.6936	199972.4531	-1.3731
026	2019-06-18t2359	1560920594.85	adult	178.0226	116.0533	-18.0002	1425.844	85.0943	95411.172	300442.0396	5428302.9311	408.639	-1.8944	239.6253	-3.1253	233.8066	-2.1749	0.01061	-0.013933	313.9673	-3.0389	351.3601	-2.4954	180677.5	-3.1138	438.266	-1.653	254.3207	-1.6794	252.6295	-0.84934	0.010596	-0.025685	325.3868	-2.0576	371.6391	-1.9378	192012.125	-1.6609
026	2019-06-19t0359	1560934995.18	adult	182.0227	120.0534	-14.0001	1448.5673	85.1742	95593.9154	300968.3932	5397876.0469	393.5373	-1.9425	232.9627	-3.282	224.4968	-2.4662	0.010596	-0.027324	314.8493	-2.992	357.0008	-2.4491	175886.8125	-3.2606	361.3399	-2.1524	248.3957	-1.807	247.9678	-1.0268	0.01061	-0.012244	304.3603	-2.2047	329.4725	-2.2327	187290.3438	-1.7998
026	2019-06-19t0759	1560949395.04	adult	186.0226	124.0534	-10.0002	1441.3493	83.8628	94658.7607	297983.8646	5341870.6131	440.4393	-1.8044	237.2673	-3.0971	230.3904	-2.2446	0.010596	-0.027128	310.5437	-2.9873	352.3583	-2.4526	179136.8125	-3.0749	374.6684	-1.9662	240.5085	-1.9855	240.428	-1.3112	0.010596	-0.02605	296.299	-2.1953	324.3899	-2.1813	181583.9062	-1.9691
026	2019-06-19t1159	1560963795.19	adult	190.0227	128.0534	-6.0001	1358.0889	83.193	91505.564	288226.7419	5191298.7247	389.3894	-1.9551	229.0033	-3.2721	221.537	-2.5027	0.010596	-0.026989	305.6901	-2.9816	338.1653	-2.5035	172897.4688	-3.2497	332.9609	-2.1879	247.0702	-1.7028	247.4638	-1.0079	0.010681	0.056194	293.1325	-2.1241	316.0306	-2.1521	185055.5625	-1.7473
026	2019-06-19t1559	1560978195.59	adult	194.0228	132.0535	-2	1327.1188	83.3947	90567.4735	285289.6869	5193281.1778	450.1873	-1.765	248.5229	-2.6333	235.57	-2.0042	0.010624	0.00044367	357.1274	-2.4441	392.7697	-2.1961	187137.75	-2.6295	342.7719	-2.016	243.4281	-1.7369	243.9313	-1.1228	0.010596	-0.026231	296.3556	-1.9791	313.0181	-2.0714	183788.1875	-1.7203
026	2019-06-19t1959	1560992595.64	dead	198.0228	136.0535	2	1333.5397	82.5666	89629.2545	282282.6162	5093406.9354	417.5945	-1.8588	242.0983	-2.7509	233.2791	-2.0423	0.010596	-0.026724	331.1253	-2.6318	361.2044	-2.3364	182784.25	-2.7284	343.7499	-1.9109	253.0801	-1.3587	254.4362	-0.68	0.010596	-0.026291	298.1498	-1.8516	317.6406	-1.923	191075.4531	-1.3407
027	2019-06-11t1158	1560272545.19	egg	-1.9924	-55.9609	-302.014	71.2182	35.6968	1784.6994	6117.6821	40851.2015
027	2019-06-11t1557	1560286890.72	larva	1.9924	-51.976	-298.0291	251.3618	22.6923	4132.2115	13035.9244	60946.4202
027	2019-06-11t1957	1560301291.16	larva	5.9926	-47.9759	-294.029	292.2894	24.7921	5567.3712	17558.3252	91870.7353
027	2019-06-11t2357	1560315692.41	larva	9.9929	-43.9756	-290.0286	296.355	24.8175	5299.4387	16721.8964	82492.0382
027	2019-06-12t0357	1560330092.66	larva	13.993	-39.9755	-286.0286	271.1792	25.636	4689.8715	14805.4465	75283.6208
027	2019-06-12t0757	1560344493.96	larva	17.9933	-35.9751	-282.0282	389.9674	37.8177	10777.0659	34017.2758	260462.2448
027	2019-06-12t1157	1560358892.29	larva	21.9929	-31.9756	-278.0287	500.0059	42.5769	15673.6282	49409.5429	432947.3322
027	2019-06-12t1557	1560373292.41	larva	25.9929	-27.9756	-274.0286	378.8535	42.7243	12681.2703	40119.082	364161.9886
027	2019-06-12t1957	1560387693.25	larva	29.9931	-23.9753	-270.0284	544.5581	44.2462	18506.8553	58499.1292	519653.5118
027	2019-06-13t0920	1560435863.98	larva	43.3739	-10.5946	-256.6476	891.6737	61.1543	45842.4284	144536.1437	1968237.5898	893.1873	-0.64532	357.3624	-0.55225	316.9185	-0.48718	0.010596	-0.029712	685.929	-0.51951	808.2005	-0.63954	269808.5938	-0.53248	929.4779	-0.53345	299.3666	-1.1933	209.811	-1.9986	0.010638	0.012899	730.9866	-0.4787	831.1373	-0.57206	225123.6875	-1.1988
027	2019-06-13t0956	1560438024.21	larva	43.974	-9.9945	-256.0476	921.8477	60.5956	46860.002	147678.2097	1995637.9943	909.7231	-0.60924	334.9091	-0.95613	264.9698	-1.4384	0.010596	-0.029732	712.8731	-0.33322	833.076	-0.55347	252856.375	-0.93729	1038.402	-0.20766	380.048	0.29553	305.0324	0.70633	0.010624	-0.00086541	813.3805	-0.053706	974.0814	-0.023985	286176.125	0.29705
027	2019-06-13t1356	1560452408.93	larva	47.9697	-5.9988	-252.0518	1016.0401	66.8478	56562.0821	178255.3856	2625334.2045	985.9774	-0.44004	410.9019	0.36118	366.9662	0.38983	0.01061	-0.016224	775.58	0.10827	868.7731	-0.42266	309820	0.37419	1061.3481	-0.10149	379.1601	0.304	305.6327	0.72145	0.010582	-0.042142	888.8712	0.39684	997.0079	0.11305	286645.0312	0.33479
027	2019-06-13t1756	1560466804.78	larva	51.9686	-1.9999	-248.053	1059.7988	68.0314	60259.4498	189875.4532	2874172.359	676.3718	-1.1317	375.5834	-0.31495	392.8361	0.86866	0.010596	-0.029975	574.7653	-1.2929	633.0692	-1.2515	283565.5	-0.29296	2145.801	3.3384	532.9774	3.3933	376.2948	2.8312	0.010638	0.012106	1342.7645	2.9654	1711.831	3.0686	400799.0312	3.3796
027	2019-06-13t2156	1560481204.1	adult	55.9684	1.9999	-244.0532	1138.5305	69.9099	66387.7861	209072.6086	3278816.4736	1067.6819	-0.24952	462.2583	1.297	412.5938	1.261	0.010624	-0.0027945	866.9934	0.77874	1022.1994	0.14936	348080.4688	1.2999	854.5712	-0.68262	391.8491	0.62951	332.168	1.5348	0.010582	-0.042833	719.1537	-0.42228	798.5532	-0.60581	296237.9375	0.66399
027	2019-06-14t0156	1560495607.32	adult	59.9693	6.0008	-240.0523	1110.3632	75.0295	69172.7962	217971.7109	3622958.8167	1494.7717	0.73798	522.7621	2.486	473.9853	2.5399	0.010596	-0.03022	967.6445	1.5186	1205.2509	0.84216	394685.4062	2.515	1282.1074	0.77284	452.5463	1.986	354.1837	2.2477	0.01061	-0.015915	1018.0817	1.4119	1187.8584	1.125	341219.875	2.0001
027	2019-06-14t0556	1560510007.71	adult	63.9694	10.0009	-236.0522	1168.8534	77.1312	70561.0639	222242.9271	3617805.2036	2773.2378	3.7361	501.4093	2.1014	424.8372	1.5573	0.010568	-0.057509	944.9809	1.3819	1433.7589	1.7313	379566.875	2.1567	1363.3831	1.1335	430.1516	1.5951	320.2211	1.1995	0.01061	-0.016202	976.7579	1.288	1244.9392	1.488	324334.3125	1.6095
027	2019-06-14t0956	1560524412.27	adult	67.9706	14.0022	-232.0509	1319.2182	77.6951	84844.4062	267145.435	4613703.6672	664.4524	-1.1884	385.9757	-0.24239	375.7368	0.50505	0.010596	-0.030495	566.3504	-1.3576	622.8348	-1.3176	291411.625	-0.21691	1052.7316	0.11265	416.5409	1.3771	354.2969	2.3397	0.010596	-0.030096	863.5397	0.67863	961.248	0.27144	314488.4062	1.4051
027	2019-06-14t1356	1560538823.58	adult	71.9738	18.0053	-228.0478	1283.888	80.1341	80624.7835	253890.7828	4350021.7845	1858.884	1.6635	516.2648	2.4941	454.964	2.3234	0.01061	-0.017005	973.9535	1.6517	1328.286	1.424	389263.6875	2.5094	1340.094	1.2523	443.4619	2.1469	337.3873	1.8161	0.010624	-0.0030434	970.2611	1.542	1204.938	1.5579	333926.8438	2.1476
027	2019-06-14t1756	1560553211.79	adult	75.9705	22.002	-224.051	1334.2267	77.7518	87615.869	275897.2923	4833078.9014	822.6957	-0.81858	360.5456	-0.85529	316.0597	-0.92809	0.010652	0.023988	651.732	-0.71774	743.7864	-0.85198	270769.7188	-0.87026	1172.9481	0.7171	388.8191	0.8685	301.3407	0.60012	0.010624	-0.0032921	824.9109	0.64421	994.0459	0.61222	292780.7812	0.87142
027	2019-06-14t1959	1560560594.47	adult	78.0213	24.0528	-222.0003	1312.4389	81.4695	85707.9562	269883.9583	4768629.3842	922.6927	-0.57436	402.192	0.051488	357.9569	0.072383	0.010596	-0.030795	713.6485	-0.24675	851.0156	-0.419	303655	0.079624	928.8826	-0.20956	349.8603	-0.13489	284.9147	0.025544	0.010652	0.024019	699.8626	-0.24727	806.2923	-0.33321	262745.0625	-0.1547
027	2019-06-14t2359	1560574996.18	adult	82.0217	28.0533	-217.9998	1346.0028	78.3202	91084.7215	286987.5324	5096990.6466	1664.9121	1.2593	403.1902	0.093076	324.9009	-0.73874	0.01061	-0.017123	874.9411	1.0019	1190.6262	0.98532	304005.375	0.10958	957.3748	-0.0064658	365.2234	0.3643	291.3317	0.26477	0.010624	-0.0036904	735.6229	0.15868	859.1366	0.056734	275013.2188	0.36872
027	2019-06-15t0359	1560589396.72	adult	86.0219	32.0534	-213.9997	1296.5363	79.5139	85209.6878	268292.5908	4770735.2975	1560.4855	1.0022	503.9348	2.5203	416.0716	1.7136	0.010568	-0.057723	1093.7344	2.7355	1382.2081	1.811	381478.6875	2.5799	1492.153	2.4697	437.2325	2.5622	340.1203	2.0814	0.010596	-0.031082	969.8274	2.3295	1201.2254	2.2145	330110.5	2.5944
027	2019-06-15t0759	1560603796.22	adult	90.0217	36.0533	-209.9998	1244.5562	81.6662	88013.7936	277523.4143	5125872.4559	916.9246	-0.57627	403.8172	0.2819	371.8407	0.69023	0.010695	0.065851	664.5546	-0.5033	839.8179	-0.41498	302055.25	0.22191	751.4913	-0.7407	373.0854	0.8301	337.1597	2.0304	0.010624	-0.00382	609.4455	-0.64661	668.7772	-0.85067	280933.3438	0.83316
027	2019-06-15t1159	1560618196.52	adult	94.0218	40.0534	-205.9997	813.4965	78.5019	55351.4361	175795.2226	3078508.3815	1112.4039	-0.10031	445.85	1.4011	390.8664	1.3439	0.010652	0.024643	797.7015	0.58832	972.9148	0.16127	334833.3438	1.3708	858.2689	-0.15268	375.1061	1.0136	334.9543	2.0049	0.010624	-0.0037893	638.1326	-0.25494	739.2269	-0.3052	282454.875	1.0163
027	2019-06-15t1559	1560632597.18	adult	98.022	44.0535	-201.9995	1322.9317	79.2823	86959.865	274014.8414	4772940.3975	948.6948	-0.49817	425.1067	1.0199	388.7454	1.4385	0.010582	-0.043507	708.9131	-0.051973	844.8687	-0.36255	321380.6875	1.0603	1297.7301	2.1551	420.5349	2.496	326.5476	1.748	0.010596	-0.030972	875.1608	2.1411	1129.8595	2.4173	317503.875	2.5298
027	2019-06-15t1959	1560646997.5	adult	102.0221	48.0536	-197.9994	1308.3161	80.9298	90615.0215	285568.4082	5203685.7603	692.6855	-1.1175	357.9388	-0.53153	333.3475	0.032515	0.010582	-0.043379	536.4262	-1.39	619.2526	-1.3189	270601.75	-0.48863	1025.1538	0.91687	371.2924	1.1356	306.0631	1.0456	0.010695	0.065416	699.3785	0.61978	869.3747	0.82164	277726.6875	1.0638
027	2019-06-15t2359	1560661397.05	adult	106.022	52.0535	-193.9996	1219.9094	79.7694	81376.6014	256454.4959	4529019.4432	632.7833	-1.2649	343.7108	-0.7931	320.9116	-0.1956	0.010624	-0.0023713	520.4343	-1.4891	577.1129	-1.4993	258814.2031	-0.7839	991.3858	0.86977	375.2236	1.3644	314.6951	1.4109	0.010568	-0.057682	719.1398	0.96918	846.1696	0.80058	284044.25	1.4266
027	2019-06-16t0359	1560675797.86	adult	110.0222	56.0537	-189.9993	1197.2234	79.5443	80244.4775	252887.4949	4497038.7287	2064.1814	2.2185	423.819	1.3772	357.1963	0.98769	0.010624	-0.0022545	801.3772	0.91333	1042.3087	0.56598	319135.6875	1.372	636.2382	-1.0189	339.474	0.38303	302.309	1.0031	0.010667	0.038234	542.357	-0.69804	586.6323	-0.98205	254605.5156	0.34453
027	2019-06-16t0759	1560690197.82	adult	114.0222	60.0537	-185.9994	1278.9906	78.7065	84792.9145	267063.9664	4750375.8972	743.3406	-1.0021	328.7046	-0.99984	299.6078	-0.58261	0.010667	0.039062	545.8416	-1.2118	671.2697	-1.0731	246528.4688	-1.0237	716.1329	-0.49179	329.799	0.18259	284.9024	0.41084	0.010667	0.038464	556.1873	-0.44517	613.4723	-0.69876	247349.2656	0.14497
027	2019-06-16t1159	1560704596.91	adult	118.0219	64.0535	-181.9996	894.404	81.0697	58940.2522	186518.1761	3242425.0031	603.4376	-1.3483	352.8969	-0.26069	338.2938	0.69829	0.010596	-0.029424	499.4323	-1.5852	558.6763	-1.5774	266437.1875	-0.23008	1051.6968	1.6157	392.1604	2.1776	316.8308	1.6276	0.010582	-0.04339	776.059	1.9955	909.02	1.6859	296473.25	2.2263
027	2019-06-16t1559	1560718996.88	adult	122.0219	68.0535	-177.9996	1204.0887	81.0114	80135.2124	252432.6744	4531230.6661	1458.2081	0.76646	388.8954	0.82057	309.3456	-0.069528	0.010624	-0.0021515	810.0587	1.2279	1179.3665	1.2876	292838.2188	0.81877	983.0961	1.303	358.6501	1.2314	289.6529	0.66862	0.010568	-0.05657	745.926	1.7917	901.0185	1.7405	271498.125	1.291
027	2019-06-16t1959	1560733397.05	adult	126.022	72.0535	-173.9996	1150.1486	83.8519	79737.2188	251364.0615	4683248.1561	1141.7253	-0.013125	383.6573	0.77366	332.7453	0.75314	0.010582	-0.043147	767.6885	0.91151	959.543	0.29717	290044.875	0.81474	710.4562	-0.31915	334.9209	0.56752	309.2228	1.429	0.010695	0.067289	533.0573	-0.4035	631.3357	-0.31643	250520.8125	0.5003
027	2019-06-16t2359	1560747798.25	adult	130.0223	76.0538	-169.9992	1179.8735	81.1951	84171.7865	265499.6349	4952281.794	1363.9166	0.54621	392.9711	1.1182	334.7422	0.90104	0.01061	-0.016065	748.0115	0.78516	1106.8063	1.0134	296300.2188	1.13	735.7845	-0.10176	336.796	0.67515	297.8091	1.0317	0.010554	-0.069003	557.8729	-0.063552	684.5555	0.17813	255291.3438	0.74457
027	2019-06-17t0359	1560762198.32	adult	134.0223	80.0539	-165.9992	933.7429	83.5478	63032.9837	199235.9327	3539324.6768	942.697	-0.50605	363.604	0.34637	329.6897	0.80693	0.010638	0.011191	588.7763	-0.66291	679.1158	-1.0005	273430.1875	0.33454	926.7204	1.1803	354.0944	1.2451	288.2458	0.68809	0.01061	-0.014124	689.9808	1.4276	814.3411	1.2936	266987.1562	1.2595
027	2019-06-17t0759	1560776598.07	adult	138.0223	84.0538	-161.9993	1251.6152	80.46	84578.4667	266480.488	4787448.4053	1609.0096	1.1937	391.7946	1.2071	314.4374	0.36804	0.010624	-0.0025645	783.5132	1.2025	1061.1282	0.84787	295021.3125	1.206	1090.1028	2.3121	376.4692	1.9645	302.868	1.2508	0.01061	-0.013628	779.4915	2.4544	936.4095	2.3574	283857.8125	1.9791
027	2019-06-17t1159	1560791003.78	adult	142.0238	88.0554	-157.9977	1241.477	82.9024	85766.8946	270329.8592	4960597.1439	1346.811	0.54307	417.3339	1.9957	377.2869	2.4158	0.010582	-0.043427	734.455	0.76609	1048.3628	0.81	315504.4375	2.0426	1311.2385	3.8638	421.385	3.3894	347.9786	2.9952	0.01061	-0.013215	840.7197	3.1786	1034.688	3.2454	317724.2812	3.4046
027	2019-06-17t1559	1560805398.73	adult	146.0224	92.054	-153.9991	1298.9579	80.134	85694.8759	269970.1671	4810552.1361	1252.3135	0.31723	420.0082	2.1092	366.8614	2.1059	0.010596	-0.029756	800.9102	1.4274	974.94	0.47298	317106.2188	2.1423	1023.6472	2.0247	400.6797	2.7731	355.5858	3.3141	0.010596	-0.026513	735.1667	2.0754	856.8009	1.8292	302513.1562	2.8039
027	2019-06-17t1959	1560819798.63	adult	150.0224	96.0539	-149.9991	1344.468	82.4472	89498.0953	281791.2266	5122396.9684	752.3816	-0.98861	367.3464	0.5738	342.2947	1.3254	0.010582	-0.043271	556.3639	-0.90803	695.286	-0.89051	277713.875	0.61913	693.6904	-0.17316	350.1563	1.2008	312.9701	1.6491	0.010652	0.02852	584.3618	0.45367	660.2033	0.21429	262967.375	1.1692
027	2019-06-17t2359	1560834198.84	adult	154.0225	100.054	-145.9991	1321.092	79.8876	85749.1366	269962.8514	4765665.6288	1181.6182	0.17127	411.0962	1.8789	366.14	2.0966	0.01061	-0.015906	731.5506	0.79481	881.0295	0.050076	309966.5312	1.897	1082.7524	2.5875	392.07	2.5509	328.9221	2.2797	0.010596	-0.025997	785.928	2.7489	952.8397	2.7941	296012.875	2.5804
027	2019-06-18t0359	1560848599.84	adult	158.0227	104.0543	-141.9988	784.4338	87.3867	55510.1709	175939.6163	3278403.2794	1349.2161	0.64547	368.3677	0.62247	296.0079	-0.16313	0.010652	0.025448	818.9988	1.6484	1133.3737	1.33	276644.1562	0.59543	941.2725	1.6649	381.8432	2.2421	318.4853	1.8538	0.010582	-0.0394	756.5825	2.4761	849.1222	1.9632	288673.4375	2.2874
027	2019-06-18t0759	1560862999.25	adult	162.0226	108.0541	-137.999	1377.7263	82.797	93347.2553	293870.438	5432867.3595	1551.4103	1.227	391.319	1.3179	356.7013	1.8056	0.010582	-0.042502	586.6058	-0.55646	949.7927	0.44015	295837.1562	1.3657	670.6344	-0.2015	323.4586	0.39074	257.8915	-0.60535	0.010782	0.15446	581.9411	0.56618	648.139	0.26115	240006.3281	0.23745
027	2019-06-18t1159	1560877399.69	adult	166.0227	112.0542	-133.9988	1290.9408	81.6302	86807.2703	273386.0999	5013468.8436	1980.3955	2.4498	443.8687	2.9006	374.1776	2.3936	0.010652	0.026254	822.3463	1.7159	1699.2067	4.2318	333345.4375	2.8668	863.9063	1.2581	372.0689	1.973	324.4089	2.074	0.010638	0.015506	672.112	1.6445	787.7965	1.5686	279795.8125	1.9551
027	2019-06-18t1559	1560891799.15	adult	170.0226	116.0541	-129.999	1416.9207	81.0784	93501.6573	294383.7293	5222259.0936	864.2107	-0.61273	387.3123	1.2371	355.8533	1.8127	0.010652	0.026611	641.9799	0.017119	781.0175	-0.35818	290871.5625	1.2072	732.6284	0.3773	338.5839	0.92628	286.7584	0.53745	0.01061	-0.011822	582.8234	0.70109	680.0986	0.68327	255292.2656	0.93912
027	2019-06-18t1959	1560906199.44	adult	174.0226	120.0542	-125.9989	1347.4118	83.3986	91995.8614	289697.0255	5371502.0867	692.1224	-1.0853	342.2697	-0.086585	305.2766	0.169	0.010582	-0.041436	560.2518	-0.73455	633.3689	-1.0821	258755.9375	-0.045408	886.3956	1.5918	320.4453	0.38046	270.0471	-0.14659	0.01061	-0.01189	591.335	0.8694	709.246	1.0254	241615.7812	0.39261
027	2019-06-18t2359	1560920599.61	adult	178.0227	124.0542	-121.9989	1370.7543	82.5049	92530.9893	291327.2495	5287684.3459	1112.3456	0.13436	389.5433	1.3483	356.6039	1.8799	0.010681	0.054782	658.2041	0.22252	916.2956	0.38016	291767.9062	1.2859	794.0045	0.99994	335.375	0.8979	300.1153	1.0664	0.010681	0.056672	561.7071	0.61473	666.6664	0.72926	251195.875	0.84053
027	2019-06-19t0359	1560934999.96	adult	182.0228	128.0543	-117.9988	1412.2716	81.112	91873.052	289168.6575	5138961.7808	1071.9554	0.045472	383.5449	1.1942	345.0103	1.5193	0.010596	-0.027324	622.457	-0.083825	756.7269	-0.40445	289576.4062	1.2232	859.8177	1.5918	344.5512	1.2368	290.9703	0.70051	0.010596	-0.025879	624.9599	1.4168	736.7638	1.4586	260136.1406	1.2659
027	2019-06-19t0759	1560949399.79	adult	186.0227	132.0543	-113.9988	1349.9138	83.5064	91888.6656	289357.4273	5325960.7978	864.4286	-0.5422	376.6205	1.0165	353.7861	1.832	0.01061	-0.013494	605.8199	-0.20294	783.386	-0.2362	283971.8125	1.0296	797.201	1.2236	368.8489	2.0542	335.3757	2.4847	0.01061	-0.012415	599.2667	1.2188	678.376	1.0287	278112.0625	2.0713
027	2019-06-19t1159	1560963799.9	adult	190.0228	136.0543	-109.9988	1380.5767	86.3438	96651.2797	304327.3238	5760569.6558	745.8824	-0.8772	340.9533	0.0038525	309.3488	0.39112	0.010638	0.014022	581.7172	-0.38619	670.507	-0.7845	256396.875	-0.0098783	641.5783	0.14945	326.4502	0.78002	296.7214	0.95243	0.010582	-0.03976	512.3305	0.33818	603.7178	0.45463	246796.375	0.82091
027	2019-06-19t1559	1560978200.42	adult	194.0229	140.0544	-105.9986	1443.4342	81.6448	96864.4762	304924.9414	5524841.6839	704.9427	-0.9822	319.7301	-0.56822	279.6306	-0.55615	0.01061	-0.013227	537.1861	-0.75556	618.8583	-1.0186	241076.5312	-0.5555	796.2806	1.4266	362.9565	1.9786	335.9276	2.5246	0.010638	0.014782	588.6173	1.2951	665.8991	1.123	272943.2812	1.9656
027	2019-06-19t1959	1560992600.39	adult	198.0229	144.0544	-101.9986	1369.2261	82.2238	91687.6099	288754.8224	5266461.7659	1511.9916	1.5612	407.9268	2.0202	361.7656	2.1709	0.010695	0.069482	754.4645	1.3302	1054.6437	1.3047	305129.2188	1.9387	626.5219	0.24156	337.4164	1.2493	318.2953	1.8445	0.010624	0.0010148	506.2865	0.47792	576.4883	0.42119	254074.5312	1.2504
027	2019-06-19t2359	1561007000.02	adult	202.0228	148.0543	-97.9987	1386.8149	82.5911	93665.9913	294871.3202	5425984.76	1094.2698	0.3101	427.9709	2.6348	372.2919	2.5459	0.010582	-0.040058	750.6679	1.3561	1007.2976	1.1216	323545.9688	2.6801	708.4135	0.97492	343.1215	1.5041	310.239	1.561	0.010695	0.069733	550.5815	1.0916	635.4847	1.0733	256654.875	1.4348
027	2019-06-20t0359	1561021401.17	adult	206.0231	152.0546	-93.9984	1109.4864	85.5192	79728.8053	251751.9681	4800617.5324
027	2019-06-20t0759	1561035800.3	adult	210.0229	156.0544	-89.9987	1452.6055	84.6792	100531.1026	316545.385	5878913.4535	1308.9369	1.1382	409.4045	2.1979	385.7415	3.0563	0.010596	-0.026192	621.8932	0.27325	845.7622	0.37795	309100.375	2.2277	672.7468	0.92899	380.1062	2.8067	360.1753	3.601	0.01061	-0.012912	565.0759	1.5	629.3343	1.2608	286600.0625	2.8258
027	2019-06-20t1159	1561050205.29	adult	214.0243	160.0558	-85.9973	1399.6225	84.2791	95734.878	301481.1798	5540594.8536	1144.3452	0.66055	392.8619	1.7948	355.0291	2.1029	0.010596	-0.026115	628.3992	0.40919	809.4304	0.24774	296610.75	1.8243	610.3357	0.55352	335.3446	1.5184	315.5775	1.8917	0.010624	0.00072673	501.5647	0.90125	563.3881	0.77217	252514.4531	1.52
027	2019-06-20t1559	1561064591.02	adult	218.0203	164.0518	-82.0012	1429.6771	82.4652	96424.6571	303577.0024	5510016.8693	877.9208	-0.20051	390.7085	1.7982	355.3903	2.1613	0.010582	-0.039679	616.9994	0.37576	739.9845	-0.073161	295375.6562	1.8426	546.7438	0.1507	347.1128	1.9942	341.4982	2.987	0.01061	-0.013033	462.9647	0.57218	518.8669	0.46776	261723.0156	2.0111
027	2019-06-20t1959	1561078991.53	adult	222.0204	168.052	-78.0011	1421.1149	83.3118	95711.7402	301300.2961	5546404.5346	713.0002	-0.74143	335.5868	0.32329	312.7893	0.83485	0.010596	-0.026052	548.2159	-0.20318	637.3977	-0.59168	253368.0312	0.34933	649.1117	1.116	311.4819	0.95948	286.2569	0.82625	0.010624	0.00051274	487.1569	1.0007	537.8355	0.78225	234545.9062	0.96031
027	2019-06-20t2359	1561093391.63	adult	226.0205	172.052	-74.0011	1420.6838	83.2776	95712.8995	301405.3585	5521511.6569	1470.7856	2.0958	410.239	2.4629	338.3917	1.7059	0.010596	-0.026019	816.0161	2.4204	1125.7842	2.2692	309730.4688	2.4957	619.3618	0.99522	322.3099	1.4087	296.3622	1.2874	0.010624	0.00037063	486.4684	1.1363	547.1176	1.0131	242699.3438	1.4101
027	2019-06-21t0359	1561107792.56	adult	230.0207	176.0523	-70.0008	1409.79	84.7689	96115.6039	302580.553	5661699.7722	835.3569	-0.19737	354.1465	0.97238	316.1067	1.0404	0.010681	0.056376	612.248	0.55287	761.9686	0.24738	265255.75	0.92269	618.0186	1.1175	344.4044	2.2404	334.6605	2.9042	0.01061	-0.013448	478.8486	1.1901	548.8389	1.1772	259680.875	2.2577
027	2019-06-21t0759	1561122191.69	adult	234.0205	180.052	-66.0011	1399.1608	102.0607	106013.8333	333999.7949	6910654.5272	942.939	0.28133	383.5687	1.8462	345.9844	2.0407	0.010582	-0.039531	633.9567	0.83846	849.4499	0.83689	289977.9062	1.8921	549.546	0.64317	307.0369	1.1127	297.2124	1.4347	0.010596	-0.027231	431.4257	0.71341	483.5205	0.62412	231812.8438	1.141
027	2019-06-21t1159	1561136590.64	adult	238.0202	184.0517	-62.0013	1223.364	86.6486	85276.6362	269195.1275	5032181.7101
027	2019-06-21t1559	1561150993.06	adult	242.0209	188.0524	-58.0007	1074.5285	94.3961	77113.4059	243841.4234	4709335.8091
027	2019-06-21t1959	1561165393.08	adult	246.0209	192.0524	-54.0007	817.1704	87.3693	56522.8273	179035.5954	3248909.6083
027	2019-06-21t2359	1561179793	adult	250.0208	196.0524	-50.0007	888.5367	136.8887	78325.9792	250614.9992	6355079.7762	610.7431	-0.87831	348.0499	1.1415	326.7453	1.6288	0.01061	-0.012029	518.5676	0.026431	574.6871	-0.5566	262429.625	1.1594	468.0019	0.39757	307.6129	1.5765	303.3818	1.9398	0.010596	-0.027871	406.7734	1.0155	438.219	0.70561	232247.75	1.6075
027	2019-06-22t0359	1561194192.72	adult	254.0208	200.0523	-46.0008	1412.1504	83.3959	94179.794	296471.4134	5399609.1281
027	2019-06-22t0759	1561208593.18	adult	258.0209	204.0524	-42.0006	1238.141	90.0338	89086.2113	281298.0176	5395632.348
027	2019-06-22t1159	1561222993.35	adult	262.0209	208.0525	-38.0006	1147.2244	83.1732	81210.7821	256361.2052	4764390.7078
027	2019-06-22t1559	1561237393.42	adult	266.021	212.0525	-34.0006	1184.8974	83.921	82077.7249	258963.847	4768486.7581
027	2019-06-22t1959	1561251794.39	adult	270.0212	216.0528	-30.0003	1301.2547	83.4417	88381.8129	278484.5346	5089390.039
027	2019-06-22t2359	1561266193.7	adult	274.021	220.0526	-26.0005	1185.8794	85.7012	82949.7145	261731.0723	4850637.626
027	2019-06-23t0359	1561280594.67	adult	278.0213	224.0528	-22.0002	1189.0915	83.8309	78754.8696	248080.5695	4459316.7867
027	2019-06-23t0759	1561294994.39	adult	282.0212	228.0528	-18.0003	1113.14	82.9289	74522.6809	234953.2357	4268920.7488
027	2019-06-23t1159	1561309394.58	adult	286.0213	232.0528	-14.0003	1068.5533	83.5386	71667.3494	226015.9278	4053428.6927
027	2019-06-23t1559	1561323794.97	adult	290.0214	236.0529	-10.0001	1059.3275	80.9732	69743.5604	219947.3886	3847556.1264
027	2019-06-23t1959	1561338194.96	adult	294.0214	240.0529	-6.0001	1051.7858	81.2367	69983.0127	220740.3198	3896089.9148
027	2019-06-23t2359	1561352595.75	adult	298.0216	244.0531	-1.9999	1059.3115	84.3076	70057.6351	220920.7292	3960845.9285
027	2019-06-24t0359	1561366995.25	dead	302.0215	248.053	1.9999	1072.8635	84.2447	72995.0002	230253.5407	4159572.3887
029	2019-06-11t1158	1560272553.84	egg	-1.9925	-51.9617	-266.0137	170.3322	27.583	3153.9899	10022.792	54302.8121
029	2019-06-11t1557	1560286899.59	larva	1.9925	-47.9768	-262.0288	167.5331	26.5229	3019.1492	9591.1366	50339.1566
029	2019-06-11t1957	1560301300.15	larva	5.9926	-43.9766	-258.0286	164.8328	26.1472	2914.9732	9262.454	47785.5884
029	2019-06-11t2357	1560315701.49	larva	9.993	-39.9762	-254.0282	164.732	26.6348	2963.5994	9422.0536	49478.5632
029	2019-06-12t0357	1560330101.75	larva	13.9931	-35.9762	-250.0282	164.7321	26.3953	2947.8969	9372.7353	48908.1299
029	2019-06-12t0757	1560344503.03	larva	17.9934	-31.9758	-246.0278	315.2991	31.112	7825.3086	24732.3216	166505.0512
029	2019-06-12t1157	1560358901.36	larva	21.993	-27.9763	-242.0283	207.5216	33.4028	4993.2324	15875.8974	106919.1949
029	2019-06-12t1557	1560373301.44	larva	25.993	-23.9763	-238.0283	554.0998	43.0013	19226.1359	60722.2328	554222.4566
029	2019-06-12t1957	1560387702.44	larva	29.9933	-19.976	-234.028	561.2295	42.2934	17874.778	56375.8487	481408.2862
029	2019-06-13t0920	1560435873.16	larva	43.374	-6.5952	-220.6472	1015.0906	68.5756	55102.8555	173565.4726	2551789.3535	1373.4701	0.40007	382.9152	-0.10261	308.986	-0.6306	0.010596	-0.029712	850.1411	0.61245	1238.9638	0.8354	289100.9688	-0.081671	1030.6661	-0.23556	362.9532	-0.022621	266.8953	-0.3767	0.01061	-0.014477	867.7345	0.21474	982.1933	0.00012646	273666.7188	-0.012202
[truncated: 5,045 more rows]
