# Supplementary material for: Global, cell non-autonomous gene regulation drives individual lifespan among isogenic C. elegans
Source: eLife. 2021 Feb 1;10:e65026. doi: 10.7554/eLife.65026 (PMC7864635; doi:10.7554/eLife.65026)
Supplement: Source data 1. [file elife-65026-data1.zip › figure_data/Figure 6 - dual reporters/mir-793_mir-240-786_r=33/20190826_mir-793_mir-240-786.tsv]

name	timepoint	timestamp	stage	age	adult_age	ghost_age	pharynx_maximum	pharynx_maximum_z	pharynx_mean	pharynx_mean_z	pharynx_median	pharynx_median_z	pharynx_over_99_mean	pharynx_over_99_mean_z	pharynx_percentile_95	pharynx_percentile_95_z	pharynx_percentile_99	pharynx_percentile_99_z	pharynx_sum	pharynx_sum_z	outside_pharynx_maximum	outside_pharynx_maximum_z	outside_pharynx_mean	outside_pharynx_mean_z	outside_pharynx_median	outside_pharynx_median_z	outside_pharynx_over_99_mean	outside_pharynx_over_99_mean_z	outside_pharynx_percentile_99_z	outside_pharynx_sum	outside_pharynx_sum_z
001	2019-08-26t1357	1566845957.25	egg	-1.889	-49.778	-345.7456
001	2019-08-26t1744	1566859558.29	larva	1.889	-45.9999	-341.9675
001	2019-08-26t2144	1566873958.69	larva	5.8891	-41.9998	-337.9674
001	2019-08-27t0144	1566888357.74	larva	9.8889	-38.0001	-333.9677
001	2019-08-27t0544	1566902758.16	larva	13.889	-34	-329.9675
001	2019-08-27t0944	1566917157.94	larva	17.8889	-30	-325.9676
001	2019-08-27t1344	1566931557.93	larva	21.8889	-26	-321.9676
001	2019-08-27t1744	1566945958.1	larva	25.889	-22	-317.9676
001	2019-08-27t2144	1566960358.03	larva	29.889	-18	-313.9676
001	2019-08-28t0144	1566974758.19	larva	33.889	-14	-309.9675	2212.4922	-0.12308	336.3696	-1.0404	244.7598	-1.1721	0.010365	0.055911	935.8167	-0.15991	1871.4163	0.3299	681484.875	-1.0653	3141.8599	-0.69541	443.4515	0.21996	350.1649	0.2994	0.010008	-0.017842	-0.61592	8064609	-0.20993
001	2019-08-28t0544	1566989157.97	larva	37.8889	-10	-305.9676	2191.3386	-0.1685	456.6522	0.47417	386.7738	0.7471	0.010319	0.011053	992.9075	0.023621	1530.6992	-0.29482	929287.125	0.46733	5417.7476	0.77258	505.7961	1.0869	392.3851	0.946	0.010013	-0.011152	0.31944	10405744	0.40928
001	2019-08-28t0944	1567003558.33	larva	41.889	-5.9999	-301.9675	4046.0159	1.2738	380.5756	-0.68947	300.3058	-0.55341	0.010319	0.011335	784.0409	-1.3047	2064.1622	0.58332	774471.375	-0.69531	6354.3965	1.3302	386.9541	-0.5137	274.8093	-1.0463	0.010031	0.0075468	1.8265	8216970	-0.75096
001	2019-08-28t1344	1567017957.99	larva	45.889	-2	-297.9676	1949.2231	-0.42003	348.015	-1.2657	257.8404	-1.2476	0.010309	0.0016311	917.5593	-0.67732	1536.3787	-0.37025	708906.625	-1.2665	4407.9565	-0.05159	375.8513	-0.6756	301.0258	-0.67717	0.010026	0.0043548	0.69459	10608778	-0.11311
001	2019-08-28t1744	1567032358.05	adult	49.889	2	-293.9676	5855.9336	2.683	478.7112	0.4308	354.2587	0.075537	0.010294	-0.013032	1177.5829	0.60163	2856.3635	1.8875	976570.875	0.43929	5855.9336	0.84158	433.3974	0.17479	356.5412	0.23245	0.010034	0.01364	0.62667	11229761	-0.16131
001	2019-08-28t2144	1567046758.15	adult	53.889	6	-289.9675	3530.3818	0.79386	455.8487	-0.0070703	343.4241	-0.15829	0.010299	-0.0077926	1197.7579	0.56338	2100.8588	0.53279	929475.5625	-0.0022268	5447.9995	0.49252	422.9439	0.030965	360.6526	0.25721	0.010016	-0.0032889	0.15523	13258870	0.32234
001	2019-08-29t0144	1567061158.13	adult	57.889	10	-285.9676	3522.0608	0.76327	449.6636	-0.21437	352.7675	-0.095168	0.010309	0.0024306	1027.5217	-0.45252	2209.8877	0.68696	915964.75	-0.21597	4669.791	-0.095906	346.9218	-1.1895	290.6598	-1.1167	0.010029	0.010493	-0.15748	11622920	-0.55996
001	2019-08-29t0544	1567075558.6	adult	61.8891	14.0002	-281.9674	4482.1924	1.5219	377.386	-1.3699	245.1784	-1.8047	0.010289	-0.017213	1072.3458	-0.33972	2646.9897	1.4242	770244.875	-1.3607	4976.4111	0.029992	314.5712	-1.7821	264.6985	-1.7257	0.010007	-0.010395	0.10767	11756784	-0.77074
001	2019-08-29t0944	1567089958.16	adult	65.889	18	-277.9675	4574.3975	1.578	491.4883	0.1453	348.5603	-0.31572	0.010335	0.027926	1317.2248	0.76287	2684.4605	1.4587	998704.125	0.12577	5701.2676	0.42234	379.5614	-0.70699	326.0551	-0.6132	0.010024	0.0078167	0.096791	14009992	-0.21123
001	2019-08-29t1344	1567104358.13	adult	69.889	22	-273.9676	2778.2493	0.07902	415.9649	-1.0715	291.0192	-1.2917	0.010309	0.0031719	1108.3925	-0.38382	2084.8512	0.35331	847320.5	-1.0734	3491.9038	-1.0584	337.2811	-1.5245	295.1484	-1.3555	0.010004	-0.010922	-0.42037	14092278	-0.43412
001	2019-08-29t1744	1567118757.99	adult	73.889	26	-269.9676	6088.6367	2.7939	517.2392	0.28847	355.7181	-0.36377	0.010294	-0.011565	1336.7785	0.60654	3204.5931	2.3291	1055168	0.29705	6088.6367	0.5241	396.7999	-0.41964	354.6147	-0.17505	0.010005	-0.0093038	-0.44257	16102138	0.02987
001	2019-08-29t2144	1567133158.59	adult	77.8891	30.0002	-265.9674	6123.5552	2.8077	580.0898	1.1241	415.8093	0.52881	0.010289	-0.01643	1537.2192	1.462	3135.785	2.1798	1183963.25	1.1378	6123.5552	0.47329	424.8232	0.13224	386.9103	0.48496	0.010017	0.0033078	0.0049558	17133970	0.1768
001	2019-08-30t0144	1567147558.27	adult	81.889	34.0001	-261.9675	2737.8625	-0.032591	423.723	-1.2902	281.7752	-1.6953	0.010294	-0.011406	1134.4492	-0.51697	2101.9711	0.28148	864394.875	-1.2827	3386.6987	-1.2563	326.2448	-2.0192	309.0635	-1.4234	0.010009	-0.00441	-0.28883	16428385	-0.24211
001	2019-08-30t0544	1567161958.05	adult	85.889	38	-257.9676	4981.7935	1.8208	549.6764	0.53573	383.8367	-0.093814	0.010299	-0.0063892	1428.2195	0.82091	2797.3344	1.5298	1120790.125	0.54076	4981.7935	-0.36697	407.8644	-0.36432	370.0262	-0.082593	0.010003	-0.0094528	-1.6357	17939916	0.10911
001	2019-08-30t0944	1567176358.32	adult	89.889	42.0001	-253.9675	6828.4087	3.346	590.0731	1.0985	400.2083	0.12352	0.010284	-0.021261	1614.0685	1.6623	3314.4098	2.4703	1204929.25	1.117	6828.4087	0.59934	414.6817	-0.3221	378.0855	0.0045789	0.010013	0.00064686	-0.81777	18677264	0.20649
001	2019-08-30t1344	1567190758.39	adult	93.8891	46.0001	-249.9675	2742.74	-0.089047	473.1983	-0.75585	325.5881	-1.1683	0.010294	-0.011305	1453.2343	0.87738	2164.7248	0.33374	965324.5	-0.7474	6676.0557	0.41348	351.1932	-1.8878	313.0829	-1.7639	0.010007	-0.0055671	-1.6778	18144046	-0.10828
001	2019-08-30t1744	1567205159.04	adult	97.8892	50.0003	-245.9673	2720.5027	-0.12386	478.5602	-0.72312	320.6788	-1.305	0.010294	-0.01129	1366.6818	0.45631	2026.2732	0.063348	976262.8125	-0.71451	2975.2554	-1.6183	347.7844	-2.123	313.0612	-1.9212	0.01	-0.01202	-1.7254	16484284	-0.77869
001	2019-08-30t2144	1567219558.35	adult	101.889	54.0001	-241.9675	4428.6216	1.3007	497.4689	-0.46604	328.4471	-1.2271	0.010304	-0.0013397	1405.7575	0.64543	3120.7734	2.1207	1013841.6875	-0.46484	4940.6929	-0.64576	377.7574	-1.5887	337.9196	-1.4291	0.010001	-0.011103	-1.1324	17601226	-0.52649
001	2019-08-31t0144	1567233958.56	adult	105.8891	58.0001	-237.9674	3011.7427	0.097434	545.0158	0.25914	396.4675	-0.12431	0.010284	-0.021242	1455.1033	0.89666	2398.4733	0.76122	1112922.25	0.2771	5963.9395	-0.1908	452.5534	0.011037	408.7211	0.30714	0.010014	0.0013666	-0.35362	20427354	0.27994
001	2019-08-31t0544	1567248357.96	adult	109.8889	62	-233.9676	2827.9436	-0.066679	525.6558	-0.068902	371.3705	-0.59295	0.010289	-0.016308	1418.45	0.74249	2432.1802	0.83394	1072863.375	-0.055392	4535.8218	-0.93675	416.6591	-0.98447	373.8002	-0.7613	0.010001	-0.011201	-1.0212	18372582	-0.48198
001	2019-08-31t0944	1567262758.16	adult	113.889	66	-229.9675	4723.6396	1.5545	500.37	-0.49199	328.1585	-1.3786	0.010294	-0.011373	1450.1803	0.92532	2499.7018	0.97661	1020754.75	-0.48273	9655.2422	1.4492	438.2387	-0.62008	392.3546	-0.3886	0.010002	-0.010119	-0.5961	20066950	-0.036663
001	2019-08-31t1344	1567277158.56	adult	117.8891	70.0001	-225.9674	3206.1062	0.25076	481.8478	-0.80707	320.3221	-1.5608	0.010284	-0.021339	1310.615	0.27339	2488.0219	0.9695	983933.25	-0.79018	7235.7578	0.25324	408.4395	-1.4847	357.2987	-1.4906	0.01	-0.011829	-0.42602	19195840	-0.40058
001	2019-08-31t1744	1567291557.96	adult	121.8889	74	-221.9676	3438.4619	0.45501	503.5331	-0.46559	352.1172	-1.0492	0.01033	0.023479	1465.9174	1.0736	2495.3516	1.0014	1023682.875	-0.48437	5277.6157	-0.68867	445.078	-0.74215	406.6591	-0.24051	0.010022	0.009849	-0.88505	19584768	-0.36139
001	2019-08-31t2144	1567305958.49	adult	125.8891	78.0001	-217.9675	2697.6436	-0.19017	465.6496	-1.0978	332.4014	-1.4355	0.010309	0.0034755	1271.0148	0.14021	1861.8479	-0.23452	948528.1875	-1.0997	7185.3804	0.15442	434.6717	-1.13	388.0763	-0.88264	0.010006	-0.0064011	-1.3611	20635170	-0.11414
001	2019-09-01t0144	1567320363.63	adult	129.8905	82.0016	-213.966	2896.9705	-0.011377	516.9106	-0.2628	377.4187	-0.67828	0.010294	-0.011487	1400.8173	0.81827	2102.808	0.25712	1054497.75	-0.25306	7097.2969	0.089896	457.073	-0.70822	400.2712	-0.65009	0.010006	-0.0055133	-0.42094	19778464	-0.4532
001	2019-09-01t0544	1567334763.25	adult	133.8904	86.0015	-209.9661	2396.156	-0.45284	555.1478	0.36082	463.4509	0.81594	0.010299	-0.0065451	1104.5659	-0.6277	1619.2674	-0.69093	1131946.25	0.36641	4651.7144	-1.0244	452.1833	-0.9406	400.6252	-0.74428	0.010007	-0.0044925	-1.0533	20785060	-0.21427
001	2019-09-01t0944	1567349163.99	adult	137.8906	90.0017	-205.9659	3744.843	0.76676	548.4844	0.24362	435.1284	0.28257	0.010294	-0.011545	1207.0994	-0.086671	1931.9234	-0.050416	1118908.25	0.25365	6950.1157	-0.0013317	486.4438	-0.20537	424.8354	-0.14782	0.010004	-0.0073468	-0.027339	21782956	0.022174
001	2019-09-01t1344	1567363562.11	adult	141.8901	94.0011	-201.9664	4158.3838	1.1599	529.787	-0.072872	400.4895	-0.36869	0.010304	-0.0016057	1257.68	0.19194	1966.4029	0.036906	1079706	-0.071529	7160.0215	0.088856	435.3393	-1.5367	379.9516	-1.5178	0.010007	-0.004325	-0.44751	19314700	-0.77561
001	2019-09-01t1744	1567377958.33	adult	145.889	98.0001	-197.9675	4537.4517	1.5284	576.2039	0.68085	433.5263	0.19232	0.010289	-0.016512	1354.0309	0.69075	2370.1116	0.86332	1176032.25	0.69557	5385.981	-0.70047	456.6907	-1.095	404.0551	-0.90767	0.010007	-0.0051916	-0.50664	20948404	-0.34179
001	2019-09-01t2144	1567392358.21	adult	149.889	102.0001	-193.9675	4890.5264	1.8785	586.5992	0.83811	439.8426	0.2728	0.010335	0.028412	1439.408	1.1284	2668.7988	1.4809	1191969.5	0.81023	5283.3208	-0.74324	486.6444	-0.44577	428.7017	-0.28108	0.010003	-0.0090145	-1.4382	21601172	-0.20103
001	2019-09-02t0144	1567406758.89	adult	153.8892	106.0002	-189.9673	3517.5093	0.63105	532.1558	-0.071455	397.6871	-0.52072	0.010309	0.0034719	1371.1528	0.81057	2633.2036	1.4304	1084001.25	-0.074503	7091.7402	0.06472	490.1513	-0.42983	431.9891	-0.26161	0.010016	0.0039233	-0.90397	21924468	-0.15603
001	2019-09-02t0544	1567421158.39	adult	157.8891	110.0001	-185.9675	2952.8064	0.12419	554.4705	0.27802	438.3081	0.17417	0.010299	-0.0064266	1226.2042	0.12191	2115.7704	0.41231	1130565.375	0.28319	8341.4629	0.62658	484.2541	-0.62883	425.8	-0.50351	0.010011	-0.00079897	-0.83702	21719282	-0.25661
001	2019-09-02t0944	1567435558.45	adult	161.8891	114.0001	-181.9675	2517.3115	-0.26699	470.6209	-1.1093	338.9745	-1.6402	0.010294	-0.011331	1232.965	0.17176	2072.522	0.34333	960066.625	-1.0991	4970.8848	-0.86568	476.5745	-0.85644	422.9029	-0.64381	0.01002	0.0079275	-1.0883	21831878	-0.26537
001	2019-09-02t1344	1567449958.44	adult	165.8891	118.0001	-177.9675	2616.3501	-0.15909	501.4737	-0.62107	389.7753	-0.76469	0.010294	-0.011267	1218.9495	0.12041	2101.0118	0.41549	1023006.3125	-0.61115	3360.3386	-1.5746	442.7007	-1.6582	385.9572	-1.6857	0.010006	-0.0056674	-0.71933	21281066	-0.44701
001	2019-09-02t1744	1567464358.6	adult	169.8891	122.0002	-173.9674	4877.9321	1.9851	659.6641	1.9301	502.1718	1.2051	0.01033	0.023708	1563.7551	1.7757	2709.8212	1.6332	1341097.125	1.9015	6120.9849	-0.32922	480.9102	-0.83847	422.3767	-0.76312	0.010001	-0.011056	-0.60985	22360882	-0.19905
001	2019-09-02t2144	1567478758.27	adult	173.889	126.0001	-169.9675	3227.9565	0.44074	549.3162	0.12167	421.3615	-0.27157	0.010279	-0.026035	1330.1604	0.67504	2289.9819	0.81234	1122253	0.14407	4858.6597	-0.87746	492.8282	-0.61807	435.5028	-0.47685	0.010017	0.0057228	-0.74584	21990980	-0.32442
001	2019-09-03t0144	1567493158.38	adult	177.8891	130.0001	-165.9675	3176.5598	0.40155	530.9433	-0.19484	395.4229	-0.7742	0.010289	-0.016042	1277.2874	0.43724	2493.9511	1.2206	1083655.25	-0.18116	4280.0615	-1.1203	478.5302	-0.95912	426.6798	-0.75774	0.010008	-0.0035001	-0.97783	22424402	-0.24636
001	2019-09-03t0544	1567507558.82	adult	181.8892	134.0002	-161.9674	2132.051	-0.57765	560.5213	0.26334	456.0303	0.27644	0.010289	-0.015964	1265.9038	0.39394	1695.2732	-0.32671	1144024	0.27707	4649.1841	-0.93785	491.0373	-0.73883	435.7238	-0.58718	0.010009	-0.0030213	-0.75664	23205442	-0.088367
001	2019-09-03t0944	1567521958.48	adult	185.8891	138.0001	-157.9675	2050.8062	-0.64703	506.6075	-0.63266	364.8066	-1.4118	0.010289	-0.01588	1344.7418	0.76448	1733.2132	-0.2392	1033985.875	-0.61907	4063.8738	-1.1855	465.7581	-1.2771	413.7191	-1.1705	0.010021	0.0089161	-0.81915	21612576	-0.49388
001	2019-09-03t1344	1567536358.35	adult	189.889	142.0001	-153.9675	3202.3333	0.44971	558.9618	0.19729	435.8775	-0.16357	0.010309	0.004101	1385.5661	0.95634	2523.1005	1.3	1138605.125	0.19317	4733.3208	-0.86994	488.7756	-0.85527	439.2962	-0.60492	0.010009	-0.0031997	-0.93633	23733478	-0.030494
001	2019-09-03t1744	1567550758.62	adult	193.8891	146.0002	-149.9674	2893.4753	0.16337	528.9823	-0.31321	376.4766	-1.2888	0.010314	0.0091345	1430.582	1.1655	2237.9979	0.75902	1077008	-0.32073	4801.9971	-0.82584	485.6505	-0.94747	435.4619	-0.744	0.010012	-0.00010572	-0.9775	23040714	-0.21669
001	2019-09-03t2144	1567565158.33	adult	197.889	150.0001	-145.9675	3663.9954	0.89921	590.9957	0.68375	453.8123	0.088444	0.010289	-0.015782	1334.6078	0.7464	2657.4108	1.5775	1206222.25	0.69777	5899.4067	-0.32052	521.3748	-0.32332	469.5142	-0.020373	0.01	-0.011726	-0.96991	25024948	0.19297
001	2019-09-04t0144	1567579558.53	adult	201.8891	154.0001	-141.9674	2922.9863	0.20049	570.9566	0.33926	461.6753	0.19908	0.010299	-0.005879	1244.3745	0.35884	2103.1337	0.5224	1164180.5	0.34409	6088.9224	-0.22479	507.1031	-0.62765	455.1675	-0.40248	0.010016	0.0033995	-0.90376	24758800	0.10484
001	2019-09-04t0544	1567593958.89	adult	205.8892	158.0002	-137.9673	2528.3279	-0.17017	512.7742	-0.63479	403.8332	-0.90868	0.010314	0.0090388	1224.7539	0.29013	1702.1778	-0.23639	1044008.25	-0.64169	5056.5015	-0.68129	493.046	-0.91829	437.9383	-0.8396	0.010011	-0.0014332	-0.83966	23443842	-0.19823
001	2019-09-04t0944	1567608358.42	adult	209.8891	162.0001	-133.9675	4412.9341	1.6319	619.8315	1.1283	482.9311	0.53657	0.010284	-0.020811	1391.4437	1.0485	2918.1753	2.1216	1265696	1.1479	5330.0879	-0.5467	519.1141	-0.49892	469.4366	-0.19677	0.010003	-0.0086521	-0.55852	25272030	0.16287
001	2019-09-04t1344	1567622758.7	adult	213.8891	166.0002	-129.9674	3878.5271	1.1279	583.2809	0.51214	434.4042	-0.4066	0.010289	-0.015825	1323.1931	0.76283	3036.5634	2.3644	1190476.375	0.52654	5124.3052	-0.62826	513.8267	-0.63208	456.4812	-0.53419	0.010005	-0.0068757	-0.70696	25421064	0.1699
001	2019-09-04t1744	1567637159.37	adult	217.8893	170.0004	-125.9672	2468.7126	-0.21021	550.4816	-0.043986	443.8002	-0.26023	0.010294	-0.010828	1155.1239	0.038489	1826.691	0.043485	1122982.5	-0.034268	6489.7227	0.0023808	525.2534	-0.47728	470.0325	-0.291	0.01001	-0.0022591	-0.65731	25554630	0.17472
001	2019-09-05t0920	1567693297.37	adult	233.4832	185.5943	-110.3733	3234.7668	0.55995	604.1766	0.866	482.3584	0.40502	0.010294	-0.010814	1272.9701	0.6505	2391.4059	1.2123	1232520.25	0.87549	5012.165	-0.64254	513.8995	-0.8074	470.3749	-0.45816	0.010005	-0.0069253	-1.2134	25424664	0.087556
001	2019-09-05t1320	1567707702.74	adult	237.4847	189.5958	-106.3718	3512.5195	0.83753	560.1862	0.11778	415.3551	-0.9388	0.010294	-0.010853	1523.9559	1.7905	2261.8656	0.97875	1142779.75	0.12764	5322.6191	-0.49179	532.0635	-0.54652	481.8574	-0.25787	0.010016	0.0036035	-1.0645	26242436	0.23108
001	2019-09-05t1720	1567722103.34	adult	241.4849	193.5959	-102.3717	4269.9097	1.5774	615.0998	1.0601	473.2284	0.18399	0.010309	0.0040392	1385.546	1.2012	2669.3998	1.8054	1252958.25	1.054	4869.4941	-0.69677	529.3825	-0.62586	479.7303	-0.34814	0.010006	-0.0061447	-1.1035	26982098	0.35715
001	2019-09-05t2120	1567736505.3	adult	245.4854	197.5965	-98.3711	3385.8577	0.73884	566.934	0.23318	448.4451	-0.33459	0.010279	-0.025829	1195.1476	0.37714	2417.7728	1.33	1158246.125	0.25747	5374.3335	-0.45428	528.156	-0.68068	479.2041	-0.4039	0.010006	-0.0064892	-1.1369	26603746	0.26831
001	2019-09-06t0120	1567750902.31	adult	249.4846	201.5956	-94.3719	3000.4578	0.3781	563.322	0.17082	428.3713	-0.76546	0.010309	0.0039551	1365.1753	1.1628	2250.1667	1.018	1147486.875	0.16647	5739.9629	-0.27562	513.6445	-0.94485	467.1786	-0.70197	0.010007	-0.0047797	-1.1503	26073620	0.15247
001	2019-09-06t0520	1567765298.46	adult	253.4835	205.5946	-90.373	3295.1194	0.67403	561.9434	0.14702	454.9108	-0.25342	0.010284	-0.02095	1188.0527	0.39423	1798.833	0.13415	1147488.5	0.16671	6005.166	-0.14312	516.0317	-0.93948	468.1685	-0.72422	0.010005	-0.0073475	-1.1419	26149908	0.1523
001	2019-09-06t0920	1567779698.59	adult	257.4836	209.5946	-86.373	3893.3562	1.2657	605.6514	0.91325	467.8166	-0.013033	0.010294	-0.011054	1314.532	0.98857	2425.0616	1.4136	1235528.75	0.92257	7805.1597	0.71819	539.7915	-0.60114	494.6096	-0.2118	0.010004	-0.0084406	-1.0229	26601464	0.2221
001	2019-09-06t1319	1567794049.82	adult	261.47	213.5811	-82.3865	4952.5088	2.3076	555.6389	0.037278	405.3621	-1.3258	0.010324	0.018826	1376.9913	1.2974	2398.4289	1.3833	1130169.375	0.018871	6738.5742	0.22164	531.1702	-0.76849	482.1053	-0.51726	0.010001	-0.011508	-0.98974	26503266	0.18971
001	2019-09-06t1719	1567808450.63	adult	265.4702	217.5813	-78.3863	4477.5371	1.8602	604.9916	0.91123	482.5707	0.24964	0.010319	0.013796	1317.8053	1.0573	2435.378	1.4824	1231157.875	0.89424	5977.3076	-0.13306	541.0901	-0.64868	485.8	-0.48262	0.01001	-0.0025997	-0.80156	27244430	0.31168
001	2019-09-06t1742	1567809839.82	adult	265.8561	217.9672	-78.0004	5388.1895	2.7484	562.1673	0.15361	417.2729	-1.1127	0.010309	0.0038118	1372.2325	1.3067	2315.1569	1.24	1145134.75	0.14923	5748.2402	-0.24192	527.2281	-0.86465	476.6305	-0.6783	0.010017	0.0044254	-0.96961	25790946	0.044322
001	2019-09-06t2142	1567824242.62	adult	269.8569	221.9679	-73.9996	3320.4509	0.74694	534.0958	-0.34411	413.1062	-1.2303	0.010289	-0.016123	1251.7878	0.78745	2149.2441	0.92391	1090089.5	-0.32841	6277.3433	0.019784	523.2417	-0.95694	474.8851	-0.75648	0.010017	0.0050492	-0.94663	27056828	0.262
001	2019-09-07t0142	1567838639.89	adult	273.8561	225.9672	-70.0004	4618.2285	2.0286	610.3306	1.0189	485.6099	0.27254	0.010299	-0.0062146	1247.6388	0.79572	2539.5335	1.7495	1244464	1.0224	8235.8936	0.97471	551.3676	-0.56167	499.6522	-0.2824	0.010012	-0.00086637	-0.7719	27316404	0.29537
001	2019-09-07t0542	1567853040.34	adult	277.8563	229.9673	-66.0003
001	2019-09-07t0942	1567867439.9	adult	281.8561	233.9672	-62.0004
001	2019-09-07t1342	1567881840.06	adult	285.8562	237.9672	-58.0004
001	2019-09-07t1742	1567896239.78	adult	289.8561	241.9672	-54.0004
001	2019-09-07t2142	1567910640.03	adult	293.8562	245.9672	-50.0004
001	2019-09-08t0142	1567925039.76	adult	297.8561	249.9672	-46.0004
001	2019-09-08t0542	1567939439.8	adult	301.8561	253.9672	-42.0004
001	2019-09-08t0942	1567953839.72	adult	305.8561	257.9671	-38.0004
001	2019-09-08t1342	1567968241.43	adult	309.8566	261.9676	-34
001	2019-09-08t1742	1567982641.13	adult	313.8565	265.9675	-30.0001
001	2019-09-08t2142	1567997043	adult	317.857	269.9681	-25.9995
001	2019-09-09t0142	1568011440.18	adult	321.8562	273.9673	-22.0003
001	2019-09-09t0542	1568025840.21	adult	325.8562	277.9673	-18.0003
001	2019-09-09t0942	1568040240.06	adult	329.8562	281.9672	-14.0004
001	2019-09-09t1342	1568054641.51	adult	333.8566	285.9676	-9.9999
001	2019-09-09t1742	1568069041.33	adult	337.8565	289.9676	-6
001	2019-09-09t2142	1568083442.41	adult	341.8568	293.9679	-1.9997
001	2019-09-10t0142	1568097840.23	dead	345.8562	297.9673	1.9997
002	2019-08-26t1357	1566845961.73	egg	-1.889	-53.7781	-321.746
002	2019-08-26t1744	1566859562.84	larva	1.889	-50	-317.9679
002	2019-08-26t2144	1566873963.41	larva	5.8892	-45.9999	-313.9677
002	2019-08-27t0144	1566888362.44	larva	9.8889	-42.0001	-309.968
002	2019-08-27t0544	1566902762.96	larva	13.8891	-38	-305.9678
002	2019-08-27t0944	1566917162.72	larva	17.889	-34.0001	-301.9679
002	2019-08-27t1344	1566931562.67	larva	21.889	-30.0001	-297.9679
002	2019-08-27t1744	1566945962.97	larva	25.8891	-26	-293.9678
002	2019-08-27t2144	1566960362.81	larva	29.889	-22	-289.9679
002	2019-08-28t0144	1566974762.92	larva	33.8891	-18	-285.9678	5801.8896	2.6916	490.0935	1.0448	374.4871	0.6396	0.010314	0.0057683	1082.3448	0.71816	2838.8482	1.9836	997830.375	1.0409	5801.8896	1.1051	418.202	-0.10949	341.9967	0.16983	0.010037	0.011623	-0.90152	5958124	-1.0545
002	2019-08-28t0544	1566989162.75	larva	37.889	-14.0001	-281.9679	3832.1758	1.1258	480.6932	0.80257	366.3506	0.45855	0.010314	0.0060604	1247.3398	1.5025	2290.7994	1.0107	978691.4375	0.79856	4347.6499	0.049679	529.7703	1.41	377.7596	0.70779	0.010008	-0.016749	0.6928	9158139	-0.084081
002	2019-08-28t0944	1567003563.08	larva	41.8891	-10	-277.9678	2194.3179	-0.19522	370.0794	-0.83389	256.4857	-1.1798	0.010289	-0.018545	1104.6471	0.50764	1821.7443	0.16494	755332	-0.82457	3509.3267	-0.58561	454.3425	0.42535	368.6169	0.52399	0.010005	-0.018153	-0.098619	9309478	-0.32476
002	2019-08-28t1344	1567017962.82	larva	45.889	-6	-273.9679	1662.2811	-0.64894	357.1525	-1.1391	255.2919	-1.2844	0.010294	-0.013302	987.6152	-0.29132	1419.212	-0.57345	728591	-1.1326	5348.1187	0.57863	384.2779	-0.554	287.4849	-0.91036	0.010003	-0.019154	0.52406	10026964	-0.33708
002	2019-08-28t1744	1567032362.85	larva	49.889	-2	-269.9679	2847.426	0.26992	483.116	0.49233	371.5652	0.32891	0.010299	-0.0080588	1304.3581	1.2838	1820.3664	0.081866	985073.5	0.49758	4426.647	-0.1108	419.6122	-0.031515	339.6283	-0.067506	0.010033	0.012352	0.88414	10915793	-0.28058
002	2019-08-28t2144	1567046763.03	adult	53.8891	2	-265.9678	3848.1477	1.0501	396.1738	-0.84725	266.2775	-1.3012	0.010284	-0.022696	1345.3509	1.3402	2138.7263	0.59912	808986.875	-0.83479	4681.46	-0.01449	329.4843	-1.4225	263.5697	-1.5181	0.010019	-0.00087043	-0.19679	10754039	-0.61654
002	2019-08-29t0144	1567061162.91	adult	57.8891	6	-261.9678	2028.3188	-0.44752	442.6367	-0.3141	319.0217	-0.6011	0.010299	-0.0075298	1212.4511	0.50076	1661.6158	-0.27852	902536.1875	-0.3095	6551.9448	1.1383	410.6165	-0.15763	345.8288	-0.075051	0.010005	-0.013218	-0.29978	14158880	0.37778
002	2019-08-29t0544	1567075563.55	adult	61.8892	10.0002	-257.9677	4779.6982	1.7643	545.8103	1.04	402.2883	0.57907	0.010294	-0.012245	1483.1281	1.7366	2255.658	0.73137	1113453	1.0493	5171.5361	0.15673	380.3729	-0.66824	318.2796	-0.67937	0.010001	-0.016484	-0.25433	13235835	-0.23134
002	2019-08-29t0944	1567089963.01	adult	65.8891	14	-253.9678	1358.8256	-1.0568	402.6172	-1.1369	283.7266	-1.3115	0.010284	-0.021926	1012.3557	-0.74982	1237.3331	-1.1175	822144.25	-1.1243	5989.5601	0.60769	380.9838	-0.68174	335.6923	-0.41815	0.01002	0.0040744	-0.65145	14029729	-0.20414
002	2019-08-29t1344	1567104363.02	adult	69.8891	18	-249.9678	5074.3979	1.971	521.6639	0.46634	373.2763	-0.012026	0.010289	-0.01673	1413.9406	1.106	2358.4067	0.84297	1064716	0.47878	6175.5283	0.64917	418.364	-0.0090251	367.6073	0.16897	0.01002	0.0044732	-0.34473	15490762	0.061678
002	2019-08-29t1744	1567118762.82	adult	73.889	22	-245.9679	4412.5293	1.4052	556.2639	0.86132	397.4205	0.29425	0.010309	0.0033686	1605.5205	1.8963	2902.3644	1.7854	1133109.5	0.85847	4412.5293	-0.53158	370.4362	-0.94035	322.9659	-0.86978	0.010024	0.0095575	-0.7989	14006194	-0.7029
002	2019-08-29t2144	1567133163.41	adult	77.8892	26.0001	-241.9677	1954.7548	-0.6607	442.3607	-0.91898	296.7412	-1.3778	0.010319	0.013453	1351.575	0.57959	1814.367	-0.21006	900204.0625	-0.92754	5765.019	0.25165	343.8207	-1.5413	298.9089	-1.5253	0.010003	-0.010757	-0.88006	13577135	-1.0499
002	2019-08-30t0144	1567147563.12	adult	81.8891	30	-237.9678	3760.1179	0.8203	450.9485	-0.88159	297.6971	-1.437	0.010289	-0.016374	1413.2393	0.8032	2242.9003	0.53792	920385.9375	-0.87049	5555.8394	0.045993	338.9486	-1.7482	294.2247	-1.7738	0.01002	0.0072056	-0.81918	14815782	-0.79148
002	2019-08-30t0544	1567161962.96	adult	85.8891	34	-233.9678	4303.9146	1.2543	534.1555	0.30012	370.2297	-0.31699	0.010279	-0.026253	1667.7664	1.954	2562.8365	1.1003	1091279.75	0.32099	7233.0967	0.9408	422.4155	-0.045823	372.1278	-0.031554	0.010014	0.00067531	-0.047381	17464348	-0.051194
002	2019-08-30t0944	1567176363.18	adult	89.8891	38.0001	-229.9678	2971.7168	0.12091	466.4496	-0.79846	307.553	-1.4087	0.010299	-0.0063563	1355.4368	0.43807	2208.4043	0.43087	951090.75	-0.79372	6426.2109	0.37376	350.7485	-1.7496	306.7994	-1.7677	0.010016	0.0036496	-1.0208	15898025	-0.72125
002	2019-08-30t1344	1567190763.3	adult	93.8892	42.0001	-225.9677	2292.3113	-0.46609	479.5328	-0.65769	323.1909	-1.2082	0.01033	0.02361	1422.6012	0.73205	2077.4198	0.1716	974890.25	-0.67469	5707.52	-0.11102	390.507	-0.99578	349.089	-0.85093	0.010006	-0.0067533	-0.93985	17562660	-0.30065
002	2019-08-30t1744	1567205164.07	adult	97.8894	46.0003	-221.9675	3837.186	0.81298	541.8577	0.26661	393.0042	-0.094694	0.010294	-0.01129	1550.19	1.33	2011.5319	0.03576	1105389.75	0.27585	6938.4868	0.45747	433.6725	-0.14762	391.3361	0.098799	0.010018	0.0057832	-0.8526	18310954	-0.17925
002	2019-08-30t2144	1567219563.24	adult	101.8892	50.0001	-217.9678	2639.5439	-0.20585	513.9711	-0.20583	348.3051	-0.89276	0.010279	-0.026181	1523.7281	1.2098	1979.5223	-0.032672	1050043	-0.18484	5431.3433	-0.39655	388.4453	-1.34	346.2299	-1.2111	0.010007	-0.0058203	-1.3493	15954615	-1.0623
002	2019-08-31t0144	1567233963.63	adult	105.8893	54.0002	-213.9676	2782.2979	-0.096811	526.2831	-0.038566	395.9027	-0.13388	0.010284	-0.021242	1276.3475	0.036523	2321.0268	0.61382	1074670	-0.021079	4688.4165	-0.82122	398.0459	-1.2704	355.6716	-1.1074	0.010011	-0.0012975	-1.1564	16540399	-0.97369
002	2019-08-31t0544	1567248362.9	adult	109.8891	58	-209.9678	3577.9119	0.57253	471.0334	-0.94363	327.8038	-1.337	0.010299	-0.0063667	1430.4944	0.80083	2170.8511	0.33203	960437.125	-0.93846	5759.1045	-0.34643	457.8009	-0.0083467	417.1348	0.41183	0.010003	-0.0095379	-0.56278	19634166	-0.078593
002	2019-08-31t0944	1567262763.12	adult	113.8891	62	-205.9678	2024.0101	-0.76293	546.3393	0.24963	454.3606	0.79488	0.010304	-0.0014218	1173.0387	-0.42656	1527.1093	-0.90786	1113439.5	0.25066	5580.4009	-0.47804	426.7726	-0.89441	391.5427	-0.41089	0.010008	-0.0038136	-1.4327	18591496	-0.50445
002	2019-08-31t1344	1567277163.48	adult	117.8892	66.0002	-201.9677	1798.6477	-0.9663	441.6116	-1.4609	309.5289	-1.7483	0.010314	0.0085145	1190.9847	-0.31449	1489.4021	-0.98123	899121.25	-1.4661	4617.7671	-0.96499	394.0932	-1.8306	352.7663	-1.6165	0.010014	0.0014236	-1.3318	17277046	-1.0039
002	2019-08-31t1744	1567291562.9	adult	121.8891	70	-197.9678	2217.0732	-0.60928	514.8652	-0.28022	410.5969	-0.02577	0.010299	-0.0064625	1242.4542	-0.032218	1785.8365	-0.39464	1049810.25	-0.27476	6585.6348	-0.087786	442.1846	-0.81236	400.5198	-0.41274	0.010008	-0.0039758	-1.1476	19926164	-0.25487
002	2019-08-31t2144	1567305963.45	adult	125.8892	74.0001	-193.9677	2191.9548	-0.63442	468.8463	-1.0452	338.5264	-1.3277	0.010294	-0.011459	1331.334	0.4402	1745.3952	-0.46503	956446.375	-1.0359	5589.4443	-0.57151	376.9555	-2.5365	336.3257	-2.3451	0.010017	0.0053556	-2.1713	16632406	-1.3541
002	2019-09-01t0144	1567320369.59	adult	129.8909	78.0018	-189.966	4512.8667	1.42	460.7572	-1.1883	321.6283	-1.6655	0.010299	-0.006514	1389.5146	0.76193	2522.2938	1.0912	939484	-1.1828	7350.3682	0.20416	416.8651	-1.6904	367.6515	-1.5769	0.010011	-0.00063145	-1.2356	17988148	-1.0038
002	2019-09-01t0544	1567334769.14	adult	133.8908	82.0017	-185.9661	4306.1367	1.2532	545.7302	0.20546	410.9114	-0.11786	0.010289	-0.016487	1570.3696	1.6934	2166.9875	0.40115	1113835.375	0.21987	7035.0278	0.045627	470.3552	-0.49665	412.6194	-0.40217	0.010017	0.0048396	-0.81526	19674958	-0.55291
002	2019-09-01t0944	1567349169.59	adult	137.8909	86.0018	-181.966	2940.9868	0.042542	469.6617	-1.0564	339.7684	-1.4201	0.010289	-0.016513	1358.6066	0.66636	2179.1654	0.44342	958579.4375	-1.0431	4131.6416	-1.2614	393.3342	-2.4754	340.2791	-2.5652	0.010007	-0.0046022	-1.0237	17451452	-1.2855
002	2019-09-01t1344	1567363567.49	adult	141.8903	90.0013	-177.9666	2584.1697	-0.27072	478.7819	-0.91335	360.5186	-1.0856	0.010289	-0.016525	1184.98	-0.16793	1613.9216	-0.66794	977193.75	-0.89988	5582.4849	-0.61432	424.7009	-1.795	373.6531	-1.6979	0.010008	-0.0032896	-0.93569	18543716	-1.0053
002	2019-09-01t1744	1567377963.33	adult	145.8892	94.0001	-173.9677	2265.0542	-0.55342	457.8165	-1.2678	330.2101	-1.6663	0.010294	-0.011544	1354.9212	0.69514	1886.28	-0.10494	933945.625	-1.2582	7515.7007	0.24707	440.8001	-1.4784	388.605	-1.3484	0.010015	0.0033803	-0.79867	18661712	-1.0123
002	2019-09-01t2144	1567392363.25	adult	149.8892	98.0001	-169.9678	2784.4209	-0.064943	460.8188	-1.2296	319.9365	-1.8866	0.01033	0.023405	1316.5584	0.52599	2212.9783	0.56794	936844.625	-1.2458	6535.9443	-0.18638	405.0214	-2.399	351.0296	-2.4866	0.010003	-0.008261	-0.9943	17571854	-1.3602
002	2019-09-02t0144	1567406763.9	adult	153.8893	102.0003	-165.9676	1919.533	-0.85342	533.5374	-0.048782	439.3729	0.22933	0.010304	-0.001511	1115.0441	-0.43938	1365.6028	-1.1111	1087349.25	-0.047573	7585.7417	0.28435	451.5048	-1.3453	400.9556	-1.1361	0.010005	-0.0063601	-0.59979	20216580	-0.63701
002	2019-09-02t0544	1567421163.44	adult	157.8892	106.0001	-161.9677	3116.9753	0.27761	481.6949	-0.91376	343.1375	-1.5344	0.010304	-0.0014485	1407.1343	1.0006	2101.1733	0.38305	981694.125	-0.91151	7165.7969	0.10351	428.405	-1.9336	375.0335	-1.9159	0.010002	-0.0093115	-0.28019	19573394	-0.84783
002	2019-09-02t0944	1567435563.52	adult	161.8892	110.0002	-157.9677	5281.29	2.3278	598.9683	0.98703	455.2875	0.44191	0.010299	-0.0063575	1524.2116	1.5782	2217.2599	0.6327	1221296.25	0.99135	6992.5645	0.034778	477.0777	-0.84489	421.5287	-0.68134	0.010012	-0.00010978	-0.35547	20967086	-0.4984
002	2019-09-02t1344	1567449963.55	adult	165.8892	114.0002	-153.9677	3419.2341	0.59659	495.3531	-0.72071	359.9459	-1.2973	0.010289	-0.016236	1472.6428	1.3368	2441.9062	1.0939	1011015.5625	-0.70678	6226.0811	-0.29587	450.5386	-1.4822	398.9309	-1.339	0.010016	0.0039921	-0.74602	20377412	-0.68512
002	2019-09-02t1744	1567464363.62	adult	169.8893	118.0002	-149.9676	2501.3472	-0.2545	517.1485	-0.38214	376.7929	-1.0305	0.010309	0.0037268	1471.5907	1.3375	2039.4056	0.307	1053431.5	-0.38475	3833.8738	-1.3521	439.5024	-1.7469	388.1216	-1.6591	0.010021	0.0092504	-0.79554	19078362	-1.0448
002	2019-09-02t2144	1567478763.29	adult	173.8892	122.0001	-145.9677	4472.9014	1.6143	593.9272	0.84397	443.1701	0.118	0.010289	-0.016113	1561.5425	1.7645	2511.1333	1.247	1212205.375	0.85755	6085.2021	-0.32768	502.0198	-0.42136	445.9279	-0.20957	0.010008	-0.0038127	-0.53609	20867458	-0.60697
002	2019-09-03t0144	1567493163.42	adult	177.8892	126.0001	-141.9677	5125.9277	2.2407	494.8289	-0.77953	349.2596	-1.6022	0.010299	-0.0061006	1462.8725	1.3021	2147.8981	0.54422	1008956.25	-0.77367	5650.6348	-0.50511	477.8466	-0.9734	429.6234	-0.68358	0.01001	-0.002249	-0.54884	21959916	-0.3604
002	2019-09-03t0544	1567507563.81	adult	181.8893	130.0002	-137.9676	2110.9153	-0.59762	476.7895	-1.0958	351.1226	-1.6164	0.010309	0.0039385	1158.8574	-0.099699	1487.6491	-0.73086	971220.1875	-1.0973	5372.5332	-0.61297	457.1346	-1.4277	413.3758	-1.1381	0.01002	0.0083843	-0.90167	21168072	-0.57635
002	2019-09-03t0944	1567521963.56	adult	185.8892	134.0002	-133.9677	3276.8069	0.51264	499.9117	-0.74145	337.8622	-1.8997	0.010314	0.0090109	1567.7663	1.7833	2397.6356	1.0489	1017820.3125	-0.74778	5319.1851	-0.62136	465.7148	-1.278	417.0634	-1.0897	0.010013	0.0010582	-0.61116	21069404	-0.62106
002	2019-09-03t1344	1567536363.47	adult	189.8892	138.0001	-129.9677	5022.356	2.1731	590.8667	0.71684	469.746	0.45235	0.010299	-0.0058603	1355.9876	0.82238	2102.8462	0.48794	1204777.25	0.72123	5970.9229	-0.31334	460.0201	-1.4106	419.3025	-1.0769	0.010012	7.8658e-05	-1.1572	21227168	-0.60399
002	2019-09-03t1744	1567550763.74	adult	193.8893	142.0002	-125.9676	6193.7266	3.2915	640.0355	1.5015	474.3514	0.50041	0.010274	-0.030633	1755.0954	2.6245	2677.3794	1.6059	1308232.625	1.531	6193.7266	-0.19922	474.069	-1.1655	426.7918	-0.94436	0.010018	0.0057342	-0.85682	21768302	-0.5014
002	2019-09-03t2144	1567565163.45	adult	197.8892	146.0001	-121.9677	3798.7617	1.0271	604.6096	0.90714	459.9238	0.20084	0.010345	0.03914	1647.3386	2.1452	2501.5891	1.2775	1227357.375	0.86774	7021.8325	0.18566	449.4686	-1.646	411.5058	-1.3375	0.010006	-0.0061725	-0.93258	21067494	-0.67448
002	2019-09-04t0144	1567579563.64	adult	201.8893	150.0002	-117.9676	4163.646	1.38	620.7257	1.1592	486.5506	0.65931	0.010309	0.0040823	1563.2602	1.7801	2209.6608	0.72745	1264418.25	1.1534	4163.646	-1.0941	491.8839	-0.90204	454.0151	-0.42829	0.010004	-0.0079474	-0.97265	23354646	-0.19708
002	2019-09-04t0544	1567593964.01	adult	205.8894	154.0003	-113.9675	4900.8804	2.0896	579.551	0.46976	456.0761	0.06402	0.010289	-0.015852	1315.5513	0.69403	1893.0863	0.13146	1182863.5	0.48397	5354.1191	-0.54688	475.5928	-1.2279	439.2689	-0.81008	0.01	-0.011733	-1.1526	22684824	-0.3586
002	2019-09-04t0944	1567608363.52	adult	209.8892	158.0002	-109.9677	5687.0537	2.8466	606.5518	0.90784	457.6319	0.062301	0.010294	-0.010879	1520.8087	1.6226	2262.015	0.85637	1237365.625	0.91735	6810.9736	0.12248	499.0232	-0.85003	448.2343	-0.66321	0.010016	0.0039686	-0.87639	23217052	-0.26431
002	2019-09-04t1344	1567622764	adult	213.8894	162.0003	-105.9675	3467.2595	0.73583	614.696	1.0356	467.0596	0.2102	0.010309	0.0040783	1518.9297	1.6292	2211.3289	0.77229	1252135.75	1.0301	6953.938	0.19968	513.0297	-0.64583	459.5126	-0.46801	0.010016	0.004168	-0.65697	24226804	-0.074745
002	2019-09-04t1744	1567637164.56	adult	217.8895	166.0005	-101.9674	2957.448	0.25548	587.1523	0.56921	452.1773	-0.10068	0.010299	-0.0058542	1587.559	1.9473	2285.2911	0.92893	1197203.625	0.57407	5619.2793	-0.39255	496.102	-0.97352	440.6372	-0.9287	0.010007	-0.0056015	-0.59634	24342732	-0.070335
002	2019-09-05t0920	1567693302.6	adult	233.4834	181.5943	-86.3735	2421.8411	-0.21817	570.122	0.28718	484.0688	0.43857	0.010309	0.0041205	1125.3625	-0.0041929	1451.9908	-0.62922	1161338.5	0.28265	7722.4702	0.61376	520.7822	-0.69461	454.023	-0.80797	0.010007	-0.005673	-0.44405	25605818	0.12296
002	2019-09-05t1320	1567707707.96	adult	237.4849	185.5958	-82.372	2626.042	-0.01291	500.1257	-0.90826	401.1596	-1.2194	0.010289	-0.015821	1067.0382	-0.24033	1550.2278	-0.42243	1020756.625	-0.8937	7774.3174	0.64916	516.371	-0.80131	447.5466	-0.98918	0.010011	-0.0010394	-0.39901	25428690	0.073434
002	2019-09-05t1720	1567722108.72	adult	241.4851	189.5961	-78.3718	3116.8896	0.46881	514.6136	-0.6653	405.762	-1.1595	0.010294	-0.010895	1289.665	0.77407	1912.6719	0.30872	1049811.75	-0.6549	5418.5288	-0.4403	510.1241	-0.93579	435.05	-1.2972	0.010006	-0.0066678	-0.13749	24778256	-0.066086
002	2019-09-05t2120	1567736510.65	adult	245.4857	193.5966	-74.3713	4420.4448	1.7358	515.3392	-0.65726	408.1179	-1.1436	0.010294	-0.010938	1214.6092	0.46405	1804.8271	0.11215	1051291.875	-0.6467	11305.9424	2.3267	535.3723	-0.56554	446.2493	-1.1017	0.010004	-0.008414	0.050835	25152862	-0.0079588
002	2019-09-06t0120	1567750907.71	adult	249.4848	197.5958	-70.3721	3436.0422	0.79877	549.2574	-0.073143	440.47	-0.52096	0.010289	-0.015948	1278.0535	0.77273	2322.8806	1.1632	1121034.5	-0.058258	9438.1445	1.4646	541.2552	-0.50788	456.1991	-0.93374	0.010012	-7.9777e-05	0.12479	24867428	-0.075302
002	2019-09-06t0520	1567765303.78	adult	253.4837	201.5947	-66.3732	3761.5203	1.1254	551.9628	-0.026969	473.1863	0.11866	0.010279	-0.025909	1097.9274	-0.010446	1742.6869	0.021542	1127660	-0.0025735	10520.373	1.9896	540.5722	-0.55415	461.5129	-0.86433	0.010015	0.0022241	0.23586	26449656	0.20845
002	2019-09-06t0920	1567779704.09	adult	257.4838	205.5948	-62.3731	3693.741	1.0721	527.2901	-0.45967	441.2506	-0.55791	0.010289	-0.016022	1138.9215	0.19776	1679.1521	-0.089763	1076199.125	-0.44434	9505.7832	1.5246	556.6458	-0.33851	469.628	-0.73634	0.010012	-0.0004858	0.14672	26854260	0.26908
002	2019-09-06t1319	1567794055.29	adult	261.4703	209.5812	-58.3866	1401.5828	-1.1429	551.938	-0.027883	494.2467	0.51085	0.010375	0.069074	998.4589	-0.41241	1286.4689	-0.86881	1117122.625	-0.093598	6939.4834	0.31731	571.9146	-0.13823	491.2205	-0.32633	0.01001	-0.0019529	0.29028	27594878	0.39106
002	2019-09-06t1719	1567808456.18	adult	265.4705	213.5815	-54.3864	3417.0198	0.8276	497.0827	-0.9982	422.9316	-0.99197	0.010375	0.069042	1018.5663	-0.29868	1647.544	-0.12126	1006095.3125	-1.0553	9254.873	1.4346	559.4492	-0.36671	469.0446	-0.83278	0.010009	-0.0028573	0.36691	27163496	0.29686
002	2019-09-06t1742	1567809845.37	adult	265.8564	213.9673	-54.0005	3976.2607	1.3734	486.8736	-1.1793	418.1931	-1.0935	0.010375	0.069039	957.814	-0.57184	1551.0033	-0.31629	985432.25	-1.2348	10079.2354	1.8305	551.8368	-0.48695	462.9669	-0.96379	0.010009	-0.0034951	0.30847	26850724	0.23824
002	2019-09-06t2142	1567824248.02	adult	269.8571	217.9681	-49.9998	3531.9255	0.9533	534.3564	-0.33947	475.1479	0.072088	0.010375	0.069007	1006.3203	-0.32902	1526.196	-0.35155	1081537.5	-0.40289	9358.2793	1.501	564.5539	-0.32723	474.8637	-0.75693	0.010002	-0.010025	0.25419	26753644	0.20691
002	2019-09-07t0142	1567838645.28	adult	273.8564	221.9673	-46.0005	3299.4712	0.73902	532.5811	-0.37154	474.0736	0.028502	0.010375	0.068973	985.8147	-0.39946	1455.5216	-0.48149	1077944.125	-0.4349	9568.7012	1.6187	570.6874	-0.26916	478.0512	-0.73185	0.010012	-9.4797e-05	0.43515	26960416	0.23112
002	2019-09-07t0542	1567853045.72	adult	277.8565	225.9674	-42.0004	3132.7896	0.58859	542.2574	-0.1977	485.2323	0.2454	0.010375	0.068938	989.8487	-0.35794	1511.7238	-0.3502	1097529	-0.26298	9849.9062	1.7721	579.5424	-0.17077	487.2591	-0.5816	0.010007	-0.0057901	0.52484	27220526	0.26483
002	2019-09-07t0942	1567867445.28	adult	281.8564	229.9673	-38.0005	2552.2473	0.031162	539.6431	-0.24379	494.2983	0.42108	0.010375	0.068901	878.9732	-0.84478	1382.6851	-0.60284	1092237.625	-0.3089	8937.8369	1.3447	585.608	-0.11517	489.3717	-0.57874	0.010003	-0.0097325	0.63532	26228210	0.075232
002	2019-09-07t1342	1567881845.41	adult	285.8564	233.9674	-34.0005
002	2019-09-07t1742	1567896245.22	adult	289.8564	237.9673	-30.0005
002	2019-09-07t2142	1567910645.5	adult	293.8564	241.9674	-26.0005
002	2019-09-08t0142	1567925045.18	adult	297.8564	245.9673	-22.0005
002	2019-09-08t0542	1567939445.18	adult	301.8564	249.9673	-18.0005
002	2019-09-08t0942	1567953845.12	adult	305.8563	253.9673	-14.0006
002	2019-09-08t1342	1567968247.02	adult	309.8569	257.9678	-10
002	2019-09-08t1742	1567982646.67	adult	313.8568	261.9677	-6.0001
002	2019-09-08t2142	1567997048.63	adult	317.8573	265.9682	-1.9996
002	2019-09-09t0142	1568011445.68	dead	321.8565	269.9674	1.9996
003	2019-08-26t1357	1566845966.21	larva	0	-49.7782	-189.7785
003	2019-08-26t1744	1566859567.61	larva	3.7782	-46	-186.0003
003	2019-08-26t2144	1566873968.17	larva	7.7783	-41.9999	-182.0001
003	2019-08-27t0144	1566888367.27	larva	11.7781	-38.0001	-178.0004
003	2019-08-27t0544	1566902767.76	larva	15.7782	-34	-174.0002
003	2019-08-27t0944	1566917167.44	larva	19.7781	-30.0001	-170.0003
003	2019-08-27t1344	1566931567.45	larva	23.7781	-26.0001	-166.0003
003	2019-08-27t1744	1566945967.77	larva	27.7782	-22	-162.0002
003	2019-08-27t2144	1566960367.56	larva	31.7782	-18	-158.0003
003	2019-08-28t0144	1566974767.78	larva	35.7782	-14	-154.0002	1082.6001	-1.0251	363.2147	-0.73569	307.9147	-0.32638	0.010375	0.066138	794.2089	-1.0674	982.7966	-1.2112	735146.5	-0.76763	3501.551	-0.48513	444.9601	0.25257	326.9393	-0.092755	0.01001	-0.015405	-0.21106	7468211	-0.59392
003	2019-08-28t0544	1566989167.51	larva	39.7781	-10	-150.0003	2330.9805	-0.071757	439.9563	0.19012	360.2096	0.33934	0.010375	0.066426	1019.802	0.10686	1658.8226	-0.094328	890471.5	0.15088	5104.0596	0.52654	422.1076	-0.032688	303.4545	-0.53234	0.010014	-0.0092782	0.88518	11422654	0.66257
003	2019-08-28t0944	1567003567.95	larva	43.7783	-5.9999	-146.0002	1724.9932	-0.58235	446.8457	0.16661	375.9545	0.49655	0.010375	0.066706	932.7238	-0.52639	1410.1509	-0.56605	904415.625	0.12627	4577.6392	0.10002	414.8836	-0.11855	341.1317	0.040537	0.010013	-0.0090761	0.57637	11766930	0.49021
003	2019-08-28t1344	1567017967.68	larva	47.7782	-2	-142.0003	4001.3076	1.2069	420.3607	-0.32012	325.5562	-0.304	0.010375	0.06698	1046.5303	-0.032373	1629.4822	-0.22862	850810.125	-0.3585	10540.1602	4.0144	475.657	0.78463	382.7264	0.71459	0.01003	0.0090327	1.6063	14890444	1.3893
003	2019-08-28t1744	1567032367.66	adult	51.7782	2	-138.0003	4899.0732	1.907	488.3662	0.5115	352.8405	0.020245	0.010375	0.067249	1325.2054	1.3183	2932.8752	2.0064	988453.1875	0.46633	8533.4277	2.5825	462.7269	0.63063	380.8689	0.64684	0.010003	-0.017196	1.1097	15728086	1.4047
003	2019-08-28t2144	1567046767.89	adult	55.7782	6.0001	-134.0002	4570.6558	1.6235	496.836	0.51585	380.724	0.3613	0.010375	0.067515	1159.7854	0.29916	2196.0361	0.68204	1005596	0.46935	6833.1611	1.3683	366.8724	-0.85234	306.2016	-0.77767	0.010013	-0.0059887	0.4138	14912263	0.80595
003	2019-08-29t0144	1567061167.76	adult	59.7782	10	-130.0002	2184.1997	-0.33515	391.8816	-1.0947	294.6757	-1.0072	0.010375	0.067776	982.0749	-0.73906	1408.4811	-0.74517	793168.375	-1.1318	4923.1074	0.034765	364.8963	-0.91271	316.8671	-0.66118	0.010013	-0.0046556	-0.62028	15669743	0.80299
003	2019-08-29t0544	1567075568.4	adult	63.7784	14.0002	-126.0001	3481.4104	0.69503	478.9423	0.027156	376.0715	0.14629	0.010375	0.068032	1097.1136	-0.26943	1631.6925	-0.39325	969379.25	-0.018715	7469.771	1.6067	395.3312	-0.42053	345.5313	-0.18048	0.010006	-0.010461	-0.74211	17343970	1.1338
003	2019-08-29t0944	1567089967.88	adult	67.7782	18.0001	-122.0002	3743.7002	0.8866	481.9382	-0.048738	342.0647	-0.45416	0.010375	0.068276	1331.8382	0.77331	2455.2187	1.0344	975443	-0.095428	5855.7705	0.48516	395.4441	-0.43104	346.7168	-0.23019	0.010001	-0.015101	-0.16406	17516988	0.92103
003	2019-08-29t1344	1567104367.8	adult	71.7782	22	-118.0002	3912.2395	1.0028	444.9158	-0.70868	315.925	-0.94575	0.010375	0.068497	1245.192	0.22749	2084.038	0.33369	900509.625	-0.75222	5456.249	0.15916	403.1443	-0.29468	359.9393	-0.023614	0.010017	0.002529	-0.3227	18190676	0.89428
003	2019-08-29t1744	1567118767.67	adult	75.7782	26	-114.0003	5273.563	2.11	545.0214	0.64696	393.4129	0.20035	0.010375	0.068662	1370.6436	0.71341	2750.7137	1.4963	1103123.25	0.59284	5533.8975	0.14763	392.7684	-0.50317	351.0789	-0.2868	0.010007	-0.0071426	-0.539	17662794	0.46327
003	2019-08-29t2144	1567133168.24	adult	79.7783	30.0002	-110.0001	6509.2925	3.1207	521.8487	0.21533	362.0615	-0.36209	0.010375	0.068741	1379.5961	0.66525	3349.7248	2.5539	1056221.75	0.1629	7550.1421	1.3195	407.7376	-0.22661	359.8793	-0.16474	0.010019	0.0062398	0.24472	17783476	0.30316
003	2019-08-30t0144	1567147568.04	adult	83.7783	34.0001	-106.0002	3686.8909	0.74677	456.273	-0.84854	287.5473	-1.6392	0.010375	0.068791	1535.0649	1.3383	2598.5328	1.1705	923496.5625	-0.89469	8132.7363	1.5459	386.2226	-0.76921	337.0214	-0.81329	0.010013	-0.00027843	0.10168	17088032	-0.10366
003	2019-08-30t0544	1567161967.89	adult	87.7782	38.0001	-102.0002	3445.8088	0.52492	546.2097	0.44678	418.8284	0.45594	0.010375	0.068831	1251.8847	-0.045351	1899.8639	-0.13022	1105528.5	0.39042	9669.1709	2.2878	439.8486	0.30652	390.4263	0.37386	0.010016	0.0034135	0.26974	19893034	0.68474
003	2019-08-30t0944	1567176368.03	adult	91.7783	42.0001	-98.0002	5248.8794	2.0136	544.9882	0.37286	405.6339	0.18645	0.010375	0.068859	1226.5613	-0.19737	2273.7215	0.53889	1103056	0.31602	7971.6011	1.1823	412.0243	-0.43154	365.0033	-0.37723	0.010019	0.0068096	-0.77792	19122046	0.28037
003	2019-08-30t1344	1567190768.15	adult	95.7783	46.0001	-94.0001	4583.2241	1.4427	442.8995	-1.2628	317.061	-1.3403	0.010375	0.068879	1104.274	-0.79608	1782.0279	-0.38947	896428.625	-1.3087	4583.2241	-0.74793	384.4507	-1.1976	336.1615	-1.2478	0.010006	-0.0062243	-0.45176	17212628	-0.48038
003	2019-08-30t1744	1567205169.15	adult	99.7786	50.0004	-89.9999	4115.9937	1.0404	508.1747	-0.2871	374.7804	-0.42632	0.010375	0.068882	1300.9855	0.1339	2279.118	0.53093	1028545.6875	-0.3408	5848.9673	-0.15068	428.0869	-0.33992	375	-0.38681	0.010008	-0.0040024	-0.25886	17793434	-0.40813
003	2019-08-30t2144	1567219568.2	adult	103.7783	54.0001	-86.0001	7907.9302	4.233	466.8615	-0.9731	318.0461	-1.4298	0.010375	0.068864	1169.7877	-0.48689	1980.9442	-0.034518	944927.6875	-1.0225	11419.0186	2.5666	428.3455	-0.48069	379.7043	-0.39886	0.010019	0.006304	-1.0537	19239564	-0.050512
003	2019-08-31t0144	1567233968.59	adult	107.7784	58.0003	-82	2147.7454	-0.64046	447.9744	-1.3033	314.197	-1.5455	0.010375	0.068828	1204.4219	-0.30682	1902.8059	-0.18469	906700.25	-1.3508	8813.8643	1.1656	400.1886	-1.2961	334.8236	-1.7414	0.010012	9.0437e-05	0.28364	17666326	-0.66095
003	2019-08-31t0544	1567248367.76	adult	111.7782	62	-78.0002	6991.374	3.4879	565.0825	0.55465	445.4573	0.65583	0.010375	0.068796	1213.2692	-0.24395	2395.3849	0.76678	1143727	0.49314	6991.374	0.21305	462.4843	0.031565	396.2014	-0.22014	0.010018	0.0052296	0.60229	20267448	0.073425
003	2019-08-31t0944	1567262768.07	adult	115.7783	66.0001	-74.0002	5758.5771	2.4463	548.1113	0.27277	417.1822	0.13774	0.010375	0.068765	1279.877	0.10675	2575.8323	1.1304	1109377.375	0.21283	8609.5234	0.91544	456.1113	-0.26586	393.2538	-0.43019	0.010007	-0.0048896	0.20714	20327512	-0.0012598
003	2019-08-31t1344	1567277168.39	adult	119.7784	70.0002	-70.0001	4338.9756	1.2313	513.731	-0.29403	385.6695	-0.44362	0.010375	0.068738	1292.3061	0.19838	2357.9	0.72114	1039791.625	-0.35027	7572.4731	0.38072	457.5099	-0.37476	388.5155	-0.68984	0.010004	-0.0079336	-0.050716	19161432	-0.45485
003	2019-08-31t1744	1567291567.77	adult	123.7782	74	-66.0002	3344.4524	0.37235	463.7622	-1.1222	354.1139	-1.0327	0.010375	0.068718	1141.8621	-0.51708	1983.6776	-0.001801	938654.6875	-1.1727	5709.9609	-0.50837	471.7606	-0.1649	411.4314	-0.16753	0.010009	-0.0027854	-0.059447	19654018	-0.38098
003	2019-08-31t2144	1567305968.39	adult	127.7784	78.0002	-62.0001	3329.2974	0.36467	513.578	-0.31243	397.6966	-0.3008	0.010375	0.068695	1286.1932	0.23155	1988.2248	0.019875	1039481.875	-0.36912	5342.23	-0.69827	458.278	-0.62264	391.5779	-0.84449	0.010016	0.0038441	-0.047701	19903474	-0.37958
003	2019-09-01t0144	1567320375.23	adult	131.7803	82.0021	-57.9982	4611.0713	1.5125	495.3607	-0.62046	371.19	-0.80424	0.010375	0.068666	1206.9952	-0.13292	2362.1933	0.77977	1002610	-0.67501	5638.1245	-0.58067	484.3094	-0.10445	428.0907	0.087419	0.010022	0.0098969	-0.080066	21069878	-0.093126
003	2019-09-01t0544	1567334775.12	adult	135.7803	86.0021	-53.9982	2936.594	0.033665	465.4767	-1.1218	357.924	-1.0767	0.010375	0.068628	1094.2971	-0.66398	2171.2838	0.41801	942124.9375	-1.1727	5579.3877	-0.6116	427.6055	-1.5896	370.7656	-1.6435	0.010021	0.0087854	-0.59946	18434502	-0.95944
003	2019-09-01t0944	1567349175.27	adult	139.7803	90.0021	-49.9982	4131.4697	1.1245	511.2731	-0.3736	385.4741	-0.62003	0.010375	0.068607	1399.4573	0.88137	2196.7835	0.48754	1034816.75	-0.42995	6558.2129	-0.17843	485.668	-0.26843	420.0092	-0.32766	0.010016	0.0037413	0.096309	20948318	-0.2585
003	2019-09-01t1344	1567363572.75	adult	143.7796	94.0014	-45.9989	5254.8154	2.1702	571.6568	0.61217	446.3362	0.43928	0.010375	0.068606	1251.348	0.17245	2267.8022	0.64861	1157033.375	0.54841	7725.3472	0.34021	512.1722	0.28748	448.0915	0.39134	0.0099998	-0.011968	-0.26656	22587306	0.17019
003	2019-09-01t1744	1567377968.29	adult	147.7784	98.0002	-42.0001	3390.1719	0.48501	531.4174	-0.062037	398.7407	-0.44942	0.010375	0.06863	1408.2859	0.96672	2293.8459	0.71967	1075588.875	-0.12074	6295.8066	-0.29468	490.0956	-0.32489	418.2426	-0.53896	0.010004	-0.0081498	-0.027109	20576664	-0.47277
003	2019-09-01t2144	1567392368.18	adult	151.7783	102.0001	-38.0001	2942.929	0.088573	496.1624	-0.6548	388.2398	-0.67267	0.010375	0.068671	1137.1668	-0.34298	2031.3171	0.21324	1004232.75	-0.70891	6303.7944	-0.28787	502.2976	-0.10533	435.6185	-0.12028	0.010019	0.0075579	-0.2383	22660150	0.07834
003	2019-09-02t0144	1567406768.95	adult	155.7785	106.0004	-33.9999	1938.2223	-0.83058	450.0652	-1.4247	338.8111	-1.5954	0.010375	0.068726	1104.5812	-0.48006	1678.9238	-0.47369	910931.875	-1.4726	5165.6631	-0.78935	462.4689	-1.1115	406.5731	-1.0076	0.01	-0.011718	-0.60823	20857348	-0.47475
003	2019-09-02t0544	1567421168.46	adult	159.7784	110.0002	-30	4098.0371	1.2028	504.8772	-0.54166	386.0247	-0.77945	0.010375	0.068809	1195.9201	-0.017591	2081.6564	0.35107	1021871.375	-0.59652	4666.5669	-1.005	461.8014	-1.1682	401.3658	-1.2018	0.010018	0.0066473	-0.6002	21111712	-0.43947
003	2019-09-02t0944	1567435568.52	adult	163.7784	114.0002	-26	2560.2544	-0.22097	525.3982	-0.22323	438.2784	0.12037	0.010375	0.068872	1096.6868	-0.47775	1610.4258	-0.57193	1063406	-0.2807	6199.0244	-0.31305	477.2469	-0.85742	417.5964	-0.81056	0.010004	-0.007971	-0.73484	21706620	-0.31508
003	2019-09-02t1344	1567449968.62	adult	167.7784	118.0003	-22	2382.1277	-0.37467	487.4277	-0.85754	394.1598	-0.70329	0.010375	0.068927	1080.3431	-0.53485	1759.8321	-0.25596	986553.75	-0.90961	6491.0557	-0.16995	471.5259	-1.0242	409.9224	-1.064	0.01001	-0.0018579	-0.38845	21056462	-0.51855
003	2019-09-02t1744	1567464368.68	adult	171.7785	122.0003	-18	3637.3687	0.82036	517.101	-0.39134	405.7991	-0.53078	0.010375	0.068983	1128.3456	-0.28562	2186.703	0.60311	1046612.375	-0.44736	6824.8184	-0.005099	478.8263	-0.8992	411.4437	-1.0695	0.010021	0.0091575	-0.05639	21311120	-0.48116
003	2019-09-02t2144	1567478768.35	adult	175.7784	126.0002	-14.0001	2275.3298	-0.45242	501.275	-0.66384	425.2016	-0.21972	0.010375	0.069049	964.9524	-1.0317	1509.4078	-0.71264	1014580.625	-0.71762	6872.7939	0.033489	476.7348	-0.97842	410.6583	-1.1356	0.010009	-0.0028796	-0.32657	21433998	-0.47711
003	2019-09-03t0144	1567493168.49	adult	179.7784	130.0002	-10	2291.6128	-0.43026	495.0832	-0.7863	426.4391	-0.23648	0.010375	0.069124	968.6089	-0.98958	1437.344	-0.83691	1002048.375	-0.83947	5534.6953	-0.54897	475.2111	-1.0439	408.899	-1.2268	0.010001	-0.011147	-0.3905	20004960	-0.84726
003	2019-09-03t0544	1567507568.88	adult	183.7785	134.0003	-5.9999	2133.5564	-0.57256	436.4217	-1.761	358.3059	-1.5067	0.010375	0.069206	907.5022	-1.2463	1515.9744	-0.66831	883317.5625	-1.8065	6598.4761	-0.054811	492.7609	-0.72215	426.3692	-0.84053	0.010017	0.0053819	-0.18893	20758540	-0.68389
003	2019-09-03t0944	1567521968.72	adult	187.7785	138.0003	-2	3275.009	0.51465	497.1642	-0.79673	444.6095	0.015376	0.010375	0.06929	845.6509	-1.5027	1317.1579	-1.0383	1006260.375	-0.85054	7232.3394	0.24587	528.8583	-0.052697	455.3972	-0.19331	0.010018	0.0063013	0.60763	22224214	-0.36279
003	2019-09-03t1344	1567536368.56	dead	191.7784	142.0002	2	2862.8459	0.13074	472.1105	-1.2298	411.8018	-0.62161	0.010375	0.069336	829.114	-1.5515	1357.5839	-0.94581	955551.625	-1.2805	7455.6006	0.36096	538.6824	0.080115	468.3517	0.049434	0.010013	0.00056238	0.19237	25985498	0.46447
004	2019-08-26t1357	1566845970.84	egg	-1.8891	-53.7783	-269.7464
004	2019-08-26t1744	1566859572.17	larva	1.8891	-50.0001	-265.9682
004	2019-08-26t2144	1566873972.94	larva	5.8893	-45.9999	-261.968
004	2019-08-27t0144	1566888371.88	larva	9.889	-42.0002	-257.9683
004	2019-08-27t0544	1566902772.41	larva	13.8891	-38	-253.9681
004	2019-08-27t0944	1566917172.14	larva	17.8891	-34.0001	-249.9682
004	2019-08-27t1344	1566931572.22	larva	21.8891	-30.0001	-245.9682
004	2019-08-27t1744	1566945972.56	larva	25.8892	-26	-241.9681
004	2019-08-27t2144	1566960372.26	larva	29.8891	-22.0001	-237.9682
004	2019-08-28t0144	1566974772.49	larva	33.8892	-18	-233.9681	2540.3982	0.13406	374.5394	-0.52266	293.0851	-0.49723	0.010375	0.065999	931.682	-0.1847	1863.9217	0.31709	758067.75	-0.55542	3508.8325	-0.44702	403.8215	-0.29712	296.0174	-0.55956	0.010031	0.0053359	-0.70727	7447680.5	-0.45729
004	2019-08-28t0544	1566989172.26	larva	37.8891	-14.0001	-229.9682	2139.7288	-0.20921	445.0994	0.31636	378.149	0.62524	0.010375	0.066292	896.8037	-0.53499	1707.5865	0.0089969	900881.25	0.27688	6194.6372	1.2974	568.6696	1.9342	372.6042	0.62382	0.01001	-0.014082	2.2362	9487114	0.046005
004	2019-08-28t0944	1567003572.72	larva	41.8892	-10	-225.9681	2211.8865	-0.18128	514.7263	1.1563	414.7369	1.0824	0.010375	0.066575	1115.7719	0.57052	1870.2692	0.24868	1041806	1.11	4174.0015	-0.13803	590.462	2.3222	430.7658	1.5643	0.010065	0.041745	0.89208	8741199	-0.54646
004	2019-08-28t1344	1567017972.41	larva	45.8891	-6	-221.9681	4807.2163	1.86	361.8577	-1.0739	240.6152	-1.4967	0.010375	0.066851	1016.8925	-0.13	2587.0141	1.4518	732400	-1.1067	6451.9531	1.3186	422.9063	0.0033853	350.2891	0.17119	0.010017	-0.0045431	0.28754	11483174	0.22347
004	2019-08-28t1744	1567032372.4	larva	49.8891	-2	-217.9682	2069.6077	-0.35395	408.9995	-0.54302	286.7494	-0.91281	0.010375	0.067122	1181.8589	0.62464	1694.9208	-0.13677	827815.0625	-0.58059	5088.501	0.33022	350.518	-1.0655	290.2747	-0.94281	0.010005	-0.016018	-0.77526	12787949	0.43058
004	2019-08-28t2144	1567046772.75	adult	53.8892	2	-213.9681	1300.2939	-1.0043	435.3862	-0.29517	345.6045	-0.12599	0.010375	0.06739	958.884	-0.69386	1155.8522	-1.1226	881221.75	-0.33566	2962.7803	-1.1513	372.1033	-0.7597	311.6184	-0.63946	0.010018	-0.0013994	-0.76525	12294293	-0.039222
004	2019-08-29t0144	1567061172.64	adult	57.8892	6	-209.9681	3902.4619	1.0716	516.2495	0.73063	386.1821	0.40579	0.010375	0.067653	1298.4727	0.94418	2746.9041	1.6326	1044889	0.682	4258.9336	-0.36533	360.289	-0.97296	305.7524	-0.83173	0.010017	-0.0017077	-0.45403	12912757	-0.083022
004	2019-08-29t0544	1567075573.18	adult	61.8894	10.0002	-205.9679	2852.7957	0.19407	553.4311	1.149	433.9213	1.059	0.010375	0.067912	1207.0829	0.34132	1705.8089	-0.24213	1120144.5	1.0962	6500.7935	1.0201	421.9528	0.035575	373.6729	0.40232	0.010008	-0.0095629	-0.1766	17876874	1.4612
004	2019-08-29t0944	1567089972.66	adult	65.8892	14	-201.9681	2168.103	-0.39367	388.6636	-1.3382	271.4369	-1.5003	0.010375	0.068163	1135.8494	-0.13708	1761.4869	-0.18444	786655.125	-1.3755	5684.1274	0.41132	369.8124	-0.88004	326.9294	-0.59551	0.01001	-0.0065121	-0.83568	15516958	0.33065
004	2019-08-29t1344	1567104372.52	adult	69.8892	18	-197.9681	5533.9155	2.3497	435.7248	-0.78405	303.7345	-1.0939	0.010375	0.068397	1141.2951	-0.22339	2541.2018	1.1702	881907	-0.82646	5533.9155	0.24091	343.6144	-1.4062	296.5184	-1.3267	0.010001	-0.014025	-0.9928	17144298	0.6479
004	2019-08-29t1744	1567118772.49	adult	73.8892	22	-193.9681	6567.7847	3.1909	544.3344	0.6862	386.3266	0.1192	0.010375	0.068594	1343.1771	0.63724	3207.4649	2.3343	1101732.875	0.63246	6567.7847	0.82588	369.606	-0.95675	329.3505	-0.72963	0.010004	-0.0098821	-0.3451	16994486	0.34183
004	2019-08-29t2144	1567133173.04	adult	77.8893	26.0001	-189.968	3383.4192	0.52793	572.1895	1.0069	442.4132	0.95481	0.010375	0.068699	1296.4958	0.31777	2283.8877	0.63909	1158111.625	0.94961	7325.2451	1.2162	440.0905	0.44766	396.0711	0.69422	0.010025	0.011505	-0.19008	15979246	-0.22144
004	2019-08-30t0144	1567147572.84	adult	81.8893	30.0001	-185.968	5301.5713	2.1064	482.9106	-0.40195	337.0734	-0.79817	0.010375	0.068755	1272.0621	0.13468	2238.1764	0.52932	977411.125	-0.45063	5301.5713	-0.10667	384.7281	-0.77143	345.658	-0.55947	0.010019	0.0059294	-1.4945	17740584	0.2049
004	2019-08-30t0544	1567161972.71	adult	85.8892	34	-181.9681	1616.8374	-0.99113	460.7473	-0.81426	346.3757	-0.70822	0.010375	0.068798	1106.5081	-0.70076	1392.9939	-1.0421	932552.4375	-0.86112	6097.0791	0.28089	371.2352	-1.1661	325.8227	-1.1562	0.010017	0.003683	-0.25182	17715714	0.033527
004	2019-08-30t0944	1567176372.83	adult	89.8893	38.0001	-177.968	2030.6677	-0.66603	530.4749	0.18397	385.0425	-0.12727	0.010375	0.068831	1333.0071	0.3319	1815.3997	-0.29383	1073681.25	0.12904	5819.6025	0.033526	388.4081	-0.90874	347.8254	-0.74774	0.010015	0.0023361	-0.5756	18111472	0.017619
004	2019-08-30t1344	1567190773.05	adult	93.8893	42.0001	-173.968	2332.6584	-0.43232	582.3879	0.93609	473.0921	1.2861	0.010375	0.068856	1326.6893	0.27705	1893.1652	-0.17061	1178753.25	0.87484	7487.7905	0.85307	434.3846	-0.00018196	385.4523	0.071057	0.010011	-0.0017151	0.39686	19265824	0.26287
004	2019-08-30t1744	1567205174.13	adult	97.8896	46.0004	-169.9677	2438.3452	-0.36058	551.3596	0.41518	453.8522	0.92357	0.010375	0.068871	1303.7397	0.15663	1966.0709	-0.049317	1115951.75	0.35686	6358.7109	0.1538	417.8987	-0.51042	368.0891	-0.50113	0.010021	0.0088021	-0.36549	19265966	0.13414
004	2019-08-30t2144	1567219573.15	adult	101.8893	50.0002	-165.9679	1973.0402	-0.7671	544.2625	0.27182	455.0564	0.90461	0.010375	0.06887	1033.6953	-1.1345	1444.1942	-1.0427	1101587.25	0.21382	7695.4761	0.75348	417.9296	-0.65392	375.1158	-0.45307	0.010015	0.002976	-0.41401	19570808	0.11442
004	2019-08-31t0144	1567233973.51	adult	105.8894	54.0003	-161.9678	3619.4419	0.6119	565.813	0.58965	434.9521	0.528	0.010375	0.068851	1314.8833	0.22195	2412.5918	0.7881	1145205.5	0.52874	5015.3477	-0.65964	449.5891	-0.058666	402.101	0.1306	0.010005	-0.0077862	0.42625	20626696	0.34423
004	2019-08-31t0544	1567248372.71	adult	109.8892	58	-157.9681	1973.1293	-0.79525	565.8011	0.57399	430.2951	0.41344	0.010375	0.068821	1304.4995	0.19054	1792.0644	-0.39548	1145181.5	0.51264	3455.293	-1.4582	440.8946	-0.40947	390.7082	-0.30358	0.010008	-0.0039452	-0.10572	20484404	0.19326
004	2019-08-31t0944	1567262772.96	adult	113.8893	62.0001	-153.968	2593.8669	-0.27374	561.4539	0.49348	453.1438	0.77392	0.010375	0.068787	1029.1669	-1.1284	1805.0577	-0.36932	1136382.75	0.4322	7179.4902	0.27826	434.9866	-0.6979	392.1071	-0.3954	0.010017	0.0045194	-0.69385	21191676	0.31992
004	2019-08-31t1344	1567277173.27	adult	117.8894	66.0002	-149.9679	3510.5376	0.514	535.0104	0.056847	365.0435	-0.78405	0.010375	0.068753	1624.3515	1.8152	2640.6223	1.2676	1082861.125	-0.0017105	6264.5435	-0.1987	448.884	-0.50956	395.9308	-0.41748	0.010014	0.0022317	0.51131	20439486	-0.009529
004	2019-08-31t1744	1567291572.64	adult	121.8892	70	-145.9681	1567.0559	-1.1757	478.7943	-0.87027	361.0517	-0.89286	0.010375	0.068725	1094.3925	-0.7649	1378.7198	-1.1957	969079.6875	-0.92244	5758.5176	-0.46775	433.6657	-1.0191	382.7436	-0.91142	0.010003	-0.0087636	-0.64562	20288616	-0.14178
004	2019-08-31t2144	1567305973.28	adult	125.8894	74.0002	-141.9679	2103.6079	-0.71203	629.296	1.5923	557.7802	2.5334	0.010375	0.068702	1187.3546	-0.27586	1747.6085	-0.46065	1273695	1.5217	6854	0.0036893	458.7725	-0.54263	396.716	-0.6385	0.010016	0.0043765	-0.055011	20610812	-0.12169
004	2019-09-01t0144	1567320381.19	adult	129.8916	78.0024	-137.9657	2049.1123	-0.76241	549.6543	0.27689	443.2038	0.48582	0.010375	0.068673	1193.0064	-0.21761	1789.0984	-0.36661	1112500.25	0.2158	5019.335	-0.84832	454.7924	-0.76395	403.2374	-0.56584	0.010006	-0.0057164	-0.75897	21043700	-0.064087
004	2019-09-01t0544	1567334780.79	adult	133.8915	82.0023	-133.9658	3936.3228	0.92288	481.5189	-0.85387	335.6142	-1.4562	0.010375	0.068642	1342.4601	0.55773	2281.335	0.62914	974594.25	-0.90669	7011.1226	0.034892	450.1475	-0.99036	399.0747	-0.78854	0.010016	0.0041986	-0.60038	18740992	-0.83782
004	2019-09-01t0944	1567349180.95	adult	137.8915	86.0023	-129.9658	1285.9099	-1.4486	508.3245	-0.41872	443.2444	0.42747	0.010375	0.068615	997.882	-1.1265	1149.9481	-1.6123	1028848.8125	-0.47475	4136.646	-1.2592	457.8593	-0.90227	410.7381	-0.55088	0.010009	-0.0024614	-1.4607	19578062	-0.64346
004	2019-09-01t1344	1567363578.16	adult	141.8907	90.0016	-125.9666	1955.2472	-0.84226	494.0866	-0.66116	387.9514	-0.59356	0.010375	0.068603	1110.4883	-0.53666	1644.7895	-0.60622	1000031.3125	-0.71534	7215.1904	0.11345	444.5897	-1.3122	395.6492	-1.0689	0.01	-0.011759	-1.3394	20095454	-0.543
004	2019-09-01t1744	1567377973.24	adult	145.8894	94.0002	-121.9679	1391.2406	-1.3539	524.5739	-0.16898	476.7621	0.97012	0.010375	0.068616	1013.0185	-0.98944	1242.0394	-1.3942	1061737.5	-0.22685	1961.6162	-2.224	451.1837	-1.2278	408.6673	-0.77609	0.010012	0.00040079	-1.5029	20819418	-0.37962
004	2019-09-01t2144	1567392373.2	adult	149.8894	98.0002	-117.9679	1601.6465	-1.1564	567.4355	0.52309	470.8812	0.83177	0.010375	0.06865	1145.47	-0.31295	1456.2505	-0.94778	1148489.5	0.45982	2332.7295	-2.0549	454.8305	-1.2071	403.3784	-1.0001	0.01	-0.011499	-1.2791	20921748	-0.39649
004	2019-09-02t0144	1567406773.93	adult	153.8896	102.0004	-113.9677	3206.7756	0.34239	548.2148	0.19208	415.6136	-0.19817	0.010375	0.068698	1368.2846	0.79657	2160.7678	0.48319	1109586.875	0.1313	5993.2192	-0.42367	470.4637	-0.89621	410.8601	-0.857	0.010018	0.0060256	-0.182	22260458	-0.061414
004	2019-09-02t0544	1567421173.44	adult	157.8894	106.0002	-109.9679	1727.5601	-1.0208	490.1644	-0.77506	387.2959	-0.74165	0.010375	0.068761	1064.7606	-0.66219	1433.5658	-0.95505	992092.6875	-0.82806	6283.6167	-0.28898	467.4399	-1.0217	417.6478	-0.73033	0.010016	0.0042905	-0.91697	23054602	0.11128
004	2019-09-02t0944	1567435573.46	adult	161.8894	110.0002	-105.9679	3336.4792	0.50203	511.0934	-0.44824	369.7986	-1.0884	0.010375	0.06883	1289.3343	0.44397	2191.7875	0.58177	1034453	-0.50384	4931.1748	-0.88336	449.8619	-1.4692	390.0697	-1.5406	0.01002	0.0087086	-0.40617	20920830	-0.51086
004	2019-09-02t1344	1567449973.64	adult	165.8895	114.0003	-101.9678	2085.3191	-0.6589	588.3742	0.79369	480.7275	0.85918	0.010375	0.068894	1286.5569	0.44458	1732.8582	-0.31712	1190869.375	0.72762	4471.4214	-1.0788	480.1983	-0.81627	423.3146	-0.68723	0.01002	0.0086092	-0.69233	20798350	-0.57421
004	2019-09-02t1744	1567464373.68	adult	169.8895	118.0003	-97.9678	3925.9231	1.088	521.9428	-0.30435	392.7836	-0.7454	0.010375	0.068954	1218.0698	0.1321	2292.8114	0.80828	1056412.25	-0.36106	5252.2793	-0.71773	493.4987	-0.5623	423.1686	-0.74241	0.010015	0.0030309	0.38724	22766080	-0.094647
004	2019-09-02t2144	1567478773.36	adult	173.8894	122.0002	-93.9679	1240.9957	-1.4322	571.0884	0.47419	513.6536	1.3771	0.010375	0.069016	966.8556	-1.0355	1120.8131	-1.4854	1155883	0.41081	2249.4778	-2.047	528.5974	0.14743	461.5905	0.192	0.010017	0.0056533	-0.73221	20948842	-0.5865
004	2019-09-03t0144	1567493173.59	adult	177.8895	126.0003	-89.9678	3558.5476	0.76193	526.7585	-0.2626	404.6797	-0.60818	0.010375	0.069088	1219.4141	0.16756	2509.017	1.25	1066159.125	-0.31994	5703.0537	-0.48158	501.2191	-0.4852	429.8036	-0.67905	0.010011	-0.0010757	0.44313	23782346	0.087031
004	2019-09-03t0544	1567507573.96	adult	181.8896	130.0004	-85.9677	1201.429	-1.4569	505.9934	-0.62173	432.0374	-0.15646	0.010375	0.069166	982.7329	-0.91188	1122.0544	-1.4425	1024130.625	-0.6765	4531.0723	-0.9909	481.9572	-0.92333	421.6375	-0.93444	0.010016	0.0041037	-0.44351	21364678	-0.52926
004	2019-09-03t0944	1567521973.81	adult	185.8895	134.0003	-81.9678	4439.6816	1.6126	579.7712	0.55607	443.1179	0.0062416	0.010375	0.069251	1320.5946	0.65417	2641.4687	1.5217	1173456.875	0.49135	4885.1133	-0.81643	516.6599	-0.26847	444.728	-0.42209	0.010002	-0.010316	0.30345	24898874	0.27561
004	2019-09-03t1344	1567536373.67	adult	189.8895	138.0003	-77.9678	3299.7742	0.54197	607.5981	0.98929	475.7663	0.56183	0.010375	0.069329	1380.1835	0.93197	2553.6153	1.359	1229778.5	0.92074	5681.8125	-0.44337	527.3046	-0.11119	454.8707	-0.23726	0.010019	0.0066574	0.50189	24789644	0.21117
004	2019-09-03t1744	1567550773.97	adult	193.8896	142.0004	-73.9677	1672.21	-0.99421	565.3159	0.28052	484.3105	0.68246	0.010375	0.069375	1085.561	-0.3856	1407.2699	-0.84221	1144199.25	0.21735	2077.5398	-2.0525	521.7514	-0.26778	461.8947	-0.13317	0.010013	0.0012941	-0.67309	21779990	-0.49879
004	2019-09-03t2144	1567565173.67	adult	197.8895	146.0003	-69.9678	2052.0278	-0.63069	506.9292	-0.69575	393.1604	-1.0271	0.010375	0.069349	1159.2111	-0.038135	1695.4832	-0.27453	1026024.75	-0.7514	6451.8071	-0.071403	519.7557	-0.3531	449.8525	-0.46681	0.010017	0.0046117	0.37945	24802744	0.14426
004	2019-09-04t0144	1567579573.88	adult	201.8895	150.0004	-65.9677	5308.1821	2.468	533.3728	-0.27994	387.0089	-1.1824	0.010375	0.06931	1246.7155	0.36928	3093.477	2.4286	1079546.5	-0.33927	5308.1821	-0.57732	547.404	0.098925	477.0432	0.08732	0.010011	-0.0010964	0.23666	21762592	-0.5394
004	2019-09-04t0544	1567593974.24	adult	205.8896	154.0005	-61.9676	1617.9943	-1.0372	603.1805	0.86062	511.8077	1.1017	0.010375	0.069279	1176.894	0.077232	1452.1216	-0.71821	1220837.25	0.79181	2301.6882	-1.9254	587.1234	0.75052	503.3938	0.61253	0.01001	-0.0017583	-0.38928	18064614	-1.3348
004	2019-09-04t0944	1567608373.79	adult	209.8895	158.0003	-57.9678	1001.7625	-1.6202	540.7947	-0.184	477.1077	0.4274	0.010375	0.069283	859.316	-1.3131	941.0527	-1.6907	1094568.375	-0.24473	3755.2139	-1.2583	572.4375	0.43295	491.7953	0.2951	0.01	-0.011865	0.17231	20664422	-0.79495
004	2019-09-04t1344	1567622774.51	adult	213.8897	162.0005	-53.9676	4906.208	2.1076	566.5183	0.23282	440.0447	-0.30006	0.010375	0.069306	1314.0844	0.72252	2187.8673	0.72703	1146633	0.16845	6378.8345	-0.060563	559.7701	0.1599	462.7141	-0.3981	0.010021	0.0092478	1.322	23292592	-0.26612
004	2019-09-04t1744	1567637174.94	adult	217.8898	166.0007	-49.9674	3951.0449	1.2022	501.2334	-0.8675	391.5288	-1.2558	0.010324	0.019086	1139.9152	-0.02864	2018.442	0.41371	1019508.75	-0.88237	5639.7139	-0.38328	544.722	-0.14588	456.5652	-0.58316	0.010013	0.0011667	1.2209	25404748	0.14441
004	2019-09-05t0920	1567693313.04	adult	233.4838	181.5946	-34.3735	2008.0691	-0.61423	474.2299	-1.3427	405.7152	-1.0986	0.010355	0.049189	929.062	-0.87485	1537.0987	-0.46238	961738.25	-1.3797	4656.0186	-0.80762	546.6935	-0.26999	469.8259	-0.46991	0.010015	0.0024578	0.66806	23145912	-0.35781
004	2019-09-05t1320	1567707718.67	adult	237.4853	185.5961	-30.372	2378.0393	-0.25083	468.9099	-1.4415	398.9349	-1.2634	0.010279	-0.025744	898.9513	-0.98743	1631.8767	-0.26166	957983	-1.4191	2515.5693	-1.7981	582.863	0.27829	507.659	0.29206	0.010004	-0.0080136	-0.10481	22256042	-0.54118
004	2019-09-05t1720	1567722119.64	adult	241.4856	189.5964	-26.3717	1570.2583	-1.0183	508.903	-0.76336	461.4242	-0.051074	0.010304	-0.00094391	837.0162	-1.2425	1222.0289	-1.0572	1037144.375	-0.76146	2951.9468	-1.5925	586.3478	0.29089	505.4051	0.19721	0.01002	0.0082092	0.16986	23230516	-0.36332
004	2019-09-05t2120	1567736521.6	adult	245.4861	193.597	-22.3712	1001.3815	-1.559	514.4872	-0.67196	485.5593	0.40997	0.010284	-0.02087	778.4928	-1.4836	911.072	-1.6636	1050583	-0.6527	3630.8635	-1.2717	598.7148	0.44518	515.5264	0.36514	0.010019	0.0067229	0.23013	21453150	-0.71243
004	2019-09-06t0120	1567750918.5	adult	249.4853	197.5961	-18.372	1130.1339	-1.4282	521.9127	-0.54746	482.9717	0.33798	0.010294	-0.010979	795.135	-1.3897	976.0823	-1.5253	1064702	-0.53684	2017.4187	-2.0273	606.045	0.51749	529.8545	0.6211	0.010035	0.022622	-0.23609	8334331	-3.1973
004	2019-09-06t0520	1567765314.34	adult	253.4841	201.5949	-14.3732	864.5967	-1.6783	536.9022	-0.28953	515.1292	0.97257	0.010294	-0.011018	728.1673	-1.6707	804.6951	-1.8598	1095280.375	-0.27901	2521.3911	-1.7886	654.2524	1.2308	551.0426	1.0204	0.010014	0.0021252	0.13737	17704724	-1.4296
004	2019-09-06t0920	1567779714.83	adult	257.4843	205.5951	-10.373	962.5902	-1.5766	546.1935	-0.12847	515.9578	0.97436	0.010299	-0.0060806	783.6077	-1.4023	869.9759	-1.7206	1113688.625	-0.12271	3544.6348	-1.3021	661.2472	1.2914	561.5786	1.1943	0.010015	0.0027735	0.94297	18421024	-1.2982
004	2019-09-06t1319	1567794066.15	adult	261.4707	209.5815	-6.3866	804.1959	-1.7234	524.1646	-0.5169	503.0437	0.69262	0.010304	-0.0011359	712.4214	-1.7044	762.2572	-1.9305	1068247.5	-0.51493	3365.2126	-1.3847	680.8453	1.5468	580.4504	1.5427	0.010003	-0.0090449	0.50247	16675262	-1.6231
004	2019-09-06t1719	1567808467.12	adult	265.471	213.5818	-2.3863	730.9009	-1.7877	518.8075	-0.61378	511.1801	0.84524	0.010279	-0.02601	626.2954	-2.0762	672.1114	-2.1068	1059923.75	-0.58902	4393.1587	-0.89075	691.3687	1.6594	575.7831	1.3979	0.010032	0.019725	1.2744	16815468	-1.598
004	2019-09-06t1742	1567809856.35	adult	265.8569	213.9677	-2.0004	719.9827	-1.7977	508.7721	-0.79167	499.95	0.60979	0.010279	-0.026013	621.7845	-2.095	661.2301	-2.1284	1039421.375	-0.7669	4017.8064	-1.0699	678.6989	1.4602	567.2379	1.2148	0.010003	-0.0098175	1.065	16216831	-1.7076
004	2019-09-06t2142	1567824259.15	dead	269.8577	217.9685	2.0004	807.9366	-1.7048	511.051	-0.75413	494.8829	0.48637	0.010335	0.028768	670.58	-1.8561	743.3009	-1.9542	1038455.625	-0.77807	2854.4768	-1.6259	684.7731	1.5052	584.5675	1.5303	0.010019	0.0069465	0.76509	14899293	-1.9471
005	2019-08-26t1357	1566845975.51	egg	-1.8891	-53.7782	-257.3734
005	2019-08-26t1744	1566859576.81	larva	1.8891	-50.0001	-253.5953
005	2019-08-26t2144	1566873977.74	larva	5.8893	-45.9998	-249.595
005	2019-08-27t0144	1566888376.54	larva	9.889	-42.0002	-245.5953
005	2019-08-27t0544	1566902777.02	larva	13.8891	-38	-241.5952
005	2019-08-27t0944	1566917176.65	larva	17.889	-34.0002	-237.5953
005	2019-08-27t1344	1566931576.92	larva	21.8891	-30.0001	-233.5952
005	2019-08-27t1744	1566945977.18	larva	25.8892	-26	-229.5952
005	2019-08-27t2144	1566960376.89	larva	29.8891	-22.0001	-225.5952
005	2019-08-28t0144	1566974777.16	larva	33.8892	-18	-221.5952	1039.6538	-1.0428	350.2646	-0.85194	266.9411	-0.86235	0.010279	-0.029039	804.1932	-0.94867	920.9763	-1.2948	715590.5	-0.83823	1089.8811	-2.0844	321.436	-1.3721	275.4155	-0.88638	0.010027	0.0014919	-1.8729	6058747.5	-1.0142
005	2019-08-28t0544	1566989176.96	larva	37.8891	-14.0001	-217.5952	1403.8218	-0.78969	370.6357	-0.70078	270.9852	-0.8888	0.010269	-0.038649	987.2497	-0.0092717	1216.3103	-0.83482	757950	-0.68141	4905.875	0.42678	473.8851	0.65689	334.5804	0.0045233	0.010006	-0.017953	0.51057	9755872	0.15228
005	2019-08-28t0944	1567003577.33	larva	41.8892	-10	-213.5951	1627.0757	-0.64524	484.975	0.74695	384.0356	0.64354	0.01033	0.021334	1158.9942	0.81485	1418.8452	-0.53041	985954.125	0.73286	2229.6323	-1.4473	403.2155	-0.2871	322.9897	-0.23976	0.010015	-0.0078597	-0.82258	11152133	0.3941
005	2019-08-28t1344	1567017977.03	larva	45.8891	-6	-209.5952	1150.975	-1.0568	380.5309	-0.81501	288.6258	-0.8022	0.010294	-0.013302	849.8657	-1.0503	996.1734	-1.3071	776283.125	-0.8081	3227.8452	-0.84266	346.3862	-1.1008	282.3118	-0.99945	0.010028	0.0057988	-0.48815	11019238	0.044885
005	2019-08-28t1744	1567032377.02	larva	49.8891	-2	-205.5952	2031.3854	-0.38461	577.2411	1.8072	439.4228	1.3223	0.010304	-0.0030811	1383.4828	1.7096	1726.666	-0.081444	1176417.5	1.8094	3945.7998	-0.4312	432.1779	0.15654	376.0864	0.57909	0.01002	-0.00065385	-0.49935	16605571	1.8808
005	2019-08-28t2144	1567046777.37	adult	53.8892	2	-201.5951	1115.8995	-1.153	427.4646	-0.4067	342.5651	-0.17102	0.010309	0.0021678	875.6696	-1.1318	1006.2177	-1.3848	870745.375	-0.40805	3819.2622	-0.58477	438.0289	0.26556	396.6104	0.91475	0.01001	-0.0090547	-0.33134	17108970	1.7654
005	2019-08-29t0144	1567061177.32	adult	57.8892	6	-197.5951	2230.8354	-0.28337	578.6345	1.616	452.8461	1.4052	0.010294	-0.012503	1435.9147	1.6527	1886.4043	0.11732	1180414.375	1.626	4104.2827	-0.46675	452.0703	0.51395	399.5229	0.93873	0.010016	-0.0019595	-0.179	18368972	1.9346
005	2019-08-29t0544	1567075577.85	adult	61.8894	10.0002	-193.595	3762.0496	0.93503	524.478	0.73474	376.2249	0.18362	0.010294	-0.012245	1571.9225	2.1855	2619.7296	1.3759	1069935	0.74367	3762.0496	-0.75875	356.1474	-1.0783	312.8827	-0.78476	0.01001	-0.007296	-0.6544	14872005	0.36536
005	2019-08-29t0944	1567089977.22	adult	65.8892	14	-189.5952	4047.4807	1.1462	584.0851	1.4812	435.7543	1.0235	0.010294	-0.011995	1527.9805	1.8086	2255.2781	0.69462	1191533.625	1.491	5734.8691	0.44394	406.2674	-0.23297	362.6174	0.12682	0.010021	0.0046763	-0.89208	18405944	1.3695
005	2019-08-29t1344	1567104377.13	adult	69.8892	18	-185.5952	3465.7188	0.64549	472.1282	-0.25439	333.8649	-0.62517	0.010294	-0.011762	1189.1104	0.0097518	1854.859	-0.058379	963141.5	-0.24646	6587.749	0.91146	351.0961	-1.2663	305.4541	-1.1387	0.010012	-0.0033747	-0.41749	17463872	0.7612
005	2019-08-29t1744	1567118777.14	adult	73.8892	22	-181.5952	2623.4509	-0.077183	534.3544	0.5397	392.6406	0.21883	0.010294	-0.011565	1470.3554	1.2476	2083.2428	0.31162	1090083	0.54854	7287.6724	1.2793	446.7302	0.56656	396.9726	0.75475	0.01001	-0.0041158	0.019092	20305674	1.4995
005	2019-08-29t2144	1567133177.77	adult	77.8893	26.0002	-177.595	1725.4264	-0.8515	470.9131	-0.49544	329.5949	-0.85173	0.010294	-0.011462	1212.6138	-0.080958	1544.8952	-0.69742	960662.75	-0.4875	3311.5569	-1.2651	374.4565	-0.90834	335.9003	-0.6803	0.01	-0.013541	-0.82609	18685382	0.71183
005	2019-08-30t0144	1567147577.57	adult	81.8893	30.0001	-173.5951	1453.2828	-1.1043	477.2047	-0.48757	371.5773	-0.23843	0.010294	-0.011406	1070.0425	-0.82196	1307.9992	-1.1632	973497.625	-0.47945	4566.3413	-0.5481	382.2614	-0.82406	340.606	-0.67875	0.010013	-4.7562e-05	-0.76872	19546174	0.82001
005	2019-08-30t0544	1567161977.36	adult	85.8892	34	-169.5951	2671.5229	-0.10979	464.9684	-0.75018	311.9331	-1.2731	0.010289	-0.016331	1392.5487	0.65219	2177.5058	0.39462	949000.625	-0.73862	6941.4082	0.77135	361.5928	-1.3771	326.058	-1.1505	0.01002	0.0066394	-1.5163	16492608	-0.37874
005	2019-08-30t0944	1567176377.49	adult	89.8893	38.0001	-165.5951	1489.663	-1.1184	491.5923	-0.41266	354.6809	-0.62934	0.010294	-0.011329	1124.491	-0.65514	1327.0971	-1.1943	1002848.25	-0.40413	3062.5852	-1.5128	373.8721	-1.2333	341.836	-0.89664	0.010005	-0.0078952	-1.5733	18012038	-0.015573
005	2019-08-30t1344	1567190777.78	adult	93.8893	42.0002	-161.595	2246.5447	-0.5044	526.8492	0.075495	429.8738	0.56699	0.010314	0.0086175	1132.64	-0.64352	1702.2068	-0.52526	1072665	0.068479	5113.144	-0.4329	402.5318	-0.72294	373.951	-0.22056	0.010016	0.0037192	-1.4884	18566778	0.031578
005	2019-08-30t1744	1567205178.85	adult	97.8896	46.0005	-157.5947	3982.627	0.935	586.1891	0.95979	456.5656	0.96898	0.010294	-0.01129	1386.2048	0.54926	2349.1971	0.66768	1195825.75	0.96946	5997.3164	-0.035479	418.0901	-0.50602	371.8127	-0.40504	0.010007	-0.0050498	-0.73742	19217932	0.11838
005	2019-08-30t2144	1567219577.89	adult	101.8894	50.0002	-153.595	1779.2135	-0.93032	480.2021	-0.73831	378.2082	-0.38928	0.010309	0.0036433	1084.3175	-0.89234	1490.8223	-0.95477	978171.75	-0.74072	5298.0674	-0.46424	407.5139	-0.89629	361.93	-0.79908	0.010013	0.0010982	-0.85319	18720376	-0.16232
005	2019-08-31t0144	1567233978.13	adult	105.8894	54.0003	-149.5949	3518.1868	0.52618	523.66	-0.080253	427.4386	0.40065	0.010289	-0.016278	1147.7167	-0.58243	1977.9863	-0.039068	1068790.125	-0.066913	5559.5688	-0.39066	397.9319	-1.2731	351.7699	-1.2115	0.010008	-0.004584	-0.66145	18409922	-0.37073
005	2019-08-31t0544	1567248377.24	adult	109.8892	58	-145.5951	2703.8667	-0.17243	426.7149	-1.6534	313.4482	-1.5822	0.010309	0.0035943	1049.4864	-1.0447	1555.5391	-0.84976	869218.3125	-1.6549	5560.502	-0.44227	424.9246	-0.78837	367.2528	-0.93856	0.01002	0.0079844	0.10125	17556184	-0.74302
005	2019-08-31t0944	1567262777.73	adult	113.8893	62.0001	-141.595	2711.6321	-0.17265	492.3069	-0.62208	393.1329	-0.25961	0.010319	0.013542	1176.9756	-0.40735	1828.8993	-0.32312	1001844.4375	-0.63237	7579.3203	0.46736	419.3985	-1.0708	370.2959	-0.99402	0.010009	-0.0036345	-0.57786	17892798	-0.72597
005	2019-08-31t1344	1567277177.94	adult	117.8894	66.0002	-137.595	3235.3765	0.27607	429.5678	-1.6566	322.7966	-1.5178	0.010294	-0.011407	1106.3988	-0.73017	1873.3015	-0.23131	876318.25	-1.6479	7989.2534	0.60386	459.5289	-0.2529	416.6712	0.15865	0.010008	-0.0045431	-0.61089	20249600	-0.069237
005	2019-08-31t1744	1567291577.27	adult	121.8892	70	-133.5951	4776.27	1.6207	521.4974	-0.17173	409.3573	-0.047465	0.010304	-0.0014844	1245.224	-0.018511	2428.127	0.86914	1062811.625	-0.17045	8998.5713	1.0207	515.7065	0.97161	446.9327	0.88928	0.010003	-0.0096444	0.42585	20313680	-0.13396
005	2019-08-31t2144	1567305978.05	adult	125.8894	74.0002	-129.5949	3920.6885	0.88429	554.722	0.36643	443.4	0.51915	0.010299	-0.0064854	1243.6222	0.00398	2223.8465	0.48204	1131078.25	0.37195	7390.2524	0.24761	475.324	-0.13927	427.7991	0.23988	0.010003	-0.0091514	-0.73474	21050674	0.014559
005	2019-09-01t0144	1567320387.22	adult	129.892	78.0028	-125.5924	2352.498	-0.49367	464.7961	-1.1218	375.1178	-0.71901	0.010289	-0.016455	1070.4244	-0.82865	1897.3342	-0.15141	948648.9375	-1.1087	6105.4629	-0.35793	493.8896	0.19103	441.2259	0.51347	0.010019	0.0071795	-0.11673	21640268	0.11938
005	2019-09-01t0544	1567334786.58	adult	133.8918	82.0026	-121.5926	4401.7275	1.3386	524.2697	-0.14859	399.1519	-0.32688	0.010314	0.0084036	1400.917	0.84903	2395.8451	0.85746	1067413	-0.15572	6898.9731	-0.015461	528.2863	0.91865	448.3416	0.61675	0.010003	-0.0089833	0.7355	20016240	-0.44882
005	2019-09-01t0944	1567349186.43	adult	137.8917	86.0026	-117.5926	3693.8044	0.72078	418.108	-1.9066	313.647	-1.8864	0.010304	-0.0015938	1076.2785	-0.73688	2021.9199	0.12935	852104.125	-1.9042	6814.1313	-0.062129	436.3556	-1.4265	381.479	-1.3874	0.010007	-0.0048032	-0.10993	20537948	-0.35369
005	2019-09-01t1344	1567363583.52	adult	141.8909	90.0018	-113.5934	2104.2869	-0.70681	396.3273	-2.2721	295.2662	-2.2559	0.010289	-0.016525	971.5857	-1.2242	1537.7989	-0.82016	808904	-2.2597	6515.5073	-0.19843	469.3396	-0.71131	410.2061	-0.65272	0.010009	-0.0022765	-0.08316	19787356	-0.6348
005	2019-09-01t1744	1567377977.91	adult	145.8894	94.0002	-109.595	2133.2407	-0.67417	544.4166	0.15763	445.528	0.40823	0.010304	-0.0015927	1213.3218	-0.0025334	1539.2404	-0.79946	1109521	0.15879	5908.2959	-0.46808	494.0058	-0.19468	431.8281	-0.11537	0.010001	-0.010844	-0.18911	22327086	0.062488
005	2019-09-01t2144	1567392377.96	adult	149.8894	98.0002	-105.5949	1345.9926	-1.3923	414.4727	-1.9914	341.796	-1.4929	0.010324	0.018402	913.3214	-1.4513	1196.367	-1.4683	843037.5	-2.0018	7230.292	0.12229	453.7502	-1.2329	399.4844	-1.1107	0.010001	-0.010384	-0.19243	20416036	-0.54198
005	2019-09-02t0144	1567406778.76	adult	153.8896	102.0004	-101.5947	1549.2295	-1.1974	509.944	-0.43597	456.2304	0.53265	0.010319	0.013452	931.0485	-1.3374	1333.7374	-1.175	1037736.0625	-0.44664	7922.436	0.43404	518.7812	0.24838	459.2625	0.50689	0.010005	-0.006324	0.49342	23073314	0.1675
005	2019-09-02t0544	1567421178.21	adult	157.8895	106.0003	-97.5949	2721.6162	-0.091863	534.5583	-0.048063	458.405	0.53497	0.010294	-0.0114	1088.2547	-0.54808	1748.5803	-0.32366	1090499	-0.038346	14097.5498	3.1875	485.3314	-0.60366	418.4181	-0.7089	0.010004	-0.0078193	0.49308	21152196	-0.41286
005	2019-09-02t0944	1567435578.23	adult	161.8895	110.0003	-93.5949	2518.3921	-0.26597	526.4954	-0.19668	454.1042	0.42073	0.010314	0.0085913	1124.467	-0.35216	1721.0751	-0.3593	1071944.625	-0.20382	7090.3311	0.078323	516.1178	0.050708	447.9905	0.041399	0.01	-0.011707	0.51735	20696324	-0.57136
005	2019-09-02t1344	1567449978.5	adult	165.8895	114.0004	-89.5948	4245.4429	1.3742	518.8914	-0.33751	428.7998	-0.067943	0.010324	0.018645	1049.3583	-0.69275	2416.6973	1.0437	1055425	-0.3526	7221.418	0.14825	522.7068	0.13818	435.1864	-0.36991	0.010024	0.01203	1.0961	19815816	-0.83309
005	2019-09-02t1744	1567464378.59	adult	169.8896	118.0004	-85.5948	2438.6973	-0.31354	508.2128	-0.52712	415.7565	-0.33577	0.010289	-0.016176	1170.2699	-0.095164	1754.271	-0.25706	1037262.25	-0.51326	6852.7271	-0.0019602	525.9178	0.14893	430.3084	-0.55565	0.010002	-0.0093624	1.3747	17982180	-1.3273
005	2019-09-02t2144	1567478778.15	adult	173.8894	122.0003	-81.5949	2148.332	-0.57695	478.3941	-1.0266	390.919	-0.81539	0.010289	-0.016113	1135.6122	-0.24095	1769.5247	-0.21048	976402.3125	-1.0128	6856.8711	0.018209	508.0387	-0.29255	422.9061	-0.79981	0.010013	0.0010759	0.65451	20194030	-0.77632
005	2019-09-03t0144	1567493178.53	adult	177.8895	126.0004	-77.5948	1936.3616	-0.76851	481.3879	-0.99714	394.8037	-0.78531	0.010314	0.0088484	1110.7603	-0.33877	1559.3486	-0.60611	980105.875	-1.0025	5832.2446	-0.42359	516.1782	-0.17275	435.7852	-0.52835	0.01002	0.0080612	0.86712	20760688	-0.65482
005	2019-09-03t0544	1567507578.77	adult	181.8896	130.0004	-73.5947	3099.4739	0.33638	590.9557	0.75734	486.1763	0.82035	0.010309	0.0039385	1319.0174	0.63887	2293.0313	0.83685	1203776.75	0.75231	10413.9404	1.6513	566.5867	0.79626	493.7241	0.84265	0.01002	0.0081248	0.97235	22335416	-0.29675
005	2019-09-03t0944	1567521978.64	adult	185.8896	134.0004	-69.5948	3195.0483	0.4353	442.3839	-1.6761	329.5099	-2.0509	0.010324	0.019002	1185.8957	0.038848	2006.9281	0.29146	899808.75	-1.6874	7957.4355	0.56428	469.5858	-1.2013	398.7554	-1.5316	0.01001	-0.0020891	0.70981	19937674	-0.88606
005	2019-09-03t1344	1567536378.6	adult	189.8896	138.0004	-65.5948	2938.6716	0.20005	568.2291	0.3482	481.8136	0.6718	0.010319	0.014082	1148.1928	-0.11872	2160.7554	0.59984	1156346.25	0.33474	6759.6362	0.041375	567.8223	0.6713	496.0068	0.73385	0.010014	0.0014941	0.53562	22625448	-0.28404
005	2019-09-03t1744	1567550778.83	adult	193.8896	142.0005	-61.5947	4250.9199	1.45	579.3545	0.50992	459.9756	0.23761	0.010324	0.019125	1430.1768	1.1637	2527.1575	1.3164	1178407	0.4913	7528.3423	0.4017	536.0623	0.0016536	478.0603	0.24039	0.010005	-0.0067993	0.51606	22181184	-0.40902
005	2019-09-03t2144	1567565178.6	adult	197.8896	146.0004	-57.5948	2821.5083	0.099619	464.2343	-1.3964	341.5079	-1.977	0.01034	0.034122	1204.0364	0.16237	2180.423	0.65916	942859.875	-1.4202	6718.7808	0.048994	539.2351	0.0052109	475.0282	0.10482	0.010016	0.0040502	0.74504	21965202	-0.47771
005	2019-09-04t0144	1567579578.84	adult	201.8896	150.0005	-53.5947	2297.8469	-0.39382	520.472	-0.49248	417.0501	-0.62657	0.010314	0.0090702	1193.1948	0.13074	2008.3698	0.34001	1059681	-0.49967	4856.1177	-0.78144	546.4007	0.080836	467.937	-0.11657	0.010022	0.010209	0.98985	22461440	-0.38914
005	2019-09-04t0544	1567593979.13	adult	205.8897	154.0005	-49.5946	4679.9141	1.8792	589.5228	0.63471	464.8389	0.22717	0.010289	-0.015852	1363.4523	0.90711	2781.5292	1.8434	1203216	0.64896	5717.2017	-0.38291	525.5003	-0.3426	455.789	-0.44359	0.010015	0.0028269	0.39411	23139880	-0.26246
005	2019-09-04t0944	1567608378.81	adult	209.8896	158.0004	-45.5947	2972.7532	0.25887	560.7462	0.14728	452.371	-0.036325	0.010294	-0.010879	1286.0011	0.5805	2290.7689	0.91181	1143922.125	0.15691	7077.5649	0.24295	541.5139	-0.10747	468.8507	-0.20967	0.010011	-0.001611	0.27633	21583662	-0.60386
005	2019-09-04t1344	1567622779.66	adult	213.8899	162.0007	-41.5945	3763.3596	1.0181	599.9601	0.79007	464.3753	0.15949	0.010294	-0.010856	1503.582	1.5613	2650.1323	1.6188	1223918.75	0.79967	7926.0938	0.6396	569.847	0.33361	496.1748	0.33251	0.010022	0.0095728	0.7029	23881718	-0.14544
005	2019-09-04t1744	1567637179.95	adult	217.8899	166.0008	-37.5944	2626.4429	-0.059921	517.4792	-0.59584	393.9868	-1.209	0.010284	-0.02076	1216.8494	0.31095	2147.847	0.66356	1056692.5	-0.5776	5843.5942	-0.29078	542.9577	-0.17591	477.7625	-0.12331	0.01002	0.0074366	0.36737	23030638	-0.33565
005	2019-09-05t0920	1567693318.1	adult	233.4839	181.5947	-22.0005	1523.8395	-1.0777	730.5333	3.0137	590.167	2.5201	0.010304	-0.00086255	1296.4393	0.7546	1407.8109	-0.71582	1488826.875	3.0101	2956.8286	-1.5952	535.2646	-0.45729	476.4733	-0.3277	0.010002	-0.0097174	-0.36418	23920440	-0.20643
005	2019-09-05t1320	1567707723.9	adult	237.4855	185.5963	-17.9989	3148.7214	0.48852	554.3405	0.01792	461.3814	-0.029033	0.01033	0.024063	1187.6405	0.29571	2258.9718	0.97305	1126974.25	-0.0046553	4749.0312	-0.75872	541.9069	-0.3867	490.2027	-0.080009	0.010008	-0.0042256	-0.3091	25124430	0.014491
005	2019-09-05t1720	1567722124.88	adult	241.4858	189.5966	-13.9986	1443.8611	-1.1398	425.4438	-2.1964	352.0811	-2.2285	0.010314	0.0090271	903.6942	-0.9454	1220.292	-1.0607	866203.625	-2.1994	5777.8398	-0.27246	500.938	-1.0836	442.7512	-1.1336	0.010017	0.0044612	0.057379	22504640	-0.50272
005	2019-09-05t2120	1567736526.86	adult	245.4863	193.5971	-9.998	1199.443	-1.3681	434.2711	-2.0564	377.2962	-1.7619	0.010284	-0.02087	847.3405	-1.1762	1040.5676	-1.4064	886781.625	-2.0374	5854.064	-0.22936	515.2772	-0.88619	450.7413	-1.0066	0.010003	-0.00943	0.1757	23799106	-0.26573
005	2019-09-06t0120	1567750923.68	adult	249.4854	197.5962	-5.9989	896.6838	-1.6537	416.5369	-2.3753	391.3647	-1.5134	0.010294	-0.010979	652.8787	-2.0266	773.9825	-1.9287	849735.25	-2.3631	4280.9102	-0.9622	534.761	-0.61066	464.7386	-0.75348	0.010005	-0.0068956	0.22046	21913438	-0.63312
005	2019-09-06t0520	1567765319.52	adult	253.4843	201.5951	-2.0001	1453.7751	-1.1081	449.3279	-1.8162	395.6633	-1.4596	0.01033	0.023898	890.5017	-0.94182	1169.6854	-1.1277	913483.6875	-1.8311	5511.4014	-0.37634	540.1023	-0.56154	471.6075	-0.65183	0.010019	0.0066325	0.33933	22264098	-0.57556
005	2019-09-06t0920	1567779720.01	dead	257.4844	205.5952	2.0001	1134.7826	-1.4096	424.2609	-2.2648	388.3696	-1.6425	0.010309	0.0038806	760.3007	-1.5073	1013.4313	-1.4315	864219.375	-2.2629	5434.7949	-0.40584	541.7694	-0.57033	474.0128	-0.64428	0.010009	-0.0032435	0.19008	22733728	-0.49672
006	2019-08-26t1357	1566845980.06	egg	-1.8891	-53.7783	-169.7787
006	2019-08-26t1744	1566859581.45	larva	1.8891	-50.0001	-166.0006
006	2019-08-26t2144	1566873982.34	larva	5.8893	-45.9999	-162.0003
006	2019-08-27t0144	1566888381.14	larva	9.889	-42.0002	-158.0007
006	2019-08-27t0544	1566902781.69	larva	13.8891	-38	-154.0005
006	2019-08-27t0944	1566917181.22	larva	17.889	-34.0002	-150.0006
006	2019-08-27t1344	1566931581.48	larva	21.8891	-30.0001	-146.0006
006	2019-08-27t1744	1566945981.8	larva	25.8892	-26	-142.0005
006	2019-08-27t2144	1566960381.46	larva	29.8891	-22.0001	-138.0006
006	2019-08-28t0144	1566974781.7	larva	33.8892	-18	-134.0005	1562.2048	-0.63301	338.4005	-1.0129	244.7094	-1.1728	0.010299	-0.0091784	1045.4516	0.49707	1307.5763	-0.63393	689998.6875	-1.0086	1562.2048	-1.7646	303.89	-1.601	244.4752	-1.3772	0.010043	0.016987	-1.5111	5567872.5	-1.211
006	2019-08-28t0544	1566989181.58	larva	37.8891	-14.0001	-130.0005	2944.3228	0.42546	489.2106	0.91891	389.8504	0.79056	0.010294	-0.013859	1148.2417	0.9265	1970.701	0.46092	997989.6875	0.92795	4425.3184	0.10215	447.7678	0.30494	317.8622	-0.26777	0.010024	-0.00023108	0.39057	8933863	-0.17278
006	2019-08-28t0944	1567003582.03	larva	41.8892	-10	-126.0004	1796.3351	-0.51096	370.9616	-0.82176	260.717	-1.1194	0.010299	-0.0086042	1177.2964	0.91831	1522.9858	-0.35068	756390.75	-0.81742	3865.0103	-0.3461	360.7955	-0.87822	258.4196	-1.3206	0.010029	0.0059983	0.045473	10180927	0.015206
006	2019-08-28t1344	1567017981.67	larva	45.8891	-6.0001	-122.0005	4474.4121	1.5945	551.652	1.5571	400.9499	0.82275	0.010304	-0.0033514	1576.2954	2.9523	2882.8582	1.9649	1124266.875	1.5595	6251.7476	1.1844	461.1146	0.55471	353.3089	0.22319	0.010022	-0.00030534	1.7198	12837431	0.74479
006	2019-08-28t1744	1567032381.6	larva	49.8891	-2.0001	-118.0005	2645.5154	0.10797	505.5966	0.80636	375.6251	0.38834	0.010314	0.0068888	1339.95	1.4753	1932.5696	0.27742	1029394.625	0.80144	7960.9146	2.2442	440.356	0.27892	371.2383	0.49311	0.010022	0.0010416	-0.36374	15598730	1.4983
006	2019-08-28t2144	1567046782.12	adult	53.8893	2.0001	-114.0004	2345.4348	-0.16159	516.2483	0.8433	392.9468	0.5754	0.010289	-0.017733	1362.3794	1.4298	1805.9672	0.016203	1053662.75	0.85588	4910.582	0.13705	406.2187	-0.22914	335.0802	-0.21042	0.010006	-0.013261	0.57728	15507803	1.1653
006	2019-08-29t0144	1567061182.02	adult	57.8892	6	-110.0004	2210.28	-0.30003	501.8111	0.52571	368.5554	0.14152	0.010299	-0.0075298	1299.2543	0.94821	1659.5017	-0.28225	1023192.875	0.53088	4315.3242	-0.32835	414.9761	-0.087	361.2382	0.21589	0.010005	-0.013868	-0.25779	17255122	1.5227
006	2019-08-29t0544	1567075582.53	adult	61.8894	10.0002	-106.0003	1918.4634	-0.56733	484.3601	0.16073	367.7925	0.055674	0.010309	0.0026889	1085.2159	-0.27468	1464.3707	-0.66959	986641.5	0.1588	3885.1724	-0.67878	412.9576	-0.11669	371.2699	0.35539	0.010011	-0.005863	-0.69762	18685506	1.7561
006	2019-08-29t0944	1567089981.98	adult	65.8892	14	-102.0004	2068.3245	-0.47543	536.0945	0.78882	412.0895	0.66003	0.010294	-0.011995	1228.8234	0.32423	1612.4181	-0.44981	1093632.75	0.79785	2645.6653	-1.5422	397.8784	-0.38187	352.121	-0.085629	0.010016	-0.00042631	-0.97118	17558374	1.0647
006	2019-08-29t1344	1567104381.86	adult	69.8892	18	-98.0005	5438.5864	2.2711	590.5868	1.4691	404.7871	0.4782	0.010304	-0.001811	1665.8804	2.3344	3230.3234	2.4037	1203615.875	1.4705	5438.5864	0.18026	407.819	-0.20612	354.0472	-0.11633	0.01002	0.0051221	-0.0070712	17622674	0.8175
006	2019-08-29t1744	1567118781.93	adult	73.8892	22	-94.0005	1661.4562	-0.87425	475.0109	-0.33143	346.1223	-0.51519	0.010324	0.018347	1179.8285	-0.14672	1441.0268	-0.84384	966172.25	-0.34401	6722.9287	0.92359	410.5744	-0.14757	366.533	0.086567	0.010002	-0.012286	-0.099333	19005898	1.045
006	2019-08-29t2144	1567133182.4	adult	77.8893	26.0002	-90.0003	1699.8674	-0.87277	513.9116	0.14239	432.0537	0.78893	0.01033	0.023453	1097.2132	-0.62951	1366.3567	-1.0203	1044782.375	0.12475	5245.0288	-0.069809	414.8336	-0.074146	368.1148	0.055597	0.010001	-0.012642	-1.0408	18458436	0.63356
006	2019-08-30t0144	1567147582.28	adult	81.8893	30.0001	-86.0004	2568.3027	-0.17406	503.7327	-0.089476	365.0451	-0.3444	0.010294	-0.011406	1359.3584	0.54806	1919.9187	-0.049788	1027614.625	-0.081	3302.731	-1.3068	391.641	-0.62394	350.9372	-0.43483	0.01	-0.012935	-1.0341	18876702	0.59194
006	2019-08-30t0544	1567161982.32	adult	85.8893	34.0001	-82.0003	1432.775	-1.1449	552.8936	0.58457	456.4703	1.0975	0.010289	-0.016331	1089.9462	-0.7791	1260.4288	-1.2849	1128455.75	0.59785	5252.6782	-0.20962	426.4729	0.042976	390.1099	0.40519	0.010005	-0.0076406	-1.3831	21227260	1.2171
006	2019-08-30t0944	1567176382.15	adult	89.8893	38.0001	-78.0004	2903.0896	0.06352	614.23	1.4691	434.9351	0.69777	0.010294	-0.011329	1740.2016	2.2594	2376.9348	0.74164	1253029.125	1.479	4444.7266	-0.7376	389.9987	-0.87322	350.3781	-0.68427	0.010013	0.00044481	-0.93056	20214412	0.7196
006	2019-08-30t1344	1567190782.66	adult	93.8894	42.0002	-74.0002	4516.603	1.3958	586.202	0.99519	412.1877	0.2727	0.010279	-0.026195	1466.3429	0.93957	2529.3407	1.0109	1197610.75	1.0182	5286.5303	-0.33901	432.4591	-0.043875	389.7942	0.18114	0.010001	-0.011722	-0.70064	21361750	0.95635
006	2019-08-30t1744	1567205183.82	adult	97.8897	46.0005	-69.9999	1732.7299	-0.95256	564.3315	0.61801	467.1792	1.1466	0.010309	0.0036442	1125.7365	-0.69086	1488.8828	-0.94235	1149543.25	0.61449	6149.292	0.044118	450.8111	0.24654	406.5784	0.49214	0.010002	-0.01002	-0.69618	20461864	0.52659
006	2019-08-30t2144	1567219582.68	adult	101.8894	50.0002	-66.0002	1868.0774	-0.85549	477.0909	-0.78737	336.0911	-1.0984	0.010304	-0.0013397	1195.1106	-0.36231	1486.2335	-0.96343	972311.1875	-0.78605	6174.5664	-0.019041	398.5343	-1.1052	354.9782	-0.9815	0.010004	-0.0086131	-0.87485	17927270	-0.4204
006	2019-08-31t0144	1567233982.97	adult	105.8895	54.0003	-62.0002	3252.6814	0.30141	602.0078	1.1649	434.1141	0.5138	0.010309	0.0036245	1644.046	1.8058	2467.412	0.89243	1226289.875	1.1608	5209.5801	-0.56364	465.2321	0.3091	405.942	0.23302	0.010006	-0.0060225	0.39935	19806324	0.079638
006	2019-08-31t0544	1567248382.07	adult	109.8893	58.0001	-58.0004	2545.3567	-0.30753	530.5574	0.009594	410.0536	0.067726	0.010289	-0.016308	1244.4445	-0.10036	1594.2142	-0.77548	1082867.75	0.023188	8480.1006	0.96663	444.6382	-0.32065	380.5591	-0.57834	0.010005	-0.0073456	0.59054	20487592	0.19428
006	2019-08-31t0944	1567262782.55	adult	113.8894	62.0002	-54.0003	2283.5134	-0.54017	494.0162	-0.5945	350.4251	-0.99515	0.010289	-0.016341	1328.3218	0.33091	1929.7902	-0.12764	1008287.125	-0.58139	8979.9922	1.1298	465.0886	0.022304	397.8711	-0.23721	0.010005	-0.0074637	0.88044	20175080	-0.00239
006	2019-08-31t1344	1567277182.7	adult	117.8894	66.0002	-50.0002	4053.1426	0.9832	594.3852	1.0217	458.2651	0.83509	0.010299	-0.0064343	1418.9742	0.8059	2057.8121	0.12912	1211951.375	1.0272	9537.6074	1.3244	492.325	0.53785	417.8443	0.19123	0.010013	0.00084759	0.72464	21781440	0.41244
006	2019-08-31t1744	1567291582.13	adult	121.8893	70.0001	-46.0004	2329.7942	-0.51106	545.5289	0.22138	429.4163	0.30359	0.010304	-0.0014844	1297.9142	0.24223	1819.1172	-0.32915	1111788	0.22247	8077.4883	0.59755	495.6367	0.48462	423.741	0.23868	0.010011	-0.0013656	0.87726	21982478	0.38674
006	2019-08-31t2144	1567305982.81	adult	125.8895	74.0003	-42.0002	2470.687	-0.38955	491.0658	-0.67996	352.1169	-1.0883	0.010304	-0.0015074	1415.5814	0.8592	1845.9059	-0.26607	1000792.0625	-0.6784	8289.0488	0.65644	467.8881	-0.32048	393.3969	-0.73229	0.01002	0.00781	0.46355	21153220	0.046324
006	2019-09-01t0144	1567320392.95	adult	129.8923	78.0031	-37.9974	2041.7924	-0.76889	533.0883	0.0038423	422.9001	0.12653	0.010319	0.013427	1297.2699	0.30212	1737.302	-0.46959	1084834.625	-0.0078359	5409.9473	-0.67196	456.8052	-0.71481	391.1943	-0.90803	0.01002	0.0083075	-0.29864	21152824	-0.030538
006	2019-09-01t0544	1567334792.45	adult	133.8921	82.0029	-33.9975	2318.5671	-0.52215	485.165	-0.79372	341.7014	-1.348	0.010309	0.0034158	1373.4369	0.7121	1909.7724	-0.1117	988281.1875	-0.79596	9104.7979	0.97492	452.292	-0.93799	385.5724	-1.1737	0.010007	-0.0052311	-0.24881	22418756	0.28406
006	2019-09-01t0944	1567349191.87	adult	137.892	86.0028	-29.9977	4216.4893	1.1917	590.7922	0.94137	442.3799	0.41203	0.010314	0.0083769	1495.6925	1.3477	2241.7696	0.56847	1202853	0.93259	7153.6064	0.089645	494.4202	-0.010938	424.7355	-0.15071	0.010017	0.0056178	0.14268	25517026	1.1494
006	2019-09-01t1344	1567363588.82	adult	141.8911	90.0019	-25.9985	2566.0913	-0.28714	536.7381	0.041667	414.0247	-0.12594	0.010289	-0.016525	1303.6346	0.41943	2048.8898	0.20186	1095482.5	0.05595	7587.8491	0.27956	491.408	-0.17554	423.446	-0.27417	0.010013	0.001303	0.33189	24440178	0.7515
006	2019-09-01t1744	1567377982.77	adult	145.8894	94.0003	-22.0002	3214.5042	0.31639	524.3353	-0.1729	408.9393	-0.24999	0.01033	0.023371	1242.4481	0.14097	2096.26	0.31528	1065973.75	-0.19266	7890.1699	0.41367	476.8522	-0.60854	416.4802	-0.55321	0.010016	0.0038076	-0.18949	24234106	0.6217
006	2019-09-01t2144	1567392382.84	adult	149.8895	98.0003	-18.0002	1848.4606	-0.92861	447.773	-1.444	360.8298	-1.1501	0.010314	0.0084116	929.4218	-1.3724	1282.7167	-1.2954	911665.875	-1.4487	9088.2842	0.94826	430.6771	-1.7851	373.5933	-1.8459	0.010004	-0.0078032	-0.5025	21998984	-0.086597
006	2019-09-02t0144	1567406783.73	adult	153.8897	102.0005	-14	3983.9167	1.0643	571.9537	0.58165	443.8916	0.31064	0.010299	-0.0064891	1330.5921	0.61261	2525.9339	1.2153	1166213.5	0.58678	8162.228	0.54065	495.7339	-0.29759	431.1852	-0.28428	0.010016	0.0044422	0.21792	23608336	0.31817
006	2019-09-02t0544	1567421183.09	adult	157.8895	106.0003	-10.0001	1286.4052	-1.4331	408.9646	-2.1048	338.5128	-1.6175	0.010294	-0.0114	884.1551	-1.5393	1094.6584	-1.6343	834287.875	-2.0944	5444.7974	-0.66219	405.5506	-2.4676	349.6767	-2.6214	0.010001	-0.011125	-0.7427	20519642	-0.58713
006	2019-09-02t0944	1567435583.06	adult	161.8895	110.0003	-6.0001	1521.3944	-1.2019	428.0659	-1.8043	362.2559	-1.2234	0.010294	-0.011331	902.3357	-1.4248	1129.6047	-1.5418	873254.4375	-1.7938	4386.7861	-1.1258	407.9246	-2.4313	347.1243	-2.7135	0.010015	0.0032684	-0.50027	21506194	-0.35313
006	2019-09-02t1344	1567449983.5	adult	165.8897	114.0005	-2	1325.517	-1.374	411.5639	-2.0848	365.1478	-1.2044	0.010335	0.028655	838.3731	-1.7044	1156.29	-1.4645	836297.875	-2.1002	4089.7671	-1.2491	418.1441	-2.2096	354.826	-2.5179	0.010012	0.00054834	-0.53657	21842174	-0.29917
006	2019-09-02t1744	1567464383.61	dead	169.8897	118.0005	2	1364.1803	-1.3261	414.1053	-2.054	360.753	-1.3165	0.010304	-0.0012561	835.8357	-1.6852	1057.9103	-1.6346	843946.5625	-2.0497	5951.2427	-0.40513	416.0224	-2.262	350.7444	-2.6368	0.010007	-0.0050826	-0.29798	22616640	-0.13315
007	2019-08-26t1357	1566845984.64	larva	0	-53.7784	-165.7788
007	2019-08-26t1744	1566859586.27	larva	3.7782	-50.0001	-162.0006
007	2019-08-26t2144	1566873987.1	larva	7.7785	-45.9999	-158.0003
007	2019-08-27t0144	1566888385.93	larva	11.7781	-42.0002	-154.0007
007	2019-08-27t0544	1566902786.46	larva	15.7783	-38.0001	-150.0005
007	2019-08-27t0944	1566917186.03	larva	19.7782	-34.0002	-146.0006
007	2019-08-27t1344	1566931586.38	larva	23.7783	-30.0001	-142.0005
007	2019-08-27t1744	1566945986.76	larva	27.7784	-26	-138.0004
007	2019-08-27t2144	1566960386.23	larva	31.7782	-22.0001	-134.0006
007	2019-08-28t0144	1566974786.53	larva	35.7783	-18.0001	-130.0005
007	2019-08-28t0544	1566989186.41	larva	39.7783	-14.0001	-126.0005	2594.0569	0.13632	395.7023	-0.41643	296.7557	-0.56213	0.010299	-0.0087522	1108.0585	0.61299	1817.6267	0.17905	806837	-0.41176	4876.8638	0.37327	421.8296	-0.036493	299.1667	-0.60307	0.01005	0.026519	-0.070101	7303135.5	-0.95604
007	2019-08-28t0944	1567003586.86	larva	43.7784	-10	-122.0004	2656.5488	0.15865	337.3122	-1.3457	239.9278	-1.459	0.010309	0.0014866	1005.1567	-0.12197	1916.9739	0.31065	687105	-1.3464	5604.9141	0.79041	406.1577	-0.24214	244.3016	-1.602	0.010038	0.015632	1.4947	7242604	-1.2637
007	2019-08-28t1344	1567017986.58	larva	47.7783	-6.0001	-118.0005	2904.5552	0.32967	366.8723	-1.0643	248.8241	-1.4203	0.010299	-0.0082008	1171.7353	0.64967	2172.0112	0.71446	748052.5	-1.0602	6987.6382	1.6393	403.3128	-0.27716	281.3411	-1.0556	0.010013	-0.0086153	1.7023	9224167	-0.77829
007	2019-08-28t1744	1567032386.48	larva	51.7783	-2.0001	-114.0005	1893.2368	-0.50995	356.1101	-1.3428	247.2197	-1.5348	0.010289	-0.017873	1123.6755	0.24532	1620.6911	-0.28607	726820.75	-1.334	5448.0986	0.5335	355.2475	-1.0069	274.6655	-1.2638	0.010021	0.00090209	-0.14517	9784227	-0.83901
007	2019-08-28t2144	1567046787.05	adult	55.7784	2.0001	-110.0004	1452.1155	-0.89732	470.8465	0.14856	416.7705	0.89834	0.010294	-0.012641	833.8811	-1.3991	1264.2866	-0.95417	960526.875	0.15676	4293.1455	-0.30517	421.9819	0.021126	360.292	0.22632	0.010017	-0.0021645	0.34289	12258996	-0.18226
007	2019-08-29t0144	1567061186.92	adult	59.7784	6	-106.0004	6387.3765	3.0804	496.682	0.39831	360.931	-0.0082894	0.010294	-0.01238	1321.5871	0.99468	2928.5607	1.9384	1013231.25	0.40684	6387.3765	0.99073	399.1834	-0.34585	335.0669	-0.31214	0.010025	0.0074534	0.25431	12104438	-0.50686
007	2019-08-29t0544	1567075587.45	adult	63.7786	10.0002	-102.0002	1837.1376	-0.64834	400.3556	-1.1017	292.2481	-1.1328	0.010289	-0.017093	1052.8809	-0.49103	1521.9953	-0.58797	817125.75	-1.092	4391.7939	-0.383	349.344	-1.2162	286.6853	-1.3489	0.010018	0.0010363	0.33455	12693415	-0.55105
007	2019-08-29t0944	1567089986.85	adult	67.7784	14	-98.0004	1951.8318	-0.58549	412.8753	-1.0491	281.7802	-1.3856	0.010304	-0.0019311	1284.9263	0.54248	1710.3058	-0.29514	841439.8125	-1.0479	4914.084	-0.11731	359.2299	-1.0894	296.0355	-1.2745	0.010025	0.0088496	1.1059	12972153	-0.70236
007	2019-08-29t1344	1567104386.77	adult	71.7784	18	-94.0004	2162.5154	-0.44276	435.0171	-0.8533	288.5756	-1.374	0.010345	0.038289	1352.3502	0.74594	1862.3164	-0.064186	883084.75	-0.87715	5078.5332	-0.080023	404.6472	-0.26585	351.6517	-0.20142	0.010001	-0.013964	-0.084628	15537240	-0.040205
007	2019-08-29t1744	1567118786.83	adult	75.7784	22	-90.0004	1749.8468	-0.81658	397.9111	-1.5224	265.0207	-1.8407	0.010319	0.013417	1177.0481	-0.20986	1573.1452	-0.62683	809749.125	-1.53	5036.8594	-0.16382	344.6208	-1.4788	288.7999	-1.6832	0.010008	-0.0056656	-0.42402	13532572	-0.97164
007	2019-08-29t2144	1567133187.27	adult	79.7785	26.0001	-86.0003	2287.7463	-0.39751	461.3231	-0.68743	314.7567	-1.1256	0.010304	-0.0014682	1287.5298	0.22942	1920.0721	-0.037293	940176.375	-0.68633	4856.7988	-0.33324	364.5399	-1.1384	311.2477	-1.2989	0.010001	-0.012092	1.0153	15928572	-0.33323
007	2019-08-30t0144	1567147587.24	adult	83.7785	30.0001	-82.0003	3149.3987	0.29803	475.9884	-0.55092	328.3785	-0.97208	0.010289	-0.016338	1440.4785	0.89145	2373.7615	0.76055	971492.375	-0.53924	6084.2988	0.32894	378.8485	-0.92919	324.0522	-1.1251	0.010004	-0.0090448	0.92522	15602496	-0.60737
007	2019-08-30t0544	1567161987.28	adult	87.7785	34.0001	-78.0003	2417.0728	-0.33461	420.8304	-1.4675	275.5006	-1.9072	0.010304	-0.0013782	1240.0758	-0.10114	1926.1421	-0.081961	857652.3125	-1.4662	5389.3262	-0.16423	379.6591	-1.0274	333.0238	-1.0406	0.010013	0.00039866	0.024434	15621451	-0.74789
007	2019-08-30t0944	1567176387.13	adult	91.7785	38.0001	-74.0003	2373.0527	-0.39066	439.5775	-1.2534	284.8875	-1.8171	0.010319	0.013613	1426.1259	0.74689	1969.2218	-0.024287	894540.125	-1.262	4919.3677	-0.50293	372.5825	-1.3209	322.4522	-1.4473	0.010012	-0.00055442	0.63679	16113449	-0.71821
007	2019-08-30t1344	1567190787.57	adult	95.7786	42.0002	-70.0002	2553.1213	-0.25722	486.6117	-0.58201	330.5467	-1.1154	0.010299	-0.0063089	1452.681	0.85742	2065.7004	0.13921	992201.3125	-0.57708	4084.3091	-1.0137	418.3668	-0.42186	374.768	-0.25958	0.01002	0.0071273	0.16593	17704028	-0.31884
007	2019-08-30t1744	1567205188.83	adult	99.7789	46.0006	-65.9999	2222.491	-0.54991	546.2969	0.31185	433.2809	0.55489	0.010319	0.013636	1295.1657	0.10616	1820.0403	-0.33165	1111714.25	0.30012	6549.8276	0.21044	458.1368	0.35571	399.7477	0.25723	0.010016	0.0036565	1.8037	18799184	-0.080304
007	2019-08-30t2144	1567219587.63	adult	103.7786	50.0002	-62.0002	2564.9399	-0.27519	482.7058	-0.72215	320.0988	-1.3952	0.01037	0.063817	1543.5911	1.3048	2245.7132	0.46722	977479.25	-0.76957	5008.269	-0.63973	402.983	-1.0742	347.4505	-1.2523	0.010002	-0.01013	0.39036	17848116	-0.50053
007	2019-08-31t0144	1567233988	adult	107.7787	54.0003	-58.0001	3246.0498	0.29194	482.622	-0.75033	343.1471	-1.0532	0.010289	-0.016301	1375.5618	0.51882	2400.2977	0.76659	985031.5	-0.73761	6641.2603	0.10682	439.6834	-0.36287	390.2054	-0.25226	0.010016	0.0032464	-0.51389	21115796	0.44616
007	2019-08-31t0544	1567248387.05	adult	111.7784	58.0001	-54.0004	3803.0347	0.76254	584.0115	0.85906	413.7701	0.11233	0.010314	0.0085571	1609.9531	1.6838	2623.5693	1.2071	1189047.5	0.85061	6718.3071	0.0829	434.4305	-0.63716	369.7062	-0.94313	0.010021	0.008642	0.53318	18424634	-0.51376
007	2019-08-31t0944	1567262787.58	adult	115.7786	62.0002	-50.0002	2376.3159	-0.46519	446.3353	-1.3762	313.7504	-1.652	0.010314	0.0085268	1212.4455	-0.22351	1969.3001	-0.049897	908738.625	-1.3815	7730.1011	0.50397	472.2007	0.12089	416.5223	0.21315	0.010004	-0.0084443	1.8485	19635992	-0.21995
007	2019-08-31t1344	1567277187.71	adult	119.7786	66.0003	-46.0002	4002.948	0.93987	526.3554	-0.08805	385.6761	-0.4435	0.010294	-0.011423	1490.5412	1.1769	2196.1098	0.40378	1073765	-0.078402	10698.3896	1.8221	464.5565	-0.20411	389.229	-0.6699	0.010015	0.0023376	1.6376	19761304	-0.26664
007	2019-08-31t1744	1567291587.12	adult	123.7785	70.0001	-42.0003	3021.7878	0.090324	463.9964	-1.1183	313.4783	-1.7464	0.010324	0.01847	1313.5943	0.33611	2394.961	0.81055	943768.75	-1.1315	6666.7466	-0.072095	432.2981	-1.1262	366.1616	-1.4444	0.010013	0.00061921	1.1616	19299082	-0.49152
007	2019-08-31t2144	1567305987.8	adult	127.7787	74.0003	-38.0002	4279.0093	1.2018	557.8864	0.41726	402.5553	-0.21504	0.010324	0.018447	1559.4326	1.5945	2818.4868	1.6685	1134741	0.40026	10266.9932	1.5289	490.6702	0.1692	412.3617	-0.25452	0.01	-0.012034	1.4229	22178292	0.32377
007	2019-09-01t0144	1567320399.02	adult	131.7818	78.0034	-33.997	2893.6846	-0.014574	538.7205	0.094947	439.17	0.40117	0.010279	-0.026384	1184.2574	-0.24648	1713.8449	-0.51229	1100606	0.11795	7010.415	0.036275	513.4683	0.60924	439.3117	0.4074	0.010015	0.0030981	0.91761	23225200	0.56833
007	2019-09-01t0544	1567334798.39	adult	135.7816	82.0032	-29.9972	4825.6602	1.7279	613.7497	1.3242	455.3166	0.65791	0.010324	0.01838	1609.4676	1.9007	2618.6451	1.3108	1248366.875	1.3049	6917.772	-0.011981	495.1037	0.058278	422.7697	-0.15818	0.01	-0.011847	0.93626	22279666	0.20814
007	2019-09-01t0944	1567349197.67	adult	139.7814	86.003	-25.9974	3535.0532	0.58493	519.5027	-0.23793	427.7963	0.13728	0.010304	-0.0016021	1145.9118	-0.37656	1877.671	-0.15023	1058746.5	-0.23649	12951.6045	2.6755	532.6498	0.87498	454.0521	0.64593	0.010013	0.00086669	1.3089	23566560	0.52728
007	2019-09-01t1344	1567363594.26	adult	143.7804	90.0021	-21.9984	4141.647	1.1546	579.01	0.73328	428.6763	0.12201	0.010294	-0.011554	1640.2093	2.0932	2886.0943	1.8855	1181180.375	0.74342	8080.9253	0.49854	519.6116	0.46759	442.8706	0.24216	0.010003	-0.0082459	1.72	22283542	0.080313
007	2019-09-01t1744	1567377987.83	adult	147.7787	94.0003	-18.0001	5320.5957	2.2597	562.0873	0.44249	410.7672	-0.2329	0.010299	-0.006557	1474.9436	1.2944	2856.5859	1.8463	1146096	0.44792	9380.9639	1.0772	526.2823	0.54501	443.3495	0.17593	0.010022	0.010226	1.4195	22528042	0.094512
007	2019-09-01t2144	1567392387.95	adult	151.7787	98.0003	-14.0001	4826.9043	1.8327	446.9923	-1.4625	317.9725	-1.9379	0.010284	-0.021421	1206.6027	-0.0032493	2304.6777	0.76108	912758.25	-1.4455	7796.7104	0.37577	481.0114	-0.61244	403.5665	-1.0275	0.010007	-0.004572	1.4869	20860984	-0.43415
007	2019-09-02t0144	1567406788.82	adult	155.7789	102.0006	-9.9999	2284.1274	-0.5083	424.9194	-1.837	322.9708	-1.8801	0.010294	-0.011434	1003.3638	-0.97295	1568.7828	-0.69453	866835.5625	-1.8269	8641.3252	0.75635	494.1195	-0.36623	428.0843	-0.40464	0.010003	-0.008998	1.5596	21784740	-0.21626
007	2019-09-02t0544	1567421188.16	adult	159.7788	106.0004	-6.0001	1411.4177	-1.3107	435.7477	-1.672	370.1091	-1.0646	0.010294	-0.011351	874.3406	-1.5756	1242.4547	-1.3279	888925.375	-1.6617	7854.6172	0.41463	485.914	-0.61117	432.0965	-0.35671	0.010014	0.0025169	0.10027	21495376	-0.335
007	2019-09-02t0944	1567435588.09	adult	163.7787	110.0004	-2.0001	1749.2628	-0.98268	442.0799	-1.5818	375.1081	-1.009	0.010294	-0.011289	865.4536	-1.5907	1193.2759	-1.4034	901843	-1.5714	5096.562	-0.80468	514.7903	-0.0070491	463.7566	0.43393	0.010019	0.0068356	-0.0076609	23585116	0.185
007	2019-09-02t1344	1567449988.6	dead	167.7789	114.0005	2.0001	1211.6398	-1.4764	454.2859	-1.3963	411.451	-0.39461	0.01033	0.023681	771.2633	-2.0109	986.3772	-1.7897	923563.25	-1.4113	4978.8599	-0.84572	562.957	1.0017	504.9758	1.4455	0.010016	0.00382	0.46264	27542108	1.1694
008	2019-08-26t1357	1566845989.16	egg	-1.8891	-53.7784	-349.7471
008	2019-08-26t1744	1566859590.85	larva	1.8891	-50.0002	-345.9689
008	2019-08-26t2144	1566873991.88	larva	5.8894	-45.9999	-341.9686
008	2019-08-27t0144	1566888390.61	larva	9.8891	-42.0003	-337.969
008	2019-08-27t0544	1566902791.11	larva	13.8892	-38.0001	-333.9688
008	2019-08-27t0944	1566917190.75	larva	17.8891	-34.0002	-329.9689
008	2019-08-27t1344	1566931591.13	larva	21.8892	-30.0001	-325.9688
008	2019-08-27t1744	1566945991.54	larva	25.8893	-26	-321.9687
008	2019-08-27t2144	1566960390.97	larva	29.8892	-22.0002	-317.9689
008	2019-08-28t0144	1566974791.3	larva	33.8892	-18.0001	-313.9688	1720.5127	-0.50887	319.1097	-1.2745	244.806	-1.1715	0.010299	-0.0091784	844.0656	-0.70974	1291.8824	-0.66076	650664.625	-1.2705	1720.5127	-1.6575	287.1031	-1.82	221.1225	-1.7477	0.010025	-0.00080975	-1.5256	4639586.5	-1.5832
008	2019-08-28t0544	1566989191.19	larva	37.8892	-14.0001	-309.9688	5121.9429	2.1432	489.1098	0.91753	390.6062	0.80124	0.01033	0.021052	1070.8284	0.47653	2254.6172	0.94858	994360.3125	0.90361	5666.6772	0.94073	589.5439	2.2155	390.4456	0.91441	0.010053	0.028823	1.8939	9206907	-0.064811
008	2019-08-28t0944	1567003591.7	larva	41.8894	-10	-305.9687	2432.897	-0.0059492	354.2935	-1.0511	253.6356	-1.2206	0.010294	-0.013577	1008.3577	-0.036681	1863.2365	0.23655	722758.75	-1.0445	4146.29	-0.15669	363.1578	-0.8453	248.9765	-1.4787	0.010021	-0.0020154	0.44842	9494760	-0.25249
008	2019-08-28t1344	1567017991.43	larva	45.8893	-6	-301.9687	2547.4163	0.057187	401.461	-0.52487	283.6182	-0.87464	0.010304	-0.0033513	1202.8321	0.89451	2158.2214	0.70819	818177.4375	-0.52307	4495.6782	0.0072065	347.7385	-1.0813	269.2675	-1.2241	0.010014	-0.0079135	0.26068	10730167	-0.066403
008	2019-08-28t1744	1567032391.23	larva	49.8892	-2.0001	-297.9688	4911.2812	1.9253	559.2441	1.5558	429.0585	1.1706	0.010324	0.016878	1482.4048	2.2418	2638.2595	1.5074	1137502.5	1.5426	5689.1724	0.73046	475.4392	0.80396	396.0027	0.93231	0.010016	-0.0048417	0.91044	15000107	1.2709
008	2019-08-28t2144	1567046791.85	adult	53.8894	2.0001	-293.9686	3708.103	0.93716	478.9014	0.31748	352.8656	-0.018416	0.01033	0.022147	1333.476	1.2777	2268.2864	0.82608	973606.5	0.3027	6196.3442	0.98748	401.5702	-0.30143	342.0037	-0.083821	0.010023	0.0034655	0.70085	15344800	1.1042
008	2019-08-29t0144	1567061191.69	adult	57.8894	6	-289.9687	1640.9025	-0.76156	398.3284	-0.94294	286.5579	-1.0878	0.010284	-0.022434	1024.3746	-0.46876	1389.1004	-0.75841	813386.625	-0.93045	4354.6494	-0.30257	322.4603	-1.5858	269.8887	-1.5089	0.010013	-0.0055715	-0.18212	13525921	0.1437
008	2019-08-29t0544	1567075592.31	adult	61.8895	10.0002	-285.9685	2558.8159	-0.045503	459.7949	-0.19076	355.5344	-0.13032	0.010299	-0.0072716	1057.1502	-0.41654	1569.7444	-0.48303	937521.875	-0.18612	4337.1621	-0.38521	345.2241	-1.2632	293.9495	-1.1545	0.010009	-0.0087205	0.027647	14797340	0.33812
008	2019-08-29t0944	1567089991.66	adult	65.8893	14	-281.9687	2869.2231	0.18081	487.7177	0.090888	370.0537	0.014392	0.010319	0.012919	1135.3248	-0.13969	1603.9727	-0.46485	992505.5625	0.08187	3838.6733	-0.77516	336.6758	-1.4682	293.0939	-1.2804	0.010007	-0.0091769	-0.48959	16586335	0.71519
008	2019-08-29t1344	1567104391.64	adult	69.8893	18	-277.9687	4402.0933	1.417	508.5121	0.27498	371.6543	-0.037265	0.010299	-0.0067889	1274.4034	0.42563	1927.3234	0.071331	1036856.0625	0.27985	4402.0933	-0.47926	331.6886	-1.6291	293.6752	-1.3865	0.010014	-0.0016413	-1.0538	15369456	0.018656
008	2019-08-29t1744	1567118791.65	adult	73.8893	22	-273.9687	3179.6846	0.38369	451.8112	-0.67199	295.349	-1.3163	0.010289	-0.016534	1428.7544	1.048	2310.8264	0.72108	922146.75	-0.66113	4634.8032	-0.39159	338.424	-1.5726	292.892	-1.5299	0.010008	-0.0065837	0.16784	16367202	0.12252
008	2019-08-29t2144	1567133192.02	adult	77.8894	26.0001	-269.9686	2422.4351	-0.2716	474.6004	-0.44075	319.7439	-1.0095	0.010279	-0.026352	1323.4249	0.44577	1652.7767	-0.50231	969608.625	-0.42239	5068.8232	-0.17874	354.4509	-1.3217	310.7903	-1.2539	0.010008	-0.0058313	-0.84661	16540096	-0.028024
008	2019-08-30t0144	1567147592.07	adult	81.8895	30.0001	-265.9686	1824.4779	-0.79465	432.7623	-1.1545	305.0291	-1.318	0.01033	0.023509	1147.4128	-0.45559	1641.9327	-0.55562	879805.8125	-1.1693	5221.9893	-0.15446	376.561	-0.94569	330.0431	-0.92814	0.010012	-0.0013838	-0.11564	17602344	0.1578
008	2019-08-30t0544	1567161992.15	adult	85.8895	34.0002	-261.9685	4111.9473	1.0939	551.9017	0.56951	399.8767	0.16925	0.010314	0.0085597	1395.1175	0.66434	2317.1594	0.65039	1123671.75	0.56222	6297.2051	0.39713	415.4221	-0.19891	372.2434	-0.028758	0.010016	0.0031459	-0.41928	19452140	0.6188
008	2019-08-30t0944	1567176392	adult	89.8894	38.0001	-257.9686	3066.2771	0.19998	498.1631	-0.31184	331.5255	-1.0122	0.010294	-0.011329	1595.4208	1.5741	2646.9995	1.2396	1016252.8125	-0.30324	4531.1846	-0.68911	360.1653	-1.5393	320.8341	-1.4188	0.010018	0.005633	-1.0016	17112532	-0.31584
008	2019-08-30t1344	1567190792.44	adult	93.8896	42.0003	-253.9684	1826.1163	-0.85634	477.168	-0.69434	324.299	-1.1897	0.010314	0.0086175	1299.836	0.14966	1629.1067	-0.66103	971514	-0.70036	5453.1582	-0.24877	356.6521	-1.764	313.7836	-1.7461	0.010008	-0.0042429	-0.40765	18922536	0.14928
008	2019-08-30t1744	1567205193.75	adult	97.8899	46.0006	-249.9681	2260.0103	-0.5102	518.8812	-0.09266	378.7262	-0.33363	0.010299	-0.0063168	1245.9631	-0.11845	1763.7004	-0.42804	1057998.75	-0.087626	5342.7197	-0.37833	379.7075	-1.3888	333.343	-1.3978	0.010001	-0.011672	-0.56245	19705298	0.2783
008	2019-08-30t2144	1567219592.52	adult	101.8896	50.0003	-245.9684	3032.4482	0.12502	542.3347	0.24142	394.4281	-0.11619	0.010284	-0.021223	1477.8504	0.99033	1999.61	0.0052306	1107447.375	0.25914	5490.7437	-0.36638	394.3716	-1.2021	351.9147	-1.0619	0.010009	-0.0037013	-0.81853	18598168	-0.20209
008	2019-08-31t0144	1567233992.96	adult	105.8897	54.0004	-241.9683	2922.4746	0.02186	545.2107	0.26224	420.4368	0.28196	0.010304	-0.0013585	1270.487	0.0083256	1825.6489	-0.32901	1111139.375	0.2632	6238.5928	-0.055069	448.9006	-0.07486	402.6816	0.14608	0.010001	-0.011293	-0.6176	21006304	0.46665
008	2019-08-31t0544	1567248391.9	adult	109.8894	58.0001	-237.9686	3301.2483	0.33673	573.7428	0.70117	435.198	0.49717	0.010299	-0.0063667	1312.7828	0.23066	2072.3361	0.14282	1169861.625	0.70649	3691.6548	-1.3441	443.2767	-0.35296	402.0412	0.0032112	0.010013	0.0010776	-1.2186	21470108	0.50843
008	2019-08-31t0944	1567262792.48	adult	113.8896	62.0003	-233.9684	2187.3215	-0.62274	492.9451	-0.61178	356.6082	-0.88866	0.010309	0.0035611	1301.369	0.19943	1845.1651	-0.29161	1004129.125	-0.61429	5150.9316	-0.68117	401.536	-1.4982	351.9597	-1.4973	0.010017	0.00486	-0.82622	19641534	-0.17155
008	2019-08-31t1344	1567277192.53	adult	117.8896	66.0003	-229.9684	5615.5952	2.3343	528.495	-0.049033	364.8952	-0.78663	0.010294	-0.011407	1549.694	1.4483	2499.7248	0.99237	1078129.75	-0.039421	5949.4888	-0.3453	467.3838	-0.063518	415.9397	0.13832	0.01	-0.012025	-0.30954	20424204	-0.014339
008	2019-08-31t1744	1567291592.03	adult	121.8895	70.0001	-225.9686	2875.1724	-0.035828	506.2424	-0.42127	346.0067	-1.1562	0.010299	-0.0064625	1384.2012	0.66922	2061.8137	0.14838	1032228.25	-0.41582	6482.4634	-0.13518	419.8447	-1.3544	361.0973	-1.5187	0.01	-0.011766	-0.37744	20193692	-0.1714
008	2019-08-31t2144	1567305992.73	adult	125.8896	74.0003	-221.9684	5988.1055	2.7005	570.4814	0.62549	413.6864	-0.0041052	0.010304	-0.0015074	1384.2453	0.70335	2609.0628	1.2446	1162641	0.6264	5988.1055	-0.39017	471.022	-0.24411	417.4784	-0.05178	0.010006	-0.0065298	0.086198	21184214	0.055921
008	2019-09-01t0144	1567320405.11	adult	129.8931	78.0038	-217.9649	4268.0562	1.2031	618.6486	1.4141	469.9307	0.95876	0.010355	0.048514	1539.4748	1.5095	2471.3033	0.9898	1254619.375	1.3646	11824.6904	2.2243	460.6646	-0.62056	399.4833	-0.67254	0.010022	0.0095637	-0.4753	20087742	-0.35812
008	2019-09-01t0544	1567334804.26	adult	133.8928	82.0035	-213.9652	3994.7261	0.97506	580.2648	0.77519	457.8605	0.71656	0.010294	-0.011518	1195.9616	-0.17226	1919.7141	-0.091872	1183740.25	0.78545	6242.5991	-0.31016	473.161	-0.42815	409.5704	-0.48919	0.01001	-0.0020984	-0.45435	21744116	0.078248
008	2019-09-01t0944	1567349203.39	adult	137.8926	86.0033	-209.9654	3416.9028	0.47131	533.1068	-0.01	404.0736	-0.27192	0.010304	-0.0015938	1167.1038	-0.28545	1981.7984	0.049213	1086471.625	-0.0086976	6183.8521	-0.34392	457.9452	-0.9002	405.7181	-0.69442	0.010003	-0.0090335	-0.75935	21425880	-0.085653
008	2019-09-01t1344	1567363599.71	adult	141.8916	90.0023	-205.9664	2214.4185	-0.60673	482.5915	-0.85058	362.5853	-1.0485	0.010299	-0.0065837	1210.9829	-0.039203	1606.0687	-0.68364	984004	-0.84485	7474.1855	0.22889	445.4572	-1.2911	376.8678	-1.606	0.010008	-0.0036958	-0.42004	20430004	-0.44333
008	2019-09-01t1744	1567377992.78	adult	145.8897	94.0003	-201.9684	5651.4512	2.5489	588.1383	0.87729	440.6639	0.32072	0.010289	-0.016512	1455.5797	1.1911	2329.7345	0.78252	1200390.25	0.89216	7704.0908	0.33088	498.9185	-0.076157	431.6169	-0.1214	0.01002	0.0086405	-0.2396	23501060	0.40674
008	2019-09-01t2144	1567392392.97	adult	149.8897	98.0004	-197.9683	3024.8604	0.15693	603.9157	1.1228	489.52	1.1674	0.010304	-0.0015591	1344.5458	0.66323	1902.4062	-0.054132	1230780.25	1.123	5895.4116	-0.47113	477.5756	-0.6628	419.6332	-0.53859	0.010012	0.00021556	-0.76276	22800892	0.14409
008	2019-09-02t0144	1567406793.83	adult	153.89	102.0006	-193.9681	2766.3542	-0.066749	517.9021	-0.30537	385.8789	-0.73319	0.010294	-0.011462	1294.4797	0.43637	2029.4197	0.21984	1056520.25	-0.29555	6490.5938	-0.20254	460.6495	-1.1287	394.841	-1.3084	0.010014	0.0022073	-0.62903	21160396	-0.37122
008	2019-09-02t0544	1567421193.13	adult	157.8898	106.0004	-189.9683	4653.7495	1.7138	543.9855	0.10631	419.6318	-0.16113	0.010319	0.013515	1259.4315	0.28329	2123.4085	0.42762	1107010.5	0.094157	4653.7495	-1.0141	484.8979	-0.6138	415.1401	-0.80011	0.010006	-0.0056378	-0.19029	23115568	0.12807
008	2019-09-02t0944	1567435593.04	adult	161.8897	110.0004	-185.9683	4053.6274	1.1753	576.1122	0.61372	460.5208	0.53558	0.010294	-0.011331	1215.3064	0.086495	1980.589	0.15953	1175269	0.62302	9657.791	1.2219	531.3683	0.40056	453.7616	0.19902	0.010014	0.0021805	-0.094684	24090646	0.34326
008	2019-09-02t1344	1567449993.64	adult	165.8899	114.0006	-181.9681	1510.8397	-1.1996	460.6202	-1.2862	366.3931	-1.1822	0.010294	-0.011267	1032.0958	-0.77551	1305.4055	-1.1677	939665.1875	-1.2758	9254.0762	1.0552	470.8409	-1.0264	408.7179	-1.0774	0.010016	0.0041801	-0.83107	24303868	0.34945
008	2019-09-02t1744	1567464393.69	adult	169.8899	118.0006	-177.9681	3088.0037	0.29835	512.4637	-0.45815	394.1152	-0.72166	0.010309	0.0037268	1401.4947	1.0042	2274.7965	0.77265	1043888.5	-0.4606	8717.1621	0.83187	497.7042	-0.47004	419.4774	-0.83897	0.010006	-0.0053127	-0.22369	22581336	-0.14225
008	2019-09-02t2144	1567478793.2	adult	173.8898	122.0005	-173.9682	3417.5269	0.61944	545.6345	0.06206	420.9046	-0.27974	0.010299	-0.0061717	1319.8336	0.62642	2185.8676	0.60773	1112548.75	0.067095	9977.125	1.4168	514.23	-0.16006	439.8284	-0.36596	0.010015	0.003438	-0.23689	24029452	0.1882
008	2019-09-03t0144	1567493193.74	adult	177.8899	126.0006	-169.9681	2430.2432	-0.30256	545.9559	0.048201	443.9766	0.096634	0.010294	-0.011074	1225.6549	0.19664	1671.2862	-0.38733	1113750	0.057549	9052.1514	1.0216	503.8353	-0.43056	439.2421	-0.44126	0.010017	0.0053564	-0.77232	24042014	0.15078
008	2019-09-03t0544	1567507594.01	adult	181.89	130.0007	-165.968	2255.179	-0.46131	475.2859	-1.1202	352.2149	-1.5967	0.010294	-0.010996	1213.5592	0.15256	1632.6686	-0.44857	969583.125	-1.1103	8932.4912	0.98592	510.414	-0.34512	435.4598	-0.5937	0.010013	0.00063139	-0.37184	24010384	0.10442
008	2019-09-03t0944	1567521993.75	adult	185.8899	134.0006	-161.9681	1453.9794	-1.2116	451.9152	-1.5213	371.6395	-1.2881	0.010304	-0.00096006	968.0812	-0.95616	1256.7612	-1.1629	921003.125	-1.5186	9530.6621	1.2713	503.773	-0.52384	431.4091	-0.74354	0.010015	0.0034238	-0.38164	24194202	0.11061
008	2019-09-03t1344	1567536393.77	adult	189.8899	138.0006	-157.9681	2636.291	-0.086264	515.6745	-0.50761	389.0633	-1.0149	0.01033	0.024082	1362.2111	0.85057	1935.7633	0.16508	1048366.3125	-0.52695	9474.334	1.2623	523.5478	-0.18375	446.2792	-0.44009	0.010015	0.0032991	-0.18878	24203090	0.076955
008	2019-09-03t1744	1567550794.11	adult	193.89	142.0007	-153.968	1575.1172	-1.0862	475.3321	-1.1899	385.6236	-1.1216	0.010309	0.0041465	1018.3622	-0.6877	1280.708	-1.0862	968251.5	-1.1917	9714.3066	1.3859	493.5855	-0.79808	419.2615	-1.1184	0.010016	0.0035845	-0.46072	24197042	0.042039
008	2019-09-03t2144	1567565193.8	adult	197.8899	146.0006	-149.9681	3112.2307	0.37554	606.4506	0.93735	478.7018	0.5462	0.010319	0.014102	1468.526	1.3454	2145.8046	0.59251	1234127	0.92218	8384.4277	0.80015	537.0714	-0.034595	463.3446	-0.16047	0.010005	-0.0072452	-0.21952	26303610	0.47323
008	2019-09-04t0144	1567579594.07	adult	201.89	150.0007	-145.968	2618.071	-0.089387	561.1767	0.17813	441.4144	-0.17579	0.010299	-0.005879	1385.4377	0.98757	1958.6423	0.24429	1144239.25	0.18308	8553.4658	0.88803	515.7273	-0.47218	449.9761	-0.51873	0.010002	-0.010542	-0.60971	25524374	0.26944
008	2019-09-04t0544	1567593994.45	adult	205.8901	154.0008	-141.9679	2159.1394	-0.52182	542.0378	-0.15074	455.2579	0.048779	0.010294	-0.010884	1093.5533	-0.29349	1568.5955	-0.49378	1105757.125	-0.14111	8247.4121	0.75976	520.0995	-0.4384	451.7712	-0.53273	0.010015	0.0029126	-0.70504	25186862	0.17003
008	2019-09-04t0944	1567608394.11	adult	209.89	158.0007	-137.968	1919.8944	-0.74487	475.403	-1.2698	376.1536	-1.4651	0.010284	-0.020811	999.2506	-0.69209	1438.1854	-0.73214	970772.875	-1.2522	5710.3452	-0.37486	507.5206	-0.70153	438.9108	-0.86832	0.010008	-0.0041322	-0.63774	24696460	0.04322
008	2019-09-04t1344	1567622795.27	adult	213.8904	162.001	-133.9677	7229.2207	4.3222	585.2419	0.54481	413.9458	-0.79303	0.010279	-0.025747	1599.2265	1.9846	2897.0352	2.0952	1195649.125	0.56878	9751.2988	1.4655	542.7913	-0.1328	476.2016	-0.10361	0.01001	-0.0017024	-0.53829	27057062	0.50501
008	2019-09-04t1744	1567637195.33	adult	217.8904	166.0011	-129.9676	3044.1257	0.33807	605.8864	0.88247	492.4167	0.66572	0.010294	-0.010828	1383.4085	1.0462	2091.8336	0.55541	1236008.125	0.89213	7301.7505	0.37081	532.6664	-0.3511	464.3286	-0.41475	0.010018	0.005466	-0.45202	26639714	0.39413
008	2019-09-05t0920	1567693333.65	adult	233.4843	181.595	-114.3737	3411.8215	0.72943	592.9244	0.67475	464.2305	0.049362	0.010294	-0.010814	1344.32	0.96697	2050.6669	0.54438	1209565.75	0.68431	6791.5479	0.18226	512.3226	-0.83325	453.9991	-0.80849	0.010003	-0.009451	-0.87964	28170056	0.62411
008	2019-09-05t1320	1567707739.74	adult	237.486	185.5967	-110.372	2788.4785	0.14293	573.832	0.3509	478.8992	0.31723	0.010304	-0.00090151	1126.9513	0.025969	1672.5827	-0.18151	1169469.5	0.35103	6818.8174	0.2045	523.8195	-0.68038	459.0909	-0.74314	0.010008	-0.004642	-0.88133	27008658	0.3795
008	2019-09-05t1720	1567722140.77	adult	241.4863	189.597	-106.3717	3490.427	0.82797	590.4764	0.63733	471.2608	0.1448	0.010304	-0.00094391	1259.3111	0.63885	2021.6957	0.52435	1203391	0.637	7167.248	0.37657	545.2192	-0.37101	490.6043	-0.11718	0.010006	-0.0061327	-0.94172	27734756	0.50169
008	2019-09-05t2120	1567736542.94	adult	245.4869	193.5976	-102.3711	3471.0176	0.82091	600.9475	0.8202	450.5334	-0.2927	0.010299	-0.0059649	1615.6699	2.2552	2532.3229	1.5576	1225332	0.8246	6378.4419	0.016497	550.8415	-0.31872	486.0588	-0.25878	0.010007	-0.0053797	-0.83022	28073636	0.54819
008	2019-09-06t0120	1567750939.82	adult	249.4861	197.5967	-98.372	7003.7583	4.2444	583.1931	0.5155	421.9326	-0.8956	0.010294	-0.010979	1525.5472	1.8809	3235.4072	2.9848	1189714	0.52522	10246.4609	1.845	525.9052	-0.75082	455.815	-0.94187	0.010015	0.0029909	-0.92747	27567952	0.43465
008	2019-09-06t0520	1567765335.26	adult	253.4848	201.5955	-94.3732	2268.9702	-0.3191	567.8577	0.25013	448.0439	-0.39323	0.010304	-0.0010665	1246.1322	0.65503	1852.1711	0.24114	1157294	0.25043	6446.7446	0.065462	538.0045	-0.59448	478.1982	-0.5131	0.010012	5.8551e-05	-1.0257	27458136	0.39735
008	2019-09-06t0920	1567779735.88	adult	257.485	205.5957	-90.373	9357.1494	6.5645	606.0549	0.92033	418.8193	-1.018	0.010299	-0.0060806	1578.4279	2.177	3081.6575	2.7369	1235745.875	0.92443	9357.1494	1.4541	527.2525	-0.79654	469.727	-0.73427	0.010001	-0.010953	-1.0072	27518890	0.39259
008	2019-09-06t1319	1567794087.74	adult	261.4716	209.5823	-86.3864	7768.2183	5.0438	621.1637	1.191	448.397	-0.43656	0.010309	0.0038471	1568.062	2.1605	3304.6283	3.2187	1265310.5	1.1839	7768.2183	0.71193	538.231	-0.65928	476.2281	-0.64038	0.010001	-0.011326	-0.86773	27339440	0.34393
008	2019-09-06t1719	1567808488.76	adult	265.4719	213.5826	-82.3861	3757.7434	1.1593	598.0101	0.7877	469.3179	-0.026279	0.010309	0.0038149	1469.985	1.7469	2056.1295	0.71046	1218146.625	0.78153	6994.8838	0.35364	541.3071	-0.64536	487.7683	-0.4415	0.01001	-0.0020408	-0.89782	28930156	0.62035
008	2019-09-06t1742	1567809877.43	adult	265.8576	213.9683	-82.0004	3339.9126	0.75369	589.4619	0.63681	453.1671	-0.36488	0.010299	-0.0061493	1498.6261	1.8796	2504.426	1.6254	1201912.875	0.64129	6145.9277	-0.051619	530.4402	-0.81536	476.6438	-0.67804	0.010013	0.00078417	-0.95657	27493776	0.35591
008	2019-09-06t2142	1567824280.7	adult	269.8585	217.9692	-77.9995	2606.1025	0.049872	537.6785	-0.28037	431.9419	-0.83492	0.01037	0.063959	1180.6388	0.46385	1765.6112	0.13857	1088798.875	-0.33965	9891.7246	1.7575	511.8848	-1.1301	452.0547	-1.2325	0.01	-0.01197	-1.0584	27282436	0.30299
008	2019-09-07t0142	1567838677.23	adult	273.8576	221.9682	-74.0005
008	2019-09-07t0542	1567853077.78	adult	277.8577	225.9684	-70.0003
008	2019-09-07t0942	1567867477.21	adult	281.8576	229.9682	-66.0005
008	2019-09-07t1342	1567881877.4	adult	285.8576	233.9683	-62.0004
008	2019-09-07t1742	1567896277.31	adult	289.8576	237.9683	-58.0004
008	2019-09-07t2142	1567910677.8	adult	293.8577	241.9684	-54.0003
008	2019-09-08t0142	1567925077.44	adult	297.8576	245.9683	-50.0004
008	2019-09-08t0542	1567939477.4	adult	301.8576	249.9683	-46.0004
008	2019-09-08t0942	1567953877.53	adult	305.8576	253.9683	-42.0004
008	2019-09-08t1342	1567968280.3	adult	309.8584	257.9691	-37.9996
008	2019-09-08t1742	1567982679.84	adult	313.8583	261.969	-33.9997
008	2019-09-08t2142	1567997082.26	adult	317.859	265.9696	-29.9991
008	2019-09-09t0142	1568011478.47	adult	321.8579	269.9686	-26.0001
008	2019-09-09t0542	1568025878.63	adult	325.858	273.9686	-22.0001
008	2019-09-09t0942	1568040278.33	adult	329.8579	277.9686	-18.0001
008	2019-09-09t1342	1568054680.32	adult	333.8584	281.9691	-13.9996
008	2019-09-09t1742	1568069079.74	adult	337.8583	285.9689	-9.9998
008	2019-09-09t2142	1568083481.32	adult	341.8587	289.9694	-5.9993
008	2019-09-10t0142	1568097878.71	adult	345.858	293.9687	-2
008	2019-09-10t0542	1568112278.99	dead	349.8581	297.9687	2
009	2019-08-26t1357	1566845993.66	egg	-1.8891	-57.7786	-349.7474
009	2019-08-26t1744	1566859595.45	larva	1.8891	-54.0003	-345.9691
009	2019-08-26t2144	1566873996.61	larva	5.8895	-50	-341.9688
009	2019-08-27t0144	1566888395.31	larva	9.8891	-46.0004	-337.9691
009	2019-08-27t0544	1566902795.77	larva	13.8892	-42.0002	-333.969
009	2019-08-27t0944	1566917195.46	larva	17.8891	-38.0003	-329.9691
009	2019-08-27t1344	1566931595.87	larva	21.8893	-34.0002	-325.969
009	2019-08-27t1744	1566945996.3	larva	25.8894	-30.0001	-321.9689
009	2019-08-27t2144	1566960395.74	larva	29.8892	-26.0002	-317.969
009	2019-08-28t0144	1566974796.08	larva	33.8893	-22.0001	-313.9689
009	2019-08-28t0544	1566989196.07	larva	37.8893	-18.0001	-309.9689
009	2019-08-28t0944	1567003596.55	larva	41.8894	-14	-305.9688	1268.4795	-0.92973	422.5018	-0.11262	367.7076	0.41012	0.010314	0.0063431	828.4412	-1.0537	1072.2141	-1.1287	860213.625	-0.1163	3086.6777	-0.87022	479.2056	0.77183	387.3897	0.83823	0.010041	0.018002	-0.58389	8399516	-0.67978
009	2019-08-28t1344	1567017996.19	larva	45.8893	-10.0001	-301.9689	1167.1226	-1.044	394.5465	-0.62072	305.6629	-0.55573	0.010324	0.016608	967.4425	-0.40248	1089.4556	-1.1453	802507.625	-0.62969	2164.1321	-1.5557	385.7882	-0.53221	307.455	-0.56646	0.010033	0.010724	-0.7755	7575337	-1.2808
009	2019-08-28t1744	1567032396.01	larva	49.8893	-6.0002	-297.9689	3161.9009	0.52215	515.9034	0.95033	397.2731	0.70527	0.010319	0.011881	1295.751	1.2375	2435.0919	1.1533	1049863.5	0.94177	4246.1494	-0.23107	446.5352	0.3714	376.1263	0.5798	0.010025	0.0040259	0.44887	9933176	-0.65386
009	2019-08-28t2144	1567046796.68	larva	53.8895	-2	-293.9688	1137.3521	-1.1357	324.1867	-1.8608	231.7934	-1.8121	0.010314	0.0071553	788.1341	-1.5925	997.2605	-1.4005	660044.1875	-1.864	3360.7344	-0.88806	337.8017	-1.2932	272.636	-1.3523	0.010026	0.0061134	-0.46412	9602690	-1.0481
009	2019-08-29t0144	1567061196.5	adult	57.8894	2	-289.9688	3937.6792	1.1002	542.0034	1.0961	407.3833	0.72364	0.010319	0.012411	1364.0901	1.2824	2936.4705	1.9664	1102977	1.0866	4243.1509	-0.37569	442.0519	0.35164	378.47	0.54124	0.010013	-0.0052524	0.58891	13067496	-0.025818
009	2019-08-29t0544	1567075597.18	adult	61.8896	6.0002	-285.9686	2283.9353	-0.26951	632.0704	2.2742	507.4531	2.1747	0.010314	0.0076766	1535.7345	2.0025	2003.6992	0.28528	1286895.25	2.2671	3524.4033	-0.9131	452.2678	0.54872	385.206	0.62753	0.010017	-0.00061528	-0.17815	15125645	0.45784
009	2019-08-29t0944	1567089996.47	adult	65.8894	10	-281.9688	1309.1223	-1.0975	384.4272	-1.3993	282.5677	-1.3293	0.010304	-0.0020439	996.5078	-0.82846	1220.3156	-1.1478	783462.625	-1.3981	4045.7993	-0.642	363.8228	-0.98635	335.1738	-0.42865	0.010022	0.006136	-1.4757	12814201	-0.64126
009	2019-08-29t1344	1567104396.38	adult	69.8894	13.9999	-277.9688	2876.5496	0.16002	532.3278	0.62149	390.7729	0.26017	0.010279	-0.026652	1470.7967	1.3832	2392.3	0.90364	1087545.75	0.64177	3874.1414	-0.81519	421.3393	0.046589	369.9721	0.21872	0.010025	0.010247	-0.50543	14709377	-0.21536
009	2019-08-29t1744	1567118796.53	adult	73.8894	18	-273.9688	1392.2644	-1.0973	401.8972	-1.4047	284.9398	-1.4806	0.010289	-0.016534	960.9988	-1.197	1262.5423	-1.165	820272.125	-1.395	2971.6106	-1.4391	327.9311	-1.7799	285.1472	-1.7	0.0099998	-0.014457	-1.7371	14330915	-0.5894
009	2019-08-29t2144	1567133196.83	adult	77.8895	22.0001	-269.9687	1997.9893	-0.62474	487.4717	-0.24982	340.0079	-0.68499	0.010304	-0.0015104	1333.8515	0.49533	1657.5444	-0.49369	993467.375	-0.24874	3620.8113	-1.0739	378.943	-0.81565	332.3983	-0.7603	0.010017	0.0031424	-1.0072	14527160	-0.72223
009	2019-08-30t0144	1567147596.95	adult	81.8896	26.0001	-265.9687	3420.7983	0.5372	596.7959	1.3071	419.4185	0.53768	0.010289	-0.016374	1670.089	2.0195	2547.1966	1.0916	1218060.375	1.3212	4258.2407	-0.73309	432.747	0.25308	383.5526	0.33519	0.01	-0.012644	0.068046	17352288	0.072612
009	2019-08-30t0544	1567161997.02	adult	85.8896	30.0001	-261.9687	3003.6741	0.16776	471.5794	-0.64983	309.4504	-1.3139	0.010309	0.0035718	1561.7459	1.4525	2429.3908	0.85593	960607.3125	-0.65219	4307.5703	-0.75863	331.4396	-2.0371	292.1745	-1.9735	0.010009	-0.0036917	-0.62162	15894517	-0.58034
009	2019-08-30t0944	1567176396.92	adult	89.8895	34.0001	-257.9687	1892.3486	-0.78169	510.1467	-0.12796	371.0382	-0.35885	0.010284	-0.021261	1220.2899	-0.20166	1543.6819	-0.79488	1041719.625	-0.11154	5617.5649	-0.079797	367.3202	-1.3796	334.7551	-1.0727	0.010019	0.0066502	-1.1829	18623870	0.18865
009	2019-08-30t1344	1567190797.3	adult	93.8897	38.0002	-253.9686	2125.9395	-0.60536	497.9862	-0.37175	342.3304	-0.88969	0.010314	0.0086175	1405.906	0.65285	1829.057	-0.28967	1013899.9375	-0.37819	4732.3477	-0.63912	343.6483	-2.059	304.9591	-1.9699	0.010019	0.0067489	-1.7277	16566252	-0.63034
009	2019-08-30t1744	1567205198.67	adult	97.89	42.0006	-249.9682	2781.2051	-0.07294	493.2265	-0.4938	313.413	-1.4266	0.010319	0.013625	1532.0057	1.2434	2400.699	0.76406	1003715.875	-0.50396	6418.6367	0.18518	390.3687	-1.1436	344.736	-1.1038	0.01002	0.0077189	-0.021514	17609142	-0.40958
009	2019-08-30t2144	1567219597.42	adult	101.8897	46.0002	-245.9686	2800.8782	-0.069988	529.6387	0.041222	361.4528	-0.6714	0.010345	0.038662	1573.0062	1.4456	2353.237	0.67247	1075166.625	0.0094717	4103.1543	-1.0712	374.5161	-1.6642	332.6436	-1.5676	0.010002	-0.010268	-0.50984	17635962	-0.5152
009	2019-08-31t0144	1567233997.83	adult	105.8898	50.0003	-241.9684	2221.7231	-0.57139	553.2167	0.38947	375.6724	-0.47679	0.010294	-0.01131	1563.0813	1.4162	1974.7155	-0.045293	1128562.125	0.39901	2226.4238	-2.038	386.6274	-1.5389	347.0278	-1.3379	0.010009	-0.0036535	-1.6228	18194300	-0.44028
009	2019-08-31t0544	1567248396.75	adult	109.8895	54	-237.9687	2897.0442	-0.0077837	599.1302	1.1077	409.7179	0.061991	0.010304	-0.0013886	1576.2607	1.5069	2320.4042	0.61927	1221027.5	1.1084	3884.4607	-1.2511	391.8547	-1.573	345.9889	-1.5142	0.01002	0.0072139	-0.96125	19632706	-0.07907
009	2019-08-31t0944	1567262797.33	adult	113.8897	58.0002	-233.9686	2716.4634	-0.1685	506.6496	-0.39069	342.2826	-1.1354	0.010269	-0.036166	1420.0525	0.77836	2228.7041	0.45153	1036098.375	-0.36132	5777.4863	-0.38483	407.4795	-1.356	349.9351	-1.5528	0.01002	0.0073325	-0.0083844	18666634	-0.48064
009	2019-08-31t1344	1567277197.45	adult	117.8897	62.0002	-229.9685	4136.4033	1.0552	582.4948	0.82849	407.8754	-0.040117	0.010294	-0.011407	1636.293	1.8739	2387.9238	0.77397	1188289.375	0.83857	6864.7642	0.080601	434.8611	-0.84768	372.0939	-1.0796	0.0099998	-0.012489	0.24036	18482034	-0.62504
009	2019-08-31t1744	1567291596.97	adult	121.8896	66.0001	-225.9687	1886.9777	-0.89692	628.9203	1.5855	536.7031	2.1812	0.010309	0.0034985	1232.662	-0.080671	1629.7893	-0.70167	1281110.75	1.5809	6041.877	-0.33758	446.3785	-0.71061	389.3241	-0.72683	0.010018	0.0057535	0.022431	19650030	-0.34104
009	2019-08-31t2144	1567305997.66	adult	125.8898	70.0003	-221.9685	2722.2581	-0.16854	566.6973	0.56328	443.8598	0.52724	0.010314	0.0084634	1394.5604	0.75465	2134.5979	0.30538	1153795.75	0.55509	7505.6001	0.30008	459.4376	-0.52643	409.1157	-0.2881	0.010011	-0.0010467	-0.50858	19550448	-0.45017
009	2019-09-01t0144	1567320411.1	adult	129.8935	74.004	-217.9648	4846.9502	1.7159	583.4324	0.83363	400.6614	-0.26701	0.010294	-0.011487	1597.308	1.7977	3385.8218	2.8081	1190202	0.8439	6155.417	-0.33538	444.1927	-1.0229	373.6417	-1.4068	0.010012	-0.00018076	0.19046	18811560	-0.75062
009	2019-09-01t0544	1567334809.83	adult	133.8931	78.0037	-213.9651	3110.9197	0.18561	483.2684	-0.82502	304.806	-2.0037	0.010294	-0.011518	1441.5888	1.0517	2374.3221	0.81455	985867.5	-0.81549	7028.1797	0.042548	439.2433	-1.2568	383.2172	-1.2409	0.010016	0.0044317	-0.52249	19909140	-0.48151
009	2019-09-01t0944	1567349209.21	adult	137.893	82.0035	-209.9653	2388.823	-0.45492	526.0964	-0.12562	379.0734	-0.71829	0.010279	-0.026435	1427.0503	1.0066	2122.6965	0.33064	1074815	-0.10298	2672.9404	-1.9136	502.2816	0.1807	440.4128	0.29748	0.010017	0.0048743	-0.7683	25874532	1.2573
009	2019-09-01t1344	1567363604.99	adult	141.8918	86.0023	-205.9664	3580.6501	0.63485	540.8961	0.11018	390.2711	-0.55197	0.010284	-0.021488	1424.2427	1.0164	2416.43	0.93682	1104509.75	0.12889	5250.5288	-0.76228	461.3248	-0.9059	392.1849	-1.168	0.010004	-0.0080717	-0.094814	21259232	-0.19627
009	2019-09-01t1744	1567377997.72	adult	145.8898	90.0003	-201.9685	2418.9622	-0.41242	567.6752	0.54047	436.8487	0.25209	0.010284	-0.021476	1379.7441	0.81744	1976.1343	0.07488	1159192.875	0.55967	3855.8806	-1.3812	503.8775	0.043484	446.6462	0.30736	0.010015	0.003135	-0.7506	26766476	1.3643
009	2019-09-01t2144	1567392397.88	adult	149.8898	94.0004	-197.9684	4644.0996	1.6511	616.7653	1.334	441.094	0.29533	0.010335	0.028412	1640.3416	2.1137	3042.1836	2.2288	1253267.125	1.3042	5109.7432	-0.82041	491.7266	-0.32417	416.808	-0.61882	0.010001	-0.011074	0.094655	22962158	0.19048
009	2019-09-02t0144	1567406798.82	adult	153.8901	98.0006	-193.9682	2555.5535	-0.26258	525.0536	-0.18801	400.1743	-0.47597	0.010304	-0.001511	1342.1473	0.66901	2001.028	0.16292	1070059.25	-0.18665	4309.4722	-1.1723	480.0151	-0.66996	414.6384	-0.75054	0.010014	0.002673	-0.30865	22336544	-0.039994
009	2019-09-02t0544	1567421198.11	adult	157.8899	102.0004	-189.9684	1751.1483	-0.99879	447.6739	-1.4709	328.3023	-1.8008	0.010299	-0.0064266	1187.4002	-0.066551	1592.8068	-0.63588	912807.125	-1.4643	2785.1289	-1.8455	450.233	-1.4237	393.8354	-1.3928	0.010008	-0.0039909	-0.80397	20964650	-0.46453
009	2019-09-02t0944	1567435598.15	adult	161.8899	106.0004	-185.9683	2196.4419	-0.56821	504.0268	-0.56366	356.454	-1.3273	0.010299	-0.0063575	1355.2581	0.76231	1938.2896	0.074969	1027710.625	-0.5578	2842.2986	-1.8137	474.0891	-0.91346	414.3262	-0.87807	0.010012	0.00042148	-0.54105	21876368	-0.25339
009	2019-09-02t1344	1567449998.6	adult	165.89	110.0006	-181.9682	2228.2183	-0.5244	551.8343	0.19881	435.3866	0.049652	0.010299	-0.0062941	1277.5005	0.40116	1942.9692	0.101	1125190.125	0.2038	3377.9238	-1.5667	536.1647	0.44035	477.389	0.75811	0.010011	-0.00059985	-0.41351	29456354	1.7071
009	2019-09-02t1744	1567464398.71	adult	169.89	114.0006	-177.9682	2607.9116	-0.15407	560.6323	0.32337	439.4133	0.086055	0.010314	0.0087147	1270.1948	0.37993	2038.0813	0.30438	1141447.25	0.31477	4078.8684	-1.2425	517.9831	-0.025154	451.7084	0.0041022	0.010006	-0.0059613	-0.47632	23451166	0.081871
009	2019-09-02t2144	1567478798.2	adult	173.8899	118.0004	-173.9683	3256.6033	0.46775	583.7401	0.67903	443.3012	0.12034	0.010289	-0.016113	1389.5436	0.95463	2341.7812	0.91414	1191413.625	0.69263	3467.2122	-1.5012	531.0419	0.19974	467.1702	0.33504	0.010003	-0.0088013	-0.51798	28827076	1.3947
009	2019-09-03t0144	1567493198.93	adult	177.8901	122.0007	-169.9681	2701.9031	-0.046264	561.1005	0.29339	435.89	-0.048407	0.010304	-0.0011225	1355.1833	0.80024	2227.5077	0.69982	1143522.875	0.29371	4034.001	-1.2307	489.845	-0.72279	428.4315	-0.71362	0.010014	0.0016947	-0.79809	23187304	-0.059065
009	2019-09-03t0544	1567507599.08	adult	181.8901	126.0007	-165.9681	5955.2769	3.0345	615.7782	1.1602	448.8677	0.1472	0.010294	-0.010996	1515.6636	1.5457	3183.3683	2.5699	1256187.5	1.1692	5955.2769	-0.35124	507.0125	-0.41424	443.6158	-0.39264	0.010012	0.00044759	-0.63729	24205284	0.1511
009	2019-09-03t0944	1567521998.82	adult	185.8901	130.0006	-161.9682	2190.7241	-0.51468	518.2426	-0.44362	383.1187	-1.0802	0.010309	0.004023	1335.5743	0.72261	1820.9302	-0.069141	1055660.25	-0.44651	3684.3625	-1.356	493.1973	-0.7334	433.1895	-0.70057	0.010017	0.0050694	-0.57615	22845390	-0.20522
009	2019-09-03t1344	1567536398.87	adult	189.8901	134.0006	-157.9682	4072.0388	1.2732	590.1428	0.70504	428.365	-0.3002	0.010299	-0.0058603	1647.7588	2.1438	2499.3	1.254	1203301.25	0.70945	4072.0388	-1.1673	501.8807	-0.60219	436.3536	-0.6744	0.01002	0.0077197	-0.45479	23341468	-0.1202
009	2019-09-03t1744	1567550799.24	adult	193.8902	138.0007	-153.968	5173.5493	2.3245	571.5383	0.3822	406.0373	-0.74841	0.010299	-0.0058148	1536.8003	1.6431	2929.861	2.0926	1165366.5	0.38686	5173.5493	-0.65855	497.4373	-0.72556	436.5094	-0.71981	0.010012	0.00016087	-0.82016	23897388	-0.025011
009	2019-09-03t2144	1567565198.94	adult	197.8901	142.0007	-149.9681	4261.0088	1.4658	565.3569	0.26302	408.7327	-0.74066	0.010304	-0.00086231	1524.805	1.5971	3006.5184	2.2497	1152197.375	0.26329	4826.5732	-0.80433	515.5719	-0.43007	460.1688	-0.23258	0.010006	-0.0066363	-0.86823	23394076	-0.16452
009	2019-09-04t0144	1567579599.21	adult	201.8902	146.0007	-145.9681	3291.5266	0.55085	641.7897	1.5062	496.2776	0.83927	0.010304	-0.00090081	1378.8076	0.95802	2464.9738	1.2189	1307967.375	1.5051	3322.5686	-1.4739	534.2389	-0.13844	486.5183	0.29946	0.010012	-0.00012709	-0.79212	27960460	0.79324
009	2019-09-04t0544	1567593999.56	adult	205.8903	150.0008	-141.968	3558.1167	0.81068	564.249	0.21665	433.7813	-0.35109	0.010319	0.014032	1375.9794	0.96284	2190.9226	0.70535	1148246.75	0.20334	4834.7202	-0.78145	505.8544	-0.6911	450.9884	-0.5501	0.010001	-0.01132	-0.88295	24278990	-0.021787
009	2019-09-04t0944	1567608399.25	adult	209.8902	154.0007	-137.968	3413.4983	0.67906	616.0544	1.0656	461.8256	0.14091	0.010294	-0.010879	1532.9401	1.6764	2515.0829	1.3443	1256751	1.0751	4693.2563	-0.83446	546.431	-0.021545	497.9731	0.43099	0.010007	-0.0046728	-1.0842	29976660	1.1409
009	2019-09-04t1344	1567622800.51	adult	213.8905	158.0011	-133.9677	2229.7146	-0.44395	598.4401	0.76474	491.3489	0.66897	0.010304	-0.00090481	1262.651	0.49487	1880.0129	0.13311	1219621	0.76456	4732.3594	-0.80562	551.9241	0.024637	499.1156	0.39671	0.010018	0.0055953	-0.83952	29255290	0.95531
009	2019-09-04t1744	1567637200.56	adult	217.8906	162.0011	-129.9677	4150.5869	1.3924	560.3169	0.12048	398.9218	-1.115	0.010294	-0.010828	1552.0102	1.7904	2806.5672	1.9354	1143046.5	0.13018	5295.8184	-0.53931	519.3701	-0.57744	461.362	-0.47911	0.010003	-0.0089688	-0.88122	24714224	0.00478
009	2019-09-05t0920	1567693338.8	adult	233.4845	177.5951	-114.3737	3500.2383	0.81406	582.0906	0.49061	433.785	-0.54794	0.010304	-0.00086256	1416.5018	1.2871	2594.2366	1.6099	1186300.625	0.49055	6113.0698	-0.13224	546.7908	-0.26841	500.0734	0.17716	0.010013	0.00055512	-1.0991	30472102	1.074
009	2019-09-05t1320	1567707744.96	adult	237.4862	181.5968	-110.372	4818.498	2.0904	573.175	0.33968	433.2685	-0.58473	0.01033	0.024063	1362.7781	1.0741	2694.3353	1.8303	1165264.875	0.31584	5399.4912	-0.45602	524.605	-0.66763	469.9242	-0.51224	0.010003	-0.0093392	-1.068	25645838	0.1155
009	2019-09-05t1720	1567722146.14	adult	241.4866	185.5971	-106.3717	2496.0935	-0.12809	574.3797	0.36093	459.6371	-0.086667	0.010309	0.0040391	1241.902	0.5613	2029.5499	0.53989	1170011.5	0.35621	5237.5332	-0.52485	560.9962	-0.11711	508.9751	0.27303	0.01001	-0.0024948	-1.1047	30544558	1.0413
009	2019-09-05t2120	1567736548.38	adult	245.4872	189.5977	-102.3711	2465.449	-0.14812	505.2392	-0.83157	376.4301	-1.7793	0.010299	-0.0059649	1283.9583	0.77378	2041.1261	0.58166	1030182.8125	-0.82516	4879.7793	-0.68614	533.4595	-0.59607	483.0335	-0.32284	0.01002	0.0079501	-1.132	25873850	0.12932
009	2019-09-06t0120	1567750945.15	adult	249.4863	193.5968	-98.372	2437.9851	-0.16512	515.4606	-0.65938	378.6629	-1.7701	0.010294	-0.010979	1312.4158	0.9266	2150.2266	0.81855	1051539.75	-0.64867	4981.5845	-0.63248	511.5258	-0.97839	466.8385	-0.70916	0.010001	-0.011071	-1.2323	25777834	0.09661
009	2019-09-06t0520	1567765340.56	adult	253.485	197.5955	-94.3732	2418.0156	-0.17485	571.911	0.32079	455.9632	-0.232	0.010289	-0.015986	1299.9465	0.89666	2049.071	0.63607	1167270.375	0.3356	5174.2754	-0.53558	533.053	-0.67223	484.9136	-0.37173	0.010002	-0.010503	-1.2189	27020988	0.31546
009	2019-09-06t0920	1567779741.14	adult	257.4852	201.5957	-90.3731	3194.55	0.58798	627.4883	1.2958	481.5645	0.26893	0.010299	-0.0060806	1493.8651	1.7962	2540.0845	1.6454	1279448.75	1.2994	5016.6445	-0.60412	545.6249	-0.51026	507.5175	0.059206	0.010014	0.0019033	-1.3245	31110984	1.0602
009	2019-09-06t1319	1567794093.16	adult	261.4718	205.5824	-86.3864	3144.7249	0.55095	582.3959	0.5084	460.9374	-0.17743	0.010299	-0.006114	1336.5052	1.1145	2203.3852	0.98829	1187505.25	0.51313	5525.0073	-0.35623	565.0192	-0.24491	520.1868	0.28038	0.010016	0.0033034	-1.1559	32550754	1.3052
009	2019-09-06t1719	1567808494.09	adult	265.4721	209.5826	-82.3861	2363.6418	-0.19802	494.6019	-1.0421	377.8527	-1.9305	0.010294	-0.01112	1097.9016	0.060834	2000.658	0.59754	1008987.8125	-1.0302	5767.9888	-0.23317	533.6464	-0.76302	488.2101	-0.43227	0.010008	-0.0042211	-1.1721	26980626	0.26337
009	2019-09-06t1742	1567809882.7	adult	265.8578	209.9684	-82.0004	2779.8779	0.20831	533.594	-0.35224	421.7946	-1.0185	0.010304	-0.0011712	1248.2178	0.74453	1977.2462	0.5518	1087464.5	-0.35055	3615.282	-1.2626	526.3007	-0.8789	482.8409	-0.54856	0.010015	0.0028741	-1.2581	26642922	0.20021
009	2019-09-06t2142	1567824286.02	adult	269.8587	213.9693	-77.9995	2503.6853	-0.050068	527.4901	-0.46164	420.1634	-1.0822	0.010299	-0.0061815	1262.7831	0.83748	1905.748	0.42545	1075552.25	-0.45501	4737.1499	-0.72071	533.2513	-0.80438	489.0574	-0.46102	0.010003	-0.0093337	-1.2343	26547914	0.16952
009	2019-09-07t0142	1567838682.56	adult	273.8578	217.9683	-74.0005
009	2019-09-07t0542	1567853083.06	adult	277.8579	221.9685	-70.0003
009	2019-09-07t0942	1567867482.53	adult	281.8578	225.9683	-66.0005
009	2019-09-07t1342	1567881882.74	adult	285.8578	229.9684	-62.0004
009	2019-09-07t1742	1567896282.68	adult	289.8578	233.9684	-58.0004
009	2019-09-07t2142	1567910683.12	adult	293.8579	237.9685	-54.0003
009	2019-09-08t0142	1567925082.8	adult	297.8578	241.9684	-50.0004
009	2019-09-08t0542	1567939482.78	adult	301.8578	245.9684	-46.0004
009	2019-09-08t0942	1567953882.84	adult	305.8579	249.9684	-42.0004
009	2019-09-08t1342	1567968285.77	adult	309.8587	253.9692	-37.9996
009	2019-09-08t1742	1567982685.28	adult	313.8585	257.9691	-33.9997
009	2019-09-08t2142	1567997087.82	adult	317.8592	261.9698	-29.999
009	2019-09-09t0142	1568011483.86	adult	321.8581	265.9687	-26.0001
009	2019-09-09t0542	1568025884.04	adult	325.8582	269.9687	-22
009	2019-09-09t0942	1568040283.69	adult	329.8581	273.9686	-18.0001
009	2019-09-09t1342	1568054685.8	adult	333.8587	277.9692	-13.9996
009	2019-09-09t1742	1568069085.14	adult	337.8585	281.969	-9.9997
009	2019-09-09t2142	1568083486.85	adult	341.859	285.9695	-5.9993
009	2019-09-10t0142	1568097884.06	adult	345.8582	289.9687	-2
009	2019-09-10t0542	1568112284.36	dead	349.8583	293.9688	2
010	2019-08-26t1357	1566845998.3	egg	-1.8891	-53.7785	-289.7471
010	2019-08-26t1744	1566859600.11	larva	1.8891	-50.0003	-285.9689
010	2019-08-26t2144	1566874001.35	larva	5.8895	-45.9999	-281.9685
010	2019-08-27t0144	1566888399.98	larva	9.8891	-42.0003	-277.9689
010	2019-08-27t0544	1566902800.38	larva	13.8892	-38.0002	-273.9688
010	2019-08-27t0944	1566917200.03	larva	17.8891	-34.0003	-269.9689
010	2019-08-27t1344	1566931600.55	larva	21.8893	-30.0001	-265.9687
010	2019-08-27t1744	1566946001.03	larva	25.8894	-26	-261.9686
010	2019-08-27t2144	1566960400.5	larva	29.8892	-22.0001	-257.9687
010	2019-08-28t0144	1566974800.74	larva	33.8893	-18.0001	-253.9687	5037.6426	2.0923	512.6326	1.3505	396.1636	0.94233	0.01034	0.030778	1084.5554	0.73139	3141.5628	2.5011	1041156.8125	1.3294	5037.6426	0.5878	434.1113	0.09809	376.3943	0.71549	0.010051	0.025526	-1.1327	5010078	-1.4346
010	2019-08-28t0544	1566989200.78	larva	37.8893	-14.0001	-249.9687	1533.1863	-0.68765	327.9608	-1.2837	229.9944	-1.4679	0.010304	-0.0039091	957.8997	-0.17988	1272.4198	-0.73845	668384.125	-1.2819	3014.6541	-0.85082	434.2859	0.12327	341.7013	0.1205	0.0099994	-0.024818	-0.48775	7774152	-0.63139
010	2019-08-28t0944	1567003601.29	larva	41.8895	-9.9999	-245.9685	1842.2223	-0.47456	332.6818	-1.3485	245.0928	-1.3427	0.01033	0.021334	904.8638	-0.62172	1536.6043	-0.32718	676342.0625	-1.358	4610.6943	0.15603	412.2404	-0.16134	253.6821	-1.3999	0.010011	-0.011973	0.87652	8194514	-0.75975
010	2019-08-28t1344	1567018000.82	larva	45.8893	-6.0001	-241.9687	2154.4868	-0.25628	382.4598	-0.78827	279.5944	-0.93286	0.010304	-0.0033513	1082.5266	0.23163	1812.7877	0.10912	779453.125	-0.78654	6414.0254	1.2931	420.2066	-0.035569	314.2613	-0.44925	0.010014	-0.0079638	1.1226	9987051	-0.35247
010	2019-08-28t1744	1567032400.68	larva	49.8893	-2.0001	-237.9687	3348.918	0.67215	467.6515	0.2763	341.4888	-0.11142	0.010304	-0.0030811	1282.9833	1.1688	2379.5793	1.0565	953073.8125	0.27818	6953.6006	1.573	419.4153	-0.034462	330.7681	-0.22465	0.010028	0.0069732	0.6654	11669392	0.0056709
010	2019-08-28t2144	1567046801.36	adult	53.8895	2.0001	-233.9685	2158.4524	-0.31236	361.0953	-1.3411	248.255	-1.5682	0.010289	-0.017733	1092.0237	0.0068681	1684.7508	-0.19614	736995.5	-1.3323	4646.8203	-0.037409	329.2956	-1.4254	258.472	-1.6113	0.010017	-0.0029638	0.57895	10914503	-0.55642
010	2019-08-29t0144	1567061201.25	adult	57.8895	6.0001	-229.9685	3429.656	0.68837	532.4667	0.96078	395.5088	0.54561	0.010345	0.037447	1413.0797	1.5349	2323.4635	0.88696	1080907.5	0.93287	8333.2295	2.3064	428.5405	0.13275	367.6085	0.33616	0.010004	-0.014447	0.92069	15035773	0.70201
010	2019-08-29t0544	1567075601.91	adult	61.8896	10.0002	-225.9684	3901.9314	1.049	536.9529	0.91323	394.0941	0.45473	0.010314	0.0076766	1479.8216	1.7199	2803.5712	1.7014	1093236.25	0.90728	5417.2271	0.3163	445.322	0.43114	381.864	0.56227	0.010013	-0.0047028	0.48489	16189234	0.84573
010	2019-08-29t0944	1567090001.21	adult	65.8894	14.0001	-221.9685	1633.8253	-0.83145	390.9604	-1.305	285.3914	-1.286	0.010324	0.017917	958.4322	-1.0174	1274.3595	-1.0516	795213.375	-1.315	4677.5601	-0.23583	319.946	-1.7652	270.8026	-1.7315	0.010016	7.4484e-05	-1.0594	12904703	-0.60872
010	2019-08-29t1344	1567104401.06	adult	69.8894	18	-217.9686	1826.3627	-0.70533	485.1081	-0.065542	388.0413	0.21768	0.010324	0.01815	1006.0126	-0.88302	1376.7327	-0.91423	986709.875	-0.078188	5218.082	0.039947	402.3828	-0.30773	354.3985	-0.10894	0.01	-0.015227	0.032472	17221982	0.67543
010	2019-08-29t1744	1567118801.21	adult	73.8894	22.0001	-213.9685	1903.0613	-0.67407	433.4979	-0.94082	323.5553	-0.87128	0.010319	0.013349	1100.8814	-0.52562	1606.7224	-0.54573	882168.125	-0.94911	5401.7373	0.091455	335.2401	-1.6355	280.226	-1.808	0.010011	-0.0032655	0.16791	14667425	-0.47175
010	2019-08-29t2144	1567133201.55	adult	77.8895	26.0001	-209.9685	4282.0835	1.2756	545.1955	0.60644	389.7862	0.1121	0.010299	-0.0064884	1556.269	1.5526	2551.141	1.1224	1111653.625	0.61146	4282.0835	-0.66509	349.005	-1.4342	302.5334	-1.4425	0.01001	-0.0039709	-0.03435	15306663	-0.4534
010	2019-08-30t0144	1567147601.73	adult	81.8896	30.0002	-205.9684	2291.448	-0.40505	497.0863	-0.18922	370.9439	-0.24871	0.010289	-0.016374	1231.9196	-0.055416	1926.6551	-0.037532	1014553.125	-0.17717	7836.127	1.415	427.1472	0.1336	374.1611	0.11346	0.010017	0.003878	0.39713	19061014	0.65472
010	2019-08-30t0544	1567162001.79	adult	85.8896	34.0002	-201.9684	1465.4255	-1.1177	437.5815	-1.1659	345.7496	-0.7185	0.010299	-0.0063892	880.0793	-1.7718	1131.4883	-1.5211	892228.625	-1.1614	3982.822	-0.94727	366.6514	-1.2664	323.2759	-1.2181	0.010001	-0.0114	-1.534	17560036	-0.018959
010	2019-08-30t0944	1567176401.82	adult	89.8896	38.0002	-197.9684	1822.4468	-0.84015	456.2415	-0.9551	332.7627	-0.99179	0.010304	-0.0013782	1234.4107	-0.13482	1521.6501	-0.8355	929820.125	-0.95383	5776.4468	0.0093131	386.8647	-0.94321	341.4191	-0.90702	0.010004	-0.0084821	-0.85112	17556306	-0.16771
010	2019-08-30t1344	1567190802.09	adult	93.8897	42.0003	-193.9683	5649.9116	2.3445	618.1238	1.4898	435.407	0.65906	0.010345	0.038648	1492.5768	1.064	3887.061	3.5325	1254791.25	1.4528	7537.9478	0.88022	465.4529	0.70476	403.8837	0.53837	0.010018	0.0051638	2.2937	19979102	0.49886
010	2019-08-30t1744	1567205203.62	adult	97.8901	46.0007	-189.9679	2376.4341	-0.41252	464.1297	-0.94877	329.8395	-1.1517	0.010309	0.0036442	1316.5266	0.21752	2081.5673	0.16683	945432.25	-0.95098	7448.0552	0.72435	394.3979	-1.0509	344.5473	-1.1087	0.010007	-0.0054794	-0.23911	18681448	-0.05769
010	2019-08-30t2144	1567219602.26	adult	101.8897	50.0003	-185.9683	3493.5938	0.51334	505.414	-0.34076	350.4305	-0.85698	0.010309	0.0036433	1349.8491	0.37797	2427.5787	0.81274	1029528.375	-0.34351	7902.9224	0.85884	461.3013	0.35532	405.8629	0.35375	0.010018	0.005535	0.21569	21089772	0.60869
010	2019-08-31t0144	1567234002.65	adult	105.8898	54.0005	-181.9681	2193.2161	-0.59552	479.6945	-0.77897	343.7061	-1.0186	0.010309	0.0036245	1213.5787	-0.26551	1634.7137	-0.6924	977137.625	-0.78134	5879.7593	-0.23242	412.5066	-0.93049	367.9364	-0.7804	0.010018	0.0051918	-0.59652	19024392	-0.17256
010	2019-08-31t0544	1567248401.51	adult	109.8895	58.0001	-177.9685	1674.4728	-1.0498	472.757	-0.91603	361.8825	-0.755	0.010284	-0.021272	1106.9496	-0.76635	1386.8716	-1.1737	965369.875	-0.89971	6432.394	-0.02153	396.7898	-1.4559	344.4142	-1.5568	0.010019	0.0066986	0.078575	19168120	-0.22762
010	2019-08-31t0944	1567262802.19	adult	113.8897	62.0003	-173.9683	2468.5452	-0.38133	479.6083	-0.82694	360.5105	-0.82145	0.010309	0.0035611	1174.7367	-0.41827	1979.4964	-0.031329	976962.1875	-0.82925	5634.1875	-0.45261	415.2559	-1.17	358.5407	-1.3167	0.010013	0.00029061	0.71733	18455634	-0.54753
010	2019-08-31t1344	1567277202.29	adult	117.8897	66.0004	-169.9682	3655.1733	0.63907	626.123	1.5375	464.5153	0.94365	0.010294	-0.011407	1723.6701	2.3032	2618.1894	1.2238	1277291	1.5479	7280.6167	0.27411	489.6147	0.47249	421.1076	0.28187	0.010003	-0.0089763	1.0335	20899694	0.13517
010	2019-08-31t1744	1567291601.83	adult	121.8896	70.0002	-165.9684	3380.1467	0.4042	523.8679	-0.13295	397.1901	-0.2604	0.010284	-0.021367	1287.9001	0.19267	2176.3554	0.37375	1069738.25	-0.11488	10168.7783	1.5583	483.4064	0.18785	420.1196	0.13708	0.01001	-0.002531	0.79566	20524954	-0.068048
010	2019-08-31t2144	1567306002.6	adult	125.8898	74.0004	-161.9682	3910.0544	0.87495	490.5536	-0.68838	350.5825	-1.1154	0.010294	-0.011459	1236.8175	-0.029859	2391.4699	0.81385	1000729.25	-0.67891	5239.9951	-0.73046	415.4077	-1.5994	357.5978	-1.7439	0.010019	0.006905	0.49893	19238362	-0.54684
010	2019-09-01t0144	1567320417.3	adult	129.8939	78.0045	-157.9641	3390.4185	0.42573	529.6908	-0.052159	400.9932	-0.26114	0.010335	0.028435	1240.0019	0.01667	2300.9839	0.65117	1076331.75	-0.076572	9066.5195	0.979	486.0209	-0.0012277	419.9199	-0.091919	0.010015	0.0031987	0.73331	22080414	0.25472
010	2019-09-01t0544	1567334815.73	adult	133.8935	82.0041	-153.9645	3004.1226	0.090218	554.6564	0.35271	444.9977	0.48794	0.010355	0.048483	1211.6884	-0.093887	2319.4739	0.7052	1124843.25	0.30893	9231.6816	1.0319	489.5297	-0.02826	423.4884	-0.092203	0.010016	0.0040504	0.081486	21798266	0.094755
010	2019-09-01t0944	1567349214.8	adult	137.8932	86.0038	-149.9648	3070.2776	0.15903	476.7519	-0.93943	323.4314	-1.7118	0.010299	-0.0065718	1376.8597	0.7571	2482.368	1.049	972097.125	-0.93375	5361.2705	-0.71168	443.9555	-1.2413	382.3201	-1.3634	0.010013	0.00075406	0.37807	19775552	-0.58387
010	2019-09-01t1344	1567363610.23	adult	141.892	90.0026	-145.966	3447.4661	0.51382	582.9573	0.80328	442.6361	0.3872	0.010299	-0.0065837	1353.9911	0.6687	2187.8349	0.47971	1188649.875	0.80879	6391.855	-0.25355	482.233	-0.39831	412.062	-0.59968	0.010013	0.0010882	0.57654	21383658	-0.1592
010	2019-09-01t1744	1567378002.7	adult	145.8899	94.0005	-141.9681	1947.7961	-0.84406	440.7159	-1.5493	326.9714	-1.7246	0.010294	-0.011544	1065.7069	-0.72984	1577.2485	-0.72339	899060.375	-1.5398	5602.6089	-0.60409	436.5324	-1.5813	377.9308	-1.653	0.010007	-0.0046759	-0.44173	20415312	-0.49812
010	2019-09-01t2144	1567392402.87	adult	149.8899	98.0005	-137.9681	2898.1482	0.040004	480.7963	-0.90117	351.6916	-1.3147	0.010309	0.0034238	1226.3264	0.083533	2226.6909	0.59541	979382.0625	-0.90302	7303.2637	0.15473	476.1774	-0.69627	419.9247	-0.53032	0.010018	0.0063886	-0.23668	21817020	-0.13895
010	2019-09-02t0144	1567406803.77	adult	153.8902	102.0008	-133.9678	3969.9402	1.0513	563.4182	0.44158	409.994	-0.29929	0.010299	-0.0064891	1440.2821	1.148	2632.0099	1.428	1148809.625	0.44679	6022.2036	-0.41079	509.5692	0.030146	446.0941	0.13582	0.010019	0.0075482	-0.06733	22733922	0.071915
010	2019-09-02t0544	1567421203.05	adult	157.89	106.0006	-129.968	2027.0924	-0.74091	458.4628	-1.2942	354.4801	-1.3308	0.010304	-0.0014485	1078.1055	-0.59737	1712.5135	-0.39595	934347.1875	-1.2915	4843.146	-0.92987	459.0803	-1.217	401.6423	-1.1756	0.010019	0.0070566	-0.23191	20528234	-0.58477
010	2019-09-02t0944	1567435603.15	adult	161.89	110.0006	-125.968	4006.0369	1.1306	589.0054	0.8243	447.7863	0.30763	0.010309	0.0036035	1358.7689	0.77926	2513.7354	1.2254	1199804.125	0.81936	10406.2168	1.5552	508.4598	-0.12498	430.0168	-0.44952	0.010002	-0.0093527	0.72231	23739478	0.24863
010	2019-09-02t1344	1567450003.61	adult	165.8901	114.0007	-121.9679	2360.1169	-0.40026	475.3252	-1.0468	355.91	-1.3693	0.010294	-0.011267	1197.3393	0.016801	1948.8994	0.1128	969663.375	-1.0366	6741.3848	-0.065943	452.8717	-1.4298	378.3836	-1.8882	0.010019	0.0069075	0.84032	21652250	-0.34922
010	2019-09-02t1744	1567464403.68	adult	169.8901	118.0007	-117.9679	3382.5215	0.57589	495.2639	-0.73721	355.3724	-1.4125	0.010299	-0.0062342	1314.7169	0.59162	2601.9311	1.4198	1009843.125	-0.73118	8531.0566	0.74864	499.8495	-0.42298	417.2203	-0.89801	0.010016	0.0046382	1.1043	21707966	-0.36729
010	2019-09-02t2144	1567478803.2	adult	173.89	122.0006	-113.968	2082.5557	-0.63896	484.8047	-0.92284	366.1338	-1.2581	0.010324	0.018768	1199.1372	0.058143	1672.297	-0.40155	986092.8125	-0.93593	5667.7476	-0.5148	476.1309	-0.97543	403.177	-1.3056	0.010018	0.0064367	0.49465	21196872	-0.52413
010	2019-09-03t0144	1567493203.91	adult	177.8902	126.0008	-109.9678	1870.9211	-0.83025	509.8956	-0.53561	397.6793	-0.73374	0.010289	-0.016042	1167.8644	-0.07266	1575.8935	-0.57377	1040697	-0.52191	6126.438	-0.29154	481.0977	-0.9055	402.9552	-1.3555	0.010012	3.4429e-05	0.59363	21095172	-0.57271
010	2019-09-03t0544	1567507604.01	adult	181.8902	130.0008	-105.9678	2100.8708	-0.6071	543.405	-0.014486	459.6244	0.34128	0.010319	0.013919	1047.5671	-0.6129	1531.9729	-0.64458	1105829.125	-0.026721	7726.9907	0.4445	502.0488	-0.5151	429.7419	-0.73466	0.010005	-0.006629	0.49204	22831172	-0.17802
010	2019-09-03t0944	1567522003.8	adult	185.8902	134.0008	-101.9678	2909.2793	0.165	590.1397	0.72453	468.9689	0.47434	0.01033	0.024004	1323.3785	0.66689	2059.3702	0.39313	1199754	0.70072	8389.2471	0.75834	516.2664	-0.27628	442.838	-0.46772	0.010004	-0.0076676	0.63845	22757538	-0.22579
010	2019-09-03t1344	1567536403.86	adult	189.8902	138.0008	-97.9678	2410.0632	-0.30047	555.1034	0.13446	447.4339	0.046582	0.010304	-0.00088211	1282.4591	0.48938	1889.9908	0.076635	1131300.75	0.13487	5045.5415	-0.72952	461.6841	-1.3785	400.7282	-1.5154	0.010014	0.0015196	-0.37003	21761940	-0.48163
010	2019-09-03t1744	1567550804.34	adult	193.8903	142.0009	-93.9677	3046.1929	0.30813	530.4149	-0.2898	413.8349	-0.60587	0.010299	-0.0058148	1251.6877	0.36127	1887.2584	0.082971	1081515.875	-0.28464	7751.8276	0.50232	490.6587	-0.85318	421.5527	-1.0654	0.0099998	-0.012336	0.078596	21932934	-0.46457
010	2019-09-03t2144	1567565203.95	adult	197.8902	146.0008	-89.9678	2033.9552	-0.64784	527.1545	-0.36387	425.4591	-0.43303	0.010335	0.02911	1166.71	-0.0045905	1561.4515	-0.53259	1071178	-0.38828	6572.4556	-0.016992	508.786	-0.5549	438.2306	-0.7307	0.010002	-0.010079	0.026585	22178490	-0.43097
010	2019-09-04t0144	1567579604.11	adult	201.8903	150.0009	-85.9677	3505.2676	0.75405	608.0757	0.95079	469.0021	0.33463	0.010294	-0.010852	1370.7738	0.92221	2469.7479	1.2281	1240474.5	0.96011	8681.4062	0.9458	518.4767	-0.42261	448.0505	-0.56185	0.010013	0.00035089	0.32904	23612986	-0.14154
010	2019-09-04t0544	1567594004.55	adult	205.8904	154.001	-81.9676	1499.6891	-1.1499	444.8329	-1.7586	380.8311	-1.337	0.010289	-0.015852	871.8186	-1.2798	1159.4744	-1.2821	907904	-1.7451	7077.2915	0.23132	499.7529	-0.79933	425.7527	-1.11	0.010014	0.0016433	0.20128	21359940	-0.63853
010	2019-09-04t0944	1567608404.32	adult	209.8903	158.0009	-77.9677	3281.5959	0.55331	579.3084	0.45548	466.06	0.22029	0.010319	0.014036	1319.7677	0.73036	1855.7428	0.072995	1178892.625	0.44149	7502.8623	0.43514	535.6057	-0.21073	463.7285	-0.32236	0.010017	0.0046883	0.054594	24489496	0.00019496
010	2019-09-04t1344	1567622805.65	adult	213.8907	162.0013	-73.9673	3526.1311	0.79196	582.0754	0.49205	449.0529	-0.12992	0.010289	-0.015825	1449.683	1.3227	2312.4596	0.9674	1188016	0.50644	6184.3306	-0.14858	544.108	-0.1101	462.3692	-0.40565	0.010001	-0.011217	0.3783	23884164	-0.14494
010	2019-09-04t1744	1567637205.71	adult	217.8907	166.0013	-69.9673	3774.1196	1.0336	619.1403	1.1041	481.4931	0.45767	0.010319	0.014088	1468.3969	1.4213	2344.5312	1.0433	1259950.5	1.0884	8645.3662	0.98043	561.4843	0.13945	479.067	-0.095018	0.0099998	-0.012346	0.49105	24762016	0.014443
010	2019-09-05t0920	1567693343.96	adult	233.4847	181.5953	-54.3733	3191.7952	0.51882	562.3612	0.15527	450.0194	-0.22944	0.010355	0.049189	1193.6716	0.29879	1890.9665	0.23132	1140468.5	0.10884	7461.1177	0.49262	548.9526	-0.23298	456.9317	-0.74576	0.010007	-0.0051631	0.67892	24246686	-0.14267
010	2019-09-05t1320	1567707750.17	adult	237.4864	185.597	-50.3716	3020.947	0.36594	513.7745	-0.67509	410.7954	-1.0289	0.010274	-0.030698	1162.9833	0.18612	1643.0057	-0.23975	1050155.125	-0.64763	9342.6709	1.379	573.0953	0.11969	469.9946	-0.51074	0.010002	-0.010535	0.96512	24065992	-0.19055
010	2019-09-05t1720	1567722151.41	adult	241.4867	189.5973	-46.3713	1912.5499	-0.68917	582.5529	0.50127	503.8958	0.79469	0.010294	-0.010895	1131.3811	0.068934	1591.0417	-0.3274	1188408	0.51096	8396.8008	0.95093	604.4033	0.58144	506.5479	0.22147	0.010014	0.0013004	1.0588	24565974	-0.10686
010	2019-09-05t2120	1567736553.74	adult	245.4874	193.598	-42.3706	3476.2734	0.82597	579.2454	0.44566	472.5948	0.14988	0.010314	0.0089843	1297.2108	0.83296	2225.7818	0.94855	1179343.625	0.43582	7270.042	0.43452	604.8255	0.54267	504.0453	0.12204	0.010007	-0.0050328	1.1367	25988746	0.1512
010	2019-09-06t0120	1567750950.5	adult	249.4865	197.5971	-38.3715	2416.9714	-0.18541	495.7787	-1.0008	409.8006	-1.1408	0.010299	-0.0060061	1011.126	-0.4225	1556.4402	-0.36677	1010892.75	-0.99399	6776.563	0.21218	594.881	0.34079	495.1544	-0.11142	0.010004	-0.0078329	1.3936	25509092	0.045861
010	2019-09-06t0520	1567765345.81	adult	253.4852	201.5958	-34.3728	2691.5498	0.089887	514.8033	-0.67478	415.0996	-1.0639	0.010294	-0.011018	1132.6029	0.14526	1954.7517	0.44689	1050198.75	-0.6639	6709.1533	0.18941	600.8526	0.39233	490.1458	-0.26159	0.010023	0.01042	1.1852	24339338	-0.18684
010	2019-09-06t0920	1567779746.37	adult	257.4853	205.5959	-30.3727	2236.0398	-0.34159	561.4147	0.13821	471.8568	0.069824	0.010294	-0.011054	1198.337	0.46533	1747.1352	0.047261	1145286	0.14837	6234.6392	-0.026548	636.3422	0.90334	521.4975	0.35274	0.010015	0.002534	1.0094	25733676	0.060811
010	2019-09-06t1319	1567794098.61	adult	261.4721	209.5827	-26.3859	1828.1498	-0.72841	562.9209	0.16549	501.4198	0.65906	0.010319	0.013828	989.3131	-0.45371	1434.1609	-0.56968	1145544	0.15141	7934.5806	0.79115	637.7324	0.87986	526.5162	0.41296	0.010002	-0.0098711	0.78021	26140650	0.12281
010	2019-09-06t1719	1567808499.55	adult	265.4723	213.5829	-22.3857	2069.4478	-0.48446	526.3312	-0.48065	462.3779	-0.17076	0.010314	0.0088028	972.1808	-0.50886	1548.7032	-0.32245	1071610.25	-0.48779	7695.9673	0.68897	634.6704	0.78858	522.8145	0.29091	0.01002	0.0072713	0.60531	26540646	0.1828
010	2019-09-06t1742	1567809887.94	adult	265.858	213.9686	-22	2658.6541	0.090254	535.1738	-0.32427	454.4623	-0.3379	0.010289	-0.016091	1140.8734	0.25796	1783.4198	0.15705	1092289.625	-0.30873	6711.75	0.21913	632.8129	0.75588	519.7519	0.22266	0.010021	0.0084261	0.64921	26207312	0.1205
010	2019-09-06t2142	1567824291.54	adult	269.859	217.9696	-17.999	2181.2869	-0.36467	533.0878	-0.36205	460.651	-0.23225	0.010294	-0.011155	1061.8685	-0.076355	1657.0125	-0.083747	1087499.125	-0.35097	7628.7144	0.6695	648.8116	0.95706	527.2441	0.33514	0.010007	-0.005271	1.2365	26582460	0.1758
010	2019-09-07t0142	1567838688.02	adult	273.858	221.9686	-14	2296.7764	-0.24152	526.1868	-0.48589	456.9543	-0.33364	0.010324	0.018725	1005.6509	-0.3089	1478.1288	-0.43496	1070264	-0.50211	7009.1191	0.38196	665.0431	1.1594	552.8524	0.82451	0.010024	0.011318	0.94409	24415728	-0.22815
010	2019-09-07t0542	1567853088.37	adult	277.8581	225.9687	-9.9999	1834.287	-0.68409	510.3426	-0.7714	449.1798	-0.52316	0.010299	-0.0062496	983.7415	-0.38592	1408.5257	-0.56374	1040588.5625	-0.76381	6484.9985	0.13788	675.9299	1.2791	553.8599	0.80147	0.010027	0.014226	1.0116	24875572	-0.15562
010	2019-09-07t0942	1567867487.78	adult	281.8579	229.9685	-6.0001
010	2019-09-07t1342	1567881888.04	adult	285.858	233.9686	-2
010	2019-09-07t1742	1567896287.93	dead	289.858	237.9686	2
011	2019-08-26t1357	1566846002.87	larva	0	-49.7785	-301.7474
011	2019-08-26t1744	1566859604.79	larva	3.7783	-46.0002	-297.9691
011	2019-08-26t2144	1566874006.02	larva	7.7787	-41.9999	-293.9687
011	2019-08-27t0144	1566888404.77	larva	11.7783	-38.0002	-289.9691
011	2019-08-27t0544	1566902805.13	larva	15.7784	-34.0001	-285.969
011	2019-08-27t0944	1566917204.72	larva	19.7783	-30.0002	-281.9691
011	2019-08-27t1344	1566931605.34	larva	23.7785	-26.0001	-277.9689
011	2019-08-27t1744	1566946005.83	larva	27.7786	-21.9999	-273.9688
011	2019-08-27t2144	1566960405.25	larva	31.7784	-18.0001	-269.9689
011	2019-08-28t0144	1566974805.61	larva	35.7785	-14	-265.9688	1228.3557	-0.91051	403.2071	-0.19145	347.2511	0.22597	0.010365	0.05605	802.244	-1.02	1072.5277	-1.0574	816897.5625	-0.22157	3130.0195	-0.73642	451.0161	0.33279	362.4124	0.47695	0.010007	-0.018303	-0.90244	7481906.5	-0.58848
011	2019-08-28t0544	1566989205.51	larva	39.7785	-10	-261.9689	1425.1421	-0.78824	332.364	-1.2846	233.4538	-1.4615	0.010304	-0.0037747	971.7911	-0.16849	1248.0979	-0.80139	677357.75	-1.2828	4782.4072	0.30954	390.3558	-0.46732	239.8829	-1.5811	0.010036	0.012576	0.69364	8712351	-0.40236
011	2019-08-28t0944	1567003606.17	larva	43.7787	-5.9998	-257.9687	1946.6764	-0.40601	411.791	-0.31741	327.1359	-0.20527	0.010289	-0.018414	1016.4048	-0.059173	1584.6387	-0.26423	840465.5	-0.30712	4841.9883	0.27768	406.778	-0.23336	291.9656	-0.79346	0.010018	-0.0042241	0.75971	9135826	-0.5298
011	2019-08-28t1344	1567018005.67	larva	47.7786	-2	-253.9688	2015.3729	-0.38151	348.2719	-1.3231	251.6127	-1.3798	0.010304	-0.0032232	1006.2701	-0.2517	1728.9672	-0.055692	709778.125	-1.3215	5153.8438	0.4133	414.8229	-0.10823	318.6631	-0.40394	0.010041	0.019466	0.84193	9254285	-0.76679
011	2019-08-28t1744	1567032405.46	adult	51.7785	2	-249.9689	1843.2673	-0.55013	330.2213	-1.7058	247.7135	-1.5275	0.010294	-0.012905	893.7939	-0.97858	1431.8975	-0.61591	673651.375	-1.6999	5956.1035	0.87087	381.3968	-0.60847	295.8593	-0.88255	0.010018	-0.0021134	0.64174	9936531	-0.78153
011	2019-08-28t2144	1567046806.25	adult	55.7787	6.0002	-245.9687	4522.978	1.5849	516.8798	0.7991	400.7369	0.65946	0.010294	-0.012641	1206.703	0.54363	2768.6926	1.6877	1054434.75	0.80807	9326.5771	3.011	466.6588	0.72924	387.1288	0.72444	0.010009	-0.010414	0.28717	13008581	0.096896
011	2019-08-29t0144	1567061206.09	adult	59.7787	10.0001	-241.9687	3505.2544	0.73836	482.7661	0.20005	374.2731	0.19286	0.010309	0.0025533	1236.5854	0.5606	2192.5858	0.63909	983394.5	0.19822	6070.6968	0.78397	371.4459	-0.80443	311.468	-0.76474	0.010021	0.0029537	-0.20657	12269228	-0.44634
011	2019-08-29t0544	1567075606.73	adult	63.7789	14.0003	-237.9685	1913.8666	-0.58566	375.9829	-1.4518	268.9585	-1.4882	0.010299	-0.0071522	1059.6629	-0.45707	1715.8035	-0.24395	766629.0625	-1.4479	5836.8003	0.55107	408.7065	-0.1891	363.3625	0.17355	0.010014	-0.0031553	-0.15222	14325981	0.040388
011	2019-08-29t0944	1567090006.05	adult	67.7787	18.0001	-233.9687	3242.3999	0.47476	435.482	-0.72164	325.3382	-0.71261	0.010299	-0.006909	1180.5678	0.029	2538.2018	1.1825	887947.75	-0.71736	4422.1758	-0.43202	359.1001	-1.0917	301.7675	-1.1564	0.010029	0.013326	0.0075653	11959112	-1.0642
011	2019-08-29t1344	1567104405.84	adult	71.7786	22.0001	-229.9688	2122.0852	-0.47616	408.7442	-1.2371	299.461	-1.2036	0.010324	0.01825	1028.822	-0.81937	1833.7047	-0.11553	831385.75	-1.2478	4565.125	-0.40514	365.7009	-1.0128	312.9658	-1.0314	0.010007	-0.0075837	-0.63455	14288666	-0.47994
011	2019-08-29t1744	1567118806.08	adult	75.7787	26.0001	-225.9687	2681.4553	-0.042858	514.1336	0.19145	385.5699	0.075661	0.010289	-0.016466	1338.2439	0.55888	2365.656	0.80207	1049346.75	0.2037	5486.1782	0.11772	430.6317	0.26407	379.8694	0.35873	0.010004	-0.01006	-0.1058	17218808	0.30899
011	2019-08-29t2144	1567133206.38	adult	79.7788	30.0002	-221.9686	1487.2344	-1.0647	406.4149	-1.5064	306.3779	-1.2608	0.010284	-0.021351	986.3676	-1.1962	1230.6096	-1.2869	829899.3125	-1.4934	4420.6621	-0.60088	356.8738	-1.3002	308.1886	-1.3702	0.010003	-0.010612	-0.28691	14949087	-0.66929
011	2019-08-30t0144	1567147606.57	adult	83.7788	34.0003	-217.9686	3511.8589	0.60064	570.5978	0.87727	433.7657	0.74972	0.010299	-0.0063967	1325.6482	0.34901	1995.5329	0.070631	1163449	0.8824	3511.8589	-1.1993	286.3081	-2.9368	280.4279	-2.1737	0.010006	-0.0073349	0.062289	12790814	-1.5608
011	2019-08-30t0544	1567162006.65	adult	87.7788	38.0003	-213.9686	2335.1304	-0.40307	539.754	0.34821	408.5473	0.28642	0.01033	0.023586	1416.6338	0.73291	1834.314	-0.2506	1097320	0.32893	7112.2139	0.82283	419.0205	-0.15507	370.6278	-0.11401	0.010014	0.0014553	-0.28522	19205806	0.45423
011	2019-08-30t0944	1567176406.69	adult	91.7788	42.0003	-209.9685	1607.9806	-1.0303	526.6851	0.090478	431.658	0.61826	0.010294	-0.011302	1079.9575	-0.89105	1290.6432	-1.2793	1074437.5	0.09943	4042.8821	-0.98686	402.2035	-0.653	360.4369	-0.49209	0.010021	0.0081344	-0.60562	19025030	0.24815
011	2019-08-30t1344	1567190806.98	adult	95.7789	46.0004	-205.9685	3076.8462	0.18132	542.5386	0.28903	405.1916	0.12973	0.010294	-0.011282	1278.3459	0.030044	1876.8583	-0.21274	1106778.875	0.29822	3617.428	-1.2624	379.2604	-1.3163	338.5254	-1.1873	0.010008	-0.0043647	-0.78945	19629760	0.31422
011	2019-08-30t1744	1567205208.64	adult	99.7794	50.0009	-201.968	2268.0769	-0.51163	543.8108	0.27278	406.664	0.10845	0.010294	-0.011279	1371.4577	0.46984	1931.5987	-0.12204	1109374	0.28208	3934.1206	-1.1374	395.0594	-1.1045	348.7951	-1.0688	0.010014	0.001405	-0.30917	21422098	0.77465
011	2019-08-30t2144	1567219607.23	adult	103.779	54.0005	-197.9684	2723.2183	-0.14164	527.4142	-0.014028	383.0417	-0.33266	0.010319	0.013618	1462.6609	0.91691	2230.9122	0.43917	1073288	-0.025266	5406.2231	-0.4407	435.7308	-0.30789	382.1274	-0.33477	0.010017	0.0042658	-0.22901	22489808	1.0006
011	2019-08-31t0144	1567234007.52	adult	107.7791	58.0005	-193.9683	5150.105	1.9084	547.774	0.28955	391.1191	-0.23731	0.010304	-0.0013819	1427.4832	0.76931	2428.9272	0.82133	1116363.5	0.29052	7480.437	0.51576	443.9106	-0.26299	381.9471	-0.47432	0.010016	0.0036793	0.37634	21849724	0.68171
011	2019-08-31t0544	1567248406.4	adult	111.7788	62.0002	-189.9686	3767.1377	0.73186	553.5508	0.3692	391.2951	-0.27316	0.010319	0.01355	1591.4178	1.5938	2946.5363	1.8302	1126476	0.35707	5165.4302	-0.6572	466.2386	0.12104	399.5872	-0.12777	0.010005	-0.0068799	-0.87693	22227462	0.69794
011	2019-08-31t0944	1567262807.19	adult	115.779	66.0005	-185.9684	2337.1704	-0.49889	521.8924	-0.15202	400.0798	-0.1582	0.010324	0.018517	1220.9718	-0.18175	1642.4479	-0.68597	1061529.125	-0.16739	5582.8135	-0.50073	428.2443	-0.93575	363.3143	-1.258	0.010001	-0.01173	-0.42647	22952608	0.82888
011	2019-08-31t1344	1567277207.16	adult	119.779	70.0004	-181.9684	3044.6606	0.10892	550.7427	0.30986	424.019	0.22539	0.010309	0.0035116	1289.1946	0.18303	2288.7014	0.58541	1121863	0.3065	5107.6538	-0.75581	464.108	-0.21499	390.0292	-0.64755	0.010009	-0.0036552	-0.37046	22721798	0.66228
011	2019-08-31t1744	1567291606.72	adult	123.7788	74.0003	-177.9685	3685.0969	0.67009	554.1783	0.36151	406.9086	-0.10557	0.010289	-0.016411	1471.1322	1.1188	2455.3182	0.92976	1131078	0.37592	4924.7656	-0.86641	466.0629	-0.30371	390.8101	-0.74917	0.010018	0.0055024	-0.10722	22703790	0.56883
011	2019-08-31t2144	1567306007.54	adult	127.7791	78.0005	-173.9683	3564.6892	0.57215	536.5486	0.065857	393.0869	-0.38217	0.010279	-0.026356	1359.199	0.59571	2363.5315	0.7651	1096168.75	0.088722	4522.0166	-1.0692	477.1018	-0.1625	397.8346	-0.66691	0.010004	-0.0079776	0.085785	23511576	0.73599
011	2019-09-01t0144	1567320422.72	adult	131.7833	82.0048	-169.9641	3706.2173	0.70792	566.7426	0.55729	429.9037	0.23685	0.010269	-0.036286	1433.6643	0.99929	2439.0866	0.93301	1158988.5	0.59037	6282.7871	-0.29086	484.0103	-0.11187	405.4617	-0.55803	0.010014	0.0024266	0.41602	24939114	1.0943
011	2019-09-01t0544	1567334821.69	adult	135.783	86.0045	-165.9644	4128.8115	1.1029	568.7687	0.58217	427.4791	0.16208	0.010289	-0.0165	1399.7087	0.85644	2569.0724	1.2119	1160857	0.59695	4988.5137	-0.87631	476.4749	-0.39656	397.6832	-0.87473	0.010018	0.0056492	0.98242	24495572	0.88098
011	2019-09-01t0944	1567349220.46	adult	139.7827	90.0041	-161.9647	1590.2656	-1.1744	426.7108	-1.7677	323.69	-1.7256	0.01034	0.033381	1032.5099	-0.93918	1403.6505	-1.0976	866649.5625	-1.7896	4414.4521	-1.1354	454.7584	-1.0207	376.0639	-1.5845	0.010014	0.0021772	0.34947	23114914	0.39171
011	2019-09-01t1344	1567363615.67	adult	143.7813	94.0028	-157.966	2167.3975	-0.64656	499.7449	-0.57224	398.608	-0.41817	0.010279	-0.026444	1182.3808	-0.1682	1588.8844	-0.70954	1020978.75	-0.55038	3511.325	-1.5362	477.4876	-0.55234	392.0914	-1.2087	0.010013	0.0012759	0.17821	23461832	0.42888
011	2019-09-01t1744	1567378007.63	adult	147.7791	98.0006	-153.9683	1964.302	-0.82583	446.7427	-1.455	332.1256	-1.6487	0.010289	-0.016498	1158.5502	-0.26096	1682.4937	-0.50423	911801.9375	-1.4417	4736.1665	-0.98822	468.2327	-0.85047	382.8859	-1.5457	0.010018	0.0065375	0.58023	23836324	0.47484
011	2019-09-01t2144	1567392407.83	adult	151.7792	102.0006	-149.9682	1803.4675	-0.96629	481.9266	-0.88865	389.2327	-0.6548	0.010294	-0.011489	1134.1405	-0.35778	1635.2909	-0.58042	983130.1875	-0.87883	4637.6094	-1.0285	465.0065	-0.99374	380.4476	-1.6819	0.01001	-0.0016736	0.38817	24527700	0.61029
011	2019-09-02t0144	1567406808.72	adult	155.7794	106.0009	-145.968	4182.4131	1.2603	491.6111	-0.7436	363.1511	-1.1578	0.010299	-0.0064611	1343.0257	0.68107	2295.9973	0.76364	1002395.125	-0.73765	4182.4131	-1.2266	487.901	-0.51266	395.4174	-1.3203	0.010002	-0.0097427	0.69739	24682910	0.59153
011	2019-09-02t0544	1567421208.07	adult	159.7792	110.0007	-141.9682	1770.9047	-0.9744	444.525	-1.5285	340.4244	-1.5965	0.010304	-0.0014	1070.997	-0.62284	1456.9243	-0.89883	905942	-1.5253	4346.8325	-1.1474	481.0444	-0.72368	382.1785	-1.7295	0.010016	0.0047719	1.1935	24492858	0.48124
011	2019-09-02t0944	1567435608.14	adult	163.7792	114.0007	-137.9681	2404.5845	-0.36718	476.1042	-1.027	369.8824	-1.1024	0.010319	0.013626	1105.5508	-0.43508	1588.0134	-0.6166	968872.125	-1.0359	4533.8267	-1.0556	497.2471	-0.40442	405.6142	-1.1336	0.010001	-0.010577	0.77984	26400836	0.93458
011	2019-09-02t1344	1567450008.61	adult	167.7794	118.0008	-133.968	2738.2332	-0.039475	523.1796	-0.27632	414.5979	-0.33844	0.010299	-0.0062606	1169.1549	-0.11072	1703.3222	-0.36802	1066763.125	-0.27082	4193.7236	-1.1966	504.8196	-0.28649	407.7787	-1.1206	0.010017	0.0055429	0.71658	26910926	1.0052
011	2019-09-02t1744	1567464408.71	adult	171.7794	122.0009	-129.968	2410.5837	-0.33562	477.0989	-1.0398	363.493	-1.286	0.010294	-0.011178	1231.3364	0.20179	1856.3808	-0.048103	973281.6875	-1.0297	3795.9827	-1.3615	502.2435	-0.392	408.006	-1.1585	0.010015	0.0034397	0.97115	26478276	0.83377
011	2019-09-02t2144	1567478808.19	adult	175.7793	126.0007	-125.9681	2398.4434	-0.33633	490.687	-0.83512	387.8768	-0.8871	0.010314	0.0088099	1127.2779	-0.27104	1714.5025	-0.31069	999038.625	-0.84079	3584.6067	-1.4414	500.7215	-0.47052	407.4171	-1.218	0.01	-0.011771	0.7498	26938818	0.89263
011	2019-09-03t0144	1567493208.97	adult	179.7795	130.0009	-121.9679	2124.5168	-0.58801	502.0254	-0.67378	386.3127	-0.95824	0.010279	-0.025928	1242.5508	0.28061	1823.5442	-0.08361	1025637.8125	-0.65214	3766.3479	-1.343	499.7418	-0.53807	410.0835	-1.1973	0.010007	-0.0048984	0.75831	27266914	0.91472
011	2019-09-03t0544	1567507609.07	adult	183.7795	134.001	-117.9679	2311.8091	-0.40405	502.0961	-0.69465	387.0004	-0.98815	0.010299	-0.0059832	1213.2925	0.15744	1804.3776	-0.10803	1023774	-0.68904	4274.5625	-1.0988	524.1497	-0.091812	429.1133	-0.77355	0.010007	-0.0047927	0.90135	27131562	0.82642
011	2019-09-03t0944	1567522008.8	adult	187.7794	138.0009	-113.968	3213.355	0.4563	527.608	-0.30165	421.0943	-0.41126	0.010335	0.029051	1227.8073	0.23576	1790.3324	-0.12249	1072099.375	-0.32587	4051.9873	-1.1838	498.3147	-0.65065	409.2877	-1.2946	0.01001	-0.0020806	0.43598	27081412	0.7622
011	2019-09-03t1344	1567536408.89	adult	191.7795	142.0009	-109.9679	2451.4148	-0.25905	525.0943	-0.36509	414.7627	-0.56761	0.010289	-0.015795	1224.446	0.23277	1755.0635	-0.17842	1071717.5	-0.35145	4218.9233	-1.0954	520.6983	-0.26284	432.7691	-0.78193	0.010006	-0.0057906	0.2908	28152076	0.95496
011	2019-09-03t1744	1567550809.49	adult	195.7796	146.0011	-105.9678	2595.6858	-0.11717	541.9349	-0.11084	441.7613	-0.11326	0.010299	-0.0058368	1199.0825	0.13237	1717.3247	-0.23895	1105005.25	-0.10577	3603.6897	-1.361	511.2906	-0.486	433.3217	-0.81682	0.010008	-0.0045141	0.050691	28201768	0.91485
011	2019-09-03t2144	1567565208.96	adult	199.7795	150.0009	-101.9679	2021.7345	-0.65796	495.7365	-0.88938	363.2654	-1.5982	0.01035	0.044144	1385.0332	0.97825	1801.8532	-0.063993	1005849.25	-0.92366	4511.7349	-0.94192	518.8463	-0.39178	431.5437	-0.90557	0.010004	-0.0086525	0.12831	28163496	0.85958
011	2019-09-04t0144	1567579609.2	adult	203.7795	154.001	-97.9678	1885.0779	-0.78472	475.658	-1.2409	374.4429	-1.4355	0.010294	-0.010866	1174.6297	0.056215	1594.6868	-0.45028	970342.375	-1.2311	4260.7695	-1.0455	513.5016	-0.5327	432.6624	-0.92953	0.010009	-0.003213	0.050777	29243404	1.0474
011	2019-09-04t0544	1567594009.54	adult	207.7796	158.0011	-93.9678	2211.0967	-0.47007	498.8947	-0.87215	395.2013	-1.088	0.010299	-0.0059124	1234.2898	0.34107	1938.3203	0.22497	1017246.1875	-0.86642	4016.4536	-1.1459	507.9083	-0.67368	435.1124	-0.92571	0.01	-0.01215	-0.22782	28087328	0.76572
011	2019-09-04t0944	1567608409.39	adult	211.7796	162.0011	-89.9678	2673.647	-0.024042	542.174	-0.1697	424.8047	-0.57257	0.010309	0.0040486	1329.2719	0.77882	2145.2028	0.63669	1104408.5	-0.17325	4217.8477	-1.0433	513.5354	-0.616	442.2908	-0.81782	0.010014	0.0016913	-0.34287	28923342	0.90221
011	2019-09-04t1344	1567622810.83	adult	215.78	166.0015	-85.9674	2384.3796	-0.29378	603.1797	0.84037	508.5486	0.98369	0.010299	-0.0058696	1138.0911	-0.047183	1551.7787	-0.49408	1229883.375	0.84506	3594.9421	-1.3157	523.6993	-0.48186	452.5053	-0.64499	0.010006	-0.0063435	-0.34311	29885946	1.068
011	2019-09-04t1744	1567637210.8	adult	219.78	170.0015	-81.9674	2014.6099	-0.63868	511.6066	-0.69554	419.0751	-0.74371	0.010299	-0.0058258	1142.9149	-0.0050333	1593.2051	-0.40115	1043165.875	-0.68997	4013.0759	-1.1193	518.509	-0.60978	443.8208	-0.88075	0.010001	-0.011063	-0.1732	29603754	0.98211
011	2019-09-05t0920	1567693349.09	adult	235.374	185.5954	-66.3734	3907.7256	1.21	537.1292	-0.27477	416.0174	-0.91025	0.010304	-0.00088029	1334.9424	0.93716	2349.5953	1.1403	1094669.25	-0.27374	3907.7256	-1.1525	500.3707	-1.0443	436.4923	-1.2027	0.010012	-0.00012137	-0.49866	29836106	0.93906
011	2019-09-05t1320	1567707755.43	adult	239.3757	189.5972	-62.3717	1845.014	-0.75837	491.8634	-1.0525	404.4958	-1.1682	0.010289	-0.015841	1079.0389	-0.17626	1434.6045	-0.64382	1003893.125	-1.0378	3643.5024	-1.2714	500.9083	-1.0674	431.5678	-1.3493	0.010001	-0.011707	-0.47054	29752448	0.90064
011	2019-09-05t1720	1567722156.66	adult	243.3761	193.5975	-58.3713	3210.4668	0.56399	505.7801	-0.81948	405.4058	-1.1814	0.010269	-0.035709	1162.8967	0.22054	1733.6062	-0.037861	1034320.375	-0.78758	3676.282	-1.2524	499.5439	-1.1208	438.6776	-1.2399	0.010013	0.00033823	-0.7422	29785302	0.88532
011	2019-09-05t2120	1567736559.13	adult	247.3767	197.5982	-54.3706	4584.3286	1.9004	566.9876	0.23422	447.201	-0.37153	0.010304	-0.0010065	1316.0054	0.92904	2462.5718	1.4299	1155520.75	0.23454	4584.3286	-0.82218	523.6393	-0.76886	460.8347	-0.81323	0.010003	-0.0088898	-0.70067	29575670	0.82447
011	2019-09-06t0120	1567750955.78	adult	251.3758	201.5973	-50.3716	2115.741	-0.47213	510.7162	-0.74377	439.5079	-0.55297	0.010294	-0.010998	1048.149	-0.24598	1483.4365	-0.50587	1041861.125	-0.73291	3619.9736	-1.2716	510.6735	-1.0069	451.5618	-1.0516	0.010005	-0.0071415	-0.73413	29859078	0.85765
011	2019-09-06t0520	1567765351.06	adult	255.3745	205.596	-46.3729	1529.3331	-1.0312	440.5699	-1.9737	364.4803	-2.1124	0.010279	-0.025926	904.7543	-0.86788	1171.6063	-1.1186	900084.1875	-1.9502	3963.4402	-1.1056	501.7189	-1.1785	435.7259	-1.4266	0.010006	-0.006683	-0.57221	29534684	0.77721
011	2019-09-06t0920	1567779751.61	adult	259.3747	209.5961	-42.3727	1763.0175	-0.79627	476.4201	-1.3541	410.186	-1.2098	0.010289	-0.016038	913.1766	-0.80878	1279.2559	-0.88991	972373.375	-1.3381	4168.2837	-1.0044	507.313	-1.1217	442.5803	-1.3237	0.010016	0.0034425	-0.54732	30593514	0.95451
011	2019-09-06t1319	1567794103.94	adult	263.3614	213.5829	-38.386	1652.6342	-0.8949	435.1158	-2.0895	355.1522	-2.3821	0.010304	-0.0011512	888.3623	-0.89978	1354.2316	-0.72532	886765.9375	-2.0839	4920.5889	-0.6414	510.9077	-1.0963	440.096	-1.4164	0.010011	-0.0010527	-0.44412	30824080	0.97737
011	2019-09-06t1719	1567808504.88	adult	267.3617	217.5831	-34.3857	1507.8669	-1.0272	423.4078	-2.3069	351.7574	-2.4929	0.010294	-0.011135	902.1149	-0.8163	1267.5754	-0.88882	863751.9375	-2.2931	4779.5859	-0.70349	514.5328	-1.0709	442.2887	-1.411	0.010007	-0.0048749	-0.36456	30334794	0.86887
011	2019-09-06t1742	1567809893.2	adult	267.7473	217.9688	-34.0001	1809.0277	-0.73282	425.4338	-2.272	351.7903	-2.4961	0.010319	0.013777	898.8244	-0.82919	1438.8219	-0.53801	865757.875	-2.2767	4986.3877	-0.60382	509.9993	-1.1432	437.6946	-1.5108	0.010006	-0.0058834	-0.41867	30019580	0.80963
011	2019-09-06t2142	1567824296.89	adult	271.7483	221.9698	-29.999	2036.7418	-0.50107	420.6405	-2.3678	355.6733	-2.4549	0.010294	-0.01117	868.5974	-0.94556	1482.8666	-0.43317	858106.625	-2.3535	6113.7974	-0.054972	513.6796	-1.1167	441.4078	-1.4733	0.010008	-0.0040323	-0.44542	31462360	1.0535
011	2019-09-07t0142	1567838693.33	adult	275.7474	225.9688	-26	1704.8733	-0.81592	411.3385	-2.5451	360.3351	-2.3962	0.010309	0.0037302	742.9658	-1.4991	1124.143	-1.1582	837896.5	-2.5409	6188.292	-0.010671	510.0422	-1.201	439.1592	-1.5597	0.01001	-0.0019465	-0.55331	31283948	1.0028
011	2019-09-07t0542	1567853093.63	adult	279.7474	229.9689	-21.9999
011	2019-09-07t0942	1567867493	adult	283.7473	233.9687	-18.0001
011	2019-09-07t1342	1567881893.35	adult	287.7474	237.9688	-14
011	2019-09-07t1742	1567896293.25	adult	291.7473	241.9688	-10.0001
011	2019-09-07t2142	1567910693.73	adult	295.7475	245.9689	-5.9999
011	2019-09-08t0142	1567925093.47	adult	299.7474	249.9689	-2
011	2019-09-08t0542	1567939493.42	dead	303.7474	253.9688	2
012	2019-08-26t1357	1566846007.36	egg	-1.8892	-53.7787	-165.7795
012	2019-08-26t1744	1566859609.39	larva	1.8892	-50.0004	-162.0011
012	2019-08-26t2144	1566874010.78	larva	5.8896	-46	-158.0007
012	2019-08-27t0144	1566888409.48	larva	9.8892	-42.0003	-154.0011
012	2019-08-27t0544	1566902809.92	larva	13.8893	-38.0002	-150.001
012	2019-08-27t0944	1566917209.44	larva	17.8892	-34.0004	-146.0011
012	2019-08-27t1344	1566931610.18	larva	21.8894	-30.0001	-142.0009
012	2019-08-27t1744	1566946010.65	larva	25.8895	-26	-138.0008
012	2019-08-27t2144	1566960410.14	larva	29.8894	-22.0002	-134.0009
012	2019-08-28t0144	1566974810.4	larva	33.8895	-18.0001	-130.0008	1587.7969	-0.61295	319.8816	-1.2641	240.4664	-1.2321	0.010304	-0.004201	851.1402	-0.66735	1398.8291	-0.47794	651918.75	-1.2622	2460.4663	-1.1566	388.9649	-0.49096	286.875	-0.7046	0.010002	-0.02361	-0.74495	6066685	-1.011
012	2019-08-28t0544	1566989210.35	larva	37.8894	-14.0001	-126.0008	1498.6777	-0.71487	330.8501	-1.2443	249.4388	-1.1932	0.01037	0.061245	874.4472	-0.66495	1301.2284	-0.68897	669971.375	-1.2713	5411.1802	0.76813	433.4405	0.11187	274.2756	-0.97768	0.010047	0.022292	0.61943	8369735.5	-0.39588
012	2019-08-28t0944	1567003610.99	larva	41.8896	-9.9999	-122.0007	2593.6204	0.12156	394.5074	-0.4978	319.4084	-0.28034	0.010309	0.0013558	919.5713	-0.53858	1433.8652	-0.50449	803611.625	-0.49854	3890.8459	-0.3287	392.831	-0.43181	284.2472	-0.88829	0.010019	-0.0043185	0.24746	9018221	-0.43842
012	2019-08-28t1344	1567018010.49	larva	45.8895	-6.0001	-118.0008	1475.6031	-0.79786	316.5641	-1.7017	241.9552	-1.4774	0.010289	-0.018269	808.8331	-1.2764	1191.7443	-0.96794	646107.25	-1.6938	7218.7524	1.8326	442.6077	0.28767	345.0429	0.080838	0.010044	0.021626	1.1044	9562981	-0.51572
012	2019-08-28t1744	1567032410.34	larva	49.8894	-2.0001	-114.0008	4095.3357	1.2708	505.6583	0.80721	426.6535	1.1354	0.01033	0.021881	940.1154	-0.67617	2069.35	0.51581	1028003.3125	0.7919	6050.2266	0.97104	501.7024	1.197	415.2113	1.273	0.010037	0.016355	0.79654	12046376	0.14886
012	2019-08-28t2144	1567046811.08	adult	53.8896	2.0001	-110.0006	2642.9578	0.07831	440.3787	-0.2249	355.7003	0.023576	0.010289	-0.017733	1029.3412	-0.32304	1902.4826	0.18527	898812.875	-0.21412	4472.5464	-0.15268	361.2467	-0.92854	297.3614	-0.90018	0.010029	0.0092261	-0.1535	10914347	-0.55649
012	2019-08-29t0144	1567061210.96	adult	57.8896	6.0001	-106.0007	1914.9099	-0.53946	390.3006	-1.0569	297.4301	-0.92481	0.010299	-0.0075298	938.513	-0.91136	1447.5009	-0.65558	795823	-1.0528	4447.7378	-0.24153	383.6988	-0.59371	324.4032	-0.47959	0.010023	0.0043869	-0.69324	11255036	-0.69604
012	2019-08-29t0544	1567075611.59	adult	61.8898	10.0002	-102.0005	3624.1284	0.82263	543.3342	1.0045	436.515	1.0984	0.010299	-0.0072716	1193.9033	0.27469	2236.0891	0.69672	1107858.5	1.01	3927.5007	-0.65129	432.558	0.21509	374.5952	0.42032	0.010007	-0.010616	-0.52968	13486727	-0.13988
012	2019-08-29t0944	1567090010.89	adult	65.8896	14.0001	-98.0007	3319.2119	0.54951	535.5702	0.78125	414.4411	0.69614	0.010289	-0.016963	1265.858	0.50798	2315.2257	0.80134	1093098.75	0.79406	4809.334	-0.15111	453.1305	0.59885	399.5959	0.87527	0.010016	-0.00078427	-0.048062	14613458	0.005735
012	2019-08-29t1344	1567104410.8	adult	69.8896	18	-94.0007	2399.2678	-0.23326	511.7546	0.32215	401.3268	0.42436	0.010335	0.02816	1256.2661	0.33719	1885.174	-0.0041188	1039885.4375	0.30148	5193.0688	0.024029	432.8393	0.26154	383.2818	0.49874	0.010021	0.0054612	-0.28171	15679602	0.1286
012	2019-08-29t1744	1567118810.95	adult	73.8896	22.0001	-90.0007	4021.2007	1.0809	574.6159	1.1307	439.9398	0.96516	0.010279	-0.026456	1395.1059	0.88645	2518.6985	1.0951	1173940.25	1.1526	4229.4028	-0.64693	419.1174	0.021167	369.4396	0.15036	0.010013	-0.0017219	-0.57655	16408864	0.13707
012	2019-08-29t2144	1567133211.33	adult	77.8897	26.0002	-86.0006	2374.2571	-0.31168	434.7157	-1.0324	305.4385	-1.2385	0.010294	-0.011462	1316.0178	0.41056	1990.7094	0.10886	886820	-1.025	3604.5552	-1.0839	342.4553	-1.5695	304.0197	-1.4086	0.010003	-0.010839	-1.8177	13934162	-0.92675
012	2019-08-30t0144	1567147611.45	adult	81.8897	30.0002	-82.0005	2012.0286	-0.63817	463.767	-0.68924	352.9944	-0.5399	0.010304	-0.0014544	1202.2192	-0.19606	1639.0287	-0.5609	945157.1875	-0.68812	4863.0669	-0.36996	369.9868	-1.086	330.2904	-0.92231	0.010014	0.0008956	-1.2389	16330480	-0.27549
012	2019-08-30t0544	1567162011.56	adult	85.8898	34.0002	-78.0005	2089.1226	-0.59647	456.9776	-0.87149	339.8735	-0.81488	0.01034	0.033573	1146.0422	-0.51377	1546.7775	-0.76051	928121.5	-0.89413	3829.3567	-1.0364	379.9077	-0.97626	338.9159	-0.83822	0.010012	-0.0013527	-0.65462	16165454	-0.48903
012	2019-08-30t0944	1567176411.58	adult	89.8898	38.0002	-74.0005	1909.7587	-0.76714	458.5089	-0.92031	331.9477	-1.0053	0.010304	-0.0013782	1228.219	-0.16413	1622.9902	-0.64863	934441.125	-0.91905	4197.1118	-0.87648	364.576	-1.4409	326.6133	-1.2751	0.010006	-0.0063456	-1.3719	16140509	-0.64033
012	2019-08-30t1344	1567190811.89	adult	93.8899	42.0003	-70.0004	2658.4377	-0.15962	553.6155	0.49025	417.5177	0.36139	0.010304	-0.0013534	1370.1366	0.48316	1952.5978	-0.060228	1128268.5	0.49111	4788.6758	-0.60862	427.6371	-0.1533	386.3356	0.093434	0.010008	-0.0043218	-0.71126	19783348	0.43409
012	2019-08-30t1744	1567205213.66	adult	97.8904	46.0008	-65.9999	2116.5198	-0.63058	448.8666	-1.1874	323.5789	-1.2565	0.010304	-0.0013387	1209.7225	-0.29099	1830.2593	-0.30348	914790.125	-1.186	4234.7339	-0.95866	339.5971	-2.3113	305.6234	-2.1132	0.010017	0.0048447	-1.5638	17865864	-0.32534
012	2019-08-30t2144	1567219612.18	adult	101.8899	50.0004	-62.0003	2925.5649	0.035009	562.878	0.56535	422.3427	0.35381	0.010319	0.013624	1453.3945	0.87334	2290.511	0.55411	1145456.75	0.55312	6174.2432	-0.019214	436.5149	-0.22146	388.9456	-0.090185	0.010009	-0.0035146	0.057038	18186520	-0.33605
012	2019-08-31t0144	1567234012.52	adult	105.89	54.0005	-58.0002	2234.3645	-0.56069	529.6663	0.015198	436.6809	0.5573	0.010309	0.0036245	1149.4405	-0.57413	1721.7856	-0.52668	1078930.125	0.012126	5940.5718	-0.20237	440.5262	-0.27176	398.0756	0.023253	0.010004	-0.0081851	-0.097308	18978748	-0.18729
012	2019-08-31t0544	1567248411.4	adult	109.8897	58.0002	-54.0006	3407.3223	0.42713	551.5787	0.34623	441.3647	0.60249	0.010294	-0.01134	1222.6204	-0.20607	1902.3384	-0.18368	1125220.5	0.35585	7311.8589	0.40287	454.7076	-0.081761	399.6362	-0.061907	0.010005	-0.0069228	-0.019112	19314616	-0.18078
012	2019-08-31t0944	1567262812.13	adult	113.8899	62.0004	-50.0003	2853.1257	-0.051186	579.5234	0.785	457.4241	0.84764	0.010299	-0.0063999	1483.9365	1.09	2369.9683	0.72524	1181648.25	0.79037	3435.0691	-1.4927	470.5565	0.15311	415.8783	0.25699	0.01	-0.012302	0.3667	21598544	0.4489
012	2019-08-31t1344	1567277212.18	adult	117.8899	66.0004	-46.0003	3044.5232	0.11103	504.5809	-0.43765	373.8735	-0.63069	0.010304	-0.0014562	1288.9579	0.16697	2414.8104	0.8265	1028335.9375	-0.43628	7065.7695	0.17413	481.4677	0.27605	409.8356	-0.031249	0.010026	0.013723	0.46202	18152294	-0.72873
012	2019-08-31t1744	1567291611.73	adult	121.8898	70.0003	-42.0005	1972.5128	-0.82239	470.3518	-1.0084	367.701	-0.77649	0.01033	0.023479	1133.4221	-0.57176	1627.9515	-0.70529	956225.1875	-1.0256	3973.647	-1.2877	492.0106	0.39662	415.5255	0.0081922	0.010007	-0.0050025	0.36438	19862958	-0.27461
012	2019-08-31t2144	1567306012.48	adult	125.89	74.0005	-38.0003	4691.2949	1.5613	574.0484	0.68412	452.9837	0.68791	0.010319	0.013456	1266.3363	0.11695	2644.3652	1.3144	1168188.5	0.67112	7244.2437	0.18119	500.5182	0.4747	411.6143	-0.2175	0.010004	-0.0085314	1.9333	21114360	0.034276
012	2019-09-01t0144	1567320428.55	adult	129.8945	78.005	-33.9958	2634.4697	-0.2439	476.3854	-0.93076	376.6329	-0.69222	0.010299	-0.0065141	1118.3256	-0.58985	2044.0422	0.1403	971349.875	-0.92519	10245.5547	1.5113	519.6017	0.81901	422.4128	-0.021107	0.010017	0.0046624	1.6203	20593896	-0.20248
012	2019-09-01t0544	1567334827.41	adult	133.8942	82.0046	-29.9961	2899.9749	-0.0028091	510.2814	-0.37937	401.3028	-0.28867	0.010314	0.0084036	1325.4367	0.47292	1988.2142	0.044713	1038932.875	-0.38615	5559.897	-0.61669	494.898	0.10288	407.6701	-0.54342	0.010013	0.00062344	1.1837	20562022	-0.28237
012	2019-09-01t0944	1567349226.13	adult	137.8938	86.0043	-25.9965	2742.262	-0.13649	492.6493	-0.67724	397.7445	-0.38493	0.010299	-0.0065719	1094.2077	-0.64775	2009.0277	0.10361	1004511.875	-0.67159	3818.9546	-1.4012	503.8452	0.2188	409.2043	-0.59478	0.010015	0.0030448	1.4851	20677304	-0.31165
012	2019-09-01t1344	1567363621.21	adult	141.8925	90.0029	-21.9978	2874.3748	-0.0069842	495.1813	-0.64312	388.1573	-0.58988	0.010309	0.0033772	1161.6382	-0.28346	1931.9284	-0.032021	1008684.25	-0.64542	8276.6357	0.58658	528.2401	0.71862	433.9665	0.026615	0.010022	0.010663	1.5738	21662068	-0.076252
012	2019-09-01t1744	1567378012.67	adult	145.8901	94.0005	-18.0002	3975.5457	1.0136	580.3524	0.74913	469.0302	0.83102	0.010304	-0.0015927	1270.7886	0.28061	2475.3165	1.0739	1182758.125	0.74985	3975.5457	-1.328	545.0174	1.036	446.3351	0.29848	0.010024	0.011814	1.2183	21749464	-0.1069
012	2019-09-01t2144	1567392412.92	adult	149.8902	98.0006	-14.0001	4913.0923	1.8993	586.9049	0.84314	463.5303	0.69938	0.010304	-0.0015591	1316.7443	0.5269	2559.1256	1.2613	1196112.25	0.84361	8197.0332	0.55206	569.9236	1.5471	464.7971	0.74381	0.0099997	-0.011991	2.5297	20745788	-0.44712
012	2019-09-02t0144	1567406813.75	adult	153.8904	102.0008	-9.9999	1239.8423	-1.4848	411.2435	-2.0557	338.7357	-1.5814	0.010319	0.013452	801.1723	-1.9712	1069.4927	-1.7048	836880.5625	-2.0623	8647.5107	0.7564	553.762	1.077	481.8323	1.1429	0.010003	-0.0088458	1.4206	21202992	-0.35923
012	2019-09-02t0544	1567421213.06	adult	157.8902	106.0007	-6.0001	2516.7827	-0.28328	461.9811	-1.2366	391.4972	-0.66623	0.010314	0.0085223	985.593	-1.0467	1536.2477	-0.74924	940593.625	-1.2413	9609.4053	1.1907	559.3386	1.1254	473.746	0.83041	0.010008	-0.0041582	1.031	19226706	-0.94335
012	2019-09-02t0944	1567435613.13	adult	161.8902	110.0007	-2.0001	2174.1169	-0.58917	530.0186	-0.13913	465.5252	0.62516	0.010279	-0.026221	979.5453	-1.052	1590.6481	-0.62005	1082828	-0.11673	12233.2676	2.369	630.1833	2.6674	515.2454	1.8783	0.01001	-0.0017718	2.0639	18383078	-1.1947
012	2019-09-02t1344	1567450013.65	dead	165.8904	114.0008	2.0001	2985.9536	0.18879	537.9208	-0.027707	462.9318	0.54144	0.010309	0.0036669	1131.3313	-0.29969	1654.5955	-0.47286	1095744.75	-0.031035	10346.6963	1.5428	648.8036	2.9694	524.2686	2.0111	0.010034	0.022697	2.4566	17910224	-1.3352
013	2019-08-26t1357	1566846011.96	egg	-1.8892	-53.7788	-309.7483
013	2019-08-26t1744	1566859614.15	larva	1.8892	-50.0004	-305.9699
013	2019-08-26t2144	1566874015.49	larva	5.8896	-46	-301.9696
013	2019-08-27t0144	1566888414.28	larva	9.8892	-42.0004	-297.9699
013	2019-08-27t0544	1566902814.68	larva	13.8893	-38.0002	-293.9698
013	2019-08-27t0944	1566917214.14	larva	17.8892	-34.0004	-289.9699
013	2019-08-27t1344	1566931614.94	larva	21.8894	-30.0002	-285.9697
013	2019-08-27t1744	1566946015.58	larva	25.8896	-26	-281.9695
013	2019-08-27t2144	1566960414.97	larva	29.8894	-22.0002	-277.9697
013	2019-08-28t0144	1566974815.16	larva	33.8895	-18.0001	-273.9697	2173.4871	-0.15367	431.8633	0.25489	344.4379	0.21994	0.010314	0.0057684	1104.0535	0.84823	1856.5789	0.30454	879273.625	0.25155	2173.4871	-1.3509	344.5842	-1.07	268.0068	-1.0039	0.010027	0.0016442	-1.1811	6838618	-0.7015
013	2019-08-28t0544	1566989215.17	larva	37.8895	-14.0001	-269.9697	1583.0599	-0.64831	345.1619	-1.0488	249.6572	-1.1901	0.010319	0.011053	953.2634	-0.20683	1385.2726	-0.54461	702404.5	-1.0538	4313.8184	0.026816	405.1755	-0.26902	262.2216	-1.174	0.010019	-0.0053789	0.50796	8573514	-0.3153
013	2019-08-28t0944	1567003615.78	larva	41.8896	-9.9999	-265.9695	3278.7341	0.66508	425.5446	-0.070765	346.6359	0.10889	0.010319	0.011335	1007.8872	-0.039351	1756.7525	0.052765	865983.25	-0.077339	4158.9453	-0.14817	455.1474	0.43658	367.0561	0.49786	0.010028	0.0053603	-0.39084	11210281	0.41675
013	2019-08-28t1344	1567018015.32	larva	45.8895	-6.0001	-261.9696	1783.3685	-0.55234	508.9942	0.96577	431.403	1.2633	0.010284	-0.023232	1100.721	0.33187	1493.6099	-0.44443	1039366.125	0.98183	3996.7041	-0.32728	502.9726	1.1587	413.4994	1.2597	0.01	-0.021833	0.53267	13127584	0.85646
013	2019-08-28t1744	1567032415.19	larva	49.8895	-2.0001	-257.9697	3631.2117	0.89857	527.6086	1.1138	402.9862	0.7889	0.010324	0.016878	1390.5731	1.7477	2620.5931	1.4766	1073155.875	1.1015	6420.3779	1.2177	489.3071	1.0115	408.2302	1.1492	0.010011	-0.0094542	0.55372	15249256	1.3655
013	2019-08-28t2144	1567046815.94	adult	53.8897	2.0001	-253.9694	2574.3708	0.023007	509.1834	0.74382	391.1959	0.54945	0.010289	-0.017733	1268.8455	0.9375	2143.5165	0.60751	1039243.25	0.75623	5833.3086	0.74736	438.9234	0.27948	383.0477	0.66673	0.010015	-0.0041264	0.16757	15645425	1.2168
013	2019-08-29t0144	1567061215.8	adult	57.8897	6.0001	-249.9695	1959.2347	-0.50353	515.1597	0.71515	413.4382	0.81441	0.010304	-0.002552	1185.2334	0.36043	1575.6582	-0.4299	1049895.5	0.71686	5248.1831	0.28337	411.9887	-0.1354	362.7833	0.24505	0.010014	-0.0041773	-0.55518	15880105	1.0142
013	2019-08-29t0544	1567075616.51	adult	61.8898	10.0003	-245.9693	3017.77	0.3285	562.9496	1.2852	432.5627	1.0384	0.010294	-0.012245	1286.256	0.7415	2226.5839	0.67989	1148417.25	1.2948	4522.6704	-0.26473	415.3572	-0.076067	360.2949	0.14107	0.010019	0.0014399	-0.15996	16127076	0.82305
013	2019-08-29t0944	1567090015.73	adult	65.8896	14	-241.9695	2906.304	0.21119	504.8142	0.33753	394.0997	0.38371	0.010299	-0.0070218	1102.7104	-0.30152	1645.2062	-0.39145	1029316.1875	0.34248	4838.6953	-0.13223	372.9108	-0.82504	326.2078	-0.61013	0.010009	-0.0069721	-0.66809	16020246	0.51161
013	2019-08-29t1344	1567104415.72	adult	69.8896	18	-237.9695	1652.6636	-0.84845	467.2817	-0.32492	350.2505	-0.37026	0.010319	0.013152	1080.7725	-0.51851	1399.3138	-0.87381	950918.25	-0.33374	3777.2507	-0.87685	363.6086	-1.0325	319.3682	-0.84597	0.010013	-0.0024972	-1.2474	16268938	0.33753
013	2019-08-29t1744	1567118815.84	adult	73.8897	22.0001	-233.9695	1922.7772	-0.65774	538.5188	0.60082	422.5733	0.69113	0.01033	0.023349	1185.7288	-0.11841	1675.8276	-0.4214	1094808.75	0.58257	3988.4485	-0.79869	402.4071	-0.30888	360.9709	-0.035535	0.010011	-0.0031382	-0.69813	17766678	0.61177
013	2019-08-29t2144	1567133216.24	adult	77.8898	26.0002	-229.9694	2228.6555	-0.43282	462.1556	-0.62536	325.4626	-0.9179	0.010274	-0.031306	1329.534	0.47481	1794.3297	-0.24631	944646.0625	-0.60408	2462.3391	-1.79	369.4694	-1.0114	329.0362	-0.83711	0.010012	-0.0012613	-1.1531	16236701	-0.13267
013	2019-08-30t0144	1567147616.31	adult	81.8898	30.0002	-225.9693	3507.7285	0.60972	502.8323	-0.10299	334.096	-0.84648	0.01033	0.023509	1485.5448	1.1456	2346.9742	0.72729	1022258	-0.12045	5185.9287	-0.17611	385.703	-0.75065	337.9609	-0.74121	0.010009	-0.0044445	-0.27192	17726910	0.20022
013	2019-08-30t0544	1567162016.46	adult	85.8898	34.0002	-221.9693	2478.7161	-0.27091	471.2069	-0.65549	338.9256	-0.83042	0.010304	-0.0014111	1199.5861	-0.26051	1808.7365	-0.28075	960319.75	-0.65433	6984.7573	0.79652	382.8316	-0.91227	341.7772	-0.76873	0.010003	-0.0097881	-0.84356	18676438	0.35733
013	2019-08-30t0944	1567176416.47	adult	89.8898	38.0003	-217.9693	2725.7864	-0.084749	485.2501	-0.50999	331.6285	-1.0105	0.010324	0.018583	1420.6174	0.74661	2274.2616	0.55231	986998.75	-0.52344	6691.687	0.52263	383.446	-1.0196	340.4442	-0.93127	0.01001	-0.0023799	-0.36088	18999364	0.31399
013	2019-08-30t1344	1567190816.79	adult	93.8899	42.0003	-213.9692	2102.6287	-0.62488	447.8459	-1.1487	315.136	-1.3422	0.010299	-0.0063314	1231.7311	-0.17343	1722.0826	-0.48835	913157.8125	-1.1439	5814.4951	-0.053104	415.8278	-0.42127	371.8584	-0.27364	0.010016	0.0038457	-0.53704	20300714	0.60527
013	2019-08-30t1744	1567205218.65	adult	97.8904	46.0009	-209.9687	3112.0522	0.20462	561.3688	0.57169	390.8762	-0.13031	0.010299	-0.0063168	1508.6093	1.132	2631.6257	1.1962	1144631	0.57681	7108.7759	0.54664	408.806	-0.71958	361.1514	-0.68019	0.010003	-0.0095974	0.1513	20107534	0.41029
013	2019-08-30t2144	1567219617.16	adult	101.89	50.0004	-205.9691	2111.6079	-0.65042	562.3806	0.55751	454.7191	0.89893	0.010319	0.013624	1197.529	-0.35073	1627.3735	-0.69712	1144444.5	0.54529	6884.5645	0.34158	449.351	0.077226	407.2097	0.38908	0.01	-0.01239	-1.028	22737160	1.1448
013	2019-08-31t0144	1567234017.48	adult	105.8901	54.0005	-201.969	3101.0586	0.17305	495.4557	-0.52849	331.4351	-1.2266	0.010304	-0.0013585	1370.2052	0.48816	2507.5621	0.96885	1009738.8125	-0.52722	5264.9688	-0.53627	421.7044	-0.71426	371.4079	-0.68784	0.010015	0.0027322	-1.0693	21221854	0.53616
013	2019-08-31t0544	1567248416.38	adult	109.8898	58.0002	-197.9693	5617.8369	2.3112	605.2714	1.2061	445.2636	0.66908	0.010299	-0.0063667	1348.1253	0.40186	2551.6107	1.0633	1234148.25	1.2114	6739.7031	0.12676	486.3313	0.66854	427.9303	0.70406	0.01001	-0.0018574	-0.27769	23659530	1.2085
013	2019-08-31t0944	1567262817.08	adult	113.89	62.0004	-193.9691	5663.8286	2.3616	576.9074	0.74279	412.6224	0.076041	0.010289	-0.016341	1404.0353	0.70024	3749.0466	3.3973	1177468	0.7573	8433.9307	0.87155	478.6667	0.34715	414.0114	0.20575	0.010002	-0.0099472	-0.42494	22348472	0.68665
013	2019-08-31t1344	1567277217.19	adult	117.89	66.0005	-189.9691	4376.498	1.2628	578.6738	0.7664	421.281	0.19272	0.010284	-0.021339	1376.2074	0.59574	2419.8022	0.83625	1181652	0.78567	6920.1362	0.10636	482.1728	0.29305	419.7661	0.2446	0.010008	-0.0037635	0.0058125	23269176	0.88023
013	2019-08-31t1744	1567291616.66	adult	121.8899	70.0003	-185.9692	3602.7095	0.59813	566.6746	0.56728	441.1135	0.50829	0.01033	0.023479	1135.2123	-0.5629	1763.701	-0.43819	1152049.5	0.54548	9797.4824	1.3877	466.1154	-0.23172	408.14	-0.19899	0.010013	0.0010785	-0.82282	22483540	0.54307
013	2019-08-31t2144	1567306017.46	adult	125.8901	74.0005	-181.969	4273.6123	1.1943	557.9654	0.41974	421.6676	0.13644	0.01035	0.043516	1224.9312	-0.088972	2123.5157	0.28344	1132111.75	0.38028	9258.0654	1.0972	469.9609	-0.26999	410.3712	-0.25263	0.010004	-0.0076592	-0.88006	23346720	0.72578
013	2019-09-01t0144	1567320435.25	adult	129.8951	78.0055	-177.9641	3588.3977	0.6011	549.5328	0.27488	428.5861	0.22713	0.010279	-0.026377	1137.1302	-0.49611	2297.0984	0.64345	1122695.5	0.29821	5982.8159	-0.41332	467.7163	-0.44837	407.9667	-0.43156	0.010004	-0.0077172	-0.6856	24123872	0.88317
013	2019-09-01t0544	1567334833.04	adult	133.8944	82.0049	-173.9647	2108.8142	-0.7095	469.556	-1.0512	356.8147	-1.0794	0.010304	-0.0015671	1093.4189	-0.68321	1506.6872	-0.91538	956955.125	-1.0494	5296.6133	-0.7349	435.7027	-1.3433	378.2701	-1.382	0.01001	-0.0014955	-0.87177	22633014	0.34937
013	2019-09-01t0944	1567349231.78	adult	137.8941	86.0045	-169.965	2373.4932	-0.46872	543.7609	0.16571	450.5143	0.55725	0.010324	0.018367	1107.2642	-0.58285	1750.0184	-0.41374	1106009.75	0.14932	6076.5059	-0.39191	470.9935	-0.58212	413.7272	-0.46548	0.010002	-0.0094349	-0.58952	23779518	0.62485
013	2019-09-01t1344	1567363626.46	adult	141.8926	90.003	-165.9665	4536.8628	1.5038	565.0346	0.50794	423.4243	0.042627	0.010304	-0.0016057	1252.9068	0.16833	2851.0879	1.806	1151540.5	0.50892	9404.4277	1.0893	467.2279	-0.76261	394.8398	-1.0921	0.010007	-0.004572	0.091666	23391298	0.43896
013	2019-09-01t1744	1567378017.67	adult	145.8902	94.0006	-161.969	1690.2776	-1.08	476.8349	-0.95476	380.6453	-0.75899	0.010294	-0.011544	1083.3421	-0.64295	1499.4686	-0.87905	972743.25	-0.94509	7268.5371	0.1371	443.2599	-1.419	372.627	-1.8043	0.01	-0.011535	0.53593	22916096	0.2352
013	2019-09-01t2144	1567392417.89	adult	149.8902	98.0006	-157.9689	3406.7517	0.50933	537.8342	0.03647	409.4608	-0.27436	0.010299	-0.0065371	1271.599	0.30553	2437.2541	1.0172	1096644	0.041995	6298.3032	-0.29203	497.411	-0.18814	422.5884	-0.45469	0.010017	0.0056606	1.1315	25174968	0.82705
013	2019-09-02t0144	1567406818.81	adult	153.8905	102.0009	-153.9686	2502.8989	-0.31149	565.0844	0.46892	476.4891	0.89716	0.010335	0.02846	1081.1972	-0.60457	1753.2013	-0.33396	1148251.5	0.4423	4926.1401	-0.89809	504.4356	-0.091469	431.4682	-0.27632	0.010004	-0.0081814	0.86292	25666692	0.89783
013	2019-09-02t0544	1567421218.12	adult	157.8903	106.0007	-149.9688	2094.3037	-0.6781	555.7986	0.29977	463.086	0.619	0.010324	0.018513	1095.7399	-0.51172	1562.0666	-0.69749	1130494.5	0.28261	5406.3545	-0.67929	508.4756	-0.062957	426.7451	-0.47724	0.010012	0.00046572	0.66058	25443610	0.76946
013	2019-09-02t0944	1567435618.15	adult	161.8903	110.0007	-145.9688	2258.9832	-0.5095	560.2253	0.35423	470.2046	0.70892	0.010309	0.0036035	1145.237	-0.25186	1738.7588	-0.32394	1141179	0.35022	4639.1484	-1.0134	506.2682	-0.17526	425.8643	-0.56294	0.010006	-0.0057431	0.32163	25450100	0.70957
013	2019-09-02t1344	1567450018.74	adult	165.8905	114.0009	-141.9687	2160.3892	-0.58824	468.7469	-1.1539	351.6893	-1.4447	0.010345	0.038685	1178.962	-0.071314	1765.2831	-0.25259	951556.125	-1.181	6081.124	-0.36055	505.7222	-0.24319	419.0292	-0.80179	0.010002	-0.0097171	0.61512	25533912	0.67354
013	2019-09-02t1744	1567464418.87	adult	169.8905	118.0009	-137.9686	3132.1448	0.33995	512.9837	-0.44971	399.3191	-0.62887	0.010299	-0.0062342	1207.1144	0.080019	2189.0928	0.60311	1045973.75	-0.44403	8562.6445	0.76277	499.6013	-0.42843	412.2248	-1.0287	0.010011	-0.00086859	0.42474	25352266	0.57171
013	2019-09-02t2144	1567478818.34	adult	173.8904	122.0008	-133.9688	3946.4585	1.118	512.2781	-0.47802	395.7015	-0.72996	0.010289	-0.016113	1279.5669	0.43683	1720.3858	-0.30705	1045559.5625	-0.46425	8243.7559	0.63986	527.0517	0.11434	436.7654	-0.4445	0.010005	-0.0065715	0.52342	25443420	0.54378
013	2019-09-03t0144	1567493219.09	adult	177.8906	126.001	-129.9686	1773.5433	-0.92212	515.823	-0.43965	435.9284	-0.047723	0.010289	-0.016042	1005.0004	-0.8316	1455.4936	-0.80909	1052794.75	-0.42595	6607.0933	-0.075805	522.9464	-0.031391	436.3589	-0.51391	0.010018	0.0059812	0.90234	25839826	0.59216
013	2019-09-03t0544	1567507619.27	adult	181.8906	130.001	-125.9685	3493.7825	0.70892	519.1397	-0.40835	416.2235	-0.44179	0.010314	0.0089264	1118.397	-0.28627	2026.6614	0.31836	1056968.5	-0.41533	8469.7432	0.77809	520.8547	-0.13299	432.5406	-0.66567	0.01	-0.011903	0.72746	25469796	0.45396
013	2019-09-03t0944	1567522018.94	adult	185.8905	134.0009	-121.9686	3267.6191	0.50395	531.9294	-0.22125	422.3538	-0.36976	0.010294	-0.010912	1233.5295	0.25645	2349.1442	0.95492	1085136.125	-0.21184	5151.6357	-0.69665	546.4637	0.32209	458.4973	-0.089806	0.010003	-0.0090059	0.80686	27588218	0.90531
013	2019-09-03t1344	1567536419.17	adult	189.8906	138.001	-117.9685	2811.4866	0.079626	506.2917	-0.6604	389.4889	-1.0072	0.010309	0.004101	1144.9801	-0.13326	1941.2425	0.17567	1031316.25	-0.66302	5998.3257	-0.30101	537.0729	0.077443	455.6035	-0.21998	0.010004	-0.0084387	0.835	28239828	1.0006
013	2019-09-03t1744	1567550819.81	adult	193.8908	142.0012	-113.9684	3127.4988	0.38519	492.8352	-0.9039	374.6028	-1.323	0.010279	-0.025679	1219.087	0.21471	1982.7427	0.26702	1006862.375	-0.88249	7884.6113	0.56211	555.4639	0.36692	461.1906	-0.14946	0.010001	-0.011302	0.81405	27382146	0.75471
013	2019-09-03t2144	1567565219.19	adult	197.8906	146.001	-109.9685	3871.4971	1.0962	504.3637	-0.73786	393.1711	-1.0269	0.010289	-0.015782	1204.2012	0.16311	2371.5043	1.0271	1029406.25	-0.72421	7754.3838	0.51602	526.0513	-0.23731	439.2517	-0.70752	0.010012	0.00029467	0.75277	27898604	0.82283
013	2019-09-04t0144	1567579619.56	adult	201.8907	150.0011	-105.9684	1984.5369	-0.69167	500.8487	-0.81578	421.5431	-0.54345	0.010309	0.0040823	966.6671	-0.87889	1564.7275	-0.51391	1020228.8125	-0.81822	7641.7188	0.47635	543.8657	0.035119	460.0375	-0.29346	0.010001	-0.011393	0.78476	28442002	0.89677
013	2019-09-04t0544	1567594019.77	adult	205.8908	154.0012	-101.9684	2884.7964	0.16936	516.0516	-0.58058	421.7177	-0.57571	0.010289	-0.015852	1108.0081	-0.22919	1778.6139	-0.089104	1053261.375	-0.56668	6778.2368	0.096268	553.1641	0.14811	469.6892	-0.13522	0.010004	-0.0080756	0.8521	28476332	0.86503
013	2019-09-04t0944	1567608419.69	adult	209.8907	158.0011	-97.9684	2184.4958	-0.49261	482.6739	-1.149	381.0286	-1.3737	0.010309	0.0040553	1106.6088	-0.21564	1776.2973	-0.080191	983206.75	-1.151	6296.7827	-0.10986	543.1879	-0.078228	459.1905	-0.4222	0.01001	-0.0024611	0.75969	28598302	0.85432
013	2019-09-04t1344	1567622821.37	adult	213.8912	162.0016	-93.9679	1854.9919	-0.80119	485.7039	-1.1138	380.5341	-1.4241	0.010274	-0.030701	1198.1767	0.2095	1729.452	-0.15736	992778.75	-1.0881	5171.5532	-0.60687	556.2906	0.099898	472.0567	-0.19413	0.010017	0.0047487	0.87649	28989414	0.90084
013	2019-09-04t1744	1567637221.19	adult	217.8911	166.0016	-89.968	3241.0093	0.52567	561.1535	0.13446	479.296	0.41582	0.010289	-0.015796	1036.188	-0.48649	1714.8482	-0.17245	1145314.25	0.14877	5394.5684	-0.4945	562.0565	0.14919	478.2263	-0.11326	0.010015	0.003325	0.76163	28732888	0.81739
013	2019-09-05t0920	1567693359.52	adult	233.4851	181.5955	-74.374	2765.5525	0.11083	469.0219	-1.4312	378.2178	-1.6381	0.010299	-0.0058408	1030.866	-0.42331	1674.4736	-0.19308	956335.75	-1.4247	5335.7651	-0.49254	529.897	-0.54526	452.9616	-0.83069	0.010018	0.0054787	0.17798	27294464	0.45298
013	2019-09-05t1320	1567707766.18	adult	237.487	185.5974	-70.3722	3873.8167	1.1841	589.4545	0.61779	489.1823	0.52048	0.010294	-0.010853	1200.7945	0.35419	2236.4837	0.92878	1202487.25	0.62739	5908.0684	-0.21934	559.2168	-0.10566	480.7925	-0.2806	0.010017	0.0052582	0.26513	30089220	0.97627
013	2019-09-05t1720	1567722167.4	adult	241.4873	189.5977	-66.3718	3668.8503	0.99953	547.7526	-0.096279	438.0975	-0.51561	0.010314	0.0090271	1272.7029	0.69852	2297.5403	1.0699	1115224.25	-0.10466	4508.3594	-0.86546	561.4686	-0.10952	478.7344	-0.36932	0.010019	0.0067466	0.21348	28692732	0.68566
013	2019-09-05t2120	1567736570.18	adult	245.4881	193.5985	-62.371	2010.434	-0.58659	461.5213	-1.5861	366.7136	-1.9742	0.010289	-0.015907	1060.4381	-0.22446	1472.8803	-0.54739	941965.0625	-1.5709	6057.2588	-0.13409	557.1674	-0.21779	482.0034	-0.34466	0.010007	-0.0050422	0.28361	27838310	0.50338
013	2019-09-06t0120	1567750966.53	adult	249.4871	197.5975	-58.3721	2973.071	0.35165	469.0185	-1.465	368.0521	-1.9845	0.010279	-0.02587	1120.3898	0.06676	1970.1061	0.459	958204.8125	-1.4416	6252.3154	-0.034512	555.1403	-0.28815	477.3097	-0.48813	0.01002	0.0072723	0.23015	26982592	0.32411
013	2019-09-06t0520	1567765361.68	adult	253.4857	201.5961	-54.3734	3223.6421	0.60486	539.8401	-0.23831	437.3508	-0.61094	0.010314	0.0089044	1163.9283	0.28592	1909.7845	0.3567	1099114.5	-0.24628	5614.811	-0.32749	569.376	-0.10191	485.0787	-0.36826	0.010006	-0.0063717	0.38732	27939850	0.48757
013	2019-09-06t0920	1567779762.16	adult	257.4859	205.5963	-50.3733	3302.8455	0.69301	516.1638	-0.65461	421.7389	-0.95812	0.010294	-0.011054	1126.6345	0.14244	1785.253	0.12409	1052974.25	-0.64359	7077.3877	0.37309	601.1723	0.3553	512.8478	0.17112	0.010018	0.0056762	0.31726	28084364	0.49768
013	2019-09-06t1319	1567794114.79	adult	261.4727	209.5831	-46.3864	2858.3159	0.27264	477.7243	-1.3346	385.2481	-1.7414	0.010294	-0.011087	1015.108	-0.33719	2046.4315	0.67041	974557.625	-1.3226	5723.4341	-0.26174	587.9596	0.10994	495.6795	-0.23296	0.010016	0.0041255	0.78825	27530032	0.37909
013	2019-09-06t1719	1567808515.78	adult	265.473	213.5834	-42.3862	4160.2271	1.5512	547.578	-0.10469	441.5693	-0.60398	0.010375	0.069042	1155.7227	0.32285	2547.2171	1.7101	1108297.875	-0.16999	6337.5171	0.03923	598.5276	0.23346	502.2419	-0.13903	0.010012	-0.00073115	0.80001	27859066	0.42422
013	2019-09-06t1742	1567809903.92	adult	265.8586	213.969	-42.0006	3304.8435	0.71954	602.3355	0.86472	487.2199	0.34457	0.010304	-0.0011712	1092.9643	0.040792	2123.3069	0.84926	1227559.75	0.86355	5252.4492	-0.47915	596.3936	0.1969	503.8788	-0.109	0.010005	-0.0075761	0.40173	27599904	0.37532
013	2019-09-06t2142	1567824307.8	adult	269.8597	217.9701	-37.9995	3633.7053	1.0526	551.1191	-0.041229	451.3895	-0.42667	0.010314	0.0087675	1173.1115	0.42962	2066.2518	0.75403	1122078.5	-0.049839	5340.6553	-0.43055	597.6807	0.17769	502.3197	-0.18452	0.010018	0.0051805	0.54764	27266196	0.30003
013	2019-09-07t0142	1567838703.95	adult	273.8586	221.969	-34.0006
013	2019-09-07t0542	1567853104.47	adult	277.8587	225.9691	-30.0004
013	2019-09-07t0942	1567867503.61	adult	281.8585	229.9689	-26.0006
013	2019-09-07t1342	1567881904.13	adult	285.8586	233.969	-22.0005
013	2019-09-07t1742	1567896303.9	adult	289.8586	237.969	-18.0006
013	2019-09-07t2142	1567910704.37	adult	293.8587	241.9691	-14.0004
013	2019-09-08t0142	1567925104.23	adult	297.8587	245.9691	-10.0005
013	2019-09-08t0542	1567939504.16	adult	301.8586	249.9691	-6.0005
013	2019-09-08t0942	1567953904.13	adult	305.8586	253.969	-2.0005
013	2019-09-08t1342	1567968307.73	dead	309.8596	257.97	2.0005
014	2019-08-26t1357	1566846016.46	larva	0	-53.7788	-281.7481
014	2019-08-26t1744	1566859618.74	larva	3.7784	-50.0004	-277.9696
014	2019-08-26t2144	1566874020.15	larva	7.7788	-46	-273.9692
014	2019-08-27t0144	1566888418.94	larva	11.7785	-42.0004	-269.9696
014	2019-08-27t0544	1566902819.3	larva	15.7786	-38.0003	-265.9695
014	2019-08-27t0944	1566917218.77	larva	19.7784	-34.0004	-261.9696
014	2019-08-27t1344	1566931619.6	larva	23.7786	-30.0002	-257.9694
014	2019-08-27t1744	1566946020.28	larva	27.7788	-26	-253.9692
014	2019-08-27t2144	1566960419.72	larva	31.7787	-22.0002	-249.9694
014	2019-08-28t0144	1566974819.86	larva	35.7787	-18.0001	-245.9693	2855.8743	0.36932	518.3	1.3748	441.0651	1.5433	0.010304	-0.0040618	1072.154	0.57375	1963.2407	0.46859	1056295.5	1.3775	4406.7988	0.12712	537.3295	1.4761	401.4018	1.1031	0.010056	0.0311	0.30104	7854683	-0.44001
014	2019-08-28t0544	1566989219.88	larva	39.7787	-14.0001	-241.9693	2445.145	0.018538	488.8237	0.85988	424.3197	1.2501	0.010289	-0.018692	993.9988	-0.041137	1444.4806	-0.46332	997689.125	0.87214	4715.6558	0.2645	558.2832	1.8314	431.3972	1.5783	0.010034	0.01055	0.54477	11405726	0.65588
014	2019-08-28t0944	1567003620.54	larva	43.7789	-9.9999	-237.9691	1651.3707	-0.64091	409.6933	-0.34638	327.5285	-0.19963	0.010269	-0.038236	950.0438	-0.4297	1383.4772	-0.6122	837822.875	-0.32503	4772.8413	0.2312	457.1986	0.4808	366.5686	0.47201	0.010028	0.0057369	0.31257	12309616	0.70053
014	2019-08-28t1344	1567018020.12	larva	47.7788	-6.0001	-233.9693	2381.9678	-0.088302	482.7505	0.54785	392.4352	0.66897	0.010299	-0.0082008	1176.1276	0.67358	1848.4777	0.15205	984328.375	0.55317	5992.7554	0.97416	510.8392	1.301	433.1955	1.5958	0.010001	-0.020351	1.0551	16447490	1.9849
014	2019-08-28t1744	1567032419.92	larva	51.7787	-2.0001	-229.9693	753.8283	-1.4261	392.7899	-0.82857	339.8749	-0.17065	0.01033	0.022007	646.1898	-2.2968	694.7123	-1.9038	798541.9375	-0.84051	2703.574	-1.2892	396.8344	-0.37327	338.8987	-0.10824	0.010022	0.0019993	-0.90189	15402731	1.2818
014	2019-08-28t2144	1567046820.69	adult	55.779	2.0001	-225.9691	1243.9714	-1.0656	492.0171	0.44773	423.5945	1	0.010299	-0.007668	914.2223	-0.98046	1118.8608	-1.2096	1003222.9375	0.45287	3442.6843	-0.86549	470.0971	0.78374	423.4406	1.3984	0.010001	-0.018203	-0.44601	17345172	1.712
014	2019-08-29t0144	1567061220.49	adult	59.7789	6.0001	-221.9692	2507.6938	-0.072277	408.5458	-0.85735	319.4542	-0.63364	0.010289	-0.017348	1102.2865	-0.12521	1768.3433	-0.10988	833842	-0.84742	5242.9604	0.24357	464.0323	0.72629	421.6288	1.348	0.010021	0.0035203	-0.6708	18382638	1.7996
014	2019-08-29t0544	1567075621.26	adult	63.7791	10.0003	-217.9689	812.813	-1.4852	420.9746	-0.80551	371.3254	0.073851	0.010294	-0.012125	701.3941	-2.252	765.2293	-1.9313	858788.25	-0.7983	3480.8179	-0.97188	444.7614	0.43473	404.4111	0.98856	0.010012	-0.0047186	-0.51552	20167708	2.1568
014	2019-08-29t0944	1567090020.48	adult	67.7789	14	-213.9692	1117.1833	-1.2712	424.0223	-0.88764	338.1416	-0.51479	0.010294	-0.011882	853.1523	-1.582	1007.3314	-1.5499	865005.5	-0.88044	4248.1602	-0.54336	439.1049	0.36265	392.4754	0.71267	0.010007	-0.0083007	-0.23461	18779636	1.372
014	2019-08-29t1344	1567104420.49	adult	71.7789	18.0001	-209.9692	2954.3083	0.2114	448.5341	-0.65584	318.0401	-0.91264	0.010294	-0.011662	1305.5234	0.51936	2422.4136	0.94089	915009.5	-0.64829	6587.1167	0.87526	454.1547	0.6837	414.7047	1.1514	0.010018	0.0036242	0.55244	19764814	1.4486
014	2019-08-29t1744	1567118820.64	adult	75.7789	22.0001	-205.9691	3002.593	0.22385	450.5374	-0.74639	324.9321	-0.88828	0.010309	0.0034361	1280.1387	0.28177	2145.1668	0.40452	917744.75	-0.74857	4699.9761	-0.37492	425.1371	0.15273	393.2469	0.65868	0.010011	-0.0027912	-0.5689	19279966	1.025
014	2019-08-29t2144	1567133220.92	adult	79.779	26.0002	-201.969	4757.6621	1.6609	630.8899	1.8417	492.2069	1.7384	0.010309	0.0035147	1496.3157	1.2178	2400.3778	0.83323	1285122.75	1.838	6052.9131	0.40073	475.5074	1.2038	433.0938	1.5427	0.010022	0.0082572	0.070276	20782524	1.332
014	2019-08-30t0144	1567147621.05	adult	83.7791	30.0002	-197.969	1710.3156	-0.9034	555.3873	0.64765	477.8058	1.4692	0.010299	-0.0063967	1083.7761	-0.79357	1481.4307	-0.86713	1132434.75	0.6527	8089.6621	1.5203	487.1015	1.4192	451.9893	1.9503	0.010019	0.0061878	-0.21584	21391548	1.3555
014	2019-08-30t0544	1567162021.37	adult	87.7791	34.0003	-193.9689	5322.394	2.0928	588.8118	1.0972	442.073	0.83918	0.010319	0.013585	1441.8013	0.8518	2903.6052	1.7131	1198232.125	1.0848	6703.8442	0.58887	445.4496	0.43063	399.8936	0.60713	0.010015	0.0026816	0.48575	20236778	0.79999
014	2019-08-30t0944	1567176421.37	adult	91.7791	38.0003	-189.9689	1567.3081	-1.0643	626.4163	1.6291	539.9649	2.4154	0.010314	0.0086205	1115.02	-0.72515	1317.2299	-1.2302	1275383.625	1.6202	6549.5513	0.39711	518.6704	1.9732	476.6319	2.4301	0.010015	0.0024641	0.35585	24133734	1.9437
014	2019-08-30t1344	1567190821.53	adult	95.7792	42.0003	-185.9689	3656.6807	0.66685	596.8647	1.1351	468.9226	1.1928	0.01037	0.063832	1447.6617	0.8336	2679.5802	1.2833	1208651	1.0765	6616.5981	0.33526	510.0299	1.6747	461.0212	1.9482	0.010011	-0.00098181	0.32309	22619316	1.297
014	2019-08-30t1744	1567205223.67	adult	99.7798	46.0009	-181.9683	2161.6272	-0.60104	613.0557	1.3607	490.0794	1.5076	0.010299	-0.0063053	1471.7959	0.94814	1915.1447	-0.15296	1250020.625	1.3659	10482.0957	2.2366	496.8515	1.2519	442.9555	1.3817	0.010013	0.0003517	0.29727	21386974	0.76319
014	2019-08-30t2144	1567219622.06	adult	103.7793	50.0005	-177.9687	1862.4309	-0.86794	559.5375	0.49476	479.1773	1.2902	0.010319	0.013618	1145.1927	-0.60478	1569.1913	-0.8148	1138658.75	0.48258	8389.8047	1.0515	525.0005	1.7812	469.1438	1.9677	0.010013	0.00024113	0.51039	22022198	0.84939
014	2019-08-31t0144	1567234022.34	adult	107.7794	54.0006	-173.9686	1233.8807	-1.4163	492.4964	-0.59273	400.6927	-0.074493	0.010314	0.0085889	1000.9847	-1.2883	1103.676	-1.7128	1002722.625	-0.59912	4909.2412	-0.73726	516.1873	1.4448	455.7935	1.5113	0.01001	-0.0025721	1.7115	21607082	0.60382
014	2019-08-31t0544	1567248421.33	adult	111.7791	58.0003	-169.9689	2637.8821	-0.23341	467.8218	-1.0095	376.916	-0.51979	0.010294	-0.011365	1023.9592	-1.1639	1932.7434	-0.12587	954356.5625	-1.0006	8142.4551	0.76162	446.5108	-0.34923	386.7792	-0.47728	0.010005	-0.0074201	-0.56484	19993862	-0.013773
014	2019-08-31t0944	1567262821.94	adult	115.7793	62.0005	-165.9688	4401.2847	1.2779	457.9493	-1.188	335.3344	-1.2785	0.010279	-0.026286	1170.5319	-0.42879	2220.0296	0.43804	935590.375	-1.1681	8363.6816	0.8004	509.6254	1.0205	449.5708	1.1269	0.010022	0.0099684	1.0566	22424536	0.66187
014	2019-08-31t1344	1567277222.14	adult	119.7794	66.0005	-161.9687	1848.7626	-0.92808	540.0719	0.13575	481.5148	1.2284	0.010299	-0.0064494	974.3472	-1.3711	1506.0879	-0.94973	1101206.625	0.1412	5457.2896	-0.5946	546.7102	1.7855	489.8829	2.1443	0.010003	-0.0090039	-0.039205	23719570	0.97534
014	2019-08-31t1744	1567291621.61	adult	123.7792	70.0004	-157.9688	2117.5884	-0.69999	492.901	-0.64403	417.8527	0.086625	0.010289	-0.016411	960.0062	-1.4206	1458.2038	-1.0397	1006010.875	-0.63061	7777.9541	0.43459	532.436	1.313	461.9361	1.2569	0.010006	-0.0057672	1.3564	24210400	1.038
014	2019-08-31t2144	1567306022.35	adult	127.7794	74.0006	-153.9686	2801.2954	-0.10072	531.8382	-0.011716	428.4602	0.24223	0.010294	-0.011465	1285.5135	0.22817	2192.0001	0.4245	1084949.875	-0.0018895	7487.606	0.27196	532.8978	1.2015	462.5124	1.1691	0.010018	0.0064042	1.0422	22819214	0.52192
014	2019-09-01t0144	1567320441.13	adult	131.7846	78.0058	-149.9634	2476.8345	-0.38523	467.9268	-1.0731	378.0777	-0.68214	0.010309	0.0034404	1061.6269	-0.85898	1804.4616	-0.33169	953166.8125	-1.0751	6095.667	-0.37499	531.7534	1.0567	466.4463	1.1812	0.010001	-0.010762	0.80242	22809564	0.44071
014	2019-09-01t0544	1567334838.94	adult	135.784	82.0052	-145.964	1739.1146	-1.0403	444.0771	-1.4749	354.3219	-1.1409	0.010294	-0.011532	997.0153	-1.1482	1347.7826	-1.2255	905917.25	-1.4656	5988.5483	-0.42829	502.3336	0.23473	448.7666	0.58429	0.010009	-0.0025102	-0.47879	22583914	0.30048
014	2019-09-01t0944	1567349237.37	adult	139.7836	86.0047	-141.9645	3824.5339	0.84682	623.4042	1.475	508.4194	1.58	0.010324	0.018359	1392.1808	0.84528	2584.8479	1.2631	1268004.25	1.4553	5639.5889	-0.58849	517.0394	0.49501	450.5569	0.54592	0.010007	-0.0052179	0.031747	23613190	0.54124
014	2019-09-01t1344	1567363631.79	adult	143.782	90.0032	-137.966	1594.0563	-1.1696	532.2522	-0.036838	462.4366	0.72851	0.010299	-0.0065807	1026.6007	-0.93765	1381.3635	-1.1247	1085262.25	-0.031225	7739.6641	0.34659	511.137	0.26237	455.715	0.6091	0.010015	0.0034991	-0.49794	24803432	0.82575
014	2019-09-01t1744	1567378022.63	adult	147.7795	94.0006	-133.9686	2831.5784	-0.028514	566.1644	0.50956	456.7176	0.59435	0.010299	-0.006557	1288.1557	0.37618	2105.5106	0.34264	1154409.25	0.51497	9342.3184	1.0601	524.7741	0.50874	452.0557	0.42382	0.010012	0.00032404	0.2813	22642954	0.12791
014	2019-09-01t2144	1567392422.93	adult	151.7796	98.0007	-129.9685	4117.9922	1.1764	544.8148	0.14438	427.4426	0.033182	0.010324	0.018423	1216.3126	0.044263	2535.2805	1.2232	1108153.25	0.12789	8436.4473	0.66015	546.8292	0.95552	486.7967	1.3283	0.010002	-0.0093611	0.019085	25530906	0.89604
014	2019-09-02t0144	1567406823.87	adult	155.7798	102.001	-125.9682	1447.3571	-1.2879	646.9383	1.803	558.2549	2.3494	0.010324	0.018478	1169.8942	-0.162	1326.8541	-1.1796	1315872.5	1.7812	5708.7373	-0.54783	540.0073	0.7143	490.9602	1.3578	0.010001	-0.010545	-0.55552	23001610	0.1229
014	2019-09-02t0544	1567421223.09	adult	159.7796	106.0008	-121.9684	3565.4468	0.70456	559.7937	0.35626	431.2523	0.030894	0.010279	-0.026242	1255.0362	0.26883	2709.4407	1.6071	1143658.5	0.37922	11411.7383	1.9986	539.7354	0.63221	481.6452	1.0059	0.010007	-0.0044382	-0.57511	22975994	0.068178
014	2019-09-02t0944	1567435623.22	adult	163.7797	110.0008	-117.9684	1292.3414	-1.4118	599.4848	0.98482	523.2836	1.6401	0.010294	-0.011289	1042.4903	-0.73861	1174.8205	-1.4402	1222949	0.99384	2836.2285	-1.8127	594.2462	1.7926	540.4946	2.5028	0.010031	0.018803	-0.34864	16351278	-1.7408
014	2019-09-02t1344	1567450023.75	adult	167.7798	114.001	-113.9683	2079.677	-0.65936	610.5892	1.1447	522.2639	1.5836	0.010299	-0.0062606	1222.7664	0.1453	1568.5402	-0.63529	1244991.5	1.1486	8223.7129	0.60435	516.1469	-0.03551	459.9922	0.25789	0.010002	-0.0092286	-0.60409	22911242	-0.035828
014	2019-09-02t1744	1567464423.92	adult	171.7799	118.001	-109.9682	2416.1765	-0.33034	523.7859	-0.28298	378.1519	-1.0243	0.010304	-0.0012266	1382.2879	0.91616	2013.9886	0.26262	1067475.75	-0.28168	6976.8354	0.062985	505.6304	-0.31865	459.6283	0.17774	0.010003	-0.0091349	-0.75747	23404618	0.051582
014	2019-09-02t2144	1567478823.37	adult	175.7797	122.0009	-105.9684	3710.6467	0.90103	598.7047	0.91221	457.8995	0.36491	0.010279	-0.026003	1360.3491	0.8212	2489.9325	1.209	1223153.75	0.93527	6773.1919	-0.011181	518.3796	-0.096636	465.303	0.25412	0.010018	0.0058707	-0.98216	23492964	0.035204
014	2019-09-03t0144	1567493224.19	adult	179.7799	126.0011	-101.9681	2317.8276	-0.40551	642.9526	1.6104	514.519	1.3478	0.010299	-0.0060645	1483.0001	1.3955	1975.5718	0.21293	1310980.25	1.6139	6704.1484	-0.023877	529.7863	0.081471	488.0383	0.74769	0.010009	-0.0029673	-1.0053	23819192	0.078189
014	2019-09-03t0544	1567507624.35	adult	183.78	130.0011	-97.9681	1538.7904	-1.1348	606.4142	0.99914	517.1069	1.3631	0.010274	-0.030801	1175.196	-0.017446	1434.9567	-0.82569	1239510.625	1.0274	4645.9653	-0.93198	564.5179	0.71885	520.8238	1.4651	0.010001	-0.010535	-0.78293	24157980	0.12172
014	2019-09-03t0944	1567522024.03	adult	187.7799	134.001	-93.9682	3493.9146	0.72182	541.3488	-0.078203	406.6135	-0.67398	0.010314	0.0090501	1343.6155	0.76258	2406.9341	1.071	1102186.125	-0.086112	8374.1475	0.75917	487.6992	-0.85847	438.0994	-0.60647	0.010015	0.0032925	-0.88199	23568554	-0.051431
014	2019-09-03t1344	1567536424.32	adult	191.78	138.0011	-89.9681	3537.1531	0.76958	607.988	0.98777	502.9846	1.0418	0.010289	-0.015795	1154.1045	-0.084709	2685.35	1.6176	1240903.5	1.0017	4614.0596	-0.91759	539.1622	0.089245	495.1807	0.67624	0.010018	0.0059751	-0.68728	22388712	-0.34983
014	2019-09-03t1744	1567550824.92	adult	195.7801	142.0013	-85.9679	4630.2749	1.8125	589.3613	0.66586	433.9019	-0.25739	0.010324	0.019103	1416.3901	1.107	2906.3622	2.0521	1198761	0.6467	6590.0503	-0.015463	525.6995	-0.21777	473.2736	0.098745	0.01	-0.012124	-0.88696	24970724	0.19889
014	2019-09-03t2144	1567565224.29	adult	199.78	146.0011	-81.9681	4122.2876	1.3371	542.1804	-0.12584	409.0166	-0.75439	0.010299	-0.0058591	1318.5787	0.68154	2601.0858	1.4745	1105505.75	-0.12071	5843.9849	-0.34071	544.3389	0.072554	499.8604	0.6348	0.01002	0.0074838	-0.54712	22165480	-0.44307
014	2019-09-04t0144	1567579624.67	adult	203.7801	150.0012	-77.968	2211.8228	-0.47383	615.3051	1.0643	518.4212	1.2363	0.010319	0.014049	1236.2484	0.33042	1890.1901	0.11845	1252145.75	1.0488	5421.5654	-0.52116	555.8237	0.22357	510.9698	0.81326	0.010012	-0.00057758	-0.73752	26371056	0.4352
014	2019-09-04t0544	1567594024.93	adult	207.7801	154.0013	-73.9679	1944.5375	-0.72411	569.8478	0.30369	459.7428	0.11752	0.010299	-0.0059124	1291.1966	0.5939	1700.1792	-0.234	1161919.75	0.30864	2145.979	-1.9909	576.654	0.53667	536.0207	1.303	0.010019	0.006996	-0.85659	22273836	-0.4528
014	2019-09-04t0944	1567608424.79	adult	211.7801	158.0012	-69.968	1480.0574	-1.1628	610.6862	0.97046	533.6957	1.4769	0.010319	0.014029	1104.4627	-0.21655	1330.8149	-0.93268	1242746.5	0.95515	2430.2817	-1.8516	531.3521	-0.30735	496.2479	0.36186	0.010017	0.0049808	-1.1391	23869930	-0.13968
014	2019-09-04t1344	1567622826.7	adult	215.7806	162.0018	-65.9674	4489.7603	1.7129	685.9802	2.2224	528.784	1.3674	0.010335	0.029081	1548.5062	1.767	2988.4489	2.2785	1393911.75	2.187	6978.5103	0.21704	558.8131	0.11979	504.1308	0.47868	0.010006	-0.0062044	-0.84452	27365636	0.555
014	2019-09-04t1744	1567637226.39	adult	219.7805	166.0017	-61.9675	3228.3435	0.51715	489.2661	-1.0696	354.5564	-1.9768	0.010274	-0.030644	1187.683	0.19259	2330.4678	1.0244	1000060	-1.0437	3228.3435	-1.4763	562.2766	0.13208	539.5623	1.1938	0.010008	-0.0039633	-0.73924	22753648	-0.39728
014	2019-09-05t0920	1567693364.74	adult	235.3745	181.5957	-46.3735	1424.5151	-1.1694	626.0282	1.2399	566.3699	2.05	0.010309	0.0041028	1018.1429	-0.46931	1255.0112	-1.0098	1275219.5	1.2335	3120.8027	-1.5179	551.2782	-0.2137	519.4439	0.56867	0.010019	0.0066255	-1.1474	25476218	0.090514
014	2019-09-05t1320	1567707771.48	adult	239.3764	185.5975	-42.3717	2930.8462	0.28443	634.1212	1.3836	523.8724	1.1998	0.01033	0.024043	1314.6577	0.87212	2286.5753	1.0372	1289168.25	1.3556	2930.8462	-1.6037	598.1387	0.50459	556.0024	1.2985	0.010002	-0.0098505	-0.73477	22783700	-0.44379
014	2019-09-05t1720	1567722172.73	adult	243.3767	189.5979	-38.3713	1842.5551	-0.75266	623.9807	1.215	534.1158	1.3906	0.010324	0.018997	1178.9758	0.29226	1611.7888	-0.27931	1269176.75	1.1927	2061.1912	-2.0081	622.8789	0.85593	591.1779	1.9943	0.010006	-0.0064807	-0.7808	14068966	-2.1207
014	2019-09-05t2120	1567736575.53	adult	247.3775	193.5987	-34.3705	1736.2521	-0.84706	584.4033	0.53551	484.3431	0.37618	0.010309	0.0039766	1244.5401	0.60949	1563.163	-0.3611	1190429.625	0.53035	1736.2521	-2.1598	612.9569	0.65075	581.0109	1.7276	0.010011	-0.00079778	-0.87075	18183980	-1.3361
014	2019-09-06t0120	1567750971.87	adult	251.3765	197.5977	-30.3716	2650.5083	0.044856	515.3842	-0.66261	398.2087	-1.3905	0.010294	-0.010998	1229.3049	0.56624	2106.2413	0.74016	1051383.75	-0.65182	6603.9365	0.13508	557.4717	-0.2691	514.1417	0.26766	0.010019	0.0066305	-1.0709	27709690	0.45333
014	2019-09-06t0520	1567765366.97	adult	255.3751	201.5963	-26.3729	2810.0442	0.20952	547.8431	-0.099202	421.2879	-0.95185	0.010314	0.0088871	1260.0315	0.72955	2073.0164	0.6935	1115408.625	-0.10758	5035.3525	-0.59838	581.97	0.076954	539.263	0.75027	0.010012	7.9228e-05	-0.68424	25400662	0.0057467
014	2019-09-06t0920	1567779767.41	adult	259.3753	205.5964	-22.3728	1170.8109	-1.3711	629.2804	1.3304	564.8835	1.9743	0.010294	-0.01107	1005.4287	-0.39275	1085.255	-1.2818	1283732	1.3392	1539.4417	-2.2534	635.54	0.86943	607.8564	2.1425	0.010029	0.017138	-1.0939	18123058	-1.3548
014	2019-09-06t1319	1567794120.25	adult	263.3622	209.5833	-18.3859	2704.9785	0.12865	613.8341	1.0646	506.8923	0.76448	0.010314	0.0088197	1316.009	1.0348	1970.7837	0.52638	1249766.25	1.0524	2704.9785	-1.6986	605.8159	0.36679	569.6739	1.2948	0.01002	0.0077669	-0.74925	21705170	-0.69879
014	2019-09-06t1719	1567808521.38	adult	267.3625	213.5836	-14.3856	3058.2046	0.48371	517.0372	-0.64625	378.0558	-1.9434	0.010304	-0.0011833	1339.1168	1.1671	2088.9726	0.78726	1053721.75	-0.64383	5392.8062	-0.40954	539.9682	-0.68156	485.9142	-0.50028	0.010006	-0.0058425	-0.72844	26603154	0.18785
014	2019-09-06t1742	1567809909.3	adult	267.748	213.9692	-14	2693.3992	0.12923	504.5231	-0.86854	393.2686	-1.6288	0.010309	0.0037966	1106.4953	0.11366	1711.7966	0.01928	1027713.625	-0.86994	6515.7002	0.12959	543.004	-0.63829	483.3968	-0.55689	0.010001	-0.01174	-0.69433	27365772	0.32564
014	2019-09-06t2142	1567824313.33	adult	271.7491	217.9703	-9.9989	1861.225	-0.67251	472.7895	-1.4377	409.9872	-1.3106	0.010324	0.018742	836.6395	-1.0912	1334.5694	-0.73751	961653.75	-1.4496	6928.0449	0.33742	535.8192	-0.78036	476.6864	-0.73853	0.0099998	-0.012545	-0.6296	27970300	0.42101
014	2019-09-07t0142	1567838709.27	adult	275.748	221.9692	-6.0001
014	2019-09-07t0542	1567853109.92	adult	279.7482	225.9693	-1.9999
014	2019-09-07t0942	1567867508.98	dead	283.7479	229.9691	1.9999
015	2019-08-26t1357	1566846021.07	egg	-1.8892	-49.7788	-245.3774
015	2019-08-26t1744	1566859623.44	larva	1.8892	-46.0003	-241.599
015	2019-08-26t2144	1566874024.81	larva	5.8896	-42	-237.5986
015	2019-08-27t0144	1566888423.67	larva	9.8893	-38.0003	-233.5989
015	2019-08-27t0544	1566902823.89	larva	13.8893	-34.0002	-229.5988
015	2019-08-27t0944	1566917223.32	larva	17.8892	-30.0004	-225.599
015	2019-08-27t1344	1566931624.16	larva	21.8894	-26.0001	-221.5988
015	2019-08-27t1744	1566946024.99	larva	25.8896	-21.9999	-217.5985
015	2019-08-27t2144	1566960424.27	larva	29.8894	-18.0001	-213.5987
015	2019-08-28t0144	1566974824.59	larva	33.8895	-14	-209.5986	1203.3905	-0.91439	330.2557	-1.1234	260.3264	-0.95474	0.01034	0.030778	813.2069	-0.89467	1052.9875	-1.0691	670749.25	-1.1368	2314.7974	-1.2552	408.3138	-0.2385	302.9999	-0.4488	0.01002	-0.0056489	-0.7803	6153289	-0.97628
015	2019-08-28t0544	1566989224.47	larva	37.8895	-10	-205.5987	3748.0979	1.0595	333.5723	-1.2071	248.9374	-1.2003	0.010294	-0.013859	853.8248	-0.78482	1844.5019	0.24416	680487.4375	-1.2008	6788.9175	1.6988	428.6977	0.047962	256.2463	-1.2713	0.01001	-0.014101	1.3166	8008501	-0.53874
015	2019-08-28t0944	1567003625.18	larva	41.8897	-5.9998	-201.5985	2950.6721	0.40482	353.6855	-1.0595	261.5672	-1.1072	0.010324	0.016332	947.702	-0.37957	1925.9295	0.34474	719396.25	-1.0673	5688.3726	0.88172	475.7987	0.72435	347.0755	0.1634	0.010037	0.014104	1.2875	10239188	0.037901
015	2019-08-28t1344	1567018024.78	larva	45.8896	-2	-197.5986	3627.2498	0.91863	548.4916	1.5133	463.0605	1.7213	0.010299	-0.0083289	1093.5947	0.29261	2267.029	0.89689	1118374.5	1.5194	6775.8667	1.5357	557.9572	1.9521	453.7646	1.9531	0.010013	-0.0087158	1.3997	13596300	1.0369
015	2019-08-28t1744	1567032424.5	adult	49.8895	2	-193.5987	4166.9678	1.3283	390.5083	-0.80134	278.511	-1.0334	0.010299	-0.0080588	1089.4286	0.12726	2150.9806	0.65809	796246.5	-0.79704	4785.2837	0.12817	449.5129	0.41596	409.5804	1.1731	0.010013	-0.0079428	-0.69279	14815045	1.2006
015	2019-08-28t2144	1567046825.34	adult	53.8897	6.0002	-189.5984	1957.3936	-0.47447	451.0631	-0.074471	379.3254	0.37359	0.01033	0.022147	927.1059	-0.86112	1514.3149	-0.49471	917011.25	-0.088376	5202.0371	0.32982	416.4119	-0.070619	354.6196	0.14688	0.010007	-0.012877	0.47699	14356632	0.73376
015	2019-08-29t0144	1567061225.2	adult	57.8897	10.0002	-185.5985	2608.4309	0.022697	448.9497	-0.22452	342.0957	-0.25518	0.010269	-0.037294	1173.5171	0.30004	1941.3446	0.21406	918102.1875	-0.2011	5644.2847	0.54311	361.1764	-0.95859	299.7178	-0.94568	0.010017	-0.0013466	0.69377	13304656	0.06186
015	2019-08-29t0544	1567075625.86	adult	61.8899	14.0003	-181.5983	2287.8428	-0.26633	488.7157	0.22303	382.6178	0.2806	0.010289	-0.017213	1165.6831	0.13204	1729.7472	-0.19975	997468.75	0.23481	6144.0591	0.78837	450.8076	0.524	398.7646	0.89229	0.010015	-0.0028328	-0.048151	17691044	1.3934
015	2019-08-29t0944	1567090025.01	adult	65.8897	18.0001	-177.5985	2304.0449	-0.28229	433.046	-0.69787	322.0205	-0.72337	0.010314	0.0079266	1210.2519	0.23207	1871.3803	0.011194	881681.625	-0.70277	3813.2119	-0.79153	410.4479	-0.15876	356.7379	0.0078092	0.01	-0.016276	-0.725	17649260	1.0974
015	2019-08-29t1344	1567104425.23	adult	69.8897	22.0002	-173.5985	2413.0544	-0.2219	426.7405	-0.91478	302.4914	-1.1133	0.010309	0.0031719	1140.6378	-0.22661	1833.1913	-0.097169	869270.375	-0.9167	5469.0229	0.19961	372.3124	-0.86978	328.5265	-0.65328	0.010001	-0.014596	-1.0598	17683724	0.83911
015	2019-08-29t1744	1567118825.24	adult	73.8897	26.0002	-169.5985	3431.4839	0.59231	574.6208	1.1308	439.8665	0.96401	0.01033	0.023349	1275.3267	0.31159	2382.7004	0.85039	1168204.125	1.1112	6373.2861	0.70337	489.3437	1.4082	440.2793	1.7054	0.010003	-0.011255	-0.22598	21377958	1.8743
015	2019-08-29t2144	1567133225.63	adult	77.8898	30.0003	-165.5984	2238.3367	-0.42477	425.6685	-1.1666	308.1629	-1.1949	0.010289	-0.01643	1061.9951	-0.79692	1627.5233	-0.54799	868789.3125	-1.1562	5483.5508	0.077632	402.9057	-0.32059	362.1	-0.081814	0.010014	0.0001856	-1.4136	18186356	0.53971
015	2019-08-30t0144	1567147625.67	adult	81.8898	34.0003	-161.5983	4064.4951	1.0742	565.5763	0.83859	413.1925	0.43668	0.010304	-0.0014544	1411.9251	0.79697	2877.9789	1.6935	1152644.5	0.83955	4717.1235	-0.45758	469.8411	1.0445	424.6037	1.3044	0.010011	-0.0023899	-0.074021	20087588	1.0044
015	2019-08-30t0544	1567162026.09	adult	85.89	38.0004	-157.5982	2562.6787	-0.20075	492.1054	-0.33824	377.1179	-0.20402	0.010314	0.0085597	1259.7928	0.024263	1801.5246	-0.29396	1001926.5625	-0.34447	5210.019	-0.23441	446.8775	0.48958	396.8248	0.56826	0.0099998	-0.013081	-0.17086	20243996	0.88569
015	2019-08-30t0944	1567176426.01	adult	89.8899	42.0004	-153.5982	3693.0085	0.72407	594.9908	1.1739	479.602	1.4364	0.010335	0.028593	1255.6135	-0.034455	2150.2688	0.32367	1209021.25	1.1478	6001.9917	0.13581	486.8047	1.2882	436.7811	1.4638	0.010015	0.0023933	-0.046975	20998320	0.98126
015	2019-08-30t1344	1567190826.32	adult	93.89	46.0005	-149.5982	5828.7822	2.4942	631.2247	1.6928	487.3257	1.523	0.010289	-0.016273	1398.392	0.61721	3105.5021	2.081	1288329.625	1.7077	5912.499	-3.3163e-05	516.1594	1.8553	459.0467	1.937	0.010012	-0.0001717	0.46712	21703472	1.0694
015	2019-08-30t1744	1567205228.49	adult	97.8906	50.0011	-145.5976	3374.8687	0.42511	454.5247	-1.099	335.901	-1.0503	0.010314	0.0086321	1117.3089	-0.73098	1863.4081	-0.24145	925412.25	-1.1045	7648.2129	0.82917	415.5963	-0.56341	355.9494	-0.81444	0.01002	0.0079818	-0.18786	18912538	0.018131
015	2019-08-30t2144	1567219626.88	adult	101.8902	54.0006	-141.598	1890.9486	-0.83624	548.3911	0.33692	487.2201	1.4462	0.010299	-0.0063178	947.6714	-1.5461	1377.5288	-1.1685	1118169.5	0.34207	8164.2056	0.99155	479.6003	0.78112	420.2635	0.73162	0.010007	-0.0056932	0.57121	21471706	0.73296
015	2019-08-31t0144	1567234027.12	adult	105.8902	58.0007	-137.5979	4092.1973	1.0121	508.7865	-0.31663	408.9611	0.087447	0.010289	-0.016278	1096.8887	-0.827	2019.6729	0.040273	1038433.25	-0.30355	6570.1216	0.10878	498.5372	1.0921	436.5724	1.0498	0.010016	0.0032719	0.23628	21353844	0.57873
015	2019-08-31t0544	1567248426.11	adult	109.89	62.0004	-133.5982	1690.4773	-1.0362	413.9772	-1.8573	327.5708	-1.341	0.010319	0.013575	982.6196	-1.3686	1356.1197	-1.2328	842443.5625	-1.8653	7642.2773	0.56231	443.2159	-0.35442	360.9569	-1.109	0.010021	0.0082268	0.92762	18311466	-0.50154
015	2019-08-31t0944	1567262826.83	adult	113.8902	66.0006	-129.598	3615.1697	0.60299	415.0238	-1.8689	309.6958	-1.6966	0.010284	-0.021305	996.2312	-1.289	2034.8626	0.075949	847478.5625	-1.8538	7655.1963	0.50324	494.5229	0.72651	427.3979	0.57315	0.010016	0.0035905	0.80096	20835734	0.20705
015	2019-08-31t1344	1567277227.03	adult	117.8902	70.0007	-125.598	2010.8816	-0.78278	517.147	-0.23344	457.1895	0.8164	0.010284	-0.021339	911.6996	-1.687	1366.8661	-1.2206	1056014.125	-0.21569	7196.3022	0.23487	494.0915	0.58042	417.8866	0.19239	0.010016	0.0041523	0.66617	20767160	0.093488
015	2019-08-31t1744	1567291626.48	adult	121.8901	74.0005	-121.5981	3082.3047	0.14466	483.8417	-0.7877	385.164	-0.47088	0.010304	-0.0014844	1098.946	-0.74236	2134.8738	0.29213	986069.4375	-0.78614	8897.0762	0.97405	509.4307	0.81931	431.7668	0.4638	0.010002	-0.010322	1.8588	21901446	0.36144
015	2019-08-31t2144	1567306027.25	adult	125.8903	78.0007	-117.5979	4158.7783	1.0935	456.6737	-1.2453	359.6115	-0.95636	0.010274	-0.031303	955.9599	-1.4267	2161.4475	0.35853	933441	-1.2214	8365.0576	0.69101	526.1268	1.0988	450.6008	0.88421	0.010022	0.0095263	1.1227	22627136	0.50288
015	2019-09-01t0144	1567320446.92	adult	129.8957	82.0062	-113.5924	3306.084	0.35103	489.122	-0.72083	399.0456	-0.29562	0.010284	-0.021419	1021.4632	-1.0727	1742.0806	-0.46008	998787.1875	-0.70341	8193.582	0.58485	528.1304	1.0273	457.6589	0.98027	0.010013	0.00066699	0.86781	23788576	0.78003
015	2019-09-01t0544	1567334844.77	adult	133.8951	86.0056	-109.593	3163.8464	0.23289	493.6974	-0.65297	400.329	-0.30599	0.010304	-0.0015671	1078.2312	-0.75889	2104.5098	0.2766	1006155.375	-0.65135	7463.6733	0.23807	528.0995	0.914	442.496	0.44993	0.01	-0.011434	1.2515	23393754	0.58142
015	2019-09-01t0944	1567349242.93	adult	137.8946	90.0051	-105.5935	4051.4351	1.043	538.6734	0.081802	419.5098	0.0036724	0.010314	0.0083769	1258.3047	0.16786	2216.4355	0.51788	1096739	0.07434	6313.9121	-0.28577	530.7202	0.87398	456.5481	0.75874	0.010019	0.0066887	0.5216	22937724	0.37071
015	2019-09-01t1344	1567363637.08	adult	141.893	94.0035	-101.5952	4044.0789	1.056	464.761	-1.1444	333.6856	-1.5668	0.010279	-0.026447	1135.1845	-0.4144	2417.8658	0.9397	949506.625	-1.1236	6751.4609	-0.093257	534.3475	0.86688	470.382	1.0678	0.010016	0.0042403	0.34876	24700748	0.8291
015	2019-09-01t1744	1567378027.58	adult	145.8904	98.0008	-97.5978	3595.9778	0.66587	605.7389	1.167	486.0029	1.1363	0.010299	-0.0065707	1284.0668	0.34604	2132.8177	0.38845	1235101.625	1.1723	7335.2017	0.16676	554.2484	1.2587	488.1606	1.4917	0.010004	-0.0076838	0.55203	24654074	0.74484
015	2019-09-01t2144	1567392427.9	adult	149.8905	102.0009	-93.5977	4273.0103	1.3087	549.3693	0.22609	446.1656	0.38666	0.010309	0.0034239	1196.4704	-0.062864	1852.8425	-0.1534	1119065.25	0.22269	7486.624	0.23624	525.3244	0.47983	461.7013	0.6559	0.010004	-0.0075086	0.12888	26202656	1.1227
015	2019-09-02t0144	1567406828.95	adult	153.8907	106.0012	-89.5974	3270.6655	0.40175	458.6151	-1.2783	342.2071	-1.519	0.010284	-0.021394	1132.8881	-0.35229	2098.205	0.35776	936492.0625	-1.261	8215.6016	0.56438	516.285	0.18923	460.9398	0.55414	0.010015	0.0036324	0.14508	23867342	0.3911
015	2019-09-02t0544	1567421228.2	adult	157.8905	110.001	-85.5976	1776.6663	-0.97494	474.3451	-1.0341	382.7469	-0.82333	0.010304	-0.0014485	1010.1242	-0.92753	1508.9415	-0.80397	966715.375	-1.0317	4659.6792	-1.0115	502.3448	-0.20619	438.4819	-0.15071	0.010007	-0.0049632	-0.35607	23042054	0.1078
015	2019-09-02t0944	1567435628.34	adult	161.8906	114.001	-81.5976	1982.3188	-0.76922	451.8497	-1.4159	337.4097	-1.6682	0.010309	0.0036035	1065.1528	-0.63857	1707.2445	-0.38694	920417.75	-1.4164	8373.4824	0.64984	546.2784	0.74259	459.612	0.35879	0.01002	0.0079188	-0.14208	24479830	0.44812
015	2019-09-02t1344	1567450028.94	adult	165.8907	118.0012	-77.5974	3224.7307	0.41353	529.916	-0.15803	442.4013	0.17489	0.010289	-0.016236	1066.2227	-0.61188	1884.5898	-0.015172	1081558.5	-0.14418	7066.582	0.079162	564.3717	1.0737	489.3182	1.0769	0.010018	0.0059443	0.1469	24619588	0.43263
015	2019-09-02t1744	1567464428.99	adult	169.8908	122.0012	-73.5974	1631.0693	-1.0746	464.5449	-1.2356	392.5276	-0.74997	0.010284	-0.021139	1004.9196	-0.88132	1477.2485	-0.80505	948600.75	-1.2179	7465.9468	0.27229	541.92	0.49998	475.0572	0.61483	0.010019	0.0072858	0.50823	23961536	0.21337
015	2019-09-02t2144	1567478828.57	adult	173.8906	126.0011	-69.5975	3096.938	0.31725	545.2989	0.056622	452.0504	0.27663	0.010294	-0.011145	1103.7852	-0.3908	1688.233	-0.37023	1112409.75	0.065989	8776.1797	0.87852	561.3701	0.84879	497.0838	1.102	0.01	-0.011313	0.13154	25821900	0.63896
015	2019-09-03t0144	1567493229.33	adult	177.8909	130.0013	-65.5973	3033.4712	0.26655	533.5169	-0.15319	445.0856	0.11652	0.010299	-0.0061006	1103.7007	-0.37166	1713.0257	-0.30574	1087841	-0.14797	6820.7437	0.020091	491.5395	-0.6874	431.04	-0.64792	0.0099998	-0.012032	-0.44053	22906230	-0.12808
015	2019-09-03t0544	1567507629.52	adult	181.8909	134.0014	-61.5973	4429.4219	1.5929	532.2308	-0.19586	434.3163	-0.11535	0.010299	-0.0060227	962.2581	-1.0063	2409.1687	1.0629	1085218.5	-0.19065	5776.2202	-0.43166	535.1769	0.15802	467.4515	0.19495	0.010019	0.0072021	0.16548	23235774	-0.081117
015	2019-09-03t0944	1567522029.19	adult	185.8908	138.0013	-57.5974	3187.9595	0.4286	549.1901	0.059194	467.2002	0.4423	0.010304	-0.00096004	1084.2705	-0.42539	1883.6779	0.052512	1119249.5	0.059763	6468.0703	-0.10504	527.6012	-0.051681	468.1692	0.14361	0.010005	-0.0068646	-0.30904	23729918	0.0018893
015	2019-09-03t1344	1567536429.56	adult	189.8909	142.0014	-53.5973	2273.74	-0.42955	583.7788	0.60141	519.1354	1.3505	0.010299	-0.0058603	994.7597	-0.81361	1771.6147	-0.15211	1190325	0.60589	6179.9648	-0.21932	533.7775	0.013797	472.1909	0.1716	0.010005	-0.0067872	0.12878	25341088	0.33734
015	2019-09-03t1744	1567550830.25	adult	193.8911	146.0016	-49.5971	1877.2714	-0.79984	551.3292	0.051956	505.9996	1.0789	0.010289	-0.015757	864.3008	-1.3803	1338.3116	-0.97512	1125263	0.065697	7137.2056	0.22559	541.9624	0.11272	486.6269	0.43833	0.010001	-0.011278	-0.036241	25957830	0.43601
015	2019-09-03t2144	1567565229.47	adult	197.8909	150.0013	-45.5973	2292.1855	-0.40275	569.6787	0.33393	504.6655	1.0237	0.010294	-0.010814	1025.3927	-0.63669	1495.5489	-0.65948	1162144.625	0.34328	3433.8081	-1.4324	544.9751	0.11078	484.9521	0.33012	0.010018	0.0055735	-0.17729	26438922	0.50288
015	2019-09-04t0144	1567579629.95	adult	201.891	154.0015	-41.5972	2352.0254	-0.34231	466.4075	-1.3832	412.5807	-0.70927	0.010299	-0.005879	847.4813	-1.4101	1481.0378	-0.67499	951004.875	-1.3772	3929.1377	-1.2	542.2055	0.0051826	476.2101	0.068644	0.010012	-0.00056683	-0.081049	22908724	-0.29297
015	2019-09-04t0544	1567594030.16	adult	205.8911	158.0015	-37.5971	2565.0549	-0.13519	503.7465	-0.78413	443.3203	-0.17349	0.010294	-0.010884	916.081	-1.0829	1478.0608	-0.66822	1027642.8125	-0.77437	4521.4995	-0.9229	534.1611	-0.18898	470.1414	-0.1252	0.010016	0.0038723	-0.18708	24318750	-0.013392
015	2019-09-04t0944	1567608430.1	adult	209.8911	162.0015	-33.5971	2724.9758	0.022656	511.399	-0.67209	457.698	0.063523	0.010294	-0.010879	861.3716	-1.304	1496.4246	-0.61984	1043254	-0.66233	3441.3923	-1.4002	538.0696	-0.16768	472.1336	-0.13747	0.010006	-0.0059881	-0.16058	24467100	-0.0044656
015	2019-09-04t1344	1567622832.11	adult	213.8916	166.0021	-29.5966	2256.2686	-0.41864	478.6984	-1.2305	434.689	-0.40124	0.010289	-0.015825	732.931	-1.8497	1330.8044	-0.92644	977023.5	-1.2168	4985.3066	-0.69115	577.263	0.46142	502.6637	0.47416	0.010013	0.00081414	-0.042668	24963160	0.07608
015	2019-09-04t1744	1567637231.64	adult	217.8915	170.0019	-25.5967	2252.6221	-0.41611	507.8922	-0.75615	454.1426	-0.063262	0.010289	-0.015796	909.8675	-1.0441	1618.2259	-0.359	1036608.0625	-0.74222	4620.4482	-0.84573	604.8298	0.8773	523.7781	0.87494	0.010011	-0.00077293	0.19625	23440782	-0.25272
015	2019-09-05t0920	1567693370.12	adult	233.4855	185.596	-10.0027	2934.0632	0.27213	530.3731	-0.38844	475.6618	0.27362	0.010324	0.019099	825.0643	-1.3361	1225.7767	-1.0727	1078778.875	-0.40495	8213.1963	0.84123	636.8625	1.2076	544.6206	1.1301	0.010008	-0.0038915	0.37298	21508122	-0.6779
015	2019-09-05t1320	1567707776.92	adult	237.4874	189.5979	-6.0008	2050.9358	-0.56463	503.0251	-0.85873	462.8037	-0.00093034	0.010304	-0.00090152	811.9155	-1.3743	1267.2421	-0.9796	1025165.125	-0.8568	5961.1987	-0.19461	659.476	1.5222	559.987	1.4074	0.010009	-0.003253	0.46233	20623132	-0.85751
015	2019-09-05t1720	1567722178.25	adult	241.4878	193.5982	-2.0004	3887.8376	1.2101	529.0705	-0.41707	465.8854	0.037753	0.010279	-0.025786	892.491	-0.9953	1519.4293	-0.46903	1080891	-0.39347	6535.187	0.081323	678.645	1.7762	575.5635	1.6874	0.010029	0.016413	0.64017	19895158	-1.0039
015	2019-09-05t2120	1567736581.14	dead	245.4886	197.599	2.0004	2876.551	0.24805	521.9728	-0.54277	476.2584	0.22337	0.010299	-0.0059649	815.2295	-1.3196	1225.42	-1.0391	1064302.5	-0.53672	6605.8931	0.12314	703.6751	2.1199	596.9175	2.0884	0.01003	0.018234	0.88901	19151926	-1.1506
016	2019-08-26t1357	1566846025.54	egg	-1.8892	-53.7789	-249.3775
016	2019-08-26t1744	1566859628.07	larva	1.8892	-50.0004	-245.599
016	2019-08-26t2144	1566874029.64	larva	5.8897	-46	-241.5986
016	2019-08-27t0144	1566888428.39	larva	9.8893	-42.0004	-237.5989
016	2019-08-27t0544	1566902828.57	larva	13.8894	-38.0003	-233.5989
016	2019-08-27t0944	1566917228.06	larva	17.8892	-34.0005	-229.599
016	2019-08-27t1344	1566931628.9	larva	21.8895	-30.0002	-225.5988
016	2019-08-27t1744	1566946029.73	larva	25.8897	-26	-221.5986
016	2019-08-27t2144	1566960429.04	larva	29.8895	-22.0002	-217.5987
016	2019-08-28t0144	1566974829.34	larva	33.8896	-18.0001	-213.5987	1407.2408	-0.75453	327.4381	-1.1616	244.178	-1.1803	0.010299	-0.0091784	870.3984	-0.55195	1235.4771	-0.75718	667646.375	-1.1575	1425.0977	-1.8575	299.1638	-1.6627	249.7401	-1.2937	0.010065	0.039433	-1.6037	4369287	-1.6916
016	2019-08-28t0544	1566989229.27	larva	37.8896	-14.0001	-209.5987	1428.5875	-0.77016	334.6337	-1.1926	254.7296	-1.1185	0.010304	-0.0039091	810.3885	-1.0373	1231.1134	-0.8094	681983.5	-1.1908	2988.959	-0.86818	395.566	-0.39851	276.9963	-0.93337	0.010013	-0.010856	-0.4319	7663695	-0.67509
016	2019-08-28t0944	1567003629.89	larva	41.8897	-9.9999	-205.5985	5994.8682	2.8199	515.6522	1.169	393.5923	0.78015	0.010304	-0.0036266	1208.9811	1.0974	3047.899	2.2811	1050899.25	1.1714	5994.8682	1.0881	539.7938	1.6161	361.9901	0.41306	0.010041	0.017814	2.1189	10429356	0.11209
016	2019-08-28t1344	1567018029.52	larva	45.8896	-6	-201.5986	1488.6993	-0.78742	388.6333	-0.7027	288.7809	-0.79996	0.010299	-0.0083289	979.7814	-0.3345	1294.0546	-0.79051	792423.375	-0.69831	5614.0664	0.75689	433.0819	0.15022	318.0245	-0.38445	0.010008	-0.013568	0.8976	10991185	0.034049
016	2019-08-28t1744	1567032429.2	larva	49.8896	-2.0001	-197.5987	2050.7795	-0.36906	417.9464	-0.41805	292.2365	-0.83248	0.010289	-0.017999	1172.6737	0.5752	1671.0567	-0.17837	853028.625	-0.40774	4648.6182	0.037102	450.5975	0.4322	403.2969	1.0617	0.010011	-0.0096604	0.038689	15123405	1.3177
016	2019-08-28t2144	1567046830.16	adult	53.8898	2.0001	-193.5984	2654.3298	0.087478	447.6978	-0.12185	328.1822	-0.38411	0.010294	-0.012765	1120.5995	0.15726	2099.6805	0.53072	913303.5625	-0.114	5837.4536	0.7501	422.0133	0.016495	345.1367	-0.026535	0.010001	-0.018654	0.69591	14262785	0.69858
016	2019-08-29t0144	1567061229.96	adult	57.8898	6.0001	-189.5985	3968.4893	1.1251	548.9954	1.1953	402.601	0.65194	0.010309	0.0024307	1445.7104	1.7031	2906.5221	1.9137	1118303.625	1.1933	4599.418	-0.14207	381.0394	-0.6368	310.3082	-0.74572	0.010017	-0.0016182	0.67961	14036729	0.33256
016	2019-08-29t0544	1567075630.65	adult	61.89	10.0003	-185.5983	1507.1661	-0.90251	429.512	-0.62407	324.6306	-0.59922	0.010299	-0.0072716	989.3549	-0.75924	1242.7046	-1.062	875775	-0.61971	3698.9099	-0.79977	406.5726	-0.22476	373.0388	0.38993	0.010021	0.0039006	-0.53999	17972948	1.4962
016	2019-08-29t0944	1567090029.78	adult	65.8897	14	-181.5985	1599.3113	-0.85973	424.5389	-0.82061	312.1412	-0.87511	0.010355	0.048005	1060.7025	-0.50995	1376.9481	-0.86901	860964.875	-0.84945	5006.0107	-0.024665	385.0027	-0.61041	337.383	-0.38394	0.010001	-0.015591	-0.68286	16861962	0.81428
016	2019-08-29t1344	1567104430.08	adult	69.8898	18.0001	-177.5985	2773.4883	0.075091	556.4636	0.97265	406.2139	0.50039	0.010294	-0.011762	1374.1093	0.91177	1976.4058	0.15918	1135185.75	0.98191	4902.9341	-0.16059	389.0874	-0.55624	338.331	-0.447	0.010009	-0.0059127	0.10474	17531500	0.78513
016	2019-08-29t1744	1567118830.06	adult	73.8898	22.0001	-173.5985	1435.6749	-1.0613	456.7792	-0.59907	355.6354	-0.36509	0.010294	-0.011565	1067.2589	-0.68699	1302.3146	-1.0934	931829.5	-0.5914	5105.2441	-0.095292	368.2617	-0.98331	319.9003	-0.93709	0.010015	0.00067664	-0.193	17282524	0.44249
016	2019-08-29t2144	1567133230.47	adult	77.8899	26.0002	-169.5983	4224.2407	1.2275	600.4078	1.4254	437.6997	0.87933	0.010345	0.03849	1497.1209	1.2714	2315.1661	0.69565	1218827.75	1.3915	5149.5049	-0.12887	429.6595	0.23215	381.6485	0.36474	0.010016	0.0023878	0.35991	19947374	1.147
016	2019-08-30t0144	1567147630.45	adult	81.8899	30.0002	-165.5984	5493.0332	2.2661	569.6417	0.8996	425.7269	0.64002	0.010289	-0.016374	1350.3352	0.50532	2544.2063	1.0862	1162638.75	0.91314	6927.6689	0.86961	431.0656	0.21719	383.1089	0.32471	0.010008	-0.0046929	0.307	18864722	0.58783
016	2019-08-30t0544	1567162030.77	adult	85.89	34.0003	-161.5983	1590.875	-1.0128	470.6092	-0.66456	342.878	-0.7656	0.010319	0.013552	1191.7344	-0.29765	1393.8654	-1.0406	957689.625	-0.67392	4862.6675	-0.43619	381.0221	-0.95188	338.9859	-0.83653	0.01002	0.0071663	-0.78432	18442612	0.27851
016	2019-08-30t0944	1567176430.84	adult	89.89	38.0003	-157.5982	2798.2332	-0.024167	520.0602	0.024153	391.9113	-0.013695	0.010299	-0.0063563	1291.3968	0.13493	2183.8449	0.38558	1060402.75	0.029083	7392.8379	0.91588	408.0846	-0.46943	356.6814	-0.52759	0.010002	-0.011087	-1.0557	18075292	0.0055178
016	2019-08-30t1344	1567190831.15	adult	93.8901	42.0004	-153.5982	3886.4556	0.86833	537.9965	0.24822	388.7055	-0.11804	0.010324	0.018608	1432.1197	0.77721	2188.8295	0.37851	1094284.875	0.2328	8932.0557	1.6352	437.4161	0.068579	378.8872	-0.095426	0.010008	-0.004098	0.41591	18661922	0.063036
016	2019-08-30t1744	1567205233.42	adult	97.8907	46.001	-149.5975	2619.217	-0.20884	521.4604	-0.052334	417.567	0.31634	0.010324	0.018623	1160.2912	-0.52634	1832.3193	-0.29963	1060650.5	-0.067292	6834.1279	0.40279	475.6013	0.81667	428.803	1.0656	0.010022	0.0093102	0.49599	19884414	0.33706
016	2019-08-30t2144	1567219631.83	adult	101.8903	50.0006	-145.598	2402.2371	-0.40568	477.0271	-0.78838	369.5603	-0.5349	0.010324	0.018622	1151.2823	-0.57198	1813.7578	-0.34544	970273.1875	-0.80182	5056.7617	-0.58682	408.9248	-0.86349	348.4414	-1.1531	0.01001	-0.0023616	0.063562	16708259	-0.8171
016	2019-08-31t0144	1567234032.04	adult	105.8903	54.0007	-141.5979	1738.8904	-0.98015	448.4517	-1.2755	339.3264	-1.0929	0.010304	-0.0013585	1092.9838	-0.84579	1466.9057	-1.0118	913944.5	-1.2739	5913.6636	-0.21567	415.6211	-0.85729	358.6472	-1.0281	0.010001	-0.011468	0.15082	18618162	-0.30359
016	2019-08-31t0544	1567248430.94	adult	109.89	58.0003	-137.5982	2177.2017	-0.62132	432.9509	-1.5535	320.7571	-1.4574	0.010304	-0.0013886	1089.9641	-0.84863	1811.8	-0.35757	882353.875	-1.5518	9512.0859	1.4646	470.6062	0.29544	422.3363	0.55261	0.010015	0.0021979	0.90441	20065708	0.059368
016	2019-08-31t0944	1567262831.75	adult	113.8903	62.0006	-133.598	1971.6292	-0.8079	499.132	-0.51197	431.6603	0.40392	0.010294	-0.011373	962.8991	-1.4516	1392.4885	-1.1687	1018229.1875	-0.50272	7276.2344	0.324	492.1335	0.66934	442.1194	0.97719	0.010012	-0.00064033	0.47649	21087920	0.287
016	2019-08-31t1344	1567277231.9	adult	117.8903	66.0006	-129.598	4261.0933	1.163	568.8749	0.60716	458.9267	0.84658	0.010279	-0.026298	1214.928	-0.19682	2322.9939	0.64714	1162211.5	0.63072	7134.6577	0.20619	476.6434	0.15972	417.2222	0.17393	0.010004	-0.0083379	0.82023	20678220	0.06552
016	2019-08-31t1744	1567291631.36	adult	121.8902	70.0005	-125.5981	2836.552	-0.06948	501.1913	-0.5039	407.6698	-0.077005	0.010294	-0.011436	1047.7332	-0.99578	2061.5041	0.14777	1022430.3125	-0.49442	8875.3486	0.96407	471.7003	-0.09621	409.2437	-0.16804	0.010007	-0.0047038	0.27644	20173678	-0.17766
016	2019-08-31t2144	1567306032.18	adult	125.8904	74.0007	-121.5979	6036.3486	2.7429	564.1027	0.52063	442.8759	0.50991	0.010309	0.0034755	1193.4821	-0.24538	2427.4224	0.88502	1149077.25	0.51705	6512.6777	-0.15157	484.6843	0.088814	422.2783	0.083842	0.010002	-0.010473	0.052983	21031904	0.0087275
016	2019-09-01t0144	1567320452.75	adult	129.8961	78.0064	-117.5922	4367.4707	1.2912	578.1325	0.74627	471.9252	0.99403	0.010355	0.048514	1269.7864	0.16515	2251.4561	0.5527	1172452.75	0.70042	6360.5981	-0.24275	482.3189	-0.091716	424.6731	0.043072	0.010013	0.00097545	-0.26676	21579914	0.10074
016	2019-09-01t0544	1567334850.55	adult	133.8955	82.0058	-113.5928	3763.8601	0.76885	504.8567	-0.46887	358.4953	-1.0495	0.010319	0.013396	1348.9453	0.59008	2769.1885	1.6019	1027383.375	-0.4796	6410.9033	-0.2346	472.3226	-0.4487	415.9223	-0.30807	0.01	-0.011885	-0.69193	20876658	-0.18641
016	2019-09-01t0944	1567349248.48	adult	137.8949	86.0052	-109.5933	2470.772	-0.38108	476.6569	-0.941	374.3441	-0.80275	0.010299	-0.0065719	1069.6981	-0.76956	1787.3412	-0.33918	971903.375	-0.93532	6294.5093	-0.29445	467.1066	-0.6769	417.7484	-0.35053	0.010004	-0.0078637	-0.95592	21291654	-0.12621
016	2019-09-01t1344	1567363642.34	adult	141.8932	90.0035	-105.5951	2615.6501	-0.2421	553.1466	0.31205	457.8043	0.65923	0.010289	-0.016525	1158.5793	-0.29859	1952.6792	0.0094775	1128972.25	0.32656	5610.542	-0.60181	463.8642	-0.84428	409.907	-0.66132	0.010019	0.007262	-0.47497	21204624	-0.21256
016	2019-09-01t1744	1567378032.55	adult	145.8905	94.0008	-101.5978	3752.1558	0.80895	621.7889	1.4312	487.1366	1.1567	0.010309	0.0033902	1418.493	1.0084	2418.5199	0.96021	1266584.125	1.4264	9146.5273	0.97264	521.796	0.47578	458.3481	0.64117	0.010011	-0.0010653	-0.10421	22986680	0.25589
016	2019-09-01t2144	1567392432.79	adult	149.8906	98.0009	-97.5977	1994.4268	-0.79392	464.3236	-1.172	381.6365	-0.77545	0.010319	0.013404	954.71	-1.2483	1545.6475	-0.76871	944898.5625	-1.1809	7103.5396	0.065942	448.6693	-1.3546	382.861	-1.5827	0.010011	-0.00064866	-0.60292	20257416	-0.58762
016	2019-09-02t0144	1567406833.94	adult	153.8909	102.0012	-93.5974	3022.8245	0.17151	534.3772	-0.035006	436.7296	0.18176	0.010319	0.013452	1082.2648	-0.59936	1709.6752	-0.42123	1087457.625	-0.046707	10650.9131	1.6471	566.421	1.3769	470.2036	0.81517	0.010016	0.0038386	0.24873	25110010	0.74106
016	2019-09-02t0544	1567421233.09	adult	157.8906	106.0009	-89.5976	1974.2949	-0.79025	423.4751	-1.8672	335.3098	-1.675	0.010289	-0.016368	915.5602	-1.3868	1418.1777	-0.98589	864312.625	-1.8535	5694.4419	-0.55111	485.6852	-0.59542	414.167	-0.82719	0.010015	0.0029561	-0.67187	22163274	-0.13431
016	2019-09-02t0944	1567435633.31	adult	161.8907	110.001	-85.5976	2732.5305	-0.064939	539.9581	0.023205	451.7436	0.37846	0.010294	-0.011331	1099.0159	-0.47505	1836.5246	-0.12848	1101514.5	0.032804	7650.5791	0.32786	530.4778	0.38011	457.0376	0.28848	0.010005	-0.0065858	-0.3705	21738450	-0.29056
016	2019-09-02t1344	1567450033.97	adult	165.8909	114.0012	-81.5974	1885.3142	-0.84715	448.2644	-1.4873	350.2565	-1.4703	0.010309	0.0036669	1037.819	-0.74807	1524.3792	-0.73198	913114.625	-1.4876	7420.0171	0.23687	491.485	-0.56286	438.6043	-0.27858	0.010012	7.5103e-05	-0.41947	22532620	-0.11726
016	2019-09-02t1744	1567464433.97	adult	169.8909	118.0012	-77.5974	2203.7083	-0.53498	503.4069	-0.60509	437.6675	0.054919	0.010294	-0.011207	968.5763	-1.0541	1457.9311	-0.84327	1026950.125	-0.59522	8068.5728	0.54181	515.5094	-0.079435	459.6404	0.21157	0.010014	0.0023193	-0.28845	23886128	0.19394
016	2019-09-02t2144	1567478833.56	adult	173.8908	122.0011	-73.5975	1552.3408	-1.1388	411.3454	-2.1122	324.6572	-1.9991	0.010294	-0.011145	829.0205	-1.6845	1296.8798	-1.1393	839144.625	-2.1015	7560.3188	0.33352	435.4406	-1.8463	377.4527	-1.9652	0.010015	0.0030888	-0.34105	20826688	-0.61723
016	2019-09-03t0144	1567493234.34	adult	177.891	126.0013	-69.5973	1780.6504	-0.91541	464.7756	-1.2661	382.9082	-0.99868	0.010294	-0.011074	921.9104	-1.2188	1470.9486	-0.77889	948142.3125	-1.2561	9493.4893	1.2197	517.6689	-0.14163	464.5519	0.19637	0.01001	-0.0015128	-0.017727	24098524	0.16464
016	2019-09-03t0544	1567507634.5	adult	181.891	130.0013	-65.5972	3128.0769	0.3634	575.7307	0.5102	485.3064	0.80464	0.010294	-0.010996	1127.8853	-0.24252	1708.9705	-0.30004	1174490.5	0.51937	7661.5498	0.41511	540.4327	0.26481	480.3953	0.51404	0.010005	-0.0065047	0.011154	23010006	-0.13519
016	2019-09-03t0944	1567522034.23	adult	185.891	134.0013	-61.5973	2339.5251	-0.37393	552.3594	0.11069	476.5862	0.61226	0.010304	-0.00096004	1075.1517	-0.46704	1711.3071	-0.28167	1125708.375	0.11119	7576.1831	0.39295	546.2619	0.31809	470.545	0.20094	0.010012	5.1205e-05	0.59764	22697182	-0.23993
016	2019-09-03t1344	1567536434.62	adult	189.8911	138.0014	-57.5972	1412.2937	-1.2452	412.2485	-2.1918	354.8404	-1.6373	0.010319	0.014082	850.4145	-1.4673	1173.5535	-1.3078	838925.625	-2.1983	7579.4756	0.41009	442.0299	-1.7581	382.5429	-1.9447	0.010017	0.0051179	-0.12443	21357560	-0.57416
016	2019-09-03t1744	1567550835.34	adult	193.8913	142.0016	-53.597	1984.104	-0.69858	487.1935	-0.99609	413.2919	-0.6158	0.010314	0.0091345	970.7265	-0.90186	1399.5587	-0.85707	991926.0625	-1.0021	8313.3711	0.75516	507.2926	-0.54002	441.329	-0.60845	0.010017	0.0051323	0.23785	22636916	-0.30705
016	2019-09-03t2144	1567565234.53	adult	197.891	146.0013	-49.5972	2054.5447	-0.6283	549.7216	0.0064445	502.4701	0.98333	0.010299	-0.0058405	892.7961	-1.2298	1175.9311	-1.2749	1120882.25	0.011447	7194.9497	0.26374	501.8524	-0.68244	437.2921	-0.75202	0.010015	0.0032903	-0.12815	22748970	-0.30593
016	2019-09-04t0144	1567579635.01	adult	201.8912	150.0015	-45.5971	2256.8596	-0.43278	472.8198	-1.2776	412.3162	-0.71417	0.010294	-0.010852	852.7814	-1.3865	1543.2186	-0.55531	964552.375	-1.2678	7206.8608	0.28	519.0866	-0.41163	454.8072	-0.41058	0.010012	0.00023386	0.47034	22189396	-0.44764
016	2019-09-04t0544	1567594035.19	adult	205.8912	154.0015	-41.597	3930.8472	1.1657	492.0043	-0.97836	413.3137	-0.73218	0.010289	-0.015852	1032.6285	-0.5645	2209.1474	0.74047	1004180.75	-0.96457	8760.2061	0.99135	552.3122	0.13299	480.3827	0.102	0.010016	0.0035024	0.68943	23271122	-0.23474
016	2019-09-04t0944	1567608435.16	adult	209.8912	158.0015	-37.597	2324.3179	-0.35931	513.8322	-0.63169	455.582	0.023855	0.010294	-0.010879	910.3414	-1.0867	1389.6538	-0.82572	1048217.625	-0.62194	11135.8086	2.0768	571.0897	0.40937	493.8845	0.34103	0.010021	0.0083815	0.76892	23081732	-0.29245
016	2019-09-04t1344	1567622837.29	adult	213.8918	162.0021	-33.5965	2536.2126	-0.15176	534.2995	-0.30405	479.5179	0.44549	0.010294	-0.010856	896.0718	-1.1277	1345.6868	-0.89773	1089971	-0.29433	8163.2261	0.74691	582.8526	0.55777	503.2148	0.4862	0.010021	0.0085657	0.44785	22800612	-0.36691
016	2019-09-04t1744	1567637236.75	adult	217.8917	166.002	-29.5966	2275.6714	-0.39415	510.0219	-0.72054	456.7225	-0.014124	0.010309	0.0041071	937.6133	-0.9216	1419.8905	-0.74194	1038914.5625	-0.72332	8428.1816	0.8819	587.2644	0.57829	500.4403	0.36865	0.010009	-0.0035608	1.1224	21944896	-0.55521
016	2019-09-05t0920	1567693375.19	adult	233.4857	181.596	-14.0026	2252.9226	-0.37986	542.2254	-0.18698	491.5317	0.58497	0.010294	-0.010814	901.289	-0.99803	1570.059	-0.39776	1106139.875	-0.17707	8020.606	0.75196	612.1467	0.80259	504.6619	0.2753	0.010021	0.0091436	1.1897	21807116	-0.61947
016	2019-09-05t1320	1567707782.1	adult	237.4876	185.5979	-10.0007	2842.9224	0.19516	551.7794	-0.025835	496.2529	0.66024	0.010324	0.01906	908.9742	-0.94287	1886.956	0.24058	1122319.25	-0.043618	7458.5371	0.50222	638.8204	1.1868	525.281	0.66763	0.010006	-0.0065299	1.4704	21388344	-0.70927
016	2019-09-05t1720	1567722183.4	adult	241.4879	189.5983	-6.0003	2769.7427	0.13503	547.1963	-0.10583	490.2531	0.52301	0.010279	-0.025786	1004.5554	-0.49606	1721.9925	-0.068398	1117922	-0.081963	10245.292	1.8144	652.3765	1.3535	522.1843	0.55359	0.01002	0.0078047	1.7715	21810904	-0.63595
016	2019-09-05t2120	1567736586.41	adult	245.4888	193.5991	-1.9995	2850.46	0.22291	540.4594	-0.22373	473.3263	0.16454	0.010309	0.0039963	1039.0195	-0.32011	1669.2169	-0.15728	1100915.75	-0.22719	11330.8545	2.3384	672.4321	1.6214	532.3798	0.72195	0.010025	0.013039	2.1161	21530604	-0.69769
016	2019-09-06t0120	1567750982.63	dead	249.4877	197.598	1.9995	3631.8	0.98783	566.8954	0.2328	495.7468	0.59615	0.010289	-0.015948	1019.6489	-0.38433	2099.7865	0.71787	1157033.5	0.24758	9651.8721	1.5652	671.4542	1.5526	531.3351	0.65233	0.010001	-0.0113	2.2228	20947358	-0.81555
017	2019-08-26t1357	1566846030.04	egg	-1.8893	-49.7789	-227.5781
017	2019-08-26t1744	1566859632.64	larva	1.8893	-46.0004	-223.7996
017	2019-08-26t2144	1566874034.28	larva	5.8897	-42	-219.7991
017	2019-08-27t0144	1566888433.09	larva	9.8894	-38.0003	-215.7995
017	2019-08-27t0544	1566902833.33	larva	13.8894	-34.0002	-211.7994
017	2019-08-27t0944	1566917232.76	larva	17.8893	-30.0004	-207.7995
017	2019-08-27t1344	1566931633.65	larva	21.8895	-26.0001	-203.7993
017	2019-08-27t1744	1566946034.59	larva	25.8898	-21.9999	-199.799
017	2019-08-27t2144	1566960433.76	larva	29.8896	-18.0001	-195.7993
017	2019-08-28t0144	1566974834.09	larva	33.8897	-14	-191.7992	2459.9678	0.070982	404.5503	-0.1156	311.2051	-0.24418	0.010319	0.01076	1040.1055	0.46501	1948.8928	0.46234	823259.8125	-0.12139	2459.9678	-1.157	350.2797	-0.99571	256.9254	-1.1797	0.010001	-0.024408	-1.0912	6234278.5	-0.94382
017	2019-08-28t0544	1566989234.11	larva	37.8897	-10	-187.7992	2919.6108	0.40596	436.7268	0.20198	339.5853	0.08039	0.010299	-0.0088866	1059.2608	0.40927	2002.2614	0.51513	890485.875	0.20717	5776.686	1.015	474.463	0.66469	306.122	-0.45899	0.010003	-0.02135	1.5079	9771092	0.15826
017	2019-08-28t0944	1567003634.65	larva	41.8898	-5.9999	-183.799	5714.4204	2.5974	515.7365	1.1702	383.3684	0.634	0.010289	-0.018545	1125.1644	0.62359	3487.964	3.0406	1052618.25	1.183	6771.6782	1.6112	536.2474	1.5667	397.4968	1.0074	0.010006	-0.016809	2.1811	12058058	0.74747
017	2019-08-28t1344	1567018034.31	larva	45.8897	-2	-179.7991	2435.9546	-0.031735	413.4206	-0.3591	291.5903	-0.75932	0.010304	-0.0033513	1251.6189	1.1633	2073.9999	0.56212	842551.1875	-0.35725	6059.3003	1.0553	366.2088	-0.81473	281.2542	-1.0177	0.010023	0.00090642	0.7612	11582452	0.26165
017	2019-08-28t1744	1567032434	adult	49.8896	2	-175.7992	2041.4722	-0.37652	409.9585	-0.52964	292.5813	-0.82744	0.010294	-0.013032	1132.0728	0.35672	1522.218	-0.43778	836315.375	-0.52233	4136.7437	-0.30398	368.9591	-0.78956	300.6316	-0.75914	0.010017	-0.0040463	0.26656	12192254	0.20426
017	2019-08-28t2144	1567046835.05	adult	53.8899	6.0002	-171.7989	3858.7678	1.0586	567.3422	1.5626	417.7551	0.94293	0.010294	-0.012765	1494.9479	2.1275	2767.7888	1.7011	1157378	1.5725	4958.1084	0.16848	443.0607	0.34382	383.9689	0.68357	0.010014	-0.0057328	-0.53223	15706945	1.2399
017	2019-08-29t0144	1567061234.76	adult	57.8898	10.0002	-167.799	1630.9313	-0.76964	420.0126	-0.63521	310.7178	-0.7256	0.010294	-0.012503	1166.7607	0.2652	1486.0643	-0.58767	856825.625	-0.62791	4764.1997	-0.034012	412.7145	-0.12364	361.0396	0.21213	0.010015	-0.0033449	0.26977	15577085	0.90215
017	2019-08-29t0544	1567075635.53	adult	61.8901	14.0004	-163.7988	2067.781	-0.44566	434.6213	-0.55097	303.6139	-0.9181	0.010309	0.002689	1218.9638	0.40135	1848.3824	0.010288	885323.625	-0.55266	5179.9165	0.16215	349.4706	-1.1913	287.4374	-1.2817	0.010009	-0.0088198	0.24925	15154096	0.46819
017	2019-08-29t0944	1567090034.6	adult	65.8898	18.0001	-159.799	2128.8462	-0.42585	495.5087	0.20328	358.5511	-0.16229	0.010335	0.027926	1452.1324	1.4322	1892.7436	0.049224	1006873.625	0.18358	4949.2524	-0.061157	382.8098	-0.64934	312.6434	-0.88468	0.010005	-0.011064	0.012403	16146152	0.55687
017	2019-08-29t1344	1567104434.95	adult	69.8899	22.0002	-155.7989	1590.449	-0.89972	440.1415	-0.71981	303.4811	-1.0979	0.010294	-0.011762	1210.5408	0.11422	1422.0059	-0.8332	897888.6875	-0.71238	6434.251	0.81378	374.4421	-0.82997	316.7132	-0.90184	0.010002	-0.013592	0.0051398	16023502	0.2505
017	2019-08-29t1744	1567118834.85	adult	73.8899	26.0002	-151.799	2554.7717	-0.13409	473.5007	-0.35361	325.2649	-0.84431	0.010299	-0.0065923	1328.447	0.56653	1896.9358	-0.02359	965467.9375	-0.3491	5794.8921	0.33907	375.3461	-0.84338	323.2558	-0.86344	0.01	-0.013793	0.25274	17227636	0.4233
017	2019-08-29t2144	1567133235.32	adult	77.89	30.0003	-147.7988	3006.1545	0.21405	481.4873	-0.3386	311.0175	-1.1492	0.010314	0.0084604	1503.4306	1.3014	2518.7721	1.0639	980308.0625	-0.34453	5477.0981	0.073641	412.134	-0.12993	356.426	-0.21143	0.010018	0.0043996	0.9816	18595076	0.68065
017	2019-08-30t0144	1567147635.31	adult	81.89	34.0003	-143.7988	2220.0447	-0.46462	492.0695	-0.26451	337.1452	-0.79702	0.010294	-0.011406	1456.0865	1.0061	1944.0249	-0.0059276	1003821.875	-0.25619	6911.5723	0.85994	408.5663	-0.26285	348.0766	-0.50239	0.010005	-0.0085477	1.0683	18662902	0.51908
017	2019-08-30t0544	1567162035.67	adult	85.8901	38.0004	-139.7987	4581.314	1.4861	633.5239	1.8086	458.1509	1.125	0.010319	0.013552	1697.2117	2.0932	2527.614	1.0358	1289221.125	1.7951	6179.3237	0.32864	449.6426	0.5501	391.366	0.43567	0.010006	-0.0068477	1.3907	20176812	0.86304
017	2019-08-30t0944	1567176435.67	adult	89.8901	42.0004	-135.7987	1911.4906	-0.76569	474.7423	-0.67122	347.9441	-0.74075	0.010309	0.0036047	1109.4968	-0.72612	1380.0829	-1.0966	967050.125	-0.6736	6666.1201	0.50829	404.564	-0.54804	349.0839	-0.71648	0.010015	0.0027968	0.44458	19348678	0.43058
017	2019-08-30t1344	1567190836.04	adult	93.8902	46.0005	-131.7986	4426.5352	1.3204	621.054	1.5352	450.9714	0.91804	0.010284	-0.021236	1491.5778	1.0593	2551.8431	1.0527	1268192.25	1.5547	8042.585	1.1535	468.5744	0.77557	410.1559	0.69739	0.010011	-0.0014635	0.64039	21156134	0.88829
017	2019-08-30t1744	1567205238.47	adult	97.8909	50.0012	-127.798	3222.1018	0.29695	503.4671	-0.33368	319.6498	-1.3223	0.010299	-0.0063168	1631.473	1.717	2303.45	0.58207	1026569.5	-0.32868	7890.7642	0.9562	427.282	-0.29465	374.0244	-0.348	0.010005	-0.0070926	0.25543	20754798	0.62269
017	2019-08-30t2144	1567219636.77	adult	101.8904	54.0007	-123.7984	1797.0525	-0.91531	468.1755	-0.92796	349.0848	-0.87964	0.010279	-0.026181	1166.9322	-0.49711	1473.3156	-0.9878	956482.5	-0.90848	6709.4766	0.25264	398.2764	-1.1113	348.1518	-1.1607	0.010003	-0.0089426	-0.65419	19628254	0.13308
017	2019-08-31t0144	1567234036.98	adult	105.8905	58.0008	-119.7984	2816.3589	-0.067978	585.4623	0.90192	464.0316	1.0209	0.010309	0.0036245	1360.3838	0.4409	2286.6857	0.54847	1192586.75	0.89808	7807.7886	0.72047	492.4821	0.94972	428.2338	0.8274	0.010014	0.0013707	0.85942	21147672	0.51223
017	2019-08-31t0544	1567248435.91	adult	109.8902	62.0005	-115.7987	2533.9917	-0.31722	564.4706	0.55269	438.6329	0.55583	0.010279	-0.02623	1365.9632	0.48826	1989.3352	-0.016594	1153213.5	0.57573	8458.2666	0.95608	502.276	1.0468	430.373	0.77018	0.010004	-0.0087557	1.2739	22443702	0.81972
017	2019-08-31t0944	1567262836.62	adult	113.8904	66.0007	-111.7985	2856.6912	-0.048126	574.8245	0.70919	458.2861	0.86248	0.010299	-0.0063999	1315.5444	0.26859	1954.0993	-0.080536	1172067.25	0.71456	8139.5137	0.73229	482.6257	0.44185	426.9362	0.56047	0.010016	0.0040906	-0.27182	22068060	0.59774
017	2019-08-31t1344	1567277236.8	adult	117.8904	70.0007	-107.7984	4606.3438	1.4616	623.1958	1.4899	454.4774	0.7693	0.010324	0.018505	1576.9977	1.5825	3129.4875	2.2226	1267580.25	1.4705	9166.5117	1.1517	508.8227	0.9356	426.3341	0.42704	0.01	-0.012029	1.4365	22642100	0.68304
017	2019-08-31t1744	1567291636.29	adult	121.8903	74.0006	-103.7986	4681.6611	1.5383	596.4772	1.0548	427.1822	0.26448	0.010309	0.0034985	1520.4723	1.3436	3484.8462	2.9483	1215024	1.0507	7214.9233	0.20129	530.0371	1.3193	449.8323	0.97059	0.010012	-0.00021059	0.52976	23452552	0.84541
017	2019-08-31t2144	1567306037.16	adult	125.8905	78.0008	-99.7983	3313.635	0.35099	588.4168	0.92031	451.5206	0.66214	0.010309	0.0034755	1411.6565	0.83968	2643.1454	1.312	1198605	0.91634	9865.5635	1.3735	518.4485	0.91165	437.0744	0.50196	0.010015	0.0032484	0.31461	24329752	1.0303
017	2019-09-01t0144	1567320458.75	adult	129.8965	82.0068	-95.7923	2313.8013	-0.52795	484.0196	-0.80494	368.6425	-0.83363	0.010299	-0.0065141	1211.005	-0.12785	1937.645	-0.07124	986915.875	-0.79937	8111.3003	0.5477	506.051	0.48796	428.9163	0.16362	0.01001	-0.0018492	-0.15656	23962528	0.83351
017	2019-09-01t0544	1567334856.34	adult	133.8958	86.0062	-91.793	6300.3491	3.0345	648.3132	1.8978	457.9359	0.71788	0.010309	0.0034158	1622.2575	1.952	4316.2573	4.6865	1320614	1.8929	11527.7881	2.0628	531.3288	0.99288	435.1663	0.24084	0.010018	0.0059709	0.85582	24980956	1.0656
017	2019-09-01t0944	1567349253.97	adult	137.8952	90.0055	-87.7937	2133.9104	-0.68457	501.2233	-0.53584	353.7115	-1.1711	0.010314	0.0083769	1393.5189	0.83991	1881.8279	-0.15046	1020490.6875	-0.54235	9475.3193	1.1276	476.9966	-0.43579	396.0412	-0.97113	0.010012	0.0003508	0.058757	22343954	0.19146
017	2019-09-01t1344	1567363647.67	adult	141.8934	94.0038	-83.7954	4792.7056	1.7363	543.6891	0.1562	405.9127	-0.27145	0.010309	0.0033772	1404.6355	0.9194	2766.5362	1.6369	1107494.625	0.15301	10855.7666	1.7362	529.0317	0.73782	441.9742	0.25555	0.010005	-0.0069574	0.56191	25328452	1.0161
017	2019-09-01t1744	1567378037.49	adult	145.8906	98.0009	-79.7982	4514.6992	1.5075	574.0006	0.64458	405.2782	-0.31586	0.010314	0.008378	1484.7598	1.3349	3404.4419	2.9333	1168665.25	0.63611	11441.6826	1.9938	538.7662	0.88521	445.2158	0.26653	0.01	-0.011521	0.78343	25967992	1.1301
017	2019-09-01t2144	1567392437.75	adult	149.8907	102.001	-75.7982	4602.2822	1.6125	573.2538	0.61873	411.0073	-0.24651	0.010355	0.048491	1410.6608	0.98743	3089.6257	2.3239	1162558.75	0.5732	6927.9507	-0.012116	537.9409	0.78174	452.5287	0.39544	0.010012	0.00073726	0.39528	24607028	0.66366
017	2019-09-02t0144	1567406838.93	adult	153.891	106.0013	-71.7978	3584.4653	0.69326	567.2946	0.50519	425.2967	-0.023953	0.010324	0.01845	1458.7084	1.2379	2407.5497	0.97799	1153877.25	0.48755	8659.9971	0.76196	510.6396	0.055486	419.5941	-0.61092	0.01	-0.011717	0.58768	25021338	0.71608
017	2019-09-02t0544	1567421237.99	adult	157.8907	110.0011	-67.7981	4244.0942	1.3309	575.958	0.62989	409.2991	-0.34664	0.010319	0.013515	1592.1033	1.899	3034.8351	2.2544	1172074.5	0.61629	10579.792	1.6224	543.4413	0.75394	449.4676	0.15493	0.010013	0.0015554	0.93637	25779224	0.86191
017	2019-09-02t0944	1567435638.33	adult	161.8908	114.0012	-63.798	3187.1384	0.36184	533.9953	-0.074185	416.2038	-0.25773	0.010284	-0.021262	1284.7203	0.42169	1926.4958	0.051395	1090418.375	-0.055992	9997.6191	1.3732	527.4225	0.31002	438.6938	-0.21254	0.01001	-0.001579	0.30449	25501406	0.72338
017	2019-09-02t1344	1567450038.97	adult	165.891	118.0013	-59.7978	4099.3501	1.2367	594.2118	0.88872	448.0899	0.27645	0.010309	0.0036669	1384.8429	0.91585	2838.9061	1.8839	1210409.375	0.88346	9657.6084	1.2353	541.4758	0.55958	457.9917	0.23962	0.010012	0.00013623	0.29797	26068272	0.81433
017	2019-09-02t1744	1567464439.03	adult	169.891	122.0014	-55.7978	5458.6562	2.5324	613.0653	1.1741	440.5014	0.10545	0.010309	0.0037269	1606.1033	1.977	3368.5191	2.9362	1248814	1.1681	11676.6846	2.1555	533.8638	0.32323	435.2715	-0.42585	0.010006	-0.0059068	0.80663	24863636	0.4458
017	2019-09-02t2144	1567478838.57	adult	173.8909	126.0012	-51.7979	4207.6724	1.3643	567.6309	0.4182	429.9759	-0.1177	0.010279	-0.026035	1364.332	0.83593	3023.8843	2.2546	1159670	0.44085	11577.1514	2.134	538.3806	0.35678	440.1509	-0.3577	0.010012	-1.4145e-07	0.80162	25650604	0.59588
017	2019-09-03t0144	1567493239.39	adult	177.8911	130.0015	-47.7977	5198.4355	2.3091	594.8687	0.84008	443.5975	0.089823	0.010294	-0.011074	1409.202	1.052	2975.1931	2.1612	1213532.125	0.84902	10270.9238	1.5687	532.6707	0.17172	440.8271	-0.40135	0.010016	0.0044543	0.69756	25845712	0.59359
017	2019-09-03t0544	1567507639.48	adult	181.8911	134.0015	-43.7977	2799.2666	0.052743	528.2566	-0.26037	401.2785	-0.71144	0.010284	-0.020928	1388.6095	0.95979	2283.5712	0.81844	1078700	-0.2425	9494.8721	1.2385	497.0006	-0.61768	412.871	-1.1506	0.010011	-0.0006379	0.24948	26013508	0.58418
017	2019-09-03t0944	1567522039.24	adult	185.8911	138.0014	-39.7977	3565.9082	0.7861	503.0928	-0.68977	376.9206	-1.1925	0.010319	0.014004	1262.2277	0.38755	2575.3057	1.3934	1023793.8125	-0.70023	8760.9795	0.9254	500.3097	-0.59248	409.8708	-1.2634	0.010012	0.00017211	0.60192	24285532	0.13198
017	2019-09-03t1344	1567536439.67	adult	189.8912	142.0015	-35.7976	2806.541	0.074944	498.1431	-0.7931	362.1571	-1.5042	0.010299	-0.0058603	1315.5373	0.63919	2330.4437	0.92774	1015713.8125	-0.78753	7501.7412	0.37513	508.3138	-0.47797	411.3434	-1.2648	0.010006	-0.0057103	0.94672	24840788	0.22286
017	2019-09-03t1744	1567550840.38	adult	193.8914	146.0017	-31.7974	4888.7944	2.0546	593.5162	0.74133	456.6467	0.17674	0.010304	-0.00083658	1318.6821	0.66246	2823.9446	1.8884	1209586	0.74098	8664.916	0.91345	569.8365	0.6375	460.8643	-0.15701	0.01002	0.0082664	1.3357	25988536	0.44288
017	2019-09-03t2144	1567565239.62	adult	197.8912	150.0015	-27.7976	3305.2141	0.5587	490.683	-0.96236	374.9935	-1.3612	0.010299	-0.0058405	1182.8577	0.06764	2082.7361	0.47108	1000502.75	-0.95666	8578.7354	0.88778	567.5319	0.52569	466.4841	-0.089207	0.010021	0.0091479	0.88358	26107602	0.43026
017	2019-09-04t0144	1567579640.17	adult	201.8913	154.0017	-23.7975	3022.3096	0.29491	553.3162	0.048623	446.9165	-0.074005	0.010279	-0.025743	1171.2608	0.032989	2055.1321	0.43002	1130425	0.071533	9098.2725	1.134	590.6026	0.87772	484.6315	0.2572	0.010016	0.0040816	1.4666	26534004	0.48652
017	2019-09-04t0544	1567594040.27	adult	205.8914	158.0017	-19.7975	2463.9775	-0.23146	525.6084	-0.42251	429.8206	-0.42485	0.010299	-0.0059104	1123.0036	-0.16248	1881.4579	0.10906	1071715.5	-0.41708	8175.9351	0.72748	562.3762	0.31151	449.9973	-0.5721	0.01001	-0.0022803	1.0568	25619046	0.26134
017	2019-09-04t0944	1567608440.27	adult	209.8914	162.0017	-15.7975	5287.2139	2.4654	541.4321	-0.17342	421.2524	-0.6197	0.010294	-0.010879	1179.7098	0.10879	2905.5819	2.0973	1104521.5	-0.16374	12726.9639	2.7958	620.3566	1.2703	481.168	0.061278	0.010008	-0.0041803	2.2049	24918486	0.089365
017	2019-09-04t1344	1567622842.54	adult	213.892	166.0023	-11.7968	1782.6348	-0.87017	435.0282	-1.9582	351.3899	-1.9746	0.010299	-0.005883	993.2777	-0.69741	1458.4236	-0.68024	887022.5625	-1.9519	8353.5449	0.83304	592.7354	0.72813	487.0168	0.13251	0.010023	0.010475	1.9222	24897852	0.0627
017	2019-09-04t1744	1567637241.9	adult	217.8918	170.0022	-7.797	2530.71	-0.15114	556.8582	0.06264	484.1667	0.50858	0.010294	-0.010828	1063.6832	-0.36512	1966.2945	0.31303	1135990.75	0.072351	9317.6064	1.2854	629.7747	1.3019	517.1609	0.73138	0.010006	-0.0058236	2.4051	25993320	0.26342
017	2019-09-05t0920	1567693380.35	dead	233.4858	185.5962	7.797
018	2019-08-26t1357	1566846034.55	larva	0	-53.7791	-353.7496
018	2019-08-26t1744	1566859637.21	larva	3.7785	-50.0006	-349.9711
018	2019-08-26t2144	1566874039.02	larva	7.779	-46.0001	-345.9706
018	2019-08-27t0144	1566888437.86	larva	11.7787	-42.0004	-341.9709
018	2019-08-27t0544	1566902838.11	larva	15.7788	-38.0004	-337.9708
018	2019-08-27t0944	1566917237.52	larva	19.7786	-34.0005	-333.971
018	2019-08-27t1344	1566931638.47	larva	23.7789	-30.0003	-329.9707
018	2019-08-27t1744	1566946039.46	larva	27.7791	-26	-325.9704
018	2019-08-27t2144	1566960438.69	larva	31.7789	-22.0002	-321.9706
018	2019-08-28t0144	1566974838.92	larva	35.779	-18.0001	-317.9706	1323.3759	-0.83579	309.1635	-1.4713	227.0538	-1.4618	0.010319	0.0109	858.8492	-0.68577	1093.7972	-1.021	629147.75	-1.4757	2499.8037	-1.1627	331.4964	-1.2504	241.955	-1.4576	0.010029	0.0044823	-0.97186	7205406	-0.69866
018	2019-08-28t0544	1566989238.97	larva	39.779	-14.0001	-313.9706	1587.1715	-0.66009	329.5685	-1.3229	253.1937	-1.181	0.010284	-0.023655	880.0121	-0.69484	1351.6559	-0.62312	672978.9375	-1.3123	4284.3457	-0.026477	379.2955	-0.61872	249.8406	-1.4168	0.010031	0.0071894	0.38982	8470048	-0.4976
018	2019-08-28t0944	1567003639.45	larva	43.7791	-10	-309.9704	1568.1873	-0.70708	326.8432	-1.4903	244.7034	-1.3903	0.010284	-0.023377	920.6432	-0.59387	1394.7466	-0.59271	667413.8125	-1.4799	3786.1411	-0.43193	362.2867	-0.86353	255.5011	-1.412	0.010024	0.0012776	-0.47534	8385126.5	-0.82085
018	2019-08-28t1344	1567018039.2	larva	47.7791	-6	-305.9705	3026.4412	0.42715	457.4441	0.19577	369.6778	0.33788	0.010289	-0.018141	1061.3199	0.048162	2093.4846	0.57795	933643.3125	0.20707	5761.1694	0.81933	512.4427	1.3245	401.8931	1.0492	0.010019	-0.0026619	1.2882	10997022	-0.10016
018	2019-08-28t1744	1567032438.82	larva	51.779	-2.0002	-301.9706	2363.8914	-0.13151	414.1299	-0.52937	326.3855	-0.36926	0.010299	-0.0079326	1066.8891	-0.057036	1894.8174	0.19283	844410.9375	-0.52488	6286.0156	1.09	476.5513	0.84126	391.0385	0.82979	0.010007	-0.01276	1.3045	11619274	-0.14636
018	2019-08-28t2144	1567046839.94	adult	55.7793	2.0002	-297.9703	1680.5638	-0.71267	349.0635	-1.5725	255.1672	-1.5093	0.010309	0.0022924	999.5468	-0.53585	1484.0556	-0.56825	711042.375	-1.5736	4236.0474	-0.3428	374.6235	-0.72949	293.089	-1.0211	0.010005	-0.014159	0.19355	9248705	-1.3035
018	2019-08-29t0144	1567061239.63	adult	59.7792	6.0001	-293.9704	3983.312	1.1268	491.1335	0.31924	381.8905	0.3077	0.010309	0.0025534	1191.0531	0.32807	2378.3418	0.96702	1000438.875	0.31738	6513.313	1.0729	470.5235	0.83362	410.585	1.1362	0.010015	-0.002697	-0.1774	14517062	0.37945
018	2019-08-29t0544	1567075640.48	adult	63.7794	10.0003	-289.9701	2123.2361	-0.41461	385.6902	-1.3123	277.9672	-1.3508	0.010279	-0.027015	1110.1471	-0.20416	1821.4532	-0.056421	787965.125	-1.2976	6376.626	0.90002	428.8325	0.15912	391.5429	0.73306	0.010007	-0.0098263	-0.77428	14055841	-0.057518
018	2019-08-29t0944	1567090039.53	adult	67.7792	14	-285.9704	1543.5284	-0.92094	369.7231	-1.6741	260.61	-1.7127	0.010294	-0.011882	1028.8119	-0.7177	1355.2925	-0.9288	754235	-1.6678	3968.1152	-0.72253	342.5884	-1.3919	293.2042	-1.3329	0.010026	0.0097582	-0.85751	12199231	-0.97849
018	2019-08-29t1344	1567104439.88	adult	71.7793	18.0001	-281.9703	2280.905	-0.34495	409.8957	-1.2203	285.6776	-1.4194	0.010304	-0.0017113	1209.2688	0.053654	1905.1853	0.012732	835367.5	-1.2193	2967.2512	-1.417	345.8162	-1.3942	297.5725	-1.3617	0.01002	0.0053899	-0.69524	12700445	-1.0393
018	2019-08-29t1744	1567118839.78	adult	75.7792	22.0001	-277.9703	3498.0977	0.63538	535.117	0.50087	415.7424	0.5553	0.010294	-0.011498	1216.4143	-0.022142	2083.4803	0.2933	1091638.75	0.50971	5475.7148	0.11116	418.3954	0.016122	376.5939	0.28528	0.010021	0.0076509	-1.2961	15781455	-0.19039
018	2019-08-29t2144	1567133240.21	adult	79.7794	26.0002	-273.9702	1683.4354	-0.90115	405.1962	-1.5246	282.1365	-1.6521	0.010294	-0.011419	1095.7549	-0.67842	1525.9135	-0.75169	826600.25	-1.5175	4152.7979	-0.76526	340.3121	-1.6497	294.5599	-1.6881	0.010007	-0.0064518	-0.77696	13535232	-1.1544
018	2019-08-30t0144	1567147640.22	adult	83.7794	30.0002	-269.9702	1875.5774	-0.76544	438.5244	-1.1165	320.4256	-1.102	0.010289	-0.016338	1155.6951	-0.45384	1693.0076	-0.4812	895028.375	-1.1056	2547.0276	-1.7724	363.9703	-1.252	323.8273	-1.1305	0.010006	-0.0072806	-1.4586	15460004	-0.65573
018	2019-08-30t0544	1567162040.64	adult	87.7795	34.0004	-265.9701	2362.5557	-0.38016	445.8178	-1.086	303.5769	-1.4443	0.010299	-0.0063562	1295.1945	0.15922	1943.8953	-0.049367	909022.5	-1.0814	4912.9453	-0.43717	363.9708	-1.3751	325.3705	-1.2292	0.010002	-0.011023	-1.1548	17176510	-0.22639
018	2019-08-30t0944	1567176440.66	adult	91.7795	38.0004	-261.9701	3000.7932	0.13413	482.1096	-0.59724	363.5653	-0.51162	0.010294	-0.011302	1232.9742	-0.16704	2113.1789	0.24196	983503.625	-0.58875	7346.4995	0.83711	439.9566	0.19826	402.5042	0.56584	0.010014	0.0014634	-1.6075	19111276	0.27675
018	2019-08-30t1344	1567190841.01	adult	95.7796	42.0005	-257.97	4713.4878	1.5518	556.9212	0.51302	414.6143	0.28689	0.010289	-0.01625	1415.9851	0.68326	2865.3001	1.6294	1136676.125	0.52661	7594.3838	0.85613	441.647	0.11059	404.2545	0.49514	0.010004	-0.0082623	-1.008	19909888	0.40628
018	2019-08-30t1744	1567205243.47	adult	99.7803	46.0011	-253.9693	2101.9268	-0.65118	440.5253	-1.35	309.626	-1.5192	0.010335	0.028644	1327.6596	0.26105	1902.0734	-0.17752	895147.5	-1.3688	4342.2891	-0.92706	383.6562	-1.3685	341.7674	-1.2517	0.010015	0.0023217	-1.1728	16128139	-0.951
018	2019-08-30t2144	1567219641.78	adult	103.7798	50.0007	-249.9698	2190.3345	-0.59127	450.8775	-1.2263	319.8976	-1.3986	0.010299	-0.0063238	1235.4113	-0.17235	1882.1589	-0.22172	919339.25	-1.2213	5090.3535	-0.59869	372.7855	-1.781	336.2672	-1.5483	0.010011	-0.00098771	-1.4647	17649900	-0.56467
018	2019-08-31t0144	1567234041.95	adult	107.7798	54.0007	-245.9697	2101.1367	-0.68003	462.459	-1.0722	317.8284	-1.4838	0.010284	-0.021265	1249.1276	-0.091143	1801.2849	-0.37882	944341.25	-1.0562	5526.9199	-0.43625	375.149	-1.8878	338.0698	-1.6542	0.010004	-0.0088493	-1.6604	18150836	-0.50548
018	2019-08-31t0544	1567248440.84	adult	111.7795	58.0004	-241.97	2306.574	-0.5166	450.7803	-1.2835	304.1452	-1.7679	0.010319	0.01355	1282.3075	0.091567	1995.4148	-0.00495	917338	-1.2926	5432.3228	-0.53001	395.8518	-1.5568	360.8259	-1.1855	0.010018	0.005793	-1.6608	17899626	-0.68108
018	2019-08-31t0944	1567262841.64	adult	115.7797	62.0006	-237.9698	2705.6218	-0.18173	474.7598	-0.91564	323.0634	-1.4909	0.010319	0.01352	1323.0263	0.3181	2285.0485	0.56457	966136.25	-0.92541	6725.1709	0.033752	379.3275	-2.1116	336.7343	-1.9929	0.010006	-0.0059158	-1.8427	17248402	-0.97502
018	2019-08-31t1344	1567277241.8	adult	119.7798	66.0007	-233.9698	2387.4299	-0.46099	477.723	-0.88156	338.7995	-1.2613	0.010294	-0.011423	1377.2306	0.6176	1989.3162	-0.0018529	974554.8125	-0.87233	5739.3364	-0.46455	392.2637	-1.955	350.5889	-1.7503	0.010002	-0.0097688	-1.0295	17529872	-0.96682
018	2019-08-31t1744	1567291641.35	adult	123.7797	70.0005	-229.9699	3778.9851	0.75215	585.906	0.88214	446.0314	0.58149	0.010335	0.02848	1454.5252	1.0363	2661.78	1.3376	1190561	0.85463	4636.8687	-0.99769	449.9419	-0.69642	415.023	-0.066273	0.010009	-0.0029453	-1.6526	20048962	-0.25801
018	2019-08-31t2144	1567306042.19	adult	127.7799	74.0008	-225.9697	2140.9465	-0.68277	440.7385	-1.512	311.2491	-1.8268	0.010279	-0.026356	1281.8236	0.20977	1994.9356	0.033203	900428.8125	-1.4922	5905.7515	-0.44343	448.0502	-0.87272	409.2181	-0.34379	0.010007	-0.0049688	-1.5553	20282338	-0.26247
018	2019-09-01t0144	1567320464.88	adult	131.7862	78.0071	-221.9634	2775.4536	-0.1197	470.9095	-1.0239	333.5282	-1.4721	0.010324	0.018419	1354.6094	0.60445	2185.6371	0.42794	957829.875	-1.0374	5211.4971	-0.7725	433.8209	-1.3405	390.6371	-0.98091	0.010019	0.0073043	-1.5518	19614346	-0.53995
018	2019-09-01t0544	1567334862.28	adult	135.7855	82.0064	-217.9641	2492.5298	-0.36458	547.8021	0.23628	436.8299	0.32861	0.010335	0.02839	1303.3969	0.377	2047.2989	0.17059	1113133.75	0.21085	5105.1772	-0.82405	482.7845	-0.24258	443.1212	0.42301	0.01	-0.011847	-1.8593	20856292	-0.22414
018	2019-09-01t0944	1567349259.47	adult	139.7847	86.0056	-213.9649	1624.397	-1.1435	432.3861	-1.6742	332.9578	-1.5598	0.010309	0.0033808	1118.1891	-0.51408	1459.9037	-0.98516	880770.4375	-1.6754	5070.0894	-0.84271	426.8964	-1.6989	377.4515	-1.5449	0.010006	-0.0058748	-1.6491	19497638	-0.69394
018	2019-09-01t1344	1567363653	adult	143.7829	90.0038	-209.9667	2776.4727	-0.090873	469.9009	-1.0638	331.0162	-1.6325	0.010304	-0.0016027	1368.1491	0.74939	2286.3591	0.68575	957658.125	-1.0618	5252.5596	-0.76088	444.0392	-1.3622	393.8467	-1.1585	0.01001	-0.0014462	-1.4527	19828124	-0.6461
018	2019-09-01t1744	1567378042.56	adult	147.78	94.0009	-205.9696	2064.7615	-0.73347	446.2444	-1.4632	328.1939	-1.7195	0.010294	-0.01153	1201.1354	-0.051606	1762.7136	-0.34363	910338.6875	-1.4536	5946.6323	-0.44995	463.8216	-0.95652	404.0632	-0.94273	0.0099998	-0.011951	-0.92317	20130320	-0.60254
018	2019-09-01t2144	1567392442.83	adult	151.7801	98.001	-201.9695	3293.7727	0.41338	558.8184	0.37441	437.2072	0.20899	0.010294	-0.011489	1369.4007	0.79327	2298.5102	0.74872	1139989.5	0.38424	5510.5107	-0.64051	470.3716	-0.86594	405.0288	-0.98614	0.010014	0.0022596	-0.72357	20855338	-0.43577
018	2019-09-02t0144	1567406844	adult	155.7804	102.0013	-197.9692	3543.0159	0.66461	569.3895	0.53158	460.486	0.59188	0.010279	-0.026325	1216.3357	0.064149	2256.2642	0.68397	1163262.75	0.55495	6287.6382	-0.29038	499.2619	-0.24516	432.3976	-0.28376	0.010008	-0.0039542	-0.33473	21850696	-0.1979
018	2019-09-02t0544	1567421243.05	adult	159.7801	106.001	-193.9694	3006.3804	0.1815	621.8752	1.3713	517.4521	1.5754	0.010299	-0.006378	1312.73	0.54836	2201.6274	0.59111	1268003.625	1.3755	4790.5962	-0.94978	461.4142	-1.1772	403.8114	-1.1346	0.010012	-0.00013062	-0.83489	21891798	-0.22706
018	2019-09-02t0944	1567435643.47	adult	163.7803	110.0011	-189.9693	3490.7146	0.65296	573.5826	0.56246	450.8984	0.34597	0.010299	-0.0063157	1359.5894	0.78769	2300.3005	0.80318	1169534.875	0.56712	5806.7744	-0.48796	495.177	-0.45131	436.8686	-0.291	0.010014	0.0025609	-0.61271	23240144	0.093149
018	2019-09-02t1344	1567450044.02	adult	167.7804	114.0013	-185.9692	2786.3582	0.0058271	499.3564	-0.66362	362.3405	-1.2713	0.010324	0.018679	1348.2181	0.74439	2020.1571	0.26028	1015690.8125	-0.67757	4814.5366	-0.91915	448.5872	-1.5325	381.1406	-1.8239	0.010015	0.0031386	-0.79734	21141914	-0.49633
018	2019-09-02t1744	1567464444.12	adult	171.7804	118.0013	-181.9691	3492.4688	0.68382	574.627	0.54122	463.5771	0.50063	0.010299	-0.0062047	1301.9917	0.53616	2272.1509	0.77157	1171664.5	0.54574	5470.291	-0.61168	504.9679	-0.33301	441.6744	-0.287	0.010002	-0.0093354	-0.15989	23222968	0.0053509
018	2019-09-02t2144	1567478843.69	adult	175.7803	122.0012	-177.9693	2605.9155	-0.14069	500.804	-0.67147	389.5649	-0.85693	0.010294	-0.011112	1243.4899	0.27357	1942.0732	0.13531	1021640.25	-0.66169	6190.4121	-0.27258	476.3249	-0.98711	400.1554	-1.4027	0.010017	0.0050186	-0.15564	22682592	-0.16644
018	2019-09-03t0144	1567493244.52	adult	179.7805	126.0014	-173.969	2912.8579	0.15623	553.7888	0.1652	432.6385	-0.12499	0.010324	0.018875	1338.4272	0.72516	2227.9481	0.7052	1126406.375	0.14811	5365.3726	-0.62499	512.7971	-0.26887	441.0756	-0.42404	0.01002	0.0084602	-0.09669	24717848	0.29623
018	2019-09-03t0544	1567507644.65	adult	183.7806	130.0015	-169.969	4391.3906	1.5619	588.0522	0.701	443.1323	0.026261	0.010299	-0.0059832	1501.3934	1.48	3143.3051	2.4931	1199038.5	0.70541	5080.2017	-0.7369	528.2307	-0.0098745	450.4256	-0.25334	0.010005	-0.0065313	0.2319	25394162	0.41467
018	2019-09-03t0944	1567522044.3	adult	187.7805	134.0014	-165.9691	1842.5945	-0.84094	459.3419	-1.4118	330.7957	-2.0495	0.010299	-0.0058991	1250.73	0.34004	1621.5807	-0.44911	936598.125	-1.4057	5046.1772	-0.73691	505.3363	-0.51321	436.6371	-0.6414	0.010009	-0.0026912	-0.16776	24385002	0.13766
018	2019-09-03t1344	1567536444.85	adult	191.7806	138.0015	-161.9689	3673.3906	0.89866	612.9	1.0679	483.4498	0.68539	0.010314	0.0090958	1393.794	0.99709	2434.3655	1.1331	1247864.5	1.0574	5056.2637	-0.71861	526.9332	-0.14396	459.1778	-0.16494	0.01001	-0.00213	-0.03467	27004802	0.69521
018	2019-09-03t1744	1567550845.56	adult	195.7808	142.0017	-157.9687	3006.4917	0.27245	559.0202	0.16896	435.2383	-0.23289	0.010289	-0.015779	1340.8428	0.76819	1808.8481	-0.062592	1140960.25	0.18279	5190.5645	-0.64602	511.0267	-0.49093	438.8114	-0.69103	0.010011	-0.00083093	-0.0031464	25777718	0.3777
018	2019-09-03t2144	1567565244.8	adult	199.7806	146.0015	-153.9689	3055.4275	0.32384	552.902	0.050429	414.5843	-0.65171	0.010294	-0.010832	1483.5146	1.418	2389.1321	1.0665	1127920	0.059887	4235.647	-1.0665	511.3847	-0.52771	440.4521	-0.70472	0.010001	-0.010779	0.17107	26077038	0.40643
018	2019-09-04t0144	1567579645.42	adult	203.7808	150.0017	-149.9688	1532.89	-1.1198	517.8394	-0.54458	423.1916	-0.53091	0.010284	-0.020798	1070.0644	-0.40909	1318.1974	-0.98241	1057428.125	-0.52654	4617.3447	-0.88446	487.833	-0.9914	408.7354	-1.4621	0.010013	0.001154	0.013446	24895096	0.12063
018	2019-09-04t0544	1567594045.46	adult	207.7808	154.0017	-145.9688	2500.3921	-0.19435	515.4067	-0.59852	402.6577	-0.94874	0.010309	0.0040489	1301.7805	0.64093	1835.8685	0.027519	1049883.5	-0.60134	4747.0239	-0.81591	525.7976	-0.35873	447.4591	-0.65303	0.010002	-0.010498	0.39818	25444398	0.21175
018	2019-09-04t0944	1567608445.42	adult	211.7808	158.0017	-141.9688	3757.1152	1.0096	620.863	1.1398	490.8526	0.67052	0.010324	0.019027	1497.6664	1.5244	2726.9967	1.7578	1262835.25	1.119	4735.4619	-0.80923	538.0478	-0.19136	464.9573	-0.32227	0.010006	-0.0058869	0.61723	27477024	0.60401
018	2019-09-04t1344	1567622847.82	adult	215.7815	162.0023	-137.9681	4386.4956	1.6145	691.1263	2.3083	507.0344	0.95497	0.010309	0.0040917	1568.6504	1.8561	3414.5303	3.1007	1407824.25	2.3008	4649.9004	-0.83784	546.5544	-0.09027	464.1226	-0.39215	0.010003	-0.0091939	0.57102	27975386	0.67911
018	2019-09-04t1744	1567637247.1	adult	219.7813	166.0021	-133.9683	2854.939	0.16156	607.9284	0.91718	497.8283	0.76143	0.010319	0.014116	1277.7856	0.59033	1818.3275	0.034133	1237134.25	0.90184	4975.0024	-0.68162	554.4949	0.00017347	475.2148	-0.2005	0.010017	0.0044711	0.45669	27734170	0.60563
018	2019-09-05t0920	1567693385.56	adult	235.3753	181.5962	-118.3743	3195.866	0.52794	522.7234	-0.52021	396.7185	-1.2902	0.010294	-0.010832	1392.8613	1.1943	2493.767	1.4235	1066355.875	-0.5101	4819.2026	-0.72917	524.5362	-0.65001	452.8637	-0.85315	0.010012	0.00029509	0.095904	27294242	0.44434
018	2019-09-05t1320	1567707792.72	adult	239.3773	185.5982	-114.3723	3021.8682	0.37185	591.8692	0.66008	470.6109	0.14326	0.010279	-0.025764	1419.1564	1.3371	2536.9907	1.5313	1209188.75	0.68456	5487.4185	-0.41178	539.6724	-0.44069	468.7391	-0.55838	0.010009	-0.002739	0.16289	28467716	0.65278
018	2019-09-05t1720	1567722194.15	adult	243.3777	189.5985	-110.3719	4498.8936	1.8041	603.9269	0.86985	473.7903	0.18512	0.010294	-0.010916	1413.0907	1.3364	2784.7404	2.0456	1232011	0.8793	5706.3345	-0.30242	527.6921	-0.6697	457.6751	-0.83704	0.010017	0.0052027	-0.024734	28129684	0.56864
018	2019-09-05t2120	1567736597.2	adult	247.3785	193.5994	-106.3711	3771.1794	1.116	585.9106	0.56158	455.1786	-0.21095	0.010304	-0.0010065	1481.8993	1.6708	2482.9199	1.4704	1194085.75	0.56133	5631.0229	-0.33059	554.1498	-0.28394	472.9467	-0.55717	0.010013	0.0012235	0.28764	27946884	0.51554
018	2019-09-06t0120	1567750993.41	adult	251.3775	197.5983	-102.3721	3158.5381	0.53599	607.7152	0.94277	492.2075	0.51577	0.010304	-0.0010465	1308.3699	0.92074	2212.8891	0.95354	1238523.625	0.94176	5728.2534	-0.27771	551.6852	-0.36034	479.0596	-0.47194	0.010002	-0.010559	0.011474	29013676	0.69862
018	2019-09-06t0520	1567765388.39	adult	255.3761	201.5969	-98.3735	3214.3367	0.60119	630.5858	1.3467	526.6978	1.2017	0.010279	-0.025926	1286.0661	0.84661	2086.5463	0.7207	1288286.75	1.3718	6169.7939	-0.061554	561.0615	-0.25016	489.8045	-0.28961	0.010004	-0.0081431	0.13894	29780024	0.82299
018	2019-09-06t0920	1567779788.67	adult	259.3761	205.597	-94.3734	3710.342	1.0941	590.8421	0.65532	465.6986	-0.067195	0.010299	-0.0060967	1429.9575	1.5217	2662.3631	1.9042	1204727	0.65982	5543.5244	-0.35102	570.757	-0.13652	497.1241	-0.1798	0.010014	0.0015026	0.18889	29752420	0.79875
018	2019-09-06t1319	1567794141.91	adult	263.3632	209.584	-90.3864	3061.7913	0.47571	563.8309	0.18212	466.3601	-0.076019	0.010309	0.0038318	1203.3768	0.52526	1877.0721	0.33614	1148523.625	0.17768	5175.1636	-0.51992	549.4904	-0.50154	471.8337	-0.75238	0.010013	0.00059518	0.20154	28920778	0.62751
018	2019-09-06t1719	1567808543.21	adult	267.3635	213.5844	-86.3861	2752.7625	0.18604	525.4363	-0.49728	407.8986	-1.3199	0.010294	-0.011135	1403.5444	1.4595	2212.652	1.0396	1071890	-0.48609	5889.8604	-0.17128	550.3348	-0.52287	465.8575	-0.91901	0.010017	0.0044844	0.29223	27470510	0.34614
018	2019-09-06t1742	1567809930.42	adult	267.7489	213.9697	-86.0007	2201.3521	-0.35039	555.3588	0.033552	467.3897	-0.079081	0.010294	-0.011138	1194.7309	0.51426	1807.8265	0.21533	1132932	0.043991	5098.5649	-0.55002	543.4177	-0.63196	461.3888	-1.0163	0.010019	0.0061701	0.79827	27880042	0.41943
018	2019-09-06t2142	1567824335	adult	271.7501	217.971	-81.9994	2937.4929	0.37878	588.81	0.6315	499.0923	0.56667	0.010309	0.0037641	1176.9947	0.45951	1885.234	0.39259	1199406	0.62564	4970.6182	-0.60587	543.674	-0.66103	469.9498	-0.87886	0.010008	-0.0047602	0.16803	29336104	0.66838
018	2019-09-07t0142	1567838730.51	adult	275.7489	221.9698	-78.0007
018	2019-09-07t0542	1567853131.26	adult	279.7491	225.97	-74.0005
018	2019-09-07t0942	1567867530.27	adult	283.7488	229.9697	-70.0008
018	2019-09-07t1342	1567881930.93	adult	287.749	233.9699	-66.0006
018	2019-09-07t1742	1567896330.86	adult	291.749	237.9699	-62.0006
018	2019-09-07t2142	1567910731.33	adult	295.7491	241.97	-58.0005
018	2019-09-08t0142	1567925131.33	adult	299.7491	245.97	-54.0005
018	2019-09-08t0542	1567939531.09	adult	303.749	249.9699	-50.0005
018	2019-09-08t0942	1567953931.12	adult	307.749	253.9699	-46.0005
018	2019-09-08t1342	1567968335.36	adult	311.7502	257.9711	-41.9993
018	2019-09-08t1742	1567982734.96	adult	315.7501	261.971	-37.9995
018	2019-09-08t2142	1567997137.78	adult	319.7509	265.9718	-33.9987
018	2019-09-09t0142	1568011532.71	adult	323.7495	269.9704	-30.0001
018	2019-09-09t0542	1568025932.73	adult	327.7495	273.9704	-26.0001
018	2019-09-09t0942	1568040332.37	adult	331.7494	277.9703	-22.0002
018	2019-09-09t1342	1568054735.27	adult	335.7502	281.9711	-17.9994
018	2019-09-09t1742	1568069133.91	adult	339.7498	285.9707	-13.9998
018	2019-09-09t2142	1568083536.54	adult	343.7506	289.9714	-9.999
018	2019-09-10t0142	1568097932.92	adult	347.7495	293.9704	-6
018	2019-09-10t0542	1568112333.39	adult	351.7497	297.9706	-1.9999
018	2019-09-10t0942	1568126732.64	dead	355.7495	301.9704	1.9999
019	2019-08-26t1357	1566846039.12	egg	-1.8893	-45.7792	-249.3782
019	2019-08-26t1744	1566859641.88	larva	1.8893	-42.0007	-245.5997
019	2019-08-26t2144	1566874043.79	larva	5.8898	-38.0001	-241.5992
019	2019-08-27t0144	1566888442.67	larva	9.8895	-34.0004	-237.5995
019	2019-08-27t0544	1566902842.91	larva	13.8896	-30.0004	-233.5994
019	2019-08-27t0944	1566917242.33	larva	17.8894	-26.0005	-229.5996
019	2019-08-27t1344	1566931643.34	larva	21.8897	-22.0003	-225.5993
019	2019-08-27t1744	1566946044.39	larva	25.89	-18	-221.599
019	2019-08-27t2144	1566960443.6	larva	29.8897	-14.0002	-217.5992
019	2019-08-28t0144	1566974843.82	larva	33.8898	-10.0001	-213.5992	4816.4961	1.9189	545.7937	1.8003	424.6253	1.3398	0.010319	0.01076	1219.5342	1.5402	2977.9637	2.2214	1110690.125	1.7923	4816.4961	0.4381	257.8881	-2.2012	228.7947	-1.626	0.010048	0.0229	-1.9664	5158535	-1.3751
019	2019-08-28t0544	1566989243.83	larva	37.8898	-6.0001	-209.5992	2690.5125	0.22524	451.1843	0.39946	338.1018	0.059429	0.010324	0.01605	1184.4946	1.1372	2048.769	0.59501	917708.875	0.38968	4974.9126	0.47341	455.5545	0.40988	328.2251	-0.098996	0.010022	-0.0024792	0.92123	9818567	0.17702
019	2019-08-28t0944	1567003644.41	larva	41.89	-2	-205.599	1916.972	-0.41526	379.2853	-0.70725	275.4654	-0.90854	0.010294	-0.013577	1052.536	0.21303	1659.245	-0.11552	773742	-0.70027	9159.9375	3.2194	485.8429	0.86432	387.8365	0.84571	0.010022	-0.0014674	1.9707	12604707	0.96072
019	2019-08-28t1344	1567018044.1	adult	45.8899	2	-201.5991	3605.8855	0.90159	538.41	1.3735	410.0413	0.95426	0.010294	-0.013302	1331.195	1.6018	2295.6143	0.94646	1098356.375	1.3832	7877.1787	2.2739	469.7179	0.67886	374.6903	0.59139	0.010024	0.0018562	1.9352	14854827	1.5213
019	2019-08-28t1744	1567032443.68	adult	49.8898	5.9998	-197.5992	4276.9917	1.4165	605.5692	2.2029	471.8217	1.7967	0.010319	0.011881	1373.3768	1.6551	2090.7224	0.55306	1232333.25	2.1928	9423.415	3.2187	459.5511	0.56619	383.3595	0.70808	0.010028	0.0071702	1.5599	15168863	1.335
019	2019-08-28t2144	1567046844.82	adult	53.8901	10.0002	-193.5989	2684.3533	0.11168	512.4918	0.79039	397.2493	0.63913	0.010294	-0.012765	1242.1596	0.79703	2030.5162	0.40955	1045483.25	0.79934	3485.7603	-0.80537	454.243	0.51773	402.9706	1.031	0.0099997	-0.019835	-0.15591	15444715	1.1416
019	2019-08-29t0144	1567061244.53	adult	57.89	14.0001	-189.599	1644.0237	-0.75903	446.2115	-0.26339	360.4507	0.020001	0.010289	-0.017471	962.4231	-0.78812	1421.9322	-0.70061	910717.75	-0.25255	5303.3013	0.3195	341.1077	-1.2837	275.733	-1.3985	0.010017	-0.0014888	0.32035	12872040	-0.098133
019	2019-08-29t0544	1567075645.45	adult	61.8903	18.0003	-185.5987	2016.8479	-0.48717	517.685	0.63752	382.802	0.28339	0.010289	-0.017213	1282.3676	0.72183	1751.2671	-0.16165	1056595.125	0.64998	5348.3735	0.27156	441.1848	0.36112	378.8331	0.50307	0.010022	0.0047359	-0.38079	17168266	1.2027
019	2019-08-29t0944	1567090044.43	adult	65.89	22	-181.599	1779.3359	-0.71223	409.0433	-1.0442	290.7825	-1.2032	0.010309	0.0029389	1016.2312	-0.73062	1381.1385	-0.86155	833221.25	-1.0459	7352.9517	1.4842	393.1548	-0.46571	345.0408	-0.22895	0.010022	0.0054933	0.31988	16241226	0.59105
019	2019-08-29t1344	1567104444.81	adult	69.8901	26.0002	-177.5989	2837.8662	0.12814	451.3202	-0.55717	298.7859	-1.1709	0.010294	-0.011762	1365.1237	0.86795	2200.5793	0.56045	920693.1875	-0.54956	6678.6982	0.96932	339.1886	-1.4889	279.3073	-1.6888	0.010008	-0.0069293	1.2093	15521950	0.072672
019	2019-08-29t1744	1567118844.72	adult	73.8901	30.0001	-173.5989	2535.1279	-0.15037	492.7079	-0.071668	366.0659	-0.20051	0.010299	-0.0065923	1188.779	-0.10378	1740.634	-0.30481	1004631.5	-0.067003	5036.1743	-0.1388	405.9193	-0.23951	349.9725	-0.27697	0.010008	-0.0059349	0.74717	16628890	0.21396
019	2019-08-29t2144	1567133245.15	adult	77.8902	34.0002	-169.5988	3288.2769	0.44877	569.3392	0.96457	428.636	0.73419	0.010324	0.018451	1452.8349	1.0609	1934.5051	0.0072049	1158036	0.94904	4858.7339	-0.30863	439.1424	0.42806	392.5128	0.61292	0.010002	-0.011344	0.21833	19976588	1.1571
019	2019-08-30t0144	1567147645.15	adult	81.8902	38.0002	-165.5988	3294.2632	0.43162	578.6533	1.0348	456.1399	1.1334	0.010279	-0.026296	1315.9758	0.34262	2138.5452	0.34802	1182188.75	1.0571	10611.8867	3.0816	446.1449	0.53892	404.7045	0.83457	0.010014	0.00041147	0.95604	19737450	0.88513
019	2019-08-30t0544	1567162045.55	adult	85.8903	42.0004	-161.5987	1528.0885	-1.0653	686.2731	2.6093	671.6658	4.6269	0.010279	-0.026253	1021.8073	-1.1014	1265.3214	-1.276	1402055.875	2.6354	4679.876	-0.54237	478.6501	1.185	428.4444	1.3362	0.010003	-0.01033	-0.091912	22682272	1.7075
019	2019-08-30t0944	1567176445.62	adult	89.8903	46.0004	-157.5987	3874.5967	0.87592	617.2881	1.5161	423.5113	0.50885	0.010294	-0.011329	1652.163	1.8427	3098.3124	2.0719	1259267.75	1.526	4816.7993	-0.52893	384.2775	-1.001	335.7993	-1.0468	0.010012	-0.00049974	0.26394	18307748	0.083104
019	2019-08-30t1344	1567190845.98	adult	93.8904	50.0005	-153.5986	2851.0278	0.0015941	587.9487	1.0223	483.6921	1.4625	0.010289	-0.016273	1236.4114	-0.15123	1826.2687	-0.29485	1200003.25	1.0364	4919.8618	-0.53759	410.1441	-0.55025	364.4156	-0.46237	0.010022	0.0090098	0.10287	18457714	-0.0045395
019	2019-08-30t1744	1567205248.52	adult	97.8911	54.0012	-149.5979	4469.2388	1.3432	642.171	1.8351	473.43	1.2512	0.010289	-0.016258	1580.1121	1.4725	2382.1364	0.72933	1310671	1.8503	6471.8843	0.21305	467.2484	0.62455	407.884	0.52579	0.010018	0.0057617	0.77436	20521550	0.54614
019	2019-08-30t2144	1567219646.69	adult	101.8906	58.0007	-145.5984	2834.0181	-0.042084	488.3078	-0.61051	340.8055	-1.019	0.010289	-0.016259	1292.7142	0.10464	1976.5936	-0.038198	996636.3125	-0.59792	8831.1084	1.3303	442	-0.09385	392.1127	-0.0070949	0.010007	-0.0058821	0.83907	20362942	0.37215
019	2019-08-31t0144	1567234046.91	adult	105.8907	62.0007	-141.5983	4022.5601	0.95318	586.0235	0.91084	400.8573	-0.049916	0.010299	-0.0063365	1638.0003	1.7767	2869.0451	1.6568	1194901.875	0.91612	4780.3325	-0.7758	465.2588	0.30969	405.4555	0.22002	0.010002	-0.010047	1.2416	20094528	0.17256
019	2019-08-31t0544	1567248445.86	adult	109.8904	66.0004	-137.5986	4259.3691	1.1533	632.7713	1.6465	457.8029	0.88324	0.010335	0.028583	1634.6498	1.7897	2800.6654	1.5417	1285791.25	1.6171	5581.5542	-0.43212	482.6353	0.58083	427.9144	0.70361	0.010011	-0.00099628	0.22683	24249048	1.397
019	2019-08-31t0944	1567262846.61	adult	113.8906	70.0007	-133.5984	2495.5847	-0.35812	560.7498	0.48212	441.9734	0.58153	0.010284	-0.021305	1224.9151	-0.1735	1795.8357	-0.38718	1145051	0.50079	9124.2559	1.198	505.6145	0.99186	434.7986	0.77625	0.010004	-0.0079145	0.1326	21883500	0.53922
019	2019-08-31t1344	1567277246.82	adult	117.8906	74.0007	-129.5983	2968.8672	0.045614	553.7137	0.36078	419.0454	0.15388	0.010324	0.018505	1350.7579	0.47068	2327.4244	0.6558	1126253.75	0.34413	8410.6045	0.79991	493.0201	0.55457	415.2036	0.11785	0.010017	0.0048607	0.87902	21015970	0.17172
019	2019-08-31t1744	1567291646.39	adult	121.8905	78.0006	-125.5984	2973.4111	0.049777	518.2411	-0.225	364.9074	-0.82539	0.010279	-0.026326	1509.729	1.2904	2163.4426	0.34835	1058766.625	-0.20291	7302.6494	0.24159	502.83	0.65913	429.5751	0.40231	0.010017	0.0051576	1.6852	24345020	1.1239
019	2019-08-31t2144	1567306047.23	adult	125.8908	82.0008	-121.5982	2645.1765	-0.23626	570.9377	0.63298	445.7079	0.55978	0.010294	-0.011459	1356.3385	0.56457	1937.5635	-0.084637	1164713	0.6431	9438.6064	1.1793	479.5169	-0.037124	412.6512	-0.18822	0.010001	-0.010804	0.74011	22438516	0.44444
019	2019-09-01t0144	1567320470.8	adult	129.8973	86.0074	-117.5917	2107.4395	-0.71075	562.0153	0.48062	455.9	0.71045	0.010309	0.0034469	1200.3329	-0.18104	1768.0505	-0.40844	1144825.25	0.47709	7177.0034	0.12585	519.2725	0.81088	442.2132	0.54139	0.010004	-0.0083715	0.39503	24448906	0.98308
019	2019-09-01t0544	1567334868.45	adult	133.8967	90.0067	-113.5923	3316.801	0.36952	545.4132	0.20021	406.5742	-0.195	0.010355	0.048483	1469.927	1.1929	2430.0338	0.92565	1106098	0.15726	8432.3291	0.67298	492.4258	0.042413	422.7881	-0.11225	0.010003	-0.0088941	-0.30133	23038636	0.47307
019	2019-09-01t0944	1567349265.09	adult	137.8957	94.0058	-109.5933	2332.55	-0.50561	582.8867	0.81098	486.1626	1.1937	0.010304	-0.0015938	1088.9741	-0.67375	1666.8463	-0.57986	1187923.125	0.81183	11758.459	2.1484	525.1071	0.73711	455.429	0.72672	0.010014	0.00177	-0.54852	25118500	1.029
019	2019-09-01t1344	1567363658.39	adult	141.8939	98.0039	-105.5951	3004.0562	0.11087	589.9261	0.91811	456.418	0.63436	0.010294	-0.011557	1382.5577	0.81011	2217.3024	0.53864	1203449.25	0.92837	11423.1953	1.9891	526.6457	0.67988	466.3126	0.95144	0.010004	-0.00731	-0.43684	24846616	0.87255
019	2019-09-01t1744	1567378047.62	adult	145.8909	102.0009	-101.5981	3791.9709	0.84543	602.8978	1.1202	452.704	0.53731	0.010294	-0.011544	1506.2076	1.4405	2475.3326	1.0739	1229911.5	1.1304	11270.749	1.9177	518.16	0.38805	455.2672	0.55327	0.010005	-0.0068034	-0.72071	24186156	0.60762
019	2019-09-01t2144	1567392447.9	adult	149.8909	106.001	-97.598	3363.7827	0.46968	552.2607	0.27362	384.6616	-0.72097	0.010294	-0.01151	1499.1704	1.4214	2390.1254	0.92277	1126611.75	0.2835	9579.8418	1.1668	507.2502	0.0473	440.6769	0.058911	0.010002	-0.0095338	-0.088598	23226988	0.26665
019	2019-09-02t0144	1567406849.08	adult	153.8913	110.0013	-93.5977	3238.3206	0.3717	614.7952	1.2847	474.2748	0.85731	0.010309	0.0034719	1381.9155	0.86311	2411.1073	0.98513	1252337.875	1.2795	5063.8564	-0.83686	511.2627	0.070242	449.3578	0.22777	0.010002	-0.0096169	-0.57311	24330990	0.52166
019	2019-09-02t0544	1567421248.05	adult	157.891	114.0011	-89.598	1999.0295	-0.76714	626.5713	1.4587	532.4498	1.8643	0.010319	0.013515	1276.0367	0.36394	1705.2635	-0.41047	1275072.625	1.4429	9243.832	1.0281	518.3065	0.16671	458.0783	0.39449	0.010004	-0.0078886	-0.42885	24351078	0.46844
019	2019-09-02t0944	1567435648.58	adult	161.8911	118.0012	-85.5978	3599.8354	0.74927	655.0465	1.9029	487.275	1.0145	0.010319	0.013584	1639.7117	2.1359	2686.9705	1.5718	1333019.625	1.8854	9734.042	1.2558	553.4549	0.90721	481.2537	0.94988	0.01001	-0.0019371	-0.0044836	26042266	0.86911
019	2019-09-02t1344	1567450049.14	adult	165.8913	122.0014	-81.5977	2497.6111	-0.27084	588.3472	0.79324	489.2886	1.012	0.010335	0.028655	1214.1726	0.097519	1966.2055	0.14724	1195521.625	0.76472	8123.6465	0.55083	523.6725	0.15984	461.1853	0.32498	0.010004	-0.0077525	-0.35009	26539722	0.93855
019	2019-09-02t1744	1567464449.25	adult	169.8913	126.0014	-77.5977	3423.981	0.61497	557.3832	0.27065	424.1311	-0.18645	0.010284	-0.021139	1343.6817	0.72933	2561.8011	1.3404	1138176.625	0.28877	7908.3833	0.47017	528.9356	0.21511	452.5946	0.027262	0.010002	-0.0097825	0.242	24802320	0.43
019	2019-09-02t2144	1567478848.81	adult	173.8912	130.0013	-73.5978	3631.5051	0.82115	588.6229	0.75808	464.624	0.50123	0.010299	-0.0061717	1332.0432	0.68391	2064.2173	0.36866	1200202	0.76233	7634.2832	0.36668	519.2725	-0.052159	454.4416	0.0086808	0.010005	-0.0068991	-0.28638	25691524	0.60616
019	2019-09-03t0144	1567493249.67	adult	177.8914	134.0015	-69.5975	3108.6699	0.3375	582.0803	0.63304	453.4682	0.26686	0.010294	-0.011074	1287.5495	0.48507	1947.8877	0.1533	1187443.75	0.64208	9429.2539	1.1909	525.802	0.028243	455.0854	-0.042134	0.010019	0.0076475	-0.0030767	26186518	0.67726
019	2019-09-03t0544	1567507649.78	adult	181.8915	138.0015	-65.5975	3508.4036	0.72274	607.1832	1.0207	483.8323	0.77804	0.010299	-0.0060227	1279.8054	0.45805	2100.6407	0.46236	1238046.625	1.0249	9528.6426	1.2537	526.4777	-0.018746	456.693	-0.070277	0.01	-0.011702	0.068212	26165414	0.62056
019	2019-09-03t0944	1567522049.39	adult	185.8914	142.0014	-61.5976	5085.9839	2.2239	603.7366	0.94544	428.8542	-0.25206	0.010299	-0.0059382	1813.6002	2.9063	2785.3501	1.8006	1231019	0.94964	10428.6523	1.6749	563.2083	0.65388	493.8332	0.76297	0.010002	-0.010124	0.32629	27366854	0.85347
019	2019-09-03t1344	1567536450.01	adult	189.8915	146.0016	-57.5974	1705.3574	-0.96774	573.3035	0.43082	499.5545	0.99441	0.010309	0.004101	982.8922	-0.86735	1324.5301	-1.016	1167819.25	0.42629	10840.3525	1.8766	560.5511	0.53084	484.6464	0.46562	0.010004	-0.0077475	0.19591	27343120	0.79543
019	2019-09-03t1744	1567550850.72	adult	193.8917	150.0018	-53.5972	2357.719	-0.34444	581.0114	0.53699	479.0583	0.58643	0.010314	0.0091345	1185.1187	0.061997	1722.1823	-0.23521	1182939.25	0.52758	9816.9902	1.4322	553.0879	0.32217	481.5701	0.32146	0.010019	0.0070178	-0.14835	27159934	0.70498
019	2019-09-03t2144	1567565249.98	adult	197.8915	154.0016	-49.5974	3351.8225	0.60294	644.2927	1.5583	513.032	1.1776	0.010289	-0.015782	1479.8855	1.3962	2384.7833	1.0526	1315001.375	1.5726	13119.1807	2.9354	545.4775	0.12001	473.526	0.070677	0.01001	-0.0022996	0.17419	27138054	0.65612
019	2019-09-04t0144	1567579650.55	adult	201.8917	158.0017	-45.5973	2875.3254	0.15518	639.1938	1.4635	514.6362	1.1789	0.010309	0.0040822	1305.4699	0.63116	1903.6002	0.13835	1302037.75	1.4572	9804.3975	1.4529	555.2806	0.2409	493.8492	0.46358	0.010002	-0.010548	-0.43372	27593002	0.71421
019	2019-09-04t0544	1567594050.71	adult	205.8917	162.0018	-41.5972	4074.3228	1.3024	569.471	0.30302	412.5002	-0.74734	0.010294	-0.010884	1461.4584	1.3431	2775.7397	1.8322	1161720.875	0.31256	8196.5225	0.73678	543.5106	-0.023144	476.6956	0.020198	0.010003	-0.0092845	-0.16601	26515710	0.45078
019	2019-09-04t0944	1567608450.6	adult	209.8917	166.0018	-37.5973	3351.7712	0.62021	633.1692	1.3498	506.7611	0.98327	0.010319	0.014036	1250.4951	0.42293	1886.8885	0.13305	1288499.25	1.3335	13742.0156	3.2545	553.1005	0.094988	485.2065	0.15012	0.010005	-0.0075361	-0.48978	28803260	0.89691
019	2019-09-04t1344	1567622853.15	adult	213.8924	170.0025	-33.5966	4079.354	1.3194	589.9276	0.62289	449.3359	-0.12459	0.010289	-0.015825	1349.1283	0.87764	2483.9296	1.2982	1204042.25	0.63732	9348.6982	1.2834	541.8506	-0.14904	476.5002	-0.097126	0.010016	0.0035122	-0.5495	27699402	0.63658
019	2019-09-04t1744	1567637252.32	adult	217.8922	174.0022	-29.5968	3607.7305	0.8751	673.1995	2.0081	522.855	1.2455	0.010309	0.0041071	1555.277	1.8048	2425.5596	1.1998	1371307.375	2.0011	8838.9463	1.0683	580.9387	0.4706	525.8754	0.92043	0.010006	-0.0060287	-0.45585	29551772	0.98297
019	2019-09-05t0920	1567693390.81	adult	233.4862	189.5963	-14.0028	3303.6184	0.62586	566.4637	0.225	462.3849	0.013144	0.010299	-0.0058408	1163.0819	0.16312	1820.2936	0.092783	1155019.5	0.23002	9027.8662	1.2189	578.3957	0.2495	501.6657	0.2112	0.010007	-0.0049073	-0.42656	29418940	0.86819
019	2019-09-05t1320	1567707798.16	adult	237.4882	193.5983	-10.0007	3024.293	0.36916	502.3887	-0.8696	394.6111	-1.3489	0.010314	0.0090695	1109.3056	-0.052448	2028.4865	0.51925	1022863.375	-0.87607	11255.6689	2.2693	616.4885	0.82422	531.546	0.80116	0.010006	-0.0062184	-0.32873	28834400	0.73318
019	2019-09-05t1720	1567722199.43	adult	241.4886	197.5987	-6.0004	2663.3831	0.032764	541.4488	-0.20452	423.3838	-0.80862	0.010304	-0.00094394	1328.4588	0.94692	2018.4829	0.51801	1103472.625	-0.20351	7484.4961	0.52477	638.2403	1.126	555.9556	1.2709	0.010017	0.0048118	-0.099847	27333918	0.4247
019	2019-09-05t2120	1567736602.74	adult	245.4895	201.5996	-1.9995	2657.3818	0.036846	520.2247	-0.57294	415.1996	-1.0016	0.010284	-0.02087	1201.6468	0.40619	1998.6586	0.49729	1062298.75	-0.55366	7628.1685	0.60243	644.9623	1.1831	560.3932	1.3151	0.010023	0.011187	0.081838	26960716	0.33626
019	2019-09-06t0120	1567750998.85	dead	249.4884	205.5985	1.9995	2412.7852	-0.18945	513.3783	-0.6955	414.9415	-1.0369	0.010284	-0.020911	1115.9616	0.046939	1912.3898	0.34379	1048318.4375	-0.67604	6827.9775	0.23638	639.5188	1.0472	557.1712	1.1977	0.010021	0.0085424	0.019545	26421080	0.21807
020	2019-08-26t1357	1566846043.64	egg	-1.8893	-49.7792	-277.7495
020	2019-08-26t1744	1566859646.47	larva	1.8893	-46.0006	-273.9709
020	2019-08-26t2144	1566874048.51	larva	5.8898	-42.0001	-269.9703
020	2019-08-27t0144	1566888447.44	larva	9.8896	-38.0004	-265.9706
020	2019-08-27t0544	1566902847.7	larva	13.8896	-34.0003	-261.9706
020	2019-08-27t0944	1566917247.12	larva	17.8895	-30.0005	-257.9707
020	2019-08-27t1344	1566931648.18	larva	21.8898	-26.0002	-253.9704
020	2019-08-27t1744	1566946049.23	larva	25.89	-21.9999	-249.9701
020	2019-08-27t2144	1566960448.49	larva	29.8898	-18.0001	-245.9703
020	2019-08-28t0144	1566974848.64	larva	33.8899	-14	-241.9703	1849.4442	-0.40777	349.1266	-0.86739	258.9914	-0.97339	0.010309	0.00078125	970.9567	0.05063	1473.0665	-0.35105	711170.875	-0.86768	2447.6855	-1.1653	378.792	-0.62369	279.7549	-0.81755	0.010043	0.017812	-0.92131	6109915	-0.9937
020	2019-08-28t0544	1566989248.59	larva	37.8899	-10	-237.9703	1939.4614	-0.36719	359.591	-0.85168	268.153	-0.92883	0.010299	-0.0088865	934.8319	-0.31398	1609.3558	-0.15973	733206	-0.84734	5872.6523	1.0799	434.6654	0.12838	288.354	-0.74839	0.010048	0.023695	1.1214	8781545	-0.23307
020	2019-08-28t0944	1567003649.26	larva	41.8901	-5.9999	-233.9701	1645.574	-0.63057	351.539	-1.089	255.7606	-1.1902	0.010319	0.011335	945.8206	-0.39022	1377.5474	-0.6017	715381.8125	-1.0944	5912.5776	1.0327	437.8242	0.19518	324.6674	-0.21169	0.010019	-0.0036324	1.3063	11273972	0.44156
020	2019-08-28t1344	1567018048.99	larva	45.89	-1.9999	-229.9702	1709.468	-0.6113	358.9436	-1.1143	254.4488	-1.2966	0.010279	-0.02819	996.6197	-0.24174	1387.9701	-0.62764	733321.8125	-1.1004	5090.1001	0.40566	388.9006	-0.4873	311.9375	-0.48928	0.010002	-0.020296	0.5162	12637324	0.6677
020	2019-08-28t1744	1567032448.49	adult	49.8898	1.9999	-225.9703	4271.8921	1.4124	544.8362	1.3545	415.1724	0.96731	0.010309	0.0019014	1310.055	1.3144	2674.7026	1.5709	1109831.375	1.3529	4550.0786	-0.028563	383.5443	-0.57129	327.0888	-0.28991	0.010013	-0.007626	-0.017298	14096022	0.92742
020	2019-08-28t2144	1567046849.65	adult	53.8902	6.0003	-221.97	1580.9011	-0.77805	384.0385	-1.0181	277.5327	-1.1345	0.010299	-0.0077925	1026.3073	-0.33903	1381.2195	-0.72787	783054.375	-1.014	3270.6343	-0.94766	314.305	-1.6586	267.1594	-1.4525	0.010006	-0.014041	-0.68811	13130718	0.27423
020	2019-08-29t0144	1567061249.43	adult	57.8901	10.0002	-217.9701	3421.656	0.68188	501.3457	0.51908	383.5772	0.36672	0.010304	-0.002552	1185.9077	0.3639	2461.1015	1.1293	1021742.625	0.52075	5423.127	0.39808	411.6983	-0.1401	358.7792	0.16945	0.010018	4.555e-05	-0.78705	16026592	1.0683
020	2019-08-29t0544	1567075650.33	adult	61.8904	14.0004	-213.9698	3445.3418	0.67694	493.4631	0.29094	354.6617	-0.14357	0.010304	-0.0022937	1284.2436	0.73131	2213.9077	0.65744	1005677.8125	0.29244	4107.8979	-0.53413	408.1627	-0.19785	359.986	0.13503	0.010011	-0.006258	-0.32904	16919976	1.1122
020	2019-08-29t0944	1567090049.27	adult	65.8901	18.0001	-209.9701	2369.436	-0.22871	449.6107	-0.45891	303.7833	-1.0035	0.010289	-0.016963	1365.8749	1.0042	1985.1426	0.21371	917655.4375	-0.44809	2657.3047	-1.5347	322.8714	-1.7132	286.7515	-1.4087	0.010005	-0.011722	-0.98521	14877590	0.10068
020	2019-08-29t1344	1567104449.75	adult	69.8902	22.0003	-205.97	2013.952	-0.55076	443.4246	-0.67205	306.7699	-1.0467	0.010319	0.013152	1176.6924	-0.050827	1583.2835	-0.54451	902369.125	-0.6804	4165.3149	-0.62993	340.8791	-1.4573	298.0504	-1.2945	0.010002	-0.013402	-0.78886	16802270	0.52657
020	2019-08-29t1744	1567118849.54	adult	73.8901	26.0002	-201.97	3074.3799	0.29643	465.9287	-0.46477	308.993	-1.1011	0.010294	-0.011565	1370.5037	0.76836	2632.8766	1.3005	950494.625	-0.45696	5008.9736	-0.15593	354.2229	-1.2606	313.3727	-1.0804	0.01	-0.01382	-0.83548	17320792	0.45585
020	2019-08-29t2144	1567133250.04	adult	77.8903	30.0004	-197.9699	2874.0898	0.10417	542.2171	0.56225	449.167	1.0629	0.010304	-0.0015104	1218.2163	-0.054342	1770.6748	-0.28909	1105038.5	0.5633	4542.5371	-0.50409	359.6977	-1.2133	314.6231	-1.1664	0.010008	-0.0055397	-0.60243	17071974	0.15537
020	2019-08-30t0144	1567147650.13	adult	81.8903	34.0004	-193.9699	3668.7524	0.74407	484.6051	-0.37653	350.3476	-0.58284	0.010284	-0.021337	1268.0875	0.11585	2462.574	0.93763	989563.625	-0.36117	6509.2656	0.61839	428.6106	0.16481	391.9677	0.53385	0.010003	-0.010423	-1.3366	20482016	1.1388
020	2019-08-30t0544	1567162050.42	adult	85.8904	38.0005	-189.9698	2160.7478	-0.53662	558.5849	0.67096	454.9443	1.0724	0.010294	-0.011362	1188.3423	-0.31369	1748.1079	-0.39179	1139513.25	0.68019	5364.6455	-0.1446	399.485	-0.54777	364.887	-0.20746	0.01001	-0.0032424	-1.5589	18677924	0.35781
020	2019-08-30t0944	1567176450.58	adult	89.8904	42.0005	-185.9698	5502.1392	2.2369	628.9002	1.6942	432.1104	0.65105	0.010294	-0.011329	1679.8383	1.9737	3838.3121	3.4364	1282956.375	1.7043	6092.2456	0.18641	426.1217	-0.066712	379.9065	0.049808	0.010013	0.00021146	-1.5483	20172176	0.70547
020	2019-08-30t1344	1567190850.91	adult	93.8905	46.0006	-181.9697	2925.0151	0.063527	489.9553	-0.4962	327.0323	-1.1443	0.010294	-0.011305	1424.3638	0.74042	2331.9333	0.64429	999508.75	-0.48758	6034.1348	0.065827	383.985	-1.1438	344.944	-0.95607	0.010005	-0.0077506	-1.6706	19266834	0.26317
020	2019-08-30t1744	1567205253.55	adult	97.8912	50.0013	-177.9689	4317.3901	1.2158	561.6784	0.57652	437.937	0.65722	0.010355	0.048712	1221.1979	-0.23635	2100.4879	0.20224	1139083.75	0.53426	6951.5527	0.46428	445.4936	0.12419	393.2494	0.14812	0.01	-0.012442	-0.40074	21428240	0.84367
020	2019-08-30t2144	1567219651.71	adult	101.8907	54.0008	-173.9694	3549.0659	0.56005	583.0359	0.88321	433.4389	0.54063	0.010294	-0.011291	1456.1285	0.88642	2681.761	1.2923	1189393.25	0.89294	7373.8154	0.59007	464.3649	0.42657	413.7168	0.55982	0.010004	-0.0082513	-0.8197	21305528	0.67887
020	2019-08-31t0144	1567234051.88	adult	105.8908	58.0009	-169.9694	3099.9397	0.1721	564.3873	0.56699	446.232	0.71919	0.010294	-0.01131	1345.0604	0.36717	1992.5147	-0.011416	1151350	0.57664	8800.5459	1.2111	431.5199	-0.48352	389.2661	-0.21167	0.010002	-0.010603	-1.3892	19630702	0.022965
020	2019-08-31t0544	1567248450.84	adult	109.8905	62.0006	-165.9697	3957.7253	0.89625	518.8847	-0.17734	385.7823	-0.34682	0.010309	0.0035943	1237.5091	-0.13394	2167.7024	0.32598	1056968.125	-0.18025	6754.8418	0.13406	463.4337	0.12525	409.6959	0.2104	0.010019	0.0068962	-0.80983	20953226	0.34314
020	2019-08-31t0944	1567262851.62	adult	113.8907	66.0008	-161.9695	4862.8184	1.674	586.8649	0.90344	439.241	0.53447	0.010294	-0.011373	1449.7855	0.92341	2940.854	1.8314	1197204.5	0.91347	9032.6064	1.1547	454.9012	-0.22148	389.419	-0.46922	0.010005	-0.0073807	0.25629	20324076	0.04482
020	2019-08-31t1344	1567277251.76	adult	117.8908	70.0008	-157.9694	4049.5491	0.9801	580.82	0.80127	448.8911	0.67227	0.010294	-0.011407	1322.5547	0.33208	2654.0164	1.2938	1184872.875	0.81134	11823.0625	2.3878	474.5482	0.10919	411.0621	0.0027999	0.010008	-0.0043056	0.33172	21479952	0.31761
020	2019-08-31t1744	1567291651.38	adult	121.8906	74.0007	-153.9695	2220.2288	-0.60653	434.3626	-1.5971	312.8508	-1.7364	0.010304	-0.0014844	1263.5328	0.072101	1912.0632	-0.14627	885231	-1.5951	8725.5508	0.89525	442.2349	-0.81119	385.783	-0.8262	0.01002	0.0082734	0.6559	20742586	-0.00016148
020	2019-08-31t2144	1567306052.22	adult	125.8909	78.001	-149.9693	3732.6406	0.71909	500.942	-0.51762	393.2022	-0.36484	0.010299	-0.0064854	1162.1707	-0.4011	2058.2887	0.15433	1021420.625	-0.5121	5229.207	-0.73537	465.3564	-0.38222	408.0633	-0.31787	0.010011	-0.0012238	0.19378	22266374	0.39111
020	2019-09-01t0144	1567320476.7	adult	129.8977	82.0078	-145.9625	4054.9746	1.0144	538.2156	0.088344	416.6542	0.015962	0.010289	-0.016456	1325.5748	0.44326	2137.0863	0.32531	1098498	0.1026	6314.9214	-0.26338	476.1064	-0.24352	409.1659	-0.39757	0.010016	0.0039156	0.73182	22151324	0.27645
020	2019-09-01t0544	1567334874.1	adult	133.897	86.007	-141.9632	3920.509	0.90878	477.3221	-0.92312	354.1581	-1.1266	0.010279	-0.026409	1242.5116	0.059731	2403.8268	0.8734	975169	-0.90205	5993.5239	-0.422	483.9518	-0.16463	422.9121	-0.10873	0.010019	0.0073305	0.56219	22653782	0.35566
020	2019-09-01t0944	1567349270.74	adult	137.896	90.0061	-137.9642	3803.479	0.81961	478.9969	-0.90241	351.4227	-1.212	0.010289	-0.016513	1276.7839	0.25972	2228.7208	0.54243	977632.75	-0.88899	6143.083	-0.36215	471.5321	-0.56903	406.8958	-0.66083	0.010015	0.0030335	-0.18758	22223308	0.15502
020	2019-09-01t1344	1567363663.88	adult	141.8941	94.0042	-133.9661	4377.0059	1.3586	524.5367	-0.1594	404.5223	-0.29639	0.010269	-0.03635	1290.8873	0.35634	2215.6545	0.53535	1072677.5	-0.12833	7140.0737	0.079964	501.9975	0.081478	431.4653	-0.044936	0.010017	0.0047472	-0.0014949	23404628	0.44291
020	2019-09-01t1744	1567378052.67	adult	145.891	98.0011	-129.9692	3360.043	0.44973	530.5401	-0.070779	413.4273	-0.16927	0.010299	-0.0065707	1308.1368	0.46464	2229.5502	0.58203	1081771.25	-0.065173	6310.5264	-0.28913	511.8448	0.23568	437.5534	0.047934	0.010008	-0.0040996	0.34965	24140648	0.59427
020	2019-09-01t2144	1567392453.01	adult	149.8911	102.0012	-125.9691	3712.8123	0.79176	590.3071	0.89906	433.588	0.16014	0.010335	0.028412	1555.1398	1.6959	2523.7926	1.1905	1199504.125	0.87094	6870.2866	-0.03775	513.739	0.20257	434.0208	-0.13009	0.010016	0.0041346	0.27642	23645862	0.38715
020	2019-09-02t0144	1567406854.22	adult	153.8914	106.0015	-121.9687	3522.2214	0.63544	604.0496	1.1084	467.3941	0.7335	0.010309	0.0034719	1454.1306	1.2156	2290.9969	0.74431	1230449.125	1.1035	6182.8286	-0.33937	531.592	0.55182	453.5585	0.34613	0.010008	-0.0037239	0.13882	24593044	0.59546
020	2019-09-02t0544	1567421253.14	adult	157.8911	110.0012	-117.969	3403.1145	0.54503	534.5625	-0.048002	400.9104	-0.49724	0.010294	-0.0114	1375.2031	0.84557	2247.399	0.67614	1090507.5	-0.038285	9709.9326	1.2354	517.2518	0.14207	448.4473	0.12654	0.010007	-0.0044852	-0.11131	25016884	0.65188
020	2019-09-02t0944	1567435653.67	adult	161.8913	114.0014	-113.9689	4024.5664	1.148	582.0803	0.71119	442.9308	0.2207	0.010309	0.0036035	1418.5347	1.0679	2520.9079	1.2398	1185697.625	0.70647	8547.2861	0.72725	510.129	-0.086709	442.9292	-0.096872	0.010009	-0.0031634	-0.53706	24465276	0.44419
020	2019-09-02t1344	1567450054.29	adult	165.8915	118.0015	-109.9687	3005.6924	0.20737	578.6352	0.63513	463.4221	0.55019	0.010294	-0.011267	1319.965	0.60477	2031.0951	0.27637	1180415.75	0.64424	7338.0508	0.20029	498.9511	-0.39523	440.481	-0.22842	0.010006	-0.0059312	-0.82297	25082772	0.55466
020	2019-09-02t1744	1567464454.39	adult	169.8915	122.0016	-105.9687	3263.8206	0.46404	490.6216	-0.81253	348.1288	-1.5417	0.010319	0.013708	1318.2307	0.60833	2498.496	1.2152	998414.9375	-0.82201	5578.9678	-0.57162	485.2478	-0.74334	430.4466	-0.55207	0.010013	0.0010696	-1.0662	23165246	0.0081842
020	2019-09-02t2144	1567478853.95	adult	173.8914	126.0014	-101.9688	2832.8843	0.068341	540.0843	-0.02781	403.4987	-0.59069	0.010294	-0.011145	1399.7408	1.0026	2039.4773	0.32004	1101772	-0.01839	6236.3149	-0.25994	510.1689	-0.24699	448.8812	-0.13388	0.010009	-0.0031027	-0.91809	24772780	0.37512
020	2019-09-03t0144	1567493254.79	adult	177.8916	130.0017	-97.9686	3726.9028	0.92077	538.9383	-0.065421	386.372	-0.93656	0.010324	0.018839	1495.6288	1.4547	2825.068	1.8678	1096200.5	-0.081662	9616.0625	1.2747	526.2002	0.036558	466.1512	0.23665	0.010014	0.001752	-0.67856	24802972	0.33758
020	2019-09-03t0544	1567507654.96	adult	181.8916	134.0017	-93.9685	2370.9551	-0.35193	585.4491	0.66795	477.3904	0.66181	0.010299	-0.0060227	1270.0667	0.41314	1634.6117	-0.44478	1193730.75	0.6724	6965.543	0.10251	504.6281	-0.46271	455.5281	-0.098996	0.010003	-0.0090646	-1.0438	24871100	0.31055
020	2019-09-03t0944	1567522054.54	adult	185.8915	138.0016	-89.9687	3696.6909	0.90981	527.4363	-0.29426	381.2263	-1.1145	0.010345	0.039042	1386.4528	0.95503	2593.7402	1.4291	1070695.625	-0.32681	9279.9355	1.1586	495.2476	-0.69279	438.897	-0.56285	0.010002	-0.010302	-0.97574	23668874	-0.01241
020	2019-09-03t1344	1567536455.22	adult	189.8917	142.0018	-85.9685	2531.6655	-0.18533	511.4321	-0.5767	385.2464	-1.0844	0.010294	-0.010834	1203.4305	0.13146	1668.4649	-0.35142	1043321.5	-0.56722	8460.9443	0.80653	511.7715	-0.4112	458.4015	-0.15394	0.010015	0.0025919	-0.97922	25500036	0.3737
020	2019-09-03t1744	1567550855.89	adult	193.8919	146.002	-81.9683	3645.3225	0.87602	624.3646	1.2454	472.2027	0.4611	0.010304	-0.00083658	1585.0199	1.8598	2366.7933	1.0073	1272455	1.2445	7784.981	0.51726	499.2053	-0.69229	452.6275	-0.34736	0.010014	0.0023261	-1.2453	25223344	0.27166
020	2019-09-03t2144	1567565255.18	adult	197.8917	150.0018	-77.9685	3533.321	0.7752	580.5417	0.51219	424.6642	-0.44767	0.010314	0.0091088	1518.9512	1.571	2282.8781	0.85643	1181983	0.50282	7741.5215	0.51022	496.5763	-0.7795	441.1158	-0.66521	0.010008	-0.0038074	-1.0127	24411196	0.058414
020	2019-09-04t0144	1567579655.8	adult	201.8919	154.002	-73.9683	4814.019	1.9983	588.8658	0.63431	427.3438	-0.43614	0.010299	-0.005879	1401.5451	1.0594	2966.4864	2.1842	1200697.5	0.63894	6747.8516	0.072741	520.9756	-0.37758	461.6778	-0.25675	0.010006	-0.005907	-1.0238	25824240	0.3339
020	2019-09-04t0544	1567594056.02	adult	205.8919	158.002	-69.9682	2529.9707	-0.16861	522.0458	-0.48144	387.4773	-1.2132	0.010294	-0.010884	1324.6052	0.73431	2064.4288	0.46162	1064973.5	-0.47174	7849.0498	0.57986	504.8959	-0.70812	456.1071	-0.43656	0.01	-0.011955	-1.166	25496738	0.23549
020	2019-09-04t0944	1567608455.81	adult	209.8919	162.002	-65.9683	4077.354	1.312	677.6686	2.0887	521.8342	1.2658	0.010314	0.0090432	1513.4517	1.5899	2450.3948	1.2196	1379733.25	2.0759	5786.7114	-0.34035	529.695	-0.31404	478.5915	0.0045889	0.01001	-0.0025193	-0.95708	26406356	0.39865
020	2019-09-04t1344	1567622858.54	adult	213.8926	166.0027	-61.9675	2350.6555	-0.32865	548.147	-0.073313	420.1283	-0.67627	0.010304	-0.00090482	1339.5339	0.83517	1788.159	-0.044095	1117123.5	-0.07257	10637.8486	1.8667	518.0317	-0.55963	461.7343	-0.41954	0.010016	0.0036876	-0.9908	25860660	0.25992
020	2019-09-04t1744	1567637257.59	adult	217.8924	170.0025	-57.9678	4005.8201	1.2544	570.013	0.28261	418.0801	-0.75012	0.010324	0.019086	1420.3379	1.2092	2899.9413	2.1157	1159406.5	0.26427	7934.9517	0.65811	524.8388	-0.48437	471.3329	-0.26282	0.010011	-0.00067887	-1.0294	27050716	0.47723
020	2019-09-05t0920	1567693396.09	adult	233.4864	185.5965	-42.3738	2823.542	0.16634	613.711	1.0281	472.7276	0.21606	0.010304	-0.00086258	1321.8545	0.86734	2188.4078	0.81441	1250743	1.0273	7484.2202	0.50333	537.1553	-0.42633	481.7407	-0.21505	0.010002	-0.010034	-1.0528	27550160	0.50295
020	2019-09-05t1320	1567707803.63	adult	237.4885	189.5986	-38.3717	2923.053	0.27203	528.6353	-0.42122	383.6347	-1.5658	0.010335	0.02907	1309.0043	0.83516	2283.1743	1.0207	1074187	-0.44649	6837.708	0.2133	536.623	-0.47252	480.9944	-0.27631	0.010008	-0.0046153	-0.92494	26864424	0.35155
020	2019-09-05t1720	1567722205.03	adult	241.4889	193.599	-34.3713	2349.2656	-0.26926	552.514	-0.014522	442.161	-0.4347	0.010355	0.049108	1311.8426	0.87289	1867.6369	0.21966	1120498.375	-0.060291	5619.4248	-0.34645	539.3599	-0.46533	483.7134	-0.26358	0.010011	-0.0014281	-1.037	27962576	0.54543
020	2019-09-05t2120	1567736608.21	adult	245.4898	197.5999	-30.3704	1843.7963	-0.74717	474.5144	-1.3618	393.9554	-1.4278	0.010279	-0.025829	923.8074	-0.83464	1454.0595	-0.58478	969432.9375	-1.3387	5446.7856	-0.4203	510.8745	-0.95647	466.1271	-0.68083	0.010002	-0.010074	-1.1225	28245230	0.58085
020	2019-09-06t0120	1567751004.34	adult	249.4887	201.5988	-26.3715	2797.8757	0.18246	487.5238	-1.144	394.3787	-1.4525	0.010294	-0.010979	1105.4109	-0.00030269	1835.1684	0.18964	994548.625	-1.1328	4632.5923	-0.7967	525.4849	-0.7575	472.8084	-0.58317	0.010017	0.0045811	-1.0509	27751382	0.46927
020	2019-09-06t0520	1567765399.33	adult	253.4873	205.5974	-22.3729	1811.6968	-0.76165	460.2502	-1.6258	385.9711	-1.657	0.010299	-0.0060447	992.5198	-0.48372	1263.2806	-0.94	938450.125	-1.618	4923.4541	-0.65405	527.8318	-0.75423	473.9712	-0.60211	0.010015	0.0026606	-1.0345	28249560	0.54558
020	2019-09-06t0920	1567779799.53	adult	257.4874	209.5974	-18.3728	1504.2668	-1.0513	451.5102	-1.7874	386.8828	-1.673	0.010279	-0.025944	943.2249	-0.68349	1243.7451	-0.9673	922435.375	-1.7635	5394.0874	-0.42513	533.9545	-0.69213	477.2792	-0.57573	0.010018	0.0061848	-1.0137	28300656	0.53787
020	2019-09-06t1319	1567794152.98	adult	261.4744	213.5845	-14.3858	1622.6699	-0.92808	458.1297	-1.6796	388.5266	-1.6737	0.010319	0.013828	1007.5567	-0.37129	1365.8459	-0.70803	932293.875	-1.6869	5345.606	-0.44165	541.4127	-0.61009	482.8123	-0.50249	0.010012	-1.4373e-05	-0.94501	28605542	0.57746
020	2019-09-06t1719	1567808554.4	adult	265.4748	217.5849	-10.3854
020	2019-09-06t1742	1567809941.17	adult	265.86	217.9701	-10.0002
020	2019-09-06t2142	1567824345.9	adult	269.8613	221.9714	-5.9988
020	2019-09-07t0142	1567838741.36	adult	273.8601	225.9702	-2.0001
020	2019-09-07t0542	1567853142.08	dead	277.8603	229.9704	2.0001
021	2019-08-26t1357	1566846048.22	egg	-1.8893	-49.7793	-285.7496
021	2019-08-26t1744	1566859651.15	larva	1.8893	-46.0007	-281.971
021	2019-08-26t2144	1566874053.29	larva	5.8899	-42.0001	-277.9704
021	2019-08-27t0144	1566888452.15	larva	9.8896	-38.0004	-273.9707
021	2019-08-27t0544	1566902852.48	larva	13.8897	-34.0003	-269.9706
021	2019-08-27t0944	1566917251.81	larva	17.8895	-30.0005	-265.9708
021	2019-08-27t1344	1566931652.92	larva	21.8898	-26.0002	-261.9705
021	2019-08-27t1744	1566946054.07	larva	25.8901	-21.9999	-257.9702
021	2019-08-27t2144	1566960453.25	larva	29.8899	-18.0001	-253.9704
021	2019-08-28t0144	1566974853.4	larva	33.8899	-14	-249.9703	1258.7786	-0.87096	427.2571	0.1924	392.2207	0.88725	0.010314	0.0057684	699.2258	-1.5777	988.4561	-1.1794	869895.5	0.1891	1694.214	-1.6753	413.7444	-0.16765	362.4788	0.49474	0.010007	-0.018572	-1.426	6532610	-0.82423
021	2019-08-28t0544	1566989253.36	larva	37.8899	-10.0001	-245.9704	1352.9423	-0.82983	344.9602	-1.0515	271.9471	-0.87523	0.010355	0.046135	858.6757	-0.75664	1201.3006	-0.86061	699579.25	-1.0728	5772.9971	1.0125	473.37	0.64996	359.4185	0.40906	0.010034	0.010176	0.14252	9198999	-0.067991
021	2019-08-28t0944	1567003654.02	larva	41.8901	-5.9999	-241.9702	2093.4502	-0.27525	362.5652	-0.93731	293.1003	-0.65644	0.010284	-0.023507	866.1695	-0.84047	1539.234	-0.32265	740358.125	-0.92572	5430.3555	0.70797	433.6812	0.13745	329.6545	-0.12821	0.010046	0.023287	0.052811	8978936	-0.45378
021	2019-08-28t1344	1567018053.87	larva	45.8901	-1.9999	-237.9702	2029.9739	-0.35561	459.2026	0.27553	398.5384	0.78785	0.010299	-0.0083289	886.8044	-0.84681	1472.77	-0.48057	936314.1875	0.28068	2893.2024	-1.067	445.1136	0.32383	370.0443	0.51138	0.010001	-0.020605	-0.52251	10859438	-0.016696
021	2019-08-28t1744	1567032453.21	adult	49.8899	1.9999	-233.9704	3201.5598	0.55395	424.7913	-0.32244	328.3887	-0.30322	0.010299	-0.0080587	1040.0086	-0.13867	2155.6124	0.66615	866149.5	-0.31779	5212.4443	0.41279	434.2086	0.18693	378.0815	0.61447	0.010007	-0.013208	0.2017	13363640	0.64922
021	2019-08-28t2144	1567046854.46	adult	53.8902	6.0003	-229.97	1899.3765	-0.52126	377.6953	-1.1074	299.8068	-0.80451	0.010279	-0.027655	890.8069	-1.0522	1388.1236	-0.71577	771631.5625	-1.0929	3463.447	-0.82013	328.9299	-1.4311	273.1275	-1.3433	0.010015	-0.0041054	-0.89509	11921736	-0.17893
021	2019-08-29t0144	1567061254.27	adult	57.8902	10.0002	-225.9701	1699.5756	-0.71401	364.0722	-1.4291	268.4086	-1.3599	0.010294	-0.012503	1007.244	-0.55708	1549.907	-0.47525	742707.25	-1.4228	3179.0078	-1.0735	318.4977	-1.65	269.5962	-1.5144	0.010011	-0.0079189	-0.90829	12408351	-0.2696
021	2019-08-29t0544	1567075655.15	adult	61.8904	14.0004	-221.9699	3798.7817	0.96496	452.174	-0.29983	342.0807	-0.33446	0.010279	-0.027134	1112.8947	-0.1348	2277.2007	0.7695	923791.5	-0.28255	5010.7485	0.052271	346.3819	-1.2436	296.9325	-1.0963	0.010021	0.0035361	-0.78306	12927665	-0.34381
021	2019-08-29t0944	1567090054.07	adult	65.8901	18.0001	-217.9702	3376.0852	0.59611	540.7026	0.85528	428.8623	0.91763	0.010319	0.012919	1281.2182	0.58417	2136.7672	0.48364	1100329.875	0.84524	5623.7729	0.3725	400.8093	-0.32985	357.7895	0.029087	0.010019	0.0026709	-0.6522	15641982	0.37555
021	2019-08-29t1344	1567104454.54	adult	69.8902	22.0003	-213.97	1437.2327	-1.026	400.1093	-1.3023	298.0872	-1.1818	0.010309	0.0031719	1032.989	-0.75151	1277.7298	-1.0915	815022.75	-1.304	5258.1226	0.065411	344.655	-1.3867	297.9568	-1.2965	0.010011	-0.004087	-0.14364	15457778	0.049912
021	2019-08-29t1744	1567118854.3	adult	73.8902	26.0002	-209.9701	2477.7258	-0.19793	469.3424	-0.41466	352.3813	-0.41644	0.010269	-0.036358	1211.1779	0.0037113	2017.1071	0.19262	959805.1875	-0.3899	4849.2871	-0.25651	385.825	-0.63641	337.9704	-0.54044	0.010013	-0.00088686	0.55733	16761011	0.26015
021	2019-08-29t2144	1567133254.86	adult	77.8903	30.0004	-205.9699	2865.3904	0.096932	507.0756	0.040965	383.7703	0.01576	0.010294	-0.011462	1347.974	0.56245	2152.4341	0.40134	1034434.125	0.049416	6290.7222	0.5766	436.1147	0.36551	385.3284	0.4488	0.010019	0.0053763	0.43925	18891616	0.78291
021	2019-08-30t0144	1567147654.99	adult	81.8904	34.0004	-201.9699	1760.3312	-0.84818	412.2286	-1.4627	331.7163	-0.8851	0.010309	0.0035286	828.6642	-1.965	1377.4764	-1.0368	839709.75	-1.4645	5036.062	-0.2661	377.5315	-0.92501	326.135	-1.0204	0.010001	-0.012504	-0.627	17742846	0.20563
021	2019-08-30t0544	1567162055.28	adult	85.8904	38.0005	-197.9698	1490.1338	-1.097	442.212	-1.0957	330.0413	-0.97615	0.010294	-0.011362	1066.9016	-0.8881	1310.3141	-1.1936	902112.5625	-1.0878	6416.9131	0.46664	395.208	-0.64139	349.0724	-0.59156	0.01001	-0.003266	-1.1346	19346616	0.5832
021	2019-08-30t0944	1567176455.39	adult	89.8905	42.0005	-193.9698	3071.5466	0.20438	578.8096	0.92563	432.0426	0.64992	0.010289	-0.016298	1502.1953	1.1328	2192.5247	0.40158	1181350.5	0.93948	8078.9561	1.3007	473.3677	0.9882	424.2348	1.1519	0.010014	0.0012159	-0.62564	22831946	1.5933
021	2019-08-30t1344	1567190855.81	adult	93.8906	46.0006	-189.9697	2645.998	-0.17003	513.1843	-0.13626	375.891	-0.33127	0.010319	0.01361	1436.123	0.79621	2020.2411	0.0654	1044330.0625	-0.1469	6884.5259	0.52634	413.567	-0.47259	365.7921	-0.42747	0.01001	-0.0021671	-0.14926	19541452	0.35403
021	2019-08-30t1744	1567205258.5	adult	97.8913	50.0014	-185.9689	2244.9229	-0.52286	464.722	-0.93952	339.4357	-0.99116	0.010299	-0.0063168	1192.6805	-0.37213	1838.8686	-0.28737	947568.25	-0.9346	5120.1455	-0.49493	378.4399	-1.418	326.4018	-1.577	0.0099998	-0.01263	-0.32192	20133380	0.41875
021	2019-08-30t2144	1567219656.58	adult	101.8908	54.0008	-181.9695	2448.9648	-0.36634	538.716	0.18435	413.3302	0.20206	0.010279	-0.026181	1233.25	-0.17984	1765.3861	-0.43671	1100596.75	0.20615	5815.5024	-0.20144	422.997	-0.53605	375.0076	-0.45596	0.010007	-0.0058323	-0.54204	20628716	0.45863
021	2019-08-31t0144	1567234056.76	adult	105.8909	58.0009	-177.9694	2177.3762	-0.60893	438.2856	-1.4371	314.4483	-1.5146	0.010299	-0.0063365	1074.2737	-0.93581	1862.1416	-0.25955	893664.375	-1.432	7375.772	0.50694	392.0263	-1.412	334.5871	-1.6697	0.010016	0.0035212	-0.72188	18748268	-0.26164
021	2019-08-31t0544	1567248455.77	adult	109.8906	62.0006	-173.9697	2343.4282	-0.47964	500.9833	-0.46402	387.8846	-0.31091	0.010304	-0.0013886	1222.9129	-0.20464	1733.4634	-0.50803	1021004	-0.46273	7637.5142	0.56001	462.0966	0.09352	395.5574	-0.17235	0.010006	-0.0059646	1.4675	21750886	0.59818
021	2019-08-31t0944	1567262856.5	adult	113.8908	66.0008	-169.9695	2047.3926	-0.74286	435.3824	-1.5404	327.6652	-1.3871	0.010309	0.0035611	1148.6243	-0.54564	1761.7872	-0.45315	886873.875	-1.5421	11446.584	2.2964	457.4817	-0.15974	397.8775	-0.23707	0.010009	-0.003716	0.84265	21300348	0.35434
021	2019-08-31t1344	1567277256.71	adult	117.8908	70.0009	-165.9694	1791.2032	-0.97274	529.7822	-0.028118	443.8218	0.58422	0.010289	-0.016376	1122.6593	-0.65025	1481.0198	-0.9976	1081285.375	-0.014272	7592.2251	0.4191	479.9649	0.23979	416.5781	0.15602	0.010014	0.0014126	0.81778	21760650	0.40587
021	2019-08-31t1744	1567291656.29	adult	121.8907	74.0008	-161.9695	2601.4092	-0.27438	504.2184	-0.45438	394.2798	-0.31135	0.010314	0.0084863	1216.0111	-0.16306	2020.7967	0.067679	1026588.625	-0.46106	7735.458	0.44042	453.9789	-0.52623	378.7422	-1.0237	0.010011	-0.0010872	2.0234	22492384	0.54581
021	2019-08-31t2144	1567306057.08	adult	125.8909	78.001	-157.9693	3081.5269	0.14708	542.8501	0.17128	444.0671	0.53088	0.010309	0.0034755	1177.2849	-0.32593	1725.2929	-0.50482	1105785.625	0.16804	9272.7617	1.1039	512.2946	0.76166	439.2581	0.56366	0.010018	0.0062503	1.3507	24851920	1.192
021	2019-09-01t0144	1567320482.54	adult	129.898	82.0081	-153.9622	2741.813	-0.14881	549.8555	0.2802	425.0656	0.16481	0.010319	0.013427	1278.2874	0.20755	1978.376	0.0097484	1118956	0.26798	8222.3936	0.59784	491.3756	0.12944	421.7054	-0.0413	0.010011	-0.00058138	0.68605	23264670	0.61886
021	2019-09-01t0544	1567334880.04	adult	133.8973	86.0074	-149.9629	4399.6772	1.3368	613.8682	1.3295	484.3621	1.1876	0.010299	-0.0065452	1345.0519	0.57069	2385.7047	0.83727	1251677.125	1.3351	7763.4556	0.37266	491.9176	0.029978	420.7623	-0.17006	0.010005	-0.0072044	1.3813	23109304	0.49461
021	2019-09-01t0944	1567349276.48	adult	137.8963	90.0064	-145.9639	3569.762	0.60905	551.0917	0.28661	410.6173	-0.15511	0.010314	0.0083769	1409.3242	0.91848	2408.834	0.90219	1122022.75	0.27883	6784.9414	-0.075183	479.1926	-0.38228	402.6225	-0.783	0.010002	-0.0097058	1.1096	22756858	0.31608
021	2019-09-01t1344	1567363669.16	adult	141.8943	94.0043	-141.966	3633.6436	0.68302	574.4398	0.66292	447.2232	0.46945	0.010309	0.0033772	1374.9507	0.77246	2101.1447	0.30637	1170133.75	0.65916	7193.0044	0.10356	489.0151	-0.23371	424.7612	-0.23663	0.010008	-0.0038071	0.3922	23356338	0.42852
021	2019-09-01t1744	1567378057.69	adult	145.8911	98.0012	-137.9691	3498.8523	0.5769	543.4099	0.14106	411.3785	-0.20612	0.010294	-0.011544	1331.8766	0.5816	2249.6759	0.62231	1108556.25	0.151	7312.7393	0.15677	493.9388	-0.19633	424.696	-0.31886	0.010014	0.0023652	0.39813	24168918	0.60256
021	2019-09-01t2144	1567392457.94	adult	149.8912	102.0012	-133.9691	3044.6531	0.1752	528.9203	-0.11007	400.3093	-0.43918	0.010319	0.013404	1384.9352	0.86128	2077.4452	0.29648	1076352.875	-0.12153	7358.7314	0.17939	501.3521	-0.093847	435.8643	-0.077745	0.010011	-0.00076342	0.23395	23788156	0.42808
021	2019-09-02t0144	1567406859.16	adult	153.8915	106.0016	-129.9687	1683.0128	-1.0731	540.5444	0.066198	457.8976	0.56263	0.010279	-0.026352	1111.6865	-0.45576	1527.3249	-0.78684	1104332.125	0.089022	7591.6123	0.28696	488.7187	-0.4638	431.4419	-0.27707	0.010011	-0.00040477	0.18555	25042924	0.72215
021	2019-09-02t0544	1567421258.02	adult	157.8912	110.0012	-125.9691	3735.9795	0.8561	548.7143	0.18375	409.8198	-0.3373	0.010319	0.013515	1389.8277	0.9166	2591.4253	1.3657	1116633.625	0.17138	7391.5928	0.20397	478.4549	-0.76435	412.3744	-0.87708	0.010004	-0.0079336	0.68757	24009344	0.37429
021	2019-09-02t0944	1567435658.63	adult	161.8914	114.0014	-121.9689	2795.5713	-0.005754	514.2014	-0.39748	397.3997	-0.59434	0.010319	0.013584	1297.9132	0.4854	1845.799	-0.10993	1046399.8125	-0.40825	6936.373	0.0097547	473.4963	-0.92708	413.0526	-0.91288	0.010012	0.00030794	0.24891	24024730	0.32548
021	2019-09-02t1344	1567450059.31	adult	165.8916	118.0016	-117.9687	2237.8115	-0.51537	477.0591	-1.0186	376.0185	-1.0103	0.010294	-0.011267	1185.8975	-0.038053	1893.5671	0.0026965	973200.5	-1.0084	6148.9517	-0.33028	470.3788	-1.0368	413.4395	-0.95121	0.010006	-0.0059992	0.19773	23928642	0.25056
021	2019-09-02t1744	1567464459.42	adult	169.8916	122.0016	-113.9687	1422.0983	-1.2715	448.9354	-1.4889	357.7129	-1.3708	0.010304	-0.0012561	931.5887	-1.23	1181.7134	-1.3897	914930.375	-1.4855	7015.8018	0.070978	446.0029	-1.6043	389.001	-1.6362	0.010009	-0.0023996	-0.14994	23482500	0.089928
021	2019-09-02t2144	1567478858.89	adult	173.8914	126.0015	-109.9688	4067.4792	1.2321	586.5065	0.72381	452.933	0.29239	0.010309	0.0037894	1443.493	1.2086	2502.3104	1.2296	1194713.75	0.7188	7542.3008	0.32545	485.9079	-0.7662	425.5919	-0.73098	0.01001	-0.0020535	0.058711	25048550	0.44447
021	2019-09-03t0144	1567493259.83	adult	177.8917	130.0017	-105.9686	1958.7194	-0.74741	519.9236	-0.37327	410.9028	-0.49658	0.010289	-0.016042	1245.884	0.29091	1708.2066	-0.31516	1061164	-0.35957	6410.6245	-0.16398	458.295	-1.3818	397.9788	-1.4809	0.010006	-0.0057224	-0.31296	24045820	0.1517
021	2019-09-03t0544	1567507659.98	adult	181.8917	134.0018	-101.9685	1463.0513	-1.2097	473.3008	-1.1524	360.5417	-1.4464	0.010294	-0.010996	1105.7367	-0.34465	1293.102	-1.1095	965533.6875	-1.1426	6904.6582	0.075166	466.5473	-1.2365	408.8681	-1.2493	0.010002	-0.010354	-0.40771	24070108	0.11871
021	2019-09-03t0944	1567522059.54	adult	185.8916	138.0017	-97.9686	4257.7456	1.4405	602.4461	0.92447	464.5812	0.39487	0.010294	-0.010911	1444.7866	1.2215	2743.1125	1.7187	1228990	0.93349	6298.1758	-0.18139	485.4401	-0.88713	428.6292	-0.81065	0.010011	-0.0014539	-0.43872	26283184	0.59973
021	2019-09-03t1344	1567536460.22	adult	189.8918	142.0019	-93.9684	2247.6238	-0.45428	561.8335	0.24404	435.2524	-0.17496	0.010294	-0.010834	1361.0651	0.84538	1833.5179	-0.032485	1146140.375	0.25329	6978.2568	0.13971	503.166	-0.57739	440.6256	-0.57358	0.010008	-0.0043128	-0.027893	26647170	0.63618
021	2019-09-03t1744	1567550860.91	adult	193.892	146.002	-89.9683	1414.9564	-1.238	474.9736	-1.1958	386.7538	-1.1009	0.010294	-0.010788	979.1632	-0.86392	1199.0738	-1.2435	968946.125	-1.1861	6968.0127	0.14942	489.9212	-0.86708	433.8243	-0.78188	0.010008	-0.0046026	-0.32613	26729612	0.60869
021	2019-09-03t2144	1567565260.2	adult	197.8918	150.0019	-85.9685	2628.5828	-0.083482	498.3311	-0.83686	393.15	-1.0273	0.010319	0.014102	1118.3705	-0.2208	1477.8884	-0.69348	1014103.6875	-0.84728	6993.0352	0.17268	502.5931	-0.66883	437.0444	-0.75765	0.010005	-0.0068898	0.18146	26774138	0.57635
021	2019-09-04t0144	1567579660.91	adult	201.892	154.002	-81.9683	3056.5894	0.3275	594.471	0.72665	482.4802	0.58398	0.010294	-0.010852	1270.0536	0.47331	1964.4902	0.25556	1212720.875	0.73602	5248.29	-0.60436	513.9954	-0.50342	455.5006	-0.39506	0.010009	-0.0027095	-0.14837	27729536	0.74357
021	2019-09-04t0544	1567594061.06	adult	205.892	158.0021	-77.9682	2084.1384	-0.59325	521.3042	-0.49371	423.0928	-0.55012	0.01033	0.024032	1190.8573	0.13936	1629.7482	-0.37594	1059811.375	-0.51359	6208.2178	-0.16115	514.5461	-0.53694	457.4482	-0.40681	0.010012	-0.00023212	0.0048951	28471896	0.86408
021	2019-09-04t0944	1567608460.8	adult	209.892	162.002	-73.9683	2590.0037	-0.10602	550.1575	-0.028548	433.3459	-0.393	0.010309	0.0040553	1318.2832	0.72378	1983.4251	0.3192	1120670.75	-0.032321	6160.1528	-0.1716	512.1623	-0.62044	449.6302	-0.63253	0.010005	-0.0071514	-0.017113	28717964	0.87918
021	2019-09-04t1344	1567622863.68	adult	213.8928	166.0028	-69.9675	4076.7131	1.3168	617.1827	1.077	470.9814	0.28425	0.010294	-0.010856	1352.9226	0.89443	2565.9037	1.4564	1259052.75	1.0866	6905.0415	0.17757	509.742	-0.70254	438.8322	-0.91961	0.010013	0.00060798	0.11981	28000126	0.69817
021	2019-09-04t1744	1567637262.68	adult	217.8925	170.0025	-65.9678	2837.6526	0.14133	514.0916	-0.65249	387.4212	-1.3341	0.010309	0.0041071	1278.5271	0.58321	2333.7771	1.0226	1047204.4375	-0.65537	6710.4463	0.10254	503.0492	-0.85528	428.5483	-1.191	0.010012	-0.0005185	0.225	27736120	0.61583
021	2019-09-05t0920	1567693401.15	adult	233.4865	185.5966	-50.3737	1463.8776	-1.1351	474.9404	-1.3306	393.6568	-1.3352	0.010324	0.019099	1014.885	-0.49418	1260.337	-1.0049	966028.75	-1.344	7068.2158	0.3105	506.042	-0.93619	442.3499	-1.0577	0.010008	-0.0046087	0.10087	28064076	0.60339
021	2019-09-05t1320	1567707808.78	adult	237.4886	189.5987	-46.3716	1936.968	-0.67396	511.8625	-0.70776	428.2463	-0.68402	0.010294	-0.010853	1053.5903	-0.30008	1543.5646	-0.43553	1044199.625	-0.69748	5944.2129	-0.20251	520.3001	-0.73755	456.2704	-0.80328	0.01001	-0.0017763	0.15807	28430760	0.65498
021	2019-09-05t1720	1567722210.25	adult	241.489	193.5991	-42.3712	2367.9207	-0.25133	502.0007	-0.88188	421.6805	-0.84255	0.010319	0.01402	1113.4883	-0.010764	1600.1505	-0.30937	1021571.5	-0.89246	6669.7144	0.14417	529.8815	-0.61787	463.7147	-0.68837	0.010017	0.0049439	0.17211	29305094	0.80325
021	2019-09-05t2120	1567736613.57	adult	245.49	197.6	-38.3703	2871.4697	0.24315	582.1882	0.49645	493.8138	0.57555	0.010289	-0.015907	1190.2543	0.35531	1852.5647	0.20702	1188246.125	0.51109	5611.9941	-0.34284	533.5999	-0.59386	464.5713	-0.71377	0.01001	-0.0021344	0.30276	30597688	1.0288
021	2019-09-06t0120	1567751009.6	adult	249.4889	201.5989	-34.3714	2960.8232	0.33983	538.4413	-0.26076	448.464	-0.35943	0.010289	-0.015948	1134.7946	0.13127	2007.9113	0.53448	1098958.75	-0.24581	6167.231	-0.074547	531.683	-0.6594	466.3681	-0.71912	0.010005	-0.0069533	0.21606	31033806	1.0891
021	2019-09-06t0520	1567765404.41	adult	253.4874	205.5975	-30.3728	1680.515	-0.88861	495.1016	-1.0182	413.6344	-1.0938	0.010279	-0.025909	1073.2894	-0.12105	1516.0338	-0.43305	1011492.5	-0.99435	5863.3555	-0.21009	544.9617	-0.48527	470.2852	-0.6797	0.010015	0.0025364	0.82968	30146188	0.90084
021	2019-09-06t0920	1567779804.69	adult	257.4875	209.5975	-26.3728	3004.2915	0.40347	482.7028	-1.2409	386.8189	-1.6744	0.010294	-0.011054	1101.5538	0.029505	2016.172	0.5895	984713.6875	-1.2292	6196.7603	-0.044505	534.069	-0.69035	453.666	-1.0715	0.010012	-0.00019267	0.80924	29551638	0.77037
021	2019-09-06t1319	1567794158.24	adult	261.4746	213.5846	-22.3857	2671.834	0.091431	519.3331	-0.60197	439.2569	-0.62544	0.010304	-0.0011359	1065.5765	-0.10922	1873.0754	0.3193	1058400.75	-0.59981	6982.2344	0.33767	532.0966	-0.75419	459.1882	-0.99733	0.010004	-0.0078272	0.46342	30847768	0.99104
021	2019-09-06t1719	1567808559.56	adult	265.475	217.585	-18.3853	3193.9465	0.61042	507.1108	-0.82075	416.8966	-1.1176	0.010304	-0.0011682	1051.889	-0.14765	2289.6758	1.1859	1033491.875	-0.81798	6191.2661	-0.030718	533.5627	-0.76433	457.9384	-1.0649	0.010017	0.0051632	0.65077	29880580	0.79437
021	2019-09-06t1742	1567809946.29	adult	265.8602	217.9702	-18.0001	2770.7195	0.19939	495.3423	-1.0294	418.0239	-1.0971	0.010294	-0.011123	985.2591	-0.44741	1782.0315	0.15423	1010498.375	-1.0176	5908.6099	-0.16517	533.7956	-0.76388	456.9034	-1.0905	0.01001	-0.0025053	0.56129	29329932	0.69189
021	2019-09-06t2142	1567824351.13	adult	269.8615	221.9716	-13.9987	1912.7977	-0.62666	451.5513	-1.8128	400.2224	-1.5008	0.010279	-0.026045	823.1953	-1.1619	1310.1895	-0.79373	922519.25	-1.7877	5804.8481	-0.20737	540.8545	-0.68851	460.4989	-1.0565	0.010008	-0.0043434	0.70382	28372146	0.50098
021	2019-09-07t0142	1567838746.53	adult	273.8602	225.9703	-10
021	2019-09-07t0542	1567853147.22	adult	277.8604	229.9705	-5.9998
021	2019-09-07t0942	1567867546.26	adult	281.8602	233.9702	-2.0001
021	2019-09-07t1342	1567881947	dead	285.8604	237.9704	2.0001
022	2019-08-26t1357	1566846052.71	egg	-1.8893	-49.7793	-357.7504
022	2019-08-26t1744	1566859655.78	larva	1.8893	-46.0007	-353.9718
022	2019-08-26t2144	1566874058.01	larva	5.8899	-42.0001	-349.9712
022	2019-08-27t0144	1566888456.93	larva	9.8896	-38.0004	-345.9715
022	2019-08-27t0544	1566902857.2	larva	13.8897	-34.0003	-341.9714
022	2019-08-27t0944	1566917256.56	larva	17.8895	-30.0005	-337.9716
022	2019-08-27t1344	1566931657.78	larva	21.8899	-26.0002	-333.9712
022	2019-08-27t1744	1566946058.93	larva	25.8902	-21.9998	-329.9709
022	2019-08-27t2144	1566960458.04	larva	29.8899	-18.0001	-325.9711
022	2019-08-28t0144	1566974858.18	larva	33.89	-14	-321.9711	2221.9392	-0.11567	387.6185	-0.34528	307.4595	-0.2965	0.010279	-0.029039	938.2938	-0.14511	1664.4179	-0.02395	791904.6875	-0.33016	2772.2051	-0.94564	347.17	-1.0363	258.4708	-1.1552	0.010048	0.022209	-1.0872	7117680	-0.58966
022	2019-08-28t0544	1566989258.17	larva	37.89	-10	-317.9711	4216.1431	1.4287	508.8348	1.1869	404.6151	0.99915	0.010279	-0.028748	1041.3132	0.30494	2949.1941	2.1416	1039549.5625	1.2066	6106.6226	1.2379	547.795	1.6529	379.8601	0.74199	0.010047	0.022797	1.5402	9650505	0.11055
022	2019-08-28t0944	1567003658.84	larva	41.8902	-5.9999	-313.9709	1736.4235	-0.55849	347.3343	-1.1469	253.5222	-1.2222	0.010319	0.011335	961.9066	-0.29929	1474.3445	-0.43464	706825.25	-1.1522	4278.6304	-0.067586	364.7769	-0.82274	263.1363	-1.2417	0.0099996	-0.02344	0.20249	8827966	-0.51268
022	2019-08-28t1344	1567018058.67	larva	45.8901	-1.9999	-309.971	4198.6777	1.3745	514.1893	1.0378	388.9526	0.64917	0.010294	-0.013302	1277.166	1.3041	2369.7988	1.0751	1048946.25	1.047	5685.6406	0.80486	395.2948	-0.39504	319.6701	-0.35612	0.010018	-0.004254	0.34053	11680171	0.29924
022	2019-08-28t1744	1567032458.02	adult	49.8899	1.9999	-305.9711	4126.3804	1.2957	548.104	1.4001	422.5498	1.0753	0.010309	0.0019014	1313.0477	1.3305	2724.4984	1.6577	1116487.875	1.3985	4610.2388	0.011521	410.7207	-0.16458	350.2598	0.12104	0.010012	-0.0087214	-0.11111	13045311	0.52829
022	2019-08-28t2144	1567046859.25	adult	53.8903	6.0003	-301.9708	4382.521	1.481	525.1478	0.96857	389.8877	0.53006	0.010279	-0.027655	1394.7313	1.6	2091.2867	0.51601	1072877	0.98862	4382.521	-0.21224	338.7734	-1.278	286.6259	-1.0965	0.010008	-0.011619	-0.90265	12389282	-0.0036902
022	2019-08-29t0144	1567061259.1	adult	57.8902	10.0002	-297.9708	2982.6121	0.326	507.599	0.60783	392.1792	0.49568	0.010335	0.027418	1208.717	0.48147	2096.3479	0.48701	1031441.1875	0.5883	6838.1436	1.326	441.0869	0.33602	384.4394	0.65393	0.010002	-0.016419	0.35867	17507620	1.616
022	2019-08-29t0544	1567075659.94	adult	61.8905	14.0004	-293.9706	2220.0559	-0.32157	480.7163	0.10856	350.3896	-0.20839	0.010299	-0.0072716	1231.6547	0.46549	1718.928	-0.21891	980180.5625	0.1134	3865.7607	-0.69141	365.0833	-0.92706	321.7589	-0.61145	0.010008	-0.0089114	-0.54147	15138181	0.46236
022	2019-08-29t0944	1567090058.93	adult	65.8902	18.0002	-289.9709	3432.2385	0.64212	479.0755	-0.033818	348.6822	-0.31387	0.010294	-0.011995	1302.3298	0.68892	2453.7215	1.0479	977314.0625	-0.025711	4737.4902	-0.19731	424.4048	0.088974	383.373	0.54691	0.010019	0.0029479	-0.24999	16985954	0.85883
022	2019-08-29t1344	1567104459.34	adult	69.8903	22.0003	-285.9708	2520.7449	-0.13317	492.3088	0.039199	359.6084	-0.22469	0.010294	-0.011762	1271.3888	0.4109	1959.2775	0.12852	1004309.875	0.047448	5171.1562	0.010073	381.4868	-0.6983	329.4466	-0.63394	0.010022	0.0063997	0.22985	16216243	0.3188
022	2019-08-29t1744	1567118859.13	adult	73.8902	26.0002	-281.9708	2283.1199	-0.35918	510.4396	0.18862	390.1924	0.18018	0.010289	-0.016534	1127.9766	-0.3956	1587.3675	-0.58056	1041807.3125	0.20078	7971.8281	1.7102	433.3876	0.30303	382.5318	0.43775	0.010015	0.00061445	0.2139	19257144	1.1328
022	2019-08-29t2144	1567133259.69	adult	77.8904	30.0004	-277.9707	3487.9722	0.61492	545.2797	0.60768	386.9045	0.065946	0.010304	-0.0015104	1443.1402	1.0148	2144.4693	0.38694	1111280.125	0.60873	7435.4961	1.2843	425.7202	0.15076	384.4925	0.4297	0.010021	0.0076744	-1.6095	18649524	0.69941
022	2019-08-30t0144	1567147659.85	adult	81.8904	34.0004	-273.9706	3923.6973	0.95677	544.6682	0.52482	411.5724	0.41039	0.010294	-0.011406	1272.1191	0.13494	2397.0813	0.81846	1111123	0.53383	4383.7402	-0.65775	456.2248	0.75397	423.1284	1.2695	0.0099998	-0.013358	-1.222	21123662	1.3574
022	2019-08-30t0544	1567162060.12	adult	85.8905	38.0005	-269.9706	4087.4883	1.0734	534.0965	0.29921	373.5903	-0.26189	0.010319	0.013552	1399.1324	0.68333	2907.8415	1.7322	1086886.375	0.28825	7130.9077	0.88139	395.661	-0.63148	360.7632	-0.30762	0.01002	0.0074177	-0.17714	18913784	0.43731
022	2019-08-30t0944	1567176460.28	adult	89.8906	42.0005	-265.9705	3379.7124	0.46208	512.9994	-0.084196	356.8067	-0.5942	0.010294	-0.011329	1392.1124	0.61168	2608.234	1.1681	1046518.8125	-0.075429	7861.9028	1.1789	410.6726	-0.41166	358.8982	-0.4725	0.010016	0.0030389	0.69843	19599350	0.51425
022	2019-08-30t1344	1567190860.67	adult	93.8907	46.0006	-261.9704	2009.6826	-0.70268	539.6086	0.2732	428.5923	0.54566	0.010314	0.0086175	1206.9012	-0.29123	1661.4798	-0.60091	1098643.25	0.26593	6674.0176	0.41234	402.5114	-0.72345	356.176	-0.67129	0.010019	0.0061537	0.416	19806778	0.44182
022	2019-08-30t1744	1567205263.53	adult	97.8915	50.0014	-257.9696	2436.3069	-0.3623	597.8766	1.1425	463.7829	1.0897	0.010294	-0.01129	1385.3835	0.54536	1838.2126	-0.2886	1219668.25	1.1523	8477.2275	1.2633	454.9112	0.34078	406.691	0.49499	0.010007	-0.0053419	0.16856	22411202	1.1662
022	2019-08-30t2144	1567219661.48	adult	101.8909	54.0009	-253.9702	3513.0693	0.52974	560.7528	0.53184	381.8459	-0.32805	0.010299	-0.0063178	1627.2842	1.7052	2913.9619	1.7305	1143375	0.53702	7466.375	0.63708	411.6304	-0.80056	362.7883	-0.77661	0.01002	0.0071927	0.82591	20376938	0.3767
022	2019-08-31t0144	1567234061.72	adult	105.891	58.0009	-249.9701	2339.9727	-0.47128	462.5715	-1.0511	328.4006	-1.2781	0.010299	-0.0063365	1259.6203	-0.043956	1958.1404	-0.076839	943183.3125	-1.046	7664.2681	0.64953	449.7139	-0.055784	393.5511	-0.097422	0.010014	0.0020887	0.10671	21150944	0.51327
022	2019-08-31t0544	1567248460.72	adult	109.8907	62.0007	-245.9704	2911.4409	0.0044854	585.2159	0.8849	460.7695	0.93391	0.010324	0.018573	1341.1802	0.36822	2113.5013	0.22188	1190329.25	0.86726	10691.8701	2.0339	460.805	0.062872	414.8711	0.3505	0.010011	-0.0013309	-0.50486	22600642	0.86988
022	2019-08-31t0944	1567262861.46	adult	113.8909	66.0009	-241.9702	2726.0098	-0.16031	467.9046	-1.0158	328.4492	-1.3736	0.010324	0.018539	1218.362	-0.20546	2159.3486	0.31715	951717.875	-1.029	10041.1406	1.6317	454.1652	-0.23909	398.3429	-0.2243	0.010005	-0.0069489	-0.26835	21198162	0.32194
022	2019-08-31t1344	1567277261.65	adult	117.8909	70.0009	-237.9701	3695.0002	0.67352	500.9583	-0.49652	365.7913	-0.77108	0.010345	0.038545	1303.0419	0.23619	2664.7273	1.3147	1016945.375	-0.52707	16121.0479	4.3878	470.8609	0.020277	408.0726	-0.080251	0.010012	-0.00074345	-0.0036685	21258430	0.24795
022	2019-08-31t1744	1567291661.27	adult	121.8908	74.0008	-233.9702	2884.4102	-0.027777	495.7929	-0.59221	371.594	-0.70837	0.010289	-0.016404	1149.5938	-0.49172	1992.2296	0.01147	1011913.3125	-0.5788	7459.9258	0.31384	419.9753	-1.3513	363.3688	-1.455	0.010015	0.0032949	-0.49913	20882430	0.043469
022	2019-08-31t2144	1567306062.01	adult	125.891	78.001	-229.97	3308.5173	0.3465	508.2766	-0.39705	369.7402	-0.778	0.010299	-0.0064854	1413.9049	0.85087	2529.3509	1.0868	1036376.0625	-0.39153	11084.5186	1.928	473.5224	-0.18322	406.125	-0.37265	0.010009	-0.0033406	1.1457	22188784	0.36708
022	2019-09-01t0144	1567320488.31	adult	129.8984	82.0083	-225.9627	1977.6183	-0.82574	461.9797	-1.1682	373.2724	-0.75172	0.010299	-0.0065141	1037.9512	-0.99047	1352.0404	-1.2356	941976.625	-1.1626	7710.8843	0.36689	420.4025	-1.6042	361.7194	-1.7456	0.010002	-0.0096686	-0.77556	21813844	0.17265
022	2019-09-01t0544	1567334886	adult	133.8977	86.0077	-221.9634	3755.0796	0.76101	534.3238	0.017264	415.7326	-0.032232	0.010319	0.013396	1150.525	-0.39863	2213.7999	0.49452	1087348.875	0.0055645	10229.0938	1.4797	471.8468	-0.46039	406.5996	-0.57405	0.010016	0.0037422	0.34984	22330620	0.25707
022	2019-09-01t0944	1567349282.2	adult	137.8967	90.0066	-217.9644	2647.5256	-0.22183	537.2457	0.058252	415.627	-0.06567	0.010294	-0.011545	1337.764	0.56281	2228.1163	0.54122	1095981.25	0.068207	12897.3818	2.6576	493.8573	-0.02477	432.0621	0.058651	0.010018	0.0058935	-0.13527	24254814	0.76828
022	2019-09-01t1344	1567363674.41	adult	141.8945	94.0045	-213.9666	4673.0518	1.6276	625.7809	1.5089	476.7921	0.99976	0.010324	0.018355	1473.1804	1.2587	2780.7004	1.6653	1272838.5	1.4891	6624.0171	-0.15006	514.5373	0.3859	447.0537	0.40077	0.010013	0.0010984	0.053313	23998020	0.6197
022	2019-09-01t1744	1567378062.68	adult	145.8912	98.0012	-209.9699	5397.3369	2.3161	588.7667	0.88763	431.2076	0.15059	0.010294	-0.011544	1451.5449	1.1712	2879.374	1.8825	1201084.125	0.89775	11635.8662	2.0802	492.482	-0.23148	420.5232	-0.43791	0.010008	-0.0032372	0.26469	23766690	0.48461
022	2019-09-01t2144	1567392462.88	adult	149.8913	102.0013	-205.9698	3091.1045	0.21806	516.2604	-0.31818	405.6821	-0.34242	0.010299	-0.0065371	1099.0962	-0.54034	1853.6471	-0.15179	1052654.875	-0.31252	10642.0479	1.639	479.5585	-0.61538	410.426	-0.80006	0.010014	0.0022868	0.28606	23273932	0.28015
022	2019-09-02t0144	1567406864.18	adult	153.8916	106.0016	-201.9694	4157.2905	1.2254	584.5654	0.78861	466.8763	0.72418	0.010294	-0.011462	1195.4789	-0.046805	2029.5613	0.22014	1192513.375	0.79832	10807.209	1.7166	501.8305	-0.1532	436.2336	-0.14206	0.010011	-0.00073574	0.14696	24662962	0.61515
022	2019-09-02t0544	1567421263.04	adult	157.8913	110.0013	-197.9698	3060.7949	0.22512	574.3367	0.60334	461.6397	0.59302	0.010304	-0.0014485	1147.528	-0.26019	1783.8951	-0.25287	1170498.25	0.60364	10681.8574	1.6679	510.7932	-0.0088282	439.2596	-0.12908	0.010005	-0.0069064	0.412	24404166	0.48307
022	2019-09-02t0944	1567435663.62	adult	161.8915	114.0015	-193.9696	2558.4993	-0.22831	528.121	-0.17013	417.6236	-0.23232	0.010294	-0.011331	1160.096	-0.1801	1738.2092	-0.32503	1077366.75	-0.16044	6803.5107	-0.049422	517.9892	0.093605	448.5071	0.055473	0.010017	0.0050448	6.5259e-05	25649270	0.76321
022	2019-09-02t1344	1567450064.31	adult	165.8917	118.0017	-189.9694	4071.4375	1.2105	562.9989	0.38056	447.7526	0.27042	0.010289	-0.016236	1193.7068	-0.00060895	2144.1555	0.50136	1149080.75	0.39433	11246.3096	1.9442	488.9424	-0.61996	426.162	-0.61115	0.010015	0.0034313	-0.4311	23580224	0.15876
022	2019-09-02t1744	1567464464.46	adult	169.8917	122.0017	-185.9694	3497.0583	0.68383	566.3489	0.41612	425.6483	-0.1594	0.010304	-0.0012561	1371.0159	0.8593	2121.5117	0.46943	1154219	0.41627	13090.5986	2.7878	524.6196	0.12042	458.9353	0.19311	0.010003	-0.0089648	0.010522	24912612	0.45841
022	2019-09-02t2144	1567478863.9	adult	173.8916	126.0015	-181.9695	4238.9917	1.3938	603.2079	0.99422	470.4578	0.60544	0.010289	-0.016113	1257.0807	0.33096	2194.8257	0.62534	1231147.25	1.0078	8558.6758	0.78103	508.3229	-0.2865	444.6162	-0.24323	0.010008	-0.0037132	-0.39911	25294146	0.50623
022	2019-09-03t0144	1567493264.87	adult	177.8918	130.0018	-177.9692	3346.8101	0.56217	558.6123	0.2531	433.8001	-0.085907	0.010304	-0.0011225	1318.2712	0.62823	2472.195	1.1781	1138451.875	0.25347	10615.8789	1.7235	495.1641	-0.61171	436.2151	-0.51755	0.01	-0.011418	-0.64416	24757216	0.32635
022	2019-09-03t0544	1567507665.03	adult	181.8919	134.0019	-173.9692	3401.8323	0.62205	544.6553	0.0057991	407.0087	-0.60806	0.010294	-0.010996	1386.131	0.94836	2442.9675	1.1287	1111096.75	0.015166	11490.6064	2.1349	508.4707	-0.38463	446.4256	-0.32339	0.010018	0.0061142	-0.42801	24819472	0.29819
022	2019-09-03t0944	1567522064.53	adult	185.8917	138.0017	-169.9693	2374.2437	-0.34109	533.208	-0.20048	414.5371	-0.51131	0.010319	0.014004	1170.7628	-0.030275	1953.0198	0.18695	1085078.25	-0.21231	9048.6416	1.0547	491.5886	-0.7653	437.0894	-0.60648	0.010002	-0.0098022	-0.21652	24868976	0.26859
022	2019-09-03t1344	1567536465.3	adult	189.892	142.0019	-165.9691	4229.1738	1.422	577.8754	0.50527	451.5185	0.12085	0.010284	-0.020766	1260.5622	0.39021	2146.3485	0.57201	1180021.5	0.52366	11161.7432	2.0212	531.2034	-0.03593	469.1598	0.10002	0.010006	-0.0057745	-0.57453	26224978	0.53958
022	2019-09-03t1744	1567550865.95	adult	193.8921	146.0021	-161.9689	2758.6182	0.03555	613.7488	1.072	515.5321	1.2532	0.010289	-0.015757	1162.6201	-0.039149	1775.9176	-0.13163	1252661.25	1.0859	9518.5869	1.2978	546.9878	0.20731	485.5387	0.41316	0.010014	0.0020089	-0.41833	26709962	0.60429
022	2019-09-03t2144	1567565265.23	adult	197.8919	150.0019	-157.9691	4021.8948	1.2389	617.6391	1.1209	468.0662	0.35057	0.010299	-0.0058405	1517.3139	1.5636	2660.2907	1.5831	1259366.125	1.1251	8666.0078	0.92714	509.8425	-0.53548	448.5285	-0.4969	0.010003	-0.0091436	-0.14985	25484478	0.29366
022	2019-09-04t0144	1567579665.93	adult	201.8921	154.0021	-153.969	2226.1543	-0.46197	521.926	-0.46854	399.0246	-0.96009	0.010289	-0.015821	1209.2673	0.20239	1875.8031	0.084851	1065250.875	-0.45471	7967.0396	0.62324	495.9447	-0.82886	439.2561	-0.75879	0.010004	-0.008529	-0.47851	24589928	0.068507
022	2019-09-04t0544	1567594066.14	adult	205.8922	158.0022	-149.9689	3236.4934	0.50434	630.0095	1.3044	510.6048	1.0793	0.010289	-0.015852	1383.1802	0.99487	1864.9491	0.077255	1285849.25	1.3188	9873.7666	1.4942	521.1014	-0.42066	468.2386	-0.16743	0.010019	0.0064619	-0.60375	26578780	0.4641
022	2019-09-04t0944	1567608465.89	adult	209.8921	162.0021	-145.969	4396.1704	1.6159	648.7162	1.6079	471.4027	0.32043	0.010319	0.014036	1444.4583	1.2837	2871.6072	2.0318	1320137.5	1.5909	12202.4492	2.5588	520.3867	-0.47671	457.2251	-0.46545	0.010015	0.0026569	-0.54998	26708324	0.46142
022	2019-09-04t1344	1567622868.84	adult	213.8929	166.0029	-141.9681	2671.1897	-0.023079	527.6612	-0.41467	400.3017	-1.0508	0.01033	0.02406	1277.4241	0.56027	2121.7254	0.59944	1072735.25	-0.4351	10167.2168	1.6538	517.6477	-0.56626	462.8433	-0.39533	0.010019	0.0072656	-0.58941	26142244	0.3176
022	2019-09-04t1744	1567637267.82	adult	217.8927	170.0026	-137.9684	3301.761	0.58356	533.9866	-0.31981	403.284	-1.0319	0.010324	0.019086	1269.1406	0.54178	2202.5741	0.76923	1086128.75	-0.33634	8501.0645	0.91497	523.4277	-0.50839	471.237	-0.26491	0.010011	-0.0015776	-0.65133	26300672	0.32556
022	2019-09-05t0920	1567693406.29	adult	233.4867	185.5967	-122.3744	4734.8813	1.9959	647.8223	1.6079	515.7205	1.0595	0.010319	0.014101	1458.3723	1.4728	2546.6912	1.5168	1318318.375	1.5901	8927.1758	1.1722	548.2228	-0.24496	492.184	0.0083566	0.010015	0.0024307	-0.44277	27754328	0.54285
022	2019-09-05t1320	1567707814.03	adult	237.4888	189.5988	-118.3723	4778.7617	2.0523	613.0399	1.0207	480.1217	0.34138	0.010289	-0.015821	1433.2769	1.3875	2651.4565	1.7459	1251214.375	1.0352	10205.5303	1.7806	547.4943	-0.29601	490.6051	-0.071469	0.010001	-0.010997	-0.52859	27261930	0.42856
022	2019-09-05t1720	1567722215.68	adult	241.4893	193.5993	-114.3718	2686.437	0.054932	503.7464	-0.85191	378.3828	-1.7048	0.010294	-0.010895	1147.484	0.14069	1988.7244	0.45915	1027642.5625	-0.84139	11481.7256	2.392	514.1865	-0.87045	460.3561	-0.75971	0.01	-0.012223	-0.79754	25863580	0.14233
022	2019-09-05t2120	1567736618.81	adult	245.4902	197.6001	-110.3709	2876.8826	0.24837	532.757	-0.35666	404.1525	-1.2232	0.010309	0.0039963	1294.917	0.82274	2055.8527	0.61093	1085226	-0.35983	8628.8818	1.0716	536.4529	-0.54833	480.4039	-0.37855	0.010017	0.0051767	-0.54063	26775974	0.30109
022	2019-09-06t0120	1567751014.87	adult	249.4891	201.599	-106.372	5012.2583	2.321	535.293	-0.31537	399.8648	-1.3416	0.010324	0.018934	1282.6765	0.79345	2584.0748	1.6846	1088786	-0.33223	7646.916	0.62175	537.633	-0.56524	473.8106	-0.56201	0.010008	-0.0046129	-0.35397	27398316	0.4026
022	2019-09-06t0520	1567765409.63	adult	253.4876	205.5976	-102.3735	1965.8324	-0.61247	501.1447	-0.9129	388.0699	-1.6143	0.010284	-0.02095	1159.7824	0.26732	1656.6735	-0.15096	1023337.375	-0.89323	7853.9019	0.73013	514.347	-0.96596	460.2105	-0.89179	0.01001	-0.0023337	-0.60371	25845940	0.095352
022	2019-09-06t0920	1567779809.87	adult	257.4877	209.5976	-98.3734	3949.687	1.3203	607.2135	0.94063	493.1596	0.50674	0.010319	0.013861	1205.1359	0.49596	2343.4686	1.2492	1235679.5	0.92386	8963.6855	1.2676	548.7589	-0.46144	489.7429	-0.31403	0.010005	-0.0074588	-0.38595	28357116	0.54837
022	2019-09-06t1319	1567794163.61	adult	261.4748	213.5848	-94.3863	3923.4839	1.3077	622.3088	1.2112	501.5419	0.66157	0.010294	-0.011087	1357.7069	1.2103	2166.1548	0.9129	1269510	1.2201	6396.4507	0.058739	558.1495	-0.3512	505.1284	-0.035063	0.010003	-0.0096637	-0.60533	29518294	0.74581
022	2019-09-06t1719	1567808565.02	adult	265.4752	217.5852	-90.3859	3561.6555	0.96844	569.5718	0.28449	447.5267	-0.47996	0.010309	0.0038148	1281.5534	0.89306	2355.8402	1.3206	1160217.875	0.27975	14280.0928	3.8381	529.0032	-0.83436	469.0814	-0.83206	0.010018	0.0059847	-0.71046	27141038	0.29273
022	2019-09-06t1742	1567809951.51	adult	265.8604	217.9703	-90.0007	3177.0076	0.59505	553.3643	-0.0022346	421.0272	-1.0345	0.010335	0.0288	1348.1097	1.1974	2023.8969	0.64682	1124436.25	-0.030142	8975.0986	1.3022	519.6451	-0.98107	456.547	-1.098	0.010003	-0.0095336	-0.50585	26026948	0.087493
022	2019-09-06t2142	1567824356.39	adult	269.8617	221.9717	-85.9994	2743.2881	0.18375	647.4762	1.6732	536.8954	1.3683	0.010294	-0.011155	1181.9836	0.46999	1816.8231	0.24342	1320851.5	1.6812	9410.4277	1.5261	525.5983	-0.92105	474.7752	-0.75883	0.010014	0.0013358	-0.63989	28028580	0.43856
022	2019-09-07t0142	1567838751.72	adult	273.8604	225.9704	-82.0007	2497.2371	-0.045481	607.6948	0.97173	513.0093	0.85212	0.010284	-0.02112	1096.7582	0.107	1743.8224	0.11186	1240912.75	0.99134	13424.9482	3.482	537.5778	-0.77049	483.5731	-0.617	0.01001	-0.0026836	-0.90354	26638054	0.17293
022	2019-09-07t0542	1567853152.47	adult	277.8606	229.9706	-78.0005	3189.1462	0.64384	533.4294	-0.35639	424.0663	-1.0585	0.010289	-0.016191	1140.9076	0.3343	2127.3723	0.92381	1088729.5	-0.34038	8427.3252	1.0812	530.3777	-0.91033	471.32	-0.91264	0.01001	-0.0020907	-0.64226	27286342	0.27662
022	2019-09-07t0942	1567867551.55	adult	281.8604	233.9703	-74.0007
022	2019-09-07t1342	1567881952.25	adult	285.8606	237.9705	-70.0005
022	2019-09-07t1742	1567896352.24	adult	289.8606	241.9705	-66.0005
022	2019-09-07t2142	1567910752.92	adult	293.8607	245.9707	-62.0003
022	2019-09-08t0142	1567925152.84	adult	297.8607	249.9707	-58.0004
022	2019-09-08t0542	1567939552.52	adult	301.8606	253.9706	-54.0005
022	2019-09-08t0942	1567953952.46	adult	305.8606	257.9706	-50.0005
022	2019-09-08t1342	1567968357.26	adult	309.8619	261.9719	-45.9991
022	2019-09-08t1742	1567982756.9	adult	313.8618	265.9718	-41.9992
022	2019-09-08t2142	1567997159.75	adult	317.8626	269.9726	-37.9984
022	2019-09-09t0142	1568011554.21	adult	321.8611	273.9711	-34
022	2019-09-09t0542	1568025954.26	adult	325.8611	277.9711	-30
022	2019-09-09t0942	1568040353.76	adult	329.861	281.9709	-26.0001
022	2019-09-09t1342	1568054756.98	adult	333.8619	285.9718	-21.9992
022	2019-09-09t1742	1568069155.39	adult	337.8614	289.9714	-17.9997
022	2019-09-09t2142	1568083558.43	adult	341.8623	293.9722	-13.9988
022	2019-09-10t0142	1568097954.4	adult	345.8612	297.9711	-9.9999
022	2019-09-10t0542	1568112355.02	adult	349.8613	301.9713	-5.9998
022	2019-09-10t0942	1568126754.23	adult	353.8611	305.9711	-2
022	2019-09-10t1342	1568141154.08	dead	357.8611	309.971	2
023	2019-08-26t1357	1566846057.21	egg	-1.8893	-53.7795	-253.3779
023	2019-08-26t1744	1566859660.44	larva	1.8893	-50.0008	-249.5992
023	2019-08-26t2144	1566874062.77	larva	5.89	-46.0002	-245.5986
023	2019-08-27t0144	1566888461.73	larva	9.8897	-42.0005	-241.5989
023	2019-08-27t0544	1566902861.97	larva	13.8898	-38.0004	-237.5988
023	2019-08-27t0944	1566917261.22	larva	17.8896	-34.0006	-233.599
023	2019-08-27t1344	1566931662.56	larva	21.8899	-30.0002	-229.5986
023	2019-08-27t1744	1566946063.76	larva	25.8903	-25.9999	-225.5983
023	2019-08-27t2144	1566960462.88	larva	29.89	-22.0002	-221.5985
023	2019-08-28t0144	1566974863.05	larva	33.8901	-18.0001	-217.5985	2609.1458	0.18796	354.7788	-0.79073	258.9616	-0.97381	0.010294	-0.014151	941.0721	-0.12846	2141.2524	0.79115	723748.75	-0.78394	2609.1458	-1.056	290.5852	-1.7746	246.2602	-1.3489	0.01003	0.0041196	-1.7315	3621563.5	-1.9914
023	2019-08-28t0544	1566989262.96	larva	37.89	-14.0001	-213.5985	3927.0884	1.2007	511.0238	1.2168	394.7254	0.85942	0.010314	0.0060605	1111.6909	0.71401	2544.7067	1.4468	1040444.4375	1.2126	4267.2871	-0.0046273	510.3094	1.1478	386.4898	0.84997	0.01001	-0.014317	-0.2001	9227415	-0.056764
023	2019-08-28t0944	1567003663.63	larva	41.8902	-9.9999	-209.5983	5719.3496	2.6013	540.1141	1.5056	402.4169	0.9063	0.010335	0.026341	1309.5957	1.6661	2495.461	1.3277	1097511.75	1.4862	6065.6377	1.1358	497.8623	1.0318	347.0654	0.16323	0.010012	-0.011005	0.74858	9099927	-0.40659
023	2019-08-28t1344	1567018063.47	larva	45.8902	-6	-205.5984	5530.5098	2.437	527.0684	1.2163	409.4944	0.94634	0.010294	-0.013302	1103.2482	0.34577	2863.5857	1.9315	1075219.5	1.2257	6747.3896	1.5166	514.4928	1.325	402.7673	1.0749	0.010004	-0.017726	1.0975	11262762	0.13855
023	2019-08-28t1744	1567032462.84	larva	49.89	-2.0002	-201.5985	1219.3008	-1.036	400.0597	-0.66793	320.4289	-0.41975	0.010324	0.016878	910.6065	-0.83497	1092.9314	-1.186	813721.5	-0.67724	4118.5913	-0.31608	455.4665	0.50507	387.1771	0.77578	0.01002	-0.0006536	-0.13499	11136612	-0.19676
023	2019-08-28t2144	1567046864.06	adult	53.8903	2.0002	-197.5982	3013.8191	0.37734	509.3217	0.74575	416.3314	0.92183	0.010294	-0.012765	1057.5569	-0.17456	2164.7089	0.64462	1039016.375	0.75465	3889.7236	-0.53819	447.266	0.40922	389.9574	0.79308	0.010012	-0.0073348	-0.098209	13178244	0.29203
023	2019-08-29t0144	1567061263.95	adult	57.8903	6.0001	-193.5982	3021.1714	0.35725	495.7924	0.44026	386.9677	0.41755	0.010294	-0.012503	1173.3139	0.29897	2232.946	0.72755	1011416.5625	0.44883	5731.4268	0.60024	435.4384	0.24451	372.2237	0.42329	0.010029	0.010194	0.33328	13981056	0.31194
023	2019-08-29t0544	1567075664.75	adult	61.8905	10.0004	-189.598	1564.9371	-0.85544	481.4351	0.11884	411.3944	0.71721	0.010294	-0.012245	955.9675	-0.92801	1355.2287	-0.86283	982127.5	0.12707	3776.0259	-0.74969	433.4062	0.22945	384.1249	0.60641	0.010003	-0.014797	-0.27809	15295337	0.51967
023	2019-08-29t0944	1567090063.66	adult	65.8902	14.0001	-185.5983	1891.7107	-0.62015	517.8124	0.52504	408.6592	0.60733	0.010304	-0.0020439	1176.0789	0.062498	1611.2513	-0.4519	1055301.75	0.52644	3680.0376	-0.87716	376.5255	-0.76089	328.82	-0.55727	0.010014	-0.0023262	-0.73619	14024820	-0.20598
023	2019-08-29t1344	1567104464.15	adult	69.8904	18.0002	-181.5982	2724.1567	0.034439	469.7682	-0.28876	356.7411	-0.2693	0.010335	0.02816	1111.7711	-0.36738	1922.5517	0.06278	954569	-0.3077	3766.6958	-0.88358	377.5544	-0.7718	333.77	-0.54298	0.010011	-0.0040823	-0.63451	14217945	-0.38965
023	2019-08-29t1744	1567118864.02	adult	73.8903	22.0002	-177.5982	2774.6741	0.048105	522.4761	0.3653	396.8322	0.28495	0.010299	-0.0065923	1290.6968	0.38534	2184.845	0.4944	1065328.75	0.3702	4146.2959	-0.69928	426.5491	0.16796	373.5348	0.24025	0.010007	-0.0072393	0.6932	15856535	-0.056077
023	2019-08-29t2144	1567133264.58	adult	77.8905	26.0003	-173.5981	1039.4109	-1.4223	426.4764	-1.1546	348.3807	-0.55093	0.010324	0.018451	820.2071	-1.9463	959.5293	-1.7561	867453.0625	-1.1659	4149.894	-0.74682	390.0013	-0.5872	354.1427	-0.2636	0.010013	-0.00015155	-0.57683	16591823	-0.010232
023	2019-08-30t0144	1567147664.68	adult	81.8905	30.0003	-169.598	1498.3083	-1.0668	465.4127	-0.66456	350.8071	-0.57539	0.010294	-0.011406	1157.066	-0.40988	1379.1288	-1.0338	949441.8125	-0.65659	3842.6494	-0.98262	392.6949	-0.60149	343.0601	-0.62084	0.010022	0.0084181	-0.5423	16927900	-0.071999
023	2019-08-30t0544	1567162064.96	adult	85.8906	34.0004	-165.598	1435.8594	-1.1424	446.9711	-1.0234	340.626	-0.80255	0.010304	-0.0014111	1056.8828	-0.93549	1293.3455	-1.2247	910927.0625	-1.0222	3361.9536	-1.3079	376.6322	-1.048	329.1115	-1.0764	0.010005	-0.0083486	-1.0798	15849058	-0.5957
023	2019-08-30t0944	1567176465.11	adult	89.8906	38.0005	-161.5979	2230.894	-0.4986	603.9053	1.3107	453.7111	1.0082	0.010319	0.013585	1426.8663	0.77619	2027.1205	0.096578	1228947.375	1.2977	6327.8037	0.31852	435.0446	0.13251	391.462	0.33709	0.010014	0.0010608	0.32795	19637044	0.52683
023	2019-08-30t1344	1567190865.5	adult	93.8907	42.0006	-157.5978	3358.7192	0.42657	550.4695	0.44149	410.2309	0.24013	0.010314	0.0086175	1315.4002	0.22349	2086.8102	0.18904	1120755.875	0.434	6499.8774	0.31804	429.3857	-0.11366	388.0985	0.13811	0.010009	-0.0033977	-0.084555	19733708	0.41764
023	2019-08-30t1744	1567205268.49	adult	97.8916	46.0014	-153.597	2084.3809	-0.65755	576.0108	0.80063	428.4417	0.49832	0.010324	0.018623	1347.9671	0.36721	1661.3352	-0.61962	1171606	0.7837	2789.6274	-1.7155	433.4012	-0.15394	394.5693	0.18217	0.010013	0.00074374	-1.199	18395282	-0.15164
023	2019-08-30t2144	1567219666.37	adult	101.891	50.0008	-149.5976	1554.0535	-1.1199	478.0251	-0.77265	363.4971	-0.63699	0.010304	-0.0013397	1114.6906	-0.74703	1412.1385	-1.1032	974215.25	-0.77133	4666.4204	-0.7851	394.7619	-1.1931	348.0772	-1.1626	0.010019	0.006248	-0.80319	18204052	-0.33038
023	2019-08-31t0144	1567234066.61	adult	105.8911	54.0009	-145.5975	2948.5366	0.043921	592.5266	1.0142	444.5261	0.69027	0.010294	-0.01131	1506.3046	1.1431	2085.4079	0.16538	1208754.125	1.0241	5651.3818	-0.34531	465.0761	0.30538	412.2245	0.4005	0.010017	0.0051038	0.08208	18895576	-0.21414
023	2019-08-31t0544	1567248465.59	adult	109.8908	58.0006	-141.5978	4206.2139	1.108	532.9763	0.048327	381.1647	-0.42569	0.010319	0.013575	1439.0511	0.84229	2502.6034	0.96921	1084606.75	0.036844	6762.3574	0.13768	437.5274	-0.48941	383.7295	-0.49256	0.010008	-0.004714	-0.023011	18362152	-0.48535
023	2019-08-31t0944	1567262866.38	adult	113.891	62.0008	-137.5976	3232.0149	0.27407	569.5763	0.62452	439.8867	0.54559	0.010299	-0.0063999	1403.8226	0.69921	2052.1773	0.1095	1161366.125	0.62989	5667.5786	-0.43683	483.0814	0.45274	416.7069	0.27971	0.010012	-0.00063279	0.43063	19445476	-0.23374
023	2019-08-31t1344	1567277266.54	adult	117.891	66.0009	-133.5975	3046.4937	0.11274	502.8566	-0.46567	384.2583	-0.45033	0.010319	0.013507	1218.5511	-0.17901	2349.8274	0.69956	1023313.125	-0.47632	6735.4614	0.020423	464.3902	-0.13574	391.0205	-0.55393	0.010006	-0.0064315	1.4404	18332732	-0.67201
023	2019-08-31t1744	1567291666.12	adult	121.8909	70.0007	-129.5976	5112.1401	1.9134	530.3408	-0.027074	385.7865	-0.45999	0.010304	-0.0014844	1397.964	0.73733	2484.8288	0.98071	1080834.5	-0.025864	5112.1401	-0.7647	493.037	0.4215	421.8981	0.18693	0.010012	-5.2962e-05	0.52442	19500600	-0.38769
023	2019-08-31t2144	1567306066.91	adult	125.8911	74.001	-125.5974	3042.5796	0.11287	523.831	-0.14136	414.5268	0.010682	0.010309	0.0034755	1167.7698	-0.37325	2107.7675	0.25228	1067043.75	-0.14429	7941.6567	0.49842	481.5298	0.01192	401.4758	-0.50403	0.010026	0.014184	1.8395	17769896	-1.0017
023	2019-09-01t0144	1567320493.75	adult	129.8986	78.0084	-121.59	2238.4165	-0.59473	466.3439	-1.0963	351.9538	-1.129	0.010279	-0.026377	1298.5267	0.30844	1870.9118	-0.20392	952740.5	-1.0756	7774.3721	0.39555	493.7672	0.18784	419.6954	-0.098425	0.010019	0.0068259	1.0703	19417890	-0.56424
023	2019-09-01t0544	1567334891.63	adult	133.898	82.0078	-117.5905	3507.6951	0.54004	527.6001	-0.09366	418.0977	0.0098025	0.010304	-0.0015672	1186.7026	-0.21836	2496.1905	1.0576	1075249	-0.092333	8098.3164	0.523	505.1587	0.35345	417.5624	-0.26135	0.010001	-0.011365	2.5148	19447600	-0.62238
023	2019-09-01t0944	1567349287.91	adult	137.897	86.0068	-113.5916	3541.3862	0.58348	518.578	-0.24962	399.2174	-0.35866	0.010294	-0.011545	1286.3426	0.30723	2498.5822	1.0815	1057899.125	-0.2398	7852.4575	0.40208	471.8303	-0.56179	390.4756	-1.1303	0.010016	0.0045384	0.58602	18748176	-0.89407
023	2019-09-01t1344	1567363679.73	adult	141.8947	90.0045	-109.5939	2994.5337	0.10222	505.3768	-0.47512	409.3776	-0.20932	0.010299	-0.0065837	1115.0515	-0.51405	2112.1717	0.32842	1030463.3125	-0.46944	8582.9492	0.72311	481.5661	-0.41456	401.6983	-0.89606	0.01001	-0.0021102	0.68935	18955404	-0.88272
023	2019-09-01t1744	1567378067.67	adult	145.8913	94.0012	-105.5972	2132.1824	-0.67514	432.8221	-1.6792	323.1744	-1.7929	0.010289	-0.016512	1147.3766	-0.32744	1712.0237	-0.45366	883389.875	-1.6662	8233.9258	0.56661	505.0394	0.071486	413.7021	-0.6325	0.010011	-0.00099894	1.2856	18817768	-0.9666
023	2019-09-01t2144	1567392467.93	adult	149.8914	98.0012	-101.5971	2769.3948	-0.0788	467.9636	-1.1121	360.4592	-1.1568	0.010335	0.028412	1208.3825	-0.0044475	2187.8193	0.51755	950901.9375	-1.1325	8897.0947	0.86327	522.8586	0.4208	437.0594	-0.043815	0.010001	-0.010944	1.4502	20285344	-0.57959
023	2019-09-02t0144	1567406869.13	adult	153.8918	102.0016	-97.5968	3172.2468	0.31032	507.2278	-0.48055	414.912	-0.21081	0.010314	0.0084597	1113.2389	-0.44818	2099.4997	0.36036	1032715.6875	-0.48703	8549.8633	0.71299	534.3015	0.616	432.7627	-0.23986	0.010003	-0.0091537	2.1094	20832414	-0.4636
023	2019-09-02t0544	1567421268.04	adult	157.8914	106.0013	-93.5971	3783.3892	0.90041	510.8949	-0.43558	418.0898	-0.18883	0.010304	-0.0014485	1105.9476	-0.46214	2341.9337	0.86562	1041203.875	-0.43395	7199.2026	0.11837	560.3088	1.148	437.3197	-0.18306	0.010008	-0.0037372	3.0687	21050804	-0.44081
023	2019-09-02t0944	1567435668.59	adult	161.8916	110.0014	-89.597	3753.281	0.89333	506.5625	-0.52225	420.807	-0.17534	0.010309	0.0036035	1071.3099	-0.60884	2067.6047	0.33351	1031867.75	-0.52454	3753.281	-1.408	549.1779	0.80909	454.0968	0.20814	0.010023	0.010796	1.1612	19999960	-0.75901
023	2019-09-02t1344	1567450069.24	adult	165.8918	114.0016	-85.5968	1674.9662	-1.0451	421.0625	-1.9302	349.4241	-1.4851	0.010299	-0.0062941	961.8174	-1.1125	1461.6342	-0.85683	858546.375	-1.9228	7897.7183	0.45002	541.1805	0.55293	440.9708	-0.21534	0.010016	0.004727	2.4207	20747236	-0.58769
023	2019-09-02t1744	1567464469.52	adult	169.8919	118.0017	-81.5967	2553.6099	-0.20524	425.8689	-1.8631	343.2122	-1.6293	0.010319	0.013708	915.2169	-1.3078	1737.7928	-0.28964	866643.25	-1.8693	9741.8232	1.2901	533.6008	0.31745	446.9498	-0.1204	0.010024	0.012622	1.2665	18417764	-1.2151
023	2019-09-02t2144	1567478868.87	adult	173.8917	122.0015	-77.5969	3169.7141	0.38585	534.4655	-0.11879	456.098	0.34892	0.010299	-0.0061717	1009.8571	-0.83303	2030.8311	0.30305	1089775.125	-0.11355	11236.2227	1.9812	590.1657	1.465	459.0263	0.12622	0.010022	0.01067	3.6744	20786226	-0.62741
023	2019-09-03t0144	1567493269.93	adult	177.892	126.0018	-73.5966	3131.8181	0.35934	509.3456	-0.54452	425.2466	-0.23932	0.010319	0.013841	980.3546	-0.94644	2245.47	0.73494	1036518.375	-0.55506	8813.2148	0.9144	575.2852	1.0618	460.353	0.090567	0.010011	-0.0013191	2.363	18619680	-1.1805
023	2019-09-03t0544	1567507670.02	adult	181.892	130.0018	-69.5966	2707.4395	-0.034014	478.6296	-1.0659	421.5206	-0.34623	0.010319	0.013919	879.1496	-1.3895	1679.721	-0.35697	974011.1875	-1.0751	8732.2725	0.89601	564.7319	0.75853	447.0181	-0.30879	0.010017	0.0046249	2.2171	18097964	-1.3117
023	2019-09-03t0944	1567522069.51	adult	185.8919	134.0017	-65.5967	1861.5098	-0.82608	394.0164	-2.462	324.0849	-2.1492	0.010284	-0.020843	823.45	-1.6168	1343.9484	-0.99387	804581.5625	-2.4456	9376.416	1.202	577.7602	0.94222	457.0803	-0.12402	0.010014	0.001716	2.6143	17712972	-1.407
023	2019-09-03t1344	1567536470.29	adult	189.8921	138.0019	-61.5965	5493.7485	2.6194	498.8171	-0.78213	407.1676	-0.68571	0.010299	-0.0058603	975.7682	-0.89961	2509.1273	1.273	1017088.125	-0.77657	11070.1182	1.98	603.4	1.3583	468.1361	0.075856	0.010015	0.0026785	3.4931	18015110	-1.339
023	2019-09-03t1744	1567550870.97	adult	193.8923	142.0021	-57.5963	8343.9248	5.3296	856.1831	5.0336	510.6746	1.1644	0.010289	-0.015757	2205.2334	4.6482	6359.8773	8.7039	1747469.75	5.0485	9734.2666	1.3949	629.9738	1.7697	484.6998	0.39378	0.010023	0.010505	3.4122	17536580	-1.4483
023	2019-09-03t2144	1567565270.2	adult	197.892	146.0019	-53.5965	2766.6694	0.047575	515.5475	-0.55435	449.3876	0.0070381	0.010294	-0.010814	955.6377	-0.9487	2030.3142	0.37015	1051716.875	-0.54479	8596.8018	0.89593	599.248	1.1091	471.8187	0.031904	0.010016	0.0041076	2.5272	18426876	-1.2533
023	2019-09-04t0144	1567579671.01	adult	201.8923	150.0021	-49.5963	2864.5344	0.14492	489.1082	-1.0092	426.8025	-0.44616	0.010299	-0.005879	946.8719	-0.96711	1625.877	-0.3962	997291.6875	-1.0034	10485.0127	1.7602	609.4788	1.218	475.8247	0.059997	0.010033	0.021041	3.7103	17980842	-1.3525
023	2019-09-04t0544	1567594071.17	adult	205.8923	154.0021	-45.5962	2196.6333	-0.4861	465.5652	-1.4157	425.4387	-0.50644	0.010299	-0.0059104	799.808	-1.6002	1298.7473	-1.0137	949287.375	-1.4096	9553.0596	1.3494	611.1746	1.1771	474.9357	-0.018854	0.01	-0.01181	3.9679	17845686	-1.381
023	2019-09-04t0944	1567608470.89	adult	209.8922	158.0021	-41.5963	2531.9004	-0.16141	461.6437	-1.4982	407.5923	-0.87579	0.010294	-0.010879	808.3628	-1.5392	1506.3348	-0.60073	941753.1875	-1.4883	13075.6689	2.9534	628.6628	1.4155	483.456	0.1116	0.010012	-0.00055666	3.4469	17896144	-1.3704
023	2019-09-04t1344	1567622873.97	adult	213.8931	162.0029	-37.5955	2566.8413	-0.12256	487.5428	-1.0832	436.1266	-0.3741	0.010324	0.019057	855.6039	-1.3068	1563.2658	-0.47797	991661.9375	-1.0973	11647.918	2.3238	643.6152	1.6052	495.5518	0.31885	0.010002	-0.0099468	3.6293	17695556	-1.4126
023	2019-09-04t1744	1567637272.97	adult	217.8928	166.0026	-33.5957	2346.5134	-0.32664	464.9866	-1.4736	422.9695	-0.657	0.010294	-0.010827	817.6181	-1.4513	1422.3415	-0.7372	948572.625	-1.4638	11803.9922	2.4136	653.6016	1.7075	493.7469	0.22342	0.010005	-0.0076085	4.019	17377958	-1.4787
023	2019-09-05t0920	1567693411.34	adult	233.4868	181.5966	-18.0017	2049.9058	-0.57418	467.8386	-1.4513	431.015	-0.6023	0.010304	-0.00086258	775.9457	-1.554	1238.5684	-1.0476	953455	-1.4487	14477.7695	3.7451	654.1373	1.4907	503.1744	0.24347	0.010039	0.026347	3.7006	16290636	-1.6976
023	2019-09-05t1320	1567707819.32	adult	237.489	185.5989	-13.9995	4217.9937	1.5143	488.0246	-1.115	444.4093	-0.36453	0.010319	0.014062	744.6236	-1.6733	1476.7648	-0.56706	993130	-1.1249	14473.3613	3.7667	666.7772	1.6407	509.8217	0.33811	0.010015	0.0026712	3.6404	16578082	-1.6411
023	2019-09-05t1720	1567722220.93	adult	241.4895	189.5993	-9.9991	2324.8591	-0.29273	481.0956	-1.2408	439.9919	-0.4779	0.010319	0.01402	845.0582	-1.2066	1367.9267	-0.76867	979029.625	-1.2503	10488.7188	1.9281	693.489	2.0151	517.234	0.44843	0.010032	0.02019	5.1288	16036932	-1.7448
023	2019-09-05t2120	1567736624.38	adult	245.4904	193.6003	-5.9981	2309.1482	-0.29873	492.0659	-1.0589	453.3821	-0.23557	0.010294	-0.010938	783.4966	-1.4613	1359.8805	-0.7719	1003814.5	-1.0481	14386.8867	3.7712	695.1015	1.9831	522.9301	0.52185	0.010019	0.0071223	3.075	14707653	-1.9969
023	2019-09-06t0120	1567751020.18	adult	249.4893	197.5991	-1.9993	2849.3228	0.23215	490.6968	-1.0889	450.1305	-0.32575	0.010289	-0.015948	793.6171	-1.3964	1332.932	-0.81293	1001512.25	-1.0737	22497.3984	7.61	723.5425	2.377	522.868	0.47357	0.010017	0.0045887	4.3375	14590959	-2.0159
023	2019-09-06t0520	1567765415.04	dead	253.4878	201.5977	1.9993	1762.671	-0.8091	494.8758	-1.0222	460.1333	-0.14712	0.010289	-0.015986	775.249	-1.4593	1085.7459	-1.2961	1010041.5	-1.0067	7846.876	0.72681	715.5114	2.1926	533.4073	0.64909	0.010032	0.020099	4.3295	13693458	-2.1809
024	2019-08-26t1357	1566846061.79	egg	-1.8893	-53.7795	-293.7504
024	2019-08-26t1744	1566859665	larva	1.8893	-50.0009	-289.9717
024	2019-08-26t2144	1566874067.49	larva	5.89	-46.0002	-285.971
024	2019-08-27t0144	1566888466.36	larva	9.8897	-42.0005	-281.9713
024	2019-08-27t0544	1566902866.54	larva	13.8898	-38.0004	-277.9713
024	2019-08-27t0944	1566917265.83	larva	17.8896	-34.0006	-273.9715
024	2019-08-27t1344	1566931667.32	larva	21.89	-30.0002	-269.971
024	2019-08-27t1744	1566946068.39	larva	25.8903	-25.9999	-265.9707
024	2019-08-27t2144	1566960467.61	larva	29.8901	-22.0001	-261.971
024	2019-08-28t0144	1566974867.68	larva	33.8901	-18.0001	-257.9709	2610.5222	0.18904	342.8426	-0.95264	262.7406	-0.92103	0.010324	0.015757	861.929	-0.60272	1710.3981	0.054648	697341.875	-0.95976	2610.5222	-1.0551	388.2756	-0.49995	314.0245	-0.27392	0.010016	-0.009131	-1.6206	4729197	-1.5473
024	2019-08-28t0544	1566989267.6	larva	37.8901	-14.0002	-253.971	710.5189	-1.3366	442.8808	0.28603	434.3873	1.4198	0.010294	-0.013859	580.9385	-2.371	616.5745	-1.8649	903476.8125	0.29425	710.5189	-2.4074	325.46	-1.3432	391.4551	0.93084	0.010086	0.062091	-2.1822	903476.875	-3.3484
024	2019-08-28t0944	1567003668.27	larva	41.8902	-10	-249.9708	1197.8041	-0.9858	497.7747	0.92303	444.7729	1.5118	0.010309	0.0013558	869.1167	-0.82381	1048.1263	-1.1702	1013967.125	0.922	1197.8041	-2.1422	364.0815	-0.83243	419.8911	1.3823	0.010054	0.030771	-1.6955	1013967.125	-3.5611
024	2019-08-28t1344	1567018068.16	larva	45.8902	-6	-245.9708	1947.9097	-0.42108	535.0421	1.3268	411.6466	0.97747	0.010289	-0.018269	1244.5879	1.1245	1597.641	-0.26402	1092020.875	1.3401	3404.0142	-0.72459	513.8013	1.315	403.1704	1.0818	0.010071	0.049282	0.35455	5917964	-1.9189
024	2019-08-28t1744	1567032467.49	larva	49.89	-2.0002	-241.971	1201.0074	-1.0506	607.3828	2.2282	527.582	2.613	0.010294	-0.013032	1031.9958	-0.18179	1122.9577	-1.1337	1239060.875	2.2389	3685.0664	-0.60495	509.9653	1.3207	413.4987	1.2426	0.010007	-0.014091	0.53968	12383997	0.27707
024	2019-08-28t2144	1567046868.8	adult	53.8904	2.0002	-237.9706	959.692	-1.2789	502.9127	0.65551	446.3329	1.3663	0.010284	-0.022696	818.067	-1.435	888.6404	-1.5908	1026947.6875	0.67125	1219.5939	-2.3043	446.888	0.40335	420.8762	1.3585	0.0101	0.080047	-1.9409	3407074	-3.3704
024	2019-08-29t0144	1567061268.66	adult	57.8904	6.0001	-233.9707	716.9844	-1.5105	459.8564	-0.06975	441.1208	1.2294	0.010294	-0.012503	626.9412	-2.5175	659.6651	-2.0429	938107.125	-0.061787	1634.5637	-2.0863	381.1721	-0.63465	330.904	-0.35687	0.010026	0.0076733	-1.387	13420308	0.10458
024	2019-08-29t0544	1567075669.44	adult	61.8906	10.0004	-229.9705	2987.2644	0.30364	584.248	1.5899	448.2739	1.2768	0.010299	-0.0072716	1416.2446	1.3985	2235.2143	0.69516	1191281.625	1.5957	4928.2949	-0.0012863	447.7901	0.47293	396.7583	0.85311	0.010021	0.0033885	-0.11116	16399866	0.92248
024	2019-08-29t0944	1567090068.33	adult	65.8903	14.0001	-225.9708	3593.0305	0.77387	478.1856	-0.04666	345.1542	-0.36806	0.010319	0.012919	1309.389	0.72394	2008.1923	0.25474	973107.625	-0.055494	7750.0933	1.7395	396.4774	-0.40674	345.8737	-0.2121	0.010002	-0.01442	0.026084	17085004	0.89445
024	2019-08-29t1344	1567104468.91	adult	69.8904	18.0002	-221.9706	1609.6919	-0.88387	497.0008	0.10746	383.2998	0.14389	0.010289	-0.01673	1089.8997	-0.47403	1434.4439	-0.81094	1014378.625	0.11933	2074.0483	-1.9606	391.0996	-0.51863	352.6599	-0.14554	0.010011	-0.0040407	-1.1236	12227728	-1.0952
024	2019-08-29t1744	1567118868.81	adult	73.8904	22.0002	-217.9706	3416.2256	0.57967	584.995	1.283	435.2223	0.89071	0.010289	-0.016534	1377.3734	0.80133	2507.774	1.0754	1193974.75	1.2969	7961.2041	1.7035	449.4075	0.61945	395.6367	0.72542	0.010007	-0.0075002	0.94859	19356432	1.1675
024	2019-08-29t2144	1567133269.27	adult	77.8905	26.0003	-213.9705	4840.2612	1.74	538.9696	0.51407	376.1113	-0.10689	0.010294	-0.011462	1516.5604	1.3638	2758.1827	1.4969	1099498	0.52297	6991.6245	1.0099	394.4812	-0.49465	346.021	-0.44913	0.010005	-0.0085311	0.5034	18886184	0.78102
024	2019-08-30t0144	1567147669.43	adult	81.8906	30.0004	-209.9705	2417.0381	-0.30027	531.1373	0.32176	408.4867	0.36033	0.010284	-0.021337	1106.1785	-0.65086	1726.1154	-0.40244	1084582.375	0.33842	2528.0366	-1.7719	412.811	-0.1723	369.7299	0.0088206	0.010002	-0.011	-0.79825	17334346	0.066461
024	2019-08-30t0544	1567162069.74	adult	85.8907	34.0004	-205.9704	2312.1973	-0.41007	503.9197	-0.1589	362.3154	-0.44681	0.010314	0.0085597	1314.2878	0.28202	1940.4796	-0.039476	1025980.5625	-0.16534	2312.1973	-1.9177	430.2608	0.12585	393.6349	0.49076	0.010037	0.024134	-0.92052	11274123	-2.1377
024	2019-08-30t0944	1567176469.91	adult	89.8907	38.0005	-201.9703	1455.8589	-1.1467	642.6915	1.9059	546.4724	2.5422	0.010319	0.013585	1194.8401	-0.32214	1322.5965	-1.2026	1307877.125	1.8919	7257.7129	0.84007	516.6221	1.954	460.1524	2.0448	0.0099998	-0.012911	0.10278	21078696	1.0081
024	2019-08-30t1344	1567190870.28	adult	93.8908	42.0006	-197.9702	1472.9419	-1.152	501.0992	-0.32353	413.4618	0.29389	0.010294	-0.011305	1057.592	-0.99955	1315.694	-1.2431	1022242.25	-0.31479	1558.389	-2.3579	426.3961	-0.1815	382.1048	-0.013866	0.010004	-0.0084079	-1.5966	16537345	-0.63994
024	2019-08-30t1744	1567205273.4	adult	97.8917	46.0015	-193.9694	865.1381	-1.6804	528.6371	0.059877	505.9715	1.7957	0.010314	0.0086321	759.253	-2.4357	807.1492	-2.2182	1076305.125	0.052768	2286.0957	-1.9793	537.2112	2.2336	454.3188	1.7241	0.010003	-0.0094799	0.24915	7250202.5	-3.809
024	2019-08-30t2144	1567219671.25	adult	101.8911	50.0009	-189.97	2376.4619	-0.42739	568.6578	0.65649	448.952	0.80182	0.010294	-0.011291	1337.4389	0.31861	2012.0624	0.028726	1160061.875	0.66608	2671.6963	-1.7983	434.5034	-0.26831	379.9041	-0.32748	0.010019	0.0070312	-0.66941	17216330	-0.65179
024	2019-08-31t0144	1567234071.41	adult	105.8911	54.0009	-185.9699	1132.121	-1.4938	504.0484	-0.39193	441.6561	0.64162	0.010284	-0.021242	905.2302	-1.7492	1024.1846	-1.8544	1029266.75	-0.375	6164.9995	-0.091461	433.6325	-0.43386	378.9116	-0.48779	0.010011	-0.0015962	0.173	20532066	0.31367
024	2019-08-31t0544	1567248470.32	adult	109.8908	58.0006	-181.9702	2957.8433	0.044035	473.7107	-0.90077	354.7041	-0.87761	0.010304	-0.0013886	1181.2955	-0.40623	1668.7608	-0.6323	965422.3125	-0.89931	4643.1035	-0.88499	423.1886	-0.82962	368.098	-0.91573	0.010018	0.0059283	-0.39391	19684616	-0.062501
024	2019-08-31t0944	1567262871.18	adult	113.8911	62.0008	-177.97	2808.6743	-0.089346	565.2894	0.55535	428.918	0.35668	0.010284	-0.021305	1432.0604	0.83695	2038.5217	0.083041	1154320.875	0.57414	6248.8311	-0.16192	497.3355	0.79377	427.8119	0.58449	0.010008	-0.004152	0.40777	20125676	-0.018089
024	2019-08-31t1344	1567277271.29	adult	117.8911	66.0009	-173.9699	4318.1367	1.2124	475.0279	-0.9179	338.3677	-1.2474	0.010289	-0.016376	1244.319	-0.052384	1994.2146	0.0048945	969532	-0.90496	7605.688	0.42536	459.5397	-0.2527	393.4458	-0.48656	0.010004	-0.0079852	0.40509	20440784	-0.0091552
024	2019-08-31t1744	1567291670.97	adult	121.891	70.0008	-169.97	1399.4365	-1.3218	556.8594	0.40672	481.841	1.2211	0.010319	0.013479	1027.1063	-1.0979	1265.0685	-1.4193	1133209	0.39432	5684.395	-0.50181	493.205	0.42557	423.6481	0.23603	0.010002	-0.010356	-0.060713	21598434	0.26687
024	2019-08-31t2144	1567306071.82	adult	125.8912	74.001	-165.9698	1110.6292	-1.5844	473.595	-0.96715	402.9993	-0.19232	0.010289	-0.016427	930.0714	-1.5554	1043.1725	-1.855	966607.4375	-0.954	2091.626	-2.1625	457.7231	-0.56825	410.2164	-0.25704	0.010004	-0.0077062	-1.0639	12536120	-2.623
024	2019-09-01t0144	1567320499.3	adult	129.8989	78.0087	-161.9622	3603.1995	0.61422	590.5841	0.9515	453.5756	0.66931	0.010304	-0.0015361	1425.6556	0.94215	2224.1572	0.49843	1203610.375	0.95228	6959.7837	0.027764	526.5131	0.98769	458.6547	1.0085	0.010011	-0.001369	0.59635	24299108	0.93698
024	2019-09-01t0544	1567334897.24	adult	133.8983	82.0081	-157.9627	3382.6606	0.42835	570.9039	0.62074	433.9547	0.29163	0.010314	0.0084036	1322.959	0.46061	2634.2774	1.3329	1162360.25	0.61246	3382.6606	-1.5942	515.4866	0.60577	443.3304	0.47366	0.010004	-0.0080687	-0.3516	20250892	-0.37734
024	2019-09-01t0944	1567349293.39	adult	137.8972	86.007	-153.9638	2496.8157	-0.35761	509.4995	-0.39935	381.2975	-0.67862	0.010289	-0.016513	1247.2266	0.11282	2032.819	0.15114	1039888.375	-0.38547	6723.2729	-0.10275	497.8619	0.072847	431.7656	0.050161	0.010014	0.0019344	0.32582	23168502	0.44034
024	2019-09-01t1344	1567363684.91	adult	141.8949	90.0047	-149.9662	999.4146	-1.7109	579.1033	0.73977	539.1025	2.1173	0.010304	-0.0016057	844.7242	-1.8522	919.2193	-2.0571	1180212.5	0.7406	999.4146	-2.6572	548.9584	1.2216	532.4945	2.8437	0.010031	0.018825	-2.7448	3228973	-5.5683
024	2019-09-01t1744	1567378072.55	adult	145.8914	94.0012	-145.9696	1602.0068	-1.1608	618.8894	1.3834	524.259	1.8246	0.010294	-0.011544	1182.0652	-0.15653	1393.7946	-1.0905	1262534.375	1.3937	2159.1973	-2.1361	530.0915	0.6759	482.7006	1.3359	0.010001	-0.010861	-1.1562	18339576	-1.1068
024	2019-09-01t2144	1567392472.9	adult	149.8915	98.0013	-141.9695	916.9916	-1.7881	534.0175	-0.026276	498.4331	1.3279	0.01034	0.033424	775.3841	-2.1277	848.1981	-2.1657	1084589.625	-0.055156	916.9916	-2.6843	492.1465	-0.31415	482.0306	1.2331	0.010093	0.081727	-2.8913	4632083	-5.0826
024	2019-09-02t0144	1567406874.03	adult	153.8918	102.0016	-137.9692	3317.521	0.44528	585.3368	0.80127	460.4513	0.60858	0.010304	-0.001511	1322.6799	0.57401	1899.2756	-0.041082	1192916.375	0.80156	7561.4766	0.27356	527.9693	0.46599	464.7394	0.66118	0.010003	-0.0091427	-0.37893	24597034	0.59658
024	2019-09-02t0544	1567421272.88	adult	157.8915	106.0013	-133.9695	3955.4795	1.0612	511.6108	-0.42386	380.9061	-0.85638	0.010299	-0.0064265	1232.1668	0.15088	2450.8058	1.0838	1043174.375	-0.41813	6338.6128	-0.26451	487.7989	-0.54605	428.6636	-0.42389	0.010014	0.0026112	-0.60601	22455336	-0.053853
024	2019-09-02t0944	1567435673.5	adult	161.8917	110.0015	-129.9693	3723.3936	0.86527	610.6799	1.1783	480.3335	0.89023	0.010294	-0.011331	1329.3029	0.63698	2118.6883	0.43564	1245786.875	1.1873	6095.7939	-0.36464	539.2073	0.58035	475.9926	0.80617	0.010019	0.0073955	-0.29516	25671118	0.7691
024	2019-09-02t1344	1567450074.15	adult	165.8919	114.0017	-125.9691	884.6015	-1.789	588.1995	0.79083	574.6136	2.5354	0.01034	0.033668	771.3267	-2.0258	826.496	-2.1207	1194633.25	0.75763	1396.1958	-2.451	539.9008	0.5242	475.666	0.71201	0.010017	0.0057656	-1.6294	13905146	-2.3905
024	2019-09-02t1744	1567464474.46	adult	169.892	118.0018	-121.9691	1332.0126	-1.3564	647.889	1.7391	566.1829	2.3465	0.010309	0.0037269	1109.6214	-0.38351	1249.9897	-1.2546	1319749.875	1.7319	1332.0126	-2.471	538.354	0.42172	477.8967	0.68908	0.01005	0.03782	-1.5921	7714074.5	-3.973
024	2019-09-02t2144	1567478873.84	adult	173.8918	122.0016	-117.9692	2193.9229	-0.53397	549.8906	0.13096	429.6514	-0.12351	0.010294	-0.011145	1321.6208	0.63484	1827.3159	-0.096899	1121776.75	0.14028	2219.0569	-2.0606	532.9209	0.23992	465.6404	0.29579	0.010015	0.0033236	-0.45311	18730570	-1.1444
024	2019-09-03t0144	1567493274.88	adult	177.8921	126.0019	-113.9689	864.0129	-1.7802	506.9371	-0.58352	479.6077	0.73568	0.010289	-0.016042	713.3039	-2.1909	765.2271	-2.1582	1034658.625	-0.56982	1257.4319	-2.4769	488.7402	-0.74589	444.9879	-0.29654	0.010039	0.027312	-1.7051	9736682	-3.3613
024	2019-09-03t0544	1567507674.94	adult	181.8921	130.0019	-109.9689	1356.5028	-1.3104	829.9326	4.6363	825.9697	6.9511	0.010294	-0.010996	1115.2057	-0.30098	1193.8771	-1.3027	1693062.5	4.6438	1356.5028	-2.4167	606.2945	1.603	488.2835	0.70848	0.010171	0.15887	-1.4972	2980543.75	-4.9324
024	2019-09-03t0944	1567522074.43	adult	185.892	134.0017	-105.9691	1798.3663	-0.88581	496.0045	-0.80495	392.3502	-0.91307	0.010345	0.039042	1200.1414	0.10393	1596.8573	-0.50355	1006889.0625	-0.83483	6032.3389	-0.30085	497.4087	-0.64997	441.1103	-0.50944	0.01001	-0.0015322	0.26124	23801008	0.018525
024	2019-09-03t1344	1567536475.31	adult	189.8922	138.002	-101.9688	2861.7822	0.12725	530.0196	-0.27402	412.8737	-0.58194	0.010294	-0.010834	1239.5299	0.29496	2215.1979	0.70505	1081240	-0.26463	4663.8457	-0.90118	540.4662	0.14295	482.4339	0.41338	0.010021	0.0091644	-0.2363	21896446	-0.45086
024	2019-09-03t1744	1567550875.88	adult	193.8924	142.0021	-97.9687	797.2658	-1.8235	515.5997	-0.53191	489.3341	0.77427	0.010314	0.0091345	714.4036	-2.0542	756.8939	-2.0958	1049761	-0.53896	3054.3	-1.6127	556.0867	0.37862	491.3905	0.54839	0.010001	-0.010909	0.065959	18459856	-1.2417
024	2019-09-03t2144	1567565275.2	adult	197.8922	146.002	-93.9689	3261.1721	0.5169	576.9423	0.45312	443.5614	-0.10012	0.010314	0.0091088	1438.9351	1.2131	2468.0927	1.213	1174654.5	0.44388	3929.4314	-1.2089	545.4111	0.11878	476.3397	0.13455	0.010004	-0.0080765	0.35236	22788914	-0.29718
024	2019-09-04t0144	1567579676.01	adult	201.8924	150.0022	-89.9686	3411.1631	0.66459	565.6495	0.25181	436.3204	-0.27006	0.010289	-0.015821	1348.4565	0.82275	2219.5416	0.74648	1154490.75	0.26585	7084.1284	0.22458	552.9753	0.19933	477.8994	0.10645	0.010007	-0.0056253	0.65956	24536070	0.056925
024	2019-09-04t0544	1567594076.15	adult	205.8924	154.0022	-85.9686	4293.4897	1.5111	555.231	0.067474	429.2694	-0.43512	0.010279	-0.025774	1236.9103	0.34422	2317.7724	0.94978	1134337	0.090567	4293.4897	-1.0259	537.0421	-0.13789	469.9258	-0.13	0.010002	-0.0099981	0.061263	24913384	0.11223
024	2019-09-04t0944	1567608475.84	adult	209.8923	158.0021	-81.9687	1832.5553	-0.82813	628.4254	1.271	558.3552	1.9505	0.010294	-0.010879	1225.7384	0.31307	1570.7425	-0.47654	1281987.75	1.2805	5217.8159	-0.59742	520.9761	-0.46641	471.2772	-0.15633	0.010008	-0.0044975	-0.25472	24519218	0.0063602
024	2019-09-04t1344	1567622879.1	adult	213.8933	162.003	-77.9678	4135	1.3724	579.3524	0.44667	460.7374	0.090751	0.010289	-0.015825	1241.6957	0.40213	2347.9804	1.0359	1182458.25	0.46104	6598.6382	0.038915	543.0389	-0.12856	476.7056	-0.092652	0.01002	0.0080238	-0.13608	26392776	0.36892
024	2019-09-04t1744	1567637278.01	adult	217.8929	166.0027	-73.9681	3505.2976	0.7775	597.1484	0.73636	474.9483	0.333	0.010294	-0.010827	1307.404	0.71068	2282.6034	0.92375	1218182.75	0.74602	6522.8799	0.017435	539.5863	-0.23333	481.3508	-0.0455	0.010012	9.443e-06	-0.027757	26677146	0.40169
024	2019-09-05t0920	1567693416.32	adult	233.4869	181.5967	-58.3741	1437.4272	-1.1604	586.1673	0.5599	509.2818	0.93321	0.010304	-0.00086258	1068.0235	-0.25849	1272.3031	-0.98145	1194609	0.55975	2703.1584	-1.7128	576.2301	0.214	523.3138	0.6743	0.010001	-0.010859	-0.58924	21836240	-0.61378
024	2019-09-05t1320	1567707824.45	adult	237.4892	185.599	-54.3718	4188.147	1.4857	598.4941	0.77222	456.2618	-0.13025	0.010299	-0.0058797	1416.0295	1.3109	2520.7562	1.4885	1220329.5	0.77673	4544.0117	-0.85413	550.7239	-0.24358	493.6196	-0.0072222	0.01	-0.012201	-0.36571	26379674	0.25764
024	2019-09-05t1720	1567722226.39	adult	241.4897	189.5995	-50.3713	3551.9546	0.88714	545.2527	-0.13921	409.4705	-1.0857	0.010309	0.0040391	1357.6774	1.0771	2435.4736	1.3427	1110679.75	-0.14289	3551.9546	-1.3122	580.6955	0.19988	525.4345	0.62261	0.010023	0.0106	-0.62545	22885210	-0.42965
024	2019-09-05t2120	1567736629.75	adult	245.4907	193.6004	-46.3704	4597.7085	1.9067	569.2356	0.27291	442.9913	-0.44403	0.010284	-0.02087	1221.2163	0.49359	2494.4835	1.4825	1162379.125	0.29241	6279.3774	-0.029941	575.2947	0.071433	510.3655	0.25582	0.010014	0.002148	-0.086374	26368058	0.22341
024	2019-09-06t0120	1567751025.55	adult	249.4895	197.5993	-42.3715	4140.6602	1.4793	590.9681	0.65037	460.2477	-0.12129	0.010284	-0.020911	1371.3669	1.1906	2483.8137	1.4845	1206757	0.67002	4140.6602	-1.0282	573.8238	0.0075087	505.7139	0.11145	0.010018	0.0057378	0.22997	25489252	0.042104
024	2019-09-06t0520	1567765420.24	adult	253.488	201.5978	-38.373	829.7564	-1.712	535.2893	-0.31764	518.3923	1.039	0.010294	-0.011018	747.8622	-1.5823	802.8893	-1.8634	1091990.125	-0.30711	1739.729	-2.1579	595.94	0.31517	537.9641	0.74501	0.010031	0.01882	-0.80244	14555239	-2.0195
024	2019-09-06t0920	1567779820.22	adult	257.488	205.5978	-34.373	846.5726	-1.6891	628.8057	1.3189	625.7816	3.2269	0.010314	0.0088685	728.6816	-1.6496	757.4204	-1.9475	1280248.375	1.3062	1759.1334	-2.1488	614.7255	0.56647	563.4683	1.234	0.010014	0.0020036	-0.74373	20625270	-0.88859
024	2019-09-06t1319	1567794174.19	adult	261.4752	209.585	-30.3858	2666.5928	0.08634	532.2315	-0.37486	434.8059	-0.71742	0.010294	-0.011087	1147.0729	0.2589	1667.1325	-0.097807	1085752.25	-0.36403	4532.8379	-0.82867	580.3475	-0.0078307	517.215	0.2181	0.010017	0.0050096	0.13361	27460884	0.36632
024	2019-09-06t1719	1567808575.73	adult	265.4756	213.5854	-26.3854	3043.5781	0.46401	528.8204	-0.4366	425.7334	-0.93368	0.010289	-0.016088	1195.1372	0.50147	2173.147	0.94868	1079322.5	-0.42098	5497.1807	-0.3627	567.7651	-0.23903	497.4164	-0.23991	0.010011	-0.0013287	-0.10845	26315346	0.14154
024	2019-09-06t1742	1567809961.86	adult	265.8607	213.9705	-26.0003	694.0214	-1.823	501.2311	-0.92517	492.7987	0.46079	0.010304	-0.0011713	606.4156	-2.1647	651.5083	-2.1482	1021509	-0.92213	2082.9336	-1.9958	576.5576	-0.10757	521.5464	0.26012	0.010013	0.00092274	-0.64129	16525294	-1.6512
024	2019-09-06t2142	1567824366.98	adult	269.8621	217.9719	-21.9989	1708.8419	-0.82569	566.2703	0.22835	481.2099	0.19932	0.010284	-0.021087	1099.7236	0.095842	1487.7175	-0.43031	1156323.875	0.24839	1708.8419	-2.1767	614.9668	0.44115	581.347	1.4631	0.01001	-0.0021466	-0.58718	12655402	-2.3548
024	2019-09-07t0142	1567838762.05	adult	273.8607	221.9705	-18.0003	867.0374	-1.6397	493.0443	-1.0786	455.9676	-0.35453	0.010289	-0.016156	736.8907	-1.5357	804.8228	-1.8207	1006303.5	-1.0619	1559.9437	-2.251	615.0582	0.40259	559.6057	0.965	0.010031	0.019098	-0.81081	11526806	-2.5543
024	2019-09-07t0542	1567853162.92	adult	277.861	225.9708	-14	981.5613	-1.5199	670.0767	2.1	661.4986	4.003	0.010304	-0.0012715	862.3973	-0.94195	919.932	-1.5748	1365616.25	2.0951	1538.9835	-2.2643	691.2537	1.5095	604.1736	1.8463	0.010098	0.085376	-0.70034	6571749	-3.4375
024	2019-09-07t0942	1567867561.97	adult	281.8607	229.9705	-10.0003
024	2019-09-07t1342	1567881962.72	adult	285.8609	233.9707	-6.0001
024	2019-09-07t1742	1567896362.74	adult	289.8609	237.9707	-2.0001
024	2019-09-07t2142	1567910763.41	dead	293.8611	241.9709	2.0001
025	2019-08-26t1357	1566846066.33	egg	-1.8893	-45.7796	-277.7504
025	2019-08-26t1744	1566859669.62	larva	1.8893	-42.0009	-273.9717
025	2019-08-26t2144	1566874072.18	larva	5.8901	-38.0002	-269.971
025	2019-08-27t0144	1566888470.98	larva	9.8897	-34.0005	-265.9713
025	2019-08-27t0544	1566902871.15	larva	13.8898	-30.0005	-261.9713
025	2019-08-27t0944	1566917270.48	larva	17.8896	-26.0007	-257.9715
025	2019-08-27t1344	1566931672.01	larva	21.89	-22.0003	-253.971
025	2019-08-27t1744	1566946073.06	larva	25.8903	-18	-249.9707
025	2019-08-27t2144	1566960472.23	larva	29.8901	-14.0002	-245.971
025	2019-08-28t0144	1566974872.36	larva	33.8901	-10.0002	-241.9709	1865.2609	-0.39537	483.7017	0.95804	399.0336	0.98239	0.010304	-0.004201	1017.2242	0.32788	1554.1649	-0.21242	985784.0625	0.96068	4552.9209	0.25969	537.0385	1.4411	403.6962	1.1486	0.010044	0.018356	0.34862	11121530	1.0156
025	2019-08-28t0544	1566989272.27	larva	37.8901	-6.0002	-237.971	1614.1674	-0.62378	425.2018	0.044539	349.8463	0.22535	0.010299	-0.0088865	972.8791	-0.092838	1420.3526	-0.48437	866986.375	0.049598	3383.896	-0.6014	414.8694	-0.13838	309.0307	-0.41162	0.010012	-0.011924	-0.3553	9405918	0.013821
025	2019-08-28t0944	1567003673.07	larva	41.8903	-2	-233.9707	1662.1586	-0.61741	526.7482	1.3217	443.0891	1.4877	0.010309	0.0013558	1111.315	0.54528	1461.2607	-0.45722	1072986	1.3206	5340.3135	0.64733	515.5596	1.2784	420.8354	1.3981	0.010013	-0.009642	0.85667	13849994	1.4465
025	2019-08-28t1344	1567018072.82	adult	45.8902	2	-229.9708	2424.9324	-0.040532	483.9524	0.61862	398.8701	0.79264	0.010284	-0.023232	1044.4185	0.021624	1800.2051	0.087285	988230.875	0.6339	7626.0356	2.1056	467.1375	0.64163	397.11	0.97748	0.010006	-0.015498	0.3438	13258297	0.90672
025	2019-08-28t1744	1567032472.21	adult	49.8901	5.9998	-225.971	3822.8364	1.0523	524.1717	1.0658	413.5287	0.94324	0.010309	0.0019015	1221.5059	0.83794	2144.7872	0.64729	1067737.75	1.0643	6707.9858	1.4093	470.9771	0.73719	400.0866	1.0047	0.010011	-0.0096332	0.0021014	14490080	1.0771
025	2019-08-28t2144	1567046873.54	adult	53.8904	10.0002	-221.9706	1498.1018	-0.84482	412.281	-0.62051	305.5741	-0.71907	0.010345	0.037184	1011.8479	-0.41514	1338.9293	-0.80195	836930.5	-0.64174	4766.0532	0.041437	374.1879	-0.72728	314.0355	-0.59528	0.010018	-0.0018459	-0.1877	12886656	0.18273
025	2019-08-29t0144	1567061273.36	adult	57.8904	14.0001	-217.9707	1470.2048	-0.89993	508.1636	0.61584	414.7289	0.83375	0.010324	0.017408	1140.1911	0.12823	1338.1295	-0.84818	1033604.75	0.60337	3546.0142	-0.83285	364.0277	-0.9124	307.7523	-0.79399	0.010012	-0.0063001	-0.88904	13489047	0.13
025	2019-08-29t0544	1567075674.16	adult	61.8906	18.0003	-213.9704	1124.6787	-1.2142	393.1141	-1.1449	312.9043	-0.77715	0.010294	-0.012245	799.2162	-1.7203	978.8298	-1.5292	801952.8125	-1.1381	4540.3691	-0.25325	422.4502	0.043998	386.2771	0.64843	0.010013	-0.0041549	-0.066273	16960108	1.1268
025	2019-08-29t0944	1567090073.04	adult	65.8903	22	-209.9707	2298.1982	-0.28709	430.6356	-0.73267	326.9303	-0.64797	0.010284	-0.021926	1084.1819	-0.39347	1510.6902	-0.63092	879357.9375	-0.71924	6062.1689	0.65435	382.7742	-0.64997	328.2727	-0.56835	0.010019	0.003184	-0.31116	14937380	0.12217
025	2019-08-29t1344	1567104473.68	adult	69.8905	26.0002	-205.9706	2864.531	0.15011	452.3516	-0.54217	345.5997	-0.44264	0.010314	0.0081597	1057.3786	-0.6326	1746.3365	-0.25265	920987.8125	-0.54747	6135.8867	0.62392	384.0236	-0.65089	331.6505	-0.58758	0.010014	-0.0014654	-0.54402	16451955	0.40236
025	2019-08-29t1744	1567118873.57	adult	73.8904	30.0002	-201.9706	2398.457	-0.26361	461.2641	-0.53326	326.0888	-0.83132	0.010304	-0.0016143	1436.9566	1.0873	2131.245	0.39797	940056.3125	-0.53216	5076.355	-0.1135	399.9756	-0.35691	354.3564	-0.18075	0.010014	-0.00040183	-0.71743	17055358	0.36304
025	2019-08-29t2144	1567133274.07	adult	77.8906	34.0003	-197.9705	3157.1714	0.33969	561.3709	0.84637	429.3469	0.74557	0.010309	0.0034725	1326.1102	0.45852	2134.9348	0.36969	1143512.5	0.84333	6446.5957	0.67295	430.2395	0.24412	381.6304	0.36432	0.010002	-0.011279	-0.17312	19012282	0.82451
025	2019-08-30t0144	1567147674.22	adult	81.8906	38.0004	-193.9704	2579.1575	-0.16501	487.3226	-0.33576	327.7464	-0.9495	0.010309	0.0035286	1504.4641	1.2352	2151.2451	0.37113	992676.1875	-0.33826	8131.1182	1.5921	444.5162	0.50416	401.2567	0.75316	0.010019	0.0058432	-0.22401	19654730	0.85693
[truncated: 6,695 more rows]
