# Supplementary material for: Global, cell non-autonomous gene regulation drives individual lifespan among isogenic C. elegans
Source: eLife. 2021 Feb 1;10:e65026. doi: 10.7554/eLife.65026 (PMC7864635; doi:10.7554/eLife.65026)
Supplement: Source data 1. [file elife-65026-data1.zip › figure_data/Figure 6 - dual reporters/mir-793_mir-240-786_r=33/20191002_mir-793_mir-240-786.tsv]

name	timepoint	timestamp	stage	age	adult_age	ghost_age	pharynx_maximum	pharynx_maximum_z	pharynx_mean	pharynx_mean_z	pharynx_median	pharynx_median_z	pharynx_over_99_mean	pharynx_over_99_mean_z	pharynx_percentile_95	pharynx_percentile_95_z	pharynx_percentile_99	pharynx_percentile_99_z	pharynx_sum	pharynx_sum_z	outside_pharynx_maximum	outside_pharynx_maximum_z	outside_pharynx_mean	outside_pharynx_mean_z	outside_pharynx_median	outside_pharynx_median_z	outside_pharynx_over_99_mean	outside_pharynx_over_99_mean_z	outside_pharynx_percentile_99_z	outside_pharynx_sum	outside_pharynx_sum_z
000	2019-10-02t1459	1570046484.76	egg	-1.8568	-53.7137	-321.7138
000	2019-10-02t1842	1570059853.88	larva	1.8568	-50.0001	-318.0002
000	2019-10-02t2242	1570074253.98	larva	5.8568	-46.0001	-314.0002
000	2019-10-03t0242	1570088653.82	larva	9.8568	-42.0001	-310.0002
000	2019-10-03t0642	1570103054.15	larva	13.8569	-38	-306.0001
000	2019-10-03t1042	1570117454	larva	17.8569	-34.0001	-302.0002
000	2019-10-03t1442	1570131853.99	larva	21.8569	-30.0001	-298.0002
000	2019-10-03t1842	1570146254.16	larva	25.8569	-26	-294.0001
000	2019-10-03t2242	1570160653.74	larva	29.8568	-22.0001	-290.0002
000	2019-10-04t0242	1570175054.1	larva	33.8569	-18	-286.0001
000	2019-10-04t0642	1570189454.59	larva	37.857	-13.9999	-282
000	2019-10-04t1042	1570203854.12	larva	41.8569	-10	-278.0001	2989.0039	0.024418	530.1111	0.89937	400.0453	0.67232	0.010284	-0.020279	1321.766	1.0063	2440.7728	0.64282	1082487	0.91151	3705.7092	-0.91155	539.2064	1.4826	428.716	1.0656	0.010012	-0.0049729	0.28673	14109954	0.68511
000	2019-10-04t1442	1570218254.24	larva	45.8569	-6	-274.0001	9568.6113	4.4695	520.7086	0.69107	372.7457	0.27026	0.010299	-0.0053996	1226.1332	0.37543	3658.8737	2.499	1061724.75	0.69429	9568.6113	2.828	341.8323	-1.0909	268.2843	-1.2839	0.010024	0.0075449	0.15128	11901235	-0.50753
000	2019-10-04t1842	1570232654.21	larva	49.8569	-2	-270.0001	3495.7373	0.3305	639.9106	1.968	498.1048	1.7015	0.010294	-0.010399	1498.2991	1.6886	2618.0323	0.86108	1305417.75	1.9758	4758.4937	-0.34463	504.0475	1.009	433.326	1.0113	0.010025	0.0088172	0.53517	18503078	1.7825
000	2019-10-04t2242	1570247054.18	adult	53.8569	2	-266.0001	6616.1924	2.472	620.525	1.649	456.9642	1.1324	0.010309	0.0045106	1451.5835	1.3217	3518.9479	2.246	1264009.375	1.6459	6793.3618	0.87399	476.7277	0.61074	413.0483	0.64168	0.010024	0.0086143	-0.019904	17882054	1.2281
000	2019-10-05t0242	1570261454.25	adult	57.8569	6	-262.0001	5081.6987	1.4028	636.4804	1.7409	513.139	1.7509	0.010335	0.029476	1266.6229	0.26499	2191.5185	0.13202	1293328.25	1.7194	5180.1011	-0.2084	506.4176	1.0012	449.4808	1.1249	0.010004	-0.010981	0.24763	18629078	1.2119
000	2019-10-05t0642	1570275854.33	adult	61.8569	10	-258.0001	1840.2274	-0.8915	462.8486	-0.40831	318.3322	-0.74545	0.010294	-0.010472	1258.6893	0.12699	1611.6845	-0.82146	944211.1875	-0.40267	4361.7319	-0.77472	428.1721	-0.1834	385.425	0.04491	0.010015	0.00058786	-0.93035	17913866	0.65643
000	2019-10-05t1042	1570290254.93	adult	65.8571	14.0002	-253.9999	814.3412	-1.6522	400.8787	-1.2574	358.737	-0.33226	0.010304	-0.00054309	673.968	-2.8574	738.7556	-2.2561	816990.6875	-1.2572	3742.6931	-1.2046	389.1785	-0.85263	345.6124	-0.70235	0.010018	0.0045109	-1.3249	16471201	-0.14482
000	2019-10-05t1442	1570304654.55	adult	69.857	18.0001	-250	4853.9683	1.2184	606.3403	1.0945	451.1519	0.75298	0.010294	-0.010518	1454.6949	0.90267	2851.2602	1.0994	1236934.25	1.1021	4853.9683	-0.59556	397.3902	-0.82049	350.864	-0.73907	0.010006	-0.0067097	-1.2355	19777314	0.79186
000	2019-10-05t1842	1570319053.87	adult	73.8568	21.9999	-246.0002	3295.5046	0.077021	604.1385	0.97025	451.6161	0.67922	0.010304	-0.00058771	1605.8934	1.5365	2384.7147	0.31848	1231234.25	0.9707	4393.8745	-0.92128	339.3766	-1.8888	303.9429	-1.6788	0.010007	-0.0058284	-2.2475	19466984	0.42144
000	2019-10-05t2242	1570333453.86	adult	77.8568	25.9999	-242.0002	3638.9736	0.30894	450.5065	-1.0013	319.249	-1.1251	0.010314	0.0093643	1237.6495	-0.32085	1968.2531	-0.39208	917231.1875	-1.0064	5398.8359	-0.39536	346.4505	-1.9173	306.8418	-1.7886	0.010013	0.0010697	-1.4456	22005148	1.0595
000	2019-10-06t0246	1570348135.28	adult	81.935	30.0781	-237.922	5079.4917	1.3562	708.9677	2.0592	536.916	1.6401	0.010294	-0.010583	1729.7525	1.9253	2939.5224	1.1672	1446294	2.0682	5079.4917	-0.63763	536.6061	1.3536	497.0585	1.5392	0.01001	-0.0016685	-0.72297	21871528	0.76327
000	2019-10-06t0646	1570362488.35	adult	85.922	34.065	-233.9351	1436.0642	-1.3728	619.8619	0.87304	549.1644	1.7324	0.010319	0.014314	1053.5883	-1.3251	1252.5601	-1.6441	1261419	0.86221	8734.2754	1.303	542.6949	1.4015	500.7605	1.5279	0.010006	-0.0053274	-0.53394	22182656	0.65592
000	2019-10-06t1045	1570376841.64	adult	89.909	38.0521	-229.948	2572.075	-0.5447	623.918	0.84916	488.4883	0.85319	0.010314	0.0093426	1446.7397	0.47542	2255.1834	-0.010129	1270297.125	0.84195	4366.394	-1.1576	487.9177	0.26417	455.5277	0.56015	0.010001	-0.010722	-1.3466	24784756	1.3467
000	2019-10-06t1443	1570391114.97	adult	93.8738	42.0169	-225.9832	4434.3745	0.84076	688.9865	1.598	517.6909	1.1773	0.010294	-0.010531	1825.6623	2.2065	2812.5189	0.90502	1405532.375	1.6068	4434.3745	-1.1804	517.4553	0.70278	484.0299	1.0023	0.010001	-0.010151	-1.5732	23748608	0.85067
000	2019-10-06t1842	1570405454.09	adult	97.8569	46	-222.0001	2691.7273	-0.48337	692.2925	1.5872	555.488	1.6232	0.010289	-0.015453	1531.9233	0.83334	2190.0768	-0.14432	1412969	1.6003	2691.7273	-2.1102	461.0759	-0.52516	429.8809	-0.18905	0.010022	0.010575	-1.0101	19461090	-0.66923
000	2019-10-06t2242	1570419854.05	adult	101.8569	50	-218.0001	5365.8472	1.5384	704.6564	1.6987	517.6874	1.0487	0.010289	-0.015431	1773.3878	1.9471	3007.8094	1.238	1438203.625	1.712	9329.9424	1.1134	510.9848	0.31828	486.4684	0.83454	0.010016	0.0051261	-0.52428	29384692	2.4111
000	2019-10-07t0242	1570434254	adult	105.8569	53.9999	-214.0002	3917.9731	0.43877	685.9163	1.427	511.8294	0.91151	0.010284	-0.020404	1714.625	1.6878	3052.2675	1.3271	1400641	1.4442	3917.9731	-1.5713	467.2825	-0.68179	422.4755	-0.58722	0.01001	-0.0011216	-0.90817	22640304	0.15372
000	2019-10-07t0642	1570448654.01	adult	109.8569	57.9999	-210.0002	3060.1045	-0.21639	647.2159	0.90894	479.3049	0.4185	0.010299	-0.0055224	1628.1152	1.3115	2463.5728	0.33029	1319673.125	0.91315	4151.4365	-1.4911	529.3706	0.44001	482.2247	0.54715	0.010015	0.0037338	-1.1749	22940276	0.16775
000	2019-10-07t1042	1570463053.77	adult	113.8568	61.9999	-206.0002	4368.9507	0.79906	715.659	1.7677	572.4332	1.6471	0.010294	-0.010519	1507.9635	0.78504	2873.3616	1.0555	1459944.375	1.7767	7509.1553	0.029934	604.9515	1.8627	546.7643	1.8224	0.010015	0.0040379	0.19308	26033482	1.0659
000	2019-10-07t1442	1570477454.11	adult	117.8569	66	-202.0001	2349.8533	-0.76418	613.3547	0.44084	481.0953	0.3611	0.010309	0.0044109	1399.2111	0.31095	1971.2705	-0.50247	1249403.5	0.43722	4212.3408	-1.5073	507.9464	-0.20806	468.2071	0.075378	0.010001	-0.0099403	-0.88836	25596942	0.86171
000	2019-10-07t1842	1570491854.15	adult	121.8569	70	-198.0001	1073.8112	-1.7608	502.4937	-1.0136	417.2255	-0.5569	0.010309	0.0044394	921.0473	-1.905	1000.9469	-2.1995	1023579.6875	-1.0163	2866.291	-2.1247	451.0583	-1.4719	399.9397	-1.4817	0.010007	-0.004528	-1.5313	20418956	-0.79589
000	2019-10-07t2242	1570506254.54	adult	125.857	74.0001	-194	1326.0608	-1.5649	621.2474	0.5218	581.636	1.6921	0.010299	-0.0054674	956.4044	-1.7196	1129.7331	-1.971	1266723.5	0.52604	8849.7588	0.53684	564.7985	0.77448	513.3891	0.90389	0.010008	-0.0032549	-0.60108	23532894	0.11333
000	2019-10-08t0242	1570520654.25	adult	129.8569	78	-190.0001	1405.0262	-1.5044	598.4297	0.21102	518.495	0.78391	0.010304	-0.00043266	1061.4845	-1.1995	1273.2143	-1.7147	1219599.875	0.21131	9439.1826	0.78426	545.6782	0.29855	498.025	0.50076	0.010008	-0.0033402	-1.0565	26934674	1.0989
000	2019-10-08t0642	1570535054.22	adult	133.8569	82	-186.0001	2982.6414	-0.26602	603.1537	0.26326	454.1733	-0.15261	0.010304	-0.00039184	1520.6189	1.0349	2323.9476	0.16959	1229227.25	0.26356	10345.4893	1.1813	568.4359	0.69321	511.6638	0.7383	0.010012	0.00018645	-0.46895	27309934	1.1609
000	2019-10-08t1042	1570549454.3	adult	137.8569	86	-182.0001	1522.2953	-1.4185	515.4586	-0.9297	402.8633	-0.91523	0.010279	-0.025218	1147.3818	-0.73986	1363.4316	-1.5509	1053082	-0.91248	5872.3291	-0.79492	508.9854	-0.61408	461.0341	-0.45474	0.010019	0.0077637	-0.79721	24587556	0.30431
000	2019-10-08t1442	1570563854.42	adult	141.857	90.0001	-178	3961.0828	0.5094	645.078	0.81331	490.7779	0.30369	0.010289	-0.015306	1491.9871	0.96813	2975.8343	1.3718	1316604.25	0.82676	8882.3984	0.55475	566.3905	0.51309	507.8269	0.53291	0.010013	0.0018502	-0.21747	28451494	1.4095
000	2019-10-08t1842	1570578254.4	adult	145.857	94.0001	-174	3712.7209	0.31527	704.3309	1.6227	570.0861	1.4166	0.010299	-0.0053975	1523.7514	1.1576	2496.1807	0.51336	1436130.75	1.6283	7831.1191	0.10494	571.1619	0.54819	518.158	0.70944	0.010004	-0.0075941	-0.78316	27918962	1.2137
000	2019-10-08t2242	1570592653.98	adult	149.8568	97.9999	-170.0002	3179.8611	-0.10838	640.6721	0.74403	503.4131	0.42933	0.010294	-0.010418	1474.7006	0.95	2425.0535	0.39474	1306971	0.75346	6442.3965	-0.49901	583.0287	0.73252	526.2219	0.83791	0.010008	-0.0036309	-0.088375	28196432	1.258
000	2019-10-09t0242	1570607054.34	adult	153.8569	102	-166.0001	5422.001	1.703	696.2053	1.5181	544.244	1.0004	0.010314	0.0094657	1585.5375	1.5329	2871.3175	1.226	1417474	1.5097	5422.001	-0.94117	533.2231	-0.37292	487.4715	-0.11167	0.010004	-0.0074195	-1.0661	26117268	0.63258
000	2019-10-09t0642	1570621454.67	adult	157.857	106.0001	-162	1975.7402	-1.0817	657.3794	0.9717	556.3414	1.156	0.010304	-0.00052631	1303.2602	0.16955	1783.4787	-0.75943	1339739.25	0.97263	7687.2358	0.12907	544.4797	-0.20365	518.0015	0.53135	0.010006	-0.0058493	-0.81839	27752672	1.0632
000	2019-10-09t1042	1570635854.27	adult	161.8569	110	-158.0001	1407.1255	-1.5505	635.699	0.65751	567.3821	1.2966	0.01033	0.024441	1049.9532	-1.0539	1227.7084	-1.7781	1292376	0.63603	6554.6226	-0.36239	547.5669	-0.20719	510.7907	0.29918	0.010014	0.0025866	-1.3698	26245976	0.61658
000	2019-10-09t1442	1570650254.55	adult	165.857	114.0001	-154	1760.3643	-1.2662	567.0045	-0.34076	466.5388	-0.25398	0.010274	-0.030307	1162.2302	-0.46152	1571.7408	-1.1302	1158957.25	-0.31643	9256.4385	0.95063	548.8428	-0.25027	502.2309	0.031657	0.01002	0.0083638	-1.1195	26565636	0.67651
000	2019-10-09t1842	1570664654.49	adult	169.857	118.0001	-150	3091.7063	-0.16533	621.0941	0.42494	502.6423	0.25469	0.010294	-0.010454	1375.1413	0.62701	2339.6761	0.31839	1267031.875	0.43443	4053.0615	-1.4993	532.27	-0.6559	489.9434	-0.32598	0.010001	-0.010489	-1.2067	25279628	0.31385
000	2019-10-09t2242	1570679054.7	adult	173.857	122.0001	-146	3281.4634	-0.0017375	616.9999	0.35206	495.5689	0.10826	0.010289	-0.015435	1378.1315	0.67345	2261.0957	0.19016	1259296.75	0.36589	5100.6094	-0.97483	537.3671	-0.62273	492.5878	-0.33763	0.010001	-0.01125	-1.2012	26759268	0.67498
000	2019-10-10t0242	1570693454.34	adult	177.8569	126	-142.0001	6320.1309	2.5595	705.3112	1.6291	556.0263	1.004	0.010319	0.01442	1405.5137	0.83919	3069.5576	1.7237	1435308.25	1.6148	6320.1309	-0.35241	588.8674	0.32283	543.3721	0.7761	0.010005	-0.0072504	-1.2563	27487152	0.83224
000	2019-10-10t0642	1570707854.42	adult	181.857	130.0001	-138	2156.6819	-0.9315	601.2914	0.09679	477.4121	-0.25179	0.010304	-0.00057912	1369.406	0.69528	1831.0731	-0.56968	1225432	0.097297	6210.6582	-0.38017	565.4263	-0.21736	520.5676	0.16586	0.010018	0.0060569	-1.1426	27429960	0.79168
000	2019-10-10t1042	1570722254.87	adult	185.8571	134.0002	-133.9999	2481.3857	-0.64594	679.3319	1.2302	575.5633	1.2435	0.010314	0.0093508	1310.1122	0.4429	1712.6287	-0.76278	1383119.75	1.2209	5205.0288	-0.86145	614.2596	0.64821	576.9501	1.4105	0.010013	0.00032269	-1.3882	31410778	1.7175
000	2019-10-10t1442	1570736654.79	adult	189.8571	138.0002	-129.9999	3934.7	0.61121	670.2264	1.0911	522.7944	0.3849	0.010289	-0.015585	1467.0706	1.2347	2967.6799	1.5998	1367932.125	1.1059	3934.7	-1.4856	573.7287	-0.20633	529.6947	0.23161	0.010004	-0.0080305	-1.0022	29534406	1.2418
000	2019-10-10t1842	1570751054.62	adult	193.857	142.0001	-126	3789.9324	0.51347	684.2269	1.2954	598.7307	1.5572	0.010294	-0.010648	1179.2379	-0.099088	1971.1435	-0.21476	1395822.75	1.3055	4696.1172	-1.0743	585.5372	-0.050034	543.8796	0.49707	0.010004	-0.0085896	-1.1731	29031522	1.1028
000	2019-10-10t2242	1570765454.48	adult	197.857	146.0001	-122	3766.1987	0.52393	714.5767	1.7484	586.7629	1.349	0.010319	0.014254	1496.693	1.4567	2757.5864	1.2758	1454163.625	1.733	4559.562	-1.1214	589.433	-0.039518	547.5906	0.52374	0.010018	0.0054561	-1.2617	28477278	0.96126
000	2019-10-11t0242	1570779854.53	adult	201.857	150.0001	-118	2578.5183	-0.47484	601.1696	0.08677	475.5947	-0.44999	0.010279	-0.025557	1443.9905	1.2556	2067.6023	0.044718	1228189.5	0.10909	5741.8428	-0.48046	554.6502	-0.73841	503.1417	-0.56796	0.010017	0.0044083	-1.1422	28571142	0.97155
000	2019-10-11t0642	1570794254.32	adult	205.8569	154	-114.0001	4027.9709	0.8288	681.6138	1.2976	561.4401	0.92114	0.010304	-0.00071797	1382.5971	1.0208	2387.3699	0.68126	1389129	1.2977	4027.9709	-1.3591	599.7397	0.044394	551.0534	0.5067	0.010015	0.0022809	-1.1427	28624378	0.97743
000	2019-10-11t1042	1570808654.64	adult	209.857	158.0001	-110	2796.3098	-0.221	573.3768	-0.28486	445.2876	-0.98061	0.010284	-0.020604	1421.6287	1.2661	2218.9263	0.42057	1170835.5	-0.26742	4115.8564	-1.2956	575.713	-0.43661	532.2035	0.028427	0.010018	0.0045839	-1.1871	27930716	0.8283
000	2019-10-11t1442	1570823054.67	adult	213.857	162.0001	-106	3620.3889	0.55833	614.5424	0.37007	496.6974	-0.13862	0.010294	-0.010684	1381.5875	1.1516	2561.6725	1.1177	1253666.5	0.37956	4921.4048	-0.84329	576.9089	-0.44192	524.1566	-0.18205	0.010015	0.0021717	-1.1371	27303944	0.70695
000	2019-10-11t1842	1570837454.62	adult	217.857	166.0001	-102	4741.6558	1.6372	702.3373	1.7539	567.8295	1.0629	0.010335	0.0292	1449.238	1.556	2975.9185	1.9694	1427149.375	1.7223	4741.6558	-0.91679	588.3217	-0.25248	532.5904	0.0050807	0.01001	-0.0029335	-1.1535	28916010	1.0656
000	2019-10-11t2242	1570851854.7	adult	221.857	170.0001	-98	1937.9725	-0.9078	562.8315	-0.32908	467.8913	-0.6177	0.010324	0.019134	1237.4354	0.62492	1611.0764	-0.55268	1144799.25	-0.34523	6206.1123	-0.082013	579.798	-0.42661	533.9241	0.022734	0.010013	-0.00065244	-1.1544	29648552	1.2334
000	2019-10-12t0242	1570866254.24	adult	225.8569	174	-94.0001	4330.4878	1.3937	650.0327	1.0681	540.1949	0.63056	0.010319	0.014073	1279.2385	0.9075	2745.0661	1.6928	1322816.5	1.0535	5748.355	-0.29958	577.6602	-0.47755	527.5496	-0.13715	0.010013	-0.00060255	-1.1814	29308168	1.1779
000	2019-10-12t0642	1570880654.66	adult	229.857	178.0001	-90	2258.5732	-0.54448	652.053	1.1582	559.7174	0.98994	0.010299	-0.0059232	1306.7996	1.1256	1797.4827	-0.08214	1329536	1.1635	2491.3425	-2.1152	585.4631	-0.34607	540.7592	0.17233	0.010005	-0.0086601	-1.1548	26684822	0.64522
000	2019-10-12t1042	1570895054.76	adult	233.8571	182.0002	-85.9999	2386.752	-0.38282	556.437	-0.30172	468.2742	-0.60339	0.010294	-0.010946	1215.1366	0.75944	1823.8629	0.030372	1135131.5	-0.29208	4155.2021	-1.1423	584.6505	-0.36987	538.0963	0.10348	0.010009	-0.0043207	-1.0827	29848748	1.3254
000	2019-10-12t1442	1570909454.84	adult	237.8571	186.0002	-81.9999	1121.3301	-1.6341	557.4929	-0.24087	507.4548	0.10279	0.010304	-0.0010423	874.711	-0.85765	989.3881	-1.6061	1136170.5	-0.23988	3268.8083	-1.6381	571.9955	-0.60877	521.6585	-0.29772	0.010008	-0.005725	-1.1843	28349244	1.0312
000	2019-10-12t1842	1570923854.48	adult	241.857	190.0001	-78	2448.7944	-0.23885	620.8544	0.83783	545.9529	0.81788	0.010324	0.018875	1136.1807	0.52924	2032.9885	0.59238	1262817.75	0.81852	3157.2825	-1.6884	579.1221	-0.48525	526.6064	-0.18096	0.010017	0.0032334	-0.99043	29139108	1.217
000	2019-10-12t2242	1570938254.32	adult	245.8569	194	-74.0001	3504.8074	0.9418	599.959	0.55374	521.0707	0.3842	0.010304	-0.0011292	1110.8201	0.48245	1826.4916	0.23161	1222716.5	0.55447	4038.9236	-1.1341	605.8506	0.00035232	545.3332	0.27549	0.010009	-0.0044005	-0.76738	29901760	1.3983
000	2019-10-13t0242	1570952654.67	adult	249.857	198.0001	-70	3202.7783	0.68752	635.4974	1.2089	559.8935	1.1349	0.010345	0.038831	1118.0291	0.60366	2139.0274	0.98036	1290059.75	1.1676	4035.7126	-1.1103	597.5153	-0.15663	537.5392	0.085708	0.010016	0.0024431	-0.79414	29827964	1.4055
000	2019-10-13t0642	1570967054.06	adult	253.8569	202	-66.0001	3023.2158	0.55772	632.2446	1.224	565.7916	1.2826	0.01033	0.023751	1138.574	0.7986	1592.5204	-0.14167	1285353.25	1.1982	3954.5359	-1.136	598.0472	-0.14967	538.4684	0.11054	0.010012	-0.0015563	-0.8614	29209226	1.2989
000	2019-10-13t1042	1570981454.7	adult	257.857	206.0001	-62	3907.2161	1.6802	606.2741	0.84705	533.7027	0.69617	0.010335	0.028713	998.7344	0.14395	1924.1261	0.67919	1231949	0.81693	3907.2161	-1.1413	591.676	-0.27028	533.629	-0.0073498	0.010006	-0.0081148	-0.90674	28680310	1.211
000	2019-10-13t1442	1570995854.42	adult	261.857	210.0001	-58	4077.9814	2.0108	610.2123	0.98413	541.2383	0.8747	0.010289	-0.016224	1025.8262	0.37341	1783.7389	0.44058	1245443.25	1.0007	4077.9814	-1.0012	597.3582	-0.16608	537.7325	0.097915	0.010019	0.0054843	-0.80011	29512484	1.4094
000	2019-10-13t1842	1571010254.68	adult	265.857	214.0001	-54	3738.9595	1.718	618.7645	1.2086	559.5686	1.2789	0.010314	0.008618	979.316	0.20483	1907.0637	0.82425	1259804.5	1.1985	3738.9595	-1.2055	595.3087	-0.20549	540.7423	0.17723	0.01001	-0.004001	-0.86264	29201080	1.3674
000	2019-10-13t2242	1571024654.07	adult	269.8569	218	-50.0001	2280.5078	-0.095762	596.705	0.88318	554.9495	1.2257	0.010309	0.0035813	926.9538	-0.0026721	1386.3523	-0.3704	1215488.125	0.87877	3248.3569	-1.53	605.0674	-0.022014	552.5411	0.48098	0.010016	0.0020963	-0.79179	29238670	1.3991
000	2019-10-14t0242	1571039054.04	adult	273.8569	222	-46.0001
000	2019-10-14t0642	1571053454.6	adult	277.857	226.0001	-42
000	2019-10-14t1042	1571067854.24	adult	281.8569	230	-38.0001
000	2019-10-14t1442	1571082254.15	adult	285.8569	234	-34.0001
000	2019-10-14t1859	1571097667.37	adult	290.1383	238.2814	-29.7187
000	2019-10-14t2242	1571111055.72	adult	293.8573	242.0004	-25.9997
000	2019-10-15t0242	1571125454.1	adult	297.8569	246	-22.0001
000	2019-10-15t0642	1571139854.56	adult	301.857	250.0001	-18
000	2019-10-15t1042	1571154254.79	adult	305.8571	254.0002	-13.9999
000	2019-10-15t1442	1571168655.71	adult	309.8573	258.0004	-9.9997
000	2019-10-15t1842	1571183055.13	adult	313.8572	262.0003	-5.9998
000	2019-10-15t2242	1571197454.96	adult	317.8571	266.0002	-1.9999
000	2019-10-16t0242	1571211854.14	dead	321.8569	270	1.9999
001	2019-10-02t1459	1570046491.12	egg	-1.8568	-53.7137	-261.714
001	2019-10-02t1842	1570059860.24	larva	1.8568	-50.0001	-258.0003
001	2019-10-02t2242	1570074260.28	larva	5.8568	-46.0001	-254.0003
001	2019-10-03t0242	1570088660.2	larva	9.8568	-42.0001	-250.0003
001	2019-10-03t0642	1570103060.46	larva	13.8569	-38	-246.0003
001	2019-10-03t1042	1570117460.3	larva	17.8568	-34.0001	-242.0003
001	2019-10-03t1442	1570131860.37	larva	21.8569	-30	-238.0003
001	2019-10-03t1842	1570146260.57	larva	25.8569	-26	-234.0002
001	2019-10-03t2242	1570160660.1	larva	29.8568	-22.0001	-230.0004
001	2019-10-04t0242	1570175060.41	larva	33.8569	-18	-226.0003	4066.3242	0.77271	489.84	0.64399	367.9115	0.44795	0.010304	-0.00034186	1237.0464	0.79678	2732.1005	1.1384	998293.9375	0.6442	4066.3242	-0.56748	460.5753	0.53306	350.532	0.13122	0.010053	0.034187	-0.95412	7422171	-1.4435
001	2019-10-04t0642	1570189460.89	larva	37.857	-13.9999	-222.0001	1596.0143	-0.88259	319.9996	-1.3776	214.4498	-1.4207	0.010299	-0.0053475	993.2116	-0.66431	1365.0295	-0.97049	652479.125	-1.3757	3730.8718	-0.84307	372.3964	-0.57385	242.1237	-1.4216	0.010039	0.020999	-0.11184	8717428	-1.2049
001	2019-10-04t1042	1570203860.45	larva	41.8569	-10	-218.0003	3304.074	0.23615	375.5751	-0.86178	260.8209	-0.97154	0.010294	-0.010347	1086.9304	-0.25962	2314.3595	0.44858	766173.25	-0.85746	4420.9692	-0.44349	368.9025	-0.67444	286.4085	-0.91879	0.010039	0.021745	0.3345	8709051	-1.4986
001	2019-10-04t1442	1570218260.66	larva	45.8569	-6	-214.0002	4470.8569	1.0098	391.224	-0.79599	254.5512	-1.1407	0.010319	0.014543	1227.8378	0.38448	2206.7956	0.2522	796140.875	-0.80246	6131.8145	0.60521	431.7298	0.081639	349.2528	-0.12786	0.010025	0.0084799	0.83389	11713692	-0.582
001	2019-10-04t1842	1570232660.55	larva	49.8569	-2	-210.0002	1219.4	-1.2295	545.9333	0.88056	494.1299	1.6535	0.010304	-0.00044735	918.5408	-1.3439	1140.8131	-1.4402	1112612	0.8809	5044.6729	-0.16192	458.0724	0.39097	416.38	0.76338	0.010024	0.0083774	-0.51194	14485622	0.2151
001	2019-10-04t2242	1570247060.53	adult	53.8569	2	-206.0002	2986.2744	-0.039898	397.1752	-0.95498	264.1132	-1.2202	0.010319	0.014492	1213.2298	0.09307	1893.3638	-0.3032	808251.625	-0.96164	5601.562	0.12361	376.4023	-0.78072	322.3719	-0.71841	0.010003	-0.012332	-0.58005	13659264	-0.39166
001	2019-10-05t0242	1570261460.72	adult	57.857	6.0001	-202.0002	1312.2491	-1.231	398.9935	-1.0485	294.7289	-0.9423	0.010289	-0.015417	1000.2037	-1.0889	1169.4219	-1.4813	814345.75	-1.0415	5172.3467	-0.21321	320.6107	-1.6616	273.7086	-1.5808	0.010013	-0.0022236	-0.82839	14793620	-0.23551
001	2019-10-05t0642	1570275860.8	adult	61.857	10.0001	-198.0002	3307.9504	0.14411	636.214	1.6432	494.2152	1.4467	0.010314	0.0094513	1483.7385	1.2548	2200.5414	0.11423	1295331.625	1.6363	4822.2563	-0.49326	498.7701	0.86381	440.5599	0.91686	0.010006	-0.0079355	-0.43662	17445980	0.48263
001	2019-10-05t1042	1570290261.36	adult	65.8571	14.0002	-194	3101.8857	-0.022025	440.258	-0.78791	294.2645	-1.1445	0.010304	-0.00054309	1366.1072	0.56527	2056.5965	-0.14777	897245.875	-0.78766	4771.5913	-0.58529	371.8267	-1.1196	321.2421	-1.0988	0.010004	-0.0098596	-0.07864	16577151	-0.10607
001	2019-10-05t1442	1570304661.04	adult	69.857	18.0001	-190.0001	4563.3931	1.0092	620.3182	1.2624	482.7687	1.1557	0.010365	0.059556	1295.7239	0.12647	3002.6639	1.3434	1256764.75	1.219	4563.3931	-0.76775	500.8097	0.83328	454.7715	1.0021	0.010001	-0.012586	0.01882	18228470	0.23418
001	2019-10-05t1842	1570319060.2	adult	73.8568	21.9999	-186.0003	1790.8551	-1.017	444.1797	-0.96589	319.04	-1.0282	0.010289	-0.015508	1058.3031	-1.1058	1532.3317	-1.0645	906570.875	-0.95768	5607.272	-0.21356	467.3499	0.24192	434.5911	0.57866	0.010012	-0.00023472	-0.034047	19604396	0.47011
001	2019-10-05t2242	1570333460.34	adult	77.8568	25.9999	-182.0003	4749.0088	1.1239	558.0577	0.31031	397.4213	-0.10686	0.010324	0.019355	1617.0732	1.4904	3346.086	1.8588	1135089.5	0.29736	6017.813	-0.040274	367.7805	-1.5473	323.2162	-1.4967	0.010007	-0.0047905	-0.7884	18485754	-0.16557
001	2019-10-06t0246	1570348142.71	adult	81.9353	30.0784	-177.9219	1564.214	-1.2477	456.3792	-1.0434	331.248	-1.0697	0.010299	-0.0056093	1153.2243	-0.79923	1444.3278	-1.2903	930557.1875	-1.0403	5401.27	-0.45644	376.3542	-1.5371	324.101	-1.642	0.010018	0.0058093	-0.28026	17807950	-0.62481
001	2019-10-06t0646	1570362496.11	adult	85.9223	34.0654	-173.9348	3542.0181	0.19758	498.2375	-0.62961	339.2227	-1.0595	0.010309	0.0043328	1302.0171	-0.16169	2153.866	-0.15629	1014909.875	-0.63222	3619.6238	-1.5069	348.1898	-2.2097	310.1248	-2.0703	0.010011	-0.0004326	-0.85518	21181430	0.3198
001	2019-10-06t1045	1570376848.73	adult	89.9092	38.0523	-169.948	3385.3535	0.064718	644.9088	1.11	543.7194	1.5931	0.010304	-0.00062854	1201.2923	-0.66689	2627.4448	0.60746	1314324	1.1104	7570.1387	0.5487	489.9845	0.30331	474.05	0.91714	0.010004	-0.0070529	0.18835	21844000	0.37365
001	2019-10-06t1443	1570391121.71	adult	93.8739	42.017	-165.9833	7292.7949	2.992	715.5897	1.9305	520.1409	1.2103	0.010284	-0.020464	1836.0052	2.2545	3606.6977	2.2308	1461234.25	1.9484	7292.7949	0.29653	518.2424	0.71793	473.3419	0.79239	0.010007	-0.0039102	0.1682	21905586	0.24824
001	2019-10-06t1842	1570405460.59	adult	97.8569	46	-162.0002	3019.4526	-0.23564	607.5695	0.52286	507.3749	0.97213	0.010314	0.0094386	1225.477	-0.58241	1900.352	-0.63166	1237011.5	0.51568	6812.4736	-0.040111	457.5106	-0.59476	413.0457	-0.52554	0.01	-0.010717	0.054447	18574014	-0.95625
001	2019-10-06t2242	1570419860.5	adult	101.8569	50	-158.0003	4113.7852	0.58747	687.2798	1.4794	506.2708	0.89379	0.010299	-0.0054895	1777.6567	1.9668	3202.3689	1.568	1401363.625	1.4839	7740.5112	0.33534	550.7767	1.1045	490.3051	0.91246	0.010003	-0.0077995	1.7137	20977432	-0.28482
001	2019-10-07t0242	1570434260.53	adult	105.8569	54	-154.0002	2985.395	-0.27354	526.5216	-0.59381	372.4804	-0.98215	0.010304	-0.00051978	1437.3825	0.40828	2129.4817	-0.25128	1073051	-0.59337	4970.6382	-1.068	469.5175	-0.63718	429.9834	-0.4325	0.010001	-0.010306	0.0056636	20328230	-0.58145
001	2019-10-07t0642	1570448660.5	adult	109.8569	58	-150.0003	2652.906	-0.52947	527.6389	-0.61479	401.7701	-0.63716	0.010304	-0.00054417	1335.4302	-0.042637	2049.0732	-0.38436	1075328	-0.61431	11059.8193	1.745	435.7836	-1.4438	381.3895	-1.5587	0.0099998	-0.011457	0.92676	21833192	-0.18144
001	2019-10-07t1042	1570463060.24	adult	113.8568	61.9999	-146.0003	3960.5063	0.4829	580.5089	0.035301	450.3958	-0.020035	0.010324	0.019395	1253.4467	-0.39769	2398.5414	0.23072	1180755.125	0.021062	7494.1001	0.023001	543.1752	0.61045	484.7439	0.51118	0.010023	0.011745	1.6558	20268038	-0.73864
001	2019-10-07t1442	1570477460.62	adult	117.8569	66	-142.0002	3100.9087	-0.17956	515.8806	-0.81736	383.3204	-0.98152	0.010314	0.0093989	1284.794	-0.22377	2160.1536	-0.17216	1050332.75	-0.82331	8253.6348	0.32779	499.0076	-0.39038	460.985	-0.0791	0.01	-0.010859	0.33211	21256726	-0.48664
001	2019-10-07t1842	1570491860.76	adult	121.857	70.0001	-138.0002	3833.7468	0.39562	682.4587	1.3277	548.0801	1.2519	0.010294	-0.010495	1496.7487	0.80343	2426.1946	0.30816	1392215.75	1.3365	6339.6665	-0.56501	564.6796	0.85805	509.6158	0.88979	0.010017	0.0054466	0.46038	21139910	-0.57356
001	2019-10-07t2242	1570506261.07	adult	125.8571	74.0001	-134.0001	3919.0754	0.46588	608.1968	0.35054	514.1055	0.75184	0.010289	-0.015409	1137.6981	-0.86016	1946.9566	-0.52453	1241329.75	0.36256	8937.1104	0.57573	550.0184	0.47011	502.5943	0.66825	0.010011	1.6792e-05	-0.43414	19723112	-1.0524
001	2019-10-08t0242	1570520660.84	adult	129.857	78.0001	-130.0002	2189.5762	-0.88876	525.862	-0.75001	399.3701	-0.88664	0.010304	-0.00043266	1288.3154	-0.11517	1790.5014	-0.79336	1071706.75	-0.74964	4451.1021	-1.4259	431.837	-2.0541	382.4041	-2.0447	0.01001	-0.0016951	-0.29251	19931438	-1.0254
001	2019-10-08t0642	1570535060.78	adult	133.857	82.0001	-126.0002	1565.4395	-1.3807	577.3974	-0.080971	506.9242	0.59209	0.010299	-0.0053701	1122.5517	-0.88375	1421.3042	-1.4483	1177313.25	-0.076894	3305.677	-1.9339	516.0719	-0.39257	481.5697	0.070301	0.010018	0.0069513	-0.84828	22407842	-0.31226
001	2019-10-08t1042	1570549460.83	adult	137.857	86.0001	-122.0002	2773.5537	-0.43098	567.9326	-0.222	482.1433	0.211	0.010289	-0.015295	1133.4531	-0.80749	1794.5426	-0.77367	1159150.375	-0.21046	7137.9019	-0.23364	553.0311	0.30213	492.2667	0.24404	0.010011	-0.00015976	0.72521	21488574	-0.61799
001	2019-10-08t1442	1570563861.11	adult	141.8571	90.0002	-118.0001	1649.4277	-1.3234	632.6181	0.64372	557.0098	1.2506	0.010279	-0.025229	1159.6477	-0.65587	1485.1043	-1.3293	1292438.75	0.66534	9222.6875	0.70643	565.6389	0.49741	507.6129	0.52809	0.010003	-0.0088902	1.9451	21828006	-0.54166
001	2019-10-08t1842	1570578261.09	adult	145.8571	94.0002	-114.0001	4926.5181	1.2829	628.6057	0.58246	510.9729	0.56535	0.010279	-0.025262	1247.6054	-0.19864	2762.0439	0.9971	1284241.375	0.60421	8755.3516	0.51982	583.4124	0.80424	506.5473	0.44567	0.010021	0.0097026	2.3292	22297438	-0.42431
001	2019-10-08t2242	1570592660.51	adult	149.8569	98	-110.0003	1418.656	-1.5208	582.5751	-0.061791	519.0123	0.65591	0.010335	0.029506	1020.207	-1.2912	1273.2182	-1.7091	1183792.625	-0.085205	5990.5991	-0.70358	533.7312	-0.29835	475.7038	-0.31845	0.01002	0.0088849	0.50392	21998264	-0.52642
001	2019-10-09t0242	1570607061.05	adult	153.857	102.0001	-106.0001	3147.7268	-0.13235	518.4781	-0.97183	383.8162	-1.3528	0.010304	-0.00050554	1220.0255	-0.27549	2493.766	0.53354	1056658.375	-0.97181	11330.5928	1.7602	554.4766	0.070792	499.6665	0.16943	0.010005	-0.0062751	0.94725	23331264	-0.15827
001	2019-10-09t0642	1570621461.33	adult	157.8571	106.0002	-102	4654.7822	1.0947	643.7233	0.77847	511.0206	0.48426	0.010319	0.014438	1400.0551	0.64965	2499.5313	0.5601	1309977	0.7659	6566.1157	-0.38892	601.3694	0.97904	533.2233	0.88426	0.010003	-0.0085137	0.97861	23867150	-0.021281
001	2019-10-09t1042	1570635860.91	adult	161.857	110.0001	-98.0001	2122.4902	-0.96513	525.5223	-0.9158	395.1176	-1.2829	0.010299	-0.0055025	1298.9829	0.18239	1844.0592	-0.63601	1071540	-0.9121	6324.9331	-0.46977	533.3318	-0.50094	485.3802	-0.29217	0.010006	-0.0057808	-0.12885	22013802	-0.5416
001	2019-10-09t1442	1570650261.22	adult	165.8571	114.0002	-94.0001	4352.7705	0.87064	645.7924	0.7932	526.884	0.65817	0.010304	-0.00051015	1320.3046	0.32237	2414.6987	0.44	1316124.875	0.79408	9424.0332	1.03	569.4997	0.17169	499.952	-0.021483	0.010018	0.0066606	0.50136	21430842	-0.69806
001	2019-10-09t1842	1570664661.19	adult	169.8571	118.0002	-90.0001	3342.4121	0.042773	663.8632	1.0443	548.9426	0.9603	0.010314	0.009469	1396.4248	0.73223	2533.2872	0.68041	1351625.5	1.0358	8517.1758	0.64653	571.6269	0.13899	512.1809	0.19327	0.010002	-0.0099149	-0.17158	21774984	-0.6027
001	2019-10-09t2242	1570679061.48	adult	173.8572	122.0003	-86	2740.3977	-0.45369	569.6069	-0.33738	486.3786	-0.032819	0.010294	-0.010467	1180.72	-0.29742	1882.9319	-0.51796	1161998	-0.32891	6569.8745	-0.25831	578.5302	0.19908	521.9724	0.34951	0.010011	-0.0013342	-0.070099	22538958	-0.40278
001	2019-10-10t0242	1570693460.99	adult	177.857	126.0001	-82.0001	2813.3921	-0.38633	647.9605	0.79146	562.0964	1.0978	0.010299	-0.0055224	1302.9234	0.33776	1848.1551	-0.56196	1321191.5	0.79681	8654.2471	0.80126	587.607	0.29795	531.942	0.50845	0.010012	9.7849e-05	-0.32118	22889056	-0.31449
001	2019-10-10t0642	1570707861.03	adult	181.857	130.0001	-78.0001	1120.8243	-1.8062	461.7132	-1.9483	395.4626	-1.5266	0.010284	-0.020463	878.4145	-1.688	1039.1717	-2.0482	942818.375	-1.9347	3166.2405	-1.903	459.1323	-2.291	406.1919	-2.5141	0.01	-0.011827	-0.62862	18732140	-1.3281
001	2019-10-10t1042	1570722261.63	adult	185.8572	134.0003	-73.9999	2693.876	-0.46565	563.978	-0.46293	483.0405	-0.20447	0.010299	-0.0055987	1031.3374	-0.90053	1712.3104	-0.76337	1149951.125	-0.45835	6008.4316	-0.45536	595.4889	0.28618	546.1067	0.6879	0.010001	-0.011343	-0.56734	21197618	-0.71769
001	2019-10-10t1442	1570736661.58	adult	189.8572	138.0003	-70	1768.7277	-1.2357	609.7152	0.20217	554.2279	0.87958	0.010294	-0.010617	971.5053	-1.1397	1347.2156	-1.4063	1243819	0.21147	7600.6597	0.38286	551.4517	-0.63151	509.1436	-0.24971	0.010005	-0.0076269	-0.25133	21220964	-0.70046
001	2019-10-10t1842	1570751061.39	adult	193.8571	142.0002	-66	1865.6172	-1.137	539.8602	-0.82858	468.2655	-0.50937	0.010294	-0.010648	1055.9638	-0.68662	1443.1007	-1.1915	1101314.75	-0.82005	5899.9014	-0.45529	512.8121	-1.4225	455.4831	-1.5714	0.010017	0.0049915	-0.52007	20016084	-0.96298
001	2019-10-10t2242	1570765461.19	adult	197.8571	146.0002	-62.0001	1476.1082	-1.4539	633.7298	0.55666	598.503	1.5362	0.010294	-0.010661	946.6587	-1.1535	1234.6535	-1.5356	1292808.75	0.56623	10490.9736	1.9546	618.174	0.49693	553.3209	0.6577	0.010011	-0.0016107	0.49512	22044704	-0.48565
001	2019-10-11t0242	1570779861.23	adult	201.8571	150.0002	-58.0001	3516.0039	0.34143	660.6607	0.96592	583.1933	1.279	0.010299	-0.0056933	1212.2718	0.15982	2066.1494	0.04204	1347087.125	0.97095	8822.3486	1.1315	632.7433	0.70464	568.1276	0.95044	0.010025	0.012794	0.43629	23099560	-0.23777
001	2019-10-11t0642	1570794261.01	adult	205.857	154.0001	-54.0001	1318.5686	-1.5533	625.5729	0.46642	580.8264	1.2353	0.010314	0.0092532	972.6942	-0.91316	1205.5492	-1.5	1273666.5	0.45771	7513.9287	0.48296	611.8259	0.26595	557.1702	0.64973	0.010003	-0.0097905	-0.24007	22386096	-0.37969
001	2019-10-11t1042	1570808661.36	adult	209.8571	158.0002	-50	3109.2437	0.057154	462.1921	-1.9428	382.2362	-2.0126	0.010299	-0.0056987	853.0562	-1.4143	1942.3633	-0.091248	942409.6875	-1.9381	7438.8281	0.47893	568.8699	-0.56138	517.2187	-0.32289	0.01002	0.0074156	0.11379	21800232	-0.48779
001	2019-10-11t1442	1570823061.48	adult	213.8572	162.0003	-46	2452.3828	-0.49471	631.8196	0.62999	565.288	0.99826	0.010335	0.02924	1117.6282	-0.096547	1564.8706	-0.74071	1283857.5	0.60233	8122.0669	0.88535	557.8204	-0.78926	505.7827	-0.61474	0.010017	0.0044019	0.10434	21104578	-0.61268
001	2019-10-11t1842	1570837461.45	adult	217.8572	166.0003	-42	2900.0974	-0.051215	519.8967	-1.0206	455.2271	-0.82895	0.010309	0.0042111	904.1445	-1.038	1746.0104	-0.34924	1059029.5	-1.0234	7770.5879	0.73845	563.3102	-0.70747	492.7221	-0.93859	0.010012	-0.00070863	0.32165	18172388	-1.2089
001	2019-10-11t2242	1570851861.5	adult	221.8572	170.0003	-38	1768.7805	-1.0656	604.5355	0.31168	562.2878	0.98847	0.010299	-0.0058059	879.7126	-1.089	1261.3849	-1.2194	1232647.875	0.31674	5691.8086	-0.36648	543.0626	-1.0945	491.0944	-0.99586	0.010015	0.0015857	-0.28489	17298172	-1.3672
001	2019-10-12t0242	1570866261.06	adult	225.857	174.0001	-34.0001	2117.3396	-0.71164	616.8643	0.55277	561.8296	1.0034	0.010294	-0.010842	990.5685	-0.48841	1548.2486	-0.62243	1258403.25	0.56262	6723.7021	0.24735	552.9985	-0.92615	500.4065	-0.7856	0.010015	0.0017887	0.11671	18055954	-1.1837
001	2019-10-12t0642	1570880661.51	adult	229.8572	178.0003	-30	2482.3491	-0.32698	591.5829	0.20792	551.7418	0.8507	0.010304	-0.00094499	910.4515	-0.81064	1672.791	-0.32721	1205645.875	0.20859	9053.5811	1.6204	551.188	-0.97014	493.3016	-0.96628	0.010014	0.00085662	0.020948	17943374	-1.1853
001	2019-10-12t1042	1570895061.57	adult	233.8572	182.0003	-26	2028.6383	-0.73899	567.6606	-0.12326	525.0563	0.40103	0.01033	0.023969	962.3017	-0.48918	1553.7813	-0.50961	1154054	-0.14452	8038.2651	1.1045	555.2443	-0.90611	489.8341	-1.0595	0.010017	0.0041438	-0.097459	16517407	-1.4626
001	2019-10-12t1442	1570909461.66	adult	237.8572	186.0003	-21.9999	3496.928	0.78758	568.8936	-0.057356	514.7646	0.2339	0.010319	0.013921	957.2729	-0.44523	1490.2743	-0.5862	1157698.5	-0.069931	9028.1582	1.7532	562.5983	-0.7805	489.8033	-1.0689	0.010009	-0.0040512	0.83338	16862196	-1.3701
001	2019-10-12t1842	1570923861.31	adult	241.8571	190.0002	-18	3224.4421	0.57293	564.5103	-0.080962	512.6485	0.21157	0.010279	-0.025929	918.9178	-0.56905	1471.9873	-0.57248	1153294.5	-0.057427	8853.6914	1.729	562.5864	-0.78828	487.4628	-1.1334	0.010029	0.015636	1.0303	16043276	-1.5212
001	2019-10-12t2242	1570938261.18	adult	245.8571	194.0002	-14.0001	1863.4952	-0.82488	567.2822	0.013493	532.0233	0.58676	0.010309	0.0038539	870.1694	-0.7493	1429.452	-0.61015	1155553.75	0.009863	7785.2778	1.1584	544.4487	-1.1285	484.9525	-1.2018	0.010005	-0.0084452	0.40061	16107514	-1.488
001	2019-10-13t0242	1570952661.55	adult	249.8572	198.0003	-10	2159.3662	-0.46975	568.1221	0.078647	526.7258	0.51122	0.010335	0.028801	911.9383	-0.46505	1546.4225	-0.30429	1154424	0.051594	5181.417	-0.39441	538.8949	-1.2382	483.6669	-1.24	0.010026	0.012261	0.35164	15426405	-1.6112
001	2019-10-13t0642	1570967060.89	adult	253.857	202.0001	-6.0001	1866.1201	-0.76748	522.9468	-0.63776	478.7513	-0.3829	0.010299	-0.0061915	869.1533	-0.61784	1391.115	-0.5888	1066288.5	-0.63203	7661.417	1.2324	547.6562	-1.0831	493.2022	-1.0101	0.010024	0.010096	-0.065391	16609319	-1.3441
001	2019-10-13t1042	1570981461.62	adult	257.8572	206.0003	-1.9999	2403.8503	-0.10193	507.9771	-0.85434	470.8801	-0.52788	0.010319	0.013706	788.334	-0.97833	1371.2408	-0.58	1033733.4375	-0.86575	6960.7339	0.85619	551.2883	-1.0215	496.8337	-0.92394	0.01	-0.013681	0.17271	17089938	-1.2243
001	2019-10-13t1442	1570995861.24	dead	261.8571	210.0002	1.9999	2205.594	-0.29293	491.438	-1.1062	453.1107	-0.87488	0.010304	-0.0013048	821.3573	-0.73403	1410.9973	-0.43199	1001550.75	-1.1045	6580.1099	0.6772	559.0991	-0.88091	504.5685	-0.73347	0.010001	-0.012442	0.040963	17329836	-1.1553
002	2019-10-02t1842	1570059864.93	egg	-2	-50.0001	-242.0004
002	2019-10-02t2242	1570074264.84	larva	2	-46.0001	-238.0004
002	2019-10-03t0242	1570088664.78	larva	6	-42.0001	-234.0004
002	2019-10-03t0642	1570103065	larva	10	-38	-230.0003
002	2019-10-03t1042	1570117464.94	larva	14	-34.0001	-226.0004
002	2019-10-03t1442	1570131864.92	larva	18	-30.0001	-222.0004
002	2019-10-03t1842	1570146265.19	larva	22.0001	-26	-218.0003
002	2019-10-03t2242	1570160664.77	larva	26	-22.0001	-214.0004
002	2019-10-04t0242	1570175065	larva	30	-18	-210.0003
002	2019-10-04t0642	1570189465.48	larva	34.0002	-13.9999	-206.0002	1391.4258	-0.98992	320.8993	-1.2554	237.651	-1.0598	0.010319	0.014621	804.565	-1.6124	1074.7589	-1.3726	653030	-1.2607	3787.3699	-0.75556	360.3926	-0.6681	245.6478	-1.2697	0.010039	0.020089	-0.49904	8400752	-1.0439
002	2019-10-04t1042	1570203865.07	larva	38.0001	-10	-202.0003	5309.7588	1.588	411.3661	-0.34833	295.2564	-0.4802	0.010314	0.0096012	933.2136	-0.99628	2934.5157	1.423	837541.3125	-0.35275	7831.7251	1.8662	434.4494	0.1888	296.2588	-0.68742	0.010015	-0.0026113	1.0341	8849299	-1.1613
002	2019-10-04t1442	1570218265.33	larva	42.0001	-5.9999	-198.0002	4464.8579	1.0158	428.3834	-0.26385	318.9091	-0.28875	0.01036	0.054689	911.5484	-1.2083	2764.5251	1.1394	868333.125	-0.29003	4464.8579	-0.41683	484.2636	0.78604	431.4418	1.1016	0.010039	0.021314	-0.38747	11818938	-0.25217
002	2019-10-04t1842	1570232665.09	larva	46.0001	-2	-194.0003	3366.0562	0.25933	562.3909	1.1663	444.5766	1.1252	0.010314	0.009549	1336.7502	0.95837	2224.6051	0.27863	1145027.75	1.1603	5795.4316	0.38517	481.5893	0.73112	412.4095	0.77153	0.010005	-0.011422	0.54557	14103343	0.35586
002	2019-10-04t2242	1570247065.19	adult	50.0001	2	-190.0003	4509.0312	1.0245	432.7343	-0.43331	317.5083	-0.48125	0.010299	-0.0054266	1130.0207	-0.24133	2250.5331	0.28745	882345.125	-0.43065	6376.2104	0.68547	493.3753	0.86473	437.7282	1.0735	0.010002	-0.013576	0.47426	14649794	0.26851
002	2019-10-05t0242	1570261465.2	adult	54.0001	6	-186.0003	2500.2788	-0.37708	391.9565	-1.0199	288.8793	-0.9215	0.010314	0.0094978	1008.0451	-0.96771	2156.6875	0.10856	798023.4375	-1.0243	6459.8369	0.6612	467.5536	0.48217	442.5086	1.0813	0.010025	0.0097784	-0.51073	15623770	0.3515
002	2019-10-05t0642	1570275865.48	adult	58.0002	10.0001	-182.0002	1801.0385	-0.89055	367.6227	-1.4212	271.8207	-1.2283	0.01033	0.024467	1022.8514	-0.97675	1526.2104	-0.91956	747377	-1.4317	4483.5298	-0.64274	373.7625	-0.90297	307.0677	-1.0717	0.010013	-0.00144	-1.468	14296042	-0.43294
002	2019-10-05t1042	1570290265.99	adult	62.0003	14.0002	-178.0001	3283.9995	0.12652	454.7036	-0.50866	308.0496	-0.87707	0.010309	0.0044624	1568.149	1.6737	2489.0173	0.57159	926231.25	-0.51105	7172.3281	0.94002	344.5378	-1.428	297.0803	-1.3571	0.010019	0.0048284	-0.27302	15921783	-0.093143
002	2019-10-05t1442	1570304665.7	adult	66.0002	18.0002	-174.0001	3910.1697	0.55345	630.3881	1.4755	502.6721	1.4785	0.010319	0.01442	1506.984	1.2581	2433.2606	0.4538	1282839.875	1.4649	5872.7158	0.074932	460.3341	0.24019	434.4809	0.74056	0.010008	-0.0054575	-0.93808	16282479	-0.22309
002	2019-10-05t1842	1570319064.83	adult	70	21.9999	-170.0004	3472.8191	0.22356	573.3038	0.69407	477.7113	1.0885	0.010294	-0.010519	1131.0998	-0.68015	2306.6674	0.22099	1169539.875	0.70124	6411.2246	0.32464	458.6254	0.15659	423.42	0.47355	0.010004	-0.0091264	-0.38023	20675752	1.1057
002	2019-10-05t2242	1570333465.1	adult	74.0001	26	-166.0003	6908.2798	2.7041	508.6126	-0.18981	342.5904	-0.72831	0.010304	-0.00058843	1262.2736	-0.12457	3877.5184	2.7401	1036552.5625	-0.18946	6908.2798	0.54255	442.7903	-0.16969	403.7179	0.041475	0.010002	-0.0108	-0.75881	19612066	0.46377
002	2019-10-06t0246	1570348147.99	adult	78.0786	30.0786	-161.9217	3757.666	0.39509	650.1151	1.4278	516.0534	1.4345	0.010294	-0.01056	1472.5142	0.7953	2448.0578	0.39003	1326234.75	1.436	7194.23	0.63031	479.1192	0.38059	442.9318	0.63278	0.010017	0.004562	0.52449	20089470	0.37924
002	2019-10-06t0646	1570362502.16	adult	82.0659	34.0658	-157.9345	3520.9253	0.20131	567.9555	0.32475	420.5768	0.10483	0.01033	0.024334	1510.0788	0.88594	2715.5201	0.7986	1154653.5	0.30806	4668.7983	-0.87117	372.6634	-1.6087	333.0882	-1.4817	0.010009	-0.0022771	-0.94748	20514376	0.29425
002	2019-10-06t1045	1570376854.13	adult	86.0526	38.0525	-153.9478	5751.4067	1.8446	687.0128	1.6996	534.5091	1.535	0.010314	0.0093202	1650.0518	1.4654	2729.624	0.793	1398758.125	1.6917	11582.2891	2.8624	525.4089	1.0779	470.3414	0.95036	0.01	-0.011431	0.55885	22119716	0.6278
002	2019-10-06t1443	1570391126.7	adult	90.0172	42.0171	-149.9832	4543.1562	0.93178	472.6865	-1.033	313.1233	-1.4988	0.010294	-0.010579	1402.1913	0.26646	2655.1274	0.65253	964280.375	-1.0268	8270.3633	0.91826	474.7907	0.012098	436.715	0.19401	0.010002	-0.0090448	0.51761	23069604	0.77394
002	2019-10-06t1842	1570405465.33	adult	94.0001	46.0001	-146.0002	4462.7065	0.86158	701.9903	1.7581	527.8612	1.3119	0.010314	0.0093931	1731.332	1.7677	3321.5551	1.7542	1429252.25	1.7498	5199.0151	-0.78771	544.0424	1.2109	498.5146	1.2833	0.01001	-0.0012552	0.32696	23424832	0.73946
002	2019-10-06t2242	1570419865.21	adult	98.0001	50	-142.0003	3742.751	0.31059	648.5587	1.0353	498.4137	0.84811	0.010294	-0.010482	1506.2288	0.71356	2849.5506	0.96451	1323059.75	1.0435	7215.3828	0.15874	509.4524	0.4143	472.6272	0.66081	0.010005	-0.0058021	0.041887	26375368	1.5623
002	2019-10-07t0242	1570434265.29	adult	102.0001	54	-138.0003	1693.5354	-1.2513	484.5287	-1.0817	367.1738	-0.996	0.010279	-0.025353	1195.9393	-0.71703	1494.9736	-1.3287	989892.25	-1.0662	4588.1689	-1.2098	396.3251	-1.9536	357.7357	-1.7861	0.010003	-0.0077626	-1.1607	21829984	-0.015785
002	2019-10-07t0642	1570448665.28	adult	106.0001	58	-134.0003	4114.8877	0.58915	685.0153	1.414	529.3062	1.1467	0.01033	0.024444	1676.4304	1.5116	2772.1903	0.84831	1392636.125	1.3928	12766.8359	2.6547	504.7903	0.061855	453.1707	0.040835	0.010021	0.0098689	0.73458	19846838	-0.73796
002	2019-10-07t1042	1570463065.02	adult	110	62	-130.0003	2351.6619	-0.76126	602.2314	0.33449	500.7759	0.70887	0.010289	-0.015466	1335.0269	-0.043856	1956.7577	-0.54345	1229154.25	0.34607	13495.5996	2.8812	562.0169	1.0928	502.52	0.96741	0.010015	0.0040884	0.7771	24522484	0.66347
002	2019-10-07t1442	1570477465.34	adult	114.0001	66.0001	-126.0002	3152.5266	-0.14238	499.5978	-1.0029	344.2335	-1.4721	0.010299	-0.0055466	1521.747	0.85022	2510.9474	0.42661	1018679.875	-0.99919	9270.1006	0.83796	489.5243	-0.48164	445.9498	-0.31291	0.010008	-0.0028802	0.42495	21520958	-0.34906
002	2019-10-07t1842	1570491865.53	adult	118.0002	70.0001	-122.0002	3969.3594	0.49677	581.5861	0.030143	454.1391	-0.010513	0.010294	-0.010524	1338.0468	0.026277	2573.5239	0.55146	1186435.5	0.037878	10112.5781	1.1693	538.1285	0.40362	485.306	0.43791	0.01001	-0.0013927	1.2008	24353008	0.4728
002	2019-10-07t2242	1570506265.86	adult	122.0003	74.0002	-118.0001	2437.8313	-0.69501	569.7999	-0.13852	440.9635	-0.23017	0.010294	-0.010494	1414.7678	0.41913	2003.2883	-0.43546	1162391.75	-0.13085	7477.8271	-0.055375	521.218	-0.03693	450.1396	-0.3995	0.010014	0.0025734	0.68772	21288106	-0.5298
002	2019-10-08t0242	1570520665.62	adult	126.0002	78.0001	-114.0002	5453.8813	1.6682	666.1456	1.1109	521.5161	0.85391	0.010289	-0.015407	1392.8894	0.35104	3530.4665	2.2795	1359603.125	1.1239	11270.5146	1.6129	622.9935	1.9697	530.9039	1.2837	0.010021	0.009769	2.3984	23810190	0.19623
002	2019-10-08t0642	1570535065.53	adult	130.0002	82.0001	-110.0002	1817.5079	-1.1808	495.9667	-1.1468	402.8717	-0.83893	0.010324	0.019531	1092.2461	-1.0517	1557.7393	-1.2078	1008796.25	-1.1593	5370.0693	-1.0185	551.7133	0.42076	470.4003	-0.10978	0.01002	0.0081187	1.5493	21144412	-0.65851
002	2019-10-08t1042	1570549465.67	adult	134.0002	86.0001	-106.0002	3392.5833	0.05646	594.1182	0.14213	474.9904	0.14019	0.010319	0.014573	1311.1109	0.02611	2455.6106	0.40605	1209030.5	0.13074	10242.1006	1.1363	573.0983	0.78757	508.0288	0.65555	0.010016	0.004073	1.8287	25806616	0.70767
002	2019-10-08t1442	1570563866.01	adult	138.0003	90.0002	-102.0001	5528.9204	1.744	664.019	1.0739	525.9146	0.83195	0.010304	-0.00037555	1365.1633	0.31875	3136.4344	1.6464	1353270.75	1.0743	10817.709	1.3995	557.4099	0.39095	478.4342	-0.067667	0.010003	-0.0087259	1.5748	24296384	0.21661
002	2019-10-08t1842	1570578266.07	adult	142.0003	94.0003	-98	4566.4316	0.9896	523.6192	-0.84046	386.6501	-1.1864	0.010289	-0.015308	1116.5918	-0.86538	3051.1122	1.5089	1068706.75	-0.82985	6235.3735	-0.62446	504.9394	-0.77103	420.2288	-1.4446	0.010012	0.00081223	1.9349	23400406	-0.07918
002	2019-10-08t2242	1570592665.26	adult	146.0001	98	-94.0003	4442.5391	0.89731	634.6993	0.66608	508.9904	0.53592	0.010304	-0.00042091	1290.4124	0.012734	2986.0099	1.4052	1293517.125	0.66667	6892.9619	-0.31531	526.9471	-0.37818	442.3965	-1.0141	0.010022	0.010183	1.269	22609718	-0.33376
002	2019-10-09t0242	1570607065.84	adult	150.0003	102.0002	-90.0001	1639.5757	-1.3439	464.4449	-1.7012	363.5418	-1.604	0.010299	-0.0054465	1130.0597	-0.7483	1425.7969	-1.4303	947003.125	-1.6983	4627.5776	-1.3201	480.6359	-1.4107	409.634	-1.8334	0.010012	0.00032974	0.41432	19922840	-1.1238
002	2019-10-09t0642	1570621466.12	adult	154.0003	106.0003	-86	3974.0576	0.53483	643.1503	0.77467	547.6234	1.0491	0.010314	0.0094644	1110.8344	-0.81448	2385.3549	0.33534	1309454	0.76661	8897.3262	0.64928	633.2733	1.7129	540.2522	1.1028	0.010004	-0.0076984	2.0099	23295592	-0.16866
002	2019-10-09t1042	1570635865.83	adult	158.0003	110.0002	-82.0001	3204.0349	-0.083666	617.8417	0.41185	503.781	0.37572	0.01034	0.034458	1378.4087	0.54354	2339.1476	0.26522	1254836.625	0.38247	8581.8633	0.54404	606.8842	1.0907	531.617	0.84465	0.01001	-0.0017061	0.92411	24675912	0.20395
002	2019-10-09t1442	1570650266.16	adult	162.0004	114.0003	-78	1060.6306	-1.8343	426.9702	-2.3241	361.8609	-1.7829	0.010284	-0.020408	774.3032	-2.4207	954.9681	-2.283	871873.25	-2.3129	8239.7461	0.42707	554.486	-0.067079	475.0382	-0.53534	0.010017	0.0054236	0.6519	22141736	-0.50646
002	2019-10-09t1842	1570664666.05	adult	166.0003	118.0003	-74	1606.3217	-1.3933	598.7549	0.11556	545.8756	0.94396	0.010324	0.019453	967.5443	-1.4254	1340.0158	-1.5613	1217867.375	0.099167	5071.7036	-1.0313	644.6685	1.7034	547.7944	1.0914	0.010003	-0.0090682	1.4818	22299728	-0.46535
002	2019-10-09t2242	1570679066.38	adult	170.0004	122.0003	-70	1152.0118	-1.7754	436.2384	-2.2528	378.0128	-1.6466	0.010309	0.0044811	836.4266	-2.0342	995.8643	-2.1934	888617.625	-2.2565	3993.8357	-1.5273	562.5353	-0.047537	486.3465	-0.41269	0.010017	0.0053761	1.1339	21002818	-0.80418
002	2019-10-10t0242	1570693465.82	adult	174.0003	126.0002	-66.0001	1160.7063	-1.7731	435.1481	-2.2942	365.3138	-1.8932	0.010294	-0.010467	861.3514	-1.8662	1052.321	-2.0722	887702.1875	-2.2884	3614.4941	-1.6993	554.7192	-0.27918	465.6093	-0.97135	0.010013	0.00065196	1.1945	20831372	-0.83838
002	2019-10-10t0642	1570707865.85	adult	178.0003	130.0002	-62.0001	983.926	-1.9229	429.1486	-2.405	380.344	-1.7131	0.010314	0.0094263	773.1042	-2.2498	879.2065	-2.3739	873746.5	-2.4114	5511.4111	-0.75145	597.1161	0.48237	499.5212	-0.25357	0.010007	-0.0048429	0.28075	20108482	-1.0074
002	2019-10-10t1042	1570722266.51	adult	182.0005	134.0004	-57.9999	1971.1548	-1.0876	565.5404	-0.42747	498.9905	0.082486	0.010309	0.0044028	1159.7159	-0.32105	1691.2181	-0.82961	1152005.75	-0.43109	6422.6655	-0.27328	591.403	0.28627	495.5659	-0.42285	0.01001	-0.0025759	0.71952	21152120	-0.73802
002	2019-10-10t1442	1570736666.5	adult	186.0004	138.0004	-53.9999	991.6727	-1.9094	395.3885	-2.9377	342.2607	-2.4093	0.010299	-0.0056003	712.9497	-2.4328	867.7213	-2.3338	806197.1875	-2.9342	6511.5259	-0.20016	573.2632	-0.14528	488.4578	-0.66546	0.010021	0.009046	0.1908	19964464	-1.0111
002	2019-10-10t1842	1570751066.23	adult	190.0004	142.0003	-50	1291.6815	-1.6421	540.5414	-0.81421	503.3353	0.077445	0.010299	-0.0056449	923.0735	-1.3699	1134.3406	-1.7999	1102164	-0.80966	5277.8418	-0.80015	587.1158	0.046596	488.0715	-0.74567	0.010029	0.016755	0.14455	19786978	-1.0348
002	2019-10-10t2242	1570765466.05	adult	194.0003	146.0003	-46	890.7596	-1.9727	415.7835	-2.6542	373.6295	-2.01	0.010294	-0.010648	692.8238	-2.4153	791.9903	-2.3944	848198.375	-2.647	6162.085	-0.31939	574.6265	-0.25822	476.4645	-1.0827	0.01001	-0.0027886	0.4512	20264776	-0.90531
002	2019-10-11t0242	1570779866.22	adult	198.0004	150.0003	-42	982.0044	-1.8801	412.6464	-2.7025	365.6552	-2.1794	0.010274	-0.030506	690.1397	-2.3688	798.7471	-2.3387	843449.25	-2.6833	6243.3311	-0.2471	587.7632	-0.073223	487.9531	-0.87291	0.010015	0.0021735	0.67683	19954562	-0.95516
002	2019-10-11t0642	1570794266	adult	202.0003	154.0002	-38.0001	959.9012	-1.8836	427.2531	-2.4834	378.04	-2.0192	0.010309	0.0042683	744.9564	-2.0481	841.404	-2.2152	870314.625	-2.4852	6145.5737	-0.26816	599.3731	0.085584	495.4004	-0.7511	0.01003	0.017155	0.53923	19481424	-1.0367
002	2019-10-11t1042	1570808666.25	adult	206.0004	158.0003	-34	1167.8912	-1.6851	437.3458	-2.3253	384.2115	-1.9523	0.010304	-0.00071788	807.4164	-1.6909	1011.2953	-1.857	891310.75	-2.3239	6170.1504	-0.22611	601.4808	0.074122	491.933	-0.87784	0.010007	-0.0059949	0.69451	20316218	-0.82933
002	2019-10-11t1442	1570823066.46	adult	210.0004	162.0004	-29.9999	1345.5624	-1.5099	447.2801	-2.1643	390.5173	-1.8777	0.010299	-0.0056988	843.9152	-1.4549	1150.8714	-1.5544	912004.125	-2.1597	6213.0356	-0.17457	604.3196	0.0841	491.7977	-0.9196	0.010013	-0.0003484	0.89304	20641744	-0.73549
002	2019-10-11t1842	1570837466.46	adult	214.0004	166.0004	-25.9999	1258.9401	-1.5701	443.1442	-2.2077	386.0129	-1.9739	0.010279	-0.025575	806.059	-1.5674	1088.8524	-1.6268	905343.5	-2.1898	6160.7183	-0.17282	606.1807	0.090053	495.8507	-0.84917	0.010004	-0.0088686	0.89452	20359184	-0.77039
002	2019-10-11t2242	1570851866.52	adult	218.0005	170.0004	-21.9999	1150.3639	-1.6548	442.9556	-2.1902	402.2064	-1.7206	0.010299	-0.0057512	794.2004	-1.5589	1013.5369	-1.7286	903186.5	-2.1853	6410.6191	-0.0036662	618.3663	0.29262	503.2999	-0.68957	0.010021	0.0081495	0.79011	19190380	-0.99251
002	2019-10-12t0242	1570866265.99	adult	222.0003	174.0002	-18.0001	1288.2227	-1.5133	423.4516	-2.4699	377	-2.1649	0.010299	-0.0058082	818.0047	-1.3824	1084.3723	-1.5555	863417.8125	-2.4649	6403.271	0.028433	619.3177	0.29147	499.6693	-0.79235	0.010009	-0.00445	1.0602	19182128	-0.96963
002	2019-10-12t0642	1570880666.38	adult	226.0004	178.0003	-14	1285.7721	-1.5022	443.9882	-2.1325	400.9243	-1.7703	0.010289	-0.015812	799.1385	-1.4119	1100.2722	-1.4877	906179.9375	-2.1207	6534.3677	0.14274	615.9109	0.21785	499.8853	-0.79844	0.010024	0.010514	0.89448	18679348	-1.0521
002	2019-10-12t1042	1570895066.6	adult	230.0005	182.0004	-9.9999	1324.2729	-1.4521	439.1799	-2.1863	392.9485	-1.9219	0.010279	-0.025789	850.0135	-1.1037	1176.054	-1.3021	897244.625	-2.1676	6280.7412	0.043509	618.7232	0.2592	499.6559	-0.81417	0.010004	-0.009294	1.0304	18678016	-1.0307
002	2019-10-12t1442	1570909466.63	adult	234.0005	186.0004	-5.9999	1406.9662	-1.3568	418.9874	-2.4865	368.6837	-2.3658	0.010309	0.0039863	802.7217	-1.2751	1154.7005	-1.3061	853477.375	-2.4878	6611.4355	0.28068	618.2922	0.24335	496.475	-0.89975	0.010001	-0.012658	0.91942	18485702	-1.0502
002	2019-10-12t1842	1570923866.29	adult	238.0004	190.0003	-2	1244.463	-1.5082	423.6062	-2.3953	380.1852	-2.1807	0.010289	-0.015964	772.8077	-1.3646	1073.9387	-1.4327	864580.25	-2.3833	6177.3433	0.076259	628.0283	0.41505	509.6999	-0.58743	0.010033	0.019913	0.91327	17526384	-1.2305
002	2019-10-12t2242	1570938266.16	dead	242.0004	194.0003	2	1292.8352	-1.4483	425.1693	-2.3526	376.582	-2.2663	0.010309	0.0038947	820.8332	-1.0626	1123.7489	-1.2942	866069.875	-2.354	6053.8657	0.051079	632.1257	0.48593	510.9791	-0.56136	0.010032	0.018747	1.0178	17264616	-1.2651
003	2019-10-02t1459	1570046500.21	egg	-1.8568	-61.7139	-285.7142
003	2019-10-02t1842	1570059869.45	larva	1.8568	-58.0002	-282.0005
003	2019-10-02t2242	1570074269.42	larva	5.8568	-54.0002	-278.0005
003	2019-10-03t0242	1570088669.32	larva	9.8568	-50.0002	-274.0006
003	2019-10-03t0642	1570103069.65	larva	13.8569	-46.0001	-270.0005
003	2019-10-03t1042	1570117469.5	larva	17.8569	-42.0002	-266.0005
003	2019-10-03t1442	1570131869.49	larva	21.8568	-38.0002	-262.0005
003	2019-10-03t1842	1570146269.83	larva	25.8569	-34.0001	-258.0004
003	2019-10-03t2242	1570160669.49	larva	29.8568	-30.0002	-254.0005
003	2019-10-04t0242	1570175069.76	larva	33.8569	-26.0001	-250.0005	3044.0254	0.099467	447.5905	0.17001	342.5929	0.15554	0.010289	-0.015262	1163.576	0.38804	2295.0118	0.47659	913532.3125	0.17757	3044.0254	-1.2499	307.2742	-1.3021	263.3291	-1.0304	0.010046	0.027518	-1.7652	4802080.5	-2.5429
003	2019-10-04t0642	1570189470.18	larva	37.857	-22	-246.0003	3396.1619	0.31503	410.3563	-0.35585	298.0217	-0.4448	0.010304	-0.0003692	1166.939	0.28684	2125.0144	0.18885	836306.0625	-0.35571	4854.0015	-0.1003	532.1734	1.3928	407.7733	0.83537	0.010005	-0.013081	0.49395	10053288	-0.65473
003	2019-10-04t1042	1570203869.81	larva	41.8569	-18.0001	-242.0004	1477.9637	-0.99101	380.9043	-0.80105	294.0413	-0.5793	0.010309	0.0045878	1050.2748	-0.45721	1309.9578	-1.0947	775902.125	-0.80306	3619.1384	-0.96821	395.7845	-0.33396	269.7848	-1.1506	0.010035	0.017836	0.049036	9031801	-1.3681
003	2019-10-04t1442	1570218270.04	larva	45.857	-14	-238.0004	2567.7866	-0.28179	352.5504	-1.2401	258.3847	-1.0949	0.010299	-0.0053996	1040.3595	-0.61089	1929.5361	-0.17681	718850.375	-1.2381	3640.0784	-1.0063	361.8316	-0.83002	275.2586	-1.1844	0.010013	-0.0033868	-0.083288	8780930	-1.7465
003	2019-10-04t1842	1570232669.88	larva	49.857	-10.0001	-234.0004	3304.198	0.19924	481.9268	0.1399	397.2766	0.48464	0.010289	-0.015368	953.8006	-1.1595	2042.9409	-0.034813	983612.625	0.14836	5788.313	0.31285	556.7607	1.7176	481.8074	1.7205	0.010034	0.017615	0.6158	12429682	-0.58704
003	2019-10-04t2242	1570247069.87	larva	53.857	-6.0001	-230.0004	3744.2212	0.48459	342.8187	-1.5887	243.3609	-1.4734	0.010304	-0.00047259	858.2252	-1.7369	2219.4334	0.20813	698664.4375	-1.5886	6083.1035	0.4268	492.1848	0.82512	450.2005	1.1989	0.010024	0.0091163	0.75121	13060124	-0.62148
003	2019-10-05t0242	1570261469.92	larva	57.857	-2	-226.0004	2307.1887	-0.53583	384.0183	-1.2244	292.1084	-0.97461	0.010279	-0.025339	1047.1132	-0.85048	1715.3042	-0.61967	784549.5	-1.2132	6701.9307	0.73583	328.9822	-1.5416	269.9445	-1.6387	0.01001	-0.0050258	-0.047008	12127601	-1.2416
003	2019-10-05t0642	1570275870.28	adult	61.8571	2	-222.0003	2792.3752	-0.21967	498.7769	0.016843	398.5235	0.25401	0.010279	-0.025363	1180.0773	-0.26698	2192.7328	0.10182	1019001.3125	0.031634	6724.4844	0.66933	492.2408	0.76696	447.3808	1.0247	0.010005	-0.0089585	-0.49768	14956244	-0.44222
003	2019-10-05t1042	1570290270.77	adult	65.8572	6.0002	-218.0002	1802.2626	-0.94818	527.569	0.25303	463.9059	0.9927	0.010294	-0.010495	1073.98	-0.8793	1449.8828	-1.1184	1076240.875	0.25956	8095.9199	1.4155	365.6333	-1.2149	308.1292	-1.3122	0.010016	0.0026575	-0.29394	15441059	-0.5216
003	2019-10-05t1442	1570304670.46	adult	69.8571	10.0001	-214.0003	3645.9277	0.34882	613.8431	1.1846	503.7682	1.4231	0.010299	-0.0055443	1331.4363	0.30084	2209.3619	0.065304	1251626.125	1.1887	3645.9277	-1.3114	432.467	-0.25958	410.6711	0.2631	0.010013	0.00024594	-0.59103	14856972	-0.97978
003	2019-10-05t1842	1570319069.54	adult	73.8569	13.9998	-210.0005	2221.1672	-0.70414	412.634	-1.3477	288.189	-1.4255	0.010289	-0.015508	1214.2079	-0.35354	1873.167	-0.51151	842185.9375	-1.3401	6221.874	0.14491	332.2825	-2.0069	285.5742	-1.9962	0.010021	0.0083258	-0.20503	12998228	-1.87
003	2019-10-05t2242	1570333469.86	adult	77.857	17.9999	-206.0004	1435.0415	-1.3091	559.2554	0.32491	508.128	1.3352	0.010284	-0.020491	931.4031	-1.7828	1214.5259	-1.6234	1141999.5	0.33871	2982.3726	-1.7816	508.8616	0.8997	475.1302	1.2117	0.01003	0.01762	-0.85554	16742564	-0.77235
003	2019-10-06t0246	1570348153.73	adult	81.9358	22.0788	-201.9216	4352.6611	0.81781	579.6624	0.47089	477.382	0.85573	0.010299	-0.0056093	1085.6432	-1.1186	2519.8644	0.47741	1181931.5	0.47483	5791.1675	-0.2369	515.242	0.96825	461.9651	0.89371	0.010014	0.0020086	-0.073918	16876752	-0.94292
003	2019-10-06t0646	1570362507.92	adult	85.9231	26.0661	-197.9343	2547.8108	-0.5438	595.2261	0.56864	530.7367	1.4873	0.010309	0.0043328	1039.8407	-1.3895	1597.7434	-1.0743	1212475.625	0.56547	6114.4082	-0.13634	465.4556	-0.032553	412.4576	-0.13884	0.010023	0.011432	0.17276	16067992	-1.3968
003	2019-10-06t1045	1570376859.79	adult	89.9097	30.0527	-193.9477	3200.1077	-0.074096	424.7305	-1.6263	327.4638	-1.304	0.010294	-0.01058	976.2895	-1.7141	1990.8075	-0.44874	866450.25	-1.6207	6730.2368	0.10136	484.8434	0.20593	476.6282	0.96681	0.010001	-0.010349	-0.75144	20119060	-0.1971
003	2019-10-06t1443	1570391131.94	adult	93.8742	34.0172	-189.9832	4218.9302	0.67862	397.1193	-2.0502	290.8176	-1.8801	0.010314	0.0093915	902.9255	-2.0689	2212.4626	-0.09671	808534.8125	-2.0546	6872.5464	0.07938	406.099	-1.4409	340.7524	-1.8119	0.010017	0.0054894	0.4504	15284347	-1.9161
003	2019-10-06t1842	1570405470.08	adult	97.857	38	-186.0004	2991.9377	-0.25643	402.9565	-2.0477	299.8754	-1.8357	0.010319	0.014432	994.884	-1.6477	1885.5878	-0.6565	820016.375	-2.0546	8695.6748	0.90592	538.1156	0.97887	491.9309	1.0512	0.010019	0.0074393	1.3121	18745258	-0.90085
003	2019-10-06t2242	1570419869.99	adult	101.857	42	-182.0004	3371.8679	0.02398	603.3008	0.41964	507.493	0.91037	0.010309	0.004472	1197.6077	-0.7091	2498.5948	0.37433	1228923.75	0.41619	5986.1255	-0.5235	517.3882	0.4448	457.7998	0.25229	0.010006	-0.0049247	1.8669	18097206	-1.2084
003	2019-10-07t0242	1570434270.04	adult	105.857	46	-178.0004	3484.4773	0.10766	627.9446	0.69206	541.3663	1.3129	0.010304	-0.00051978	1242.1413	-0.49278	1840.3062	-0.7459	1279751	0.69228	5875.3711	-0.63537	621.5898	2.3984	542.7004	1.8905	0.010008	-0.0028678	1.6957	20060568	-0.66657
003	2019-10-07t0642	1570448670.12	adult	109.857	50	-174.0004	2783.51	-0.42906	575.3102	-0.0073301	498.752	0.68328	0.010299	-0.0055224	1087.0975	-1.1916	1863.6769	-0.704	1173057.625	-0.0033762	6848.1411	-0.22788	451.1144	-1.1352	369.1853	-1.8136	0.010006	-0.0054431	0.91442	15509312	-2.1761
003	2019-10-07t1042	1570463069.77	adult	113.8569	53.9999	-170.0004	2875.981	-0.35658	426.3488	-1.9408	327.3422	-1.701	0.010299	-0.0055454	1018.3994	-1.4899	1961.857	-0.52782	869325.125	-1.9373	6967.9814	-0.21926	407.7232	-2.1353	344.5661	-2.4524	0.010007	-0.0041297	0.85712	17641774	-1.5606
003	2019-10-07t1442	1570477470.07	adult	117.857	58	-166.0004	1724.8473	-1.2507	592.7258	0.17456	557.0912	1.4046	0.010289	-0.015492	863.8474	-2.191	1307.3502	-1.6635	1209753.375	0.18615	3898.2627	-1.6499	586.9067	1.4025	531.4384	1.4279	0.010007	-0.0045972	0.299	18299164	-1.4055
003	2019-10-07t1842	1570491870.44	adult	121.8571	62.0001	-162.0003	1328.0763	-1.5622	585.4459	0.065574	552.1509	1.3081	0.010309	0.0044394	863.3912	-2.1763	1135.4443	-1.9629	1192553.25	0.062184	7085.647	-0.23005	637.1462	2.3441	565.8326	2.1053	0.010004	-0.0070782	1.6266	20762048	-0.69009
003	2019-10-07t2242	1570506270.59	adult	125.8572	66.0001	-158.0002	1150.6912	-1.7023	596.5576	0.1978	563.3723	1.4378	0.010314	0.0094821	888.7348	-2.0405	997.9409	-2.2043	1214591.25	0.19041	4666.9102	-1.3256	580.1349	1.0903	512.8001	0.89103	0.01003	0.018757	0.97801	18450610	-1.4417
003	2019-10-08t0242	1570520670.41	adult	129.8571	70.0001	-154.0003	1288.1685	-1.5961	413.0457	-2.2441	344.4925	-1.6562	0.010284	-0.020317	891.1586	-2.0138	1152.3634	-1.93	843439.4375	-2.2328	7706.7988	0.016677	591.4721	1.2449	523.5499	1.0627	0.010018	0.0067934	1.71	19128800	-1.2688
003	2019-10-08t0642	1570535070.35	adult	133.8571	74.0001	-150.0003	1299.1272	-1.5901	574.9492	-0.11369	539.2875	1.049	0.010319	0.014572	880.6543	-2.0497	1121.2757	-1.9861	1170021.625	-0.12471	5262.1157	-1.0682	631.4711	2.0003	550.688	1.6045	0.01	-0.011146	1.5269	19890708	-1.0687
003	2019-10-08t1042	1570549470.54	adult	137.8571	78.0001	-146.0002	2751.8599	-0.4481	629.4378	0.60749	569.9334	1.4581	0.010304	-0.00037486	1003.3767	-1.4391	1902.0879	-0.57977	1282794.25	0.60788	6209.5068	-0.64538	575.9991	0.7799	519.1894	0.8464	0.010002	-0.0090389	1.0994	18888162	-1.3919
003	2019-10-08t1442	1570563870.94	adult	141.8573	82.0002	-142.0001	3077.0857	-0.19146	481.0369	-1.4193	406.3326	-0.90363	0.010299	-0.005364	925.7994	-1.7986	1844.6709	-0.67779	980834.25	-1.4162	8894.3184	0.56007	630.8148	1.8569	557.5258	1.6534	0.01001	-0.0016901	1.4525	20607456	-0.90122
003	2019-10-08t1842	1570578270.99	adult	145.8573	86.0002	-138.0001	1070.8527	-1.7907	401.7719	-2.5335	346.0386	-1.8099	0.010284	-0.020303	719.0279	-2.7946	930.8005	-2.3348	820418.3125	-2.5232	5448.5962	-0.96457	547.016	0.043522	457.2579	-0.67408	0.010011	-0.00019209	2.2086	17921884	-1.6993
003	2019-10-08t2242	1570592670.06	adult	149.857	90	-134.0004	4061.7551	0.59888	634.2426	0.65485	555.7141	1.189	0.010299	-0.0054447	1046.4948	-1.1615	2394.8977	0.33966	1293220.75	0.65984	7299.397	-0.11097	612.6171	1.3513	540.5833	1.1666	0.01002	0.0088535	2.2888	19869624	-1.1392
003	2019-10-09t0242	1570607070.7	adult	153.8572	94.0002	-130.0002	3156.7217	-0.12509	623.7546	0.50309	551.9986	1.1141	0.010304	-0.00050554	1096.5603	-0.88635	1973.3442	-0.4209	1271211.875	0.50376	8636.3926	0.52843	609.1339	1.2119	531.0217	0.89216	0.010021	0.0098541	3.4459	20240908	-1.0355
003	2019-10-09t0642	1570621471.03	adult	157.8573	98.0003	-126.0001	1189.3921	-1.7206	455.3927	-1.8864	394.3489	-1.245	0.010294	-0.010478	912.311	-1.7695	1120.7219	-1.9808	929001.0625	-1.8805	4733.2969	-1.2357	535.0295	-0.40011	436.3886	-1.3608	0.010008	-0.0035465	1.9317	16733048	-2.0125
003	2019-10-09t1042	1570635870.75	adult	161.8572	102.0002	-122.0002	3348.8628	0.038366	599.5144	0.14079	521.5146	0.60975	0.010304	-0.00052424	1091.2579	-0.84884	2217.3559	0.055677	1221810.375	0.14134	9284.3252	0.91379	672.4968	2.3708	558.574	1.4112	0.010024	0.01259	3.7134	21400866	-0.70934
003	2019-10-09t1442	1570650271.07	adult	165.8573	106.0003	-118.0001	3356.9924	0.049836	428.576	-2.3331	339.4189	-2.1755	0.010294	-0.010462	896.4489	-1.7795	2041.768	-0.25469	874294.9375	-2.3278	9330.3574	0.98566	559.4177	-0.03426	465.7306	-0.81942	0.010025	0.01315	2.8962	18024438	-1.6099
003	2019-10-09t1842	1570664671	adult	169.8573	110.0002	-114.0001	1378.2941	-1.5875	621.6642	0.43319	582.7976	1.4762	0.010289	-0.015422	922.8411	-1.6089	1226.5334	-1.763	1268816.75	0.44712	7299.437	0.061185	676.294	2.253	587.9321	1.9621	0.010036	0.023732	2.4228	18667068	-1.4155
003	2019-10-09t2242	1570679071.31	adult	173.8574	114.0003	-110	1932.9623	-1.1281	634.7407	0.61014	592.2551	1.5925	0.010304	-0.00051502	990.0073	-1.2353	1344.8855	-1.5255	1293601.5	0.61085	5564.7173	-0.74849	590.175	0.43157	503.1825	-0.089887	0.010032	0.020204	2.1018	17295670	-1.7418
003	2019-10-10t0242	1570693470.73	adult	177.8572	118.0002	-106.0002	1376.6985	-1.5932	636.6228	0.62587	605.1643	1.7635	0.010304	-0.00054409	883.5173	-1.7122	1165.9333	-1.8386	1297437.25	0.62653	4684.0977	-1.161	696.7201	2.4513	624.9763	2.6869	0.010014	0.0015912	1.361	20038366	-1.0254
003	2019-10-10t0642	1570707870.74	adult	181.8572	122.0002	-102.0002	1224.2209	-1.7188	564.5562	-0.44144	534.3453	0.63386	0.010289	-0.015499	837.9721	-1.8843	1060.6918	-2.008	1152259.25	-0.42883	4099.7246	-1.4361	689.1111	2.1955	626.0767	2.638	0.01001	-0.002068	0.43097	20652660	-0.86007
003	2019-10-10t1042	1570722271.61	adult	185.8574	126.0004	-97.9999	1436.7297	-1.5323	491.0765	-1.533	452.9911	-0.67472	0.010304	-0.00062042	834.4753	-1.8492	1211.6862	-1.6952	1000814	-1.5324	4341.8164	-1.2978	637.8275	1.1028	573.8965	1.339	0.010004	-0.0083668	0.37809	18362414	-1.3937
003	2019-10-10t1442	1570736671.5	adult	189.8574	130.0004	-94	1657.0515	-1.3309	487.1755	-1.5979	437.7601	-0.95332	0.01033	0.024299	823.7832	-1.8474	1302.723	-1.4889	990427.75	-1.6147	4617.8804	-1.1374	629.2449	0.85326	549.7138	0.70045	0.010023	0.010305	1.2071	18081352	-1.434
003	2019-10-10t1842	1570751071.17	adult	193.8573	134.0003	-90.0001	2121.9709	-0.91717	443.15	-2.2514	395.6726	-1.6592	0.010324	0.019266	758.2465	-2.1056	1402.7159	-1.2662	901367.0625	-2.2631	4488.0278	-1.1813	640.7623	0.99219	574.908	1.2231	0.010004	-0.0084056	0.84836	17549838	-1.5281
003	2019-10-10t2242	1570765470.98	adult	197.8573	138.0002	-86.0001	1629.0969	-1.3218	484.3289	-1.6456	441.975	-0.96033	0.010365	0.059412	792.2153	-1.8865	1161.9436	-1.6698	981250.375	-1.6866	4135.4883	-1.3413	634.896	0.80905	568.2856	1.0076	0.010032	0.019908	0.41712	17403134	-1.5297
003	2019-10-11t0242	1570779871.15	adult	201.8573	142.0003	-82.0001	1758.5247	-1.1888	469.8119	-1.8544	437.1769	-1.0673	0.010294	-0.010667	749.9535	-2.0265	1237.8794	-1.4856	958416.25	-1.8464	4686.6001	-1.0326	630.7024	0.66693	565.2443	0.88307	0.010005	-0.0072885	0.64494	17587136	-1.4561
003	2019-10-11t0642	1570794270.93	adult	205.8573	146.0002	-78.0001	1697.7646	-1.2199	430.4409	-2.4278	387.2079	-1.9024	0.010304	-0.00071797	710.2963	-2.1512	1125.1255	-1.6485	877238.5	-2.4263	3837.5857	-1.4597	645.0605	0.8752	583.9866	1.2768	0.010002	-0.01093	0.58142	17284398	-1.4896
003	2019-10-11t1042	1570808671.32	adult	209.8574	150.0003	-74	1241.306	-1.6032	525.7743	-0.99468	493.3344	-0.19422	0.010299	-0.0056987	837.4768	-1.4878	1010.873	-1.8151	1072053.75	-0.98988	4124.7646	-1.2908	686.8254	1.5893	625.2578	2.2101	0.010019	0.005848	0.58572	17549764	-1.4003
003	2019-10-11t1442	1570823071.53	adult	213.8574	154.0004	-70	1694.2292	-1.1782	494.0339	-1.4428	452.793	-0.86633	0.010289	-0.015652	800.7893	-1.5947	1200.7438	-1.4196	1008323.25	-1.4307	4564.5757	-1.036	685.2932	1.5303	621.974	2.1214	0.010004	-0.0086845	1.0101	17330378	-1.4161
003	2019-10-11t1842	1570837471.65	adult	217.8575	158.0004	-65.9999	1566.0463	-1.2743	490.2881	-1.4708	455.7332	-0.82045	0.010289	-0.015692	761.852	-1.7151	1162.179	-1.4499	1000678.125	-1.4586	4154.7031	-1.2375	689.5702	1.5893	623.9793	2.1682	0.010023	0.0097374	1.1537	17199950	-1.4147
003	2019-10-11t2242	1570851871.52	adult	221.8574	162.0004	-62	1475.8297	-1.3388	501.7807	-1.2671	469.3363	-0.59311	0.01033	0.024137	771.919	-1.6054	1144.953	-1.4414	1020120.25	-1.2847	3885.0022	-1.3659	691.445	1.6033	623.9506	2.1638	0.010011	-0.0021345	0.88316	16921734	-1.4465
003	2019-10-12t0242	1570866271.04	adult	225.8573	166.0003	-58.0001	1337.7794	-1.4532	497.2946	-1.3051	467.4613	-0.62303	0.01033	0.024074	741.9006	-1.6909	1100.7254	-1.4882	1010999.9375	-1.3227	3648.8416	-1.4769	678.473	1.3563	618.5861	2.0377	0.010039	0.025717	0.64667	16896014	-1.4272
003	2019-10-12t0642	1570880671.4	adult	229.8574	170.0004	-54	1555.4757	-1.2278	496.1871	-1.2912	467.3263	-0.62297	0.010294	-0.010896	722.59	-1.7284	1110.7399	-1.4319	1012221.625	-1.2822	3639.6792	-1.4615	676.0035	1.3025	615.5779	1.9674	0.010015	0.0012632	0.61228	16740552	-1.4372
003	2019-10-12t1042	1570895071.64	adult	233.8574	174.0004	-49.9999	1017.3799	-1.7448	480.2113	-1.5137	452.7056	-0.87879	0.010294	-0.010946	716.3353	-1.7039	886.0651	-1.8446	979631	-1.5047	3500.5356	-1.5211	703.5082	1.7976	632.2273	2.3717	0.010041	0.027538	0.76252	15484217	-1.6787
003	2019-10-12t1442	1570909471.62	adult	237.8574	178.0004	-45.9999	999.4122	-1.7584	483.6198	-1.4299	459.3931	-0.7593	0.010335	0.028929	706.663	-1.6971	859.4327	-1.8708	982715.375	-1.4513	3782.0603	-1.3358	689.25	1.5341	629.3371	2.3091	0.010003	-0.010813	0.71225	16055389	-1.5387
003	2019-10-12t1842	1570923871.33	adult	241.8574	182.0003	-42	965.8489	-1.7909	489.9075	-1.2975	471.8418	-0.53132	0.010294	-0.011038	672.812	-1.8131	833.7582	-1.8977	999411.375	-1.2882	3781.3943	-1.3139	683.7088	1.4313	628.3778	2.2954	0.010031	0.017262	0.68242	16017930	-1.5265
003	2019-10-12t2242	1570938271.25	adult	245.8573	186.0003	-38	1314.9995	-1.4153	483.5298	-1.3712	459.9685	-0.74583	0.010294	-0.011081	716.7056	-1.5348	1036.3252	-1.4436	986400.8125	-1.3618	3902.7341	-1.2174	684.045	1.4379	626.4776	2.2607	0.01	-0.013512	0.23027	14570158	-1.8097
003	2019-10-13t0242	1570952671.71	adult	249.8575	190.0004	-33.9999	1336.9241	-1.3819	481.7823	-1.3697	458.7504	-0.767	0.010294	-0.011122	715.4629	-1.4839	1036.441	-1.4098	982835.9375	-1.3602	3889.5645	-1.2017	680.6821	1.3779	624.5274	2.2263	0.010014	0.00039187	0.19527	14614245	-1.7814
003	2019-10-13t0642	1570967071.02	adult	253.8573	194.0003	-30.0001	1278.201	-1.4408	480.0376	-1.3687	456.0904	-0.81651	0.010294	-0.011165	713.7324	-1.4349	1039.1565	-1.3702	979276.625	-1.359	3981.2622	-1.1189	680.3011	1.3739	624.4221	2.2384	0.010017	0.0030551	0.20125	14670012	-1.7509
003	2019-10-13t1042	1570981471.71	adult	257.8575	198.0004	-25.9999	1344.4149	-1.3578	488.5232	-1.1911	460.3406	-0.73324	0.010294	-0.011209	734.7105	-1.2644	1146.6712	-1.0914	996587.25	-1.1811	3960.905	-1.1062	683.1943	1.432	625.3687	2.2779	0.010027	0.013477	0.14639	14580733	-1.7515
003	2019-10-13t1442	1570995871.34	adult	261.8574	202.0003	-22	1405.0498	-1.2779	487.2499	-1.1799	457.0613	-0.79645	0.010289	-0.016224	747.1686	-1.1358	1198.5041	-0.92943	994477	-1.1655	4281.812	-0.86449	690.8399	1.5805	631.2738	2.4429	0.010037	0.023647	0.22162	14591230	-1.7319
003	2019-10-13t1842	1571010271.6	adult	265.8574	206.0004	-17.9999	1333.673	-1.3631	481.5606	-1.2481	451.0501	-0.91763	0.010309	0.0036301	739.2343	-1.1167	1162.6206	-0.97093	980939	-1.2505	4184.4443	-0.89856	690.058	1.5732	632.0637	2.4814	0.010024	0.010318	0.1866	14594037	-1.7146
003	2019-10-13t2242	1571024671.15	adult	269.8573	210.0003	-14.0001	1453.1786	-1.2032	483.1221	-1.1874	449.8983	-0.94365	0.010309	0.0035813	752.1157	-0.98159	1200.2019	-0.83393	984119.75	-1.1898	4523.541	-0.62557	694.7136	1.6694	635.25	2.5815	0.010028	0.014535	0.29783	14686246	-1.6793
003	2019-10-14t0242	1571039071.06	adult	273.8573	214.0003	-10.0001
003	2019-10-14t0642	1571053471.6	adult	277.8574	218.0004	-5.9999
003	2019-10-14t1042	1571067871.4	adult	281.8574	222.0004	-2
003	2019-10-14t1442	1571082271.36	dead	285.8574	226.0003	2
004	2019-10-02t1459	1570046504.64	larva	0	-45.7139	-317.7147
004	2019-10-02t1842	1570059874.06	larva	3.7137	-42.0001	-314.001
004	2019-10-02t2242	1570074274.02	larva	7.7137	-38.0002	-310.001
004	2019-10-03t0242	1570088673.98	larva	11.7137	-34.0002	-306.001
004	2019-10-03t0642	1570103074.22	larva	15.7138	-30.0001	-302.0009
004	2019-10-03t1042	1570117474.2	larva	19.7138	-26.0001	-298.0009
004	2019-10-03t1442	1570131874.11	larva	23.7137	-22.0001	-294.001
004	2019-10-03t1842	1570146274.58	larva	27.7139	-18	-290.0008
004	2019-10-03t2242	1570160674.16	larva	31.7138	-14.0001	-286.0009
004	2019-10-04t0242	1570175074.42	larva	35.7138	-10	-282.0009	2858.3735	-0.031976	348.9511	-0.98914	237.7067	-1.0989	0.010304	-0.00035474	1058.2	-0.24994	2301.5403	0.47344	711162.4375	-0.98906	3613.0247	-0.8937	356.2961	-0.74098	237.7314	-1.4218	0.010031	0.013149	-0.13447	8630918	-1.0794
004	2019-10-04t0642	1570189474.88	larva	39.714	-5.9999	-278.0007	3797.8486	0.57571	535.9486	1.0188	398.6124	0.69551	0.010304	-0.00038146	1315.9459	1.0427	2890.2053	1.3457	1092263.25	1.0191	4116.2588	-0.6135	463.7686	0.54026	364.5147	0.2114	0.01002	0.0024028	0.31914	11154562	-0.34632
004	2019-10-04t1042	1570203874.37	larva	43.7138	-2.0001	-274.0009	4975.3979	1.3561	634.2731	2.0443	481.9895	1.6097	0.010294	-0.010359	1466.2033	1.7216	3565.7215	2.3639	1293917.125	2.0518	6974.0791	1.1917	477.9313	0.69663	409.1969	0.76356	0.010022	0.0051614	1.2618	13638726	0.3478
004	2019-10-04t1442	1570218274.76	adult	47.7139	2.0001	-270.0008	2390.4849	-0.4136	530.7267	0.75913	419.63	0.79512	0.010299	-0.0054117	1283.8262	0.62773	2026.9766	-0.041598	1082151.75	0.76244	5881.9658	0.4109	377.7675	-0.65214	304.4743	-0.81585	0.01002	0.0040872	0.50082	13345769	-0.072943
004	2019-10-04t1842	1570232674.59	adult	51.7139	6	-266.0008	5068.0234	1.4046	604.2455	1.5108	443.1819	1.0043	0.010279	-0.025302	1484.412	1.5572	3600.8554	2.384	1234473.5	1.5284	7859.0684	1.5934	388.9879	-0.56863	326.099	-0.60536	0.01002	0.0042991	0.36975	15761401	0.57272
004	2019-10-04t2242	1570247074.56	adult	55.7139	10	-262.0008	2381.1709	-0.47045	409.1696	-0.86793	279.0541	-1.083	0.010299	-0.0054622	1340.7745	0.69939	1970.8582	-0.19776	834296.875	-0.8654	4743.8135	-0.44555	327.6444	-1.504	265.5827	-1.6321	0.01	-0.015091	0.077649	14416352	-0.23119
004	2019-10-05t0242	1570261474.65	adult	59.7139	14	-258.0008	5159.5806	1.4541	647.7381	1.8298	483.4921	1.3519	0.010299	-0.0054858	1622.0352	2.0131	3270.9343	1.8261	1320738	1.834	8140.6782	1.5849	509.3964	1.0337	436.0192	0.88445	0.010007	-0.0073372	1.1967	17714260	0.73311
004	2019-10-05t0642	1570275875	adult	63.714	18.0001	-254.0007	3686.0505	0.40317	454.2584	-0.56146	281.039	-1.2569	0.010284	-0.020415	1515.3225	1.3614	3019.3097	1.4046	927595.5625	-0.55061	8068.0669	1.4477	355.3076	-1.3138	299.7977	-1.3725	0.010003	-0.011239	0.10761	16943552	0.17012
004	2019-10-05t1042	1570290275.52	adult	67.7141	22.0003	-250.0006	2888.6892	-0.1843	524.6439	0.16942	396.7119	0.10612	0.010314	0.0094174	1395.0189	0.66263	2286.941	0.20658	1068175	0.16362	6059.1577	0.1564	424.8521	-0.33898	358.7771	-0.54228	0.010003	-0.010428	-0.68914	17031470	-0.060655
004	2019-10-05t1442	1570304675.28	adult	71.7141	26.0002	-246.0006	4111.2241	0.67748	595.1946	0.91483	435.739	0.51871	0.010309	0.0044067	1432.354	0.74916	3127.3064	1.5345	1212411.375	0.91174	5661.4546	-0.1475	424.4	-0.42699	382.4254	-0.26173	0.010001	-0.011815	-0.1609	19647596	0.62302
004	2019-10-05t1842	1570319074.46	adult	75.7138	30	-242.0009	4228.7139	0.74941	659.7145	1.5999	475.5571	0.95203	0.010299	-0.0055751	1815.6704	2.4969	3005.2392	1.3147	1345157.875	1.6043	6963.9854	0.54269	515.4385	1.03	451.7086	0.83773	0.010016	0.003421	1.6774	20842272	0.78905
004	2019-10-05t2242	1570333474.48	adult	79.7138	34	-238.0009	3927.313	0.51268	453.2713	-1.0196	286.6875	-1.5982	0.010294	-0.010568	1445.7866	0.63138	2461.2379	0.39885	924673.5	-1.0139	9121.7354	1.6954	459.4408	0.0079222	421.3818	0.20638	0.010016	0.0036964	0.47766	22018700	0.94758
004	2019-10-06t0246	1570348159.41	adult	83.793	38.0791	-233.9217	2172.2656	-0.80845	534.3516	-0.12768	401.381	-0.18453	0.010299	-0.0056153	1467.8365	0.65888	1967.2144	-0.44423	1089543	-0.12403	3349.0112	-1.6319	366.9193	-1.7784	322.4499	-1.7474	0.010013	0.0015602	0.14883	19494422	-0.13665
004	2019-10-06t0646	1570362513.48	adult	87.7802	42.0664	-229.9345	4517.5352	0.9195	691.6902	1.7277	514.6204	1.2405	0.010294	-0.010596	1617.819	1.2948	3505.5563	2.0697	1411048	1.7366	8245.7295	0.97551	549.4679	1.4836	476.5697	1.023	0.010008	-0.0037386	2.9298	22291364	0.61083
004	2019-10-06t1045	1570376865.3	adult	91.7668	46.053	-225.9478	5051.0034	1.3089	517.4783	-0.50822	358.0973	-0.93146	0.010304	-0.00060736	1296.8658	-0.23334	3225.7101	1.5969	1054620.75	-0.5078	9064.0391	1.2809	526.7543	0.94538	462.5796	0.64258	0.010018	0.0072108	2.5715	23923072	0.98728
004	2019-10-06t1443	1570391136.94	adult	95.7312	50.0173	-221.9835	1848.3871	-1.113	499.0157	-0.8076	403.7364	-0.39242	0.010299	-0.0055341	1099.4224	-1.1625	1500.4017	-1.2948	1017493.125	-0.80412	5552.5127	-0.6364	498.5145	0.27683	457.0673	0.41752	0.010016	0.0047243	0.514	22496962	0.37935
004	2019-10-06t1842	1570405474.92	adult	99.714	54.0001	-218.0007	2088.5256	-0.94506	496.1301	-0.90417	348.791	-1.2066	0.010304	-0.00051833	1399.9809	0.22276	1863.9112	-0.69796	1011113.125	-0.90374	5830.2207	-0.56543	508.6036	0.34152	462.4061	0.4071	0.010012	0.0011499	0.59068	20979392	-0.22943
004	2019-10-06t2242	1570419874.82	adult	103.7139	58.0001	-214.0008	1815.2817	-1.1629	570.6393	-0.01326	466.6873	0.32865	0.010294	-0.010464	1274.6299	-0.34985	1649.94	-1.0689	1164104.125	-0.0058402	10357.335	1.5639	524.2453	0.52164	460.1481	0.24768	0.010012	0.00054154	0.86847	24505846	0.79835
004	2019-10-07t0242	1570434274.81	adult	107.7139	62.0001	-210.0008	5261.3032	1.4695	688.54	1.4475	499.8557	0.72431	0.010314	0.0094411	1624.8864	1.283	3466.2818	2.0458	1401867.5	1.439	7453.437	0.088171	410.0135	-1.8904	358.4358	-1.9692	0.010014	0.0025477	-1.1385	27637784	1.6977
004	2019-10-07t0642	1570448674.91	adult	111.714	66.0001	-206.0007	2071.7473	-0.97782	553.8378	-0.29364	423.5987	-0.36201	0.010335	0.029416	1338.127	-0.018729	1894.6818	-0.64811	1125398.5	-0.31404	7469.9111	0.037943	502.8969	-0.14652	450.1331	-0.1693	0.010006	-0.0055997	-0.44466	23924312	0.44326
004	2019-10-07t1042	1570463074.67	adult	115.7139	70	-202.0008	1627.3688	-1.3249	498.1599	-1.0326	385.8679	-0.92265	0.010314	0.0093984	1175.387	-0.74888	1512.7294	-1.3065	1014253.5	-1.0383	2579.5391	-2.2445	394.9732	-2.45	362.4047	-2.1284	0.010014	0.0029429	-1.1428	23546328	0.25731
004	2019-10-07t1442	1570477474.9	adult	119.714	74.0001	-198.0007	4684.6528	1.0569	484.0732	-1.2398	316.4153	-1.9234	0.010299	-0.0055419	1288.0443	-0.19475	2939.4737	1.2002	987025.125	-1.236	8330.0312	0.3454	472.4481	-0.98005	438.7258	-0.59666	0.010012	0.00032137	-0.85185	21848834	-0.32768
004	2019-10-07t1842	1570491875.25	adult	123.7141	78.0002	-194.0006	3735.0957	0.32026	602.7771	0.28553	453.4436	-0.073346	0.010289	-0.01544	1524.6731	0.95309	2634.2868	0.6826	1230268	0.2974	9758.0879	0.95472	550.5206	0.52634	496.8134	0.57955	0.010018	0.0067924	-0.079782	24508626	0.43985
004	2019-10-07t2242	1570506275.42	adult	127.7141	82.0002	-190.0006	3535.3247	0.16632	536.2189	-0.6028	398.5654	-0.87611	0.010299	-0.0054397	1207.4052	-0.51665	2622.989	0.68027	1093350.25	-0.59893	7857.8374	0.088058	447.0474	-1.693	404.5983	-1.5111	0.01002	0.0081621	-1.0004	20300868	-0.8941
004	2019-10-08t0242	1570520675.35	adult	131.7141	86.0002	-186.0006	3409.6321	0.0692	637.2131	0.72175	493.7508	0.42257	0.010314	0.0095599	1511.8799	0.97187	2530.8688	0.53255	1297366	0.71371	7523.5322	-0.066584	519.1535	-0.28679	462.7633	-0.30904	0.010005	-0.0062355	-0.026295	22882728	-0.14901
004	2019-10-08t0642	1570535075.21	adult	135.714	90.0002	-182.0007	3739.0168	0.32982	621.1372	0.49991	499.1378	0.46834	0.010289	-0.015301	1431.6289	0.62213	2378.3852	0.27283	1267741	0.51251	6952.3081	-0.31889	503.127	-0.6963	451.783	-0.62404	0.010014	0.0022479	-0.45034	22358462	-0.3426
004	2019-10-08t1042	1570549475.48	adult	139.7141	94.0003	-178.0006	2059.9072	-0.9958	609.3889	0.33267	514.9568	0.66416	0.01033	0.024588	1192.082	-0.51101	1708.2801	-0.92721	1238887.625	0.31279	7637.6841	-0.0072187	498.9741	-0.85566	440.9694	-0.93667	0.010017	0.0052053	-0.28436	22715296	-0.26625
004	2019-10-08t1442	1570563875.9	adult	143.7142	98.0004	-174.0005	3986.7771	0.53149	646.8267	0.83498	495.2368	0.354	0.010314	0.0095724	1440.7897	0.73294	3223.8326	1.8288	1316939.125	0.82688	8698.248	0.48184	564.9196	0.45218	505.1087	0.44429	0.010003	-0.0085533	-0.24585	23154926	-0.16236
004	2019-10-08t1842	1570578275.9	adult	147.7142	102.0004	-170.0005	3711.563	0.31595	661.0633	1.0275	508.4645	0.51687	0.010299	-0.0054188	1635.2822	1.7223	2532.2085	0.5841	1347908	1.0328	4247.8867	-1.499	482.8657	-1.3277	431.1051	-1.3012	0.01	-0.011261	-0.87187	22066480	-0.49925
004	2019-10-08t2242	1570592675.01	adult	151.714	106.0001	-166.0007	3861.0198	0.44025	639.681	0.72842	501.853	0.3938	0.010324	0.019476	1520.2435	1.1908	2682.1239	0.87078	1301111.125	0.71165	5540.5166	-0.89843	546.1534	-0.068347	501.3284	0.24033	0.010006	-0.0050378	-0.90139	23687766	-0.048333
004	2019-10-09t0242	1570607075.55	adult	155.7141	110.0003	-162.0006	3536.2961	0.18332	533.2245	-0.77432	381.0135	-1.4162	0.010284	-0.020402	1436.407	0.81122	2704.4759	0.92784	1088844.5	-0.75947	9933.249	1.1418	527.1221	-0.53003	486.3445	-0.1675	0.010016	0.0041716	-0.86859	25525358	0.45376
004	2019-10-09t0642	1570621475.89	adult	159.7142	114.0004	-158.0005	2382.4214	-0.75189	672.5455	1.1854	575.4897	1.4301	0.010284	-0.020412	1317.3989	0.25548	1938.4077	-0.46821	1373338	1.2052	7905.1714	0.24763	495.2406	-1.2552	462.0498	-0.79794	0.010009	-0.0026203	-1.3113	23255508	-0.19682
004	2019-10-09t1042	1570635875.7	adult	163.7142	118.0003	-154.0005	3052.3506	-0.20286	501.3799	-1.2721	369.4441	-1.6925	0.010299	-0.0054965	1349.1605	0.44733	2160.9022	-0.041502	1022313.6875	-1.2688	10313.2363	1.4207	494.4881	-1.3296	459.8347	-0.91911	0.0099998	-0.011826	-1.0321	24477654	0.12548
004	2019-10-09t1442	1570650276.1	adult	167.7143	122.0004	-150.0004	3422.2312	0.10606	633.6321	0.61297	505.9231	0.32449	0.010299	-0.0054828	1519.9216	1.3268	2263.1116	0.16575	1291975.75	0.61823	3632.4363	-1.7079	540.482	-0.45291	498.1694	-0.095664	0.010021	0.0088224	-0.99671	23948218	-0.029127
004	2019-10-09t1842	1570664675.92	adult	171.7142	126.0004	-146.0005	2626.6538	-0.55044	664.7597	1.0524	577.7768	1.3861	0.010314	0.0094659	1274.5694	0.14569	1959.1234	-0.38526	1353450.75	1.0439	10666.8564	1.708	596.0212	0.59312	543.0059	0.88003	0.010009	-0.0032295	-0.80723	25726062	0.42136
004	2019-10-09t2242	1570679076.26	adult	175.7143	130.0005	-142.0004	3460.7517	0.15212	686.9594	1.3657	558.3563	1.0572	0.010304	-0.00052743	1486.9654	1.222	2471.4683	0.59342	1400023.25	1.3666	7413.6987	0.16965	566.5652	-0.075715	515.5349	0.16452	0.010002	-0.0095269	-0.83252	26225740	0.52876
004	2019-10-10t0242	1570693475.61	adult	179.7142	134.0003	-138.0005	3828.0305	0.47203	653.3644	0.86549	506.7058	0.22425	0.010319	0.014405	1646.3245	2.027	2655.0702	0.95752	1329596.5	0.85208	8916.6611	0.95087	582.9231	0.16762	536.71	0.585	0.010009	-0.0034762	-0.9887	26616852	0.60486
004	2019-10-10t0642	1570707875.63	adult	183.7142	138.0003	-134.0005	4888.6924	1.3848	714.2081	1.7471	549.1115	0.84774	0.010284	-0.020481	1767.6824	2.6374	3230.834	2.0525	1458413	1.7682	6928.689	-0.0067914	603.7734	0.49105	544.5995	0.6934	0.010007	-0.0053398	-0.36029	24013882	-0.043593
004	2019-10-10t1042	1570722276.56	adult	187.7144	142.0006	-130.0003	3242.3823	0.0077329	516.695	-1.1623	369.7524	-2.0005	0.010294	-0.010593	1413.4599	0.95635	2210.8933	0.17737	1054057.875	-1.1543	9734.9561	1.4491	560.7998	-0.41668	519.2828	0.024798	0.010003	-0.0091899	-0.75648	25732860	0.35805
004	2019-10-10t1442	1570736676.59	adult	191.7144	146.0006	-126.0003	1791.739	-1.2115	566.6934	-0.43605	447.714	-0.81824	0.010299	-0.0056584	1203.6046	-0.0096377	1607.6888	-0.90934	1155487.875	-0.43133	5556.769	-0.6461	516.686	-1.3226	469.6221	-1.2088	0.010002	-0.010365	-1.0641	25932470	0.39454
004	2019-10-10t1842	1570751076.12	adult	195.7143	150.0004	-122.0004	4168.1504	0.84847	670.1003	1.083	520.213	0.29617	0.010324	0.019262	1631.7326	2.069	2723.8137	1.1895	1362984.125	1.0639	7311.6543	0.28726	580.772	-0.17389	536.3355	0.28648	0.010011	-0.0016561	-0.98786	26280512	0.46633
004	2019-10-10t2242	1570765475.91	adult	199.7142	154.0004	-118.0005	3880.9553	0.63502	659.2155	0.92941	526.2657	0.36806	0.010324	0.019255	1444.827	1.2267	2799.9149	1.3675	1340844.25	0.91059	8761.4092	1.0769	551.5284	-0.77629	501.8909	-0.57671	0.010007	-0.0054262	-0.61726	25352104	0.25453
004	2019-10-11t0242	1570779876.18	adult	203.7143	158.0004	-114.0004	2457.6833	-0.56915	672.8148	1.1459	592.9374	1.4253	0.010289	-0.015632	1255.8984	0.38682	1998.4437	-0.064752	1373215	1.1607	9796.7285	1.6628	589.1287	-0.13184	542.6677	0.32532	0.010021	0.0083081	-0.79256	25749638	0.34446
004	2019-10-11t0642	1570794275.96	adult	207.7143	162.0004	-110.0004	2911.5674	-0.13947	609.1434	0.22627	497.7707	-0.12268	0.010335	0.029255	1324.9209	0.77072	2398.6047	0.72064	1237779.5	0.20012	9427.8965	1.515	579.6508	-0.35071	525.4127	-0.11994	0.010017	0.004377	-0.70578	26212968	0.45041
004	2019-10-11t1042	1570808676.25	adult	211.7143	166.0005	-106.0004	3535.4854	0.45826	643.8195	0.78914	511.4589	0.10629	0.010309	0.0042595	1417.1175	1.2817	2490.9419	0.95435	1311460.375	0.78466	8634.1182	1.1383	570.5807	-0.5403	513.8705	-0.40899	0.010001	-0.012302	-0.67619	25446190	0.3043
004	2019-10-11t1442	1570823076.61	adult	215.7144	170.0006	-102.0003	4688.5508	1.5524	670.7207	1.2424	516.8705	0.20115	0.010289	-0.015667	1650.8507	2.4669	3333.7057	2.5973	1368941	1.2574	8085.6216	0.88626	580.271	-0.38912	525.7524	-0.14987	0.010011	-0.0020232	-0.58589	26257262	0.49312
004	2019-10-11t1842	1570837476.76	adult	219.7145	174.0006	-98.0002	3257.4849	0.29697	691.1412	1.6079	565.8146	1.0358	0.010299	-0.0057712	1483.5157	1.7556	2320.2657	0.76211	1409237	1.6129	4919.6265	-0.80837	599.9507	-0.053081	544.9557	0.28859	0.010017	0.0041733	-0.69937	25633496	0.37751
004	2019-10-11t2242	1570851876.57	adult	223.7144	178.0006	-94.0003	3323.9016	0.40823	628.7903	0.70924	496.0058	-0.13552	0.010279	-0.0257	1424.6799	1.5631	2674.0068	1.5112	1284618.5	0.7334	6656.9336	0.18664	585.5828	-0.32721	532.1125	-0.024019	0.010009	-0.0043244	-0.77327	27088472	0.70258
004	2019-10-12t0242	1570866276.08	adult	227.7143	182.0004	-90.0004	3983.6934	1.095	633.2445	0.83283	487.1251	-0.28104	0.010284	-0.0208	1421.9974	1.6396	3259.1944	2.7347	1293085.25	0.85258	3983.6934	-1.2784	558.8828	-0.82434	511.0365	-0.53604	0.0099998	-0.01344	-0.71428	27050488	0.71225
004	2019-10-12t0642	1570880676.42	adult	231.7144	186.0005	-86.0003	3633.8738	0.82204	614.1768	0.58755	490.1437	-0.22096	0.010345	0.039033	1403.7003	1.6412	2376.3229	1.092	1246778.875	0.55	3633.8738	-1.4552	548.6291	-1.0215	496.2918	-0.89903	0.010021	0.0073508	-0.77979	24965914	0.29402
004	2019-10-12t1042	1570895076.93	adult	235.7145	190.0007	-82.0002	1024.6357	-1.7351	534.1056	-0.63858	518.1032	0.28519	0.010299	-0.0059955	710.9943	-1.7049	872.088	-1.8597	1089041.25	-0.63325	5055.4487	-0.60513	551.3327	-0.98171	499.906	-0.82044	0.010007	-0.005901	-1.0619	22918350	-0.1148
004	2019-10-12t1442	1570909476.76	adult	239.7145	194.0006	-78.0002	4215.0864	1.5607	682.2869	1.8007	554.6141	0.9609	0.010294	-0.011015	1418.0579	1.9015	3001.7454	2.5429	1391865.25	1.8117	6281.5889	0.15889	592.6757	-0.23379	546.3705	0.30006	0.010009	-0.0040177	-0.8044	26467710	0.6473
004	2019-10-12t1842	1570923876.46	adult	243.7144	198.0005	-74.0003	2430.7305	-0.23783	582.8192	0.24185	489.8751	-0.19834	0.010294	-0.011058	1267.3243	1.2342	2120.7332	0.81161	1188951.25	0.25207	5593.2202	-0.20678	544.603	-1.1215	492.0667	-1.0244	0.010005	-0.0087384	-0.87612	25257600	0.41516
004	2019-10-12t2242	1570938276.31	adult	247.7144	202.0005	-70.0003	2869.8821	0.28575	582.9416	0.2976	478.6642	-0.39663	0.010324	0.018813	1250.2944	1.2392	2159.1801	0.97679	1185703.25	0.27944	3996.5864	-1.1483	538.6687	-1.2384	487.2068	-1.1496	0.010003	-0.010451	-0.99327	24394152	0.2558
004	2019-10-13t0242	1570952676.81	adult	251.7145	206.0006	-66.0002	2506.8828	-0.061132	630.7157	1.1605	532.7827	0.63694	0.010294	-0.011142	1217.4595	1.1626	1792.5244	0.26271	1286660	1.1715	4142.8809	-1.0306	552.2859	-0.99408	504.2727	-0.73443	0.010004	-0.010098	-1.0088	25230630	0.45262
004	2019-10-13t0642	1570967076.15	adult	255.7143	210.0004	-62.0004	3700.6814	1.3798	634.8098	1.3014	509.7305	0.21869	0.010314	0.008737	1415.5358	2.3064	2586.6489	2.1212	1292472.75	1.2912	5063.0645	-0.40824	541.1514	-1.2066	493.8165	-0.99689	0.010015	0.0011818	-0.83453	24423784	0.3051
004	2019-10-13t1042	1570981476.83	adult	259.7145	214.0006	-58.0002	2223.4932	-0.29525	571.861	0.27801	471.437	-0.51427	0.010299	-0.0062576	1230.6324	1.4277	1825.3843	0.49258	1166024.5	0.28394	5927.8135	0.2075	549.1047	-1.0647	502.8411	-0.77548	0.010007	-0.0071403	-0.85286	25077610	0.46414
004	2019-10-13t1442	1570995876.51	adult	263.7144	218.0005	-54.0003	2562.3469	0.17544	654.9992	1.8115	574.6931	1.56	0.010314	0.0086439	1229.9452	1.5274	1749.1104	0.39779	1333578.375	1.8005	5964.8975	0.29359	568.493	-0.70706	521.5442	-0.30759	0.010011	-0.0026639	-0.63282	24588460	0.38274
004	2019-10-13t1842	1571010276.75	adult	267.7145	222.0006	-50.0002	2783.7603	0.53217	612.1505	1.1245	513.0534	0.348	0.010304	-0.0013755	1266.0145	1.8348	2179.87	1.5382	1247562.625	1.1253	3924.5715	-1.0651	592.0571	-0.26703	545.2244	0.29254	0.010019	0.0056526	-0.63788	22808998	0.028157
004	2019-10-13t2242	1571024676.35	adult	271.7144	226.0005	-46.0003	2225.4521	-0.14424	595.7733	0.89917	512.2968	0.35578	0.010299	-0.0064025	1167.8823	1.3957	1789.7499	0.67951	1214781.625	0.90549	5077.0942	-0.20841	570.8625	-0.66869	527.7827	-0.14685	0.010022	0.0082503	-0.71026	24265084	0.3567
004	2019-10-14t0242	1571039076.26	adult	275.7143	230.0005	-42.0004
004	2019-10-14t0642	1571053476.81	adult	279.7145	234.0006	-38.0002
004	2019-10-14t1042	1571067876.62	adult	283.7144	238.0006	-34.0003
004	2019-10-14t1442	1571082276.62	adult	287.7144	242.0006	-30.0003
004	2019-10-14t1859	1571097690.34	adult	291.996	246.2822	-25.7187
004	2019-10-14t2242	1571111078.49	adult	295.715	250.0011	-21.9997
004	2019-10-15t0242	1571125476.65	adult	299.7144	254.0006	-18.0003
004	2019-10-15t0642	1571139877.23	adult	303.7146	258.0007	-14.0001
004	2019-10-15t1042	1571154277.58	adult	307.7147	262.0008	-10
004	2019-10-15t1442	1571168678.35	adult	311.7149	266.0011	-5.9998
004	2019-10-15t1842	1571183077.62	adult	315.7147	270.0008	-2
004	2019-10-15t2242	1571197477.49	dead	319.7147	274.0008	2
006	2019-10-02t1459	1570046513.64	larva	0	-57.714	-309.7153
006	2019-10-02t1842	1570059883.29	larva	3.7138	-54.0002	-306.0015
006	2019-10-02t2242	1570074283.2	larva	7.7138	-50.0002	-302.0015
006	2019-10-03t0242	1570088683.34	larva	11.7138	-46.0002	-298.0014
006	2019-10-03t0642	1570103083.38	larva	15.7138	-42.0002	-294.0014
006	2019-10-03t1042	1570117483.34	larva	19.7138	-38.0002	-290.0014
006	2019-10-03t1442	1570131883.43	larva	23.7138	-34.0002	-286.0014
006	2019-10-03t1842	1570146283.98	larva	27.714	-30	-282.0013
006	2019-10-03t2242	1570160683.62	larva	31.7139	-26.0001	-278.0014
006	2019-10-04t0242	1570175083.72	larva	35.7139	-22.0001	-274.0013
006	2019-10-04t0642	1570189484.29	larva	39.7141	-17.9999	-270.0012	1437.5283	-1.002	526.4696	0.91121	468.3262	1.5138	0.010299	-0.0053598	961.7337	-0.88257	1262.3039	-1.146	1073471.5	0.91441	6239.2715	0.78387	626.1583	2.5656	464.8564	1.5932	0.010018	0.0006092	1.9016	10687896	-0.53688
006	2019-10-04t1042	1570203883.81	larva	43.7139	-14.0001	-266.0013	2010.2439	-0.64572	363.4799	-1.0529	250.4316	-1.1384	0.010289	-0.015328	1173.3397	0.15403	1681.9261	-0.54017	741862.5	-1.0466	4202.0991	-0.61266	355.5287	-0.87478	266.8226	-1.2435	0.010019	0.0025463	0.17134	8587084	-1.6775
006	2019-10-04t1442	1570218284.21	larva	47.714	-10	-262.0012	3119.9336	0.083716	447.4005	-0.20121	345.8657	-0.089931	0.010304	-0.00043341	1091.6435	-0.38555	2295.3132	0.37492	911802.25	-0.201	5016.3809	-0.14565	346.9962	-1.0591	272.3387	-1.2799	0.010026	0.0097541	-0.18757	8790801	-1.8668
006	2019-10-04t1842	1570232684.06	larva	51.714	-6	-258.0012	1293.4854	-1.1938	313.5623	-1.8646	216.5495	-1.7445	0.010294	-0.010411	916.6745	-1.3923	1113.1584	-1.5034	639667	-1.861	3239.3225	-1.3374	349.2715	-1.1102	276.8863	-1.3336	0.0099996	-0.016114	-0.41988	7963740	-2.4454
006	2019-10-04t2242	1570247083.99	larva	55.714	-2	-254.0013	3426.9968	0.25651	533.3162	0.58447	432.612	0.7996	0.010294	-0.010436	1217.1378	0.066308	2082.2151	-0.0226	1087965.125	0.59093	3561.1116	-1.1852	407.1891	-0.38407	352.1447	-0.31823	0.010003	-0.01238	-0.33363	10502627	-1.721
006	2019-10-05t0242	1570261484.08	adult	59.714	2	-250.0012	3696.9841	0.42752	586.5705	1.1088	463.655	1.1061	0.010294	-0.010459	1409.2166	0.93868	2682.0297	0.89371	1196603.75	1.116	5757.3916	0.11648	540.4357	1.4856	463.7366	1.3164	0.010012	-0.0024184	1.4202	13386592	-0.88801
006	2019-10-05t0642	1570275884.53	adult	63.7141	6.0001	-246.0011	2380.1519	-0.52251	394.2529	-1.274	278.6786	-1.2865	0.010294	-0.010482	1137.0107	-0.5227	1886.848	-0.40056	804275.875	-1.2692	3345.8997	-1.418	354.0097	-1.3334	307.8372	-1.2437	0.010027	0.012756	-0.46839	11121570	-1.977
006	2019-10-05t1042	1570290285.02	adult	67.7143	10.0003	-242.001	1375.735	-1.2675	367.7861	-1.7072	267.635	-1.5283	0.010309	0.0044293	1002.0771	-1.2689	1252.2602	-1.4541	749180.25	-1.7092	3395.1091	-1.4355	306.0946	-2.1987	260.2625	-2.1669	0.010019	0.0055077	-0.41682	11151334	-2.1958
006	2019-10-05t1442	1570304684.75	adult	71.7142	14.0002	-238.0011	2363.7566	-0.58632	394.2941	-1.507	271.2983	-1.5864	0.010284	-0.02046	1214.4788	-0.30872	2032.4379	-0.23519	805148.5	-1.4975	4837.9312	-0.63196	338.4532	-1.8271	297.3305	-1.7079	0.01	-0.01265	-1.285	13876242	-1.4396
006	2019-10-05t1842	1570319083.95	adult	75.714	18	-234.0013	3597.1807	0.28811	590.0624	0.75385	455.1502	0.68783	0.010294	-0.010548	1459.9395	0.78911	2576.4563	0.61675	1203727.25	0.76131	4917.5034	-0.64192	492.1245	0.63435	437.1617	0.5827	0.010002	-0.0099585	0.29382	16137745	-0.86426
006	2019-10-05t2242	1570333484.08	adult	79.714	22	-230.0012	4035.134	0.59217	548.8567	0.14998	412.2685	0.046289	0.010299	-0.0055949	1409.9847	0.46126	2628.8608	0.67348	1119118.75	0.15369	4755.3232	-0.78936	500.0033	0.72461	444.148	0.61816	0.010008	-0.0035565	0.71553	16086605	-1.0997
006	2019-10-06t0246	1570348170.75	adult	83.7936	26.0796	-225.9216	2144.3311	-0.82922	445.9565	-1.2166	319.603	-1.2665	0.010294	-0.010589	1296.8832	-0.14611	1860.3095	-0.62039	909751.25	-1.2108	3287.3044	-1.6662	380.8607	-1.5237	340.2608	-1.416	0.010002	-0.0092043	-1.2548	15839995	-1.3753
006	2019-10-06t0646	1570362524.93	adult	87.7809	30.0669	-221.9343	1598.2039	-1.2626	578.8638	0.32998	514.0836	1.2334	0.010314	0.0093271	1045.1912	-1.3789	1338.8305	-1.5153	1178566.625	0.32336	6900.9585	0.24729	431.2047	-0.73319	391.1628	-0.60516	0.010008	-0.0032254	-0.21559	17449560	-1.0033
006	2019-10-06t1045	1570376876.22	adult	91.7674	34.0534	-217.9479	4166.4565	0.64472	689.9821	1.6416	554.9687	1.7138	0.010294	-0.010559	1562.5183	1.0003	2773.7357	0.84499	1407563.5	1.6504	6504.4028	-0.062785	527.2469	0.95477	474.1105	0.86682	0.010022	0.010653	0.15604	19465428	-0.47888
006	2019-10-06t1443	1570391147.21	adult	95.7315	38.0175	-213.9837	4943.708	1.2213	708.7601	1.8206	536.1494	1.3958	0.010345	0.039447	1703.7193	1.6332	3587.0223	2.2006	1438783	1.786	4943.708	-0.94677	502.3435	0.35104	456.7589	0.4114	0.01	-0.010945	-0.27981	18184334	-1.0234
006	2019-10-06t1842	1570405484.6	adult	99.7142	42.0002	-210.0011	2392.3215	-0.71493	528.4231	-0.49762	389.4576	-0.65557	0.010299	-0.0054966	1462.5958	0.51178	2028.4702	-0.4201	1077454.75	-0.49396	3460.9163	-1.7411	356.528	-2.6447	318.43	-2.4926	0.010009	-0.0023807	-0.81747	16955756	-1.5258
006	2019-10-06t2242	1570419884.5	adult	103.7141	46.0001	-206.0011	4847.1841	1.1456	689.6491	1.4918	526.8299	1.1452	0.010309	0.004471	1565.8191	0.99339	3132.0307	1.4549	1404815.25	1.4876	5544.3628	-0.76591	567.986	1.3902	513.9391	1.3478	0.010001	-0.010095	0.1445	20218030	-0.57117
006	2019-10-07t0242	1570434284.34	adult	107.7141	50.0001	-202.0012	1806.7074	-1.177	526.7554	-0.60831	416.9314	-0.40345	0.010309	0.004453	1242.1364	-0.48504	1612.0688	-1.1376	1073000.75	-0.61113	3055.3489	-1.9941	496.3349	-0.16016	471.6833	0.37946	0.010012	0.00076632	-1.2001	19829572	-0.77566
006	2019-10-07t0642	1570448684.48	adult	111.7141	54.0001	-198.0011	2323.9814	-0.78327	521.097	-0.71195	372.2146	-1.0625	0.010289	-0.015476	1489.729	0.68396	2078.3811	-0.33026	1063559	-0.70162	3148.4431	-1.9694	397.924	-2.2667	359.4802	-2.0735	0.010008	-0.0031202	-1.1293	18051026	-1.4026
006	2019-10-07t1042	1570463084.36	adult	115.7141	58.0001	-194.0012	1745.5146	-1.2332	645.892	0.86698	559.9901	1.4612	0.010289	-0.015493	1277.9109	-0.27125	1580.4154	-1.1886	1318265.625	0.87936	3964.3118	-1.6112	543.941	0.57871	527.0983	1.3727	0.010007	-0.004029	-1.6236	23155026	0.13527
006	2019-10-07t1442	1570477484.52	adult	119.7141	62.0001	-190.0011	2011.8881	-1.0277	474.9348	-1.3582	329.8047	-1.739	0.010294	-0.010515	1344.6642	0.070643	1759.6935	-0.86893	968866.875	-1.3514	7119.1626	-0.20141	420.2972	-2.0466	367.8827	-2.1198	0.010014	0.0028583	-0.81127	19809868	-0.95897
006	2019-10-07t1842	1570491884.97	adult	123.7143	66.0003	-186.001	2220.741	-0.86447	480.2906	-1.3143	353.2842	-1.4624	0.01033	0.024445	1329.381	0.031142	1850.4032	-0.70047	976430.75	-1.3291	6002.5879	-0.72419	411.3929	-2.3327	357.5941	-2.4446	0.010019	0.0071576	-0.74298	21722368	-0.41635
006	2019-10-07t2242	1570506285.21	adult	127.7143	70.0003	-182.0009	2247.2058	-0.84342	505.7518	-1.0043	361.1915	-1.3982	0.01034	0.034524	1381.2552	0.31072	1955.17	-0.50522	1027181.875	-1.0267	4870.21	-1.2383	470.933	-1.2003	439.4798	-0.74665	0.010014	0.0021044	-0.906	21915808	-0.40185
006	2019-10-08t0242	1570520685.05	adult	131.7143	74.0003	-178.001	3239.5208	-0.06442	581.0045	-0.025822	412.3584	-0.72249	0.010314	0.0095599	1652.2728	1.6456	2636.5956	0.72143	1182925.25	-0.033105	7732.3428	0.025847	450.0247	-1.7176	405.3667	-1.5775	0.010011	-0.0003792	-0.39968	21936902	-0.43467
006	2019-10-08t0642	1570535084.82	adult	135.7142	78.0002	-174.001	2375.6726	-0.74404	672.5928	1.1905	565.3016	1.4051	0.010299	-0.0053593	1424.144	0.58593	2003.4956	-0.40101	1371416.625	1.1953	7778.3042	0.046887	516.5776	-0.41698	478.4135	-0.030708	0.010007	-0.0046945	-0.92821	22094540	-0.42156
006	2019-10-08t1042	1570549485.19	adult	139.7143	82.0003	-170.0009	3493.0427	0.13753	648.4946	0.86231	502.2444	0.48304	0.01033	0.024588	1491.279	0.94631	2693.0764	0.85264	1318389.5	0.84123	6586.5293	-0.47436	539.1148	-0.019551	502.4901	0.44469	0.010014	0.0022528	-1.117	25895840	0.6759
006	2019-10-08t1442	1570563885.87	adult	143.7145	86.0005	-166.0007	3726.8911	0.32494	672.5532	1.1866	496.4872	0.37193	0.010299	-0.0053772	1830.7562	2.6433	3095.8727	1.5965	1371336	1.1918	4807.5757	-1.2577	547.5903	0.090317	506.2833	0.47086	0.010015	0.0033901	-0.705	24659632	0.27871
006	2019-10-08t1842	1570578285.78	adult	147.7145	90.0005	-162.0008	4288.6221	0.77724	742.4125	2.15	574.1352	1.4662	0.010299	-0.0054188	1732.2715	2.1995	3131.6937	1.6768	1513779.125	2.1562	6045.3789	-0.68896	545.8234	-0.011241	498.7174	0.24024	0.010001	-0.010629	-0.74632	25651514	0.53973
006	2019-10-08t2242	1570592684.7	adult	151.7142	94.0002	-158.0011	5046.1392	1.3934	628.1698	0.56801	450.3191	-0.35808	0.010299	-0.0054646	1782.9911	2.4886	3117.3792	1.6672	1280838.25	0.57298	7547.9619	0.014522	520.6912	-0.60054	478.2199	-0.29039	0.010013	0.0016602	-0.59406	23348314	-0.14545
006	2019-10-09t0242	1570607085.3	adult	155.7143	98.0004	-154.0009	2945.0938	-0.29521	655.4756	0.94641	506.9668	0.44025	0.010274	-0.030314	1650.8688	1.8737	2567.1041	0.67537	1339792.125	0.97448	7628.5752	0.083086	550.9988	-0.032347	498.2501	0.10771	0.010007	-0.0042011	-0.58673	25602708	0.47555
006	2019-10-09t0642	1570621485.7	adult	159.7145	102.0005	-150.0008	4119.3193	0.66382	655.1653	0.9384	510.3652	0.46017	0.010289	-0.015448	1577.8309	1.5481	2625.7512	0.80159	1337192.375	0.95305	8955.6611	0.73556	572.8462	0.3532	516.6268	0.46996	0.01001	-0.0015317	-0.33417	24550470	0.16144
006	2019-10-09t1042	1570635885.57	adult	163.7144	106.0004	-146.0008	4383.6064	0.89018	588.8712	-0.017961	443.8714	-0.57305	0.010314	0.009453	1529.6723	1.3432	2722.7389	1.0022	1198941.625	-0.025782	6377.6597	-0.43038	553.1771	-0.12388	508.5543	0.21587	0.010018	0.0067849	-0.72599	24626340	0.16577
006	2019-10-09t1442	1570650286	adult	167.7145	110.0005	-142.0007	4232.8555	0.77647	672.7312	1.1774	517.9642	0.50721	0.010294	-0.010456	1696.2247	2.2001	2881.6855	1.3204	1372371.625	1.188	4607.2852	-1.243	546.5898	-0.32879	496.5944	-0.13242	0.010006	-0.0059764	-0.84988	24800968	0.19671
006	2019-10-09t1842	1570664685.75	adult	171.7145	114.0005	-138.0008	4426.9126	0.94835	659.0916	0.97015	530.1611	0.65797	0.010289	-0.015426	1449.6381	1.0092	2525.185	0.67417	1345205.875	0.98513	6665.8613	-0.22832	595.991	0.59251	536.7142	0.73301	0.010006	-0.0055608	-0.014558	25790320	0.43798
006	2019-10-09t2242	1570679086.25	adult	175.7146	118.0006	-134.0006	1981.2888	-1.087	536.9018	-0.8214	415.0312	-1.1499	0.010314	0.0094438	1303.9774	0.32454	1799.7017	-0.6644	1093132	-0.8289	4646.917	-1.1883	502.0827	-1.3562	477.0156	-0.73683	0.010004	-0.0077287	-0.74847	28857706	1.1935
006	2019-10-10t0242	1570693485.42	adult	179.7144	122.0004	-130.0009	2875.1462	-0.33038	630.3172	0.52833	500.4346	0.12703	0.010304	-0.00055963	1527.8346	1.4497	2342.7171	0.37355	1284586.5	0.52893	6819.167	-0.091805	580.438	0.11884	515.6954	0.09273	0.010013	0.0014636	-0.051925	26258436	0.51643
006	2019-10-10t0642	1570707885.52	adult	183.7144	126.0004	-126.0008	3703.1799	0.38153	676.6169	1.1958	535.8818	0.64136	0.010299	-0.0055756	1501.0716	1.3476	2867.8913	1.3758	1379622	1.2012	5705.4463	-0.62174	574.3514	-0.079889	509.0831	-0.13882	0.010009	-0.0032983	-0.27177	25363930	0.28206
006	2019-10-10t1042	1570722286.57	adult	187.7147	130.0007	-122.0006	3134.4541	-0.084039	590.7911	-0.074293	458.7631	-0.60377	0.010299	-0.0056195	1476.3762	1.2586	2427.3624	0.57963	1204623	-0.069508	5132.4351	-0.8876	588.2029	0.10908	531.3071	0.30643	0.010005	-0.0075288	-0.67739	27456136	0.76496
006	2019-10-10t1442	1570736686.71	adult	191.7147	134.0007	-118.0005	1984.2649	-1.047	588.8463	-0.11046	474.126	-0.40124	0.010324	0.019282	1253.3496	0.22782	1754.3777	-0.63769	1197713.25	-0.12688	5158.0728	-0.85031	593.9235	0.14267	554.1543	0.76949	0.010013	0.00076725	-0.55361	28945456	1.0917
006	2019-10-10t1842	1570751086.14	adult	195.7146	138.0006	-114.0007	2604.906	-0.49484	719.552	1.8108	584.9025	1.3241	0.010279	-0.025542	1553.6571	1.6982	2082.5968	0.0056447	1470044.75	1.8368	6070.2173	-0.35379	619.6729	0.55591	566.2983	0.987	0.010019	0.0069507	-0.25654	29006268	1.0849
006	2019-10-10t2242	1570765485.69	adult	199.7145	142.0005	-110.0008	2470.0059	-0.5859	552.2236	-0.64797	429.8651	-1.1742	0.010299	-0.0056854	1385.7105	0.9471	2102.43	0.082442	1125984	-0.64322	2965.2019	-1.9411	511.5266	-1.5187	470.2713	-1.3152	0.010016	0.0033099	-0.61967	25382460	0.26129
006	2019-10-11t0242	1570779886.02	adult	203.7145	146.0006	-106.0007	4783.0361	1.4608	744.6392	2.2078	583.8417	1.2787	0.010299	-0.0056903	1689.9849	2.4344	3457.0075	2.6213	1518319.375	2.2129	4783.0361	-0.97196	642.3109	0.84603	590.3768	1.4396	0.010005	-0.0074877	-0.6456	29402424	1.1442
006	2019-10-11t0642	1570794285.86	adult	207.7145	150.0005	-102.0007	2186.6831	-0.77882	641.9577	0.71347	555.4257	0.81482	0.010299	-0.0056959	1244.0281	0.38981	1750.3499	-0.47468	1308951.75	0.71841	4260.8516	-1.2279	606.2951	0.13585	553.6213	0.54005	0.010003	-0.010066	-0.36435	28184840	0.87581
006	2019-10-11t1042	1570808686.23	adult	211.7146	154.0006	-98.0006	2248.7649	-0.6937	584.6916	-0.096553	470.2604	-0.57224	0.010289	-0.015644	1378.1482	1.0977	1883.0754	-0.17524	1193355.5	-0.083066	8112.7729	0.85843	592.6415	-0.13833	552.0305	0.4876	0.010004	-0.0087239	-0.29271	32048272	1.7169
006	2019-10-11t1442	1570823086.63	adult	215.7147	158.0007	-94.0005	2829.2832	-0.13695	627.102	0.5829	526.5702	0.36296	0.010299	-0.0057257	1299.7177	0.80177	2252.5092	0.57115	1278661	0.58788	5622.3066	-0.4514	650.9485	0.8968	598.4278	1.5657	0.010016	0.002635	-0.011188	29831666	1.252
006	2019-10-11t1842	1570837486.9	adult	219.7148	162.0008	-90.0005	3292.3074	0.32912	703.7028	1.7997	573.9053	1.1725	0.010289	-0.015713	1526.1465	1.959	2539.9133	1.1779	1436257.5	1.8153	4804.7012	-0.8715	650.9628	0.87428	594.7755	1.4703	0.010004	-0.0092899	-0.041832	28761488	1.0375
006	2019-10-11t2242	1570851886.73	adult	223.7147	166.0007	-86.0005	2921.5928	0.029639	529.4282	-0.82537	390.1159	-1.9481	0.010299	-0.0058362	1400.1008	1.4448	2179.8665	0.56292	1079504	-0.82029	4550.4834	-0.98571	573.0806	-0.55456	534.6498	0.036453	0.010005	-0.0078215	-0.46333	27779510	0.84786
006	2019-10-12t0242	1570866286.12	adult	227.7146	170.0006	-82.0007	2580.4387	-0.25302	624.3819	0.6944	524.3356	0.3641	0.010284	-0.0208	1216.1407	0.63953	1925.875	0.13671	1274987.875	0.71395	7144.7905	0.50637	590.675	-0.24582	536.0974	0.063861	0.010007	-0.0064012	-0.73278	28510114	1.0182
006	2019-10-12t0642	1570880686.43	adult	231.7147	174.0007	-78.0006	2163.6226	-0.62203	616.8467	0.62974	525.2259	0.3952	0.010294	-0.01092	1175.9587	0.52316	1840.3146	0.030235	1258367.25	0.6398	4582.0347	-0.91139	568.3207	-0.66275	525.3436	-0.20064	0.010013	-0.00051831	-0.97054	26676972	0.65206
006	2019-10-12t1042	1570895087.27	adult	235.7149	178.0009	-74.0004	2354.0444	-0.39795	554.9795	-0.30481	468.0722	-0.60546	0.010304	-0.0010174	1110.5328	0.27864	1740.2421	-0.10937	1131048.25	-0.30383	7983.5371	1.1027	617.8989	0.23329	574.7213	0.98614	0.010001	-0.012562	-0.57673	31201422	1.6169
006	2019-10-12t1442	1570909486.96	adult	239.7148	182.0008	-70.0004	4206.5479	1.5519	590.801	0.3194	469.451	-0.57705	0.01033	0.023901	1386.7999	1.7445	2697.3941	1.9176	1201098.5	0.29669	6414.3691	0.23774	599.6431	-0.10631	552.5892	0.45095	0.010013	-0.00036441	-0.44919	26170222	0.58512
006	2019-10-12t1842	1570923886.56	adult	243.7147	186.0007	-66.0006	1949.05	-0.74845	656.8129	1.4561	599.4435	1.8108	0.01034	0.033878	1100.7484	0.38736	1551.0712	-0.38253	1333986.875	1.4194	6968.9771	0.62607	635.1248	0.5397	584.9931	1.2423	0.010012	-0.0011149	-0.63413	27720656	0.93032
006	2019-10-12t2242	1570938286.54	adult	247.7147	190.0007	-62.0006	4993.4614	2.603	642.4032	1.2873	520.3133	0.37952	0.010304	-0.0011485	1253.4168	1.2553	3262.1004	3.339	1309217.75	1.2877	6566.7725	0.43956	637.8135	0.58734	585.1645	1.2534	0.010015	0.0010087	-0.62466	28914640	1.2021
006	2019-10-13t0242	1570952686.96	adult	251.7148	194.0008	-58.0004	3238.052	0.76177	553.5834	-0.14253	452.6953	-0.88114	0.010299	-0.0061684	1163.0506	0.87864	1834.9881	0.35577	1128756.5	-0.13682	4983.9424	-0.49966	616.0526	0.18456	568.801	0.85787	0.010012	-0.0011206	-0.72961	26149582	0.64524
006	2019-10-13t0642	1570967086.41	adult	255.7147	198.0007	-54.0006	3452.0085	1.0905	637.5927	1.3491	559.0974	1.1712	0.010294	-0.011185	1191.1414	1.1188	1851.0095	0.46899	1300689	1.3604	5487.6958	-0.134	582.6014	-0.43739	535.2173	0.030985	0.010003	-0.010784	-0.84226	26384272	0.71665
006	2019-10-13t1042	1570981487.16	adult	259.7149	202.0009	-50.0004	2999.8757	0.64081	586.0671	0.52579	505.4673	0.15453	0.010294	-0.011231	1141.5463	0.9492	1957.512	0.79729	1195577	0.53675	5083.1475	-0.35141	555.6965	-0.94188	514.0413	-0.49566	0.010005	-0.0083001	-0.9702	26714556	0.80839
006	2019-10-13t1442	1570995886.69	adult	263.7147	206.0007	-46.0005	1826.613	-0.74648	481.7614	-1.2617	404.1291	-1.8565	0.010304	-0.001327	1013.3675	0.34572	1513.8923	-0.16032	981829.625	-1.2599	5689.5288	0.1066	560.9625	-0.84807	525.5754	-0.20623	0.010019	0.0048679	-0.76588	27995954	1.1008
006	2019-10-13t1842	1571010286.98	adult	267.7148	210.0008	-42.0004	2646.5874	0.35293	481.9772	-1.2256	396.6031	-2.0309	0.010289	-0.016295	1025.1558	0.49861	1890.3535	0.82978	983715.5	-1.211	6747.9102	0.90611	584.961	-0.40055	536.7186	0.077282	0.0099998	-0.01402	-0.4515	26791800	0.86948
006	2019-10-13t2242	1571024686.55	adult	271.7147	214.0007	-38.0006	1855.5381	-0.65036	449.8431	-1.7839	373.4668	-2.5385	0.010294	-0.011376	971.5891	0.28754	1400.202	-0.30596	917680	-1.7736	6604.2466	0.89013	620.3936	0.26817	562.2556	0.73135	0.010017	0.0035823	-0.31915	24896396	0.49042
006	2019-10-14t0242	1571039086.5	adult	275.7147	218.0007	-34.0006	2328.3225	0.06183	559.1892	0.28654	492.9395	-0.032168	0.010304	-0.0014735	1047.5415	0.81309	1787.4758	0.77722	1139627.625	0.28785	5593.2397	0.23064	588.8257	-0.3297	529.6848	-0.095941	0.010004	-0.010152	-0.4917	26722676	0.89968
006	2019-10-14t0642	1571053487.15	adult	279.7149	222.0009	-30.0004
006	2019-10-14t1042	1571067887	adult	283.7148	226.0008	-26.0004
006	2019-10-14t1442	1571082287.16	adult	287.7149	230.0009	-22.0004
006	2019-10-14t1859	1571097701.17	adult	291.9965	234.2825	-17.7187
006	2019-10-14t2242	1571111089.06	adult	295.7154	238.0014	-13.9999
006	2019-10-15t0242	1571125487.21	adult	299.7149	242.0009	-10.0004
006	2019-10-15t0642	1571139887.72	adult	303.715	246.001	-6.0002
006	2019-10-15t1042	1571154288.11	adult	307.7151	250.0011	-2.0001
006	2019-10-15t1442	1571168688.99	dead	311.7154	254.0014	2.0001
007	2019-10-02t1459	1570046518.25	egg	-1.8569	-49.714	-337.7151
007	2019-10-02t1842	1570059887.91	larva	1.8569	-46.0002	-334.0013
007	2019-10-02t2242	1570074287.92	larva	5.8569	-42.0002	-330.0013
007	2019-10-03t0242	1570088687.98	larva	9.8569	-38.0002	-326.0013
007	2019-10-03t0642	1570103088.07	larva	13.8569	-34.0002	-322.0013
007	2019-10-03t1042	1570117488.04	larva	17.8569	-30.0002	-318.0013
007	2019-10-03t1442	1570131888.05	larva	21.8569	-26.0002	-314.0013
007	2019-10-03t1842	1570146288.65	larva	25.8571	-22	-310.0011
007	2019-10-03t2242	1570160688.3	larva	29.857	-18.0001	-306.0012
007	2019-10-04t0242	1570175088.28	larva	33.857	-14.0001	-302.0012	3256.052	0.2391	440.9341	0.095335	326.1093	-0.034832	0.010299	-0.0053202	1154.1678	0.3357	2306.9221	0.49462	899064.5	0.097924	3256.052	-1.1084	311.4019	-1.2527	265.7199	-0.99853	0.010039	0.020495	-1.8857	5025093	-2.4493
007	2019-10-04t0642	1570189488.93	larva	37.8572	-10	-298.001	2634.7324	-0.19154	540.9499	1.1208	424.7596	1.0352	0.010319	0.014595	1342.8049	1.2497	1873.6765	-0.19456	1100833	1.1121	3066.46	-1.2825	420.5458	0.018814	359.3145	0.17511	0.010021	0.003115	-0.6988	9022810	-1.0792
007	2019-10-04t1042	1570203888.4	larva	41.857	-6.0001	-294.0012	2633.9487	-0.21418	406.1645	-0.51317	270.6381	-0.85563	0.010289	-0.015316	1274.7179	0.75264	2168.1952	0.22399	828981.8125	-0.50621	4947.0244	-0.099244	504.96	1.0488	374.2348	0.30586	0.010014	-0.0035672	1.4213	11850401	-0.2285
007	2019-10-04t1442	1570218288.89	larva	45.8572	-2	-290.001	5509.0093	1.7144	609.9903	1.7164	452.4072	1.2212	0.010299	-0.0053996	1541.6244	2.0504	3513.6566	2.2743	1243770.25	1.7202	7048.418	1.198	556.0881	1.7036	441.8278	1.1939	0.010002	-0.014316	2.0456	14844217	0.66105
007	2019-10-04t1842	1570232688.72	adult	49.8571	2	-286.0011	4424.9507	0.96732	570.9348	1.1699	422.9057	0.79393	0.010299	-0.0054256	1559.658	2.0096	2608.4821	0.8462	1164136.125	1.1735	4572.7222	-0.46324	426.3144	-0.035936	381.5446	0.25377	0.010005	-0.010644	-0.7758	14444384	0.19899
007	2019-10-04t2242	1570247088.62	adult	53.8571	5.9999	-282.0011	2843.9937	-0.13836	451.6819	-0.31951	301.861	-0.75972	0.010289	-0.015393	1339.7854	0.74543	2345.1674	0.40529	921882.875	-0.31153	6717.0078	0.82591	454.2975	0.29964	397.8181	0.41323	0.010011	-0.0048023	0.62542	16337448	0.63563
007	2019-10-05t0242	1570261488.75	adult	57.8571	10	-278.0011	1770.7113	-0.91068	539.6782	0.6039	463.9174	1.1439	0.010289	-0.015417	1045.7244	-0.85754	1489.7497	-0.97571	1101483.25	0.61359	4654.0352	-0.5348	403.0811	-0.47971	372.7007	-0.057011	0.01	-0.014557	-0.96925	17694856	0.85931
007	2019-10-05t0642	1570275889.17	adult	61.8572	14.0001	-274.001	1755.5695	-0.95124	524.6567	0.32309	420.9836	0.53394	0.010279	-0.025363	1208.2899	-0.12559	1582.0396	-0.86857	1071873.625	0.33866	3279.3352	-1.4363	345.2093	-1.414	289.5835	-1.4708	0.010017	0.0031488	-0.29285	15093932	-0.39108
007	2019-10-05t1042	1570290289.75	adult	65.8574	18.0003	-270.0008	2310.9922	-0.58565	467.8561	-0.45889	302.4015	-1.042	0.010345	0.03946	1398.3467	0.72469	1799.2731	-0.55945	949747.8125	-0.4805	3431.7104	-1.3917	344.7267	-1.5365	296.3297	-1.5041	0.010004	-0.0093421	-0.85752	15919481	-0.34663
007	2019-10-05t1442	1570304689.45	adult	69.8573	22.0002	-266.0009	2741.9644	-0.30189	499.1027	-0.19369	322.2518	-0.88875	0.010314	0.0094051	1538.0707	1.3098	2321.7326	0.24634	1016173.125	-0.19924	4501.896	-0.8042	348.399	-1.6039	302.4092	-1.551	0.010001	-0.0118	-0.060147	18253666	0.24323
007	2019-10-05t1842	1570319088.61	adult	73.8571	25.9999	-262.0011	2340.2151	-0.61758	477.0138	-0.56848	329.0052	-0.89985	0.010314	0.0093835	1406.6918	0.57528	2104.6998	-0.13585	971200.0625	-0.57382	5635.5063	-0.1971	372.7043	-1.3339	335.6728	-1.1306	0.010014	0.0016496	-0.93615	21920978	1.2907
007	2019-10-05t2242	1570333488.89	adult	77.8572	30	-258.001	3302.8816	0.062187	514.2355	-0.22413	335.0251	-0.91964	0.01034	0.034378	1693.6615	1.856	2592.2151	0.62722	1044412.25	-0.2453	5719.6958	-0.2113	429.8125	-0.47139	383.6042	-0.42006	0.010014	0.0017696	-0.40036	20988602	0.7056
007	2019-10-06t0246	1570348176.1	adult	81.9369	34.0798	-253.9213	3947.6807	0.51782	674.8494	1.6401	494.2279	1.0777	0.01033	0.024334	1618.6092	1.4	2589.5979	0.59202	1371968.75	1.6202	7598.0952	0.78057	518.1357	1.0204	471.7811	1.0742	0.010013	0.0015264	0.23845	25406782	1.9708
007	2019-10-06t0646	1570362530.36	adult	85.9242	38.0671	-249.934	2924.1323	-0.26318	636.7993	1.0822	457.8282	0.51772	0.010309	0.0043328	1608.0024	1.2713	2236.8655	-0.019295	1297160.25	1.0788	4410.5215	-1.0725	473.6307	0.1192	432.1045	0.23195	0.01	-0.011233	-0.2503	22828526	0.87261
007	2019-10-06t1045	1570376881.48	adult	89.9107	42.0535	-245.9475	1950.0631	-1.0108	569.7014	0.17533	440.6466	0.21224	0.010335	0.029344	1292.8142	-0.24097	1663.5286	-0.99172	1157633.125	0.1549	6169.2451	-0.19744	456.3038	-0.33455	431.3577	0.094245	0.010003	-0.0082166	-1.6147	25043324	1.4321
007	2019-10-06t1443	1570391152.35	adult	93.8748	46.0177	-241.9834	2067.5747	-0.94049	606.7347	0.56987	517.6658	1.1769	0.010319	0.014384	1077.6091	-1.2595	1581.3619	-1.1503	1234705.25	0.55906	4737.9795	-1.0236	451.2221	-0.57225	423.7359	-0.182	0.010001	-0.010052	-0.63161	26573822	1.7741
007	2019-10-06t1842	1570405489.28	adult	97.8573	50.0001	-238.0009	3054.519	-0.20913	576.9558	0.13826	422.0123	-0.18296	0.010309	0.0044506	1368.4027	0.077889	2210.7479	-0.10955	1175259	0.13504	5999.123	-0.44871	471.3665	-0.32427	440.6752	0.026688	0.010011	0.00020521	-1.1837	26413496	1.5803
007	2019-10-06t2242	1570419889.16	adult	101.8572	54.0001	-234.001	2750.8416	-0.4477	633.7407	0.80379	474.9274	0.46858	0.010304	-0.00051117	1506.2737	0.71486	2277.4648	-0.00074952	1291563.5	0.80402	9454.4922	1.1744	514.1081	0.37998	480.8773	0.72097	0.010003	-0.0084441	-0.54292	27856946	1.9212
007	2019-10-07t0242	1570434289.04	adult	105.8572	58.0001	-230.001	1512.8683	-1.3983	474.1093	-1.2583	361.1535	-1.1361	0.010314	0.0094514	1124.7781	-1.0344	1306.2938	-1.6593	965286.625	-1.2637	5415.7271	-0.85517	442.8401	-1.1697	398.9824	-1.0714	0.010012	0.00049954	-0.90823	24150728	0.63399
007	2019-10-07t0642	1570448689.19	adult	109.8573	62.0001	-226.001	4058.4475	0.55121	610.0633	0.43552	430.1484	-0.25078	0.010319	0.01442	1581.5646	1.0961	2655.1734	0.66063	1241478.75	0.42434	8283.9033	0.44468	506.2146	-0.026119	467.5025	0.23968	0.010003	-0.0079536	0.061545	29097724	2.1099
007	2019-10-07t1042	1570463089.06	adult	113.8572	66.0001	-222.001	1775.5786	-1.2084	503.2526	-0.955	385.7626	-0.90296	0.010304	-0.0005671	1208.9496	-0.60446	1536.5344	-1.2666	1025628.875	-0.9544	5601.624	-0.84841	433.4471	-1.6139	391.0023	-1.4707	0.010008	-0.00361	-0.88665	24254402	0.50903
007	2019-10-07t1442	1570477489.19	adult	117.8573	70.0001	-218.001	3756.6587	0.33087	662.3272	1.073	527.8782	1.0035	0.010294	-0.010524	1554.0857	1.0347	2499.5091	0.42128	1351147.5	1.0815	6016.8242	-0.68792	525.2695	0.14527	488.759	0.51496	0.010011	-0.00018809	-0.91876	24974988	0.66848
007	2019-10-07t1842	1570491889.75	adult	121.8574	74.0003	-214.0008	1548.3094	-1.3901	478.1161	-1.3308	379.528	-1.078	0.010284	-0.020428	1080.2066	-1.1562	1311.6763	-1.6528	976313	-1.3179	3724.9912	-1.7391	492.9922	-0.61202	472.5228	0.087742	0.010002	-0.0096937	-1.3563	26419944	1.0547
007	2019-10-07t2242	1570506289.9	adult	125.8575	78.0003	-210.0008	5523.0562	1.7221	685.8449	1.3695	530.144	0.97515	0.010319	0.014475	1599.9505	1.3313	2945.1102	1.2422	1395694.375	1.3564	5523.0562	-0.94438	473.9683	-1.096	434.8967	-0.80949	0.010016	0.0044973	-1.2578	24417898	0.38411
007	2019-10-08t0242	1570520689.75	adult	129.8574	82.0003	-206.0008	3980.7788	0.51678	646.4489	0.84694	490.3421	0.38911	0.010304	-0.00043266	1563.8959	1.2022	2697.7557	0.8226	1317462.875	0.84718	10082.9873	1.0695	552.3665	0.43675	496.8098	0.47399	0.010004	-0.0075676	-0.61505	24239496	0.28138
007	2019-10-08t0642	1570535089.59	adult	133.8574	86.0002	-202.0008	3011.7878	-0.24309	621.7103	0.51127	503.4806	0.54347	0.010319	0.014572	1364.738	0.28356	2235.71	0.011428	1265180.5	0.49935	8510.6016	0.36934	547.6366	0.26193	495.2053	0.37296	0.010011	-0.00068819	-0.58091	24890630	0.43388
007	2019-10-08t1042	1570549489.98	adult	137.8575	90.0003	-198.0007	2828.9854	-0.38724	609.0717	0.33282	497.1804	0.42461	0.010299	-0.0053532	1333.5116	0.16394	2162.8583	-0.10963	1241897.25	0.3372	6869.8291	-0.35253	526.5814	-0.24806	479.2618	-0.046933	0.010015	0.0037271	-0.83901	24922044	0.40386
007	2019-10-08t1442	1570563890.7	adult	141.8577	94.0005	-194.0005	1742.5061	-1.2496	500.9937	-1.1477	394.5495	-1.0721	0.010284	-0.02027	1125.8723	-0.82091	1462.231	-1.3708	1023029.125	-1.1343	4242.144	-1.5135	484.6429	-1.1921	450.7111	-0.75476	0.010016	0.0044959	-1.0748	23951536	0.0839
007	2019-10-08t1842	1570578290.61	adult	145.8576	98.0005	-190.0006	2806.6724	-0.40699	619.127	0.45226	499.0765	0.39402	0.010299	-0.0053975	1397.8384	0.53921	2232.2388	0.03312	1262400	0.45695	8358.7754	0.34181	550.7788	0.12216	496.7534	0.22317	0.010022	0.010679	-0.88655	24345524	0.17247
007	2019-10-08t2242	1570592689.45	adult	149.8573	102.0002	-186.0009	2345.1082	-0.77784	502.4774	-1.1728	389.2548	-1.2289	0.010299	-0.0054447	1195.6061	-0.42625	1977.1305	-0.42339	1024551.5	-1.1694	2698.3499	-2.1943	422.059	-2.6336	386.1992	-2.3672	0.010001	-0.010308	-1.4524	25109554	0.3693
007	2019-10-09t0242	1570607090.15	adult	153.8575	106.0004	-182.0007	4059.1836	0.60319	689.9017	1.4298	555.0101	1.1583	0.010304	-0.00050555	1422.3914	0.72575	2601.3564	0.73086	1406019.75	1.4309	11138.2549	1.6723	569.6326	0.3872	522.4609	0.69483	0.010004	-0.0071815	-0.74644	26362598	0.70222
007	2019-10-09t0642	1570621490.46	adult	157.8576	110.0005	-178.0006	1987.5355	-1.0722	557.3913	-0.44312	462.9424	-0.22834	0.010294	-0.010478	1223.8322	-0.22441	1642.9204	-1.0185	1137078.25	-0.43511	3647.8035	-1.7372	465.2431	-1.8509	428.4353	-1.5452	0.010012	0.00068168	-1.4558	23977236	0.0094448
007	2019-10-09t1042	1570635890.34	adult	161.8576	114.0004	-174.0006	2781.6487	-0.42577	637.941	0.68952	534.038	0.79727	0.010355	0.049529	1362.9816	0.50011	1977.439	-0.38887	1293744.25	0.64562	5528.5723	-0.84207	552.7285	-0.10069	511.3951	0.31323	0.010007	-0.0048039	-1.0964	24414018	0.11524
007	2019-10-09t1442	1570650290.88	adult	165.8577	118.0006	-170.0005	3821.0486	0.43235	748.7706	2.2753	586.4896	1.5591	0.010309	0.004473	1513.7519	1.2817	2444.4749	0.49547	1525245.625	2.2717	6062.7212	-0.56254	609.2194	0.98303	562.6766	1.4411	0.010016	0.0043823	-0.73227	23903940	-0.036018
007	2019-10-09t1842	1570664690.63	adult	169.8577	122.0005	-166.0006	4792.8062	1.2467	676.0052	1.2201	545.0066	0.90031	0.010319	0.014462	1386.25	0.68193	3237.3739	1.9969	1375670.625	1.2067	7575.9814	0.19412	592.9494	0.56963	533.2176	0.68446	0.010023	0.010891	-0.87357	24078490	-0.00028052
007	2019-10-09t2242	1570679091.1	adult	173.8578	126.0006	-162.0004	2744.1746	-0.45054	583.2084	-0.13951	480.8862	-0.11714	0.010304	-0.00051502	1257.4039	0.079719	1921.0489	-0.44658	1188578.75	-0.1391	5656.4136	-0.70377	587.5159	0.37847	542.4751	0.82894	0.010006	-0.0063521	-0.99917	23487712	-0.1605
007	2019-10-10t0242	1570693490.22	adult	177.8575	130.0004	-158.0007	2830.6121	-0.37186	589.5384	-0.061808	482.9914	-0.12477	0.010324	0.019418	1293.6142	0.29226	1962.5855	-0.34782	1199121.125	-0.07825	6703.3843	-0.16298	583.3459	0.21385	525.6451	0.361	0.010015	0.0025312	-0.56259	25746556	0.39814
007	2019-10-10t0642	1570707890.28	adult	181.8576	134.0004	-154.0007	2701.0854	-0.47182	629.2947	0.50708	542.5439	0.76139	0.010294	-0.010531	1323.0001	0.47003	2123.417	-0.023848	1283761.125	0.51669	6204.9551	-0.38302	546.8386	-0.57999	509.2209	-0.10002	0.010006	-0.0062279	-0.80085	25249178	0.26018
007	2019-10-10t1042	1570722291.46	adult	185.8579	138.0007	-150.0003	3120.3762	-0.10377	635.1487	0.58168	515.0206	0.29599	0.010299	-0.0055987	1414.7545	0.94718	2247.0996	0.23202	1295068.125	0.58675	7453.1489	0.27489	573.716	-0.13376	516.8905	0.0033948	0.010015	0.0024999	-0.61149	25378328	0.27916
007	2019-10-10t1442	1570736691.56	adult	189.8579	142.0008	-146.0003	2007.6801	-1.0319	530.4379	-0.96239	424.8856	-1.1559	0.010294	-0.010617	1293.0018	0.40073	1807.9086	-0.55168	1082093.375	-0.95408	3495.5991	-1.7094	440.3661	-2.7517	403.9991	-2.7122	0.010008	-0.0047533	-1.3617	25653966	0.33523
007	2019-10-10t1842	1570751091.02	adult	193.8578	146.0006	-142.0004	2230.1707	-0.82436	599.9341	0.055233	507.7877	0.11666	0.010314	0.0092751	1236.4886	0.17378	1725.715	-0.66874	1221465.75	0.047113	4308.5151	-1.2736	550.6036	-0.70932	517.3049	-0.12479	0.01002	0.0074458	-1.1177	27145860	0.67075
007	2019-10-10t2242	1570765490.51	adult	197.8576	150.0005	-138.0006	3834.1218	0.5826	727.8076	1.9434	606.0121	1.656	0.010309	0.0042735	1488.5349	1.418	2357.7574	0.53769	1482544.125	1.9382	4838.5742	-0.97669	625.5848	0.63525	574.8488	1.161	0.010024	0.01103	-0.76785	25463802	0.28342
007	2019-10-11t0242	1570779890.84	adult	201.8577	154.0006	-134.0005	2694.0254	-0.37426	689.1107	1.3864	583.4808	1.2836	0.010299	-0.0056933	1400.0083	1.0477	2236.9811	0.35712	1405096.75	1.3914	8640.6309	1.0364	639.9586	0.83796	585.7077	1.3612	0.010023	0.009884	-0.72185	26945458	0.61224
007	2019-10-11t0642	1570794290.78	adult	205.8577	158.0005	-130.0005	3812.8958	0.63972	686.6077	1.3717	564.6068	0.97246	0.010314	0.0092532	1359.6216	0.91244	2650.4685	1.1669	1397933.25	1.3618	5848.4087	-0.39713	633.064	0.65528	566.0282	0.85686	0.010023	0.0097879	-0.10284	23812704	-0.069333
007	2019-10-11t1042	1570808691.15	adult	209.8578	162.0007	-126.0004	1785.618	-1.1194	506.8997	-1.2761	426.0319	-1.2958	0.010274	-0.030517	995.4913	-0.74284	1495.2282	-0.91872	1036103.0625	-1.2528	7862.5596	0.70522	553.6894	-0.83817	499.0905	-0.74791	0.010005	-0.0077104	0.11035	24404968	0.071396
007	2019-10-11t1442	1570823091.61	adult	213.8579	166.0008	-122.0003	1638.9968	-1.228	500.1737	-1.3505	415.4869	-1.4847	0.010309	0.0042509	1021.1598	-0.55269	1410.3245	-1.0288	1018853.75	-1.353	8975.9014	1.3465	561.3946	-0.72423	494.6531	-0.87683	0.010023	0.010178	0.37525	22963846	-0.2169
007	2019-10-11t1842	1570837491.81	adult	217.858	170.0008	-118.0002	2254.7148	-0.64292	637.347	0.76555	530.3098	0.43251	0.010324	0.01919	1309.9842	0.89335	1846.291	-0.16017	1296363.75	0.7468	6768.7915	0.191	624.9851	0.41446	561.211	0.68251	0.010021	0.0079212	-0.43539	26443746	0.54224
007	2019-10-11t2242	1570851891.56	adult	221.8579	174.0008	-114.0003	2469.438	-0.41215	597.5228	0.20394	489.7275	-0.24615	0.010299	-0.0058059	1397.3361	1.391	1916.1176	0.028921	1218349	0.209	7237.3799	0.48841	601.4362	-0.033195	539.7029	0.16017	0.010012	-0.00096912	-0.63056	26130596	0.4926
007	2019-10-12t0242	1570866291	adult	225.8578	178.0006	-110.0005	3511.8601	0.61498	625.4334	0.68592	506.6672	0.052698	0.010355	0.049161	1428.3972	1.6288	2407.3222	1.0394	1268379	0.63865	7293.0132	0.5666	587.7904	-0.29328	523.331	-0.23794	0.010025	0.011515	-0.61398	22808620	-0.18622
007	2019-10-12t0642	1570880691.22	adult	229.8578	182.0007	-106.0004	1688.428	-1.0986	613.278	0.54887	536.3512	0.58203	0.010294	-0.010896	1136.0933	0.29166	1410.3376	-0.84304	1251087.125	0.55883	8255.1416	1.1659	593.4341	-0.20094	528.6429	-0.11837	0.010002	-0.010897	-0.77536	22545154	-0.22165
007	2019-10-12t1042	1570895092.2	adult	233.8581	186.0009	-102.0001	2036.2295	-0.73144	591.8849	0.26191	505.9333	0.062766	0.010279	-0.025837	1151.7679	0.44651	1685.0311	-0.24719	1209220.875	0.28569	7030.9546	0.52164	568.4617	-0.66509	507.9879	-0.62202	0.010014	0.00042904	-0.85635	23956112	0.093068
007	2019-10-12t1442	1570909491.88	adult	237.858	190.0009	-98.0002	1849.3291	-0.89198	561.6991	-0.17315	455.4483	-0.83006	0.010319	0.013921	1175.7512	0.64613	1539.4914	-0.48597	1143057.625	-0.1855	6981.2471	0.54791	547.3788	-1.0586	493.4042	-0.98172	0.010021	0.007348	-0.93501	23215432	-0.041984
007	2019-10-12t1842	1570923891.39	adult	241.8579	194.0007	-94.0003	3434.5181	0.79281	635.1171	1.0704	518.7497	0.32265	0.010284	-0.02097	1424.2232	1.9853	2345.7511	1.2418	1296909.125	1.0912	8080.5659	1.2652	566.988	-0.70762	504.8578	-0.71015	0.010026	0.012321	-0.42672	21546680	-0.37052
007	2019-10-12t2242	1570938291.43	adult	245.8579	198.0007	-90.0003	3089.6509	0.49495	668.6417	1.6893	557.5824	1.0595	0.010294	-0.011081	1431.9784	2.1263	2184.1837	0.98998	1364029	1.7004	5319.8672	-0.35023	567.9314	-0.69677	510.3333	-0.58081	0.010011	-0.0029332	-0.48746	24678890	0.30548
007	2019-10-13t0242	1570952691.87	adult	249.858	202.0009	-86.0002	1506.3597	-1.194	584.3046	0.35013	538.6833	0.73608	0.010304	-0.0011708	934.5231	-0.34792	1164.0522	-1.1332	1190812.75	0.351	5364.6074	-0.27993	568.654	-0.68915	502.4123	-0.77868	0.010014	0.00068558	-0.41014	20726300	-0.50103
007	2019-10-13t0642	1570967091.34	adult	253.8578	206.0007	-82.0004	2576.1919	0.045769	583.1825	0.38832	487.8592	-0.20862	0.010309	0.0037696	1205.3681	1.1498	1969.0765	0.69431	1187942.75	0.38435	5500.4722	-0.14826	558.2991	-0.88594	501.959	-0.7933	0.010003	-0.011085	-0.59355	21935570	-0.22687
007	2019-10-13t1042	1570981492.05	adult	257.858	210.0009	-78.0002	2059.6052	-0.51001	570.5593	0.22889	507.2911	0.18156	0.010299	-0.0062362	983.1813	0.061005	1553.1415	-0.1657	1163370.5	0.23477	5198.4219	-0.29664	565.9752	-0.74834	501.7964	-0.80032	0.010023	0.0097738	-0.40333	20496792	-0.50847
007	2019-10-13t1442	1570995891.66	adult	261.8579	214.0008	-74.0003	2462.894	0.023646	601.2626	0.82664	514.2709	0.33933	0.010309	0.0036782	1169.2184	1.1501	2020.0776	0.99386	1224771.875	0.82227	5606.8887	0.024375	558.8727	-0.88514	497.6294	-0.90743	0.010008	-0.0060012	-0.43698	23119444	0.063532
007	2019-10-13t1842	1571010291.99	adult	265.858	218.0009	-70.0002	3599.2781	1.5391	612.4582	1.0957	500.9872	0.093146	0.010294	-0.011304	1202.03	1.4308	2279.3683	1.7221	1249414.75	1.1073	4149.8936	-0.92236	566.3511	-0.74911	508.2432	-0.64276	0.010007	-0.0063631	-0.40415	23655918	0.19742
007	2019-10-13t2242	1571024691.48	adult	269.8579	222.0007	-66.0003	2371.6768	0.026292	595.3275	0.85809	515.2828	0.40654	0.010289	-0.016321	1074.2098	0.82184	1769.7155	0.58423	1215063.5	0.87499	4786.6929	-0.43893	560.8901	-0.85555	500.8524	-0.83175	0.010023	0.0091478	-0.52619	21712616	-0.19295
007	2019-10-14t0242	1571039091.41	adult	273.8579	226.0007	-62.0003	2947.0068	0.89999	588.3653	0.80031	505.1833	0.21865	0.010294	-0.011402	1107.8756	1.1117	2002.2711	1.282	1200265.25	0.81206	3912.5801	-1.0311	565.572	-0.77051	503.8226	-0.75829	0.010007	-0.0067311	-0.42169	20572116	-0.41561
007	2019-10-14t0642	1571053492.04	adult	277.858	230.0009	-58.0002	2104.3757	-0.23231	558.5464	0.30733	478.4116	-0.33651	0.01034	0.033484	1083.1596	1.0734	1661.0617	0.49779	1134407.75	0.27236	4797.1714	-0.33314	570.7969	-0.67397	505.3456	-0.72107	0.010018	0.0040134	-0.2967	21309560	-0.24044
007	2019-10-14t1042	1571067891.91	adult	281.858	234.0009	-54.0002	3521.4246	2.0568	592.9677	1.0352	521.1334	0.61375	0.010304	-0.0015495	1092.8055	1.2373	2063.7721	1.7265	1208468.25	1.0363	5834.2378	0.53516	573.5915	-0.62276	511.5376	-0.56229	0.010012	-0.0018966	-0.23677	21369152	-0.20929
007	2019-10-14t1442	1571082292.17	adult	285.8581	238.0009	-50.0001	2496.9531	0.55092	560.3545	0.47104	501.6522	0.20618	0.010314	0.0083712	976.3755	0.64468	1482.0339	0.19327	1140881.75	0.46161	6010.2437	0.77069	574.0577	-0.61572	508.0061	-0.65507	0.010005	-0.0090003	-0.37761	20598338	-0.35638
007	2019-10-14t1859	1571097706.42	adult	290.1398	242.2827	-45.7184	2021.2194	-0.18606	563.5975	0.60998	506.6822	0.34662	0.010309	0.0033296	964.0527	0.67743	1522.2329	0.42559	1148048	0.60583	5043.0669	0.058753	584.558	-0.41325	517.3817	-0.40977	0.010013	-0.0010112	-0.24115	20140946	-0.4364
007	2019-10-14t2242	1571111094.04	adult	293.8586	246.0015	-41.9996	2117.7051	0.074883	539.6871	0.18453	478.7334	-0.29076	0.010294	-0.011651	1020.9958	1.1363	1617.6339	0.84869	1100961.75	0.1972	5308.7739	0.37171	592.8416	-0.25111	518.5449	-0.37843	0.010018	0.0040706	-0.0053796	20534254	-0.33574
007	2019-10-15t0242	1571125492.15	adult	297.8581	250.0009	-38.0001
007	2019-10-15t0642	1571139892.62	adult	301.8582	254.0011	-34
007	2019-10-15t1042	1571154293.03	adult	305.8583	258.0012	-29.9999
007	2019-10-15t1442	1571168693.98	adult	309.8586	262.0014	-25.9996
007	2019-10-15t1842	1571183093.19	adult	313.8584	266.0012	-21.9998
007	2019-10-15t2242	1571197492.89	adult	317.8583	270.0011	-17.9999
007	2019-10-16t0242	1571211892.12	adult	321.8581	274.0009	-14.0001
007	2019-10-16t0642	1571226292.27	adult	325.8581	278.001	-10.0001
007	2019-10-16t1042	1571240692.89	adult	329.8583	282.0011	-5.9999
007	2019-10-16t1442	1571255092.34	adult	333.8581	286.001	-2.0001
007	2019-10-16t1842	1571269492.91	dead	337.8583	290.0011	2.0001
008	2019-10-02t1842	1570059892.65	egg	-2	-46.0002	-294.0015
008	2019-10-02t2242	1570074292.56	larva	2	-42.0002	-290.0016
008	2019-10-03t0242	1570088692.68	larva	6	-38.0002	-286.0015
008	2019-10-03t0642	1570103092.63	larva	10	-34.0002	-282.0015
008	2019-10-03t1042	1570117492.69	larva	14	-30.0002	-278.0015
008	2019-10-03t1442	1570131892.69	larva	18	-26.0002	-274.0015
008	2019-10-03t1842	1570146293.3	larva	22.0002	-22	-270.0014
008	2019-10-03t2242	1570160692.85	larva	26.0001	-18.0002	-266.0015
008	2019-10-04t0242	1570175092.85	larva	30.0001	-14.0002	-262.0015	2800.9309	-0.041653	331.5064	-1.0226	227.7369	-1.0816	0.010294	-0.010266	1038.904	-0.19674	2139.9577	0.27	676273.125	-1.0189	2800.9309	-1.3676	250.958	-1.8933	209.3345	-1.6406	0.010026	0.0064623	-1.837	4205303	-2.5194
008	2019-10-04t0642	1570189493.46	larva	34.0002	-10	-258.0013	4394.3965	0.98843	452.2756	0.21885	339.2495	0.11408	0.010279	-0.025186	1122.9559	0.15782	2637.5474	0.99439	923999	0.23148	6515.061	1.0648	422.8995	0.080889	307.7778	-0.44139	0.010017	-0.0013451	0.25105	7641370.5	-1.3624
008	2019-10-04t1042	1570203893.03	larva	38.0001	-6.0001	-254.0014	1906.2046	-0.67718	381.2817	-0.6886	277.5552	-0.68699	0.010294	-0.010322	1064.4404	-0.27822	1654.8532	-0.52966	777814.75	-0.68426	6387.8994	0.91165	462.9135	0.53951	372.8438	0.35691	0.010002	-0.016056	-0.087192	10506284	-0.47929
008	2019-10-04t1442	1570218293.5	larva	42.0002	-2	-250.0013	1718.5083	-0.83038	338.9185	-1.2837	224.2027	-1.4074	0.010294	-0.010348	1065.8363	-0.37707	1449.7047	-0.88139	691393.625	-1.2798	4717.9263	-0.25129	441.9915	0.25008	366.7804	0.19915	0.010028	0.011148	0.68528	12164489	-0.11255
008	2019-10-04t1842	1570232693.33	adult	46.0002	2	-246.0013	2644.0491	-0.23086	401.9137	-0.67724	275.5337	-0.89357	0.010299	-0.0054006	1240.0957	0.44548	2216.5262	0.26613	819502	-0.67483	4796.2446	-0.26078	407.127	-0.2411	334.0331	-0.34851	0.010013	-0.0039516	0.15254	12279764	-0.36779
008	2019-10-04t2242	1570247093.26	adult	50.0002	6	-242.0014	1924.3324	-0.74744	399.6911	-0.81578	290.1091	-0.81205	0.010269	-0.035194	1248.3538	0.37731	1624.3179	-0.68832	817368.375	-0.79973	5545.8145	0.15556	395.3528	-0.45437	336.0864	-0.41476	0.010001	-0.014507	-0.70226	13874907	-0.03364
008	2019-10-05t0242	1570261493.33	adult	54.0002	10	-238.0013	3479.4087	0.3007	560.2845	0.94306	411.2124	0.57145	0.010299	-0.0054518	1511.3719	1.6255	2748.2032	1.0364	1142420.125	0.94663	6327.5479	0.57794	487.0983	0.75355	423.7166	0.79914	0.010009	-0.0059461	-0.63071	17616396	1.1154
008	2019-10-05t0642	1570275893.8	adult	58.0003	14.0001	-234.0012	3591.095	0.36065	564.0683	0.88678	423.1009	0.63778	0.010289	-0.015418	1424.5271	1.0634	2806.3927	1.1017	1151263.375	0.89692	8746.749	2.001	513.5814	1.1032	444.7772	1.0501	0.010026	0.011469	-0.079793	18389296	1.1108
008	2019-10-05t1042	1570290294.35	adult	62.0005	18.0003	-230.0011	5369.647	1.5987	603.8831	1.2571	446.0848	0.844	0.010284	-0.020405	1531.8478	1.4919	2490.2563	0.57355	1233129.25	1.2716	7525.1851	1.1556	498.0872	0.85263	451.7022	1.0906	0.010018	0.003937	-1.041	21130356	1.8405
008	2019-10-05t1442	1570304694.19	adult	66.0004	22.0002	-226.0011	3702.3904	0.40533	588.9628	0.98144	439.5425	0.68289	0.010279	-0.025387	1420.1283	0.82879	2720.6652	0.91372	1203251	0.9991	7533.541	1.074	488.3313	0.67151	434.6635	0.74352	0.01001	-0.0036475	-0.6231	20489406	1.3147
008	2019-10-05t1842	1570319093.23	adult	70.0002	25.9999	-222.0014	3372.9658	0.15166	567.0121	0.61846	416.0903	0.3034	0.010309	0.0044163	1495.0612	1.0962	2650.3393	0.77481	1155003.75	0.61552	8408.6162	1.5076	375.5461	-1.1738	323.4658	-1.2032	0.010001	-0.01176	-0.86749	16596886	-0.36218
008	2019-10-05t2242	1570333493.5	adult	74.0002	30	-218.0013	1856.6158	-0.97029	441.8709	-0.99788	315.2097	-1.0811	0.010309	0.0043947	1103.6001	-0.88993	1526.9472	-1.0747	900091.125	-1.0002	9818.8828	2.2392	424.5285	-0.47419	387.0722	-0.24647	0.010015	0.0019329	-0.83949	20135812	0.64918
008	2019-10-06t0246	1570348181.71	adult	78.0803	34.0801	-213.9212	3785.6038	0.4156	540.5839	0.09139	372.1246	-0.44154	0.010284	-0.020492	1640.5153	1.5968	3145.8996	1.5304	1103872.25	0.10473	6423.7056	0.18868	503.5105	0.80458	468.3819	1.0873	0.010022	0.010035	-0.78818	22256170	1.1326
008	2019-10-06t0646	1570362535.76	adult	82.0675	38.0673	-209.934	1663.0245	-1.1752	539.7468	-0.021836	447.338	0.45748	0.010304	-0.00063109	1161.5944	-0.7606	1413.485	-1.3418	1100004	-0.021423	6180.1997	-0.021059	455.0436	-0.12174	441.0154	0.50471	0.010008	-0.0032704	-1.4615	23687750	1.3776
008	2019-10-06t1045	1570376886.89	adult	86.054	42.0537	-205.9476	2137.5454	-0.85067	620.4923	0.87757	511.1635	1.2244	0.010289	-0.015571	1361.4475	0.11419	1861.1168	-0.64082	1266424.75	0.8893	6143.2637	-0.12331	491.7767	0.45289	452.732	0.61768	0.010021	0.0092381	-1.1122	23065804	0.94513
008	2019-10-06t1443	1570391157.32	adult	90.018	46.0178	-201.9836	5191.2676	1.4175	686.9082	1.6296	486.367	0.82256	0.010304	-0.00062782	1866.2011	2.4253	3151.7127	1.4764	1399918.875	1.63	10348.748	2.0243	524.9613	0.96273	477.0932	0.97271	0.010011	-0.00021347	-0.83776	25065328	1.4339
008	2019-10-06t1842	1570405493.97	adult	94.0004	50.0002	-198.0012	3466.7925	0.11198	681.8872	1.5068	495.0965	0.87031	0.010294	-0.01053	1916.7369	2.6265	2620.6199	0.58391	1391049.875	1.5155	5269.6826	-0.75124	416.1203	-1.2532	379.0988	-1.0639	0.010012	0.0010684	-1.4096	22983154	0.59514
008	2019-10-06t2242	1570419893.84	adult	98.0003	54.0001	-194.0012	1983.4869	-1.0194	506.402	-0.75092	363.6684	-0.9755	0.010309	0.0044523	1398.5602	0.21627	1803.3471	-0.79563	1031540.8125	-0.75363	10401.4326	1.7576	504.6584	0.32064	473.0316	0.66889	0.010014	0.0024919	-0.14684	26508696	1.6054
008	2019-10-07t0242	1570434293.79	adult	102.0003	58.0001	-190.0012	1944.1702	-1.0609	611.1577	0.51659	503.1166	0.84837	0.010284	-0.020395	1196.3485	-0.71515	1656.1199	-1.0553	1247984	0.532	6941.6704	-0.058821	525.5797	0.6017	469.1527	0.47831	0.010007	-0.0040662	-0.10995	25735010	1.2359
008	2019-10-07t0642	1570448693.9	adult	106.0004	62.0001	-186.0012	3867.8181	0.40039	622.1724	0.61716	465.7018	0.28226	0.010299	-0.0054989	1667.3323	1.4696	2648.6101	0.63686	1268609.625	0.62126	8995.7852	0.85308	478.8137	-0.45693	442.0684	-0.18812	0.010017	0.0053917	-0.63281	25048182	0.91532
008	2019-10-07t1042	1570463093.77	adult	110.0003	66.0001	-182.0012	4122.9453	0.60103	673.528	1.2432	501.8494	0.72348	0.010309	0.0044375	1786.2395	2.0439	3082.4675	1.3982	1371976.625	1.239	9225.4961	0.8825	522.7517	0.30213	478.5112	0.46572	0.010004	-0.0071493	-0.38401	22887114	0.14781
008	2019-10-07t1442	1570477493.94	adult	114.0004	70.0001	-178.0012	4277.73	0.72886	625.5177	0.61149	465.4505	0.18397	0.010314	0.0094029	1581.6687	1.1287	3016.153	1.3045	1273554	0.60384	6810.604	-0.29372	532.8066	0.39598	485.2636	0.51868	0.010013	0.0014447	-0.43098	26340360	1.1589
008	2019-10-07t1842	1570491894.51	adult	118.0005	74.0003	-174.001	2180.1233	-0.89632	593.8718	0.18876	491.4983	0.50258	0.010289	-0.015493	1278.5316	-0.25192	1901.6986	-0.62378	1212092.25	0.20038	7785.2466	0.11319	484.4016	-0.69253	431.6891	-0.70948	0.010016	0.0048977	0.075523	26550536	1.1553
008	2019-10-07t2242	1570506294.68	adult	122.0006	78.0004	-170.001	818.4999	-1.9605	523.6812	-0.7387	507.853	0.69462	0.010294	-0.010494	674.2664	-3.0656	734.4385	-2.6686	1068309.5	-0.73148	4864.208	-1.2283	580.2236	1.1733	533.8344	1.4109	0.010006	-0.0056874	-0.70623	24471512	0.45165
008	2019-10-08t0242	1570520694.53	adult	126.0005	82.0003	-166.001	2330.3406	-0.77837	587.2189	0.07479	481.2272	0.29282	0.010309	0.0044964	1299.0724	-0.093859	2018.0666	-0.39821	1196165	0.071327	7271.2729	-0.16703	548.0269	0.42566	503.3107	0.68121	0.010016	0.0043929	-0.3319	28069386	1.4991
008	2019-10-08t0642	1570535094.31	adult	130.0005	86.0002	-162.0011	1845.0472	-1.1592	580.2711	-0.029928	475.8672	0.185	0.010294	-0.010383	1202.599	-0.52405	1612.152	-1.1109	1183753	-0.022076	6002.1445	-0.73843	560.0887	0.59386	518.1334	0.94138	0.01002	0.0088378	-1.2424	27053408	1.133
008	2019-10-08t1042	1570549494.73	adult	134.0006	90.0004	-158.001	3551.8679	0.18176	611.7401	0.37773	461.1517	-0.055226	0.010289	-0.015312	1574.287	1.2949	2779.7084	0.9871	1248561.625	0.39008	8545.6807	0.38543	539.2407	0.08541	480.056	0.034427	0.010018	0.0061424	-0.63165	25407402	0.58775
008	2019-10-08t1442	1570563895.57	adult	138.0008	94.0006	-154.0007	2070.7012	-0.98586	639.3433	0.74096	544.6343	1.0979	0.010309	0.0046076	1323.2259	0.11506	1833.6936	-0.70289	1302342.25	0.73714	9140.1611	0.65526	551.6206	0.27051	500.4563	0.42519	0.010009	-0.0026393	-0.66758	27446434	1.1537
008	2019-10-08t1842	1570578295.42	adult	142.0008	98.0006	-150.0008	2222.7371	-0.86902	521.4667	-0.86977	390.5568	-1.1306	0.010319	0.014577	1404.4534	0.54157	1956.9179	-0.47419	1061184.75	-0.88012	5639.5903	-0.89012	487.3669	-1.1376	433.4073	-1.1474	0.010009	-0.0028337	-0.039596	28729788	1.4901
008	2019-10-08t2242	1570592694.15	adult	146.0004	102.0002	-146.0011	3406.2102	0.070982	591.4822	0.072188	446.3972	-0.36579	0.010289	-0.015341	1491.0482	0.99826	2578.8927	0.66433	1207215.125	0.084545	4205.3545	-1.5222	520.7376	-0.50796	484.7974	-0.050615	0.010009	-0.002157	-0.51114	29030080	1.5362
008	2019-10-09t0242	1570607094.85	adult	150.0006	106.0004	-142.0009	4028.6738	0.57259	651.0563	0.88805	510.0862	0.52535	0.010319	0.014496	1644.8111	1.7902	3001.3059	1.448	1324899.5	0.87551	7351.5913	-0.08621	500.1348	-1.003	456.7939	-0.75365	0.010007	-0.0041358	-1.2021	27887018	1.1679
008	2019-10-09t0642	1570621495.19	adult	154.0007	110.0005	-138.0008	3388.9536	0.062525	601.1679	0.18632	469.8695	-0.091809	0.010294	-0.010459	1529.0046	1.2546	2432.5686	0.42195	1226382.5	0.19512	6700.5186	-0.35548	536.7885	-0.30083	481.8804	-0.24286	0.010018	0.0064332	-0.40823	27220008	0.94461
008	2019-10-09t1042	1570635895.19	adult	158.0007	114.0005	-134.0008	1762.9712	-1.2547	605.0237	0.23044	523.1981	0.6636	0.010299	-0.0055051	1153.9893	-0.56953	1526.8534	-1.2319	1233643.375	0.23522	5444.5303	-0.9061	560.8995	0.13508	510.9643	0.3658	0.010002	-0.0097776	-0.85797	28656914	1.3142
008	2019-10-09t1442	1570650295.73	adult	162.0009	118.0006	-130.0007	2712.1279	-0.48255	509.748	-1.1419	373.0682	-1.615	0.010294	-0.010475	1385.066	0.6109	2220.9278	0.062939	1039886	-1.1348	8465.7217	0.53277	540.6249	-0.35297	490.4473	-0.17677	0.010006	-0.0057246	-0.57372	27609716	0.98852
008	2019-10-09t1842	1570664695.43	adult	166.0008	122.0006	-126.0008	4113.7563	0.67399	633.8878	0.62129	491.498	0.12179	0.010279	-0.025352	1578.3185	1.6027	2642.502	0.86498	1295032.75	0.64447	4813.1646	-1.1538	574.7498	0.27595	530.9836	0.69942	0.01	-0.011669	-0.78167	28162742	1.1026
008	2019-10-09t2242	1570679095.96	adult	170.0009	126.0007	-122.0006	2485.3928	-0.66849	613.989	0.32141	479.4827	-0.099839	0.010319	0.014462	1450.547	1.0007	2188.3234	0.036047	1249467.5	0.30893	4804.5894	-1.1374	550.5993	-0.28849	515.6141	0.2707	0.010019	0.0075618	-0.99412	27916486	1.0021
008	2019-10-10t0242	1570693494.99	adult	174.0007	130.0004	-118.0009	3692.5725	0.34201	660.6906	0.98714	516.6967	0.4312	0.010294	-0.010467	1739.9014	2.4531	2576.4524	0.78134	1347808.75	0.99743	6803.9707	-0.14313	585.1976	0.32903	535.457	0.66205	0.010009	-0.0026508	-0.97145	28589828	1.1409
008	2019-10-10t0642	1570707895.05	adult	178.0007	134.0005	-114.0009	3610.6487	0.28387	654.2642	0.88308	505.1963	0.21702	0.010319	0.014419	1692.1226	2.2407	2707.7063	1.0473	1331427.75	0.86973	6711.583	-0.15802	584.5786	0.23504	530.5207	0.47231	0.010014	0.0015529	-0.92895	28955932	1.197
008	2019-10-10t1042	1570722296.32	adult	182.001	138.0008	-110.0005	3958.3601	0.59043	690.6458	1.4056	556.2085	0.97274	0.010294	-0.010532	1576.0537	1.6992	2581.1014	0.8316	1408917.5	1.4162	6833.0977	-0.067915	602.6302	0.5052	545.0974	0.73773	0.010017	0.004608	-0.51186	29599992	1.3191
008	2019-10-10t1442	1570736696.46	adult	186.0011	142.0008	-106.0005	3716.0256	0.40247	645.2319	0.72941	510.5335	0.22453	0.010309	0.0043611	1494.6223	1.3333	2661.3872	1.0042	1314337.5	0.72526	8658.292	0.8852	595.8759	0.29069	545.7924	0.6778	0.010015	0.0023264	-1.1434	31178612	1.6607
008	2019-10-10t1842	1570751095.82	adult	190.0009	146.0007	-102.0007	2992.676	-0.19133	654.0096	0.85268	521.562	0.36435	0.010294	-0.010618	1550.8986	1.6376	2329.2331	0.41652	1334179.625	0.86253	7567.4092	0.3672	583.0064	-0.031816	531.0801	0.26157	0.010013	0.00075513	-1.2393	30334990	1.4278
008	2019-10-10t2242	1570765495.36	adult	194.0008	150.0005	-98.0008	2595.7571	-0.51001	640.4349	0.65111	514.4653	0.22139	0.010299	-0.005675	1566.8054	1.7495	2120.4807	0.062767	1305846.875	0.65614	5954.9443	-0.42593	508.4385	-1.5068	463.3274	-1.3901	0.010013	0.00040537	-1.1342	27725152	0.803
008	2019-10-11t0242	1570779895.64	adult	198.0008	154.0006	-94.0007	3044.0415	-0.098967	586.1768	-0.14453	452.6255	-0.79196	0.010279	-0.025552	1468.1426	1.3225	2465.6414	0.73797	1197559.25	-0.12274	7561.9746	0.43697	575.9205	-0.29418	534.3229	0.21105	0.010009	-0.0038941	-1.2975	31935946	1.7379
008	2019-10-11t0642	1570794295.64	adult	202.0008	158.0006	-90.0007	3345.2598	0.19376	683.5612	1.3044	563.7346	0.96543	0.010289	-0.015635	1488.5756	1.4679	2510.0284	0.86198	1395148.5	1.3194	6999.3682	0.17876	584.798	-0.18364	530.4294	0.067308	0.010014	0.001169	-1.0929	29141072	1.0967
008	2019-10-11t1042	1570808696.01	adult	206.0009	162.0007	-86.0006	1907.7799	-1.0344	554.7325	-0.58407	457.3268	-0.76716	0.010304	-0.00071788	1214.8833	0.23132	1646.8717	-0.68394	1130544.75	-0.5833	5760.6782	-0.44255	608.2392	0.19797	564.7945	0.82596	0.01002	0.0071	-1.2252	28712540	0.99607
008	2019-10-11t1442	1570823096.51	adult	210.0011	166.0009	-82.0005	3446.8945	0.35895	645.9664	0.79934	520.4086	0.24924	0.010319	0.014243	1469.3792	1.494	2598.2913	1.125	1314541.625	0.78541	8471.4082	1.0319	590.7716	-0.1629	531.8711	0.020065	0.010013	0.00019107	-0.8263	30148846	1.3049
008	2019-10-11t1842	1570837496.7	adult	214.0011	170.0009	-78.0004	2550.9714	-0.40458	564.952	-0.37448	453.9486	-0.84728	0.010299	-0.0057113	1295.1682	0.74584	2010.8693	0.09294	1151937	-0.36958	7096.5103	0.33281	608.98	0.14099	553.4935	0.50849	0.010007	-0.006193	-0.66365	30245600	1.3337
008	2019-10-11t2242	1570851896.43	adult	218.0011	174.0008	-74.0005	1778.9336	-1.0783	592.6458	0.086784	522.8569	0.30717	0.010289	-0.015693	1131.3673	0.045647	1597.2399	-0.62797	1209590	0.10061	4204.7886	-1.2096	567.1918	-0.6382	520.0855	-0.29221	0.0099998	-0.013303	-1.0241	28416874	0.96005
008	2019-10-12t0242	1570866295.88	adult	222.0009	178.0007	-70.0006	1746.8196	-1.0853	565.793	-0.28204	492.3868	-0.20064	0.010309	0.0041531	998.5777	-0.51695	1404.3291	-0.9452	1152520.25	-0.28552	6281.4058	-0.038999	582.8699	-0.37122	533.5875	0.014448	0.010004	-0.0091465	-1.2603	29015264	1.1006
008	2019-10-12t0642	1570880696.07	adult	226.001	182.0007	-66.0006	2429.1858	-0.4137	602.9165	0.33783	522.3843	0.3241	0.010304	-0.00089257	1154.7159	0.30812	1758.1992	-0.21426	1228743.875	0.33839	6854.3677	0.32228	590.4459	-0.24538	532.3056	-0.0238	0.010009	-0.0041173	-0.82426	29849400	1.2921
008	2019-10-12t1042	1570895097.12	adult	230.0013	186.001	-62.0003	2777.2275	-0.038759	583.7562	0.08662	477.9187	-0.43787	0.010314	0.0090242	1309.1217	1.14	2028.1732	0.37366	1188527.5	0.078347	6015.4976	-0.10756	599.9006	-0.083535	539.9435	0.15256	0.0099998	-0.013476	-0.83768	28675848	1.0628
008	2019-10-12t1442	1570909496.78	adult	234.0012	190.0009	-58.0004	1944.62	-0.82157	565.2321	-0.16026	479.7783	-0.39968	0.010304	-0.00099679	1226.7735	0.8199	1621.144	-0.37297	1151942.875	-0.15936	4264.7358	-1.078	572.5797	-0.5903	513.8552	-0.48088	0.010007	-0.0066005	-0.97588	25519876	0.42079
008	2019-10-12t1842	1570923896.28	adult	238.001	194.0008	-54.0005	1866.377	-0.87367	518.4279	-0.86834	458.9859	-0.76656	0.010299	-0.0060221	941.7397	-0.52036	1592.3859	-0.3763	1057074.375	-0.86298	3951.9558	-1.2349	599.9581	-0.097977	545.5657	0.28099	0.010017	0.0037067	-0.85289	29108166	1.1906
008	2019-10-12t2242	1570938296.38	adult	242.001	198.0008	-50.0005	2825.1174	0.15694	589.9044	0.33506	518.8817	0.3257	0.010304	-0.0010884	1112.7857	0.41387	1884.5929	0.28674	1202225.25	0.33583	4843.4229	-0.67558	575.3323	-0.55494	521.5886	-0.30316	0.010017	0.0032312	-1.0052	27914550	0.96172
008	2019-10-13t0242	1570952696.77	adult	246.0012	202.0009	-46.0004	1830.5127	-0.85945	555.7725	-0.17509	509.3615	0.16824	0.010289	-0.01605	944.432	-0.36661	1346.2503	-0.78484	1134331.625	-0.1605	4612.0317	-0.7822	581.5866	-0.44592	525.4544	-0.2109	0.010009	-0.0046947	-0.79751	28995582	1.2095
008	2019-10-13t0642	1570967096.27	adult	250.001	206.0008	-42.0005	1342.9281	-1.375	501.0894	-1.0446	459.7084	-0.74893	0.01034	0.033812	840.4232	-0.83352	1187.1541	-1.0816	1017712.625	-1.072	4982.6724	-0.51721	586.358	-0.36264	529.7723	-0.10541	0.010019	0.0057595	-0.84634	28793112	1.1896
008	2019-10-13t1042	1570981497.07	adult	254.0012	210.001	-38.0003	1722.9362	-0.93066	515.8671	-0.75691	473.7181	-0.47897	0.010299	-0.006193	862.5979	-0.6498	1356.1559	-0.66457	1051853.125	-0.75118	4927.7476	-0.51277	576.7919	-0.54353	523.46	-0.26101	0.010002	-0.011556	-0.96636	27795602	1.0032
008	2019-10-13t1442	1570995896.57	adult	258.0011	214.0009	-34.0004	1299.8912	-1.4105	548.4421	-0.15214	512.9317	0.29221	0.010294	-0.011211	857.6406	-0.60612	1092.0111	-1.2146	1118822	-0.14161	4874.5234	-0.50707	583.402	-0.42429	523.4741	-0.26029	0.010003	-0.010708	-0.76164	29394712	1.362
008	2019-10-13t1842	1571010296.91	adult	262.0012	218.001	-30.0003	1233.8979	-1.4885	513.6991	-0.71292	487.0777	-0.20011	0.010299	-0.0062846	757.0437	-1.0801	1022.8717	-1.3394	1047432.5	-0.70695	4789.9043	-0.52218	582.3204	-0.44714	521.2135	-0.31618	0.010019	0.0047689	-0.77268	28306594	1.1564
008	2019-10-13t2242	1571024696.37	adult	266.001	222.0008	-26.0005	1954.171	-0.56697	532.7162	-0.33038	472.7008	-0.47916	0.010304	-0.0013546	1009.0933	0.37188	1542.329	-0.052723	1085675.75	-0.32895	4926.001	-0.38592	587.903	-0.34457	526.5451	-0.18092	0.010001	-0.012922	-0.76365	27335140	0.97454
008	2019-10-14t0242	1571039096.33	adult	270.001	226.0008	-22.0005	1282.2056	-1.4323	511.5128	-0.66831	483.1197	-0.25723	0.010319	0.01356	766.0387	-0.90126	1083.4821	-1.1232	1040928.5625	-0.68037	4148.9131	-0.89011	572.6926	-0.63296	522.5178	-0.28147	0.010015	0.001445	-1.0853	28476568	1.2387
008	2019-10-14t0642	1571053496.92	adult	274.0012	230.001	-18.0003
008	2019-10-14t1042	1571067896.76	adult	278.0012	234.0009	-14.0004
008	2019-10-14t1442	1571082297.13	adult	282.0013	238.001	-10.0003
008	2019-10-14t1859	1571097711.42	adult	286.283	242.2828	-5.7185
008	2019-10-14t2242	1571111099.2	adult	290.0018	246.0016	-1.9997
008	2019-10-15t0242	1571125497.14	dead	294.0013	250.001	1.9997
009	2019-10-02t1459	1570046527.38	egg	-1.8569	-49.7141	-297.7155
009	2019-10-02t1842	1570059897.34	larva	1.8569	-46.0002	-294.0016
009	2019-10-02t2242	1570074297.27	larva	5.8569	-42.0002	-290.0017
009	2019-10-03t0242	1570088697.45	larva	9.857	-38.0002	-286.0016
009	2019-10-03t0642	1570103097.31	larva	13.8569	-34.0002	-282.0017
009	2019-10-03t1042	1570117497.26	larva	17.8569	-30.0002	-278.0017
009	2019-10-03t1442	1570131897.39	larva	21.857	-26.0002	-274.0016
009	2019-10-03t1842	1570146297.98	larva	25.8571	-22	-270.0015
009	2019-10-03t2242	1570160697.56	larva	29.857	-18.0001	-266.0016
009	2019-10-04t0242	1570175097.52	larva	33.857	-14.0002	-262.0016	2107.7178	-0.51714	321.5073	-1.2444	225.9011	-1.1922	0.010299	-0.0053202	982.1746	-0.62114	1821.8677	-0.23984	655553.375	-1.2426	2107.7178	-1.875	317.8555	-1.1754	239.9737	-1.3415	0.010029	0.010495	-1.3354	6021772.5	-2.0311
009	2019-10-04t0642	1570189498.14	larva	37.8572	-10	-258.0014	1679.6971	-0.82692	329.6159	-1.2688	228.9806	-1.251	0.010314	0.0096021	1004.4026	-0.60305	1449.4905	-0.84165	671098	-1.2724	5343.8384	0.22365	401.5522	-0.21497	254.7604	-1.2494	0.010024	0.0062702	0.53011	8652648	-1.2316
009	2019-10-04t1042	1570203897.7	larva	41.857	-6.0001	-254.0015	2271.6355	-0.45766	371.1785	-0.91189	266.2454	-0.9075	0.010284	-0.020279	1103.5089	-0.17026	1915.2717	-0.16463	757946.5	-0.90347	5691.626	0.38802	395.3692	-0.33922	285.7062	-0.92858	0.010035	0.017528	0.5065	11150201	-0.51162
009	2019-10-04t1442	1570218298.19	larva	45.8572	-2	-250.0014	2364.4375	-0.41981	554.8873	1.0836	425.2469	0.897	0.010324	0.019541	1411.9258	1.3618	2047.1072	0.0051052	1128640.75	1.0714	6714.4536	0.98203	520.4901	1.2393	430.4238	1.0311	0.010008	-0.0088701	1.6944	16902916	1.4785
009	2019-10-04t1842	1570232697.96	adult	49.8571	2	-246.0015	2653.3757	-0.24679	427.0282	-0.49538	306.3329	-0.61291	0.010304	-0.00044735	1239.9946	0.3375	2015.759	-0.077159	870283.375	-0.49519	6771.5474	0.9406	485.2051	0.75569	425.7151	0.89994	0.010004	-0.011764	1.3549	17363064	1.3377
009	2019-10-04t2242	1570247097.84	adult	53.8571	5.9999	-242.0015	2534.5415	-0.35249	487.8911	0.10264	361.815	-0.028324	0.010299	-0.0054509	1314.1204	0.61314	2089.8879	0.004977	994809.875	0.1057	4956.3857	-0.2826	472.698	0.55485	412.7807	0.63766	0.010001	-0.014073	0.58665	18338320	1.4031
009	2019-10-05t0242	1570261497.93	adult	57.8571	10	-238.0015	4451.1152	0.96219	520.2452	0.37565	378.5636	0.091447	0.010294	-0.010448	1461.35	1.2545	2731.7068	0.9847	1061300.25	0.38197	5485.5156	-0.018905	368.918	-0.9693	316.1501	-0.9275	0.010009	-0.0054216	0.30249	16143481	0.27387
009	2019-10-05t0642	1570275898.38	adult	61.8572	14.0001	-234.0014	3474.8721	0.26189	573.5015	0.90109	437.7704	0.74317	0.010345	0.039483	1495.644	1.3145	2160.9911	0.051384	1164208	0.87485	3875.2598	-1.072	340.1672	-1.4888	283.9552	-1.5598	0.010011	-0.0029188	-0.68783	16241622	0.035241
009	2019-10-05t1042	1570290298.97	adult	65.8574	18.0002	-230.0012	1415.7399	-1.2236	552.6323	0.55184	477.2032	1.1602	0.010294	-0.010495	987.2424	-1.3082	1273.5708	-1.4005	1127370	0.55869	7080.9858	0.80467	486.5938	0.64612	433.076	0.72054	0.010015	0.00142	0.39679	21912292	1.8452
009	2019-10-05t1442	1570304698.93	adult	69.8574	22.0002	-226.0012	2699.8892	-0.33218	449.5327	-0.78915	304.6241	-1.1133	0.010314	0.0094051	1422.451	0.74523	1981.8869	-0.30118	915248.5	-0.79417	8897.9883	1.8009	387.5258	-0.97824	347.1833	-0.80076	0.010016	0.0025617	-0.35381	20970958	1.2216
009	2019-10-05t1842	1570319097.85	adult	73.8571	25.9999	-222.0015	6534.0166	2.4318	631.5444	1.302	472.1695	0.94391	0.010314	0.0093835	1513.2891	1.0897	2996.3587	1.3109	1285824.375	1.2949	8679.2051	1.5781	427.141	-0.42754	389.2996	-0.20394	0.010014	0.0010826	-0.50787	19621574	0.47618
009	2019-10-05t2242	1570333498.14	adult	77.8572	30	-218.0014	3818.3601	0.44063	486.4538	-0.56294	314.446	-1.1877	0.010309	0.0043762	1493.1887	0.89903	2617.5358	0.66859	990906.375	-0.5655	5951.6167	-0.078254	369.7136	-1.5138	325.3162	-1.4592	0.010009	-0.0027999	-0.52056	22531456	1.2426
009	2019-10-06t0246	1570348187.45	adult	81.9375	34.0804	-213.9211	1445.4485	-1.3357	469.809	-0.87846	341.2686	-0.93769	0.010284	-0.020515	1035.8267	-1.354	1316.8647	-1.4998	959349.9375	-0.86677	4377.3911	-1.033	352.222	-1.9725	313.1617	-1.8433	0.010011	-0.0010021	-1.09	19703296	0.022526
009	2019-10-06t0646	1570362541.57	adult	85.9248	38.0676	-209.9338	3801.3708	0.39097	661.518	1.3876	490.7932	0.95609	0.010299	-0.0056286	1651.4276	1.4746	2401.0439	0.25172	1348835.25	1.3921	9543.207	1.7474	505.9221	0.71871	455.935	0.68173	0.010019	0.0072318	0.2753	24642960	1.4817
009	2019-10-06t1045	1570376892.08	adult	89.911	42.0539	-205.9475	1448.6748	-1.3865	502.3961	-0.66114	389.0455	-0.47905	0.010309	0.0043546	1107.6922	-1.1025	1289.8713	-1.6116	1023380.875	-0.66378	6496.2002	-0.023319	406.7291	-1.2734	367.8637	-1.1295	0.010002	-0.0091233	-0.33231	22283874	0.5191
009	2019-10-06t1443	1570391162.37	adult	93.875	46.0179	-201.9836	2607.811	-0.53391	557.3176	-0.047836	416.4174	-0.18752	0.010309	0.0044034	1453.542	0.48235	2197.7753	-0.12123	1135255.875	-0.050868	2834.9822	-2.0068	414.9297	-1.2709	374.3005	-1.153	0.010017	0.0055439	-0.64564	21001664	-0.047271
009	2019-10-06t1842	1570405498.78	adult	97.8573	50.0002	-198.0012	3266.3318	-0.049018	535.9936	-0.37635	374.3129	-0.82841	0.010335	0.02944	1468.2414	0.53913	2653.1437	0.63461	1089139	-0.39579	7494.1934	0.30234	506.8743	0.36894	457.1867	0.3567	0.010008	-0.0034325	-0.37184	23450032	0.62143
009	2019-10-06t2242	1570419898.44	adult	101.8572	54.0001	-194.0013	2635.9138	-0.53499	499.4794	-0.89057	339.9096	-1.3631	0.010289	-0.015431	1544.1084	0.8894	2105.015	-0.29325	1019437.375	-0.88084	9966.2705	1.4249	503.6391	0.17313	458.06	0.25756	0.010001	-0.0099183	0.24999	23365832	0.48106
009	2019-10-07t0242	1570434298.44	adult	105.8572	58.0001	-190.0013	1949.1357	-1.065	617.5551	0.56034	526.9664	1.1172	0.010299	-0.0054981	1197.8644	-0.69713	1704.4329	-0.9783	1259194.875	0.56442	8760.4268	0.74418	553.8789	1.0468	497.2292	0.95336	0.010019	0.0081971	0.044595	23936430	0.56585
009	2019-10-07t0642	1570448698.49	adult	109.8573	62.0001	-186.0013	1755.2068	-1.2197	472.1432	-1.322	347.7417	-1.3728	0.010324	0.019418	1178.7796	-0.7674	1569.8459	-1.2106	960339.1875	-1.3331	3801.7971	-1.6549	441.9649	-1.3194	398.1546	-1.2086	0.010015	0.0035712	-1.0011	22639208	0.072777
009	2019-10-07t1042	1570463098.33	adult	113.8572	66.0001	-182.0014	4127.9658	0.61253	565.3523	-0.15899	398.1551	-0.73367	0.010304	-0.0005671	1513.3614	0.81013	3019.9008	1.3101	1152188	-0.15858	7822.7783	0.17434	453.0334	-1.2168	392.6778	-1.4353	0.010005	-0.0064033	-0.68158	24089598	0.45745
009	2019-10-07t1442	1570477498.6	adult	117.8573	70.0001	-178.0013	3247.241	-0.065654	584.8265	0.072593	457.905	0.042651	0.010299	-0.0055505	1306.3812	-0.12288	2581.7198	0.56505	1192461.125	0.076654	9589.3369	0.93431	558.4386	0.82183	489.8981	0.53933	0.010003	-0.0083316	0.021677	26071264	1.0091
009	2019-10-07t1842	1570491899.15	adult	121.8574	74.0003	-174.0011	1480.9116	-1.4427	521.6005	-0.76507	423.2893	-0.47309	0.010299	-0.0055221	1096.7338	-1.0785	1306.4883	-1.6619	1063543.375	-0.7612	2812.9858	-2.1486	449.7802	-1.4982	383.9944	-1.8264	0.010018	0.0062199	-0.030616	17375910	-1.7343
009	2019-10-07t2242	1570506299.5	adult	125.8575	78.0004	-170.001	2102.5994	-0.95676	487.1588	-1.2379	370.0721	-1.2536	0.010319	0.014475	1169.6784	-0.70855	1745.4636	-0.88118	991368.25	-1.2467	3523.3821	-1.8347	440.1827	-1.7918	397.8935	-1.6172	0.010012	0.00057538	-1.0513	24225014	0.32509
009	2019-10-08t0242	1570520699.23	adult	129.8575	82.0003	-166.0011	3336.77	0.01143	547.6194	-0.46187	414.6623	-0.6722	0.010319	0.014532	1395.6626	0.398	2514.8295	0.49678	1114405.625	-0.4722	7036.5161	-0.28031	459.5221	-1.4819	403.7998	-1.5737	0.010015	0.0035747	-0.84348	26612302	1.0011
009	2019-10-08t0642	1570535098.97	adult	133.8574	86.0002	-162.0012	1197.8894	-1.6698	447.5556	-1.8163	350.2276	-1.6201	0.010324	0.01957	965.3279	-1.6415	1106.4138	-2.0127	910328.0625	-1.8278	6837.8774	-0.37086	543.1198	0.16827	494.5067	0.35746	0.01001	-0.0015531	-0.43791	23005468	-0.13266
009	2019-10-08t1042	1570549499.44	adult	137.8575	90.0004	-158.0011	2349.1853	-0.7659	534.0784	-0.67858	407.1125	-0.85487	0.010294	-0.010327	1321.8719	0.10742	1853.317	-0.6677	1089520	-0.67131	6352.4351	-0.58199	452.7141	-1.7846	406.6544	-1.6714	0.01	-0.011477	-1.2283	24763460	0.35666
009	2019-10-08t1442	1570563900.33	adult	141.8578	94.0006	-154.0008	1747.387	-1.2457	498.7643	-1.1781	384.4154	-1.217	0.010309	0.0045975	1214.5475	-0.3876	1544.4379	-1.2218	1015982.875	-1.1814	4763.6426	-1.2811	463.9723	-1.6233	411.2108	-1.6453	0.01001	-0.0015407	-0.71225	21460574	-0.6499
009	2019-10-08t1842	1570578300.17	adult	145.8577	98.0006	-150.0009	1313.9081	-1.597	631.0784	0.61643	572.8938	1.4571	0.010309	0.004564	1068.828	-1.0767	1183.0931	-1.8758	1285506.625	0.61274	4026.6755	-1.6029	569.6249	0.51606	522.7778	0.81438	0.010005	-0.0067602	-0.64869	25336346	0.46118
009	2019-10-08t2242	1570592698.91	adult	149.8574	102.0002	-146.0012	2604.7466	-0.56961	539.5965	-0.65792	423.5821	-0.73028	0.01035	0.044559	1255.6417	-0.1302	1992.3778	-0.39555	1094841.25	-0.69083	5971.9604	-0.71202	535.3727	-0.26403	479.4071	-0.23369	0.010005	-0.0062781	-0.51307	24667834	0.24213
009	2019-10-09t0242	1570607099.54	adult	153.8575	106.0004	-142.001	2444.0522	-0.70021	552.1202	-0.50051	429.8548	-0.67754	0.010299	-0.0054838	1345.2621	0.34414	1917.7585	-0.52284	1125773	-0.49648	8118.5884	0.2917	509.8232	-0.86145	462.7557	-0.68137	0.010013	0.00189	-0.44644	28919212	1.428
009	2019-10-09t0642	1570621499.92	adult	157.8577	110.0005	-138.0009	1782.2345	-1.2389	549.7562	-0.55115	436.317	-0.62298	0.010335	0.029446	1246.322	-0.11286	1634.7019	-1.0336	1117104.5	-0.57385	6865.7295	-0.25048	562.1505	0.1637	507.4907	0.28765	0.010008	-0.0040235	-0.91898	26176538	0.6233
009	2019-10-09t1042	1570635899.93	adult	161.8577	114.0005	-134.0009	2680.2393	-0.50875	524.024	-0.9372	387.8532	-1.3917	0.010294	-0.010476	1360.6659	0.48862	2340.3137	0.28351	1069009	-0.92985	7666.377	0.15738	574.6991	0.35269	517.5652	0.45682	0.010004	-0.007511	-0.46602	25333886	0.36697
009	2019-10-09t1442	1570650300.44	adult	165.8578	118.0007	-130.0008	1385.1429	-1.5755	577.889	-0.18411	526.5471	0.65307	0.010299	-0.0054884	984.0417	-1.3451	1125.6398	-1.9612	1178315.75	-0.17965	6142.6924	-0.52465	558.3743	-0.055584	504.4072	0.082387	0.01001	-0.0015123	-0.93861	26384300	0.62796
009	2019-10-09t1842	1570664700.18	adult	169.8577	122.0006	-126.0009	3044.1108	-0.20483	620.0138	0.40929	495.7453	0.14957	0.010314	0.009469	1416.0049	0.82902	2066.2631	-0.19285	1262348.125	0.40113	5803.9521	-0.65766	600.5816	0.72378	535.8738	0.74648	0.01001	-0.0012789	-0.35068	26937888	0.74752
009	2019-10-09t2242	1570679100.72	adult	173.8579	126.0007	-122.0007	4983.5781	1.4201	651.5848	0.85518	528.8527	0.61919	0.010294	-0.010467	1434.2041	0.94923	2459.1438	0.56101	1329233.125	0.86529	5476.3125	-0.7916	594.8402	0.52469	529.2513	0.51971	0.010017	0.0054712	-0.35255	26424586	0.5895
009	2019-10-10t0242	1570693499.73	adult	177.8576	130.0005	-118.001	3383.584	0.092666	577.2322	-0.24154	464.9946	-0.40292	0.010324	0.019418	1314.0189	0.392	2070.6495	-0.1456	1174090.375	-0.25768	5448.1475	-0.7834	543.5084	-0.57235	484.2352	-0.60862	0.010013	0.00073273	-0.19243	25675334	0.38038
009	2019-10-10t0642	1570707899.87	adult	181.8576	134.0005	-114.0009	1434.2322	-1.5415	484.7045	-1.6114	383.9037	-1.7064	0.010279	-0.025422	1075.2977	-0.73229	1320.2615	-1.5234	990251.375	-1.5937	4998.4604	-0.9865	529.7576	-0.91321	475.1083	-0.89931	0.010001	-0.011229	-0.4443	25108392	0.22587
009	2019-10-10t1042	1570722301.14	adult	185.858	138.0009	-110.0006	2570.6892	-0.57017	628.7905	0.48836	523.6585	0.43117	0.010314	0.0093508	1330.2998	0.54019	2133.8654	0.02126	1280217.375	0.4798	2577.7402	-2.1894	585.5078	0.093662	518.361	0.037844	0.01001	-0.0026821	-0.48337	23398064	-0.19301
009	2019-10-10t1442	1570736701.26	adult	189.858	142.0009	-106.0006	2492.5645	-0.61848	668.9061	1.0717	555.9282	0.90634	0.010299	-0.0056435	1512.8097	1.4539	2093.8001	-0.021313	1363899.625	1.0769	4311.6938	-1.2935	558.3635	-0.49961	498.3222	-0.50316	0.010018	0.0056885	-0.028757	28536842	1.0088
009	2019-10-10t1842	1570751100.68	adult	193.8579	146.0007	-102.0007	2197.0312	-0.85278	509.7986	-1.2708	402.5572	-1.5502	0.010324	0.019266	1213.2639	0.063094	1797.2746	-0.53637	1036930.3125	-1.2847	3995.0837	-1.4348	517.7914	-1.3286	460.638	-1.4508	0.010013	0.00059764	-0.54247	25442200	0.28037
009	2019-10-10t2242	1570765500.08	adult	197.8577	150.0006	-98.0009	3180.3879	0.017996	673.2635	1.1394	568.6973	1.0609	0.010279	-0.025552	1334.8575	0.68872	2233.857	0.30897	1375477.25	1.164	6407.4019	-0.1631	602.6274	0.20675	534.513	0.218	0.010015	0.0029286	0.25638	26474628	0.51079
009	2019-10-11t0242	1570779900.41	adult	201.8578	154.0006	-94.0008	1359.6332	-1.5361	614.3809	0.28201	553.0584	0.79477	0.010289	-0.015635	991.3941	-0.88473	1182.7923	-1.5871	1253951.5	0.29583	4998.3911	-0.86948	602.9092	0.15334	559.7534	0.75477	0.010021	0.0078586	-0.76817	24367784	0.042531
009	2019-10-11t0642	1570794300.48	adult	205.8578	158.0007	-90.0008	2915.0825	-0.14963	613.5237	0.28772	507.8785	0.053157	0.010335	0.029254	1290.356	0.58563	1948.8565	-0.1281	1246680.125	0.26139	5137.4307	-0.77282	597.7079	0.0071396	528.2409	-0.026745	0.010008	-0.0051191	0.060441	26458136	0.50618
009	2019-10-11t1042	1570808700.87	adult	209.8579	162.0008	-86.0007	1525.8633	-1.3503	480.9319	-1.6633	362.8338	-2.3301	0.010319	0.014244	1086.7693	-0.31252	1357.2808	-1.174	978696.3125	-1.6727	3621.2988	-1.5597	500.6693	-1.8049	444.6505	-2.0243	0.010003	-0.010139	-0.52336	28730408	0.99998
009	2019-10-11t1442	1570823101.32	adult	213.858	166.0009	-82.0005	1676.7836	-1.194	561.9643	-0.4209	477.1787	-0.46214	0.010304	-0.00073218	1100.2429	-0.17874	1397.4521	-1.0528	1145283.25	-0.42015	3037.5527	-1.8607	607.4912	0.11457	552.0577	0.47498	0.010001	-0.012316	-0.65712	25452060	0.31275
009	2019-10-11t1842	1570837501.49	adult	217.8581	170.0009	-78.0005	3234.7673	0.25563	598.2526	0.17103	503.3119	-0.021081	0.010299	-0.0057502	1308.2172	0.88494	1978.8233	0.089683	1219837	0.17602	5349.0776	-0.58484	620.8863	0.33989	538.7819	0.15162	0.010003	-0.0099677	-0.032389	23772494	-0.023275
009	2019-10-11t2242	1570851901.23	adult	221.858	174.0009	-74.0006	1743.8925	-1.0888	555.5004	-0.4417	484.1619	-0.34085	0.010289	-0.015748	1132.6152	0.12273	1495.5542	-0.77292	1133776.375	-0.42829	4612.1235	-0.96368	601.7964	-0.026644	530.0258	-0.069979	0.010001	-0.011797	-0.29153	26475432	0.56522
009	2019-10-12t0242	1570866300.66	adult	225.8579	178.0007	-70.0007	2100.2134	-0.72793	643.3288	0.96398	567.0638	1.0937	0.010309	0.0040926	1197.9054	0.51422	1714.5624	-0.30069	1310460.75	0.95934	4853.1094	-0.80158	600.5198	-0.061733	524.6927	-0.2054	0.010022	0.0087298	-0.17479	25166586	0.30867
009	2019-10-12t0642	1570880700.86	adult	229.8579	182.0008	-66.0007	1629.3461	-1.156	541.0062	-0.58688	483.2335	-0.34527	0.010299	-0.0059232	926.857	-0.73049	1308.5821	-1.043	1103111.625	-0.58167	4603.4707	-0.91288	569.5579	-0.63567	491.678	-1.0052	0.010022	0.0083507	-0.18529	23699302	0.02004
009	2019-10-12t1042	1570895101.96	adult	233.8582	186.0011	-62.0004	1892.0105	-0.87487	552.2819	-0.36777	489.3156	-0.23119	0.010289	-0.015915	1050.9567	-0.051342	1549.312	-0.51853	1127207.25	-0.35386	4662.1641	-0.84896	587.1251	-0.32475	499.2393	-0.83283	0.010012	-0.00098534	-0.0081449	21872756	-0.34263
009	2019-10-12t1442	1570909501.62	adult	237.8581	190.001	-58.0005	1774.141	-0.96862	544.7068	-0.44666	477.345	-0.43729	0.010309	0.0039407	1028.7639	-0.088103	1409.2101	-0.75126	1109567.75	-0.44989	4861.6987	-0.70012	603.614	-0.030941	505.9249	-0.67861	0.010011	-0.0020558	0.11495	21826078	-0.33242
009	2019-10-12t1842	1570923901.14	adult	241.858	194.0009	-54.0006	1470.7399	-1.2625	557.2587	-0.1992	514.3953	0.24338	0.010284	-0.02097	946.6962	-0.42861	1190.153	-1.1577	1137922.25	-0.18036	4795.874	-0.70534	595.2968	-0.18885	505.2473	-0.70067	0.010024	0.01099	-0.060918	22150400	-0.24428
009	2019-10-12t2242	1570938301.28	adult	245.858	198.0009	-50.0005	1724.5363	-0.97444	514.8846	-0.85279	456.7697	-0.80499	0.010294	-0.011081	955.7138	-0.31143	1448.5055	-0.56975	1050364.5	-0.84308	4661.4844	-0.75311	584.6392	-0.38961	490.6627	-1.0621	0.010004	-0.0091652	-0.022768	21505368	-0.35857
009	2019-10-13t0242	1570952701.66	adult	249.8581	202.001	-46.0004	1663.0619	-1.0202	532.4086	-0.52045	488.506	-0.20747	0.010309	0.0038122	882.6765	-0.61678	1377.8339	-0.66974	1084516.375	-0.52357	3944.5559	-1.1673	567.462	-0.71114	486.5948	-1.1679	0.010013	-0.0003556	-0.072073	24028612	0.19072
009	2019-10-13t0642	1570967101.17	adult	253.858	206.0009	-42.0006	1493.1444	-1.1946	500.6992	-1.0167	461.6891	-0.70938	0.010335	0.028758	833.9978	-0.80264	1242.3383	-0.91908	1017420.75	-1.0403	4531.8345	-0.76714	587.8621	-0.33834	495.5835	-0.95114	0.010009	-0.0045351	0.031927	21319994	-0.356
009	2019-10-13t1042	1570981501.88	adult	257.8582	210.0011	-38.0004	1415.4023	-1.2737	501.1505	-0.97249	450.4836	-0.92529	0.010309	0.0037249	851.0306	-0.64389	1171.177	-1.0356	1020843.625	-0.97517	4742.8477	-0.59466	577.2797	-0.53807	484.6807	-1.2267	0.010018	0.0045214	-0.1129	22184858	-0.15378
009	2019-10-13t1442	1570995901.43	adult	261.8581	214.0009	-34.0005	1629.0343	-1.0023	493.2097	-1.075	440.7521	-1.1202	0.010299	-0.0062829	894.7123	-0.33671	1300.3056	-0.69111	1005654.5	-1.069	4320.7939	-0.83834	592.8098	-0.25107	490.2189	-1.0932	0.010004	-0.0096784	0.074159	21925068	-0.18791
009	2019-10-13t1842	1571010301.79	adult	265.8582	218.001	-30.0004	1695.6354	-0.89939	495.8708	-0.99185	453.3573	-0.87093	0.010299	-0.0063309	807.5441	-0.74064	1317.3012	-0.59791	1011080.5	-0.98576	5587.771	0.068436	595.6047	-0.19993	496.9256	-0.92831	0.010025	0.010929	0.076884	22161258	-0.11795
009	2019-10-13t2242	1571024701.21	adult	269.858	222.0009	-26.0006	1398.8876	-1.2759	492.5112	-1.0162	454.5868	-0.84683	0.010289	-0.016321	814.9301	-0.62988	1156.8308	-0.94192	1005215.375	-1.0012	3747.2815	-1.1761	590.3642	-0.29943	493.8886	-1.0086	0.010018	0.0043752	0.15696	22687696	0.013316
009	2019-10-14t0242	1571039101.16	adult	273.858	226.0009	-22.0006	1473.426	-1.1705	489.3061	-1.0394	449.048	-0.96478	0.010314	0.0085201	795.1208	-0.67129	1240.6268	-0.68187	996227.125	-1.0464	3738.344	-1.1586	592.6343	-0.25713	496.0277	-0.95758	0.010024	0.010027	0.15532	22052514	-0.10153
009	2019-10-14t0642	1571053501.8	adult	277.8582	230.001	-18.0004	1288.8324	-1.4416	486.7802	-1.0515	455.7657	-0.82428	0.010314	0.0084709	754.2861	-0.83761	1054.3867	-1.1271	991084.375	-1.0586	3607.0244	-1.2337	591.5251	-0.27848	497.5168	-0.92258	0.010016	0.0023675	0.13651	22500434	0.013038
009	2019-10-14t1042	1571067901.61	adult	281.8581	234.001	-14.0005
009	2019-10-14t1442	1571082302.14	adult	285.8583	238.0011	-10.0003
009	2019-10-14t1859	1571097716.61	adult	290.1401	242.2829	-5.7185
009	2019-10-14t2242	1571111104.19	adult	293.8588	246.0017	-1.9997
009	2019-10-15t0242	1571125502.32	dead	297.8583	250.0012	1.9997
010	2019-10-02t1459	1570046531.92	egg	-1.857	-53.714	-281.7152
010	2019-10-02t1842	1570059902	larva	1.857	-50.0001	-278.0013
010	2019-10-02t2242	1570074301.98	larva	5.8569	-46.0001	-274.0013
010	2019-10-03t0242	1570088702.25	larva	9.857	-42.0001	-270.0012
010	2019-10-03t0642	1570103102.03	larva	13.857	-38.0001	-266.0013
010	2019-10-03t1042	1570117501.9	larva	17.8569	-34.0002	-262.0013
010	2019-10-03t1442	1570131902.06	larva	21.857	-30.0001	-258.0013
010	2019-10-03t1842	1570146302.74	larva	25.8572	-25.9999	-254.0011
010	2019-10-03t2242	1570160702.21	larva	29.857	-22.0001	-250.0012
010	2019-10-04t0242	1570175102.2	larva	33.857	-18.0001	-246.0012	8962.2402	3.9969	598.94	1.8679	449.8866	1.3947	0.010299	-0.0053202	1171.4532	0.43186	3826.7299	2.7959	1221238.625	1.8715	8962.2402	2.7009	590.0063	2.0824	483.2456	1.899	0.010038	0.019759	-0.91557	4466937.5	-2.6835
010	2019-10-04t0642	1570189502.79	larva	37.8572	-13.9999	-242.0011	5218.5254	1.5274	398.8291	-0.4862	281.7692	-0.6346	0.010299	-0.0053475	1062.542	-0.28473	2736.284	1.1213	813212.625	-0.48386	5218.5254	0.14077	444.96	0.31932	313.5179	-0.44887	0.010041	0.022628	0.025421	7799703.5	-1.5829
010	2019-10-04t1042	1570203902.36	larva	41.8571	-10	-238.0012	2732.2324	-0.14813	686.46	2.6812	558.9146	2.5481	0.01033	0.02457	1557.6592	2.2778	2100.7959	0.12043	1395573.25	2.6624	6205.3965	0.72423	791.4279	4.6771	534.0928	2.5349	0.010013	-0.0042603	3.317	11618952	-0.32209
010	2019-10-04t1442	1570218302.82	larva	45.8572	-5.9999	-234.0011	2988.9763	0.0040585	646.0624	2.1307	507.6769	1.881	0.010304	-0.00042133	1560.7464	2.152	2513.7196	0.72711	1316675.25	2.1311	4126.478	-0.69176	432.8055	0.095667	331.425	-0.38241	0.010006	-0.010761	0.69637	12673844	-0.20076
010	2019-10-04t1842	1570232702.59	larva	49.8571	-2	-230.0011	6690.4268	2.5199	645.3911	2.0315	497.954	1.6996	0.010309	0.0045358	1516.5767	1.7842	3170.3913	1.7216	1314661.75	2.0283	10523.2148	3.3358	643.4915	2.8834	526.2661	2.3709	0.010012	-0.0036665	2.2842	18316986	1.7099
010	2019-10-04t2242	1570247102.4	adult	53.8571	2	-226.0012	1713.1934	-0.92086	393.5137	-0.99768	272.8993	-1.113	0.010299	-0.0054509	998.9567	-1.0115	1488.1558	-0.93863	802374.5	-0.99527	6770.061	0.85931	447.8688	0.21048	359.9262	-0.15512	0.010023	0.0076833	0.45389	15147819	0.17931
010	2019-10-05t0242	1570261502.5	adult	57.8571	6	-222.0011	3187.8801	0.079531	714.4686	2.657	574.4643	2.5071	0.010279	-0.025339	1606.412	1.9917	2697.9721	0.93145	1459659.25	2.6781	4942.2031	-0.35601	508.4462	1.0303	430.4866	0.8325	0.010032	0.017058	0.80484	12924195	-0.94099
010	2019-10-05t0642	1570275902.93	adult	61.8572	10.0001	-218.001	1971.1515	-0.79912	439.5369	-0.68418	291.1811	-1.0839	0.010284	-0.020404	1332.5758	0.49727	1742.2032	-0.61407	897534.3125	-0.67373	6084.7534	0.27834	493.4647	0.78511	459.0505	1.2093	0.010013	-0.00076672	0.56378	17593002	0.53723
010	2019-10-05t1042	1570290303.56	adult	65.8574	14.0003	-214.0008	1880.8004	-0.89222	487.1332	-0.22906	352.7206	-0.40807	0.010314	0.0094281	1250.6909	-0.0054681	1597.3793	-0.88245	991803.25	-0.23445	7082.1772	0.80539	445.717	0.017223	402.3063	0.21996	0.01002	0.0064469	-0.19561	19705594	1.0381
010	2019-10-05t1442	1570304703.49	adult	69.8574	18.0003	-210.0009	3028.8201	-0.095398	476.3012	-0.46759	321.6222	-0.89677	0.010304	-0.00056608	1476.1333	1.0073	2248.8371	0.1289	970701.8125	-0.46729	4494.0635	-0.80884	420.2714	-0.45461	353.6469	-0.69245	0.010011	-0.0021438	-0.60442	18723512	0.4124
010	2019-10-05t1842	1570319102.4	adult	73.8571	22	-206.0012	4117.854	0.67496	697.2623	2.0974	544.6839	1.8778	0.010314	0.0093835	1670.8855	1.8501	2902.4816	1.1586	1419626.125	2.0897	5221.2383	-0.43872	560.555	1.7937	506.2025	1.816	0.010005	-0.0076238	0.17276	22410988	1.4643
010	2019-10-05t2242	1570333502.84	adult	77.8572	26.0001	-202.001	1864.8932	-0.99353	515.6765	-0.20656	388.9312	-0.21746	0.010294	-0.010559	1339.4124	0.16494	1642.7221	-0.92388	1051980.125	-0.20001	8957.4727	1.6461	507.3784	0.87397	492.4219	1.52	0.010012	0.00020619	-0.92294	20523456	0.54369
010	2019-10-06t0246	1570348192.85	adult	81.9377	30.0807	-197.9205	5457.0771	1.6359	492.1245	-0.60437	326.1295	-1.1372	0.010299	-0.0056093	1465.4414	0.67619	2683.5861	0.74649	1003441.875	-0.60102	7334.6108	0.63217	377.9491	-1.5084	340.2863	-1.3444	0.010018	0.0066767	-1.0033	19504062	-0.045538
010	2019-10-06t0646	1570362546.86	adult	85.925	34.0679	-193.9333	5511.791	1.6664	749.3051	2.4722	569.0674	1.997	0.010314	0.0093208	1816.223	2.2464	3721.5463	2.4316	1525585.25	2.4636	8481.4951	1.1641	606.4923	2.5859	556.0268	2.571	0.010006	-0.0055284	0.19623	24609032	1.4703
010	2019-10-06t1045	1570376897.25	adult	89.9112	38.0541	-189.947	2492.4714	-0.60436	517.6403	-0.47169	375.1308	-0.66546	0.010294	-0.01058	1444.8521	0.4666	2146.0653	-0.19118	1055986.25	-0.46495	7901.5752	0.72516	405.2573	-1.3012	361.9675	-1.2432	0.010004	-0.0068503	-0.48057	19970268	-0.24639
010	2019-10-06t1443	1570391167.33	adult	93.8751	42.018	-185.9831	5161.4253	1.3879	526.9174	-0.42783	347.7475	-1.1129	0.010289	-0.0155	1575.2054	1.0461	3318.1028	1.749	1075438.5	-0.41773	7393.5576	0.34856	432.0273	-0.94177	392.641	-0.79277	0.010015	0.0041759	0.019481	20446556	-0.22872
010	2019-10-06t1842	1570405503.45	adult	97.8574	46.0003	-182.0009	5360.9961	1.5344	758.2689	2.4161	587.9668	2.0627	0.010294	-0.010484	1805.9016	2.0991	3352.0531	1.8102	1546868.5	2.4256	5360.9961	-0.76927	518.1396	0.58887	463.6978	0.48684	0.010023	0.011927	-0.11948	21039578	-0.1585
010	2019-10-06t2242	1570419903.06	adult	101.8572	50.0002	-178.001	5714.1626	1.803	754.243	2.3245	576.3334	1.8442	0.010294	-0.010463	1792.4348	2.035	3651.5601	2.33	1538655.75	2.3339	9559.0684	1.2256	578.4655	1.6516	543.7922	1.9988	0.010007	-0.0038532	-0.069278	25144736	1.0515
010	2019-10-07t0242	1570434303.01	adult	105.8572	54.0001	-174.001	4810.6011	1.1206	737.4161	2.08	566.2479	1.651	0.010309	0.0044634	1675.7834	1.5085	3561.2138	2.1976	1502116.625	2.0754	7644.3516	0.2105	610.7812	2.1827	563.7567	2.3244	0.010013	0.0015409	0.10328	26291078	1.3146
010	2019-10-07t0642	1570448703.09	adult	109.8573	58.0002	-170.001	4579.7778	0.95205	738.8591	2.0767	581.8866	1.8152	0.010309	0.004439	1734.5188	1.8038	2967.8104	1.1997	1505056	2.072	7501.3657	0.078112	634.6979	2.5602	590.2714	2.8036	0.010004	-0.0073498	-0.24734	27598570	1.637
010	2019-10-07t1042	1570463102.98	adult	113.8572	62.0001	-166.001	2563.8196	-0.59821	553.1307	-0.31565	415.6805	-0.49427	0.010284	-0.020451	1505.6826	0.77445	2209.9322	-0.096904	1129492.875	-0.30129	9981.8955	1.1685	582.2142	1.4018	554.8504	1.9934	0.01001	-0.0011045	-0.54639	25707668	0.96388
010	2019-10-07t1442	1570477503.29	adult	117.8573	66.0002	-162.0009	1832.9712	-1.1665	516.0871	-0.81469	399.8441	-0.75462	0.010319	0.014392	1183.3018	-0.69808	1487.8539	-1.3478	1050237.25	-0.82391	3669.4338	-1.7538	439.8063	-1.5979	416.1138	-1.0389	0.010013	0.0015437	-1.5799	21171398	-0.51316
010	2019-10-07t1842	1570491903.81	adult	121.8575	70.0004	-158.0008	2030.2644	-1.0135	514.858	-0.85279	401.9708	-0.76777	0.010309	0.0044394	1294.1985	-0.14948	1778.3111	-0.83176	1048765.75	-0.85551	8329.7002	0.32856	440.7984	-1.6823	399.5389	-1.4903	0.010008	-0.0038519	-1.3101	23432844	0.13353
010	2019-10-07t2242	1570506304.03	adult	125.8575	74.0004	-154.0007	1701.4235	-1.271	491.6892	-1.1784	397.0493	-0.87798	0.010299	-0.0054674	1110.2232	-0.99041	1532.8806	-1.2575	1002554.25	-1.1747	4514.5972	-1.3934	505.832	-0.43985	485.6837	0.29911	0.01	-0.010948	-1.426	21850932	-0.40131
010	2019-10-08t0242	1570520703.94	adult	129.8575	78.0004	-150.0007	4279.0298	0.75081	518.248	-0.85084	374.2706	-1.2386	0.010299	-0.005411	1205.2236	-0.51239	2824.2553	1.0479	1056707.75	-0.8471	8078.3936	0.18132	573.4775	0.87303	545.4017	1.5438	0.010017	0.0051502	-1.233	20038450	-0.9929
010	2019-10-08t0642	1570535103.59	adult	133.8574	82.0003	-146.0008	3893.8418	0.45067	647.4744	0.85561	519.2457	0.76604	0.010304	-0.00039184	1463.2822	0.75854	2679.6836	0.80721	1319552.75	0.85593	7989.0034	0.13852	620.8258	1.7795	577.657	2.2032	0.010019	0.0075196	-0.68889	26149184	0.8121
010	2019-10-08t1042	1570549504.12	adult	137.8575	86.0005	-142.0007	2178.2615	-0.90079	524.2118	-0.81165	411.9325	-0.7864	0.010299	-0.0053532	1179.226	-0.58523	1703.6749	-0.93749	1068867.875	-0.808	8377.1768	0.31597	535.4508	-0.063569	511.249	0.66873	0.010011	-0.0007814	-1.2551	24016040	0.13422
010	2019-10-08t1442	1570563905.15	adult	141.8578	90.0007	-138.0004	4078.7036	0.60266	517.5949	-0.92177	386.4013	-1.1886	0.010335	0.029587	1334.3642	0.1979	2385.9683	0.30303	1051752.875	-0.94242	5874.9824	-0.78574	544.7206	0.061067	543.3668	1.3341	0.010008	-0.0035955	-1.339	24166530	0.14723
010	2019-10-08t1842	1570578304.91	adult	145.8578	94.0007	-134.0005	5246.8906	1.5383	736.726	2.0677	599.968	1.847	0.010289	-0.015339	1512.9502	1.1046	3280.9622	1.9413	1503657.75	2.0836	9431.2979	0.82326	601.1036	1.174	560.1306	1.663	0.010012	0.00012889	-0.99518	25877512	0.61887
010	2019-10-08t2242	1570592703.57	adult	149.8574	98.0003	-130.0008	4856.854	1.2365	561.5615	-0.35326	429.6256	-0.64249	0.010294	-0.010418	1379.165	0.47891	2412.6755	0.37213	1145585.5	-0.34534	9256.3701	0.77513	597.6416	1.0381	567.5075	1.7829	0.010005	-0.0069492	-0.88236	26344042	0.7247
010	2019-10-09t0242	1570607104.21	adult	153.8576	102.0005	-126.0007	4641.1421	1.0728	718.2128	1.8264	576.2877	1.4704	0.010299	-0.0054838	1641.678	1.8107	2592.1427	0.71396	1464436	1.8326	8855.4336	0.62858	627.8956	1.6036	579.2786	2.0045	0.010004	-0.0079298	-0.87936	26362196	0.70211
010	2019-10-09t0642	1570621504.63	adult	157.8577	106.0006	-122.0005	3165.189	-0.11544	648.3375	0.84376	514.7202	0.53909	0.010294	-0.010478	1452.4545	0.90956	2281.2451	0.15785	1322608.375	0.85364	3634.7278	-1.7433	567.1149	0.26691	538.3429	1.0029	0.010004	-0.0077416	-1.1954	25397106	0.40575
010	2019-10-09t1042	1570635904.64	adult	161.8577	110.0006	-118.0005	4315.7686	0.82956	655.4846	0.94004	522.7374	0.62806	0.010289	-0.015444	1349.3929	0.43265	2841.8579	1.2128	1337844	0.95478	5562.4136	-0.82625	584.4451	0.5538	553.1771	1.2856	0.010016	0.0043078	-1.1295	26083202	0.57203
010	2019-10-09t1442	1570650305.25	adult	165.8579	114.0008	-114.0004	3609.7786	0.2582	698.2839	1.5487	568.4913	1.2871	0.010289	-0.01543	1514.8842	1.2873	2432.7383	0.47361	1425197.5	1.5648	6943.0176	-0.14546	586.8014	0.5251	552.5654	1.2053	0.010001	-0.010983	-1.1311	25817500	0.47623
010	2019-10-09t1842	1570664704.99	adult	169.8578	118.0007	-110.0005	3546.2065	0.21193	640.9133	0.71193	499.4338	0.20578	0.010324	0.01946	1513.7296	1.3121	2417.7313	0.46434	1303617.75	0.69451	8034.583	0.41456	628.6405	1.2905	591.9222	2.0552	0.010001	-0.011092	-1.1714	28601256	1.1825
010	2019-10-09t2242	1570679105.59	adult	173.858	122.0009	-106.0003	1626.7285	-1.3839	655.4363	0.91121	591.0129	1.5734	0.010279	-0.025358	1122.9758	-0.5814	1472.6598	-1.2862	1339056.375	0.93544	5047.957	-1.0005	620.1354	1.0297	587.2931	1.877	0.010014	0.0020833	-1.4859	29353488	1.3375
010	2019-10-10t0242	1570693504.54	adult	177.8577	126.0006	-102.0006	4273.4219	0.84018	734.678	2.058	605.8662	1.7743	0.010294	-0.010496	1471.2838	1.1607	2385.1971	0.44302	1498743.125	2.0696	8739.6152	0.84346	651.5415	1.5597	610.6086	2.3504	0.010008	-0.0044596	-1.0153	28646324	1.1213
010	2019-10-10t0642	1570707904.67	adult	181.8577	130.0006	-98.0005	3654.1951	0.33296	651.4046	0.83103	534.0762	0.62967	0.010299	-0.0055574	1321.2061	0.46133	2641.4668	0.94339	1328214	0.83631	7677.9224	0.35376	623.203	0.90976	579.3508	1.5432	0.010017	0.0049489	-1.2889	27809812	0.88425
010	2019-10-10t1042	1570722305.95	adult	185.8581	134.001	-94.0002	1441.0043	-1.5287	552.1411	-0.63667	481.7044	-0.22538	0.010284	-0.020504	929.4731	-1.3914	1196.0094	-1.7243	1127472	-0.62024	6656.8628	-0.1276	605.8151	0.48533	574.9658	1.364	0.010008	-0.0037446	-1.3891	28691404	1.0691
010	2019-10-10t1442	1570736706.11	adult	189.8581	138.001	-90.0001	4906.6353	1.44	754.8539	2.3342	609.9823	1.757	0.010345	0.039337	1683.8723	2.2735	2972.0294	1.6079	1532353.5	2.2909	6369.9272	-0.24442	668.1044	1.5949	617.2416	2.282	0.010019	0.0061926	-0.73681	31409592	1.6799
010	2019-10-10t1842	1570751105.41	adult	193.8579	142.0008	-86.0003	5076.5132	1.617	737.3959	2.0776	592.9944	1.4663	0.010284	-0.02058	1600.2455	1.9075	3321.8358	2.2838	1505762.5	2.099	7809.1714	0.52648	649.8571	1.1638	595.7765	1.7114	0.010014	0.001909	-0.69274	29915520	1.3054
010	2019-10-10t2242	1570765504.88	adult	197.8578	146.0007	-82.0005	3165.0332	0.0047356	772.3223	2.5996	654.931	2.4363	0.010304	-0.00070967	1496.4577	1.4556	2186.6638	0.22185	1573992.75	2.5994	6199.4258	-0.27096	680.4028	1.6584	621.8262	2.2592	0.01	-0.01254	-0.53887	31434612	1.6265
010	2019-10-11t0242	1570779905.19	adult	201.8578	150.0007	-78.0004	2461.061	-0.5771	686.8621	1.3531	593.5069	1.4447	0.010304	-0.00071506	1270.7518	0.43639	2069.1743	0.047628	1399825	1.3532	5329.6748	-0.69613	655.2341	1.1202	602.2682	1.7481	0.010013	0.00046284	-0.72689	30428418	1.382
010	2019-10-11t0642	1570794305.22	adult	205.8578	154.0008	-74.0004	4966.3989	1.6539	735.843	2.102	597.5739	1.5067	0.010294	-0.01067	1530.0445	1.7165	3302.4304	2.3702	1501119.625	2.1125	5516.7148	-0.5724	667.0721	1.2787	602.929	1.7197	0.01001	-0.003197	-0.35563	31255666	1.5499
010	2019-10-11t1042	1570808705.63	adult	209.858	158.0009	-70.0003	3138.4888	0.083157	729.298	2.0402	615.6292	1.8074	0.010324	0.019241	1522.8984	1.7435	2456.8178	0.86083	1483392.125	2.0186	7763.9902	0.65258	717.0613	2.1406	638.8757	2.5294	0.010019	0.0060174	-0.026184	34425396	2.2226
010	2019-10-11t1442	1570823106.22	adult	213.8581	162.001	-66.0001	3846.5603	0.76226	760.0522	2.5591	636.2184	2.1739	0.010279	-0.025575	1505.0047	1.7352	2735.2351	1.4414	1552786.75	2.5867	10162.7461	1.9875	734.6017	2.4275	654.7795	2.8939	0.010002	-0.010844	0.3446	33563952	2.0395
010	2019-10-11t1842	1570837506.41	adult	217.8582	166.0011	-62.0001	3325.9497	0.33923	736.9827	2.2808	629.8872	2.1055	0.010314	0.0091991	1419.8484	1.4162	2468.4567	1.0128	1500496.75	2.2693	5433.6064	-0.53865	701.7679	1.8112	631.2125	2.3394	0.01002	0.0070589	0.14105	32006230	1.7198
010	2019-10-11t2242	1570851906.05	adult	221.8581	170.001	-58.0002	2019.4185	-0.83184	726.2674	2.182	675.607	2.9166	0.010304	-0.00082767	1173.431	0.31829	1547.3743	-0.67412	1480133	2.1817	5079.7061	-0.70505	669.3643	1.2019	604.7311	1.7067	0.010003	-0.010347	-0.31163	30915930	1.5002
010	2019-10-12t0242	1570866305.45	adult	225.8579	174.0008	-54.0003	2694.6689	-0.16241	675.7619	1.4679	591.8918	1.5216	0.010304	-0.0008905	1197.7719	0.51358	1723.6782	-0.28306	1377202.75	1.4679	5661.0771	-0.34851	683.972	1.4563	613.0328	1.9051	0.010005	-0.0077699	0.23307	32676078	1.8848
010	2019-10-12t0642	1570880705.68	adult	229.858	178.0009	-50.0003	3665.2786	0.82278	700.7641	1.9237	611.5882	1.8955	0.010294	-0.010896	1286.7917	1.0278	1909.7354	0.1385	1429558.75	1.9344	5419.2607	-0.44848	687.4549	1.511	607.1041	1.7641	0.010007	-0.0066966	0.38476	32426560	1.8476
010	2019-10-12t1042	1570895106.78	adult	233.8583	182.0012	-46	3117.8484	0.34433	687.3216	1.7793	604.4839	1.806	0.010294	-0.010946	1283.3455	1.0963	1967.3206	0.31721	1402136	1.7901	5803.0215	-0.18885	690.2742	1.5562	608.7328	1.8056	0.010013	0.00014193	0.55024	33295376	2.0462
010	2019-10-12t1442	1570909506.56	adult	237.8582	186.0011	-42	3786.4951	1.0828	696.4554	1.9959	615.9443	2.0488	0.010309	0.0039407	1239.0169	0.96216	1889.303	0.22634	1418679.75	1.9904	8030.3774	1.1657	703.4423	1.7934	608.4681	1.8038	0.010003	-0.010807	0.8791	32701626	1.941
010	2019-10-12t1842	1570923906.07	adult	241.8581	190.001	-38.0002	4289.9771	1.6881	700.9945	2.1447	617.1758	2.1145	0.010289	-0.016007	1236.4658	1.0362	2134.4461	0.80307	1430729.75	2.1615	6980.4521	0.60523	706.8008	1.8545	611.7662	1.8912	0.010006	-0.00741	0.8651	31574910	1.7263
010	2019-10-12t2242	1570938306.17	adult	245.8581	194.001	-34.0001	3567.3767	1.0092	587.9434	0.3551	518.4604	0.33593	0.010289	-0.016049	1067.728	0.26191	1615.7341	-0.2152	1199992.5	0.37022	5953.2549	0.037349	669.4773	1.1701	595.1156	1.4934	0.010008	-0.0056282	0.28357	29701360	1.3564
010	2019-10-13t0242	1570952706.56	adult	249.8582	198.0011	-30	3068.7253	0.53886	554.9853	-0.14172	495.0676	-0.084084	0.010299	-0.0061489	1060.4685	0.30519	1749.301	0.13553	1131615	-0.13606	6365.7788	0.34569	670.107	1.1827	596.2345	1.5301	0.010011	-0.0024557	0.39186	30121310	1.467
010	2019-10-13t0642	1570967106.01	adult	253.8581	202.001	-26.0002	3168.3113	0.72392	599.1238	0.65987	536.6291	0.72458	0.010335	0.028758	1024.2655	0.19767	1749.1973	0.20618	1217419.5	0.63062	5375.7983	-0.22792	670.1393	1.1857	589.8168	1.3817	0.010013	-0.00060629	0.51291	29313902	1.3209
010	2019-10-13t1042	1570981506.78	adult	257.8583	206.0012	-22	2915.1721	0.50423	567.0566	0.16826	517.4042	0.37861	0.010299	-0.0062362	955.7727	-0.085189	1420.7432	-0.46724	1156228.375	0.17414	6086.9468	0.28461	668.9423	1.1669	587.4973	1.3345	0.010019	0.0049022	0.64589	28777896	1.2315
010	2019-10-13t1442	1570995906.3	adult	261.8581	210.0011	-18.0001	3025.1292	0.7154	591.609	0.65675	544.032	0.93017	0.010284	-0.021188	1019.2704	0.33793	1497.0593	-0.23051	1208065.625	0.67808	5925.3281	0.23799	680.1252	1.3803	591.3718	1.4426	0.010011	-0.0027966	0.71505	29213420	1.3465
010	2019-10-13t1842	1571010306.67	adult	265.8583	214.0012	-14	2785.2456	0.49637	572.3965	0.3784	533.7259	0.75581	0.010335	0.028618	889.4583	-0.28975	1513.0018	-0.12599	1163109.75	0.34934	6120.9111	0.43581	679.9089	1.3827	591.2166	1.4508	0.010013	-0.00069827	0.74555	29605276	1.4527
010	2019-10-13t2242	1571024706.19	adult	269.8581	218.001	-10.0001	2440.8115	0.11884	565.076	0.30662	526.8595	0.6456	0.010289	-0.016321	872.1313	-0.3096	1354.7691	-0.44903	1153320.125	0.32297	6072.6035	0.47309	687.5579	1.5344	595.2382	1.5654	0.010011	-0.0032847	0.89431	29327784	1.4179
010	2019-10-14t0242	1571039106.07	adult	273.8581	222.001	-6.0002
010	2019-10-14t0642	1571053506.72	adult	277.8583	226.0012	-2
010	2019-10-14t1042	1571067906.5	dead	281.8582	230.0011	2
011	2019-10-02t1842	1570059906.57	egg	-2	-62.0004	-262.0014
011	2019-10-02t2242	1570074306.51	larva	2	-58.0004	-258.0014
011	2019-10-03t0242	1570088706.77	larva	6.0001	-54.0003	-254.0013
011	2019-10-03t0642	1570103106.69	larva	10	-50.0003	-250.0013
011	2019-10-03t1042	1570117506.46	larva	14	-46.0004	-246.0014
011	2019-10-03t1442	1570131906.65	larva	18	-42.0004	-242.0013
011	2019-10-03t1842	1570146307.46	larva	22.0003	-38.0001	-238.0011
011	2019-10-03t2242	1570160706.86	larva	26.0001	-34.0003	-234.0013
011	2019-10-04t0242	1570175106.86	larva	30.0001	-30.0003	-230.0013	1378.2949	-0.96925	341.1843	-0.91485	262.7356	-0.6817	0.010284	-0.020198	875.1453	-1.1224	1222.6778	-1.1087	696698.25	-0.90734	1646.2377	-2.1446	379.101	-0.39895	368.3749	0.43326	0.010017	-0.0022385	-1.8694	4919973.5	-2.214
011	2019-10-04t0642	1570189507.43	larva	34.0002	-26.0001	-226.0011	5428.5566	1.6697	573.7827	1.5824	448.4701	1.376	0.010304	-0.00034287	1137.4147	0.23822	3594.8531	2.4443	1169369	1.5827	5428.5566	0.33971	596.2526	2.1581	472.7871	1.7584	0.010035	0.016778	-0.23897	8615254	-0.95399
011	2019-10-04t1042	1570203907.03	larva	38.0001	-22.0003	-222.0012	2234.1858	-0.4589	355.8246	-0.97654	265.8857	-0.82332	0.010314	0.0096012	980.8304	-0.73573	1725.3569	-0.42208	724458.8125	-0.98041	6711.959	1.1259	459.4338	0.49664	314.4352	-0.43956	0.010034	0.016371	1.1629	9935716	-0.71412
011	2019-10-04t1442	1570218307.56	larva	42.0003	-18.0001	-218.0011	3276.605	0.21704	594.2211	1.6266	503.252	1.8887	0.010294	-0.010348	1149.5098	0.073721	2361.9661	0.52069	1212211	1.6336	3276.605	-1.1941	195.7774	-2.8716	207.4922	-2.0238	0.010026	0.0083294	-1.9954	4296140	-3.2919
011	2019-10-04t1842	1570232707.23	larva	46.0002	-14.0002	-214.0012	1158.4972	-1.2394	571.1898	1.2673	545.014	2.3247	0.010299	-0.0054006	769.8227	-2.05	1028.5775	-1.5725	1164655.875	1.2709	2973.8933	-1.4389	586.5602	2.1017	535.0522	2.5241	0.01003	0.013376	-0.91265	11754666	-0.57616
011	2019-10-04t2242	1570247107.02	larva	50.0001	-10.0003	-210.0012	1254.4609	-1.2067	335.4535	-1.5593	270.6454	-1.047	0.010304	-0.00044827	849.1957	-1.7095	1084.0883	-1.5301	683654.1875	-1.5592	4106.0073	-0.76324	373.3565	-0.75038	296.0081	-1.0016	0.010023	0.006736	0.13944	9052028	-1.9141
011	2019-10-05t0242	1570261507.16	larva	54.0002	-6.0002	-206.0012	1119.3453	-1.333	562.1371	0.96466	530.6525	2.0291	0.010289	-0.015394	799.0129	-2.0447	986.8146	-1.7264	1147321.875	0.97468	3909.6353	-0.94362	499.9063	0.9314	456.2184	1.2871	0.01004	0.024705	-0.0085024	11850280	-1.0951
011	2019-10-05t0642	1570275907.63	larva	58.0003	-2.0001	-202.0011	4872.7012	1.2565	614.7949	1.4828	524.009	1.8825	0.010324	0.019465	1095.7118	-0.60669	2355.2345	0.38935	1250492.75	1.469	5287.814	-0.14399	529.6628	1.3339	464.0197	1.3466	0.010008	-0.0065664	0.47117	12913178	-0.9545
011	2019-10-05t1042	1570290308.27	adult	62.0005	2.0001	-198.0009	1168.7618	-1.3665	459.7186	-0.44931	410.4143	0.39925	0.010309	0.0044624	806.8214	-2.1399	1029.7653	-1.7477	936446.875	-0.45172	3771.8992	-1.1371	401.2742	-0.58529	345.721	-0.5871	0.010007	-0.0076493	-0.29762	11629327	-1.6867
011	2019-10-05t1442	1570304708.17	adult	66.0005	6.0001	-194.0009	3640.134	0.36094	550.9401	0.528	462.6626	0.97428	0.010314	0.0094273	1107.4022	-0.71692	2208.0168	0.093352	1121714	0.52193	5264.7134	-0.29081	551.7637	1.6487	487.7753	1.6085	0.010001	-0.012286	0.74913	16164468	-0.26624
011	2019-10-05t1842	1570319107.01	adult	70.0001	9.9997	-190.0012	2167.8601	-0.71614	570.0178	0.65458	485.3371	1.1857	0.010309	0.0044163	1130.4898	-0.68313	1791.5534	-0.6091	1161126.25	0.65163	4762.8657	-0.65162	466.6198	0.2846	431.9212	0.61615	0.010021	0.0080871	-0.13464	14294896	-1.1906
011	2019-10-05t2242	1570333507.47	adult	74.0003	13.9999	-186.0011	3544.4614	0.25739	607.9129	1.0124	498.297	1.2778	0.010304	-0.00058843	1259.1281	-0.13974	2509.33	0.51965	1238926.5	1.0129	5785.7788	-0.11177	539.0314	1.435	486.3265	1.4705	0.010007	-0.0051742	0.92871	17397776	-0.32015
011	2019-10-06t0246	1570348198.68	adult	78.0812	18.0808	-181.9202	3131.2585	-0.065049	608.9761	0.92578	491.5247	1.1147	0.010294	-0.01056	1371.8129	0.3148	2355.1902	0.23825	1242311.375	0.93353	7246.0439	0.65996	560.2845	1.7915	509.3554	1.819	0.010012	-0.00050846	-0.1588	18803708	-0.068
011	2019-10-06t0646	1570362552.39	adult	82.0683	22.0679	-177.9331	5151.3037	1.4093	659.5417	1.4499	543.8767	1.7297	0.010324	0.019331	1375.9986	0.25241	2623.9776	0.64811	1341507.875	1.4345	5238.4448	-0.5508	466.2002	0.079613	431.0618	0.32149	0.010023	0.011102	0.32429	15721669	-1.3421
011	2019-10-06t1045	1570376902.72	adult	86.0545	26.0541	-173.9469	1103.6647	-1.6218	611.4705	0.76607	579.4092	2.1323	0.010304	-0.00065097	864.0402	-2.2145	969.8285	-2.1122	1246176.75	0.76652	2880.5525	-1.9143	554.0839	1.6107	526.3037	2.0075	0.010024	0.012565	-1.1986	18462074	-0.59941
011	2019-10-06t1443	1570391172.35	adult	90.0183	30.0179	-169.9831	1894.3754	-1.0532	580.2581	0.304	513.2896	1.1833	0.010294	-0.010579	1087.5178	-1.1976	1576.6649	-1.1368	1183726.375	0.31149	3350.8418	-1.6998	485.0958	0.20733	457.6088	0.59693	0.010003	-0.0079025	-0.53588	15663259	-1.6756
011	2019-10-06t1842	1570405508.19	adult	94.0005	34.0001	-166.0009	3217.8079	-0.075428	477.898	-1.0434	385.4196	-0.60801	0.010309	0.0044051	973.4992	-1.7427	1966.3553	-0.50842	973478.25	-1.0459	6786.7886	0.031921	532.8865	0.99604	485.6917	1.0313	0.010003	-0.0078103	0.48693	17099796	-1.3272
011	2019-10-06t2242	1570419907.78	adult	98.0003	38	-162.001	2999.6609	-0.25119	496.7245	-0.87252	403.7323	-0.43329	0.010304	-0.00053082	1144.8809	-0.9554	2188.9694	-0.14686	1012324.4375	-0.8721	8217.5391	0.66166	507.8042	0.38209	452.53	0.25882	0.010026	0.014846	1.1853	17726938	-1.2349
011	2019-10-07t0242	1570434307.66	adult	102.0003	41.9999	-158.0011	5068.0298	1.3121	670.2775	1.2628	557.9332	1.5921	0.010294	-0.010462	1379.8527	0.13127	2470.7415	0.32683	1367366	1.2713	5068.0298	-0.97515	529.1401	0.67209	503.248	1.1713	0.010031	0.019892	-1.0555	15983206	-1.89
011	2019-10-07t0642	1570448707.84	adult	106.0004	46	-154.001	2404.2747	-0.71774	675.2488	1.2902	594.3671	2.0308	0.010299	-0.0054989	1255.0819	-0.43285	1864.1265	-0.70541	1376832.25	1.2945	7742.3652	0.25427	608.0582	2.1242	532.7579	1.682	0.01001	-0.0017178	2.472	18528140	-1.1571
011	2019-10-07t1042	1570463107.66	adult	110.0003	49.9999	-150.0011	4203.8853	0.66329	653.0707	0.98244	553.2545	1.4234	0.010299	-0.005524	1235.5499	-0.50413	2137.6418	-0.23146	1331611.125	0.98666	6263.6167	-0.50383	506.839	-0.018298	452.7812	-0.071928	0.010024	0.012966	1.1598	16938052	-1.728
011	2019-10-07t1442	1570477507.89	adult	114.0004	54	-146.001	2669.8845	-0.51609	507.9497	-0.89587	396.5652	-0.75715	0.010314	0.0094029	1300.5006	-0.17808	2025.3989	-0.41713	1034185.6875	-0.90167	6630.3271	-0.37667	462.0379	-1.039	393.3669	-1.4252	0.010003	-0.0081315	1.3413	16073837	-2.0534
011	2019-10-07t1842	1570491908.62	adult	118.0006	58.0002	-142.0008	4202.4565	0.67826	692.9249	1.4676	588.3849	1.8332	0.010319	0.014392	1341.5474	0.042644	2291.1506	0.057497	1410102.125	1.4545	8106.312	0.25889	611.9771	1.9103	546.3925	1.7451	0.010014	0.0022778	2.0569	21573414	-0.39049
011	2019-10-07t2242	1570506308.79	adult	122.0006	62.0002	-138.0007	2882.9675	-0.34714	568.6931	-0.15293	483.1068	0.35249	0.010319	0.014422	1175.856	-0.70516	1926.0576	-0.57138	1157290.5	-0.16342	4956.5498	-1.1869	583.6129	1.2428	541.0986	1.568	0.010008	-0.0036579	0.12523	19652582	-1.034
011	2019-10-08t0242	1570520708.66	adult	126.0006	66.0002	-134.0008	3153.9021	-0.1333	635.7595	0.71198	555.6586	1.3294	0.010309	0.0044964	1200.7797	-0.55999	1888.748	-0.62717	1295042	0.7081	7049.9546	-0.26553	594.6472	1.3858	541.6282	1.5179	0.010021	0.0096564	0.59764	19463396	-1.1335
011	2019-10-08t0642	1570535108.31	adult	130.0005	70.0001	-130.0009	4999.4287	1.3163	670.7758	1.1691	551.4659	1.2455	0.010284	-0.020315	1397.3626	0.40727	2568.8078	0.59346	1369724.25	1.1867	5838.5845	-0.81091	579.2975	0.99088	513.6072	0.84171	0.010027	0.015779	1.7073	18718260	-1.3941
011	2019-10-08t1042	1570549508.83	adult	134.0006	74.0002	-126.0007	1828.5613	-1.1739	658.5391	1.0034	602.6978	1.9436	0.010289	-0.015312	1108.1276	-0.9525	1518.5211	-1.274	1344078.25	1.0167	7215.2915	-0.2034	583.0944	0.99486	523.7096	1.0037	0.010003	-0.0086516	0.85847	18653772	-1.441
011	2019-10-08t1442	1570563910.04	adult	138.001	78.0006	-122.0004	1469.6042	-1.4603	614.9787	0.41225	572.1338	1.4887	0.010304	-0.00037555	977.0985	-1.566	1308.0183	-1.6508	1253326.625	0.41261	3222.1509	-1.9702	596.9244	1.213	555.8497	1.6649	0.010027	0.015285	-0.65518	20062630	-1.0429
011	2019-10-08t1842	1570578309.76	adult	142.0009	82.0005	-118.0005	1732.0956	-1.2581	669.4052	1.1445	617.4525	2.1143	0.010314	0.0095841	1054.9434	-1.1667	1532.2345	-1.2439	1362909	1.1361	3321.481	-1.9237	630.8759	1.856	581.0867	2.183	0.010024	0.012798	0.41014	20516716	-0.92832
011	2019-10-08t2242	1570592708.32	adult	146.0005	86.0001	-114.0009	1752.3135	-1.2478	610.2711	0.33039	546.7371	1.0797	0.010299	-0.0053992	1053.5917	-1.1505	1363.5037	-1.5475	1244342.75	0.33498	3901.8647	-1.6585	575.7833	0.6425	518.9309	0.72502	0.010017	0.0053561	0.9515	19141340	-1.344
011	2019-10-09t0242	1570607108.98	adult	150.0007	90.0003	-110.0007	1379.1324	-1.5528	659.5897	1.0064	613.6814	2.0307	0.010289	-0.015388	995.2037	-1.4134	1212.7382	-1.8195	1346222.5	1.0207	4994.9243	-1.1537	609.64	1.2865	553.1623	1.4527	0.01002	0.0089044	0.73945	20320520	-1.0093
011	2019-10-09t0642	1570621509.3	adult	154.0008	94.0004	-106.0006	4079.0342	0.61957	613.8455	0.36398	505.1151	0.42536	0.010294	-0.010459	1225.2448	-0.24839	2358.3867	0.28587	1252244.75	0.37304	5198.9194	-1.0423	567.9991	0.35057	502.8214	0.23989	0.010021	0.0092186	1.2414	19725472	-1.1814
011	2019-10-09t1042	1570635909.46	adult	158.0008	98.0004	-102.0006	3826.8928	0.4225	602.3929	0.1932	513.6624	0.52222	0.010304	-0.00052681	1155.7263	-0.56091	1959.3302	-0.43483	1227676.75	0.19377	7863.6426	0.21207	646.6522	1.9171	579.7358	1.9603	0.010016	0.0048372	1.3839	20917258	-0.84431
011	2019-10-09t1442	1570650310.14	adult	162.001	102.0006	-98.0004	1946.7784	-1.109	601.7571	0.17225	541.4949	0.90771	0.010309	0.0044593	1046.5422	-1.0694	1555.8216	-1.1696	1225779.125	0.16859	6194.4746	-0.52959	600.1406	0.87453	532.1418	0.79349	0.01002	0.0085535	1.9011	19944474	-1.1072
011	2019-10-09t1842	1570664709.87	adult	166.0009	106.0005	-94.0004	2327.4087	-0.79881	538.9402	-0.74545	452.7867	-0.46351	0.010289	-0.01543	1192.9631	-0.30781	1810.5837	-0.68471	1099976.875	-0.73394	5102.1812	-1.0168	593.1563	0.65173	513.8613	0.30019	0.010021	0.0088974	1.7466	19889124	-1.11
011	2019-10-09t2242	1570679110.42	adult	170.0011	110.0007	-90.0003	3758.012	0.38803	585.1074	-0.096855	502.8941	0.25704	0.010289	-0.015422	1094.524	-0.75873	1993.5822	-0.32805	1194204.25	-0.083959	6206.6035	-0.46312	580.9114	0.3234	514.3025	0.24007	0.010001	-0.010586	1.0756	19864846	-1.1015
011	2019-10-10t0242	1570693509.37	adult	174.0008	114.0004	-86.0006	2300.4348	-0.82098	643.2696	0.73369	578.8141	1.385	0.010284	-0.020399	1090.054	-0.74179	1691.8812	-0.8748	1313556.5	0.75282	7428.1016	0.16138	646.6929	1.5562	565.0085	1.3531	0.010007	-0.0044706	2.5184	21002000	-0.79485
011	2019-10-10t0642	1570707909.52	adult	178.0008	118.0004	-82.0005	1325.3658	-1.636	436.8275	-2.2929	358.3298	-2.0534	0.010284	-0.020429	961.676	-1.3284	1194.0777	-1.7847	892001.6875	-2.2805	4459.127	-1.2717	487.996	-1.6702	407.9393	-2.3981	0.010024	0.011845	1.486	16795846	-1.8327
011	2019-10-10t1042	1570722310.8	adult	182.0012	122.0008	-78.0002	2914.9805	-0.29064	543.6757	-0.74783	468.188	-0.39678	0.010289	-0.015501	1018.5205	-1.0062	1702.9045	-0.80779	1109642	-0.73571	7215.1846	0.12326	644.2905	1.3176	552.2701	0.90579	0.010027	0.014536	2.9112	19598674	-1.1163
011	2019-10-10t1442	1570736711.04	adult	186.0012	126.0009	-74.0001	4378.9541	0.96502	668.2001	1.0665	582.8828	1.3569	0.010299	-0.0056003	1144.9784	-0.3513	2251.4234	0.24123	1362460	1.0718	6871.3623	-0.018231	651.813	1.3692	566.2736	1.1576	0.010003	-0.0096264	2.7734	20331352	-0.92371
011	2019-10-10t1842	1570751110.17	adult	190.001	130.0006	-70.0004	4119.2856	0.76952	658.4111	0.91734	589.2773	1.4302	0.010299	-0.0056449	1096.3643	-0.53977	1838.3619	-0.494	1342500.125	0.9225	5470.7124	-0.70181	656.1286	1.3632	571.916	1.2179	0.010028	0.01539	1.3169	17993670	-1.4535
011	2019-10-10t2242	1570765509.68	adult	194.0009	134.0005	-66.0005	3490.3943	0.25751	592.6061	-0.052595	529.3185	0.45672	0.010299	-0.005675	1039.1396	-0.765	1774.1377	-0.57784	1208323.75	-0.047754	3490.3943	-1.6936	505.9169	-1.5544	461.5249	-1.4323	0.010008	-0.0044552	-0.84492	18400702	-1.3322
011	2019-10-11t0242	1570779909.95	adult	198.0009	138.0006	-62.0004	1665.0839	-1.2901	641.1758	0.66621	605.3282	1.6442	0.010304	-0.0007096	914.4144	-1.3047	1403.1276	-1.2232	1306716.25	0.66657	5082.4004	-0.84935	655.5737	1.1919	591.2349	1.5415	0.010027	0.014266	0.84128	19549208	-1.0463
011	2019-10-11t0642	1570794310.15	adult	202.001	142.0006	-58.0004	2286.4773	-0.72831	672.5399	1.1415	624.9122	1.9487	0.010309	0.0042683	980.8692	-0.93264	1429.2713	-1.1311	1369963.75	1.1368	6977.9287	0.16754	658.3704	1.1753	580.0391	1.2264	0.01	-0.012313	1.5654	18499550	-1.2535
011	2019-10-11t1042	1570808710.58	adult	206.0011	146.0007	-54.0003	2849.0999	-0.20663	650.9852	0.84365	600.4422	1.5527	0.010314	0.0092532	939.299	-1.0687	1675.4816	-0.63113	1325405.75	0.83443	7380.4165	0.41365	673.296	1.3902	586.5016	1.3336	0.010002	-0.010817	1.3442	16963694	-1.5582
011	2019-10-11t1442	1570823111.23	adult	210.0013	150.0009	-50.0001	3319.8533	0.24597	648.3493	0.83489	592.7797	1.4343	0.010324	0.019241	1057.6805	-0.44706	1610.8569	-0.70291	1318742.5	0.81614	6332.5693	-0.11071	684.4489	1.545	591.009	1.4068	0.010005	-0.0076019	1.4705	16691654	-1.5832
011	2019-10-11t1842	1570837511.31	adult	214.0013	154.0009	-46	3263.0259	0.23777	640.6674	0.76503	591.9896	1.4419	0.010345	0.039269	949.5162	-0.88894	1676.2954	-0.53108	1300554.75	0.72745	6994.0215	0.27743	676.6105	1.3716	590.6214	1.383	0.010034	0.020936	1.2905	16520800	-1.5873
011	2019-10-11t2242	1570851910.92	adult	218.0012	158.0008	-42.0002	3208.6384	0.2331	626.5744	0.60288	581.4068	1.2912	0.010345	0.039229	900.5565	-1.0528	1820.9297	-0.20619	1271946	0.56581	6325.7568	-0.050054	660.2211	1.0539	576.1193	1.0343	0.010007	-0.0057859	1.098	16229556	-1.6191
011	2019-10-12t0242	1570866310.38	adult	222.0011	162.0007	-38.0003	3105.2349	0.18246	624.839	0.62553	572.8977	1.1699	0.010299	-0.0058082	943.2759	-0.78198	1820.7842	-0.1508	1274046.75	0.6306	5598.3501	-0.41699	642.9368	0.72091	568.3018	0.84018	0.010017	0.0038776	0.65904	15083297	-1.8326
011	2019-10-12t0642	1570880710.62	adult	226.0011	166.0007	-34.0002	2580.0291	-0.2701	583.0769	0.029449	520.3671	0.28932	0.010294	-0.010844	1029.0947	-0.29955	1684.0549	-0.35777	1189476.875	0.039041	5552.6797	-0.40802	659.152	1.0044	561.2825	0.66857	0.010004	-0.0093979	1.6584	15550055	-1.7088
011	2019-10-12t1042	1570895111.69	adult	230.0014	170.001	-29.9999	3065.771	0.24192	546.3452	-0.50153	485.8967	-0.29853	0.010324	0.019015	882.6399	-0.94421	1630.0875	-0.40922	1111266	-0.51738	5733.1587	-0.26837	674.316	1.2715	568.8412	0.84598	0.010032	0.018815	1.9701	15123560	-1.775
011	2019-10-12t1442	1570909511.47	adult	234.0014	174.001	-26	2857.6252	0.087271	548.5744	-0.42523	489.6618	-0.22476	0.010324	0.018965	854.2509	-1.0205	1787.627	-0.039898	1115800.375	-0.44133	5761.4409	-0.21142	676.286	1.301	571.616	0.91116	0.010018	0.0047933	1.9305	14918870	-1.7962
011	2019-10-12t1842	1570923910.98	adult	238.0012	178.0008	-22.0001	3103.1582	0.38826	570.845	-0.024238	510.5452	0.15874	0.010324	0.018918	950.3276	-0.47744	1672.1688	-0.21373	1161098.625	-0.041386	6288.8281	0.14196	677.0547	1.3111	573.7236	0.96279	0.010021	0.0071041	2.2677	14526887	-1.8575
011	2019-10-12t2242	1570938311.11	adult	242.0013	182.0009	-18.0001	2372.3953	-0.31734	591.918	0.36791	551.7805	0.92495	0.010324	0.018873	915.249	-0.58514	1566.0248	-0.37522	1203961.25	0.34973	5956.4229	-0.0074081	663.7943	1.0663	567.3421	0.81034	0.01004	0.026682	1.8959	14545060	-1.8338
011	2019-10-13t0242	1570952711.51	adult	246.0014	186.001	-14	4059.6892	1.5425	596.8417	0.50426	546.1502	0.84902	0.010324	0.018831	868.0688	-0.75765	1625.3203	-0.19271	1213976.125	0.48565	5383.5659	-0.30974	661.7889	1.0287	565.9021	0.77887	0.010006	-0.0079592	1.8284	14286700	-1.8683
011	2019-10-13t0642	1570967110.96	adult	250.0012	190.0008	-10.0001
011	2019-10-13t1042	1570981511.73	adult	254.0014	194.001	-5.9999
011	2019-10-13t1442	1570995911.27	adult	258.0013	198.0009	-2.0001
011	2019-10-13t1842	1571010311.69	dead	262.0014	202.001	2.0001
012	2019-10-02t1459	1570046541.01	egg	-1.857	-53.7141	-249.7154
012	2019-10-02t1842	1570059911.25	larva	1.857	-50.0001	-246.0014
012	2019-10-02t2242	1570074311.16	larva	5.857	-46.0001	-242.0014
012	2019-10-03t0242	1570088711.45	larva	9.857	-42.0001	-238.0014
012	2019-10-03t0642	1570103111.31	larva	13.857	-38.0001	-234.0014
012	2019-10-03t1042	1570117511.12	larva	17.8569	-34.0002	-230.0015
012	2019-10-03t1442	1570131911.27	larva	21.857	-30.0001	-226.0014
012	2019-10-03t1842	1570146312.11	larva	25.8572	-25.9999	-222.0012
012	2019-10-03t2242	1570160711.52	larva	29.8571	-22	-218.0013
012	2019-10-04t0242	1570175111.45	larva	33.857	-18.0001	-214.0014	2218.8389	-0.44396	372.1495	-0.67632	271.3176	-0.66763	0.010289	-0.015262	1194.1273	0.558	1929.029	-0.077576	759557.125	-0.67008	2218.8389	-1.8008	289.8988	-1.5101	222.8609	-1.5694	0.010024	0.0052084	-1.5974	6594037.5	-1.791
012	2019-10-04t0642	1570189512.03	larva	37.8572	-13.9999	-210.0012	2841.759	-0.053808	428.4051	-0.15177	306.1395	-0.35001	0.010309	0.004614	1300.197	1.0164	2084.1157	0.12646	872661.125	-0.15399	7330.5923	1.5376	551.4872	1.6305	395.2149	0.66426	0.010013	-0.0052676	1.1845	10079531	-0.64394
012	2019-10-04t1042	1570203911.6	larva	41.8571	-10	-206.0013	5363.9614	1.6204	583.9512	1.5129	448.5802	1.2454	0.010294	-0.010347	1275.4231	0.75644	2936.3108	1.4042	1191260.5	1.5198	9370.3574	2.7954	489.4247	0.85206	426.0294	1.0281	0.010025	0.007316	0.76243	13768005	0.54684
012	2019-10-04t1442	1570218312.12	larva	45.8572	-5.9999	-202.0012	1835.9025	-0.77851	392.6514	-0.7796	278.4056	-0.85595	0.010299	-0.0053996	1219.528	0.34035	1622.0084	-0.65266	800616.25	-0.77725	4659.3882	-0.3471	344.4076	-1.0573	277.3151	-1.155	0.010021	0.0041739	-0.34228	11616867	-0.62047
012	2019-10-04t1842	1570232711.77	larva	49.8571	-2	-198.0013	4917.9722	1.3052	607.9471	1.5982	469.9867	1.3621	0.010324	0.019515	1422.6977	1.2932	2663.5307	0.93196	1236564.5	1.5848	7343.2554	1.3056	529.5602	1.3519	461.5027	1.4235	0.010014	-0.001984	0.020127	18561616	1.8053
012	2019-10-04t2242	1570247111.58	adult	53.8571	2	-194.0013	3769.1829	0.50186	558.9643	0.93126	434.4146	0.85734	0.010289	-0.015393	1361.0208	0.8549	2169.6204	0.13001	1140846.125	0.94122	7486.0801	1.3101	521.2889	1.2288	462.5967	1.3849	0.010025	0.0097468	-0.27483	20331312	2.1676
012	2019-10-05t0242	1570261511.7	adult	57.8571	6	-190.0013	4507.1089	1.0013	601.1735	1.3262	447.1858	0.93761	0.010304	-0.00049667	1521.3052	1.5592	3289.9756	1.8659	1225191.5	1.3266	6495.4438	0.60771	511.9568	1.0806	460.2894	1.2913	0.010009	-0.0056014	-0.27314	20612916	1.9605
012	2019-10-05t0642	1570275912.27	adult	61.8573	10.0002	-186.0011	1519.9288	-1.1175	413.7471	-0.98936	283.8929	-1.1747	0.010309	0.0044632	1139.8704	-0.46848	1367.489	-1.2095	842802.8125	-0.99156	6511.6152	0.53922	459.8354	0.28627	447.7939	1.0313	0.01001	-0.0041783	-1.1931	23336184	2.6706
012	2019-10-05t1042	1570290312.85	adult	65.8574	14.0003	-182.001	2530.7903	-0.42901	554.8234	0.57796	427.1979	0.53023	0.010304	-0.00054309	1486.8556	1.1624	2101.8142	-0.075431	1130730	0.57835	3863.0552	-1.1321	425.6532	-0.29146	399.8749	0.1804	0.010004	-0.0096792	-0.77638	21316710	1.6274
012	2019-10-05t1442	1570304712.75	adult	69.8574	18.0003	-178.001	1546.6776	-1.1623	435.524	-0.95743	315.6854	-0.97238	0.010309	0.0044171	1119.4492	-0.73424	1316.3321	-1.3734	887162.3125	-0.95974	3733.2791	-1.2597	358.2294	-1.4467	312.4855	-1.3822	0.010011	-0.0024438	-1.127	18751162	0.42236
012	2019-10-05t1842	1570319111.63	adult	73.8571	22	-174.0013	1622.4773	-1.1394	448.749	-0.9106	324.3157	-0.96024	0.010289	-0.015508	1223.866	-0.30694	1490.9048	-1.1317	915896.625	-0.9023	5687.3252	-0.16687	386.8929	-1.0976	331.6989	-1.1992	0.010004	-0.009027	-1.3541	21503508	1.1428
012	2019-10-05t2242	1570333512.1	adult	77.8572	26.0001	-170.0012	2244.0671	-0.71516	512.5168	-0.24509	341.6024	-0.83397	0.010319	0.014357	1582.172	1.3238	1927.6831	-0.45836	1042971.625	-0.25392	4927.4893	-0.66576	469.9374	0.22457	422.7528	0.27789	0.010012	-0.00054082	-0.3329	23469614	1.5692
012	2019-10-06t0246	1570348204.16	adult	81.9383	30.0812	-165.9201	1753.3315	-1.1077	458.8487	-1.0131	329.2608	-1.0959	0.010294	-0.010583	1140.5657	-0.85908	1476.6648	-1.2372	936051.375	-1.0072	9446.333	1.8213	486.35	0.44701	446.2928	0.60538	0.010004	-0.0081791	-0.62537	24697826	1.7285
012	2019-10-06t0646	1570362558.03	adult	85.9255	34.0684	-161.9329	2098.7617	-0.87867	571.4645	0.27501	473.0234	0.71977	0.010309	0.0043328	1229.1859	-0.50283	1692.3692	-0.91815	1164073.25	0.27198	5138.7202	-0.67241	523.5694	1.0463	490.9265	1.3422	0.010005	-0.0062318	-1.1681	25118242	1.6412
012	2019-10-06t1045	1570376908	adult	89.9116	38.0545	-157.9468	2204.834	-0.8199	486.5288	-0.85835	367.229	-0.77133	0.010299	-0.0056068	1367.8021	0.10801	1917.269	-0.57076	992032.3125	-0.85495	8111.3247	0.83685	478.3821	0.083514	439.8192	0.2573	0.010006	-0.0049448	-0.36367	25529340	1.5929
012	2019-10-06t1443	1570391177.48	adult	93.8754	42.0183	-153.983	1834.2861	-1.1161	473.7947	-1.0919	341.544	-1.1965	0.010299	-0.005558	1316.2408	-0.15383	1642.1105	-1.0489	966067.4375	-1.0885	6577.5059	-0.073095	421.6667	-1.1412	378.2703	-1.0751	0.010017	0.0053208	-0.056614	22648140	0.49089
012	2019-10-06t1842	1570405512.91	adult	97.8574	46.0003	-150.001	2989.9041	-0.25797	652.7381	1.0903	509.0029	0.99415	0.010309	0.0044506	1732.2866	1.759	2470.2339	0.32693	1329627.5	1.0865	7370.2319	0.24007	530.6392	0.8329	480.5269	0.82321	0.010015	0.0033055	0.48959	24479980	0.95468
012	2019-10-06t2242	1570419912.43	adult	101.8573	50.0002	-146.0011	2129.3804	-0.9197	493.2728	-0.9689	349.5032	-1.2329	0.010294	-0.010463	1369.8978	0.085718	1766.2803	-0.86781	1006276.5	-0.96233	5697.6284	-0.66474	452.8679	-0.83006	415.7289	-0.60217	0.010009	-0.0026313	-0.34968	23212198	0.43179
012	2019-10-07t0242	1570434312.3	adult	105.8573	54.0002	-142.0011	4878.4878	1.1724	692.9564	1.5163	553.1491	1.473	0.010304	-0.00051978	1467.4581	0.54708	3450.2177	2.0077	1412245	1.5164	9410.4639	1.055	571.061	1.3898	504.9733	1.113	0.010004	-0.0073925	1.8479	25288296	0.9957
012	2019-10-07t0642	1570448712.49	adult	109.8573	58.0002	-138.0011	3226.4224	-0.088512	567.7051	-0.10424	435.4821	-0.17816	0.010304	-0.00054417	1493.7899	0.69004	2736.9343	0.8016	1156983	-0.10387	7694.291	0.16848	509.6618	0.043268	459.1107	0.064417	0.010003	-0.0083691	0.6062	22928156	0.16391
012	2019-10-07t1042	1570463112.4	adult	113.8573	62.0002	-134.0011	2842.6924	-0.38235	556.5317	-0.27205	441.9947	-0.1348	0.010314	0.0094041	1334.9353	-0.01901	2124.491	-0.24532	1133098.625	-0.27861	10160.6357	1.2508	549.3268	0.73514	489.2529	0.6065	0.010019	0.0079045	1.1435	23740256	0.34811
012	2019-10-07t1442	1570477512.57	adult	117.8573	66.0002	-130.001	4078.0674	0.58106	675.2463	1.2397	555.0173	1.3762	0.010304	-0.00057228	1497.1965	0.76888	3064.0612	1.4085	1376152	1.2398	10941.5234	1.5483	581.9154	1.3007	513.7034	1.0485	0.010002	-0.0092604	1.5007	25308084	0.77196
012	2019-10-07t1842	1570491913.38	adult	121.8576	70.0005	-126.0008	1890.8235	-1.1225	459.2933	-1.5757	349.8958	-1.4876	0.010335	0.029429	1187.1981	-0.65287	1671.8281	-1.0191	933284	-1.5926	3679.3484	-1.7596	368.7042	-3.1608	358.7093	-2.3732	0.010006	-0.0054896	-1.5112	20045708	-0.911
012	2019-10-07t2242	1570506313.48	adult	125.8576	74.0005	-122.0008	4251.5801	0.72629	674.1594	1.2162	537.968	1.0841	0.010294	-0.010441	1536.136	1.0288	2774.7537	0.94071	1375285.25	1.225	6748.854	-0.39859	567.0014	0.81983	513.8765	0.91451	0.010003	-0.0079146	0.39384	24315854	0.35288
012	2019-10-08t0242	1570520713.33	adult	129.8576	78.0005	-118.0008	2282.3948	-0.81593	522.5563	-0.79379	435.5467	-0.37932	0.010294	-0.010384	1194.121	-0.56546	1817.9481	-0.74448	1066014.875	-0.78663	5663.2544	-0.88878	487.5938	-0.90182	443.1496	-0.70736	0.010006	-0.0049872	0.81256	25679616	0.7182
012	2019-10-08t0642	1570535113.03	adult	133.8575	82.0004	-114.0009	4158.9194	0.65916	677.5022	1.2569	561.4025	1.3612	0.010299	-0.0053701	1414.2883	0.52239	2636.7203	0.7302	1381427	1.2617	6769.3809	-0.40117	582.0011	0.97448	519.9886	0.92308	0.010002	-0.0098394	0.23485	25080174	0.49084
012	2019-10-08t1042	1570549513.59	adult	137.8576	86.0005	-110.0008	1947.6741	-1.0828	639.694	0.74581	570.227	1.4623	0.010345	0.039628	1125.4251	-0.84647	1562.6717	-1.1917	1298578.75	0.71235	5177.0435	-1.1033	527.3923	-0.2312	493.0657	0.26191	0.010004	-0.0071818	-0.51423	22088244	-0.43952
012	2019-10-08t1442	1570563914.9	adult	141.858	90.0009	-106.0004	2205.4475	-0.88252	464.9967	-1.6376	348.496	-1.7305	0.010314	0.0095856	1259.9153	-0.1659	1759.0676	-0.8329	946733.25	-1.6439	7779.4307	0.063135	448.7309	-1.9412	401.0487	-1.8744	0.010001	-0.010116	-0.35979	23016754	-0.19148
012	2019-10-08t1842	1570578314.51	adult	145.8579	94.0008	-102.0005	6592.3276	2.6108	667.2604	1.1135	506.8484	0.50595	0.010304	-0.00041919	1578.2823	1.4254	3500.6367	2.341	1359876.75	1.1142	10638.9648	1.3654	581.7636	0.76976	522.0189	0.79714	0.010012	0.00057422	0.24552	25566766	0.52833
012	2019-10-08t2242	1570592713.04	adult	149.8575	98.0004	-98.0009	2587.1821	-0.5837	570.9579	-0.22293	438.3122	-0.51631	0.010279	-0.025309	1451.5023	0.83562	2119.3728	-0.16359	1166467	-0.20317	5390.1943	-0.97543	483.1374	-1.3563	425.5736	-1.4659	0.01	-0.011032	0.3393	21353706	-0.71198
012	2019-10-09t0242	1570607113.72	adult	153.8577	102.0006	-94.0007	3726.0383	0.33434	723.5735	1.9015	595.9909	1.7594	0.010304	-0.00050555	1579.1781	1.5015	2749.6856	1.0029	1474642.75	1.9028	6921.688	-0.25552	558.6845	0.15863	514.9731	0.52224	0.010013	0.0012514	0.80276	25834130	0.55221
012	2019-10-09t0642	1570621514.05	adult	157.8578	106.0007	-90.0006	2997.2542	-0.25187	586.1503	-0.036183	475.3426	-0.044552	0.010294	-0.010478	1354.1276	0.42186	2257.7297	0.11452	1195746.5	-0.027583	8930.8857	0.70367	528.9995	-0.52548	480.7057	-0.33334	0.010016	0.0047997	-0.2493	25244914	0.36327
012	2019-10-09t1042	1570635914.27	adult	161.8578	110.0007	-86.0006	2330.1086	-0.79525	528.8271	-0.86862	431.0709	-0.74456	0.010324	0.019438	1297.6353	0.17571	1992.2094	-0.3615	1075634.375	-0.8834	8207.6143	0.41042	479.8024	-1.6056	426.9835	-1.6512	0.010021	0.009046	-0.39026	22073308	-0.52531
012	2019-10-09t1442	1570650315.1	adult	165.858	114.001	-82.0003	3116.8938	-0.14807	570.2153	-0.29455	462.7569	-0.31115	0.010309	0.004473	1282.3209	0.13402	2267.9484	0.16664	1161528.625	-0.29826	7349.4917	0.047133	551.5765	-0.19445	499.1545	-0.040095	0.010024	0.012449	0.1342	22175032	-0.49884
012	2019-10-09t1842	1570664714.7	adult	169.8579	118.0008	-78.0005	1794.1191	-1.2424	483.509	-1.5674	373.526	-1.713	0.010294	-0.010454	1167.9148	-0.39739	1589.7642	-1.0838	986358.3125	-1.5608	6573.7886	-0.28761	545.4652	-0.38941	496.5194	-0.17245	0.01002	0.0085713	-0.3801	22264254	-0.47474
012	2019-10-09t2242	1570679115.33	adult	173.8581	122.001	-74.0003	3403.6611	0.10034	631.0902	0.55704	517.1514	0.43956	0.010279	-0.025358	1453.0637	1.042	2223.9502	0.12061	1289317.25	0.58026	6130.3833	-0.47263	500.7028	-1.3547	451.3811	-1.3013	0.010014	0.0026233	-0.20334	24198968	0.021139
012	2019-10-10t0242	1570693514.15	adult	177.8578	126.0007	-70.0006	3222.5203	-0.042635	663.0903	1.0124	546.3073	0.85381	0.010314	0.0094271	1483.4305	1.22	2499.6727	0.65724	1350051.75	1.0037	8186.9458	0.57029	595.5859	0.4554	536.1371	0.60667	0.010021	0.0093533	0.38442	25971714	0.45429
012	2019-10-10t0642	1570707914.32	adult	181.8578	130.0007	-66.0006	2479.5918	-0.65884	592.4428	-0.032859	511.9921	0.28613	0.010284	-0.020463	1145.4364	-0.39184	1818.0931	-0.59391	1209768.25	-0.015331	6029.6475	-0.4707	591.1481	0.28441	538.1117	0.57692	0.010023	0.010824	-0.47304	22707182	-0.35934
012	2019-10-10t1042	1570722315.66	adult	185.8582	134.0011	-62.0002	3843.6912	0.50996	679.753	1.2364	597.4145	1.5854	0.010294	-0.010572	1247.9042	0.14313	2087.1283	-0.065728	1386696.125	1.2466	5257.9365	-0.8347	611.1039	0.58733	557.4863	0.95449	0.010016	0.0037657	0.25625	26418632	0.52721
012	2019-10-10t1442	1570736715.86	adult	189.8583	138.0012	-58.0001	2649.1665	-0.48495	676.8882	1.1889	595.1404	1.5234	0.01033	0.024299	1235.9247	0.12726	2088.6983	-0.030775	1376113.75	1.1649	7251.2539	0.20478	605.0518	0.39149	555.5261	0.83657	0.010017	0.0043067	-0.047999	26578112	0.55114
012	2019-10-10t1842	1570751114.97	adult	193.858	142.0009	-54.0004	3009.304	-0.15608	666.7249	1.0379	579.7179	1.256	0.010314	0.0092751	1271.3674	0.34002	2290.1982	0.37544	1357451.75	1.0286	4753.5532	-1.0447	622.2186	0.64221	573.6262	1.1931	0.010021	0.0088687	-0.49724	25705094	0.34061
012	2019-10-10t2242	1570765514.47	adult	197.8579	146.0008	-50.0005	2878.8147	-0.24246	589.8596	-0.090009	509.4807	0.11636	0.010319	0.014254	1150.4368	-0.18647	1882.9017	-0.33889	1200364.25	-0.10222	5475.6943	-0.64628	589.6846	-0.034834	526.7079	0.035529	0.010006	-0.006999	-0.29187	23397504	-0.18136
012	2019-10-11t0242	1570779914.74	adult	201.8579	150.0009	-46.0004	1780.0781	-1.17	516.9545	-1.1577	441.1071	-1.0042	0.010299	-0.0056933	1077.4373	-0.47782	1537.1638	-0.93357	1054070.25	-1.1531	5093.2759	-0.81983	603.191	0.15855	535.4008	0.18577	0.010004	-0.0087764	0.23496	21706432	-0.54567
012	2019-10-11t0642	1570794314.99	adult	205.858	154.0009	-42.0004	1872.1796	-1.0665	539.8126	-0.80556	467.1192	-0.60737	0.010324	0.019244	1114.407	-0.24452	1709.1888	-0.57046	1097978.875	-0.82042	5055.812	-0.81595	609.1993	0.21779	539.4248	0.23477	0.010011	-0.0020086	-0.028717	22576928	-0.33817
012	2019-10-11t1042	1570808715.31	adult	209.8581	158.001	-38.0003	2200.0864	-0.75096	587.0059	-0.08162	514.4741	0.15177	0.010324	0.019241	1058.9042	-0.44388	1900.8798	-0.168	1193970	-0.098204	5126.3525	-0.75595	635.7037	0.65718	552.4923	0.5041	0.010023	0.010506	0.49217	21690212	-0.5114
012	2019-10-11t1442	1570823116.16	adult	213.8583	162.0012	-34.0001	2838.6289	-0.14647	558.318	-0.47575	479.6483	-0.42121	0.01033	0.024232	1017.7055	-0.56902	2101.6132	0.26002	1135060.5	-0.49558	5305.6631	-0.63575	632.5629	0.57078	560.6741	0.67788	0.010004	-0.0092533	0.23421	21751940	-0.47487
012	2019-10-11t1842	1570837516.28	adult	217.8584	166.0013	-30	1727.1799	-1.1266	557.6776	-0.44601	487.2619	-0.29074	0.010299	-0.0057502	1096.1188	-0.12438	1486.0665	-0.83928	1137104.625	-0.44105	6255.7734	-0.089351	642.5292	0.7336	555.7462	0.55316	0.010018	0.0052705	0.10296	20972154	-0.61612
012	2019-10-11t2242	1570851915.85	adult	221.8583	170.0012	-26.0001	1813.1349	-1.0242	544.9642	-0.60358	501.1119	-0.052444	0.010319	0.014136	957.0013	-0.71865	1478.5039	-0.80543	1109002.25	-0.61497	4491.6621	-1.0303	613.2736	0.18203	546.9154	0.3317	0.010019	0.0055375	-0.018252	20322660	-0.73033
012	2019-10-12t0242	1570866315.24	adult	225.8581	174.001	-22.0003	1965.9606	-0.85564	547.978	-0.51755	494.9	-0.15011	0.010284	-0.020774	969.3973	-0.59076	1639.0385	-0.44679	1118971.125	-0.4999	5943.2607	-0.19027	643.4511	0.71919	550.3111	0.40662	0.01	-0.012875	0.39567	19302890	-0.922
012	2019-10-12t0642	1570880715.44	adult	229.8581	178.001	-18.0003	1544.21	-1.2388	546.4812	-0.50084	488.9675	-0.24517	0.010309	0.0040381	989.7091	-0.42344	1322.5599	-1.0156	1113182.25	-0.50405	3796.458	-1.3723	645.0895	0.73959	550.446	0.40473	0.010003	-0.009828	0.14592	20635768	-0.62148
012	2019-10-12t1042	1570895116.61	adult	233.8585	182.0014	-13.9999	1437.1085	-1.3273	527.7242	-0.75823	486.8103	-0.2755	0.010309	0.003988	801.3474	-1.284	1147.2193	-1.3225	1074974.125	-0.76118	4448.4409	-0.97262	654.0321	0.89535	560.0916	0.63348	0.010005	-0.0084555	0.11229	20134378	-0.70618
012	2019-10-12t1442	1570909516.34	adult	237.8584	186.0013	-10	1697.6936	-1.0466	540.116	-0.52056	494.5433	-0.1288	0.010304	-0.0010424	872.0759	-0.87079	1205.5435	-1.166	1100756.5	-0.51945	5412.4668	-0.37582	654.6986	0.90263	558.254	0.58822	0.010012	-0.0010021	0.32876	20074368	-0.6986
012	2019-10-12t1842	1570923915.85	adult	241.8583	190.0012	-6.0001	1257.4564	-1.4857	531.259	-0.62317	492.3108	-0.15867	0.010309	0.0038962	849.9943	-0.91745	1037.9932	-1.4736	1082174.5	-0.62622	4412.2695	-0.93547	658.272	0.96519	561.8714	0.67712	0.010011	-0.0021178	0.23556	20317566	-0.62751
012	2019-10-12t2242	1570938316.25	adult	245.8584	194.0013	-2	1210.1927	-1.5281	515.3596	-0.84493	482.2626	-0.33352	0.010294	-0.011081	788.8751	-1.1654	1064.5281	-1.3838	1051333.5	-0.83522	5474.2778	-0.25574	646.7164	0.75165	553.2434	0.46902	0.010011	-0.0030162	0.29758	19704156	-0.73546
012	2019-10-13t0242	1570952716.44	dead	249.8584	198.0013	2	1555.1013	-1.14	527.8234	-0.59737	486.038	-0.25388	0.010309	0.0038122	859.092	-0.73908	1208.3713	-1.0371	1075176.25	-0.60042	4226.585	-0.99106	660.1392	0.99884	559.3672	0.62284	0.010029	0.01559	0.511	19680730	-0.72005
013	2019-10-02t1459	1570046545.59	egg	-1.857	-53.7141	-325.7157
013	2019-10-02t1842	1570059915.79	larva	1.857	-50.0002	-322.0017
013	2019-10-02t2242	1570074315.71	larva	5.857	-46.0002	-318.0018
013	2019-10-03t0242	1570088715.98	larva	9.857	-42.0001	-314.0017
013	2019-10-03t0642	1570103115.84	larva	13.857	-38.0002	-310.0017
013	2019-10-03t1042	1570117515.66	larva	17.8569	-34.0002	-306.0018
013	2019-10-03t1442	1570131915.91	larva	21.857	-30.0001	-302.0017
013	2019-10-03t1842	1570146316.85	larva	25.8573	-25.9999	-298.0015
013	2019-10-03t2242	1570160716.2	larva	29.8571	-22.0001	-294.0016
013	2019-10-04t0242	1570175116.11	larva	33.8571	-18.0001	-290.0017
013	2019-10-04t0642	1570189516.69	larva	37.8572	-13.9999	-286.0015
013	2019-10-04t1042	1570203916.36	larva	41.8571	-10	-282.0016
013	2019-10-04t1442	1570218316.9	larva	45.8573	-5.9999	-278.0014	1936.9369	-0.70994	401.9796	-0.67248	279.922	-0.83785	0.010284	-0.020305	1183.8886	0.15113	1640.9354	-0.62338	820842.375	-0.66326	5611.8071	0.26888	465.927	0.52766	379.7915	0.30817	0.010007	-0.0097887	0.099732	14433954	0.49813
013	2019-10-04t1842	1570232716.52	larva	49.8572	-2	-274.0015	3496.3882	0.33095	577.2125	1.2425	447.6281	1.0923	0.010309	0.0045358	1434.8086	1.3565	2693.365	0.97844	1175781.75	1.2396	6733.8037	0.9165	528.5441	1.3383	462.7084	1.4411	0.010028	0.011944	0.012297	18552956	1.802
013	2019-10-04t2242	1570247116.26	adult	53.8571	2	-270.0016	2313.8345	-0.50522	429.9957	-0.57235	334.733	-0.3587	0.010294	-0.010424	1207.0083	0.060994	1871.2286	-0.33791	877191.25	-0.56722	5309.4302	-0.060321	370.9578	-0.85624	316.0621	-0.81305	0.010007	-0.0084807	0.15965	16162631	0.56857
013	2019-10-05t0242	1570261516.41	adult	57.8571	6	-266.0016	1211.6989	-1.3013	371.1077	-1.3761	271.1797	-1.2327	0.010299	-0.005475	928.0878	-1.4553	1112.3251	-1.5715	756688.5625	-1.3738	4723.207	-0.49188	346.6729	-1.2881	291.0872	-1.3133	0.010017	0.0024823	-0.32433	14846615	-0.21553
013	2019-10-05t0642	1570275917.01	adult	61.8573	10.0002	-262.0014	2508.4336	-0.42002	453.3085	-0.52121	322.3875	-0.69492	0.010304	-0.00051996	1392.721	0.79869	2194.9708	0.10538	923842.75	-0.52096	5428.9536	-0.12247	399.4169	-0.60995	330.8365	-0.8184	0.01001	-0.0041214	0.64974	16598967	0.16797
013	2019-10-05t1042	1570290317.52	adult	65.8575	14.0003	-258.0013	2570.9265	-0.40041	447.9142	-0.69664	317.39	-0.85318	0.010309	0.0044401	1316.4938	0.31993	2224.0708	0.12016	912401.125	-0.699	3587.4106	-1.298	382.5448	-0.9547	340.8641	-0.77961	0.010016	0.0027211	-1.6314	17491862	0.22845
013	2019-10-05t1442	1570304717.49	adult	69.8574	18.0003	-254.0013	3011.5115	-0.10786	487.1795	-0.33692	331.7859	-0.76732	0.010319	0.014398	1523.9226	1.2407	2094.2525	-0.12015	991410.375	-0.34521	5331.4863	-0.3126	346.112	-1.6405	304.3735	-1.5181	0.010015	0.0014484	-1.0235	18973860	0.50254
013	2019-10-05t1842	1570319116.4	adult	73.8571	22	-250.0016	4261.7393	0.77957	700.9685	2.1423	535.9388	1.7652	0.010289	-0.015508	1766.587	2.3119	2598.6045	0.66551	1430676.75	2.1553	6954.5757	0.57225	510.6631	0.96306	464.0796	1.0882	0.010004	-0.0091066	0.28804	20317242	0.72261
013	2019-10-05t2242	1570333516.78	adult	77.8572	26.0001	-246.0015	2132.5015	-0.79707	477.2932	-0.67466	319.6022	-1.1205	0.010299	-0.0055852	1372.9693	0.32513	1935.8935	-0.44495	973200.875	-0.67146	10720.2246	2.6573	522.1491	1.1302	475.9773	1.2268	0.010018	0.0056561	0.91924	24914346	2.0721
013	2019-10-06t0246	1570348209.93	adult	81.9387	30.0815	-241.92	2559.1028	-0.51079	608.7399	0.828	504.686	1.2154	0.010279	-0.025474	1323.6912	0.0063132	1964.3708	-0.4356	1243655.625	0.8468	9074.1777	1.6117	547.9426	1.5581	499.7826	1.5892	0.010011	-0.00095682	0.60535	25944534	2.1544
013	2019-10-06t0646	1570362563.66	adult	85.9258	34.0687	-237.9329	1970.3811	-0.97441	491.893	-0.70809	362.8082	-0.74593	0.010304	-0.00065034	1215.7469	-0.56578	1667.8676	-0.9586	1002477.875	-0.70768	8024.9043	0.9132	474.9128	0.14296	418.6984	-0.021137	0.010011	-0.00065591	0.63601	23767488	1.1877
013	2019-10-06t1045	1570376913.22	adult	89.9118	38.0547	-233.9469	2738.325	-0.42014	569.4628	0.17234	408.7023	-0.21573	0.010319	0.014336	1579.1339	1.0915	2213.7896	-0.078827	1158856.75	0.16233	5357.5601	-0.62976	433.971	-0.75751	395.1076	-0.60448	0.010005	-0.0066615	0.49525	22382488	0.55169
013	2019-10-06t1443	1570391182.48	adult	93.8755	42.0184	-229.9832	3777.3076	0.34625	673.792	1.408	529.0956	1.3309	0.010279	-0.025422	1514.4302	0.76446	2103.7552	-0.27819	1376557	1.429	5277.5435	-0.74478	474.3877	-0.12633	441.2221	0.16144	0.010006	-0.0056749	-0.056733	27262112	1.999
013	2019-10-06t1842	1570405517.63	adult	97.8575	46.0003	-226.0012	2848.0798	-0.36518	641.2866	0.94643	487.9432	0.70918	0.010309	0.0044506	1618.8178	1.2348	2181.0417	-0.15952	1306300.75	0.94276	4999.4302	-0.95091	558.595	1.3787	518.3376	1.5789	0.010012	0.00077408	-0.64507	27952096	2.0781
013	2019-10-06t2242	1570419917.26	adult	101.8574	50.0002	-222.0013	4778.9858	1.0927	757.8555	2.3701	575.8318	1.8374	0.010324	0.019451	1688.54	1.5557	3361.2751	1.8376	1541478	2.3514	5012.7212	-1	582.4003	1.7294	534.6187	1.8124	0.010005	-0.0060135	0.095272	27998894	1.9667
013	2019-10-07t0242	1570434317.03	adult	105.8573	54.0002	-218.0014	2792.7495	-0.42069	664.4565	1.155	544.5902	1.3567	0.010299	-0.0054981	1394.632	0.21098	2001.3863	-0.47038	1354826.875	1.1592	5595.1763	-0.76936	577.9781	1.5279	538.7682	1.8094	0.010005	-0.0064104	-0.35728	28769440	2.1026
013	2019-10-07t0642	1570448717.26	adult	109.8574	58.0002	-214.0013	5225.9023	1.4488	658.611	1.0541	482.995	0.46873	0.010299	-0.0055224	1764.8918	1.9443	2627.0846	0.61221	1342907.75	1.0584	5225.9023	-0.98781	564.1602	1.1403	517.4435	1.2827	0.010014	0.0024443	-0.24698	28394744	1.8882
013	2019-10-07t1042	1570463117.1	adult	113.8573	62.0002	-210.0014	2960.6841	-0.29102	641.1917	0.81315	531.6206	1.0895	0.010335	0.029405	1317.3588	-0.10069	2011.6829	-0.44127	1302901.375	0.78914	5907.6421	-0.7075	540.2971	0.55209	506.6443	0.97419	0.010012	0.0010287	-0.54818	28492564	1.8355
013	2019-10-07t1442	1570477517.41	adult	117.8574	66.0003	-206.0013	4442.2236	0.86452	710.2271	1.6913	548.2661	1.2835	0.01033	0.024393	1661.2274	1.5355	3149.867	1.5586	1443891.75	1.6687	6020.2383	-0.68637	564.9209	0.95404	510.747	0.98527	0.010009	-0.0027722	-0.21671	27713888	1.5194
013	2019-10-07t1842	1570491918.18	adult	121.8576	70.0005	-202.0011	5190.4189	1.4556	736.7332	2.0338	559.9974	1.4166	0.010314	0.0094274	1772.0326	2.0985	2713.0244	0.81283	1499988.75	2.0243	7686.0039	0.039525	569.6665	0.9603	507.382	0.84147	0.010001	-0.0099052	0.18627	27169104	1.2857
013	2019-10-07t2242	1570506318.33	adult	125.8577	74.0005	-198.001	2548.5464	-0.6075	594.4681	0.17038	442.2033	-0.24928	0.010294	-0.010441	1329.4002	0.04867	1862.344	-0.6743	1212715	0.17833	6616.3765	-0.45758	482.9813	-0.91042	438.1396	-0.73871	0.010015	0.0039749	-0.88969	26040904	0.8807
013	2019-10-08t0242	1570520718.13	adult	129.8576	78.0005	-194.0011	4628.207	1.0248	707.864	1.6603	527.0828	0.90434	0.010299	-0.005411	1697.0258	1.8387	3380.4738	2.0386	1443334.75	1.665	8034.6167	0.16193	542.9418	0.24199	498.3622	0.50817	0.010012	0.00026362	-0.63057	27820338	1.3675
013	2019-10-08t0642	1570535117.77	adult	133.8575	82.0004	-190.0012	2142.3613	-0.92692	541.0351	-0.56696	419.4049	-0.64346	0.010299	-0.0053701	1277.8685	-0.13514	1844.038	-0.69061	1103170.5	-0.56313	6331.5024	-0.59494	508.4107	-0.55144	473.9753	-0.098282	0.010019	0.0078862	-0.9929	25472900	0.60886
013	2019-10-08t1042	1570549518.38	adult	137.8577	86.0006	-186.001	4979.5942	1.31	691.5881	1.4457	531.9623	0.91871	0.010345	0.039628	1458.1022	0.76892	3571.9846	2.4309	1403923.75	1.4096	9793.2686	0.94401	586.2859	0.99387	525.4553	0.98658	0.010002	-0.0097131	-0.67078	29895304	1.884
013	2019-10-08t1442	1570563919.78	adult	141.8581	90.0009	-182.0006	4190.7617	0.6915	669.1771	1.1413	506.2278	0.52457	0.010309	0.0045975	1626.5601	1.6257	2359.1931	0.25451	1363113.75	1.1374	5083.6787	-1.1384	586.863	0.94011	541.519	1.2925	0.010003	-0.0088808	-0.99353	29335522	1.6699
013	2019-10-08t1842	1570578319.34	adult	145.858	94.0008	-178.0008	4055.4885	0.58852	627.2994	0.56452	482.9427	0.16168	0.010294	-0.010371	1597.5651	1.5201	2518.5573	0.55408	1279690.875	0.57353	9639.5098	0.91673	575.9263	0.64776	516.4484	0.67059	0.010004	-0.0071723	-0.76517	30741220	2.0361
013	2019-10-08t2242	1570592717.77	adult	149.8575	98.0004	-174.0012	2636.4612	-0.54418	538.4263	-0.67415	412.1461	-0.89639	0.010309	0.0045168	1317.6575	0.17561	2067.1764	-0.25893	1096774.25	-0.67767	5994.5088	-0.7018	476.0384	-1.5048	426.4855	-1.4451	0.010009	-0.0021002	-1.1228	28392834	1.3145
013	2019-10-09t0242	1570607118.54	adult	153.8577	102.0006	-170.001	2273.3955	-0.83792	644.8915	0.79921	562.3071	1.2653	0.010294	-0.010457	1212.5433	-0.3125	1750.5787	-0.82945	1315578.75	0.80888	10142.8359	1.2172	584.5231	0.69807	532.166	0.91853	0.010006	-0.0050547	-0.92286	29908292	1.7087
013	2019-10-09t0642	1570621518.92	adult	157.8578	106.0007	-166.0009	4674.832	1.111	691.228	1.4507	547.558	1.0258	0.010299	-0.0055046	1513.8049	1.2139	2661.5151	0.85861	1409414	1.4566	6476.1562	-0.43047	570.7468	0.34241	526.7153	0.73336	0.010007	-0.0046116	-0.97839	29658286	1.5951
013	2019-10-09t1042	1570635919.09	adult	161.8579	110.0007	-162.0008	3455.9683	0.12601	599.1437	0.1355	480.5403	-0.0038071	0.010335	0.029448	1354.0517	0.45578	2543.7239	0.66041	1217460.125	0.11085	10398.4287	1.4347	569.1364	0.23789	512.9755	0.35001	0.010019	0.0072562	-0.52443	28971316	1.3624
013	2019-10-09t1442	1570650319.97	adult	165.8581	114.001	-158.0006	3201.199	-0.07858	677.3773	1.2478	583.586	1.5152	0.010294	-0.010462	1237.7238	-0.08714	1949.7463	-0.4261	1381849.75	1.2585	6992.8262	-0.12185	563.7847	0.054929	513.3818	0.29164	0.010006	-0.0057004	-1.0102	28341458	1.1519
013	2019-10-09t1842	1570664719.51	adult	169.858	118.0009	-154.0007	1672.6194	-1.3432	512.3213	-1.1502	414.2951	-1.0917	0.010304	-0.00050227	1217.566	-0.15194	1510.1423	-1.2327	1044110.75	-1.1503	8379.2812	0.58025	510.2666	-1.1003	462.5387	-0.96589	0.010013	0.0014829	-1.1263	28129466	1.0591
013	2019-10-09t2242	1570679120.18	adult	173.8582	122.0011	-150.0005	4107.9087	0.6886	678.0651	1.2404	543.3417	0.84161	0.010309	0.0044681	1430.3704	0.93037	2263.7346	0.1951	1381218.5	1.2365	4734.6211	-1.1533	541.5427	-0.53939	505.7223	-0.030512	0.010006	-0.0058928	-1.0306	29063512	1.2634
013	2019-10-10t0242	1570693519.07	adult	177.8579	126.0007	-146.0008	3358.9089	0.071939	614.4714	0.30234	494.8158	0.057979	0.010294	-0.010496	1328.6799	0.46366	2170.4975	0.041249	1253521.75	0.31172	7997.7075	0.47676	600.3114	0.54865	546.6237	0.85221	0.010013	0.00077508	-0.96865	29677594	1.3785
013	2019-10-10t0642	1570707919.15	adult	181.8579	130.0008	-142.0008	3044.5227	-0.18183	619.0427	0.35687	510.3812	0.26107	0.010309	0.004404	1278.2255	0.2527	1853.6724	-0.52748	1260990	0.35296	6854.5933	-0.058064	582.4849	0.11541	535.541	0.51668	0.010017	0.0046434	-1.2435	31343510	1.7455
013	2019-10-10t1042	1570722320.58	adult	185.8583	134.0012	-138.0004	3826.9023	0.49571	615.5947	0.29468	484.5286	-0.18119	0.010294	-0.010572	1436.9596	1.0542	2742.3862	1.1539	1255813.25	0.30405	9218.2012	1.1671	566.9295	-0.26466	519.2955	0.059732	0.010019	0.0070097	-0.9649	28631642	1.0549
013	2019-10-10t1442	1570736720.77	adult	189.8584	138.0012	-134.0004	3245.9907	0.023964	659.2526	0.92986	533.3851	0.55156	0.010294	-0.010617	1503.7558	1.4105	2160.5821	0.10258	1344875.375	0.93978	8529.0898	0.85608	597.4348	0.24611	535.4635	0.36669	0.0099998	-0.012504	-0.79717	29454134	1.2231
013	2019-10-10t1842	1570751119.75	adult	193.8581	142.0009	-130.0006	3111.884	-0.068094	602.3306	0.090493	476.2541	-0.38284	0.010279	-0.025538	1330.9481	0.62399	2347.35	0.48116	1230561.5	0.11276	7658.6025	0.44906	624.9498	0.69376	568.8906	1.0823	0.010012	-0.00064811	-0.94457	29712614	1.2589
013	2019-10-10t2242	1570765519.37	adult	197.858	146.0008	-126.0008	2355.03	-0.69483	545.6718	-0.74137	395.5274	-1.7012	0.010294	-0.010661	1330.1753	0.66651	1957.9546	-0.20034	1113170.375	-0.73271	5923.3057	-0.41415	567.1638	-0.45519	518.5344	-0.15556	0.010016	0.0030298	-0.88081	28030936	0.86086
013	2019-10-11t0242	1570779919.62	adult	201.858	150.0009	-122.0007	5621.3262	2.1746	669.415	1.0953	513.6479	0.16149	0.010294	-0.010667	1625.542	2.1142	2639.5726	1.0996	1365606.5	1.1052	5948.0371	-0.37256	608.411	0.25501	561.7712	0.80192	0.010001	-0.011865	-0.96321	30418118	1.3798
013	2019-10-11t0642	1570794319.87	adult	205.8581	154.001	-118.0006	3886.8811	0.70477	693.7487	1.4776	564.5837	0.97209	0.010299	-0.0056962	1550.1625	1.8114	2558.66	0.99744	1414553.5	1.4827	9242.4414	1.3963	645.7141	0.88717	585.9821	1.3235	0.010005	-0.0078057	-0.70381	32334132	1.7845
013	2019-10-11t1042	1570808720.19	adult	209.8582	158.0011	-114.0005	3105.3757	0.053727	676.1206	1.2472	557.9808	0.86385	0.010299	-0.0056987	1454.6034	1.4216	2081.8165	0.16684	1378609.875	1.2522	9706.5098	1.6899	676.7129	1.4049	619.7785	2.0816	0.010015	0.0024156	-0.68905	36148648	2.5925
013	2019-10-11t1442	1570823121.1	adult	213.8584	162.0013	-110.0003	4219.3081	1.0983	690.9005	1.5188	565.7427	1.0058	0.010289	-0.015652	1549.2047	1.9442	2487.2071	0.97893	1410127.875	1.534	5476.0049	-0.54375	658.9813	1.0515	604.3076	1.7054	0.010006	-0.0073567	-0.77908	33654836	2.0588
013	2019-10-11t1842	1570837521.18	adult	217.8585	166.0013	-106.0002	2412.2529	-0.49848	696.3434	1.6627	610.9657	1.7876	0.010299	-0.0057502	1209.9541	0.41734	1834.4072	-0.18257	1419844.25	1.6678	5944.3354	-0.25954	615.7562	0.24657	578.1273	1.0829	0.010004	-0.0093273	-1.052	32622764	1.8504
013	2019-10-11t2242	1570851920.82	adult	221.8584	170.0012	-102.0003	5739.0576	2.6372	684.4518	1.5396	528.4025	0.41191	0.010309	0.0041554	1589.4327	2.3114	3022.7646	2.1389	1394228.25	1.5343	5739.0576	-0.34034	617.5205	0.25924	560.1332	0.64605	0.010018	0.0050071	-0.88219	31251478	1.5709
013	2019-10-12t0242	1570866320.12	adult	225.8582	174.001	-98.0005	2713.0293	-0.14495	642.3841	0.9493	544.9979	0.71335	0.010324	0.019071	1227.456	0.65712	1937.0732	0.12976	1306609.25	0.92999	6443.4653	0.090221	638.7261	0.63325	587.283	1.2899	0.010001	-0.012609	-1.1971	31934392	1.7291
013	2019-10-12t0642	1570880720.4	adult	229.8583	178.0011	-94.0005	4565.7026	1.698	599.5652	0.33337	498.3575	-0.081243	0.010294	-0.010896	1199.8616	0.60319	1991.0993	0.29842	1223113.125	0.34323	8161.9053	1.1128	615.6454	0.20348	558.5167	0.59837	0.010011	-0.0023163	-1.1395	32593502	1.8825
013	2019-10-12t1042	1570895121.56	adult	233.8586	182.0014	-90.0001	5252.0405	2.467	687.5219	1.7825	545.9194	0.77009	0.010294	-0.010946	1580.7644	2.5651	2930.4261	2.2428	1402544.75	1.7933	7184.8628	0.6107	657.5913	0.96025	595.7803	1.4934	0.01001	-0.0036572	-0.65068	33307658	2.0488
013	2019-10-12t1442	1570909521.3	adult	237.8585	186.0014	-86.0002	4435.1948	1.7441	649.8679	1.246	518.1317	0.29431	0.010319	0.013921	1514.5358	2.3385	2625.061	1.7245	1322481.25	1.231	8171.3564	1.2487	602.402	-0.053091	549.6538	0.38002	0.01001	-0.0037385	-1.0501	30572504	1.496
013	2019-10-12t1842	1570923920.79	adult	241.8584	190.0012	-82.0004	4275.8696	1.6734	681.9467	1.8341	564.1658	1.1495	0.010314	0.0088841	1349.1052	1.6056	2444.5884	1.4471	1388443.5	1.8233	9866.5869	2.3367	629.9684	0.44652	576.5096	1.0333	0.01001	-0.003744	-0.96678	31782536	1.7697
013	2019-10-12t2242	1570938321.26	adult	245.8585	194.0014	-78.0002	2052.7056	-0.6212	622.8127	0.9316	559.8329	1.1011	0.010294	-0.011081	998.1083	-0.09443	1386.0302	-0.7022	1270538	0.94227	4818.9814	-0.65673	617.1699	0.20845	570.2993	0.8863	0.010016	0.002934	-1.0538	30376486	1.4977
013	2019-10-13t0242	1570952721.48	adult	249.8586	198.0014	-74.0002
013	2019-10-13t0642	1570967120.85	adult	253.8584	202.0012	-70.0003
013	2019-10-13t1042	1570981521.62	adult	257.8586	206.0015	-66.0001
013	2019-10-13t1442	1570995921.17	adult	261.8585	210.0013	-62.0002
013	2019-10-13t1842	1571010321.58	adult	265.8586	214.0014	-58.0001
013	2019-10-13t2242	1571024721.04	adult	269.8584	218.0013	-54.0003
013	2019-10-14t0242	1571039120.82	adult	273.8584	222.0012	-50.0003
013	2019-10-14t0642	1571053521.69	adult	277.8586	226.0015	-46.0001
013	2019-10-14t1042	1571067921.32	adult	281.8585	230.0014	-42.0002
013	2019-10-14t1442	1571082322.27	adult	285.8588	234.0016	-37.9999
013	2019-10-14t1859	1571097737.12	adult	290.1407	238.2835	-33.718
013	2019-10-14t2242	1571111124.44	adult	293.8594	242.0022	-29.9993
013	2019-10-15t0242	1571125522.34	adult	297.8588	246.0017	-25.9999
013	2019-10-15t0642	1571139922.58	adult	301.8589	250.0017	-21.9999
013	2019-10-15t1042	1571154322.92	adult	305.859	254.0018	-17.9998
013	2019-10-15t1442	1571168724.08	adult	309.8593	258.0021	-13.9994
013	2019-10-15t1842	1571183123.21	adult	313.859	262.0019	-9.9997
013	2019-10-15t2242	1571197522.76	adult	317.8589	266.0018	-5.9998
013	2019-10-16t0242	1571211921.98	adult	321.8587	270.0016	-2
013	2019-10-16t0642	1571226322.16	dead	325.8587	274.0016	2
014	2019-10-02t1459	1570046550.11	egg	-1.857	-49.7143	-293.8572
014	2019-10-02t1842	1570059920.44	larva	1.857	-46.0003	-290.1432
014	2019-10-02t2242	1570074320.33	larva	5.857	-42.0003	-286.1432
014	2019-10-03t0242	1570088720.7	larva	9.8571	-38.0002	-282.1431
014	2019-10-03t0642	1570103120.43	larva	13.857	-34.0003	-278.1432
014	2019-10-03t1042	1570117520.27	larva	17.8569	-30.0003	-274.1432
014	2019-10-03t1442	1570131920.57	larva	21.857	-26.0002	-270.1431
014	2019-10-03t1842	1570146321.54	larva	25.8573	-22	-266.1429
014	2019-10-03t2242	1570160720.87	larva	29.8571	-18.0002	-262.1431
014	2019-10-04t0242	1570175120.78	larva	33.8571	-14.0002	-258.1431
014	2019-10-04t0642	1570189521.33	larva	37.8572	-10	-254.1429
014	2019-10-04t1042	1570203920.97	larva	41.8571	-6.0001	-250.143
014	2019-10-04t1442	1570218321.61	larva	45.8573	-2	-246.1428	5870.8447	1.9599	631.0847	1.9587	497.4837	1.7593	0.010294	-0.010373	1408.2532	1.3423	3086.662	1.6136	1287412.75	1.9662	5870.8447	0.43642	565.463	1.8259	506.5658	2.1183	0.010029	0.012636	-0.53875	15674068	0.99055
014	2019-10-04t1842	1570232721.25	adult	49.8572	2	-242.1429	5850.0615	1.944	617.4011	1.7076	457.6512	1.2133	0.010284	-0.020331	1508.0429	1.7396	3575.0928	2.352	1260733.125	1.722	6784.8599	0.94909	503.2896	0.99879	437.8834	1.078	0.010001	-0.015016	1.2787	16103756	0.84639
014	2019-10-04t2242	1570247120.93	adult	53.8571	5.9999	-238.143	2107.5686	-0.64795	447.9352	-0.3632	353.6314	-0.12816	0.010279	-0.025315	1033.9919	-0.83087	1729.415	-0.5603	915131.625	-0.35016	6764.0181	0.85551	456.8605	0.33519	417.7832	0.71269	0.010009	-0.0062687	-0.30544	16066870	0.53184
014	2019-10-05t0242	1570261521.1	adult	57.8572	9.9999	-234.143	3892.7375	0.57203	588.6525	1.1791	464.5895	1.1522	0.010289	-0.015417	1409.0005	0.9885	2496.3827	0.61324	1201439.75	1.1897	5474.4897	-0.025747	488.6459	0.7465	435.5992	0.91119	0.01001	-0.0049116	-0.26938	18794298	1.2742
014	2019-10-05t0642	1570275921.7	adult	61.8573	14.0001	-230.1428	3054.1694	-0.034953	492.6356	-0.055838	348.1265	-0.37412	0.010289	-0.01544	1424.6769	0.95884	2240.9544	0.17844	1005469.25	-0.046954	4895.6421	-0.44841	412.2993	-0.41886	361.591	-0.33203	0.010001	-0.013231	-0.57879	16655242	0.18888
014	2019-10-05t1042	1570290322.25	adult	65.8575	18.0002	-226.1427	3500.8062	0.26226	578.0444	0.85481	439.7962	0.68895	0.010299	-0.0055214	1396.1213	0.71369	2517.5642	0.58971	1178632.625	0.8586	6310.7104	0.34106	421.9103	-0.34905	382.459	-0.10293	0.010013	-0.00041954	-0.68503	18455202	0.58079
014	2019-10-05t1442	1570304722.21	adult	69.8575	22.0002	-222.1427	3718.4639	0.40103	492.9604	-0.26748	336.6551	-0.70531	0.010299	-0.0055443	1435.9278	0.81103	2708.5515	0.86953	1005146.25	-0.26424	4726.6987	-0.67099	447.0731	-0.026024	407.1967	0.20487	0.010014	0.0013016	-0.45285	18258912	0.24511
014	2019-10-05t1842	1570319121.09	adult	73.8572	25.9999	-218.143	5558.6846	1.7226	632.9764	1.3193	448.0113	0.63278	0.010294	-0.010539	1469.1968	0.87689	3813.9856	2.6375	1291272	1.3273	8750.5566	1.6198	526.536	1.2273	475.3899	1.2836	0.010021	0.0078656	-0.66005	22857454	1.6224
014	2019-10-05t2242	1570333521.63	adult	77.8573	30.0001	-214.1428	3352.1628	0.098367	491.4322	-0.50223	335.655	-0.91144	0.010299	-0.0055852	1463.0352	0.75508	2630.6153	0.68995	1002030.1875	-0.49893	7018.917	0.53402	405.4403	-0.89412	347.9886	-1.055	0.010009	-0.0029981	-0.86566	19929418	0.33691
014	2019-10-06t0246	1570348215.22	adult	81.9389	34.0816	-210.0613	2308.7334	-0.69625	580.9753	0.48697	442.8119	0.40019	0.010309	0.0043521	1341.5122	0.090528	1815.1048	-0.68093	1183446.75	0.4839	5053.5918	-0.65229	437.3708	-0.43653	384.3941	-0.53315	0.010003	-0.0084704	-1.2976	21511644	0.64017
014	2019-10-06t0646	1570362568.96	adult	85.926	38.0688	-206.0741	2412.4949	-0.64472	479.5297	-0.86084	335.6719	-1.1068	0.010304	-0.00065034	1289.7869	-0.21903	2029.0089	-0.36244	977281.5	-0.86043	2524.7771	-2.1085	362.6515	-1.9413	329.1382	-1.7116	0.010006	-0.005865	-1.3551	20804592	0.19311
014	2019-10-06t1045	1570376918.66	adult	89.9121	42.0548	-202.0881	5349.1094	1.5362	680.4424	1.5516	494.2979	0.93096	0.010314	0.0093427	1676.1559	1.5431	3525.7655	2.0978	1385380.75	1.5437	10556.0654	2.1389	551.2657	1.4637	502.5616	1.4666	0.01002	0.0083621	-0.57081	24923272	1.3923
014	2019-10-06t1443	1570391187.56	adult	93.8756	46.0184	-198.1245	2195.136	-0.84449	493.5241	-0.84525	343.3369	-1.1724	0.010309	0.0044034	1357.8381	0.038909	1884.8471	-0.64364	1005308.625	-0.84785	3965.4783	-1.4227	483.8389	0.055599	463.0443	0.59007	0.010014	0.0027009	-1.3914	23240234	0.68442
014	2019-10-06t1842	1570405522.44	adult	97.8575	50.0003	-194.1426	2306.5312	-0.77454	583.5649	0.22128	431.2934	-0.05738	0.01033	0.024432	1468.058	0.53828	1965.4196	-0.52222	1186387.5	0.20363	3304.1646	-1.8025	462.9809	-0.48799	417.3163	-0.4402	0.01001	-0.00071905	-1.4945	23818516	0.74065
014	2019-10-06t2242	1570419922.05	adult	101.8574	54.0002	-190.1427	4770.3506	1.0861	556.4053	-0.17218	382.4798	-0.78555	0.010294	-0.010463	1531.9208	0.83317	2881.0144	1.023	1135066.875	-0.16493	4770.3506	-1.1187	467.935	-0.53236	443.814	-0.031776	0.010017	0.0059966	-1.3115	23917092	0.65782
014	2019-10-07t0242	1570434321.84	adult	105.8574	58.0001	-186.1428	4499.6499	0.88306	711.0085	1.7452	516.2867	0.97208	0.010289	-0.01544	1804.0277	2.1004	3234.0231	1.638	1451168.5	1.7585	4499.6499	-1.2932	492.794	-0.17255	465.2963	0.29525	0.01001	-0.0013167	-1.3577	26830664	1.4861
014	2019-10-07t0642	1570448722	adult	109.8574	62.0002	-182.1427	3148.5837	-0.14836	528.8102	-0.59987	344.4147	-1.4181	0.010304	-0.00054417	1582.0682	1.0985	2290.1835	0.031347	1077715.25	-0.59939	7448.5542	0.05337	460.945	-0.93738	429.6191	-0.5515	0.010014	0.0031699	-1.9142	25545572	0.98948
014	2019-10-07t1042	1570463121.89	adult	113.8574	66.0001	-178.1428	5308.7427	1.5265	656.9204	1.0148	470.6361	0.25645	0.010279	-0.02541	1525.7913	0.86789	3547.4966	2.2265	1342088.375	1.0355	5308.7427	-0.98327	456.3644	-1.1493	427.8136	-0.69245	0.010015	0.0033063	-1.3489	24060902	0.44846
014	2019-10-07t1442	1570477522.19	adult	117.8575	70.0002	-174.1427	2059.8674	-0.9899	509.2315	-0.90318	369.826	-1.1668	0.010289	-0.015492	1345.7382	0.061051	1815.106	-0.77556	1039341.5	-0.89291	4783.0737	-1.2481	461.1469	-1.1626	432.6297	-0.68562	0.010011	-0.00045743	-1.5114	25013068	0.68031
014	2019-10-07t1842	1570491922.96	adult	121.8577	74.0004	-170.1425	3944.8464	0.48243	761.1296	2.3513	596.1414	1.9162	0.010299	-0.0055221	1657.4021	1.5593	2175.0647	-0.13369	1551943.375	2.3559	5856.8022	-0.78184	553.9746	0.63851	505.4247	0.79915	0.010006	-0.0050581	-0.75308	27182980	1.29
014	2019-10-07t2242	1570506323.13	adult	125.8577	78.0005	-166.1424	2596.0901	-0.57027	537.1973	-0.5812	369.6278	-1.2598	0.01033	0.024476	1558.8356	1.1364	2231.0657	-0.021644	1092122	-0.59805	4453.9937	-1.4204	425.972	-2.0844	389.547	-1.7994	0.010014	0.0027909	-1.5558	25181762	0.61783
014	2019-10-08t0242	1570520722.93	adult	129.8577	82.0004	-162.1425	2533.3894	-0.61898	679.428	1.2837	569.2174	1.4952	0.010304	-0.00043266	1429.2461	0.55855	1977.6698	-0.45999	1384674.375	1.2839	4596.7412	-1.3613	540.7814	0.19734	517.95	0.9394	0.01001	-0.0016232	-1.5109	25878014	0.77837
014	2019-10-08t0642	1570535122.58	adult	133.8576	86.0003	-158.1426	3112.8303	-0.16362	622.1762	0.5175	477.2615	0.17333	0.01037	0.064774	1475.4963	0.81741	2563.5757	0.5991	1259906.875	0.46476	5521.564	-0.95335	494.9532	-0.83048	450.669	-0.61562	0.010018	0.0060731	-1.3273	24259636	0.24425
014	2019-10-08t1042	1570549523.14	adult	137.8577	90.0005	-154.1424	2926.49	-0.31029	524.093	-0.81325	368.8175	-1.3989	0.01033	0.02459	1439.4864	0.67853	2150.2042	-0.13244	1065481	-0.83042	6956.6206	-0.31404	508.6207	-0.62167	471.9763	-0.20994	0.010006	-0.0051149	-1.2857	25567344	0.59591
014	2019-10-08t1442	1570563924.75	adult	141.8582	94.0009	-150.142	2056.8284	-1.0004	511.5221	-1.0044	367.7187	-1.4557	0.010304	-0.00038574	1312.7816	0.092436	1803.7273	-0.75197	1042482	-1.0044	4752.4434	-1.2861	549.2917	0.15641	517.0019	0.73975	0.010015	0.003144	-0.72835	28905380	1.5432
014	2019-10-08t1842	1570578324.28	adult	145.8581	98.0008	-146.1421	2085.4529	-0.98192	530.5327	-0.76475	404.2751	-0.97121	0.010289	-0.015339	1378.7074	0.44525	1850.5072	-0.66144	1082817.25	-0.75391	3428.5037	-1.8714	519.4318	-0.53302	504.429	0.39753	0.010013	0.0012881	-1.2784	27650390	1.1355
014	2019-10-08t2242	1570592722.59	adult	149.8576	102.0003	-142.1426	4886.4141	1.2602	717.3913	1.8081	565.9651	1.3379	0.010304	-0.00046637	1543.0096	1.2869	2783.7678	1.0499	1462043.5	1.8093	4886.4141	-1.2035	528.6049	-0.40556	495.8105	0.14178	0.010019	0.0071582	-1.1634	27489038	1.0543
014	2019-10-09t0242	1570607123.34	adult	153.8578	106.0005	-138.1424	4626.9062	1.0613	575.6251	-0.17121	420.2969	-0.81774	0.010345	0.039497	1472.4054	0.97321	2632.6338	0.78822	1168519	-0.2025	4626.9062	-1.3047	554.951	0.080684	525.1366	0.7565	0.010009	-0.0024937	-1.2418	28942358	1.4345
014	2019-10-09t0642	1570621523.77	adult	157.8579	110.0007	-134.1422	3358.5378	0.041632	601.0746	0.175	446.9566	-0.46528	0.010304	-0.00052631	1530.0978	1.2947	2604.4916	0.75353	1224990.125	0.17555	8640.9932	0.56974	560.8695	0.13707	525.8382	0.71303	0.010018	0.0068509	-0.86976	28047962	1.1456
014	2019-10-09t1042	1570635923.95	adult	161.858	114.0007	-130.1422	3495.3503	0.15823	688.7167	1.4146	531.9056	0.76534	0.010299	-0.0055025	1649.8522	1.9243	2736.2828	1.0172	1404293.25	1.4206	4598.7314	-1.2768	598.7689	0.84937	559.6099	1.4353	0.010014	0.00262	-0.91228	29895934	1.6154
014	2019-10-09t1442	1570650324.93	adult	165.8582	118.001	-126.1419	4144.7764	0.69919	670.4296	1.1478	507.583	0.36642	0.010309	0.004473	1620.9314	1.8132	3037.8739	1.6008	1365665	1.1441	7876.9658	0.29705	564.8478	0.076643	530.0531	0.68036	0.01002	0.0082416	-0.70036	27791642	1.0047
014	2019-10-09t1842	1570664724.45	adult	169.8581	122.0008	-122.1421	2899.6062	-0.32478	689.1567	1.4105	547.9101	0.94456	0.010294	-0.010454	1473.1594	1.1116	2268.4937	0.18529	1405879.75	1.4215	5316.0547	-0.89218	570.9541	0.12538	537.5147	0.78479	0.010014	0.0021089	-1.1149	27995022	1.024
014	2019-10-09t2242	1570679125.18	adult	173.8583	126.001	-118.1419	4537.9233	1.0478	670.2446	1.1266	506.3915	0.27439	0.010335	0.029458	1535.9144	1.4494	3118.9664	1.7965	1361937.125	1.0988	4537.9233	-1.2492	574.1532	0.11167	534.9177	0.65221	0.010011	-0.00043482	-0.63702	27642606	0.90055
014	2019-10-10t0242	1570693523.97	adult	177.858	130.0007	-114.1422	2479.3596	-0.66693	625.3965	0.46191	513.6624	0.34926	0.010314	0.0094271	1356.3121	0.59872	2080.8816	-0.12645	1273307.25	0.45355	9222.1279	1.0819	568.96	-0.070069	533.3879	0.54229	0.010016	0.0038334	-1.3699	27721436	0.89066
014	2019-10-10t0642	1570707924.07	adult	181.858	134.0007	-110.1422	5149.2524	1.5953	670.3571	1.1087	498.8148	0.081139	0.010279	-0.025422	1691.0084	2.2563	3204.294	1.9942	1369539.5	1.1334	13094.6582	3.0632	578.5586	0.038808	529.7968	0.38209	0.010005	-0.0070924	-1.0372	29029176	1.1814
014	2019-10-10t1042	1570722325.52	adult	185.8584	138.0011	-106.1418	2811.9675	-0.36544	664.0115	1.0053	536.4725	0.6317	0.010304	-0.00062043	1293.0671	0.36077	2027.2292	-0.17721	1353255.5	1.0058	8262.9609	0.68422	558.3851	-0.42946	519.3554	0.061134	0.010001	-0.011217	-1.5639	28809878	1.0974
014	2019-10-10t1442	1570736725.79	adult	189.8585	142.0012	-102.1417	1984.379	-1.0518	697.0509	1.4851	600.8313	1.613	0.010304	-0.0006653	1246.8265	0.1795	1722.0637	-0.71092	1420589.75	1.4854	6159.2388	-0.35181	589.5796	0.096181	555.7617	0.84208	0.010004	-0.0086557	-1.4405	30705896	1.5155
014	2019-10-10t1842	1570751124.61	adult	193.8581	146.0009	-98.142	2921.4167	-0.23146	662.3004	0.97277	517.5956	0.27201	0.010319	0.014268	1568.9955	1.7586	2355.061	0.49542	1347781.25	0.95877	4105.875	-1.3778	581.5558	-0.12519	544.5078	0.51175	0.010017	0.0043614	-0.97611	30132150	1.355
014	2019-10-10t2242	1570765524.28	adult	197.8581	150.0008	-94.1421	4560.7573	1.2102	748.2292	2.2445	598.9451	1.5433	0.01033	0.024255	1478.2181	1.3691	2767.6889	1.2944	1521150	2.2173	6028.3154	-0.35969	582.0269	-0.17777	547.0665	0.51148	0.010003	-0.0096621	-1.292	30314868	1.3746
014	2019-10-11t0242	1570779924.54	adult	201.8581	154.0009	-90.142	3498.8838	0.32654	568.2805	-0.39925	414.2477	-1.4358	0.010304	-0.00071506	1464.4294	1.3523	2785.7102	1.3692	1158155.75	-0.39856	5314.3447	-0.70415	564.9318	-0.54843	520.0341	-0.17327	0.010019	0.0059271	-0.96416	29152738	1.1001
014	2019-10-11t0642	1570794324.8	adult	205.8582	158.0009	-86.142	3463.0723	0.33216	670.8426	1.1379	543.1378	0.62455	0.010294	-0.01067	1329.7948	0.77172	2241.4986	0.41204	1368518.875	1.1478	5110.5879	-0.787	602.1121	0.087872	563.2787	0.79256	0.010007	-0.005787	-1.2184	31769238	1.6616
014	2019-10-11t1042	1570808725.17	adult	209.8583	162.001	-82.1419	3331.48	0.25471	670.5342	1.1639	538.8517	0.55076	0.010299	-0.0056987	1413.5926	1.2282	2254.2035	0.48587	1367219.375	1.1689	5021.0518	-0.81218	609.1307	0.17267	569.2019	0.89585	0.010006	-0.0064437	-1.1117	32871736	1.889
014	2019-10-11t1442	1570823126.09	adult	213.8586	166.0013	-78.1416	3789.6194	0.71093	638.9589	0.73741	485.062	-0.33148	0.010289	-0.015652	1545.2676	1.9256	2699.3051	1.3744	1304115	0.75182	5434.3857	-0.56622	602.5453	0.024567	563.6153	0.74714	0.010013	-2.1002e-05	-1.3624	31472150	1.5942
014	2019-10-11t1842	1570837526.22	adult	217.8586	170.0013	-74.1416	1774.025	-1.0836	686.5257	1.5134	613.7188	1.8339	0.010284	-0.020656	1182.3086	0.28578	1506.7311	-0.80032	1401885.5	1.5338	4667.3857	-0.95737	618.7519	0.30106	585.0342	1.2464	0.010015	0.0018183	-1.2358	32744970	1.8762
014	2019-10-11t2242	1570851925.72	adult	221.8585	174.0012	-70.1417	4147.7324	1.1531	688.6997	1.6048	548.6551	0.75651	0.010299	-0.0058059	1421.2867	1.5058	2672.5487	1.4711	1404258.75	1.6099	4147.7324	-1.2205	586.2794	-0.30877	546.3686	0.31869	0.010012	-0.0013018	-0.9958	31621568	1.6488
014	2019-10-12t0242	1570866325.07	adult	225.8583	178.001	-66.1419	1729.7834	-1.0803	549.0308	-0.5012	452.2229	-0.88567	0.010299	-0.0058687	1086.7275	-0.023391	1522.8616	-0.67153	1119473.75	-0.49606	4349.6006	-1.0839	496.4651	-1.9545	470.18	-1.5077	0.010001	-0.012351	-1.6193	28941434	1.1009
014	2019-10-12t0642	1570880725.34	adult	229.8584	182.0011	-62.1418	1618.4053	-1.1667	659.5397	1.2759	584.0524	1.4148	0.010299	-0.0059232	1146.0031	0.34008	1377.9173	-0.90676	1344801.5	1.2811	4508.3931	-0.967	581.0566	-0.42631	542.9928	0.22592	0.010006	-0.0074254	-1.3122	31823310	1.7213
014	2019-10-12t1042	1570895126.57	adult	233.8587	186.0014	-58.1415	2188.4062	-0.58008	527.4302	-0.7629	395.2244	-1.8956	0.010299	-0.0059732	1223.6158	0.80135	1885.5735	0.15378	1075430.25	-0.75762	4917.6011	-0.70116	565.2736	-0.72322	532.5499	-0.03017	0.010003	-0.010608	-1.2949	31194620	1.6069
014	2019-10-12t1442	1570909526.28	adult	237.8586	190.0013	-54.1415	3687.8994	0.98228	716.0931	2.312	577.0744	1.3516	0.010274	-0.030838	1522.1852	2.3767	2937.3837	2.3605	1463694.375	2.3458	3687.8994	-1.3913	624.0948	0.34335	588.0293	1.309	0.010013	-0.0002257	-1.0017	32223266	1.841
014	2019-10-12t1842	1570923925.81	adult	241.8585	194.0012	-50.1417	3258.1794	0.60826	734.0104	2.6831	608.8138	1.9623	0.010289	-0.016007	1541.9769	2.5806	2308.6638	1.1648	1498115.25	2.7004	4288.1621	-1.0099	609.037	0.062941	572.6422	0.93919	0.01001	-0.0031013	-1.1084	31758844	1.7648
014	2019-10-12t2242	1570938326.26	adult	245.8586	198.0013	-46.1416	3694.9448	1.1465	638.7069	1.1944	495.1658	-0.094883	0.010314	0.0088418	1487.4635	2.4103	2836.9249	2.3739	1300407.25	1.1845	4703.4482	-0.72743	577.0209	-0.52967	532.9666	-0.02707	0.0099998	-0.013701	-1.1868	30582688	1.5408
014	2019-10-13t0242	1570952726.44	adult	249.8587	202.0014	-42.1415	6136.0864	3.941	624.7079	1.0279	455.8533	-0.82148	0.010309	0.0038122	1524.8772	2.7135	3737.2152	4.445	1272530	1.0234	6136.0864	0.20217	554.4591	-0.95105	511.2394	-0.56147	0.010004	-0.0096328	-1.2628	29541028	1.3454
014	2019-10-13t0642	1570967125.85	adult	253.8585	206.0012	-38.1417	2355.6389	-0.20682	687.608	2.1671	599.5328	1.9282	0.010289	-0.016133	1263.8575	1.4573	1822.3335	0.36855	1403407.875	2.1845	3413.1047	-1.4819	587.4827	-0.34536	559.1459	0.62244	0.010014	0.00085426	-1.4504	31619496	1.8045
014	2019-10-13t1042	1570981526.6	adult	257.8587	210.0014	-34.1415	1635.9626	-1.0122	711.7498	2.6727	649.363	2.9498	0.010289	-0.016178	1114.4978	0.76147	1422.3592	-0.46355	1452681.25	2.6908	3457.9597	-1.4352	607.8049	0.029727	584.1975	1.2523	0.010007	-0.0063306	-1.3183	31400416	1.7826
014	2019-10-13t1442	1570995926.17	adult	261.8586	214.0013	-30.1416
014	2019-10-13t1842	1571010326.63	adult	265.8587	218.0014	-26.1415
014	2019-10-13t2242	1571024726.03	adult	269.8585	222.0013	-22.1416
014	2019-10-14t0242	1571039125.84	adult	273.8585	226.0012	-18.1417
014	2019-10-14t0642	1571053526.65	adult	277.8587	230.0015	-14.1414
014	2019-10-14t1042	1571067926.32	adult	281.8586	234.0014	-10.1415
014	2019-10-14t1442	1571082327.31	adult	285.8589	238.0016	-6.1413
014	2019-10-14t1859	1571097742.21	adult	290.1408	242.2836	-1.8593
014	2019-10-14t2242	1571111129.5	dead	293.8595	246.0022	1.8593
015	2019-10-02t1459	1570046554.71	egg	-1.857	-53.7142	-317.7162
015	2019-10-02t1842	1570059925.09	larva	1.857	-50.0002	-314.0022
015	2019-10-02t2242	1570074324.94	larva	5.857	-46.0002	-310.0022
015	2019-10-03t0242	1570088725.37	larva	9.8571	-42.0001	-306.0021
015	2019-10-03t0642	1570103125.02	larva	13.857	-38.0002	-302.0022
015	2019-10-03t1042	1570117524.85	larva	17.8569	-34.0003	-298.0022
015	2019-10-03t1442	1570131925.13	larva	21.857	-30.0002	-294.0022
015	2019-10-03t1842	1570146326.23	larva	25.8573	-25.9999	-290.0019
015	2019-10-03t2242	1570160725.49	larva	29.8571	-22.0001	-286.0021
015	2019-10-04t0242	1570175125.4	larva	33.8571	-18.0001	-282.0021
015	2019-10-04t0642	1570189526	larva	37.8573	-13.9999	-278.0019
015	2019-10-04t1042	1570203925.57	larva	41.8571	-10.0001	-274.002
015	2019-10-04t1442	1570218326.23	larva	45.8573	-5.9999	-270.0019	1499.2372	-1.007	579.0166	1.3607	525.8809	2.0983	0.010299	-0.0053996	968.4551	-0.99266	1228.7629	-1.2611	1180614.875	1.3643	3138.2092	-1.3309	470.0893	0.58195	474.5218	1.6608	0.010023	0.0067934	-0.35003	11865523	-0.52174
015	2019-10-04t1842	1570232725.96	larva	49.8572	-2	-266.0019	1403.778	-1.1032	551.8452	0.94897	487.3427	1.5716	0.010299	-0.0054256	1007.4165	-0.87905	1257.8909	-1.2578	1125212.25	0.95244	4836.1504	-0.29506	570.2764	1.8993	505.7526	2.0708	0.010014	-0.0021899	-0.25512	15319334	0.54035
015	2019-10-04t2242	1570247125.61	adult	53.8571	2	-262.002	801.5571	-1.5517	352.0253	-1.4814	288.9634	-0.91706	0.010314	0.0094987	656.6866	-2.7758	734.5034	-2.1205	716723.5	-1.4853	3112.197	-1.4437	370.8662	-0.85751	314.6648	-0.83401	0.010001	-0.014241	-1.0268	13238440	-0.5531
015	2019-10-05t0242	1570261525.76	adult	57.8572	6	-258.002	2254.3147	-0.57278	423.7979	-0.75721	305.7967	-0.80583	0.010294	-0.010448	1196.699	-0.090343	1919.3087	-0.29766	864547.625	-0.75212	6516.6255	0.62085	474.2001	0.53948	422.0724	0.70298	0.010018	0.0035542	0.71543	15761938	0.12988
015	2019-10-05t0642	1570275926.4	adult	61.8574	10.0002	-254.0018	1586.3263	-1.0707	503.2866	0.0702	410.9717	0.40916	0.010299	-0.0054982	1131.2776	-0.51155	1393.4033	-1.1683	1026201.375	0.073437	6365.0894	0.44967	499.7678	0.87861	465.6915	1.3143	0.010002	-0.011896	0.32353	19336514	1.1849
015	2019-10-05t1042	1570290326.92	adult	65.8575	14.0003	-250.0017	6177.5405	2.1698	661.6254	1.8513	502.987	1.4851	0.010294	-0.010495	1440.6521	0.93389	3479.3491	2.1284	1349715.875	1.8595	6547.9136	0.48383	427.8655	-0.25743	360.8859	-0.45389	0.010009	-0.0049613	-0.15996	16201982	-0.24331
015	2019-10-05t1442	1570304726.81	adult	69.8575	18.0003	-246.0017	3216.2893	0.039549	520.9609	0.068883	396.1262	0.052142	0.010319	0.014398	1350.3369	0.39311	2407.2513	0.38411	1060155.5	0.060025	6967.7744	0.65705	347.048	-1.6255	297.0441	-1.6409	0.010002	-0.010943	-0.15731	15821918	-0.63236
015	2019-10-05t1842	1570319125.72	adult	73.8572	22	-242.002	1932.0723	-0.91434	396.2117	-1.5465	282.6443	-1.4969	0.010299	-0.005566	1050.4213	-1.1439	1576.4393	-0.99296	807875.75	-1.5439	10636.8887	2.72	382.63	-1.1686	336.6161	-1.1143	0.010013	4.5838e-05	-0.10835	17807982	-0.16627
015	2019-10-05t2242	1570333526.34	adult	77.8573	26.0002	-238.0018	6913.9536	2.7133	723.8156	2.3318	545.9389	1.8277	0.010319	0.014357	1688.5073	1.8314	3558.6846	2.2061	1472964.75	2.3193	7763.0576	0.9609	482.427	0.4412	471.7064	1.1506	0.010009	-0.0035478	-0.28366	21304940	0.8157
015	2019-10-06t0246	1570348220.84	adult	81.9391	30.082	-233.92	3573.7488	0.24082	695.5886	1.8948	530.4631	1.5551	0.010279	-0.025474	1756.1155	2.0498	2816.4875	0.96492	1421087.5	1.9162	8449.876	1.2601	575.3831	2.053	518.6288	1.9358	0.010022	0.0097766	0.50862	22736262	1.0585
015	2019-10-06t0646	1570362574.7	adult	85.9263	34.0691	-229.9328	2801.2297	-0.35485	467.5001	-1.0095	328.9706	-1.1959	0.010294	-0.010602	1316.8844	-0.092135	1937.2202	-0.51396	953700.25	-1.0034	7973.8042	0.88511	537.0933	1.2974	498.4936	1.485	0.010002	-0.0099176	0.58532	21158252	0.31181
015	2019-10-06t1045	1570376923.84	adult	89.9122	38.055	-225.947	3345.3254	0.034707	658.1492	1.2745	524.8516	1.3403	0.010289	-0.015549	1499.5593	0.72119	2772.5814	0.84823	1343282.5	1.2869	8392.8955	0.98679	568.0612	1.7818	516.745	1.74	0.01002	0.0088125	0.41344	23697238	0.98667
015	2019-10-06t1443	1570391192.68	adult	93.8758	42.0186	-221.9834	5457.3809	1.6107	670.0591	1.3614	524.6678	1.2713	0.010294	-0.010531	1435.3023	0.39783	3088.764	1.3662	1366920.5	1.3699	9108.7178	1.2348	599.7261	2.2865	536.8591	2.0399	0.010005	-0.0059505	1.6205	23796530	0.86625
015	2019-10-06t1842	1570405527.12	adult	97.8576	46.0004	-218.0016	4388.3657	0.79914	622.6619	0.71245	490.2128	0.73989	0.010309	0.0044506	1368.4094	0.077918	2794.5976	0.87255	1268362.25	0.70891	11017.0625	2.072	579.4869	1.7865	506.7052	1.3464	0.010007	-0.0040467	2.5324	21831008	0.097569
015	2019-10-06t2242	1570419926.87	adult	101.8575	50.0003	-214.0017	3743.0447	0.30589	520.3503	-0.62719	397.5051	-0.58172	0.010309	0.004472	1170.8499	-0.83254	2668.4168	0.66237	1059953.5	-0.62999	8388.1748	0.65238	554.4664	1.1774	530.9984	1.7389	0.010015	0.0039907	0.1721	23695124	0.58664
015	2019-10-07t0242	1570434326.62	adult	105.8574	54.0002	-210.0017	3188.9517	-0.11806	460.158	-1.4352	341.7143	-1.4002	0.010319	0.014444	1167.2154	-0.83858	2264.5896	-0.020192	936421.5625	-1.4432	3332.8416	-1.8512	479.215	-0.44362	444.1674	-0.1402	0.010017	0.0055744	-0.96575	20236772	-0.61055
015	2019-10-07t0642	1570448726.69	adult	109.8574	58.0003	-206.0017	5152.7837	1.3926	465.9535	-1.4008	347.7933	-1.3721	0.010289	-0.015464	1065.486	-1.2916	2707.9117	0.75156	951011.0625	-1.3914	5152.7837	-1.0221	425.1271	-1.6584	363.1161	-1.9404	0.010006	-0.0050218	-0.1641	17716746	-1.4798
015	2019-10-07t1042	1570463126.55	adult	113.8574	62.0002	-202.0018	5860.7681	1.9538	603.5115	0.33015	490.1032	0.52238	0.010294	-0.010519	1192.269	-0.68198	2590.0213	0.56333	1231163.5	0.33803	5860.7681	-0.72909	563.3644	1.0197	537.0006	1.616	0.010022	0.01054	-1.3048	21923324	-0.22057
015	2019-10-07t1442	1570477526.85	adult	117.8575	66.0003	-198.0017	4503.1006	0.9119	664.2411	1.0977	525.7997	0.97496	0.010294	-0.010524	1428.6107	0.44835	3141.6796	1.5443	1355052	1.1062	4503.1006	-1.3753	516.1136	-0.041486	479.7727	0.32275	0.010025	0.013334	-0.58212	20078884	-0.85257
015	2019-10-07t1842	1570491927.78	adult	121.8577	70.0006	-194.0014	2580.7646	-0.58338	443.9842	-1.7749	316.8459	-1.9444	0.010299	-0.0055221	1149.1681	-0.83178	2209.9626	-0.072289	905283.6875	-1.7713	7119.2505	-0.21496	401.6558	-2.485	354.135	-2.4721	0.010006	-0.0056953	-0.97034	18385392	-1.423
015	2019-10-07t2242	1570506327.9	adult	125.8578	74.0006	-190.0014	4070.3604	0.58436	475.2534	-1.3941	358.3917	-1.4162	0.010294	-0.010441	1115.819	-0.96388	2313.5354	0.12433	969517.0625	-1.3874	7074.0229	-0.25381	480.675	-0.95792	422.629	-1.0773	0.010019	0.0076173	-0.61144	20197966	-0.90708
015	2019-10-08t0242	1570520727.69	adult	129.8577	78.0005	-186.0014	2002.516	-1.0355	653.1534	0.93573	605.53	2.0045	0.01033	0.024532	989.2336	-1.5449	1541.46	-1.2369	1327861	0.91474	5160.4775	-1.1116	577.8604	0.9636	548.6372	1.615	0.010004	-0.0072071	-0.47915	21833876	-0.4483
015	2019-10-08t0642	1570535127.31	adult	133.8576	82.0004	-182.0016	2255.9907	-0.83755	506.1749	-1.0329	406.7005	-0.82281	0.010309	0.0045914	1268.6251	-0.17969	1828.3925	-0.71865	1031078.1875	-1.0359	7827.8159	0.067197	497.1663	-0.78459	452.0882	-0.58411	0.010013	0.0014104	-0.68626	20456902	-0.89857
015	2019-10-08t1042	1570549527.89	adult	137.8578	86.0006	-178.0014	2710.5977	-0.48067	498.6603	-1.1563	397.6495	-0.9893	0.010309	0.0046083	1209.409	-0.43866	1951.5068	-0.49067	1015771.0625	-1.1594	7871.9199	0.091896	491.5043	-0.97772	448.8627	-0.72708	0.010007	-0.0046162	-0.76591	18615234	-1.4731
015	2019-10-08t1442	1570563929.56	adult	141.8582	90.001	-174.0009	2914.9248	-0.32003	640.4629	0.75049	563.4445	1.3426	0.010319	0.014579	1169.7289	-0.6066	2007.4322	-0.38287	1303342	0.73817	4139.2451	-1.5594	499.8483	-0.87493	454.2878	-0.67414	0.010014	0.0025942	-0.41604	19167182	-1.3255
015	2019-10-08t1842	1570578329.23	adult	145.8581	94.001	-170.001	4454.7627	0.9068	635.4358	0.67629	517.1364	0.6541	0.010309	0.004564	1344.3958	0.27674	2975.9264	1.3863	1294382.75	0.67259	4454.7627	-1.4107	542.6862	-0.046988	496.4039	0.21522	0.010026	0.0145	-0.50888	18998902	-1.3855
015	2019-10-08t2242	1570592727.42	adult	149.8576	98.0005	-166.0015	2052.012	-1.0129	499.2197	-1.218	409.9615	-0.92813	0.010294	-0.010418	1184.4747	-0.48113	1741.2646	-0.8542	1018408.125	-1.2112	6043.3682	-0.67968	488.5932	-1.2423	440.9418	-1.1142	0.010018	0.0062623	-0.65934	18436088	-1.5519
015	2019-10-09t0242	1570607128.19	adult	153.8579	102.0007	-162.0013	2072.3591	-1.0002	458.3053	-1.8149	357.5241	-1.7385	0.010294	-0.010457	985.3384	-1.4366	1554.4244	-1.1892	934942.875	-1.8089	4555.7935	-1.3372	516.1447	-0.72948	499.9243	0.17536	0.010019	0.0071537	-0.8921	18804182	-1.4434
015	2019-10-09t0642	1570621528.54	adult	157.858	106.0008	-158.0012	2058.7354	-1.0143	626.7911	0.53888	568.6417	1.3383	0.010289	-0.015447	1077.2854	-0.95127	1740.7545	-0.83816	1279280.75	0.55267	2300.627	-2.3597	571.4536	0.3571	552.9083	1.3406	0.010009	-0.0028136	-0.97108	20954060	-0.83437
015	2019-10-09t1042	1570635928.71	adult	161.858	110.0008	-154.0012	5129.7949	1.4957	690.3043	1.4373	587.269	1.5944	0.010304	-0.00052424	1170.389	-0.45599	2764.8153	1.0701	1406840.25	1.4385	5129.7949	-1.0285	647.4589	1.8541	596.2999	2.2891	0.010011	-0.00096734	-0.3092	21925550	-0.56575
015	2019-10-09t1442	1570650329.78	adult	165.8583	114.0011	-150.0009	3926.6709	0.51941	657.9794	0.9686	551.4098	1.0289	0.010319	0.014454	1288.0062	0.16221	2608.2376	0.80053	1338988.125	0.95562	4315.3706	-1.3904	582.6011	0.43929	552.2015	1.1968	0.01001	-0.0014619	-0.28465	20544844	-0.93523
015	2019-10-09t1842	1570664729.38	adult	169.8582	118.001	-146.001	3276.1836	-0.012199	654.4366	0.90775	542.402	0.86061	0.010324	0.01946	1387.3015	0.68713	2706.5227	1.0043	1331124	0.89004	7193.2949	0.010173	606.9163	0.85171	558.7535	1.2807	0.010019	0.0068707	0.082483	22474716	-0.4197
015	2019-10-09t2242	1570679129.99	adult	173.8584	122.0012	-142.0008	4004.2737	0.60203	705.7396	1.643	611.6165	1.8897	0.010304	-0.00051503	1266.0707	0.12235	2485.9278	0.61116	1438297.375	1.6441	4255.5752	-1.3869	605.9462	0.74641	567.3235	1.41	0.010011	-0.000704	-0.28755	21729232	-0.60956
015	2019-10-10t0242	1570693528.83	adult	177.858	126.0008	-138.0011	3164.4575	-0.09141	676.532	1.2088	566.4244	1.1647	0.010324	0.019418	1411.7065	0.86947	2639.0049	0.91798	1376066.125	1.1902	3164.4575	-1.9121	592.0382	0.38538	555.583	1.062	0.0099997	-0.012237	-0.85514	21432376	-0.67777
015	2019-10-10t0642	1570707928.83	adult	181.858	130.0008	-134.0011	1816.0681	-1.2191	514.9559	-1.1682	427.1458	-1.0337	0.010294	-0.010531	1095.5994	-0.63374	1392.1205	-1.3892	1050510.125	-1.1604	6077.8271	-0.4466	509.5006	-1.3084	468.5844	-1.0522	0.010003	-0.0094538	-0.80928	21393420	-0.67953
015	2019-10-10t1042	1570722330.44	adult	185.8585	134.0013	-130.0007	2553.1716	-0.58503	512.048	-1.2251	396.6385	-1.5566	0.010299	-0.0055987	1278.5288	0.29071	1845.8255	-0.51485	1044066	-1.2209	7613.9614	0.35617	546.3387	-0.6618	524.5252	0.18225	0.010003	-0.0096418	-0.58798	21465648	-0.65377
015	2019-10-10t1442	1570736730.75	adult	189.8586	138.0014	-126.0006	3102.6021	-0.098301	505.1327	-1.3341	386.6998	-1.7569	0.010294	-0.010617	1243.1725	0.16199	2445.4231	0.63099	1030470.75	-1.3261	5331.0249	-0.77394	587.9578	0.065226	570.1572	1.1792	0.01002	0.0080978	-0.55895	22179534	-0.47651
015	2019-10-10t1842	1570751129.57	adult	193.8582	142.0011	-122.0009	4038.0312	0.72628	663.665	0.99285	552.6409	0.82713	0.010294	-0.010648	1466.5243	1.2702	2693.7159	1.1219	1353876.625	1.0028	4038.0312	-1.4127	496.5325	-1.7298	462.0107	-1.4187	0.010021	0.0088327	-1.0957	18679554	-1.2692
015	2019-10-10t2242	1570765529.07	adult	197.8581	146.0009	-118.0011	3505.9521	0.29918	616.7678	0.30664	510.3323	0.12994	0.010294	-0.010661	1410.7806	1.049	2636.0031	1.0513	1258206.25	0.31603	5706.2979	-0.52669	580.7955	-0.20075	556.6266	0.73497	0.010006	-0.0061626	-0.77553	22752664	-0.3264
015	2019-10-11t0242	1570779929.35	adult	201.8582	150.001	-114.001	3863.9543	0.64441	715.1386	1.771	624.6472	1.9451	0.010299	-0.0056933	1344.5632	0.78546	2270.3841	0.41873	1458167.625	1.7762	5018.8506	-0.85878	556.5978	-0.70243	530.176	0.063691	0.010008	-0.0042259	-1.4166	22411968	-0.38974
015	2019-10-11t0642	1570794329.64	adult	205.8583	154.0011	-110.0009	2256.6555	-0.72851	587.8329	-0.093325	503.0905	-0.024436	0.010299	-0.0056962	1132.8268	-0.15761	1736.2195	-0.52056	1198591.25	-0.088458	6206.4795	-0.20791	601.5419	0.077419	569.2542	0.93229	0.010002	-0.010396	-1.0484	22552406	-0.3435
015	2019-10-11t1042	1570808729.97	adult	209.8584	158.0012	-106.0008	1630.0045	-1.2577	641.8438	0.73609	584.8251	1.3032	0.010294	-0.010672	1075.4049	-0.36609	1466.4839	-0.97191	1309361.25	0.74575	3854.3875	-1.4352	605.9797	0.11522	571.9187	0.95955	0.010023	0.010124	-0.98182	21281402	-0.59917
015	2019-10-11t1442	1570823131.04	adult	213.8586	162.0015	-102.0005	3414.4072	0.37264	693.0713	1.5515	602.9301	1.6222	0.010309	0.0042509	1317.4365	0.84829	2360.0174	0.7418	1411786.25	1.5463	5309.9165	-0.63345	529.3184	-1.3079	496.8616	-0.82482	0.010018	0.0046789	-1.0158	21505150	-0.52741
015	2019-10-11t1842	1570837531.25	adult	217.8587	166.0015	-98.0005	1495.2014	-1.3393	455.5664	-1.9989	376.3711	-2.1538	0.010355	0.04928	967.6841	-0.73556	1347.8088	-1.0999	923888.625	-2.0313	7267.2324	0.46339	578.1646	-0.43726	574.7861	1.0038	0.010013	-0.00023079	-0.95667	21999742	-0.39857
015	2019-10-11t2242	1570851930.6	adult	221.8585	170.0013	-94.0006	2577.3359	-0.31151	689.751	1.621	626.7351	2.0851	0.010314	0.0091434	1140.0646	0.15843	1842.5987	-0.11124	1404333.125	1.6105	6200.4082	-0.085155	639.139	0.6523	605.0942	1.7153	0.010026	0.013131	-0.68912	21864946	-0.40558
015	2019-10-12t0242	1570866329.98	adult	225.8584	174.0012	-90.0008	1793.8857	-1.0193	656.3066	1.1656	613.2473	1.8897	0.010294	-0.010842	984.1348	-0.51949	1347.8094	-1.0102	1338865.5	1.1758	7400.1284	0.62668	574.9819	-0.52627	550.9601	0.42213	0.010004	-0.0093845	-0.98171	21036288	-0.5582
015	2019-10-12t0642	1570880730.27	adult	229.8584	178.0012	-86.0007	2065.731	-0.7319	632.5741	0.85211	578.379	1.3157	0.010299	-0.0059232	1023.137	-0.26014	1532.4131	-0.6031	1289818.625	0.85736	5584.4565	-0.35444	551.6927	-0.96096	525.442	-0.19516	0.010001	-0.012408	-1.0641	19307592	-0.8996
015	2019-10-12t1042	1570895131.46	adult	233.8588	182.0016	-82.0004	2672.9651	-0.09814	629.6985	0.86315	571.0634	1.2149	0.010304	-0.00099505	1046.1505	-0.075067	1739.5223	-0.13823	1283325.5	0.86358	7975.8745	1.0684	572.8055	-0.58587	556.5943	0.54921	0.010014	0.0011309	-0.98152	20591214	-0.61064
015	2019-10-12t1442	1570909531.18	adult	237.8587	186.0015	-78.0005	3168.4463	0.45275	552.8259	-0.31597	482.8886	-0.33786	0.010299	-0.0060205	1052.1952	0.028952	2042.5761	0.53845	1127212.125	-0.31059	5597.1147	-0.26709	539.3223	-1.2059	504.9133	-0.7031	0.010006	-0.00731	-0.7872	19511600	-0.81624
015	2019-10-12t1842	1570923930.72	adult	241.8586	190.0014	-74.0006	3258.1448	0.60823	564.4306	-0.082244	501.3621	0.0061074	0.010319	0.013877	923.7716	-0.54449	1773.361	0.053314	1148616.25	-0.094826	5006.4858	-0.57898	546.7993	-1.0776	517.7066	-0.39751	0.010019	0.0055679	-0.86677	19538234	-0.79046
015	2019-10-12t2242	1570938331.15	adult	245.8587	194.0015	-70.0005	2411.4053	-0.2351	655.1641	1.4665	606.2873	1.9602	0.010299	-0.0061073	1017.484	0.0047473	1793.0336	0.16071	1335879.5	1.4721	5079.7773	-0.49714	553.3723	-0.96444	525.9254	-0.19934	0.010029	0.015249	-0.91753	18650306	-0.95597
015	2019-10-13t0242	1570952731.39	adult	249.8587	198.0016	-66.0004	2148.3306	-0.48198	611.3026	0.80305	522.744	0.43636	0.010284	-0.021054	1101.3963	0.51744	1661.1673	-0.055518	1248279.875	0.82383	4792.0747	-0.63769	545.6328	-1.1139	505.2661	-0.70846	0.010008	-0.0056237	-0.75929	16465013	-1.3937
015	2019-10-13t0642	1570967130.82	adult	253.8586	202.0014	-62.0006	3064.1069	0.60459	620.218	1.0192	552.0717	1.0201	0.010289	-0.016133	996.4803	0.051598	2024.0397	0.81635	1265865	1.0354	5530.8179	-0.12886	554.4177	-0.95783	515.9245	-0.44757	0.010025	0.011575	-0.76039	17586128	-1.1392
015	2019-10-13t1042	1570981531.59	adult	257.8588	206.0016	-58.0004
015	2019-10-13t1442	1570995931.07	adult	261.8587	210.0015	-54.0005
015	2019-10-13t1842	1571010331.59	adult	265.8588	214.0016	-50.0004
015	2019-10-13t2242	1571024731.03	adult	269.8586	218.0015	-46.0005
015	2019-10-14t0242	1571039130.76	adult	273.8586	222.0014	-42.0006
015	2019-10-14t0642	1571053531.62	adult	277.8588	226.0016	-38.0004
015	2019-10-14t1042	1571067931.22	adult	281.8587	230.0015	-34.0005
015	2019-10-14t1442	1571082332.37	adult	285.859	234.0018	-30.0001
015	2019-10-14t1859	1571097747.39	adult	290.141	238.2838	-25.7182
015	2019-10-14t2242	1571111134.48	adult	293.8596	242.0024	-21.9996
015	2019-10-15t0242	1571125532.2	adult	297.859	246.0018	-18.0002
015	2019-10-15t0642	1571139932.53	adult	301.8591	250.0019	-14.0001
015	2019-10-15t1042	1571154332.8	adult	305.8591	254.0019	-10
015	2019-10-15t1442	1571168734.3	adult	309.8596	258.0024	-5.9996
015	2019-10-15t1842	1571183133.15	adult	313.8592	262.002	-1.9999
015	2019-10-15t2242	1571197532.65	dead	317.8591	266.0019	1.9999
016	2019-10-02t1459	1570046559.23	egg	-1.857	-45.7142	-241.7157
016	2019-10-02t1842	1570059929.7	larva	1.857	-42.0002	-238.0017
016	2019-10-02t2242	1570074329.55	larva	5.857	-38.0003	-234.0018
016	2019-10-03t0242	1570088730.03	larva	9.8571	-34.0001	-230.0016
016	2019-10-03t0642	1570103129.57	larva	13.857	-30.0002	-226.0018
016	2019-10-03t1042	1570117529.45	larva	17.8569	-26.0003	-222.0018
016	2019-10-03t1442	1570131929.68	larva	21.857	-22.0002	-218.0017
016	2019-10-03t1842	1570146330.86	larva	25.8573	-17.9999	-214.0014
016	2019-10-03t2242	1570160730.11	larva	29.8571	-14.0001	-210.0016
016	2019-10-04t0242	1570175129.93	larva	33.8571	-10.0001	-206.0017
016	2019-10-04t0642	1570189530.57	larva	37.8573	-6	-202.0015
016	2019-10-04t1042	1570203930.12	larva	41.8571	-2.0001	-198.0016
016	2019-10-04t1442	1570218330.8	adult	45.8573	2.0001	-194.0014	3661.301	0.46035	581.8523	1.3933	470.1011	1.4325	0.010299	-0.0053996	1261.3896	0.5626	2605.1958	0.86865	1186396.875	1.3969	8603.8281	2.204	581.2565	2.0319	483.4986	1.7889	0.010022	0.0057365	1.0813	14325067	0.45489
016	2019-10-04t1842	1570232730.51	adult	49.8572	6	-190.0015	1485.7328	-1.047	427.1176	-0.49435	349.9317	-0.086744	0.010309	0.0045358	915.2401	-1.3612	1256.977	-1.2592	870038.5	-0.49658	7671.6836	1.5153	530.4772	1.3643	466.9292	1.5029	0.010002	-0.014253	0.99352	15593376	0.64727
016	2019-10-04t2242	1570247130.21	adult	53.8572	9.9999	-186.0016	4710.4731	1.1532	624.8585	1.6995	501.4729	1.6754	0.010309	0.0045106	1377.2926	0.93877	2240.9662	0.24189	1272836.75	1.6964	6778.8335	0.86483	564.6105	1.8296	499.0834	1.9321	0.01003	0.014933	0.31384	17506312	1.084
016	2019-10-05t0242	1570261530.33	adult	57.8572	14	-182.0016	3632.9043	0.39048	606.0771	1.3838	474.5677	1.2753	0.010304	-0.00049667	1498.2912	1.4422	2353.16	0.38717	1235185.125	1.3842	6298.2158	0.48534	545.5391	1.5618	473.2416	1.4906	0.010023	0.0082024	0.10277	16600753	0.44643
016	2019-10-05t0642	1570275931	adult	61.8574	18.0002	-178.0014	2729.373	-0.26413	439.2937	-0.68706	311.541	-0.8301	0.010319	0.014444	1259.9266	0.13318	2061.0929	-0.10735	893962.75	-0.69448	7452.5024	1.1143	432.3811	-0.12098	406.3289	0.37549	0.01	-0.013738	0.2568	17899714	0.65115
016	2019-10-05t1042	1570290331.48	adult	65.8575	22.0003	-174.0012	2324.2109	-0.57623	436.8021	-0.82913	311.1781	-0.93144	0.010324	0.019419	1281.2154	0.14547	1937.8856	-0.33769	888455.375	-0.8391	4228.0107	-0.91246	425.185	-0.29867	391.6812	0.047102	0.010022	0.0086405	-0.492	17521024	0.23912
016	2019-10-05t1442	1570304731.36	adult	69.8575	26.0002	-170.0013	2871.2048	-0.20886	466.5666	-0.58453	323.9703	-0.86686	0.010299	-0.0055443	1404.1815	0.65602	2401.5542	0.37494	951329.1875	-0.58149	6362.8286	0.29857	375.1753	-1.1757	314.8567	-1.3425	0.01001	-0.0027003	0.35383	16527972	-0.37814
016	2019-10-05t1842	1570319130.38	adult	73.8572	30	-166.0015	2454.917	-0.53418	435.65	-1.0692	299.4854	-1.28	0.010289	-0.015508	1236.5382	-0.24579	2113.3305	-0.12185	889161.625	-1.0611	8114.3906	1.2487	445.6838	-0.11881	413.6919	0.21753	0.010008	-0.0046616	0.36163	17902228	-0.13288
016	2019-10-05t2242	1570333531.02	adult	77.8574	34.0002	-162.0014	2735.207	-0.35458	450.4818	-1.0016	334.4535	-0.92709	0.010299	-0.0055852	1134.9725	-0.81101	2100.3614	-0.17627	918532.5	-0.99862	5309.8315	-0.44643	417.8839	-0.67829	367.9252	-0.6996	0.010014	0.0019633	-0.35332	15982388	-1.037
016	2019-10-06t0246	1570348226.67	adult	81.9395	38.0823	-157.9192	4980.4722	1.2829	685.1736	1.7668	534.3182	1.6058	0.010309	0.0043521	1552.7948	1.089	3120.0032	1.4638	1395698.625	1.7632	4980.4722	-0.69348	572.3961	1.9991	528.2898	2.1135	0.010016	0.0045346	-0.1721	20058476	0.14377
016	2019-10-06t0646	1570362580.14	adult	85.9266	42.0694	-153.9322	1594.7878	-1.2545	536.6116	-0.15562	460.2266	0.54957	0.010324	0.019312	1093.7807	-1.137	1403.7984	-1.3945	1091468	-0.16821	2538.1877	-2.1011	516.8641	0.92183	478.8738	1.1147	0.010016	0.004543	-0.80591	18422588	-0.60651
016	2019-10-06t1045	1570376929.2	adult	89.9124	46.0552	-149.9463	2960.158	-0.25391	620.2432	0.80341	541.9357	1.5691	0.010279	-0.025471	1136.4112	-0.96888	1874.634	-0.6415	1267156.75	0.82273	6704.731	0.087706	450.8566	-0.43777	378.3991	-0.92655	0.010013	0.0019944	2.0813	16254283	-1.4759
016	2019-10-06t1443	1570391197.52	adult	93.8758	50.0186	-145.9829	2641.5852	-0.50849	456.5777	-1.3071	333.5835	-1.3038	0.010314	0.0093915	1207.0568	-0.65972	2098.8003	-0.28647	929592.1875	-1.3122	5078.7334	-0.84751	406.9167	-1.4252	342.0645	-1.7862	0.010007	-0.0040594	1.4332	15858360	-1.7285
016	2019-10-06t1842	1570405531.74	adult	97.8576	54.0004	-142.0012	3945.8728	0.46465	582.7958	0.21162	453.4749	0.24277	0.010304	-0.00053258	1413.8506	0.28785	2218.3641	-0.096738	1187737.875	0.21195	4857.3477	-1.0223	420.8846	-1.3098	358.2276	-1.6212	0.010021	0.0096666	1.3221	15918278	-1.8156
016	2019-10-06t2242	1570419931.58	adult	101.8575	58.0003	-138.0012	3158.5762	-0.13802	502.3786	-0.85399	381.1309	-0.80386	0.010294	-0.010463	1278.8633	-0.33425	2213.5944	-0.10909	1024852.4375	-0.84732	4516.2505	-1.2431	536.0586	0.81369	512.9604	1.3726	0.010014	0.0030495	-0.00039911	20287674	-0.50602
016	2019-10-07t0242	1570434331.36	adult	105.8575	62.0002	-134.0013	1901.2218	-1.1016	502.6519	-0.89645	414.3478	-0.41321	0.010269	-0.035265	1044.1866	-1.4064	1605.8277	-1.147	1027923.25	-0.87406	4663.875	-1.2147	423.8443	-1.5489	376.1503	-1.542	0.010006	-0.0047854	0.10146	16434564	-1.8195
016	2019-10-07t0642	1570448731.44	adult	109.8575	66.0003	-130.0012	2712.6619	-0.48353	458.8116	-1.4918	343.8868	-1.4253	0.010319	0.01442	1191.0447	-0.71065	2070.8561	-0.3468	933681.5	-1.4998	4235.0679	-1.452	392.0226	-2.3248	343.5915	-2.3481	0.010024	0.012286	-0.65867	16308926	-1.9239
016	2019-10-07t1042	1570463131.26	adult	113.8574	70.0002	-126.0013	4830.8613	1.1566	683.2502	1.3523	554.2386	1.3985	0.010304	-0.0005671	1416.3527	0.35934	2499.8484	0.4067	1392464	1.3523	6680.6899	-0.35155	589.0059	1.5395	533.3002	1.5377	0.010024	0.012198	1.0037	20801920	-0.57155
016	2019-10-07t1442	1570477531.64	adult	117.8575	74.0003	-122.0012	4368.9932	0.80751	582.989	0.048874	442.8926	-0.1635	0.010294	-0.010524	1378.9614	0.21632	2679.4546	0.73596	1189297.625	0.056621	9168.1943	0.74307	565.8853	0.97371	517.4576	1.1288	0.010001	-0.010329	0.643	22633148	-0.059048
016	2019-10-07t1842	1570491932.54	adult	121.8578	78.0006	-118.0009	2194.6438	-0.88508	654.4261	0.96302	567.4268	1.5193	0.010319	0.01442	1269.3729	-0.26627	1793.8302	-0.80446	1331757.25	0.95063	7181.9272	-0.18682	572.2535	1.0134	532.4295	1.3831	0.010001	-0.0099761	0.52404	20483816	-0.7759
016	2019-10-07t2242	1570506332.55	adult	125.8578	82.0006	-114.0009	4785.0591	1.1441	663.0332	1.0702	537.6665	1.0799	0.010324	0.019473	1455.648	0.64719	2605.0384	0.6403	1348609.5	1.0532	7398.0854	-0.10953	549.2144	0.45353	501.5424	0.64527	0.010017	0.0058226	0.55694	20066646	-0.94726
016	2019-10-08t0242	1570520732.42	adult	129.8578	86.0005	-110.001	2079.8567	-0.97486	471.76	-1.4665	326.2481	-1.9121	0.010314	0.0095386	1314.0002	0.0076203	1753.8394	-0.85866	960503.4375	-1.4722	10318.8008	1.174	538.6512	0.15331	500.0765	0.54591	0.010023	0.011801	1.0432	20152558	-0.95829
016	2019-10-08t0642	1570535132.11	adult	133.8577	90.0005	-106.0011	1979.5836	-1.055	486.0875	-1.3013	372.6201	-1.3039	0.010289	-0.015312	1236.6012	-0.33404	1632.3173	-1.0701	992104.5	-1.2915	6244.3418	-0.63351	431.2145	-2.1521	383.0458	-2.1167	0.010007	-0.0044159	-0.63097	15900605	-2.2678
016	2019-10-08t1042	1570549532.67	adult	137.8578	94.0006	-102.0009	2104.415	-0.95907	462.1329	-1.6489	348.2924	-1.6905	0.010289	-0.015295	1195.9282	-0.50412	1785.8937	-0.78926	943213.25	-1.6397	6628.7329	-0.45945	453.509	-1.7681	397.2402	-1.8821	0.010006	-0.0058935	0.10927	17858278	-1.6984
016	2019-10-08t1442	1570563934.45	adult	141.8583	98.0011	-98.0004	2606.5405	-0.56452	481.4001	-1.4144	378.7276	-1.2983	0.010314	0.0095856	1191.7125	-0.49918	2042.331	-0.31963	980130.625	-1.4209	4139.54	-1.5593	447.9045	-1.9584	401.5226	-1.8637	0.010013	0.001284	-0.25498	17535462	-1.8062
016	2019-10-08t1842	1570578334.15	adult	145.8582	102.001	-94.0005	2712.7219	-0.48188	574.3564	-0.16275	485.2512	0.19492	0.010304	-0.00041919	1280.0936	-0.039067	2120.82	-0.16961	1170538.375	-0.16244	5342.7959	-1.0121	490.3322	-1.1412	429.3164	-1.3089	0.01001	-0.0011547	0.47903	19935926	-1.1124
016	2019-10-08t2242	1570592732.14	adult	149.8577	106.0005	-90.001	1845.251	-1.1787	431.1889	-2.1616	338.9903	-1.959	0.010274	-0.030263	1009.3176	-1.3449	1522.3799	-1.254	881350.1875	-2.1444	4820.9097	-1.2332	523.6688	-0.50878	474.4273	-0.34768	0.010027	0.015848	0.38023	18382870	-1.5673
016	2019-10-09t0242	1570607133	adult	153.8579	110.0007	-86.0008	1831.1138	-1.1948	470.1537	-1.6489	369.1057	-1.5686	0.010294	-0.010457	1198.0228	-0.38434	1550.235	-1.1969	959113.5	-1.6427	8499.5459	0.46587	566.7942	0.32793	540.7065	1.1154	0.010017	0.0055049	0.36167	20652846	-0.91858
016	2019-10-09t0642	1570621533.26	adult	157.858	114.0008	-82.0007	4332.7451	0.83307	652.3535	0.90058	562.6264	1.2491	0.010324	0.019436	1139.5796	-0.64229	2034.1397	-0.29751	1326886.875	0.88336	5053.1772	-1.0879	632.9103	1.6347	569.6481	1.7287	0.01002	0.008558	-0.1383	19517688	-1.2353
016	2019-10-09t1042	1570635933.48	adult	161.8581	118.0008	-78.0007	4089.9727	0.6448	625.0934	0.50606	540.0122	0.88673	0.010375	0.069688	1151.0953	-0.55177	2222.3468	0.064928	1265189	0.44544	4228.4995	-1.4499	624.8611	1.3878	557.4703	1.3855	0.010019	0.0076647	0.39356	19458174	-1.241
016	2019-10-09t1442	1570650334.67	adult	165.8584	122.0012	-74.0003	1842.2367	-1.1987	489.0359	-1.4629	417.5611	-0.99432	0.010319	0.014454	1030.6443	-1.114	1647.2919	-0.9895	995188.125	-1.4736	4280.8286	-1.4068	592.1918	0.63519	545.7079	1.0454	0.010009	-0.0022772	0.76048	20174790	-1.0343
016	2019-10-09t1842	1570664734.27	adult	169.8583	126.0011	-70.0005	3528.5911	0.19731	669.8148	1.1304	598.2273	1.7114	0.010299	-0.0054805	1099.1773	-0.73718	2063.7831	-0.19748	1365752.25	1.1362	7908.5327	0.35398	671.9921	2.166	580.3589	1.7852	0.010029	0.017578	1.9321	20837804	-0.84779
016	2019-10-09t2242	1570679134.89	adult	173.8585	130.0012	-66.0003	2555.1123	-0.60846	542.0077	-0.73888	469.1195	-0.29778	0.010294	-0.010467	956.8311	-1.3985	1786.5505	-0.69843	1105695.75	-0.73096	3205.8022	-1.8989	662.7037	1.8796	606.5378	2.327	0.010019	0.0071014	0.28849	18520582	-1.429
016	2019-10-10t0242	1570693533.64	adult	177.8581	134.0009	-62.0006	2998.6182	-0.23072	590.9831	-0.04071	514.2856	0.35889	0.010289	-0.015464	1140.692	-0.45517	1952.0404	-0.36755	1206196.5	-0.027533	6703.5649	-0.16289	624.2864	1.0218	527.1829	0.397	0.010009	-0.0027051	2.3482	17526218	-1.6519
016	2019-10-10t0642	1570707933.66	adult	181.8581	138.0009	-58.0006	3378.9722	0.10057	576.8021	-0.26202	515.7467	0.34453	0.010279	-0.025422	989.7698	-1.1474	1603.6622	-0.99426	1178406.75	-0.24082	6067.2222	-0.45191	611.6333	0.68404	507.4922	-0.14053	0.010028	0.015513	1.9581	17505556	-1.6271
016	2019-10-10t1042	1570722335.36	adult	185.8586	142.0014	-54.0002	2768.019	-0.40273	544.8996	-0.74296	481.7687	-0.22438	0.01033	0.024344	1005.8897	-1.0232	1563.6065	-1.0401	1107780.875	-0.76205	4426.4565	-1.255	591.1888	0.20322	507.8164	-0.20921	0.010011	-0.00074014	0.89738	16002890	-1.9563
016	2019-10-10t1442	1570736735.59	adult	189.8586	146.0014	-50.0001	2615.479	-0.51367	585.5549	-0.15273	534.4687	0.56861	0.010289	-0.015585	971.2591	-1.1408	1519.8362	-1.0861	1195117.625	-0.13952	4477.4771	-1.209	612.6145	0.53583	537.7474	0.42018	0.010011	-0.0011449	0.31049	17011692	-1.6839
016	2019-10-10t1842	1570751134.32	adult	193.8583	150.0011	-46.0004	3992.2595	0.68702	597.686	0.022161	529.1055	0.45433	0.010299	-0.0056742	1072.3146	-0.60868	2166.024	0.14574	1218681.75	0.027021	5268.854	-0.77977	624.92	0.69319	528.9402	0.14747	0.010035	0.022602	1.1487	15692990	-1.9536
016	2019-10-10t2242	1570765533.95	adult	197.8582	154.001	-42.0005	1387.4413	-1.5305	445.5969	-2.2165	403.4677	-1.5745	0.010335	0.029263	795.993	-1.8685	1093.5724	-1.796	905452.8125	-2.2347	5274.4478	-0.75065	588.0811	-0.064766	498.7373	-0.61838	0.010004	-0.0089839	0.84689	14873160	-2.0988
016	2019-10-11t0242	1570779934.18	adult	201.8583	158.001	-38.0005	3061.8296	-0.054008	532.8945	-0.92218	460.6912	-0.68948	0.010299	-0.0056933	960.5514	-1.0306	1920.1714	-0.22718	1086572	-0.91746	5828.7207	-0.43499	634.1022	0.72974	510.8663	-0.38748	0.010007	-0.0060798	2.232	15398537	-1.9398
016	2019-10-11t0642	1570794334.46	adult	205.8583	162.0011	-34.0004	1942.311	-1.0049	476.163	-1.7496	428.8891	-1.2269	0.010335	0.029254	834.7694	-1.5639	1331.7632	-1.2671	967563.25	-1.7692	5222.8149	-0.7277	616.9806	0.36044	498.8643	-0.71368	0.010001	-0.011566	1.4443	15052476	-1.9751
016	2019-10-11t1042	1570808734.85	adult	209.8584	166.0012	-30.0003	2043.741	-0.88993	470.2586	-1.8225	433.7528	-1.1694	0.010289	-0.015641	786.3398	-1.7288	1330.2778	-1.224	959797.75	-1.8109	6586.5703	0.023828	620.6821	0.38329	504.539	-0.62017	0.010037	0.023921	1.676	15150851	-1.9153
016	2019-10-11t1442	1570823136.03	adult	213.8588	170.0015	-26	1428.9215	-1.4174	457.2166	-1.9967	411.769	-1.5463	0.010309	0.0042509	860.94	-1.3103	1142.1446	-1.5288	931350.125	-1.9987	5774.6997	-0.38242	623.5787	0.4073	519.6152	-0.289	0.01004	0.026518	1.1987	14969008	-1.9187
016	2019-10-11t1842	1570837536.11	adult	217.8588	174.0016	-21.9999	1922.0214	-0.94794	451.7457	-2.057	409.1906	-1.6024	0.010345	0.03923	809.7384	-1.4872	1401.7975	-0.99814	917043.75	-2.0824	7601.8584	0.64626	638.7512	0.66487	519.8119	-0.2974	0.010001	-0.012277	2.5676	15520377	-1.7703
016	2019-10-11t2242	1570851935.52	adult	221.8586	178.0014	-18.0001	1899.0653	-0.94408	432.3164	-2.3343	396.4514	-1.8333	0.010299	-0.0058059	736.6394	-1.7744	1306.3544	-1.1336	881493.125	-2.3293	7418.6055	0.58866	629.1037	0.46984	508.981	-0.57048	0.010034	0.020986	2.6342	14545507	-1.9468
016	2019-10-12t0242	1570866334.96	adult	225.8585	182.0013	-14.0003	1148.5494	-1.6332	412.9958	-2.6149	386.4725	-2.0189	0.010294	-0.010842	694.9596	-1.9178	968.5431	-1.7438	842511.375	-2.6066	6901.2812	0.34695	625.1999	0.3872	510.1011	-0.554	0.010027	0.014003	2.1825	14465250	-1.9373
016	2019-10-12t0642	1570880735.2	adult	229.8585	186.0013	-10.0002	1593.9314	-1.1905	426.715	-2.383	398.8684	-1.8181	0.010299	-0.0059232	752.0621	-1.5844	1057.5415	-1.5364	870071.875	-2.3778	6626.8135	0.23894	631.2113	0.4869	503.7994	-0.71441	0.010001	-0.011895	1.998	13821634	-2.0484
016	2019-10-12t1042	1570895136.41	adult	233.8589	190.0017	-5.9999	1539.6594	-1.2253	422.2953	-2.4345	385.3478	-2.0703	0.010304	-0.00099506	740.1507	-1.5863	1095.3335	-1.4262	860637.75	-2.4326	6699.3237	0.32977	634.7009	0.54283	508.1824	-0.61734	0.010028	0.014642	1.8931	13607988	-2.0711
016	2019-10-12t1442	1570909536.14	adult	237.8588	194.0016	-1.9999	1599.1494	-1.147	422.2193	-2.4183	385.8995	-2.0776	0.010284	-0.020926	725.1796	-1.6046	1181.6742	-1.2146	862171.75	-2.403	7902.1353	1.0902	640.5041	0.64323	507.601	-0.63804	0.010044	0.03087	2.0497	14028961	-1.9623
016	2019-10-12t1842	1570923935.69	dead	241.8587	198.0015	1.9999	1799.1422	-0.91876	435.7125	-2.1812	391.3989	-1.9958	0.010284	-0.02097	806.0287	-1.1397	1331.4818	-0.86421	889724.9375	-2.1654	6579.6621	0.36479	637.8668	0.59126	512.2976	-0.52912	0.010047	0.033147	2.1428	13269542	-2.1012
017	2019-10-02t1459	1570046563.7	egg	-1.857	-53.7143	-253.7159
017	2019-10-02t1842	1570059934.24	larva	1.857	-50.0002	-250.0019
017	2019-10-02t2242	1570074334.11	larva	5.857	-46.0003	-246.0019
017	2019-10-03t0242	1570088734.65	larva	9.8571	-42.0001	-242.0018
017	2019-10-03t0642	1570103134.18	larva	13.857	-38.0002	-238.0019
017	2019-10-03t1042	1570117534.03	larva	17.857	-34.0003	-234.002
017	2019-10-03t1442	1570131934.33	larva	21.857	-30.0002	-230.0019
017	2019-10-03t1842	1570146335.63	larva	25.8574	-25.9998	-226.0015
017	2019-10-03t2242	1570160734.83	larva	29.8572	-22.0001	-222.0017
017	2019-10-04t0242	1570175134.59	larva	33.8571	-18.0001	-218.0018
017	2019-10-04t0642	1570189535.21	larva	37.8573	-14	-214.0016
017	2019-10-04t1042	1570203934.75	larva	41.8572	-10.0001	-210.0018
017	2019-10-04t1442	1570218335.51	larva	45.8574	-5.9999	-206.0015	1636.7856	-0.91365	375.2203	-0.97979	275.2907	-0.89314	0.010324	0.019541	828.8848	-1.7337	1300.6206	-1.15	763198.125	-0.98813	6298.2334	0.71283	381.6307	-0.57179	306.2183	-0.74233	0.01002	0.0029488	1.1124	11921762	-0.49941
017	2019-10-04t1842	1570232735.18	larva	49.8573	-2	-202.0016	2912.6621	-0.069098	556.3278	1.0008	428.4166	0.86044	0.010289	-0.015368	1302.0161	0.66192	2232.4655	0.26043	1135465.125	1.0107	7032.1938	1.107	558.5715	1.7419	497.4141	1.9488	0.010003	-0.013106	0.1301	17645832	1.448
017	2019-10-04t2242	1570247134.89	adult	53.8572	2	-198.0017	5313.2593	1.5703	670.0865	2.2268	535.4168	2.0895	0.010309	0.0045106	1380.6323	0.95599	2836.3365	1.1755	1364966.25	2.2235	6333.9219	0.58471	558.887	1.7502	482.062	1.6768	0.010024	0.0087581	2.1388	19681206	1.9182
017	2019-10-05t0242	1570261535.07	adult	57.8572	6	-194.0017	2131.9353	-0.65829	430.3221	-0.68058	312.6114	-0.7218	0.010319	0.014468	1117.0132	-0.49528	1794.3211	-0.49495	875705.375	-0.6878	3948.8967	-0.97231	352.7142	-1.2015	298.4949	-1.1993	0.010015	0.00066304	0.025489	16199812	0.29512
017	2019-10-05t0642	1570275935.7	adult	61.8574	10.0002	-190.0015	3871.2798	0.5416	648.29	1.7861	522.0077	1.7931	0.010304	-0.00051996	1453.994	1.1058	2053.5527	-0.11934	1321215.125	1.7866	3871.2798	-1.0745	524.4995	1.2455	485.127	1.6217	0.010015	0.00041181	-0.39042	20058956	1.4532
017	2019-10-05t1042	1570290336.2	adult	65.8576	14.0003	-186.0014	4821.5908	1.2035	691.1586	2.2034	535.18	1.8906	0.010284	-0.020427	1609.2868	1.7678	2674.4252	0.84066	1411345.875	2.2201	4821.5908	-0.5552	470.955	0.40551	417.7775	0.47165	0.010013	-0.00024656	0.65806	19283252	0.88364
017	2019-10-05t1442	1570304736.12	adult	69.8575	18.0003	-182.0014	1315.1296	-1.329	400.0273	-1.3838	346.9201	-0.57457	0.010319	0.014398	745.6239	-2.5595	998.8935	-1.8848	814055.5	-1.3907	4924.1411	-0.55399	354.6391	-1.5041	314.1862	-1.3537	0.01001	-0.0031318	-1.5221	17714224	0.048983
017	2019-10-05t1842	1570319135.15	adult	73.8573	22	-178.0016	1974.7932	-0.88328	479.0575	-0.54375	337.9758	-0.78432	0.010284	-0.020472	1207.9927	-0.38353	1636.9285	-0.89481	978235.3125	-0.53204	3285.5398	-1.5677	466.0417	0.22014	448.5619	0.82006	0.010005	-0.0079331	-0.84002	21847104	1.2645
017	2019-10-05t2242	1570333535.67	adult	77.8574	26.0002	-174.0015	2466.834	-0.55161	560.3564	0.33832	429.5972	0.31225	0.010304	-0.00060691	1297.4969	-0.035163	1689.3029	-0.84778	1142006.25	0.33874	5575.2461	-0.29417	452.4405	-0.078914	407.6384	0.008423	0.010003	-0.0092851	0.057576	22118004	1.0987
017	2019-10-06t0246	1570348232.52	adult	81.9399	30.0826	-169.919	4773.5596	1.1296	671.0793	1.5937	497.3768	1.1191	0.010294	-0.010583	1645.5897	1.5275	2636.9306	0.6698	1369001.75	1.6023	5225.9863	-0.55524	446.7263	-0.2678	407.1946	-0.1138	0.010016	0.0046045	-0.16462	20783496	0.39141
017	2019-10-06t0646	1570362585.49	adult	85.9268	34.0696	-165.9321	3718.1865	0.32893	570.425	0.26213	437.776	0.251	0.010289	-0.01557	1228.172	-0.5076	2223.8692	-0.040773	1164237.375	0.27294	6026.3589	-0.18479	430.5355	-0.681	375.5325	-0.83593	0.010012	0.00094375	0.37619	21543134	0.44098
017	2019-10-06t1045	1570376934.54	adult	89.9127	38.0554	-161.9463	7310.606	3.006	730.666	2.1757	553.5929	1.7253	0.010314	0.0093427	1860.4403	2.4007	2717.1834	0.75631	1487635.875	2.1672	7781.063	0.66093	568.0293	1.7812	515.3723	1.7135	0.010013	0.0019862	0.70861	25186988	1.4795
017	2019-10-06t1443	1570391202.56	adult	93.876	42.0188	-157.9829	4914.1655	1.2018	712.9279	1.8972	542.4218	1.5105	0.010309	0.0044034	1685.645	1.5578	2801.584	0.88675	1452234	1.8931	4914.1655	-0.93254	559.9531	1.5208	523.4081	1.7757	0.010011	-0.00036012	0.15918	26233244	1.6627
017	2019-10-06t1842	1570405536.45	adult	97.8576	46.0004	-154.0013	5208.9492	1.4194	763.4865	2.4816	614.075	2.4159	0.010304	-0.00053258	1494.8663	0.66213	2220.9385	-0.092408	1555985.375	2.4818	9488.1738	1.304	529.7396	0.81533	501.5921	1.2442	0.010002	-0.0090786	-0.29445	27328734	1.8764
017	2019-10-06t2242	1570419936.36	adult	101.8576	50.0004	-150.0013	3654.3638	0.23854	585.4033	0.19377	442.4742	0.02832	0.010299	-0.0054894	1398.4428	0.2174	2447.0353	0.28687	1193637.25	0.19771	9464.1729	1.1791	554.4503	1.1771	520.7058	1.5299	0.010006	-0.0055906	-0.6168	28593558	2.1574
017	2019-10-07t0242	1570434336.14	adult	105.8575	54.0003	-146.0014	4976.562	1.2473	708.5052	1.7134	538.4313	1.273	0.010309	0.0044634	1475.0259	0.58201	2495.4856	0.37474	1443225.25	1.7091	7668.1133	0.22186	590.9717	1.7872	553.0535	2.1038	0.010007	-0.0037422	-0.97657	30766580	2.7376
017	2019-10-07t0642	1570448736.13	adult	109.8575	58.0003	-142.0014	3441.0569	0.076515	752.1824	2.2465	592.2626	1.9564	0.010289	-0.015464	1680.5945	1.5543	2338.1393	0.11403	1535204.25	2.2605	4708.6509	-1.2301	594.5018	1.751	547.9216	1.9192	0.010012	0.0004636	-0.15808	27374430	1.5663
017	2019-10-07t1042	1570463136.02	adult	113.8575	62.0003	-138.0014	1801.7511	-1.1881	537.5972	-0.51476	425.6093	-0.35864	0.010335	0.029405	1255.6753	-0.38733	1582.8082	-1.1862	1092397.5	-0.53455	5167.3047	-1.0484	494.8969	-0.36822	473.6621	0.27687	0.010014	0.0031735	-1.5549	25648032	0.94521
017	2019-10-07t1442	1570477536.37	adult	117.8576	66.0004	-134.0013	2502.7939	-0.64513	584.6588	0.070428	446.8704	-0.10888	0.010309	0.0044109	1212.5189	-0.56154	1778.0722	-0.84032	1190950	0.067084	3590.0391	-1.7899	457.1699	-1.2438	423.3151	-0.88486	0.010005	-0.0061906	-1.3256	23120910	0.092481
017	2019-10-07t1842	1570491937.3	adult	121.8579	70.0006	-130.001	2512.5156	-0.63671	670.66	1.1742	531.1454	1.0178	0.010294	-0.010495	1490.1772	0.77253	1896.0268	-0.62464	1368146.375	1.1829	11666.0264	1.8267	578.4155	1.1397	532.1734	1.3775	0.010005	-0.0060878	-1.0868	28443004	1.6785
017	2019-10-07t2242	1570506337.37	adult	125.8579	74.0006	-126.001	1904.8146	-1.1117	637.2379	0.73165	567.2357	1.4916	0.010309	0.004494	1096.8208	-1.0539	1511.1961	-1.2958	1298053.625	0.72775	7046.4131	-0.26611	532.1022	0.10113	503.9991	0.6989	0.010006	-0.0051347	-1.4356	26269356	0.9506
017	2019-10-08t0242	1570520737.21	adult	129.8578	78.0006	-122.0011	4187.6431	0.6791	758.2898	2.3281	612.0192	2.0955	0.010324	0.019529	1486.2839	0.83122	2403.175	0.2979	1542361.5	2.3085	10597.1875	1.2974	574.083	0.88553	527.2075	1.1432	0.010002	-0.0090449	-0.69287	28754670	1.6509
017	2019-10-08t0642	1570535136.83	adult	133.8577	82.0005	-118.0012	5039.4839	1.3517	780.3694	2.6318	615.6757	2.1274	0.010289	-0.015312	1733.4075	2.0605	2623.6482	0.70677	1592734	2.6475	6425.2769	-0.55344	601.0248	1.3689	554.9052	1.6981	0.010015	0.0035308	-0.9619	29646152	1.863
017	2019-10-08t1042	1570549537.47	adult	137.8579	86.0007	-114.001	3291.1553	-0.02249	680.2625	1.2929	556.73	1.2706	0.010279	-0.025218	1326.2138	0.12851	1824.4256	-0.71979	1389776.25	1.3159	9646.2119	0.87879	601.6486	1.3134	547.3716	1.4769	0.010016	0.0046876	-0.70195	30874800	2.1755
017	2019-10-08t1442	1570563939.3	adult	141.8584	90.0012	-110.0005	2801.9229	-0.40962	612.9473	0.376	518.948	0.70643	0.010294	-0.010337	1078.1959	-1.0539	1708.5367	-0.92446	1250412.375	0.3846	6215.4829	-0.63396	498.1699	-0.90995	460.0574	-0.54406	0.010013	0.0014023	-1.2823	26667532	0.88399
017	2019-10-08t1842	1570578338.97	adult	145.8583	94.0011	-106.0006	4353.1479	0.8258	733.9846	2.03	578.4577	1.5372	0.010284	-0.020303	1639.5457	1.7263	2884.7642	1.2204	1498796.5	2.0509	10116.5332	1.1309	549.3723	0.092754	507.6973	0.47178	0.010008	-0.0030517	-1.0446	29970458	1.8115
017	2019-10-08t2242	1570592736.94	adult	149.8578	98.0005	-102.0011	3676.98	0.2903	704.3968	1.6279	560.9842	1.2656	0.010335	0.029506	1579.8074	1.4683	2307.2229	0.17952	1431334.25	1.6002	7563.2056	0.0084873	576.6008	0.59809	536.0192	1.0622	0.01	-0.011484	-0.92409	30732822	1.9882
017	2019-10-09t0242	1570607137.84	adult	153.858	102.0008	-98.0009	2427.5264	-0.71354	571.5668	-0.22806	440.9529	-0.51475	0.010299	-0.0054838	1334.8391	0.29258	1918.0162	-0.52237	1165424.625	-0.22378	6210.814	-0.58052	541.6335	-0.19735	494.0553	0.040074	0.010006	-0.0050662	-0.94109	29445908	1.5775
017	2019-10-09t0642	1570621538.11	adult	157.8581	106.0009	-94.0008	5366.4458	1.6728	751.0015	2.2964	604.6343	1.8718	0.010289	-0.015447	1537.6307	1.332	2420.09	0.41371	1532794	2.3136	7272.8652	-0.062372	586.1931	0.66352	541.0124	1.0648	0.010018	0.0067035	-1.0934	30836100	1.9239
017	2019-10-09t1042	1570635938.26	adult	161.8581	110.0009	-90.0008	3038.0276	-0.21598	646.4578	0.81114	545.8698	0.97444	0.010314	0.009447	1290.0662	0.13813	1907.768	-0.51796	1316188	0.80296	5536.4619	-0.83838	499.4429	-1.2003	455.3755	-0.99045	0.010002	-0.01006	-0.61464	26066924	0.56757
017	2019-10-09t1442	1570650339.59	adult	165.8585	114.0013	-86.0004	1818.51	-1.2183	686.6845	1.3817	612.1278	1.9467	0.01033	0.024455	1174.2775	-0.40177	1541.8712	-1.1859	1396029.625	1.3587	6096.8965	-0.54634	606.1823	0.92098	564.0409	1.4728	0.010008	-0.0036015	-1.1407	31556640	2.0126
017	2019-10-09t1842	1570664739.16	adult	169.8584	118.0011	-82.0005	4105.0708	0.67582	734.8931	2.0728	582.6049	1.4733	0.010299	-0.0054805	1715.8365	2.3112	2473.9238	0.56941	1498447	2.0795	8361.2881	0.57161	597.0277	0.65198	540.1066	0.84531	0.0099998	-0.011945	-0.27478	30807228	1.7594
017	2019-10-09t2242	1570679139.74	adult	173.8585	122.0013	-78.0004	2013.0065	-1.0613	534.6352	-0.84613	442.8903	-0.70042	0.010294	-0.010467	1039.8658	-0.99013	1546.677	-1.1476	1090655.75	-0.83836	5150.3315	-0.95057	478.0534	-1.8069	441.0504	-1.5428	0.010015	0.0033081	-1.2294	26157646	0.52133
017	2019-10-10t0242	1570693538.49	adult	177.8582	126.001	-74.0007	3929.7139	0.55145	624.0768	0.44263	496.3275	0.081338	0.010294	-0.010496	1400.3667	0.81404	2037.0606	-0.20845	1273116.75	0.45218	4287.3203	-1.3571	594.3308	0.43062	542.8486	0.76381	0.01001	-0.0024239	-0.66796	29272576	1.2775
017	2019-10-10t0642	1570707938.6	adult	181.8582	130.001	-70.0007	2824.6997	-0.36744	561.5994	-0.48477	464.1151	-0.45865	0.010299	-0.0055574	1145.087	-0.39353	1901.4427	-0.43828	1145101.125	-0.4803	6828.917	-0.070905	607.3984	0.60142	570.6161	1.3385	0.010006	-0.0064359	-0.79697	33388082	2.2438
017	2019-10-10t1042	1570722340.31	adult	185.8587	134.0015	-66.0002	4608.7925	1.1591	652.5809	0.83754	558.2962	0.97322	0.010355	0.049432	1180.2459	-0.18292	2275.7589	0.28537	1323434	0.79104	4608.7925	-1.1628	581.124	0.009098	544.2737	0.64493	0.01	-0.012009	-1.1045	32891040	2.0705
017	2019-10-10t1442	1570736740.54	adult	189.8588	138.0015	-62.0001	5267.061	1.7473	685.1858	1.3108	588.2123	1.4144	0.010309	0.0043178	1208.4455	-0.0043913	1988.7704	-0.21615	1395723.5	1.3062	5719.7339	-0.57582	587.4744	0.055995	540.7451	0.49038	0.010009	-0.003491	-0.81125	33984804	2.2816
017	2019-10-10t1842	1570751139.26	adult	193.8584	142.0012	-58.0005	2420.4583	-0.66114	474.5009	-1.7902	385.7592	-1.8163	0.010289	-0.015616	885.7941	-1.4977	1529.6392	-1.0314	968456.25	-1.7789	5916.9673	-0.4465	544.5818	-0.82297	504.7933	-0.41758	0.01001	-0.0019802	-0.70512	31280780	1.6182
017	2019-10-10t2242	1570765538.77	adult	197.8583	146.001	-54.0006	1896.5215	-1.0908	497.2963	-1.4545	449.9538	-0.83308	0.010294	-0.010661	809.8068	-1.803	1271.7095	-1.4672	1014484.375	-1.4463	6904.2803	0.094587	548.5995	-0.80169	503.9064	-0.49754	0.010011	-0.0019192	-0.51516	32004200	1.7546
017	2019-10-11t0242	1570779938.99	adult	201.8583	150.0011	-50.0006	1787.7673	-1.1633	497.573	-1.4442	422.762	-1.299	0.010319	0.014249	905.4868	-1.291	1181.5715	-1.5894	1012561	-1.4539	5734.1436	-0.48448	545.8311	-0.90138	503.5677	-0.55801	0.01	-0.012328	-0.47955	32421276	1.8225
017	2019-10-11t0642	1570794339.28	adult	205.8584	154.0012	-46.0005	1295.927	-1.5732	472.9919	-1.7966	416.3973	-1.4293	0.010299	-0.0056962	821.1723	-1.628	987.6932	-1.9021	964430.375	-1.792	5841.7793	-0.40062	546.4302	-0.93287	504.963	-0.57107	0.010002	-0.0106	-0.69152	32341564	1.7861
017	2019-10-11t1042	1570808739.79	adult	209.8586	158.0013	-42.0004	1399.9579	-1.4622	468.2732	-1.8521	414.2219	-1.4891	0.010299	-0.0056987	809.2133	-1.621	941.1384	-1.9441	954809	-1.8474	5588.2881	-0.50927	546.6006	-0.96742	508.6045	-0.52486	0.010015	0.002499	-0.75227	32581766	1.8268
017	2019-10-11t1442	1570823141.06	adult	213.8589	162.0017	-38	1150.9559	-1.668	453.956	-2.0458	409.5324	-1.5834	0.010299	-0.0057104	743.5815	-1.8652	929.2876	-1.9257	925616.1875	-2.041	5464.0591	-0.5502	554.6087	-0.84771	518.8226	-0.30767	0.010003	-0.0099816	-0.72014	32711930	1.8581
017	2019-10-11t1842	1570837541.13	adult	217.8589	166.0017	-34	1091.1042	-1.7098	452.2702	-2.049	409.6026	-1.5955	0.010299	-0.0057502	760.9892	-1.7192	920.4646	-1.9056	922179	-2.0441	6311.9414	-0.058653	555.0798	-0.8572	519.0196	-0.31615	0.010003	-0.010375	-0.70953	32574302	1.8401
017	2019-10-11t2242	1570851940.45	adult	221.8587	170.0015	-30.0002	1021.04	-1.7629	430.5733	-2.3611	393.4767	-1.8839	0.010324	0.019134	712.2979	-1.891	862.3027	-1.9803	875786.125	-2.3723	7267.4507	0.50506	545.0542	-1.0583	508.0829	-0.59184	0.010011	-0.0020437	-0.761	31850242	1.697
017	2019-10-12t0242	1570866339.86	adult	225.8586	174.0013	-26.0003	1516.5317	-1.2832	451.3067	-2.0196	406.4997	-1.6737	0.010304	-0.00089051	729.5308	-1.7507	1130.8533	-1.4299	919763.0625	-2.0179	7436.4585	0.64705	557.6395	-0.84174	517.2513	-0.38318	0.010009	-0.0038653	-0.65467	30418680	1.411
017	2019-10-12t0642	1570880740.13	adult	229.8587	178.0014	-22.0003	1007.2322	-1.7607	435.0763	-2.2516	399.6069	-1.8052	0.01033	0.024019	705.2603	-1.813	819.2975	-2.0047	884510.125	-2.2665	6161.2593	-0.026083	554.2274	-0.91481	516.2976	-0.41456	0.010017	0.0035397	-0.66624	30652654	1.4761
017	2019-10-12t1042	1570895141.31	adult	233.859	182.0017	-17.9999	958.7068	-1.8031	438.0428	-2.1842	398.5978	-1.8359	0.010299	-0.0059732	715.6202	-1.7074	844.499	-1.9277	893169.375	-2.1789	6297.6094	0.09733	564.0263	-0.74597	524.7034	-0.21924	0.010015	0.0017614	-0.59336	30636782	1.4902
017	2019-10-12t1442	1570909541.12	adult	237.8589	186.0017	-14	905.4992	-1.8541	439.2369	-2.1443	404.3354	-1.7469	0.010299	-0.0060205	700.2816	-1.7289	797.5972	-1.9967	895604	-2.139	6494.9458	0.26158	566.0316	-0.71776	525.8569	-0.19608	0.010013	-0.00048767	-0.52314	30695894	1.5217
017	2019-10-12t1842	1570923940.61	adult	241.8588	190.0015	-10.0001	1027.4485	-1.7264	431.55	-2.2491	388.818	-2.0428	0.010304	-0.0010868	697.5008	-1.6883	804.8193	-1.9578	879498.8125	-2.2472	6680.3315	0.42519	569.6887	-0.65813	530.8765	-0.077059	0.010007	-0.0063201	-0.55386	30342756	1.4687
017	2019-10-12t2242	1570938341.08	adult	245.8589	194.0017	-6	1560.5718	-1.1509	446.898	-1.9768	387.1445	-2.0926	0.010304	-0.0011292	822.4304	-0.99362	1071.6928	-1.3686	910778.0625	-1.975	6549.1733	0.40201	569.8729	-0.66108	532.2014	-0.04579	0.010007	-0.0067682	-0.70966	29556456	1.3261
017	2019-10-13t0242	1570952741.42	adult	249.859	198.0018	-1.9999
017	2019-10-13t0642	1570967140.73	dead	253.8588	202.0016	1.9999
018	2019-10-02t1459	1570046568.11	egg	-1.8571	-57.7143	-273.716
018	2019-10-02t1842	1570059938.9	larva	1.8571	-54.0002	-270.0019
018	2019-10-02t2242	1570074338.69	larva	5.857	-50.0003	-266.002
018	2019-10-03t0242	1570088739.32	larva	9.8572	-46.0001	-262.0018
018	2019-10-03t0642	1570103138.74	larva	13.857	-42.0003	-258.002
018	2019-10-03t1042	1570117538.62	larva	17.857	-38.0003	-254.002
018	2019-10-03t1442	1570131938.95	larva	21.8571	-34.0002	-250.0019
018	2019-10-03t1842	1570146340.24	larva	25.8574	-29.9998	-246.0015
018	2019-10-03t2242	1570160739.47	larva	29.8572	-26	-242.0018
018	2019-10-04t0242	1570175139.23	larva	33.8571	-22.0001	-238.0018
018	2019-10-04t0642	1570189539.82	larva	37.8573	-18	-234.0017
018	2019-10-04t1042	1570203939.38	larva	41.8572	-14.0001	-230.0018
018	2019-10-04t1442	1570218340.2	larva	45.8574	-9.9998	-226.0016	1709.0502	-0.86461	508.7564	0.55379	444.3583	1.1251	0.010279	-0.025264	986.1302	-0.89882	1465.4738	-0.89487	1039389.3125	0.56841	6870.7695	1.0831	550.6961	1.6333	453.7438	1.3641	0.010015	-0.001705	1.3494	12592217	-0.23319
018	2019-10-04t1842	1570232739.88	larva	49.8573	-5.9999	-222.0016	2482.9675	-0.36358	377.0059	-1.0742	272.9184	-1.0162	0.010289	-0.015368	1093.1776	-0.43046	1875.2751	-0.29601	769468.9375	-1.0677	6895.0708	1.0195	440.9891	0.16132	383.1717	0.27757	0.010028	0.012061	0.81528	12269198	-0.64968
018	2019-10-04t2242	1570247139.56	larva	53.8572	-2	-218.0017	1638.9849	-0.97221	535.8822	0.66215	472.1081	1.3172	0.010309	0.0045106	1069.8561	-0.646	1423.5694	-1.0399	1091592	0.65942	3558.251	-1.1629	460.8347	0.39031	419.397	0.7369	0.01002	0.0049633	-1.0017	15406624	0.27857
018	2019-10-05t0242	1570261539.74	adult	57.8573	2	-214.0017	6493.9751	2.3896	686.1281	2.3241	521.9051	1.859	0.010289	-0.015417	1604.0646	1.9797	3818.2747	2.6998	1400387.375	2.3365	6493.9751	0.6068	556.2588	1.7155	506.915	2.009	0.0099997	-0.015099	-0.47207	17633960	0.83632
018	2019-10-05t0642	1570275940.45	adult	61.8575	6.0002	-210.0015	2898.1785	-0.14502	412.8484	-1	283.6569	-1.1776	0.01037	0.064645	1269.4754	0.18103	2331.2688	0.32195	836018	-1.031	4391.46	-0.75656	420.9269	-0.29089	399.1176	0.26144	0.01002	0.0056041	-1.1234	16761730	0.22842
018	2019-10-05t1042	1570290340.93	adult	65.8576	10.0004	-206.0014	2014.2152	-0.79714	445.0264	-0.73108	340.5242	-0.56173	0.010299	-0.0055214	1162.2341	-0.44289	1678.0277	-0.75343	907408.875	-0.72822	5606.9678	-0.082506	505.5912	0.9384	479.424	1.4745	0.010014	0.00026391	-0.65344	19943044	1.1249
018	2019-10-05t1442	1570304740.79	adult	69.8576	14.0003	-202.0014	2352.085	-0.58254	426.0258	-1.0715	296.7165	-1.214	0.010314	0.0094051	1255.5336	-0.069782	1948.9049	-0.35431	867388.4375	-1.0763	3112.2134	-1.6277	357.0078	-1.4663	315.8019	-1.3266	0.010018	0.0044789	-1.337	16001447	-0.56773
018	2019-10-05t1842	1570319139.81	adult	73.8573	18	-198.0017	1863.4618	-0.96423	434.5275	-1.0827	346.112	-0.67954	0.010309	0.0043954	964.8133	-1.557	1511.7727	-1.0979	885132.5625	-1.085	4495.001	-0.8623	489.7977	0.61566	463.945	1.0859	0.010005	-0.0072784	-1.3066	21980160	1.3117
018	2019-10-05t2242	1570333540.34	adult	77.8575	22.0002	-194.0015	6021.9854	2.0585	646.2207	1.3855	471.8488	0.86262	0.010345	0.039396	1643.4622	1.6164	3051.5097	1.3775	1311828	1.355	7743.6655	0.94978	493.581	0.63466	457.4915	0.89722	0.01002	0.0076649	-0.5117	22906108	1.373
018	2019-10-06t0246	1570348238.23	adult	81.9402	26.0829	-189.9188	3516.4666	0.19838	476.5844	-0.79529	300.7834	-1.4712	0.010319	0.014333	1616.8179	1.3915	2640.3563	0.67543	969849.125	-0.80354	5377.564	-0.46989	414.9905	-0.84029	362.9503	-0.92761	0.010002	-0.0093869	-0.66819	19541486	-0.032854
018	2019-10-06t0646	1570362591.4	adult	85.9272	30.0699	-185.9318	5683.5977	1.7945	693.084	1.7776	549.2297	1.7332	0.010324	0.019312	1493.3263	0.73417	2686.6666	0.7232	1409733	1.7612	8348.5674	1.091	570.4846	1.9174	534.8125	2.1705	0.010014	0.0029205	-1.1009	26204638	2.0057
018	2019-10-06t1045	1570376940.19	adult	89.913	34.0557	-181.946	6395.2695	2.3201	647.4396	1.1414	500.3543	1.0121	0.010284	-0.020512	1499.9585	0.72304	2985.0257	1.2007	1322071.75	1.1576	7022.2427	0.25679	549.0064	1.4209	504.3314	1.5007	0.010003	-0.0078422	-0.75084	25300412	1.5171
018	2019-10-06t1443	1570391207.57	adult	93.8761	38.0189	-177.9828	1802.2787	-1.1402	505.6845	-0.69326	372.804	-0.77529	0.010324	0.019382	1349.2621	-0.00083218	1636.9727	-1.0574	1028562.375	-0.70524	5930.7612	-0.40728	491.5173	0.20339	471.9692	0.76536	0.010017	0.0053248	-1.7372	27283140	2.0059
018	2019-10-06t1842	1570405541.15	adult	97.8577	42.0004	-174.0013	1548.2043	-1.3478	486.0823	-1.0034	357.2918	-1.0587	0.010304	-0.00053258	1265.3828	-0.39805	1470.7806	-1.3543	990635.75	-1.003	5927.8286	-0.48453	472.2928	-0.3062	460.5818	0.42455	0.010006	-0.0053913	-1.977	25960988	1.4339
018	2019-10-06t2242	1570419941.2	adult	101.8577	46.0004	-170.0013	6552.7549	2.4399	648.9678	0.99595	489.5457	0.66688	0.010309	0.004472	1506.2914	0.71494	2422.7679	0.24571	1321947.5	0.99214	11781.6387	2.3136	568.7973	1.4606	521.286	1.5417	0.010008	-0.0033996	-1.207	29838538	2.5566
018	2019-10-07t0242	1570434340.89	adult	105.8576	50.0003	-166.0014	4009.6506	0.5088	616.5669	0.54781	465.0054	0.27519	0.010304	-0.00051978	1564.0681	0.99295	3063.259	1.3459	1256563.375	0.54805	10699.4453	1.6714	569.6059	1.3607	513.5225	1.2891	0.010015	0.0039836	0.087953	25820806	1.165
018	2019-10-07t0642	1570448740.81	adult	109.8576	54.0003	-162.0014	4197.2363	0.65792	625.123	0.62742	459.2243	0.14509	0.010299	-0.0055224	1607.2282	1.2149	3109.6241	1.4442	1274625.75	0.63154	8407.1514	0.50241	558.9639	1.0357	518.9815	1.3148	0.01002	0.008474	0.030907	26331110	1.2372
018	2019-10-07t1042	1570463140.81	adult	113.8576	58.0003	-158.0014	3994.4294	0.50916	615.7314	0.48679	494.3237	0.58003	0.010294	-0.010519	1374.5843	0.16524	2389.9728	0.21584	1256092.125	0.49479	8433.9326	0.45574	544.5482	0.63826	499.8984	0.83156	0.010021	0.0095292	-0.53432	24834118	0.69046
018	2019-10-07t1442	1570477541.18	adult	117.8577	62.0004	-154.0013	2313.0908	-0.79279	495.5312	-1.08	364.2682	-1.2431	0.010294	-0.010524	1258.6211	-0.34608	1999.3692	-0.45333	1010883.625	-1.0731	10020.4385	1.1301	536.9475	0.38346	502.4374	0.80753	0.010015	0.0038757	-0.72519	25412652	0.80444
018	2019-10-07t1842	1570491942.1	adult	121.8579	66.0007	-150.001	7575.4253	3.3192	716.2277	1.7671	552.8271	1.3175	0.010289	-0.015464	1561.5787	1.1084	3080.0809	1.4586	1461820.75	1.7807	10134.8838	1.1391	583.6117	1.2463	524.2376	1.2059	0.010004	-0.0072867	0.5274	27126856	1.2727
018	2019-10-07t2242	1570506342.21	adult	125.858	70.0007	-146.001	1604.6442	-1.3468	631.8819	0.66136	565.8643	1.4725	0.010375	0.069723	1093.3353	-1.0705	1439.326	-1.4231	1278929	0.60462	8834.751	0.53015	588.9349	1.2715	539.341	1.4704	0.010002	-0.0094374	0.072572	26850134	1.1283
018	2019-10-08t0242	1570520741.94	adult	129.8579	74.0006	-142.0011	3917.8101	0.46737	528.9391	-0.70926	372.1257	-1.2687	0.010375	0.06978	1427.5885	0.55063	2813.2102	1.0282	1070572.75	-0.75701	7764.3579	0.042181	564.2158	0.68162	527.7253	1.1546	0.010016	0.0049863	-0.55186	25404380	0.63471
018	2019-10-08t0642	1570535141.57	adult	133.8578	78.0005	-138.0012	2757.5676	-0.44304	628.0196	0.59559	535.8908	1.001	0.010375	0.069821	1343.0079	0.17883	1936.7732	-0.52439	1271111.625	0.53824	11051.5615	1.4937	582.3341	0.98138	517.5735	0.86947	0.01	-0.011018	0.30566	26145638	0.81103
018	2019-10-08t1042	1570549542.28	adult	137.858	82.0007	-134.001	3543.49	0.17665	577.3738	-0.094675	431.4186	-0.50959	0.010375	0.069838	1435.4193	0.65878	2565.9404	0.61709	1168604.5	-0.14789	13640.5586	2.6503	577.5542	0.81223	520.6722	0.87956	0.010015	0.0031376	0.2363	26067330	0.74471
018	2019-10-08t1442	1570563944.21	adult	141.8585	86.0013	-130.0004	3980.1116	0.52449	698.748	1.5438	549.396	1.1417	0.010375	0.069827	1586.8854	1.4319	2669.7829	0.81729	1414265.875	1.4791	6648.041	-0.44116	619.5873	1.6227	553.8351	1.5701	0.010005	-0.0068392	0.48176	29354808	1.6756
018	2019-10-08t1842	1570578343.84	adult	145.8584	90.0012	-126.0005	3493.8496	0.1408	695.8461	1.5061	567.1693	1.3746	0.010375	0.069794	1522.2161	1.1501	2660.935	0.81314	1408392.5	1.4413	9436.7383	0.82571	586.4171	0.86702	515.2037	0.64231	0.010017	0.0058057	0.23466	26109050	0.68634
018	2019-10-08t2242	1570592741.67	adult	149.8578	94.0006	-122.0012	2373.1833	-0.75532	683.8116	1.3424	576.9551	1.4976	0.010375	0.069746	1412.6334	0.64395	2033.6531	-0.32015	1384034.75	1.2781	13212.4824	2.5664	622.0284	1.548	550.637	1.3968	0.010009	-0.00269	0.31105	28277412	1.2813
018	2019-10-09t0242	1570607142.61	adult	153.8581	98.0008	-118.0009	6894.4941	2.8913	665.6702	1.0903	504.6145	0.41907	0.010375	0.069707	1555.0182	1.3819	3107.5951	1.6593	1347316.375	1.0272	9688.0137	1.0092	587.6519	0.76338	525.6672	0.76873	0.010002	-0.0095658	0.41954	27320524	0.97414
018	2019-10-09t0642	1570621542.97	adult	157.8582	102.0009	-114.0008	3438.1118	0.10628	703.1267	1.619	572.8874	1.4012	0.010375	0.069686	1475.6502	1.0246	2255.016	0.10952	1423128.5	1.5519	12671.5938	2.432	604.2471	1.0388	538.492	1.0064	0.01001	-0.0018826	-0.25185	27527080	1.0003
018	2019-10-09t1042	1570635943.08	adult	161.8582	106.001	-110.0008	2093.2341	-0.98907	505.8488	-1.1967	409.38	-1.0694	0.010375	0.069688	1206.7543	-0.27546	1844.1173	-0.6359	1023837.875	-1.2465	4625.7979	-1.2641	559.8427	0.046103	519.7175	0.5069	0.01002	0.0085214	-0.419	26427372	0.66621
018	2019-10-09t1442	1570650344.55	adult	165.8586	110.0014	-106.0004	3360.1741	0.052461	622.4294	0.45694	485.2744	0.029205	0.010375	0.069702	1512.1678	1.2738	2452.6951	0.51079	1259797.25	0.39608	9766.1016	1.1921	620.8209	1.22	552.0474	1.1932	0.01002	0.0083637	0.30031	29430014	1.4433
018	2019-10-09t1842	1570664744.1	adult	169.8585	114.0012	-102.0005	3761.5215	0.39066	727.7848	1.9699	587.4981	1.5479	0.010375	0.06971	1706.4385	2.2648	2806.5811	1.1914	1473036.375	1.8989	7293.3594	0.058275	637.6834	1.4731	566.2802	1.4565	0.010003	-0.0090557	0.22167	28369260	1.1218
018	2019-10-09t2242	1570679144.71	adult	173.8587	118.0014	-98.0003	1747.5692	-1.283	617.2924	0.35631	574.733	1.3235	0.010299	-0.0054933	933.7747	-1.5119	1397.647	-1.4267	1258659.25	0.36133	9744.3848	1.2898	579.4655	0.21772	521.3375	0.33463	0.010012	-0.00013143	-0.045035	26682066	0.65525
018	2019-10-10t0242	1570693543.36	adult	177.8583	122.001	-94.0007	3706.292	0.36376	659.9521	0.9666	544.0516	0.81894	0.01033	0.024421	1292.3094	0.28589	2471.2868	0.60412	1341682.625	0.94369	7556.1167	0.2585	636.1591	1.2561	562.3408	1.2202	0.010018	0.006287	0.29867	26479486	0.58092
018	2019-10-10t0642	1570707943.52	adult	181.8583	126.0011	-90.0006	2413.6685	-0.71451	622.2623	0.40404	521.091	0.42767	0.010294	-0.010531	1411.1014	0.89767	2010.5353	-0.2346	1269415	0.41354	8214.251	0.62204	637.2017	1.1828	542.7529	0.68566	0.01001	-0.0024429	0.31115	23808404	-0.090958
018	2019-10-10t1042	1570722345.2	adult	185.8588	130.0015	-86.0002	5026.9092	1.5139	675.8698	1.1794	556.2658	0.94145	0.010304	-0.00062043	1379.7819	0.77866	2889.5793	1.4278	1377422.5	1.1799	10068.9932	1.5971	570.787	-0.19027	495.3652	-0.50093	0.010002	-0.010254	-0.4141	23626016	-0.13866
018	2019-10-10t1442	1570736745.47	adult	189.8589	134.0016	-82.0001	3193.6716	-0.020645	634.442	0.5654	523.465	0.39544	0.010299	-0.0056435	1281.1476	0.34395	2558.9818	0.84166	1293627.25	0.57043	7348.0762	0.25413	667.5814	1.5849	578.4381	1.3732	0.010013	0.00026804	0.74031	27069760	0.666
018	2019-10-10t1842	1570751144.08	adult	193.8585	138.0012	-78.0005	3719.0229	0.45267	690.8434	1.3927	595.0744	1.4993	0.010304	-0.000696	1285.2482	0.40619	2330.288	0.4496	1407939	1.3929	7671.291	0.45559	674.0474	1.6203	578.0605	1.2969	0.010015	0.0030165	0.82862	27929826	0.85039
018	2019-10-10t2242	1570765543.64	adult	197.8584	142.0011	-74.0006	2716.6797	-0.38249	649.6113	0.79078	583.5926	1.2984	0.010319	0.014254	1141.3759	-0.22946	1914.4083	-0.28073	1321959	0.77701	9470.2021	1.4253	586.6533	-0.091419	515.1488	-0.23471	0.01002	0.0073024	-0.15972	25410298	0.27139
018	2019-10-11t0242	1570779943.9	adult	201.8584	146.0012	-70.0005	3380.5315	0.22349	632.2611	0.54625	548.0884	0.71491	0.010299	-0.0056933	1241.3106	0.29717	2010.647	-0.060307	1289180.375	0.55121	10765.9941	2.1486	598.4222	0.070424	513.6981	-0.32132	0.010018	0.0056267	0.42397	24848886	0.14887
018	2019-10-11t0642	1570794344.22	adult	205.8585	150.0013	-66.0004	2127.7729	-0.84182	473.2138	-1.7934	395.7813	-1.7634	0.010299	-0.0056962	970.5805	-0.92311	1525.2218	-0.91	964882.875	-1.7887	12029.1455	2.8689	580.8142	-0.30255	493.4621	-0.84001	0.010009	-0.0040124	0.39408	23792474	-0.073729
018	2019-10-11t1042	1570808744.7	adult	209.8587	154.0014	-62.0003	4163.3013	0.99409	637.7975	0.67576	553.8103	0.7956	0.010304	-0.00072047	1138.7484	-0.067462	2335.04	0.63547	1299831.25	0.67605	8408.6455	0.99684	594.6586	-0.091194	509.8299	-0.49613	0.010018	0.0052333	0.24935	24218064	0.031276
018	2019-10-11t1442	1570823146.08	adult	213.859	158.0018	-57.9999	4051.251	0.94681	639.9689	0.75262	567.1977	1.0299	0.010335	0.02924	1066.0223	-0.34054	2135.8737	0.32391	1300416.75	0.72453	9860.0029	1.824	603.4852	0.041666	515.272	-0.39128	0.010001	-0.012284	0.28	24197944	0.045798
018	2019-10-11t1842	1570837546.08	adult	217.859	162.0018	-53.9999	3247.7119	0.26751	615.5478	0.43405	549.558	0.7559	0.010324	0.01919	1024.3389	-0.46595	1857.1189	-0.13975	1252024.25	0.4161	8079.4756	0.90727	596.8189	-0.097926	502.5706	-0.7055	0.010025	0.011568	0.25594	23694904	-0.039698
018	2019-10-11t2242	1570851945.38	adult	221.8589	166.0016	-50.0001	2890.0825	-0.019838	608.9518	0.37955	560.3965	0.9563	0.010309	0.0041554	975.3267	-0.63084	1854.8543	-0.08787	1240434.875	0.37544	8408.3027	1.1361	590.9143	-0.2245	492.8846	-0.95329	0.010025	0.011627	0.33903	22870748	-0.1938
018	2019-10-12t0242	1570866344.77	adult	225.8587	170.0014	-46.0003	1988.2494	-0.83443	517.8932	-0.985	471.385	-0.5554	0.01033	0.024074	881.966	-1.0135	1225.0239	-1.2477	1052877	-1.0036	8638.5986	1.3212	572.9945	-0.56243	469.4634	-1.5248	0.01002	0.0071239	0.2734	22530144	-0.24467
018	2019-10-12t0642	1570880745.01	adult	229.8588	174.0015	-42.0002	3122.9111	0.29564	569.6284	-0.13708	510.8137	0.13621	0.010299	-0.0059232	1035.5206	-0.19963	1894.5378	0.10864	1161472.375	-0.13185	8773.123	1.4608	593.7866	-0.19452	485.455	-1.1545	0.010015	0.0019157	0.44654	23063264	-0.11315
018	2019-10-12t1042	1570895146.24	adult	233.8591	178.0018	-37.9999	3379.0181	0.6041	621.0114	0.72503	550.3166	0.84788	0.010294	-0.010947	1156.4964	0.46989	2062.5927	0.50771	1266863.25	0.73521	8381.5693	1.3031	603.5759	-0.024755	494.9916	-0.93519	0.010008	-0.0054648	0.31956	22254448	-0.2628
018	2019-10-12t1442	1570909546.08	adult	237.859	182.0018	-33.9999	3274.1582	0.56051	586.5875	0.22747	540.2128	0.69038	0.010269	-0.035787	973.7323	-0.36298	1768.8511	-0.018922	1199571.5	0.26066	8319.5977	1.336	605.3803	0.0013379	487.8098	-1.1172	0.010014	0.00013572	0.5997	22368802	-0.21896
018	2019-10-12t1842	1570923945.56	adult	241.8589	186.0016	-30.0001	2933.8328	0.26881	571.9553	0.040465	533.1916	0.58557	0.010279	-0.025929	903.7109	-0.64589	1726.3589	-0.044277	1168504.75	0.064244	8350.6465	1.4272	601.5208	-0.074795	490.4791	-1.06	0.010008	-0.0058774	0.48526	23020802	-0.062282
018	2019-10-12t2242	1570938346	adult	245.859	190.0018	-25.9999	2965.1521	0.36096	562.6904	-0.062398	516.7865	0.30498	0.010319	0.013835	915.2191	-0.51869	1697.0423	-0.042802	1145075	-0.075083	8171.8242	1.3949	592.2665	-0.24939	485.1008	-1.1981	0.010018	0.0044569	0.39083	23056936	-0.033902
018	2019-10-13t0242	1570952746.41	adult	249.8591	194.0019	-21.9998
018	2019-10-13t0642	1570967145.63	adult	253.8589	198.0017	-18.0001
018	2019-10-13t1042	1570981546.53	adult	257.8592	202.0019	-13.9998
018	2019-10-13t1442	1570995946.02	adult	261.859	206.0018	-9.9999
018	2019-10-13t1842	1571010346.52	adult	265.8592	210.0019	-5.9998
018	2019-10-13t2242	1571024745.93	adult	269.859	214.0017	-2
018	2019-10-14t0242	1571039145.7	dead	273.8589	218.0017	2
019	2019-10-02t1842	1570059943.47	egg	-2	-54.0003	-322.0024
019	2019-10-02t2242	1570074343.24	larva	2	-50.0003	-318.0024
019	2019-10-03t0242	1570088743.94	larva	6.0002	-46.0001	-314.0022
019	2019-10-03t0642	1570103143.44	larva	10	-42.0003	-310.0024
019	2019-10-03t1042	1570117543.26	larva	14	-38.0003	-306.0024
019	2019-10-03t1442	1570131943.53	larva	18	-34.0002	-302.0023
019	2019-10-03t1842	1570146344.92	larva	22.0004	-29.9999	-298.002
019	2019-10-03t2242	1570160744.11	larva	26.0002	-26.0001	-294.0022
019	2019-10-04t0242	1570175143.95	larva	30.0002	-22.0001	-290.0022
019	2019-10-04t0642	1570189544.47	larva	34.0003	-18	-286.0021
019	2019-10-04t1042	1570203944.06	larva	38.0002	-14.0001	-282.0022
019	2019-10-04t1442	1570218344.92	larva	42.0004	-9.9999	-278.002	4242.1152	0.8661	508.0758	0.6446	394.8116	0.6078	0.010324	0.019566	1232.3747	0.52015	2561.1941	0.82689	1033426.25	0.63349	4836.1777	-0.17394	545.7681	1.5658	488.9777	1.9045	0.010019	0.0016853	0.016831	12147705	-0.11935
019	2019-10-04t1842	1570232744.61	larva	46.0003	-5.9999	-274.002	2487.5308	-0.33712	540.3977	0.9136	480.4652	1.5538	0.010304	-0.00042226	934.8114	-1.1745	1523.6335	-0.80627	1101330.5	0.91391	6441.4751	0.80281	488.0323	0.81524	412.1487	0.76779	0.010007	-0.0099835	0.32198	11900179	-0.51843
019	2019-10-04t2242	1570247144.28	larva	50.0003	-2	-270.0021	2220.9749	-0.54407	427.5436	-0.49339	318.5228	-0.46901	0.010279	-0.025291	1157.1122	-0.0997	1892.8274	-0.26993	873471.625	-0.48106	4961.8579	-0.21709	498.5268	0.93405	440.7636	1.1179	0.010032	0.015835	0.63049	14113294	0.059305
019	2019-10-05t0242	1570261544.49	adult	54.0003	2	-266.0021	4389.4707	0.93067	443.8842	-0.41438	337.8481	-0.32389	0.010289	-0.015394	1042.354	-0.79095	2064.4044	-0.036191	905967.625	-0.40654	9129.875	2.3414	399.983	-0.45608	324.9069	-0.68429	0.010019	0.0036875	-0.034001	13653420	-0.40386
019	2019-10-05t0642	1570275945.23	adult	58.0005	6.0002	-262.0019	5175.1924	1.4679	415.389	-0.86005	283.8032	-1.0805	0.010314	0.0094737	1187.5015	-0.14049	3154.2331	1.6509	845732	-0.86464	5197.5522	-0.19996	390.2074	-0.66703	337.3443	-0.60523	0.010021	0.0057355	-0.7397	14836465	-0.22914
019	2019-10-05t1042	1570290345.65	adult	62.0006	10.0004	-258.0018	4763.541	1.1708	602.3393	1.2388	472.8899	1.1782	0.010314	0.0094504	1252.9579	0.094865	2101.4023	-0.044483	1226362.75	1.2323	6131.1196	0.30401	449.2676	0.12753	397.841	0.23798	0.010018	0.0041298	0.26256	15919797	-0.093903
019	2019-10-05t1442	1570304745.48	adult	66.0006	14.0003	-254.0018	4877.6177	1.2431	459.8816	-0.55793	349.0535	-0.45758	0.010375	0.069668	1134.6869	-0.58206	2365.5832	0.3455	930800.375	-0.59533	7152.5483	0.8448	411.8566	-0.50666	354.7993	-0.55709	0.010022	0.0087687	0.29191	16889416	-0.0012535
019	2019-10-05t1842	1570319144.52	adult	70.0003	18	-250.0021	2578.8101	-0.42021	554.3665	0.46651	403.4668	0.14256	0.010375	0.069645	1549.2485	1.3606	2227.8537	0.093984	1122037.875	0.42114	5382.146	-0.28485	527.7034	1.2628	478.9387	1.4049	0.010017	0.0040378	0.29475	22441642	1.7411
019	2019-10-05t2242	1570333545.07	adult	74.0005	22.0002	-246.0019	3531.0913	0.24767	454.3396	-0.84693	310.9877	-1.1355	0.010375	0.069624	1362.6333	0.3595	2391.442	0.32833	919583.375	-0.88441	6353.4692	0.21914	392.8817	-1.0019	339.9665	-1.0613	0.010016	0.0031753	-0.24224	17416444	-0.31356
019	2019-10-06t0246	1570348243.89	adult	78.0835	26.0832	-241.9189	2264.9048	-0.70144	453.5459	-0.9706	332.1391	-0.9628	0.010284	-0.020492	1183.0346	-0.58591	1701.1522	-0.8306	926140.6875	-0.95941	6336.707	0.13876	451.2429	-0.10409	392.4974	-0.26807	0.010018	0.006016	-0.23494	18647612	-0.12241
019	2019-10-06t0646	1570362597.01	adult	82.0705	30.0702	-237.9319	7838.3975	3.4002	721.0805	2.2059	553.2644	1.8534	0.010294	-0.010583	1648.3536	1.5392	2634.8599	0.66599	1471004.25	2.2151	7838.3975	0.91156	529.5071	1.2223	509.4865	1.7649	0.010017	0.0052365	-0.27556	26219076	2.2417
019	2019-10-06t1045	1570376945.41	adult	86.0561	34.0558	-233.9463	5334.4302	1.5336	509.4619	-0.49447	357.1986	-0.82368	0.010294	-0.010603	1443.9322	0.50031	3334.399	1.7914	1039302.375	-0.48788	7724.4404	0.74459	403.7961	-1.1821	346.9586	-1.3805	0.010002	-0.00914	0.17252	19377770	-0.29229
019	2019-10-06t1443	1570391212.58	adult	90.0192	38.0189	-229.9832	5101.582	1.3503	716.9515	2.003	544.3264	1.5992	0.010304	-0.00062781	1615.2649	1.2578	3616.0877	2.2468	1461147.25	2.0034	8238.4834	0.90123	451.154	-0.43585	390.0554	-0.70592	0.010007	-0.0038824	0.32139	20647512	-0.027204
019	2019-10-06t1842	1570405545.86	adult	94.0007	42.0004	-226.0017	3582.4319	0.19902	506.1259	-0.6905	345.7777	-1.1423	0.010294	-0.01053	1551.1637	0.93313	2693.113	0.70494	1032496.875	-0.68387	8754.748	1.0478	447.662	-0.64561	387.8388	-0.89208	0.010016	0.0045099	0.024002	19889624	-0.41564
019	2019-10-06t2242	1570419946.03	adult	98.0007	46.0005	-222.0016	4420.354	0.82286	713.1566	1.8469	540.5942	1.419	0.010299	-0.0055091	1716.1349	1.6831	3560.1688	2.1601	1454126.25	1.8515	6603.9111	-0.14813	571.9599	1.6354	517.9596	1.5675	0.010022	0.010526	1.0263	24198480	0.85821
019	2019-10-07t0242	1570434345.66	adult	102.0006	50.0004	-218.0018	3510.8359	0.12917	636.4818	0.83622	478.2233	0.51063	0.010299	-0.0054889	1567.2156	0.99548	2287.66	0.016206	1297786.25	0.84039	9475.7842	1.1805	575.8198	1.5949	514.6975	1.4039	0.010005	-0.0063154	0.83537	24690578	0.90115
019	2019-10-07t0642	1570448745.56	adult	106.0006	54.0003	-214.0018	2573.394	-0.58853	518.5865	-0.69636	403.9829	-0.55651	0.010314	0.0094506	1241.7751	-0.49426	1998.8056	-0.47497	1055842.125	-0.70235	9322.3369	1.0091	547.5567	0.91592	514.2653	1.3007	0.010008	-0.0028583	0.2143	25494788	1.0573
019	2019-10-07t1042	1570463145.58	adult	110.0006	58.0003	-210.0018	3933.6501	0.45545	648.55	0.92482	534.4769	1.1677	0.010294	-0.010497	1291.1871	-0.2467	2249.4255	-0.038654	1323042	0.93308	7154.7935	-0.086713	572.1275	1.2964	516.8824	1.2675	0.010019	0.0078149	0.19603	23983586	0.49354
019	2019-10-07t1442	1570477545.91	adult	114.0007	62.0004	-206.0017	4085.3318	0.57989	698.4812	1.547	585.1136	1.8188	0.010309	0.0044148	1403.234	0.29941	2549.8274	0.49418	1422806.25	1.5426	11262.8496	1.7549	607.1309	1.903	539.2262	1.6601	0.010008	-0.0031501	1.6597	26085380	1.0791
019	2019-10-07t1842	1570491946.96	adult	118.001	66.0007	-202.0014	4664.8784	1.0383	697.6439	1.5286	556.7183	1.3983	0.010294	-0.010524	1573.0668	1.1249	2920.1704	1.1579	1423193.5	1.5374	10498.2969	1.3444	649.9607	2.6852	563.4626	2.1104	0.01002	0.0087489	2.3148	25557104	0.84675
019	2019-10-07t2242	1570506347	adult	122.001	70.0007	-198.0014	2119.7502	-0.94359	631.1678	0.66011	556.0714	1.3613	0.010284	-0.020426	1180.2005	-0.68471	1723.0516	-0.92866	1288844.75	0.67643	11755.0449	1.8642	570.5287	0.97443	511.1548	0.92031	0.010009	-0.002041	-0.10931	23825852	0.25258
019	2019-10-08t0242	1570520746.74	adult	126.0009	74.0007	-194.0015	2727.2175	-0.46751	639.5461	0.76169	554.0183	1.3066	0.010304	-0.00048673	1219.566	-0.4709	1981.1763	-0.46352	1303395	0.76189	10773.4551	1.3916	587.8702	1.2463	522.3569	1.0971	0.010016	0.0050701	0.17764	24239062	0.32742
019	2019-10-08t0642	1570535146.36	adult	130.0008	78.0005	-190.0016	6268.355	2.3121	690.0289	1.4241	542.4727	1.1193	0.010304	-0.00043135	1523.7017	1.0114	3149.2506	1.6275	1406279	1.4243	12405.9893	2.0992	610.2028	1.6296	534.9734	1.3122	0.010017	0.0050593	1.6311	27352950	1.2239
019	2019-10-08t1042	1570549547.12	adult	134.001	82.0008	-186.0013	2736.4111	-0.45972	517.748	-0.87891	390.5718	-1.0519	0.010304	-0.00039155	1386.2238	0.38825	2201.4095	-0.049683	1055170.375	-0.87865	10560.3623	1.2771	483.4261	-1.0721	408.313	-1.5586	0.010021	0.0097486	0.65219	22094024	-0.40756
019	2019-10-08t1442	1570563949.11	adult	138.0016	86.0013	-182.0008	4286.6377	0.76335	592.7923	0.11292	438.9935	-0.40317	0.010299	-0.0053539	1509.0841	1.0178	2722.865	0.90056	1208703.5	0.11716	7041.4092	-0.27581	564.6837	0.54226	497.1988	0.35228	0.010011	-0.00046457	-0.053426	24085454	0.15385
019	2019-10-08t1842	1570578348.71	adult	142.0015	90.0012	-178.0009	3070.0508	-0.19707	517.9032	-0.91829	383.8996	-1.2258	0.010289	-0.015308	1494.7402	0.98287	2204.9229	-0.024719	1057040.375	-0.90782	9110.54	0.65756	523.8691	-0.37616	440.3305	-0.99126	0.010003	-0.0082622	0.026951	24404442	0.21646
019	2019-10-08t2242	1570592746.58	adult	146.0009	94.0006	-174.0015	7944.6782	3.6898	579.1907	-0.096722	434.4618	-0.53773	0.010299	-0.0053992	1296.6319	0.043291	2887.2333	1.2255	1180969.875	-0.092485	12223.957	2.0787	559.0406	0.29257	490.3992	0.076672	0.010014	0.0020195	1.366	24006322	0.073012
019	2019-10-09t0242	1570607147.48	adult	150.0011	98.0009	-170.0012	5446.0708	1.7096	690.3596	1.4334	544.4399	1.0245	0.010304	-0.00046821	1453.2064	0.84533	3349.8476	2.0848	1406952.75	1.4344	13644.4805	2.7642	603.2448	1.1528	529.2394	0.90497	0.010012	0.00099432	0.53511	25605930	0.51149
019	2019-10-09t0642	1570621547.8	adult	154.0012	102.0009	-166.0012	1626.4946	-1.3602	497.3536	-1.2686	384.1197	-1.35	0.010304	-0.00050684	1151.5965	-0.61279	1490.4619	-1.3062	1013606.625	-1.2687	7309.2598	-0.077053	567.116	0.33213	494.0264	0.037132	0.010022	0.010937	0.82967	24501112	0.17332
019	2019-10-09t1042	1570635947.89	adult	158.0013	106.001	-162.0011	5433.2241	1.7279	649.3459	0.85774	509.5717	0.46157	0.010294	-0.010478	1339.5557	0.35085	3165.8857	1.789	1324665.75	0.86764	11802.1113	2.0325	635.8932	1.6935	555.3679	1.3953	0.010022	0.010286	0.92421	27664536	1.0374
019	2019-10-09t1442	1570650349.5	adult	162.0017	110.0014	-158.0007	2601.7527	-0.5729	478.6489	-1.5861	348.0496	-1.9898	0.010304	-0.00052381	1272.822	0.053771	2250.6135	0.11795	975486.375	-1.5864	7360.5547	0.015845	574.8333	0.35256	520.8472	0.53065	0.010005	-0.0064961	-0.078728	25911760	0.52428
019	2019-10-09t1842	1570664749.03	adult	166.0016	114.0013	-154.0008	3933.5969	0.52546	645.5063	0.78853	528.4272	0.68014	0.010335	0.029463	1278.8937	0.11822	2452.2772	0.51064	1311668.75	0.76203	7946.5542	0.33155	519.35	-0.85509	457.3117	-1.0183	0.010004	-0.0081203	0.051299	24868036	0.2215
019	2019-10-09t2242	1570679149.61	adult	170.0017	118.0015	-150.0007	3855.3804	0.46886	590.7533	-0.015094	457.7118	-0.43172	0.010314	0.0094691	1375.3515	0.62909	2436.7208	0.50047	1202773.75	-0.023038	12696.8809	2.6582	614.5324	1.0021	538.4612	0.80417	0.010012	-7.8267e-05	1.1424	26823726	0.71658
019	2019-10-10t0242	1570693548.27	adult	174.0014	122.0011	-146.001	3864.8806	0.48596	575.1025	-0.25805	446.7986	-0.64208	0.010299	-0.0054939	1405.6178	0.80965	2523.8295	0.68282	1172634	-0.25358	12497.8008	2.6349	595.5477	0.53556	528.7422	0.505	0.01002	0.0082577	0.55794	27815652	0.94343
019	2019-10-10t0642	1570707948.49	adult	178.0014	126.0011	-142.001	5162.4512	1.5876	712.8663	1.739	571.7328	1.2456	0.010309	0.0044383	1580.8549	1.697	2779.1389	1.1809	1452108.625	1.7349	12015.9551	2.4647	656.2159	1.6482	576.0152	1.5376	0.010016	0.0044451	0.85244	27974482	0.9525
019	2019-10-10t1042	1570722350.08	adult	182.0019	130.0016	-138.0005	3846.8535	0.49627	674.8906	1.1747	546.3515	0.81937	0.010324	0.019382	1410.0986	0.89395	2206.18	0.13171	1372727.375	1.156	6530.0713	-0.21953	621.8218	0.87944	543.4897	0.70004	0.010003	-0.0092389	0.77849	28471356	1.0443
019	2019-10-10t1442	1570736750.49	adult	186.002	134.0017	-134.0004	2387.3296	-0.72504	679.4673	1.2319	587.0349	1.4219	0.010324	0.01934	1265.0075	0.227	2083.6472	-0.07099	1382036.5	1.2128	5360.6885	-0.78199	641.4097	1.1686	575.029	1.3628	0.010008	-0.0043311	0.58069	26918042	0.64561
019	2019-10-10t1842	1570751148.97	adult	190.0016	138.0013	-130.0008	4238.1787	0.87092	628.9957	0.48522	491.9517	-0.10176	0.010299	-0.0056449	1415.3188	0.98814	3084.0452	1.8166	1282522.25	0.49022	6877.1299	0.015261	566.1107	-0.35417	493.055	-0.62898	0.010021	0.0089881	0.64725	24178020	-0.0096374
019	2019-10-10t2242	1570765548.55	adult	194.0014	142.0012	-126.0009	5822.8682	2.2586	685.5976	1.3156	552.4851	0.82376	0.010284	-0.02058	1395.4316	0.93283	3165.0577	1.9948	1399990.25	1.3356	8454.2607	0.85964	683.9771	1.8046	595.9514	1.7132	0.010013	0.00061896	1.1181	30397312	1.4149
019	2019-10-11t0242	1570779948.79	adult	198.0015	146.0012	-122.0009	3879.9785	0.62312	639.225	0.63745	531.606	0.46805	0.010294	-0.010661	1238.3974	0.23245	2614.6007	1.0129	1304019	0.64707	10564.6348	1.9946	660.4401	1.2827	575.8689	1.1823	0.010002	-0.010428	0.78972	28062762	0.8673
019	2019-10-11t0642	1570794349.18	adult	202.0016	150.0013	-118.0008	2278.1404	-0.73557	522.4566	-1.0765	404.3775	-1.5959	0.010335	0.029257	1355.1868	0.83721	1856.8659	-0.34251	1061631.875	-1.0983	10968.0889	2.2562	627.8438	0.61145	567.2802	0.92827	0.010014	0.001346	0.32235	28652278	0.98875
019	2019-10-11t1042	1570808749.59	adult	206.0017	154.0014	-114.0007	3680.5876	0.52459	672.3798	1.161	560.3312	0.9025	0.010294	-0.010669	1341.3361	0.82786	2535.0156	0.95523	1371654.75	1.1709	7561.5728	0.50941	595.8492	-0.029103	521.0688	-0.19654	0.010022	0.0088609	0.29491	25566102	0.31202
019	2019-10-11t1442	1570823151.09	adult	210.0021	158.0019	-110.0002	4065.8801	0.90946	689.5307	1.4492	573.0978	1.112	0.010294	-0.010672	1418.7322	1.2553	2609.9715	1.1466	1406642.625	1.4593	8211.8857	0.89329	664.038	1.1728	583.8042	1.2378	0.010019	0.0064506	0.25301	26708936	0.56665
019	2019-10-11t1842	1570837551.07	adult	214.0021	162.0019	-106.0002	3794.0371	0.71681	621.8762	0.48224	523.0444	0.29855	0.010314	0.009238	1275.8296	0.6544	2121.257	0.29884	1266139.875	0.47342	8323.9131	0.996	639.9937	0.70531	552.4477	0.48385	0.010001	-0.012059	0.59336	26237182	0.48058
019	2019-10-11t2242	1570851950.37	adult	218.0019	166.0017	-102.0004	3007.4802	0.048601	623.0068	0.54862	531.7803	0.45714	0.010299	-0.0057513	1223.1767	0.48258	2008.1284	0.14679	1270310.875	0.55362	7700.1357	0.70131	662.7411	1.0997	583.8192	1.2165	0.010003	-0.0099027	0.55668	26898672	0.63876
019	2019-10-12t0242	1570866349.72	adult	222.0018	170.0015	-98.0006	4349.3359	1.3435	672.194	1.3534	546.6597	0.72325	0.010304	-0.00083004	1258.3607	0.72811	3360.9852	2.7872	1369931.375	1.3534	9932.0713	1.9812	668.0249	1.1771	584.5112	1.2258	0.010016	0.0028842	0.7267	26211294	0.51027
019	2019-10-12t0642	1570880750.01	adult	226.0018	174.0016	-94.0005	4631.3711	1.6828	649.6076	1.0636	562.3237	1.0128	0.010299	-0.0058708	1202.473	0.53916	2308.7539	0.85137	1324549.875	1.0688	4873.5532	-0.78903	677.0297	1.3296	601.5649	1.6311	0.010001	-0.012139	0.004777	25250498	0.32695
019	2019-10-12t1042	1570895151.16	adult	230.0022	178.0019	-90.0002	1777.6436	-1.0111	652.8034	1.1722	593.2285	1.5761	0.010294	-0.010898	1067.6638	-0.039983	1536.726	-0.59281	1331719	1.1824	11854.8535	3.2184	671.6338	1.2226	587.4435	1.2924	0.010021	0.0078028	0.37464	25803498	0.46133
019	2019-10-12t1442	1570909551.02	adult	234.0021	182.0018	-86.0003	2784.0205	0.014011	683.3665	1.7189	601.8401	1.7605	0.010289	-0.015917	1264.8202	1.0079	2001.5742	0.38814	1394751	1.7349	9784.2568	2.1176	671.5873	1.2153	585.445	1.2444	0.010027	0.013503	0.4684	24514280	0.2105
019	2019-10-12t1842	1570923950.54	adult	238.002	186.0017	-82.0004	3938.2771	1.2404	641.1931	1.1086	565.8489	1.1513	0.010319	0.01392	1078.2748	0.16197	1893.842	0.23797	1304828	1.0938	8284.3535	1.3177	664.3267	1.0785	579.569	1.1043	0.010006	-0.0071733	0.25431	24564810	0.24082
019	2019-10-12t2242	1570938350.98	adult	242.0021	190.0018	-78.0003	1579.0082	-1.1485	529.9398	-0.64324	470.5004	-0.55557	0.010294	-0.01104	970.998	-0.30318	1276.8365	-0.97612	1081077.125	-0.63354	6467.0586	0.29915	618.3811	0.23403	554.0023	0.48569	0.010015	0.001744	0.00054579	23586292	0.056698
019	2019-10-13t0242	1570952751.37	adult	246.0022	194.0019	-74.0002	3511.0591	0.95138	624.1509	0.95601	552.8325	0.97268	0.010294	-0.011082	1051.3083	0.1807	2079.7046	0.7714	1273267.875	0.96669	5676.7959	-0.13016	653.9487	0.88459	575.1562	1.0053	0.010007	-0.0068653	0.43143	24572122	0.28391
019	2019-10-13t0642	1570967150.67	adult	250.002	198.0017	-70.0004	2541.5457	-0.044038	575.7679	0.20887	504.9162	0.1017	0.010309	0.0038107	1108.1319	0.55542	1564.3266	-0.2633	1172839.125	0.20507	7586.5854	1.1112	647.7364	0.77	569.0461	0.86123	0.010006	-0.007596	0.22339	23822450	0.14831
019	2019-10-13t1042	1570981551.51	adult	254.0023	202.002	-66.0001	3238.209	0.80686	635.6277	1.2843	547.7361	0.93825	0.010289	-0.016135	1199.6138	1.1229	2101.8826	0.99247	1297316.25	1.3007	7829.1006	1.3425	648.8245	0.79093	572.4431	0.9519	0.010004	-0.01002	0.21584	23349248	0.070441
019	2019-10-13t1442	1570995950.93	adult	258.0021	206.0018	-62.0003	1488.9689	-1.186	607.197	0.86545	569.2351	1.39	0.010314	0.0087111	940.4721	-0.16403	1236.0678	-0.88619	1236253	0.85589	7622.1729	1.2919	661.3019	1.0249	581.987	1.1976	0.010002	-0.011556	0.29566	24859662	0.40902
019	2019-10-13t1842	1571010351.52	adult	262.0023	210.002	-58.0001	2419.3713	-0.027898	602.9402	0.85862	554.087	1.1311	0.010294	-0.011258	983.199	0.14553	1332.3317	-0.61421	1229998	0.86984	7147.165	1.0606	673.5005	1.2567	587.9301	1.3567	0.010012	-0.0012632	0.46188	22668680	-0.030621
019	2019-10-13t2242	1571024750.9	adult	266.0021	214.0018	-54.0003	2566.05	0.21803	578.7639	0.49467	517.5453	0.42918	0.010279	-0.026196	1033.8568	0.50829	1601.9215	0.09116	1182414.5	0.52114	6086.2109	0.41436	652.4043	0.86651	571.7933	0.96102	0.010013	-0.00030556	0.29569	22738246	0.0045251
019	2019-10-14t0242	1571039150.6	adult	270.002	218.0017	-50.0004	2183.084	-0.22433	618.983	1.2921	563.2972	1.3997	0.010314	0.0085673	946.0349	0.1072	1601.4145	0.16804	1260249.375	1.2818	5686.6973	0.20174	677.2356	1.3399	588.5692	1.3964	0.010028	0.013697	0.39005	21882160	-0.15638
019	2019-10-14t0642	1571053551.57	adult	274.0023	222.002	-46.0001	2124.2126	-0.25425	605.2374	1.1164	557.2943	1.3188	0.010299	-0.0064305	950.1765	0.2158	1587.2247	0.21488	1234079	1.1228	6762.0977	1.0572	673.4637	1.2765	584.6625	1.3089	0.010018	0.0038452	0.25462	21647144	-0.18685
019	2019-10-14t1042	1571067951.19	adult	278.0022	226.0019	-42.0002
019	2019-10-14t1442	1571082352.7	adult	282.0026	230.0023	-37.9998
019	2019-10-14t1859	1571097768.31	adult	286.2847	234.2844	-33.7177
019	2019-10-14t2242	1571111155.26	adult	290.0033	238.003	-29.9991
019	2019-10-15t0242	1571125552.26	adult	294.0025	242.0022	-25.9999
019	2019-10-15t0642	1571139952.52	adult	298.0025	246.0023	-21.9998
019	2019-10-15t1042	1571154352.85	adult	302.0026	250.0024	-17.9998
019	2019-10-15t1442	1571168754.61	adult	306.0031	254.0028	-13.9993
019	2019-10-15t1842	1571183153.36	adult	310.0028	258.0025	-9.9996
019	2019-10-15t2242	1571197552.63	adult	314.0026	262.0023	-5.9998
019	2019-10-16t0242	1571211951.92	adult	318.0024	266.0021	-2
019	2019-10-16t0642	1571226352.01	dead	322.0024	270.0021	2
020	2019-10-02t1459	1570046577.21	egg	-1.8571	-53.7144	-285.7166
020	2019-10-02t1842	1570059948.22	larva	1.8571	-50.0002	-282.0024
020	2019-10-02t2242	1570074347.97	larva	5.857	-46.0003	-278.0025
020	2019-10-03t0242	1570088748.64	larva	9.8572	-42.0001	-274.0023
020	2019-10-03t0642	1570103148.13	larva	13.8571	-38.0003	-270.0024
020	2019-10-03t1042	1570117547.97	larva	17.857	-34.0003	-266.0025
020	2019-10-03t1442	1570131948.21	larva	21.8571	-30.0002	-262.0024
020	2019-10-03t1842	1570146349.65	larva	25.8575	-25.9998	-258.002
020	2019-10-03t2242	1570160748.8	larva	29.8572	-22.0001	-254.0022
020	2019-10-04t0242	1570175148.64	larva	33.8572	-18.0001	-250.0023
020	2019-10-04t0642	1570189549.09	larva	37.8573	-14	-246.0022
020	2019-10-04t1042	1570203948.7	larva	41.8572	-10.0001	-242.0023
020	2019-10-04t1442	1570218349.51	larva	45.8574	-5.9999	-238.0021	4219.7573	0.83937	402.8167	-0.66287	281.592	-0.81792	0.010289	-0.015342	1179.235	0.12642	2064.6208	0.032202	822149	-0.6559	7249.7095	1.3282	351.4033	-0.96604	269.0568	-1.2729	0.010015	-0.0011926	0.70167	10280304	-1.1512
020	2019-10-04t1842	1570232749.26	larva	49.8574	-2	-234.0021	1902.5419	-0.76136	409.5429	-0.69772	279.2382	-0.9399	0.010309	0.0045358	1125.3062	-0.26241	1578.6173	-0.75815	834238.8125	-0.69988	6865.7769	1.0008	463.9565	0.47006	387.6962	0.34376	0.010012	-0.0042197	0.98588	15014562	0.42143
020	2019-10-04t2242	1570247148.92	adult	53.8573	2	-230.0022	4349.1138	0.90317	477.0249	-0.024053	340.4305	-0.2892	0.010299	-0.0054509	1220.8914	0.13255	2953.084	1.3586	972653.75	-0.021062	5740.7114	0.21122	360.4647	-1.0018	300.8974	-1.0405	0.010008	-0.007848	0.21177	13903482	-0.29801
020	2019-10-05t0242	1570261549.12	adult	57.8573	6	-226.0022	5546.5747	1.7276	466.991	-0.24987	302.2234	-0.8499	0.01033	0.024468	1398.5042	0.93516	2793.0875	1.0816	949392.75	-0.26307	5546.5747	0.018976	468.2808	0.45465	438.3259	0.95316	0.010007	-0.0077315	-0.15661	18577634	1.1924
020	2019-10-05t0642	1570275949.87	adult	61.8575	10.0002	-222.002	5228.1748	1.499	645.1674	1.7491	482.2063	1.297	0.010294	-0.010472	1604.0567	1.8578	2896.4466	1.22	1316141.5	1.7571	5228.1748	-0.24518	469.3857	0.42793	415.9151	0.52709	0.010018	0.0033858	0.16096	18648694	0.92935
020	2019-10-05t1042	1570290350.25	adult	65.8576	14.0003	-218.0018	2040.1614	-0.77865	569.8912	0.7576	450.2282	0.82037	0.010294	-0.010495	1186.804	-0.3214	1708.5407	-0.70461	1162578	0.76467	2078.394	-2.2063	358.8695	-1.319	321.5936	-1.0931	0.010014	0.00022868	-1.4573	16771768	-0.034928
020	2019-10-05t1442	1570304750.1	adult	69.8576	18.0003	-214.0019	3756.6433	0.42852	572.334	0.686	401.4672	0.12016	0.010324	0.019396	1678.7253	1.9965	2979.276	1.3057	1164127.375	0.67292	3756.6433	-1.2458	387.7804	-0.97417	345.2451	-0.83325	0.010022	0.008519	-0.40036	17180222	-0.1433
020	2019-10-05t1842	1570319149.12	adult	73.8573	22	-210.0022	5040.7998	1.346	648.1619	1.5031	468.662	0.89873	0.010314	0.0093835	1843.0595	2.6809	3282.1219	1.7745	1319657.5	1.4959	6359.3271	0.22507	475.558	0.37858	428.9006	0.48032	0.010019	0.0061939	0.12253	20458032	0.77247
020	2019-10-05t2242	1570333549.67	adult	77.8575	26.0002	-206.002	4749.9893	1.1246	574.9363	0.51613	411.7665	0.079986	0.010324	0.019355	1513.8906	0.99785	2453.3614	0.40039	1169420.5	0.50279	5691.062	-0.22773	473.3965	0.28456	431.4842	0.43355	0.010012	0.0001715	-0.50684	21891272	1.0198
020	2019-10-06t0246	1570348249.63	adult	81.9408	30.0835	-201.9187	3725.063	0.3529	625.4304	1.033	466.2376	0.7088	0.010319	0.014333	1536.4513	1.0117	2612.502	0.62965	1272750.75	1.0221	6555.1387	0.19317	475.4463	0.25024	432.6927	0.35516	0.010007	-0.0048833	-0.12315	22235674	0.8874
020	2019-10-06t0646	1570362602.42	adult	85.9277	34.0704	-197.9318	5817.3892	1.8943	692.8102	1.7742	508.8784	1.1965	0.010319	0.014314	1773.6722	2.0471	3081.9536	1.3757	1409868.75	1.762	9495.9561	1.7213	525.9484	1.0905	475.9802	1.06	0.01001	-0.0016852	-0.16467	23171706	0.98762
020	2019-10-06t1045	1570376950.67	adult	89.9133	38.056	-193.9462	3372.8271	0.055308	501.7122	-0.66969	331.9947	-1.2434	0.010304	-0.00062851	1449.5934	0.48863	2194.449	-0.11093	1022489.5	-0.66927	6728.9185	0.10057	460.8663	-0.24824	431.4141	0.095244	0.010004	-0.0069286	-0.7736	22065816	0.44685
020	2019-10-06t1443	1570391217.43	adult	93.8763	42.019	-189.9832	1565.262	-1.3185	587.6119	0.33081	491.3061	0.82167	0.010279	-0.025422	1164.1388	-0.85858	1424.6293	-1.4119	1200491.125	0.34919	8970.3066	1.1632	516.1901	0.67835	485.9071	1.0391	0.010013	0.0012686	-1.1156	23921282	0.907
020	2019-10-06t1842	1570405550.51	adult	97.8577	46.0004	-186.0018	3077.9451	-0.19142	700.8314	1.6945	547.7299	1.5182	0.010309	0.0044506	1667.0499	1.4576	2393.3255	0.19756	1427593.5	1.6904	8776.2686	0.94638	562.4322	1.4536	513.1034	1.4743	0.010006	-0.0050023	-0.67687	24450614	0.94517
020	2019-10-06t2242	1570419950.7	adult	101.8578	50.0004	-182.0017	1925.1991	-1.0748	541.5582	-0.35955	387.7579	-0.71396	0.01033	0.024454	1247.187	-0.48038	1616.7683	-1.1214	1100987.75	-0.37593	12109.1826	2.4739	454.9403	-0.78913	402.1597	-0.87778	0.010015	0.0033183	-0.31333	19715750	-0.68943
020	2019-10-07t0242	1570434350.41	adult	105.8577	54.0004	-178.0018	4100.4453	0.57815	663.8207	1.1469	497.5208	0.71706	0.010314	0.0094514	1685.0769	1.5514	2997.8982	1.2341	1351538.875	1.1388	5862.7119	-0.64144	500.9497	-0.0097644	450.4699	-0.010319	0.010002	-0.0094561	-0.25026	22588824	0.13733
020	2019-10-07t0642	1570448750.15	adult	109.8576	58.0003	-174.0019	2978.4297	-0.27919	676.3796	1.2806	524.9363	1.0398	0.010289	-0.015464	1633.4307	1.3361	2360.3131	0.15226	1380490.75	1.2933	8133.9727	0.37444	542.7165	0.70863	491.1871	0.7343	0.010003	-0.0080867	-0.18863	25662348	1.0263
020	2019-10-07t1042	1570463150.27	adult	113.8577	62.0003	-170.0018	3186.532	-0.1162	545.0987	-0.41861	382.0429	-0.95378	0.010309	0.0044161	1592.3933	1.1774	2450.7155	0.32135	1110366	-0.42156	7733.2227	0.13309	477.3369	-0.72418	433.9013	-0.56375	0.010006	-0.0056379	-0.69649	21945088	-0.21376
020	2019-10-07t1442	1570477550.59	adult	117.8577	66.0004	-166.0018	3836.2734	0.39285	586.9757	0.10033	423.3195	-0.43227	0.010274	-0.030369	1533.5859	0.93895	2777.986	0.90827	1199778.375	0.12298	9511.0508	0.89875	498.3854	-0.4031	451.4674	-0.2827	0.010003	-0.0084341	-0.98354	22371026	-0.14048
020	2019-10-07t1842	1570491951.57	adult	121.858	70.0007	-162.0015	2473.9849	-0.66682	622.7155	0.55046	520.0347	0.86418	0.010294	-0.010495	1377.0263	0.2402	2000.6738	-0.44052	1270339.5	0.55864	10108.6455	1.1274	457.1315	-1.3474	407.8143	-1.3114	0.010018	0.006259	-0.59896	21766774	-0.38026
020	2019-10-07t2242	1570506351.75	adult	125.8581	74.0007	-158.0014	2201.2788	-0.87948	657.888	1.0026	530.5443	0.98072	0.010294	-0.010441	1369.4468	0.23853	1841.9658	-0.71037	1342091.5	1.0113	8518.8896	0.38951	550.9249	0.48875	495.7256	0.5183	0.010017	0.0054133	-0.542	26509956	1.0242
020	2019-10-08t0242	1570520751.4	adult	129.858	78.0006	-154.0015	3614.6423	0.22947	623.8699	0.54792	462.8516	0.003586	0.010309	0.0045505	1600.8111	1.3787	2468.099	0.41354	1270823	0.54413	10960.5469	1.4584	474.8687	-1.1648	416.8464	-1.2864	0.01002	0.0082819	-0.39274	21658762	-0.50142
020	2019-10-08t0642	1570535151.03	adult	133.8579	82.0005	-150.0016	2499.248	-0.64622	609.4093	0.34687	512.1182	0.66541	0.010279	-0.025235	1226.2041	-0.38415	1925.9323	-0.54382	1245023.25	0.36715	5416.459	-0.99986	502.7288	-0.66926	469.9457	-0.18773	0.010012	0.00025964	-1.1188	24002282	0.1669
020	2019-10-08t1042	1570549551.76	adult	137.8581	86.0007	-146.0014	3517.7793	0.15636	566.1539	-0.24599	432.0123	-0.50116	0.010279	-0.025218	1464.7545	0.80123	2532.2855	0.55642	1156652.5	-0.227	11088.2686	1.5183	450.457	-1.8316	405.8719	-1.6889	0.010017	0.0052078	-0.92252	23474664	-0.026909
020	2019-10-08t1442	1570563953.9	adult	141.8587	90.0013	-142.0008	1830.2786	-1.18	648.5129	0.86005	564.241	1.354	0.010304	-0.00038575	1182.0557	-0.54636	1483.6422	-1.332	1321669.25	0.86059	12999.2764	2.3898	568.2509	0.55187	515.4294	0.70429	0.010012	0.00040632	-0.55436	26278764	0.76946
020	2019-10-08t1842	1570578353.5	adult	145.8586	94.0012	-138.0009	4382.4263	0.84914	686.1167	1.3725	546.6678	1.0794	0.010309	0.004564	1578.8948	1.4284	2465.0791	0.45678	1397619.75	1.3687	9821.1436	0.99827	577.1736	0.67382	533.6538	1.0614	0.010011	-0.00090104	-0.7032	26175976	0.70584
020	2019-10-08t2242	1570592751.33	adult	149.8579	98.0006	-134.0015	2628.4792	-0.55058	620.8023	0.46843	497.5529	0.3442	0.01033	0.024499	1436.0271	0.75931	1961.2404	-0.45242	1262091.125	0.44789	8747.8369	0.54488	524.2914	-0.49576	476.6506	-0.2968	0.010005	-0.0065515	-0.60187	23371860	-0.13097
020	2019-10-09t0242	1570607152.18	adult	153.8582	102.0009	-130.0013	2293.4343	-0.82175	586.4381	-0.019718	476.6527	0.0089128	0.010294	-0.010457	1241.2506	-0.17047	1942.0708	-0.47825	1196333.75	-0.011211	8477.5146	0.4558	556.5604	0.11428	507.6398	0.3532	0.010016	0.004813	-1.0142	22503964	-0.39311
020	2019-10-09t0642	1570621552.56	adult	157.8583	106.001	-126.0012	2256.1626	-0.85393	544.1234	-0.63086	433.5953	-0.66332	0.010319	0.014438	1217.7214	-0.25471	1633.1023	-1.0365	1107291	-0.64202	7663.0327	0.1179	526.5969	-0.57543	480.2707	-0.34344	0.010007	-0.0040781	-0.62565	23994916	0.014378
020	2019-10-09t1042	1570635952.69	adult	161.8583	110.001	-122.0012	2728.9026	-0.46893	499.5566	-1.2866	368.4836	-1.6818	0.010299	-0.0055025	1390.2502	0.63549	1956.7585	-0.42719	1018595.875	-1.2833	5020.5786	-1.0796	480.586	-1.5894	434.8604	-1.4679	0.010013	0.0012927	-0.59379	22366472	-0.44509
020	2019-10-09t1442	1570650354.44	adult	165.8588	114.0015	-118.0007	3630.2131	0.27505	491.1495	-1.4325	376.9472	-1.6082	0.010324	0.019452	1195.8076	-0.29499	2224.7885	0.086247	998998.1875	-1.4467	5713.5586	-0.72797	476.4213	-1.7297	433.6993	-1.5663	0.01001	-0.0019835	-0.94551	22132152	-0.51032
020	2019-10-09t1842	1570664753.85	adult	169.8586	118.0013	-114.0008	2027.4429	-1.0487	641.6507	0.7226	531.5938	0.69589	0.010314	0.009469	1350.8131	0.50676	1721.6518	-0.83721	1306400.875	0.71429	9272.4775	1.0096	592.8384	0.56737	540.9812	0.86572	0.010005	-0.0066346	-0.53138	27789896	0.97033
020	2019-10-09t2242	1570679154.45	adult	173.8588	122.0015	-110.0007	2472.0737	-0.67782	528.1664	-0.94023	429.1602	-0.91119	0.010319	0.014449	1113.5627	-0.62769	1642.5217	-0.96813	1074818.75	-0.95146	11361.9082	2.0787	532.0183	-0.72955	481.1232	-0.60576	0.01002	0.0076814	-0.71504	23681732	-0.11095
020	2019-10-10t0242	1570693553.05	adult	177.8584	126.0011	-106.0011	2790.571	-0.40549	608.4794	0.21483	495.3119	0.065639	0.010289	-0.015464	1332.7886	0.48374	2070.9107	-0.14511	1241906.5	0.22845	8339.7891	0.64584	545.389	-0.53525	489.1993	-0.49241	0.010023	0.011479	-0.72635	22090980	-0.51352
020	2019-10-10t0642	1570707953.24	adult	181.8585	130.0012	-102.001	2586.3152	-0.56873	673.2383	1.1509	575.5461	1.2748	0.010294	-0.010531	1331.6387	0.51197	2079.4854	-0.10586	1373406.25	1.1612	5716.9219	-0.62713	551.6895	-0.48537	504.2191	-0.21723	0.010017	0.0051586	-0.64904	25278964	0.26744
020	2019-10-10t1042	1570722354.88	adult	185.8589	134.0016	-98.0006	4303.7407	0.9003	685.7802	1.3248	558.5447	0.97711	0.010304	-0.00062043	1476.8774	1.2466	2685.2922	1.0476	1397620.125	1.3253	4735.4473	-1.0988	551.9521	-0.55354	506.2616	-0.24565	0.010001	-0.011055	-0.85329	24393522	0.044345
020	2019-10-10t1442	1570736755.36	adult	189.8591	138.0017	-94.0004	3215.4558	-0.002068	693.7117	1.4361	586.3731	1.3855	0.010269	-0.035411	1411.9569	0.9707	2214.7671	0.20311	1418640.375	1.4714	6303.1812	-0.27844	590.6793	0.11716	536.7551	0.39693	0.010008	-0.0038419	-0.42115	23725222	-0.11539
020	2019-10-10t1842	1570751153.75	adult	193.8586	142.0013	-90.0009	1771.5156	-1.2178	631.0915	0.51363	562.593	0.98477	0.010299	-0.0056742	1100.6238	-0.47375	1464.2357	-1.1524	1286795.5	0.51862	6173.146	-0.31477	550.4452	-0.71232	496.1102	-0.62076	0.010017	0.0044302	-0.72033	22200556	-0.46242
020	2019-10-10t2242	1570765553.37	adult	197.8585	146.0012	-86.001	2983.0508	-0.15243	621.16	0.37138	498.838	-0.053388	0.010294	-0.010661	1432.1871	1.1506	2207.119	0.25962	1267166.375	0.38082	6708.3228	-0.007035	558.1268	-0.62387	499.4733	-0.60118	0.010022	0.0096897	0.04389	22331212	-0.4212
020	2019-10-11t0242	1570779953.57	adult	201.8586	150.0012	-82.0009	2806.6204	-0.27622	672.4947	1.1408	570.2891	1.0717	0.010294	-0.010667	1312.9528	0.63598	2117.236	0.13628	1371889.125	1.1507	6606.1948	-0.028159	585.5821	-0.16684	528.5607	0.025948	0.010024	0.011054	-0.39543	23192564	-0.21721
020	2019-10-11t0642	1570794354.02	adult	205.8587	154.0014	-78.0008	1360.9108	-1.516	599.0476	0.073016	554.597	0.81025	0.010314	0.0092532	1012.7825	-0.72399	1234.5096	-1.4466	1219660.875	0.064829	4781.3022	-0.961	556.8952	-0.74103	499.9521	-0.68825	0.010021	0.0080795	-0.79166	21062334	-0.66766
020	2019-10-11t1042	1570808754.35	adult	209.8588	158.0015	-74.0007	1120.0004	-1.711	655.4517	0.93901	624.2154	1.9479	0.010304	-0.00072047	892.7145	-1.2273	990.7977	-1.8522	1335810.5	0.9392	6087.4756	-0.24269	590.6156	-0.16491	542.1749	0.2622	0.010003	-0.01012	-0.36839	23145634	-0.19895
020	2019-10-11t1442	1570823156	adult	213.8592	162.0019	-70.0002	3188.949	0.16938	655.8116	0.99096	571.9449	1.1086	0.010279	-0.025575	1238.9216	0.47704	1918.2195	-0.081892	1339823.25	1.0153	4863.0444	-0.8748	577.5146	-0.4309	518.6277	-0.31226	0.010004	-0.0087428	-0.60857	21532056	-0.52167
020	2019-10-11t1842	1570837556.08	adult	217.8593	166.0019	-66.0002	2457.4326	-0.45705	594.2561	0.11026	528.7291	0.40595	0.010284	-0.020656	1109.1697	-0.062257	1795.0601	-0.25674	1213471	0.12855	5400.1187	-0.55694	579.5474	-0.41212	519.7263	-0.29943	0.01	-0.0131	-0.5676	20631886	-0.68815
020	2019-10-11t2242	1570851955.27	adult	221.859	170.0017	-62.0005	2404.6624	-0.47255	569.1152	-0.23251	496.2381	-0.13537	0.010314	0.0091434	1128.7327	0.10415	1837.9686	-0.12006	1158718.5	-0.24033	4840.9907	-0.83708	571.9832	-0.5687	506.0664	-0.6398	0.010025	0.01224	-0.49523	20253924	-0.7448
020	2019-10-12t0242	1570866354.55	adult	225.8588	174.0015	-58.0007	3208.1763	0.3261	550.1523	-0.48376	480.5148	-0.39805	0.010304	-0.00089051	1034.2863	-0.27697	1886.2591	0.031467	1121210.5	-0.48282	5269.4556	-0.5681	572.1589	-0.57763	505.8156	-0.65638	0.010003	-0.01066	-0.61521	20192058	-0.73538
020	2019-10-12t0642	1570880754.86	adult	229.8589	178.0016	-54.0006	3223.0515	0.39297	567.4265	-0.17168	493.175	-0.17172	0.010289	-0.015865	1129.2369	0.25819	2020.9148	0.35704	1158117.5	-0.15771	4429.2944	-1.012	589.0523	-0.28072	518.5722	-0.35999	0.010005	-0.0079079	-0.20694	19781554	-0.80035
020	2019-10-12t1042	1570895155.99	adult	233.8592	182.0019	-50.0003	3273.802	0.49945	557.1947	-0.28965	480.6797	-0.38395	0.010304	-0.00099506	1010.6719	-0.25027	2185.9807	0.75441	1135562.75	-0.28869	5631.0884	-0.28832	593.0219	-0.21722	518.5097	-0.36849	0.010015	0.0012936	-0.081407	21080740	-0.50826
020	2019-10-12t1442	1570909555.89	adult	237.8592	186.0019	-46.0003	2995.0466	0.27599	571.1157	-0.021565	520.2924	0.33307	0.010314	0.0089286	964.0394	-0.4114	1579.5203	-0.40445	1162791.625	-0.029699	4755.083	-0.76289	599.895	-0.098906	526.6362	-0.17721	0.010014	0.00074452	0.39728	20786962	-0.54963
020	2019-10-12t1842	1570923955.48	adult	241.8591	190.0018	-42.0004	1528.7407	-1.2018	578.1426	0.14136	543.3375	0.77028	0.010304	-0.0010868	916.1266	-0.58313	1271.0489	-0.98969	1178254.75	0.14223	4867.7549	-0.66221	584.1791	-0.39259	521.7361	-0.29947	0.01001	-0.0033308	-0.33437	20192150	-0.65373
020	2019-10-12t2242	1570938355.82	adult	245.8592	194.0019	-38.0003	3767.7874	1.2249	586.9357	0.33845	528.6929	0.52518	0.010294	-0.011081	1008.3814	-0.041834	1756.657	0.083592	1197348.75	0.3488	4481.3013	-0.86336	589.6886	-0.29678	528.6768	-0.13202	0.010021	0.0077897	-0.029861	21301322	-0.40126
020	2019-10-13t0242	1570952756.32	adult	249.8593	198.002	-34.0002	3182.4844	0.66505	600.6247	0.62393	547.2507	0.89719	0.01034	0.033813	958.467	-0.22373	1743.4782	0.12293	1219868.75	0.59008	4647.6558	-0.72793	595.6528	-0.19099	530.9369	-0.076759	0.010008	-0.0058345	-0.084397	20772202	-0.49141
020	2019-10-13t0642	1570967155.61	adult	253.8591	202.0018	-30.0004
020	2019-10-13t1042	1570981556.49	adult	257.8594	206.0021	-26.0001
020	2019-10-13t1442	1570995955.83	adult	261.8592	210.0019	-22.0003
020	2019-10-13t1842	1571010356.43	adult	265.8594	214.002	-18.0001
020	2019-10-13t2242	1571024755.8	adult	269.8592	218.0019	-14.0003
020	2019-10-14t0242	1571039155.49	adult	273.8591	222.0018	-10.0004
020	2019-10-14t0642	1571053556.46	adult	277.8594	226.002	-6.0001
020	2019-10-14t1042	1571067956.03	adult	281.8593	230.0019	-2.0002
020	2019-10-14t1442	1571082357.76	dead	285.8597	234.0024	2.0002
021	2019-10-02t1459	1570046581.83	larva	0	-49.7145	-265.7165
021	2019-10-02t1842	1570059952.83	larva	3.7142	-46.0004	-262.0023
021	2019-10-02t2242	1570074352.6	larva	7.7141	-42.0004	-258.0024
021	2019-10-03t0242	1570088753.2	larva	11.7143	-38.0002	-254.0022
021	2019-10-03t0642	1570103152.69	larva	15.7141	-34.0004	-250.0024
021	2019-10-03t1042	1570117552.48	larva	19.7141	-30.0004	-246.0024
021	2019-10-03t1442	1570131952.86	larva	23.7142	-26.0003	-242.0023
021	2019-10-03t1842	1570146354.33	larva	27.7146	-21.9999	-238.0019
021	2019-10-03t2242	1570160753.45	larva	31.7143	-18.0002	-234.0021
021	2019-10-04t0242	1570175153.36	larva	35.7143	-14.0002	-230.0022
021	2019-10-04t0642	1570189553.76	larva	39.7144	-10.0001	-226.0021
021	2019-10-04t1042	1570203953.32	larva	43.7143	-6.0002	-222.0022
021	2019-10-04t1442	1570218354.27	larva	47.7146	-2	-218.0019	3484.8879	0.33253	523.7212	0.67838	401.1974	0.57395	0.010314	0.0095379	1332.8071	0.88596	2731.8666	1.0526	1066296.375	0.67276	8027.1177	1.7902	501.7717	0.98782	416.3376	0.79932	0.010021	0.0049967	1.6121	13669264	0.054409
021	2019-10-04t1842	1570232753.91	adult	51.7145	2	-214.002	2910.655	-0.080538	400.6194	-0.85374	282.8402	-0.94046	0.010284	-0.020343	1159.5708	-0.13038	1997.3808	-0.12169	818064.875	-0.84444	5413.7334	0.042076	402.5974	-0.38305	326.2025	-0.60384	0.010011	-0.0045952	0.53313	13069921	-0.46908
021	2019-10-04t2242	1570247153.57	adult	55.7144	5.9999	-210.0021	2335.1855	-0.50241	451.6266	-0.37123	330.2687	-0.45516	0.010319	0.01448	1289.7368	0.43804	2020.0087	-0.12045	919060.125	-0.37878	6407.9995	0.59521	495.262	0.8559	447.7966	1.1337	0.010005	-0.010401	-0.080495	16880510	0.70677
021	2019-10-05t0242	1570261553.84	adult	59.7144	9.9999	-206.002	2042.1085	-0.73403	438.9558	-0.63105	322.3069	-0.64553	0.010319	0.014457	1222.0007	-0.006529	1782.8145	-0.53004	893275.125	-0.63843	3904.0881	-1.0255	420.3468	-0.26271	377.1849	-0.0325	0.010025	0.010221	-0.28594	13921046	-0.68784
021	2019-10-05t0642	1570275954.56	adult	63.7146	14.0001	-202.0018	4232.0698	0.79021	581.9398	0.95469	434.996	0.67155	0.010309	0.0044525	1460.183	1.0867	2751.7922	0.97815	1185411.25	0.95171	7269.7876	0.96325	525.7801	1.2574	470.0011	1.3544	0.010026	0.011611	0.43339	19928642	1.2709
021	2019-10-05t1042	1570290354.83	adult	67.7147	18.0002	-198.0018	2450.248	-0.49821	440.0782	-0.84234	306.4125	-1.0373	0.010304	-0.00055383	1336.7703	0.37629	1936.7572	-0.35548	896879.375	-0.84208	4912.1265	-0.52903	340.0135	-1.6675	301.1765	-1.4922	0.010018	0.0043244	-1.5021	15511078	-0.61277
021	2019-10-05t1442	1570304754.72	adult	71.7147	22.0002	-194.0018	1581.7644	-1.1519	439.9753	-0.95634	291.5374	-1.3273	0.010294	-0.010528	1177.126	-0.49009	1438.8421	-1.1947	897549.6875	-0.95086	4885.248	-0.60413	477.7025	0.44133	441.4836	0.74197	0.010011	-0.0015304	-0.40002	19324978	0.50768
021	2019-10-05t1842	1570319153.8	adult	75.7144	25.9999	-190.002	3800.824	0.43686	494.8563	-0.4026	348.0804	-0.69835	0.010309	0.0043863	1327.4433	0.15302	2836.1562	1.0395	1008022.25	-0.4052	3800.824	-1.2883	480.7086	0.44062	457.7869	0.94428	0.010003	-0.0094952	-1.3848	18213568	-0.13479
021	2019-10-05t2242	1570333554.44	adult	79.7146	30.0001	-186.0019	4297.8682	0.78587	531.7707	-0.059107	381.2139	-0.3604	0.010304	-0.00061663	1406.5019	0.4447	2601.3564	0.62841	1083748.625	-0.05871	4640.3506	-0.8548	487.5542	0.50464	457.4708	0.85913	0.010011	-0.00048872	-0.79938	20843428	0.54193
021	2019-10-06t0246	1570348254.86	adult	83.7981	34.0835	-181.9184	5379.9946	1.5754	677.3718	1.6339	502.1287	1.1484	0.010294	-0.010589	1752.0431	1.997	3540.6857	2.1485	1381838.5	1.6426	7395.3359	0.61857	479.4641	0.27759	437.7338	0.39771	0.010002	-0.009937	0.50023	20086190	0.063642
021	2019-10-06t0646	1570362607.8	adult	87.785	38.0705	-177.9315	4119.5317	0.62199	685.9537	1.6566	516.925	1.2712	0.010299	-0.0056223	1707.1959	1.7121	3094.3892	1.3894	1398659.625	1.6612	6870.7842	0.23084	542.8971	1.3603	496.4408	1.4017	0.010018	0.0066715	0.65247	21947702	0.4961
021	2019-10-06t1045	1570376956.04	adult	91.7706	42.0561	-173.9459	2761.5559	-0.41021	481.3716	-0.95825	335.9987	-1.2285	0.010299	-0.0055856	1476.6957	0.60176	2337.8952	0.11988	981516.625	-0.95487	7280.1016	0.34433	446.2059	-0.59217	395.4539	-0.663	0.010013	0.0015552	0.7584	19117692	-0.59334
021	2019-10-06t1443	1570391222.42	adult	95.7335	46.019	-169.983	1921.2627	-1.058	474.0146	-1.1209	348.9208	-1.1327	0.010299	-0.0055341	1276.1367	-0.34499	1627.2462	-1.0823	966515.75	-1.1176	5685.6543	-0.56856	446.0692	-0.73974	391.9721	-0.87181	0.010011	-0.00051035	0.34355	18313818	-0.9813
021	2019-10-06t1842	1570405555.05	adult	99.7148	50.0003	-166.0017	1719.1079	-1.2249	544.1439	-0.29971	450.1175	0.16633	0.010299	-0.0054966	1196.5368	-0.7163	1549.6522	-1.2286	1109509.375	-0.29597	4992.4785	-0.98115	451.9967	-0.77008	404.1581	-0.76603	0.010007	-0.0039377	0.05298	18021560	-1.1824
021	2019-10-06t2242	1570419955.3	adult	103.7149	54.0003	-162.0016	2897.0715	-0.33919	505.3055	-0.83952	371.6621	-0.96157	0.010279	-0.025355	1359.6133	0.042179	2231.0091	-0.079395	1032339.125	-0.82338	5323.7144	-0.87273	452.2364	-0.90833	398.2866	-1.0175	0.010016	0.0045229	0.53546	18377078	-1.1592
021	2019-10-07t0242	1570434355.03	adult	107.7148	58.0003	-158.0017	4178.3672	0.63986	612.921	0.4866	480.1824	0.45675	0.010294	-0.010482	1443.6338	0.44573	2902.6174	1.0781	1250358.75	0.4945	10094.5127	1.3385	565.0083	1.2163	490.1414	0.76225	0.010021	0.0095658	1.7156	20354424	-0.60942
021	2019-10-07t0642	1570448754.78	adult	111.7147	62.0002	-154.0018	4314.3325	0.75196	639.562	0.80159	504.2431	0.73741	0.010279	-0.025399	1389.1111	0.21759	2928.9061	1.1414	1306625.25	0.82181	11714.2666	2.0095	556.8793	0.94378	483.4825	0.53121	0.010002	-0.0094961	1.1821	21937144	-0.18127
021	2019-10-07t1042	1570463154.94	adult	115.7148	66.0002	-150.0017	4803.1284	1.1402	640.4527	0.79703	507.2149	0.73865	0.010289	-0.015493	1389.4565	0.24841	3049.6424	1.3718	1307164	0.80933	10057.0068	1.175	548.4646	0.67067	481.0329	0.39342	0.010011	-0.00070762	1.8086	21203092	-0.47354
021	2019-10-07t1442	1570477555.2	adult	119.7148	70.0003	-146.0017	1514.6553	-1.4155	580.0029	0.0028504	510.251	0.74603	0.010309	0.0044195	1099.6256	-1.0779	1368.3598	-1.5553	1181466	-0.00046377	7242.1641	-0.14587	534.1959	0.28271	475.7949	0.20033	0.010008	-0.0031172	0.46442	21403626	-0.46554
021	2019-10-07t1842	1570491956.18	adult	123.7151	74.0006	-142.0014	2184.3835	-0.89291	529.1986	-0.67551	433.1654	-0.35459	0.010284	-0.020404	1178.8351	-0.67956	1825.729	-0.744	1080623.5	-0.66146	13842.4561	2.7806	540.7156	0.32483	479.9557	0.21335	0.01002	0.0086885	0.34165	20991660	-0.6409
021	2019-10-07t2242	1570506356.55	adult	127.7152	78.0007	-138.0013	2496.1663	-0.64826	560.6514	-0.28084	440.1217	-0.29558	0.010279	-0.025304	1368.7907	0.25141	2082.4213	-0.27933	1145410.875	-0.26235	7940.3335	0.12468	574	0.92571	511.0262	0.82141	0.010006	-0.0050476	0.70406	22486450	-0.22793
021	2019-10-08t0242	1570520756.06	adult	131.7151	82.0005	-134.0014	4393.1553	0.84174	691.2348	1.4402	540.7827	1.0842	0.010289	-0.015332	1543.7244	1.1247	3068.9018	1.4937	1410810.25	1.454	8635.3994	0.42559	559.1806	0.54169	508.6308	0.70463	0.010007	-0.0042066	0.98128	23915594	0.16292
021	2019-10-08t0642	1570535155.7	adult	135.715	86.0004	-130.0015	3598.6658	0.21927	669.0708	1.1432	538.0333	1.0191	0.010294	-0.010333	1577.8592	1.3295	2602.9837	0.67654	1364904.375	1.1524	4934.937	-1.2122	585.092	1.0058	533.6776	1.2006	0.010008	-0.0032189	-0.020725	23384372	-0.035677
021	2019-10-08t1042	1570549556.62	adult	139.7152	90.0007	-126.0013	3634.875	0.24969	602.3541	0.23739	465.7867	-0.036389	0.010304	-0.00037659	1453.0466	0.76009	2764.7726	0.98222	1227597.625	0.23774	7985.48	0.14734	588.3969	1.007	528.787	1.0351	0.010018	0.0062359	-0.65477	21908368	-0.50529
021	2019-10-08t1442	1570563958.75	adult	143.7158	94.0013	-122.0007	2113.5112	-0.9573	561.0544	-0.33739	485.8177	0.21889	0.010304	-0.0003989	1095.2051	-0.95999	1747.9413	-0.85082	1143428.875	-0.33715	6598.4214	-0.457	529.2178	-0.29334	483.4245	-0.046326	0.010021	0.00925	0.090848	21177708	-0.74194
021	2019-10-08t1842	1570578358.27	adult	147.7157	98.0012	-118.0008	1875.223	-1.152	563.0679	-0.3246	486.5085	0.19946	0.010355	0.049613	1077.4341	-1.0229	1592.2199	-1.1293	1141901.75	-0.36247	5346.9956	-1.0037	556.4413	0.21077	514.5225	0.60056	0.010001	-0.010514	-0.3615	23034444	-0.21874
021	2019-10-08t2242	1570592756.03	adult	151.7151	102.0005	-114.0014	3794.8882	0.38707	675.7702	1.2313	544.8682	1.0214	0.010294	-0.010438	1463.607	0.91109	2793.694	1.0749	1378571.25	1.2415	5190.6606	-1.0575	568.4905	0.3985	514.8198	0.55016	0.01002	0.0088405	0.014841	22636722	-0.34905
021	2019-10-09t0242	1570607156.94	adult	155.7153	106.0008	-110.0012	3515.4724	0.16647	694.803	1.5	557.3349	1.1826	0.010304	-0.00051784	1577.5412	1.5104	2682.3654	0.88721	1416008.5	1.5011	6733.0059	-0.32831	581.7601	0.60882	516.8856	0.5385	0.010009	-0.0026054	1.0192	22842808	-0.30206
021	2019-10-09t0642	1570621557.17	adult	159.7154	110.0009	-106.0011	1707.266	-1.3022	465.8878	-1.7516	364.4576	-1.7129	0.010299	-0.0055061	1104.9798	-0.79879	1449.4595	-1.3715	949945.125	-1.7487	4889.1597	-1.1532	464.1915	-1.8988	406.8256	-2.0809	0.010002	-0.0093542	-0.50902	18934836	-1.3922
021	2019-10-09t1042	1570635957.46	adult	163.7155	114.0009	-102.001	2166.1663	-0.93046	516.7048	-1.0524	411.7549	-1.0561	0.010304	-0.00051821	1201.9523	-0.28326	1858.3174	-0.6036	1053044.5	-1.0525	7019.8555	-0.12833	574.8335	0.32101	532.7183	0.77878	0.010022	0.01006	-0.16244	22255254	-0.47665
021	2019-10-09t1442	1570650359.38	adult	167.716	118.0015	-98.0005	718.1157	-2.1303	537.697	-0.77204	536.8564	0.7939	0.010294	-0.010456	619.3256	-3.134	661.305	-2.8241	1096901.75	-0.76434	6309.1084	-0.4313	585.1993	0.45577	527.0735	0.5787	0.01001	-0.0019168	0.12877	21514266	-0.67373
021	2019-10-09t1842	1570664758.7	adult	171.7158	122.0013	-94.0007	2233.1311	-0.87807	563.046	-0.42378	502.5305	0.23542	0.010304	-0.00050529	1042.8513	-0.99723	1565.8173	-1.1214	1147487.625	-0.42351	4569.4204	-1.2429	574.5775	0.16231	520.0629	0.34392	0.01002	0.0083438	-0.17627	20528506	-0.92301
021	2019-10-09t2242	1570679159.21	adult	175.7159	126.0014	-90.0005	3940.5774	0.55402	584.3633	-0.12965	500.4716	0.16582	0.010299	-0.0055057	1190.6455	-0.23128	2048.7161	-0.19813	1191516.875	-0.12505	6580.8491	-0.2391	592.0438	0.4302	522.6407	0.33077	0.010019	0.0069856	0.67252	22868876	-0.31907
021	2019-10-10t0242	1570693557.79	adult	179.7155	130.001	-86.0009	4550.5596	1.0805	614.4352	0.29599	521.3813	0.45176	0.010289	-0.01548	1208.8425	-0.10454	2437.9123	0.55153	1254062.25	0.30978	7652.5195	0.32247	589.2614	0.29201	520.9632	0.21611	0.010017	0.0051731	0.61942	21588768	-0.63562
021	2019-10-10t0642	1570707958.04	adult	183.7156	134.0011	-82.0009	4577.7129	1.1217	669.928	1.0977	572.7687	1.2168	0.010314	0.0093738	1251.9986	0.14266	2387.0591	0.47928	1363973.5	1.0886	6688.6162	-0.12747	563.6852	-0.28688	504.6399	-0.24296	0.010026	0.013742	0.32856	20690066	-0.84535
021	2019-10-10t1042	1570722359.77	adult	187.7161	138.0016	-78.0004	1542.2657	-1.4379	466.545	-1.8988	385.8505	-1.7479	0.010299	-0.0056195	1050.9433	-0.78498	1370.5147	-1.3843	951285.375	-1.8947	3814.3647	-1.5568	548.5349	-0.65202	512.4639	-0.13495	0.010006	-0.0060396	-0.36065	20338028	-0.9158
021	2019-10-10t1442	1570736760.26	adult	191.7162	142.0017	-74.0002	3000.1536	-0.17889	623.2219	0.39477	551.1958	0.81556	0.010304	-0.00068016	1111.4793	-0.44937	2073.3907	-0.046919	1270126.25	0.39523	3868.5339	-1.5108	647.5928	1.1608	591.7457	1.6492	0.010001	-0.011399	-0.06979	20267712	-0.91621
021	2019-10-10t1842	1570751158.53	adult	195.7158	146.0012	-70.0007	3795.1804	0.52798	613.8336	0.25501	537.8426	0.57631	0.010309	0.0042832	1103.4841	-0.43967	2019.7341	-0.1104	1250379	0.25106	7120.1602	0.18839	605.3153	0.28653	540.7469	0.38959	0.010025	0.01299	0.32435	21615204	-0.59234
021	2019-10-10t2242	1570765558.16	adult	199.7156	150.0011	-66.0008	4063.6699	0.79313	613.6793	0.25807	523.3301	0.32109	0.010309	0.0042759	1090.2044	-0.45077	2291.2428	0.43033	1250064.75	0.25409	6882.5205	0.098587	588.4974	-0.090186	514.5524	-0.28101	0.01	-0.012296	1.3564	19302128	-1.093
021	2019-10-11t0242	1570779958.32	adult	203.7157	154.0012	-62.0008	2767.4539	-0.29872	549.6739	-0.67466	477.0714	-0.44227	0.010309	0.004271	1032.8163	-0.66542	1893.8177	-0.25741	1119685.75	-0.67785	6608.873	-0.012442	595.7534	-0.010054	516.9547	-0.27524	0.010005	-0.0080924	0.76066	17983410	-1.3558
021	2019-10-11t0642	1570794358.83	adult	207.7158	158.0013	-58.0006	2960.7927	-0.096037	546.6553	-0.70148	468.5787	-0.59736	0.010284	-0.020601	1035.4839	-0.59218	2011.0328	0.0060087	1116270.25	-0.68473	7721.4507	0.60915	568.5589	-0.55329	500.2627	-0.7084	0.010017	0.0042595	1.0488	19581738	-0.98015
021	2019-10-11t1042	1570808759.23	adult	211.7159	162.0014	-54.0005	3096.1685	0.06497	686.0557	1.4218	611.4452	1.753	0.010314	0.0092475	1196.4641	0.23962	2170.0229	0.35801	1396809.375	1.4118	4438.8486	-1.114	667.6456	1.2283	598.8835	1.5884	0.01	-0.012636	0.75058	19694876	-0.92622
021	2019-10-11t1442	1570823160.93	adult	215.7164	166.0019	-50.0001	1875.2085	-1.0038	623.2212	0.52424	561.2159	0.94092	0.010299	-0.0057257	1163.9924	0.15818	1574.4332	-0.69952	1270748	0.52922	4380.8237	-1.1256	652.3459	0.92222	598.4493	1.5662	0.010017	0.0038615	0.26262	22337628	-0.33909
021	2019-10-11t1842	1570837560.93	adult	219.7164	170.0019	-46.0001	3207.074	0.25044	634.4988	0.74285	560.8379	0.9517	0.010319	0.014171	1163.2699	0.22826	1952.2221	0.065459	1291205	0.72887	4314.4165	-1.1408	660.3571	1.0451	596.1918	1.5039	0.01002	0.0067545	0.40816	19244126	-0.97065
021	2019-10-11t2242	1570851960.12	adult	223.7162	174.0017	-42.0003	1183.6017	-1.6059	542.0868	-0.62985	502.3417	-0.027063	0.01033	0.024106	832.4717	-1.2861	1008.8214	-1.6845	1102062.5	-0.6494	4170.0542	-1.1974	610.5642	0.12707	562.4259	0.69846	0.010009	-0.0037152	-0.015773	19336568	-0.92703
021	2019-10-12t0242	1570866359.41	adult	227.716	178.0015	-38.0005	3438.5115	0.5713	640.0398	0.93899	566.168	1.0894	0.010314	0.0090544	1058.5023	-0.12626	2302.7638	0.8711	1303121	0.92948	4588.2764	-0.93701	649.8907	0.83173	580.2684	1.1212	0.010012	-0.0011516	0.1025	17201308	-1.3525
021	2019-10-12t0642	1570880759.76	adult	231.7161	182.0016	-34.0004	2578.3875	-0.21464	585.9925	0.14227	531.2939	0.50178	0.010299	-0.0059467	1017.8369	-0.25311	1766.6926	-0.11558	1194838.75	0.14754	4331.5176	-1.0551	651.1375	0.84612	581.575	1.1512	0.010034	0.020392	0.18964	16613121	-1.4538
021	2019-10-12t1042	1570895160.85	adult	235.7164	186.0019	-30.0001	4060.8127	1.3188	615.7662	0.66715	543.6666	0.74028	0.010294	-0.010969	1032.6032	-0.10821	1957.46	0.32859	1256163	0.67735	4991.3799	-0.64248	648.5314	0.79241	582.0354	1.1628	0.010023	0.0095518	0.15402	16693848	-1.4161
021	2019-10-12t1442	1570909560.8	adult	239.7164	190.0019	-26.0001	3530.4031	0.85434	601.4636	0.49207	549.4797	0.86819	0.010309	0.0039197	1032.03	-0.037368	1892.9053	0.26485	1225181.25	0.48797	4405.0498	-0.9555	656.7764	0.93907	587.0483	1.2871	0.010029	0.015329	0.14827	16896230	-1.3536
021	2019-10-12t1842	1570923960.37	adult	243.7163	194.0017	-22.0002	3290.2256	0.67334	611.1385	0.70659	532.4136	0.58169	0.010309	0.0038763	1072.4836	0.24369	2015.5425	0.59114	1244889.125	0.70231	4155.5654	-1.0771	656.3326	0.9289	582.7557	1.1877	0.010018	0.004652	0.36451	16640657	-1.3871
021	2019-10-12t2242	1570938360.81	adult	247.7164	198.0019	-18.0001	2722.0835	0.1245	612.1603	0.78394	560.2662	1.1241	0.010289	-0.016068	989.8377	-0.10185	1915.2109	0.45431	1249419.25	0.79958	4776.6226	-0.6664	647.1015	0.75837	575.3396	1.0124	0.01002	0.0061641	0.57437	16081119	-1.4845
021	2019-10-13t0242	1570952761.23	adult	251.7165	202.002	-14	2746.0396	0.20806	616.6898	0.9236	569.7638	1.3379	0.010304	-0.0011903	948.6477	-0.24016	1468.0286	-0.44838	1256813.75	0.92424	3791.2173	-1.2526	646.9473	0.75561	577.8518	1.0812	0.010017	0.0032815	0.36022	16469338	-1.3838
021	2019-10-13t0642	1570967160.58	adult	255.7163	206.0018	-10.0002	2799.8887	0.33186	639.0961	1.375	593.4576	1.8342	0.010304	-0.0012339	955.3392	-0.12908	1540.5659	-0.22824	1302477.875	1.3755	3934.6519	-1.137	653.8759	0.88536	582.7478	1.211	0.010011	-0.0021853	0.33707	16524099	-1.3532
021	2019-10-13t1042	1570981561.46	adult	259.7166	210.002	-5.9999	2405.9661	-0.075218	611.8041	0.97471	570.7482	1.4375	0.010294	-0.011231	916.4592	-0.25982	1676.6264	0.14955	1248080.375	0.98591	3872.5029	-1.1525	648.103	0.78046	578.9324	1.1256	0.010028	0.014643	0.14958	16221369	-1.3983
021	2019-10-13t1442	1570995960.87	adult	263.7164	214.0019	-2.0001	2662.1956	0.3006	624.5568	1.2715	569.7308	1.4607	0.010314	0.0086439	1057.8733	0.5886	1649.905	0.16244	1271597.75	1.2612	4089.6458	-0.9798	658.0925	0.97064	585.5043	1.3006	0.010035	0.020866	0.35063	16526678	-1.3162
021	2019-10-13t1842	1571010361.45	dead	267.7166	218.002	2.0001	2778.0649	0.52478	625.5629	1.3667	571.5215	1.5424	0.010299	-0.0063536	1087.5975	0.84505	1885.8679	0.81885	1275522.75	1.3729	3927.3938	-1.0631	654.2955	0.90407	583.6606	1.2653	0.010037	0.023172	0.23035	16623033	-1.2786
022	2019-10-02t1459	1570046586.29	egg	-1.8571	-53.7145	-325.7169
022	2019-10-02t1842	1570059957.45	larva	1.8571	-50.0003	-322.0027
022	2019-10-02t2242	1570074357.24	larva	5.857	-46.0003	-318.0028
022	2019-10-03t0242	1570088757.92	larva	9.8572	-42.0002	-314.0026
022	2019-10-03t0642	1570103157.31	larva	13.8571	-38.0003	-310.0028
022	2019-10-03t1042	1570117557.14	larva	17.857	-34.0004	-306.0028
022	2019-10-03t1442	1570131957.6	larva	21.8571	-30.0002	-302.0027
022	2019-10-03t1842	1570146359.02	larva	25.8575	-25.9999	-298.0023
022	2019-10-03t2242	1570160758.13	larva	29.8573	-22.0001	-294.0025
022	2019-10-04t0242	1570175158.11	larva	33.8573	-18.0001	-290.0025
022	2019-10-04t0642	1570189558.46	larva	37.8574	-14	-286.0024
022	2019-10-04t1042	1570203957.97	larva	41.8573	-10.0001	-282.0026
022	2019-10-04t1442	1570218359.03	larva	45.8575	-5.9999	-278.0023	1769.4042	-0.82365	458.6195	-0.022006	378.0337	0.33338	0.010314	0.0095499	1041.698	-0.6038	1582.2696	-0.71415	933749.25	-0.026957	3675.8022	-0.98324	517.3547	1.1984	458.1158	1.4265	0.010037	0.020184	-0.49955	13505027	0.12925
022	2019-10-04t1842	1570232758.68	larva	49.8574	-1.9999	-274.0024	2725.8926	-0.1971	432.7002	-0.42976	322.2168	-0.42122	0.010299	-0.0054256	1171.8335	-0.019037	2195.8457	0.20338	882275.625	-0.4271	5161.8579	-0.087114	402.526	-0.35571	325.5756	-0.56501	0.010027	0.011135	-0.65727	12324139	-0.62825
022	2019-10-04t2242	1570247158.31	adult	53.8573	1.9999	-270.0025	2607.9595	-0.30169	435.4425	-0.50885	325.405	-0.47251	0.010299	-0.0054509	1220.6773	0.13145	1945.4287	-0.22156	887867.3125	-0.50615	5453.7715	0.030554	346.3185	-1.198	282.2002	-1.321	0.010011	-0.004159	0.2754	13283737	-0.53573
022	2019-10-05t0242	1570261558.62	adult	57.8574	6	-266.0024	2188.0251	-0.6191	426.862	-0.72122	286.936	-1.0384	0.010324	0.019465	1338.243	0.62893	1924.4056	-0.28962	868237.375	-0.73086	4829.4365	-0.42598	424.5513	-0.17203	379.1609	0.042426	0.010024	0.0091317	-0.54551	15077938	-0.12825
022	2019-10-05t0642	1570275959.3	adult	61.8576	10.0002	-262.0022	4647.6201	1.0894	604.1249	1.2635	468.6695	1.1283	0.010294	-0.010472	1440.2048	1.0367	2336.403	0.33011	1232414.875	1.2709	4647.6201	-0.6	495.7564	0.81911	431.9996	0.78146	0.010004	-0.01067	-0.3421	18138240	0.73973
022	2019-10-05t1042	1570290359.56	adult	65.8577	14.0003	-258.0021	3436.8105	0.21665	543.2394	0.43985	403.1636	0.22743	0.010304	-0.00054309	1452.734	0.99363	2154.5046	0.0088635	1107121.875	0.44022	6694.0547	0.57178	465.5879	0.32294	412.1006	0.37929	0.010015	0.0014588	0.17377	19990018	1.1421
022	2019-10-05t1442	1570304759.46	adult	69.8577	18.0003	-254.0022	1911.0203	-0.90004	404.0185	-1.3359	294.2875	-1.2449	0.010324	0.019396	1110.4118	-0.77837	1593.2169	-0.92735	821773.5625	-1.3452	3946.2844	-1.1335	407.2948	-0.66212	376.9933	-0.30125	0.010001	-0.012467	-0.64314	18286316	0.25496
022	2019-10-05t1842	1570319158.59	adult	73.8574	22	-250.0024	5175.6504	1.4441	596.2591	0.87486	444.153	0.58309	0.010299	-0.005566	1445.8141	0.76405	3142.2825	1.5476	1215772.25	0.87884	5175.6504	-0.46531	498.6266	0.76266	454.8076	0.92798	0.010015	0.0025773	-0.37167	21308810	1.0738
022	2019-10-05t2242	1570333559.32	adult	77.8576	26.0002	-246.0022	3976.5142	0.55674	584.9468	0.63821	438.0712	0.42263	0.010299	-0.0055852	1467.9659	0.77861	2914.0413	1.153	1192706.625	0.64214	5507.8799	-0.33282	503.3198	0.80357	454.8391	0.84993	0.010016	0.0037304	0.19211	21859680	1.0088
022	2019-10-06t0246	1570348260.28	adult	81.9412	30.0838	-241.9186	5672.9082	1.7958	661.1556	1.4718	459.4631	0.61954	0.010294	-0.010583	1844.5267	2.4676	3848.8059	2.6616	1348757.5	1.4802	6338.0728	0.070935	489.9588	0.51202	436.3911	0.42317	0.010015	0.0033825	0.58721	21721344	0.7117
022	2019-10-06t0646	1570362613.48	adult	85.9282	34.0708	-237.9316	2146.2429	-0.84328	522.5168	-0.3298	359.6477	-0.78802	0.010274	-0.030447	1429.6926	0.43614	1978.497	-0.44584	1068024.25	-0.31038	5878.2803	-0.26617	495.3446	0.52225	462.6601	0.80858	0.010016	0.0049176	-0.77522	22699168	0.82897
022	2019-10-06t1045	1570376961.73	adult	89.9139	38.0565	-233.946	4779.8833	1.1097	654.1243	1.2245	507.8885	1.113	0.010319	0.014336	1475.6926	0.61009	2357.1266	0.15896	1331143	1.2129	4779.8833	-0.93745	519.2125	0.85666	482.0668	1.0715	0.010009	-0.0020954	-0.45948	23083670	0.78359
022	2019-10-06t1443	1570391227.55	adult	93.8766	42.0192	-229.9832	2282.219	-0.77896	520.2852	-0.51076	359.4009	-0.95593	0.010314	0.0093915	1460.4893	0.51452	2048.0773	-0.37115	1059300.75	-0.51674	6871.0645	0.078554	498.7812	0.34321	458.6638	0.504	0.010006	-0.0057082	-0.37774	23429746	0.74633
022	2019-10-06t1842	1570405559.89	adult	97.8578	46.0004	-226.002	1617.5596	-1.2953	608.5593	0.53528	533.4963	1.3256	0.010299	-0.0055109	1046.3809	-1.4098	1363.9141	-1.534	1240852.5	0.53934	4851.3618	-1.0253	526.9595	0.76105	497.3365	1.1592	0.010014	0.002884	-1.2481	25784658	1.3768
022	2019-10-06t2242	1570419960.13	adult	101.8579	50.0005	-222.002	4885.6001	1.1737	664.3306	1.1898	500.0485	0.80936	0.010294	-0.010463	1571.0626	1.0137	2258.5555	-0.032824	1355234.375	1.1982	10460.2578	1.6667	519.015	0.47691	476.1428	0.6248	0.010019	0.0076426	-0.28161	24762202	0.92881
022	2019-10-07t0242	1570434359.9	adult	105.8578	54.0004	-218.002	6227.8721	2.2031	696.259	1.5582	522.6103	1.058	0.01034	0.034465	1651.0655	1.3945	3177.5956	1.5414	1414102	1.5279	6492.1206	-0.34047	510.3726	0.17833	464.1622	0.27186	0.010013	0.0021003	-0.27618	24108470	0.62054
022	2019-10-07t0642	1570448759.61	adult	109.8577	58.0003	-214.0021	1816.0034	-1.1729	603.6029	0.35319	507.7328	0.80554	0.010314	0.009427	1231.1213	-0.52523	1566.3026	-1.2167	1228935.5	0.34592	7935.7383	0.28158	522.618	0.30406	483.4474	0.57266	0.010012	0.0002575	-0.54661	26309636	1.2305
022	2019-10-07t1042	1570463159.79	adult	113.8578	62.0004	-210.0021	7748.6582	3.4152	668.5803	1.1642	528.0789	1.0411	0.010294	-0.010519	1279.4687	-0.27676	2183.4996	-0.14282	1363903.75	1.1727	7748.6582	0.1402	539.8116	0.54224	488.3922	0.58829	0.010011	-0.00031118	-0.17828	26044292	1.0692
022	2019-10-07t1442	1570477560.1	adult	117.8578	66.0004	-206.002	2055.429	-0.99336	536.0071	-0.55757	389.5712	-0.89569	0.010294	-0.010524	1429.3259	0.4517	1793.259	-0.81377	1093454.625	-0.55026	4631.6191	-1.3169	486.2681	-0.65026	441.0713	-0.50507	0.010002	-0.0096052	-0.62537	22558948	-0.082104
022	2019-10-07t1842	1570491961.09	adult	121.8581	70.0007	-202.0017	3365.6641	0.029892	607.0331	0.34642	463.404	0.081396	0.010324	0.019418	1501.5311	0.82594	2689.3213	0.77112	1234705.25	0.33121	10441.5586	1.2768	565.418	0.87317	507.6813	0.84794	0.010012	0.00066873	-0.068846	27220352	1.3015
022	2019-10-07t2242	1570506361.42	adult	125.8582	74.0008	-198.0016	2628.4785	-0.5449	563.9865	-0.22964	419.0324	-0.57191	0.010299	-0.0054674	1501.051	0.86244	2115.3643	-0.22644	1149968.375	-0.22564	11089.1758	1.5339	537.7304	0.21703	484.3524	0.27004	0.010012	0.00049216	-0.040688	26639702	1.0639
022	2019-10-08t0242	1570520760.93	adult	129.8581	78.0007	-194.0018	3731.1958	0.32093	710.2087	1.6913	546.685	1.1792	0.010355	0.04962	1769.3557	2.1844	2676.9914	0.78561	1440303.375	1.6453	5963.7031	-0.75566	551.028	0.40908	510.0212	0.76484	0.010018	0.0063853	-0.60124	29042482	1.7382
022	2019-10-08t0642	1570535160.58	adult	133.858	82.0006	-190.0018	3320.1494	-0.00055716	664.9776	1.0895	488.9288	0.33804	0.010314	0.0095795	1731.777	2.0527	2757.1882	0.94613	1353894.375	1.0811	10000.6406	1.0287	539.5878	0.09502	479.4172	0.022504	0.010005	-0.0068896	-0.40699	25942302	0.74993
022	2019-10-08t1042	1570549561.46	adult	137.8582	86.0008	-186.0016	1534.7513	-1.4087	464.4065	-1.6182	372.406	-1.3479	0.010294	-0.010327	950.2002	-1.6973	1189.6222	-1.8643	947389.25	-1.612	9069.0762	0.62283	501.359	-0.77274	460.0337	-0.47715	0.010007	-0.0046999	-1.4292	27355652	1.1281
022	2019-10-08t1442	1570563963.76	adult	141.8589	90.0015	-182.001	4337.1055	0.80753	712.4553	1.7303	564.374	1.3559	0.010299	-0.0053641	1543.6666	1.2207	2952.4971	1.3296	1452696.375	1.7358	8453.4512	0.36357	563.8251	0.45955	506.7096	0.5077	0.010001	-0.010502	-0.39523	28808646	1.5147
022	2019-10-08t1842	1570578363.22	adult	145.8587	94.0013	-178.0011	2893.5337	-0.33775	726.7089	1.9301	597.0298	1.8046	0.010319	0.014545	1495.4497	1.0186	2165.2352	-0.088791	1478852.5	1.9164	7979.3296	0.17148	544.1314	-0.016791	491.3402	0.10018	0.010011	-0.00012344	-0.55776	25382098	0.47451
022	2019-10-08t2242	1570592760.98	adult	149.8581	98.0007	-174.0017	1993.234	-1.06	558.121	-0.40098	480.83	0.10128	0.010309	0.0045168	1068.142	-1.0548	1491.6892	-1.3101	1136892.5	-0.40453	8122.2417	0.26162	489.5459	-1.2223	434.8041	-1.2547	0.010003	-0.0085619	-1.0394	23442396	-0.11067
022	2019-10-09t0242	1570607161.86	adult	153.8583	102.0009	-170.0015	2705.7292	-0.48904	600.596	0.17863	466.4423	-0.14086	0.010299	-0.0054838	1384.4318	0.53795	2145.8159	-0.10459	1224615.25	0.18329	10394.9717	1.3325	552.8802	0.037444	492.608	0.0067094	0.01001	-0.0017006	-0.52136	27064594	0.90149
022	2019-10-09t0642	1570621562.09	adult	157.8584	106.001	-166.0014	2384.1021	-0.74999	563.9416	-0.35044	436.5722	-0.6192	0.010304	-0.00052632	1381.8847	0.55954	1920.1993	-0.50748	1149313	-0.35013	10013.458	1.2039	553.8241	-0.0094072	500.0455	0.11503	0.010005	-0.0066973	-0.65076	27456384	0.98052
022	2019-10-09t1042	1570635962.41	adult	161.8585	110.0011	-162.0013	4289.3555	0.80795	651.393	0.88161	501.2828	0.30679	0.010304	-0.00052424	1582.7323	1.591	2646.0374	0.85	1327539	0.88253	9428.6602	0.98129	571.0159	0.27666	505.6218	0.17886	0.010001	-0.010747	-0.018914	27006766	0.82476
022	2019-10-09t1442	1570650364.38	adult	165.859	114.0016	-158.0008	3324.7114	0.02323	635.5257	0.64543	498.306	0.22618	0.010294	-0.010462	1468.5432	1.0575	2561.1063	0.71273	1296472.375	0.65521	7254.1396	0.0019646	554.3809	-0.13718	500.8701	-0.0001103	0.010001	-0.011043	-0.55866	26719496	0.71769
022	2019-10-09t1842	1570664763.68	adult	169.8588	118.0014	-154.001	4682.2646	1.1549	641.9418	0.72682	506.1116	0.30754	0.010304	-0.00050226	1378.5967	0.64411	2756.2839	1.0974	1308277.375	0.72763	9261.3955	1.0043	556.8596	-0.1593	492.554	-0.26505	0.010017	0.0054228	0.25658	26572224	0.65188
022	2019-10-09t2242	1570679164.18	adult	173.859	122.0016	-150.0008	1878.3984	-1.1737	479.6435	-1.6461	381.649	-1.6405	0.010299	-0.0054933	1118.3814	-0.60398	1439.5846	-1.3481	977993.125	-1.6429	7914.2119	0.3973	484.1995	-1.6842	434.5776	-1.6942	0.010014	0.0016504	-0.70738	24370728	0.064999
022	2019-10-10t0242	1570693562.76	adult	177.8586	126.0012	-146.0012	4181.5981	0.76304	675.8257	1.1984	550.059	0.91178	0.010294	-0.010496	1461.493	1.1128	2405.5327	0.48108	1378684.5	1.2089	9850.3506	1.3925	577.4827	0.098114	515.2614	0.11784	0.010018	0.0063413	-0.18615	26803862	0.66182
022	2019-10-10t0642	1570707962.98	adult	181.8586	130.0012	-142.0012	3030.335	-0.19381	600.9359	0.091575	470.4002	-0.36088	0.010299	-0.0055574	1367.9617	0.68828	2364.2034	0.42572	1225308.25	0.096402	12497.0039	2.7643	612.2797	0.69664	541.9779	0.66749	0.010005	-0.0067152	-0.067443	27415436	0.78813
022	2019-10-10t1042	1570722364.87	adult	185.8592	134.0018	-138.0007	2529.5132	-0.6051	527.5389	-0.99778	426.8212	-1.0843	0.010304	-0.00062044	1228.0977	0.047687	1912.697	-0.39038	1075124.25	-0.99724	7205.4219	0.14968	564.532	-0.31092	513.5128	-0.075764	0.010018	0.0058446	-0.47108	26597924	0.56996
022	2019-10-10t1442	1570736765.31	adult	189.8593	138.0019	-134.0005	4454.2041	1.0542	710.3461	1.6804	566.0014	1.0649	0.010314	0.0093059	1658.4732	2.1518	2518.1079	0.76584	1446264.75	1.6705	9380.6592	1.2901	576.5452	-0.15261	510.3249	-0.22208	0.010007	-0.0050446	-0.067151	25407196	0.27757
022	2019-10-10t1842	1570751163.5	adult	193.8588	142.0014	-130.001	2315.8528	-0.75086	549.5107	-0.6866	421.0474	-1.2573	0.010309	0.0042871	1382.3133	0.86881	1997.389	-0.16619	1119353.25	-0.68986	11423.4492	2.385	591.9015	0.070049	523.0258	0.0090626	0.010012	-0.00052451	0.029752	25362386	0.26208
022	2019-10-10t2242	1570765563.1	adult	197.8587	146.0013	-126.0011	3314.292	0.13365	608.88	0.19037	482.8658	-0.30814	0.010324	0.019252	1398.1366	0.98904	2474.1065	0.75249	1238461.875	0.17326	9327.1318	1.3511	610.7991	0.35926	541.0344	0.37045	0.010009	-0.0036248	0.099609	28071716	0.87003
022	2019-10-11t0242	1570779963.37	adult	201.8587	150.0014	-122.0011	7251.0996	3.5936	689.7421	1.3957	561.5312	0.93092	0.010284	-0.020599	1514.9766	1.5914	2308.5933	0.48921	1408453.25	1.4158	8008.4424	0.7056	607.918	0.24589	544.7004	0.40305	0.010004	-0.008419	-0.049748	28620778	0.98252
022	2019-10-11t0642	1570794363.79	adult	205.8589	154.0015	-118.001	3975.5273	0.78272	659.9333	0.97607	532.0832	0.4454	0.010304	-0.00071797	1537.6202	1.7523	2595.3479	1.0652	1344944.125	0.97628	7161.8848	0.29695	601.1378	0.070007	530.361	0.022825	0.010014	0.0013509	-0.11135	28453652	0.9403
022	2019-10-11t1042	1570808764.2	adult	209.859	158.0016	-114.0008	3395.8296	0.31191	594.5159	0.030375	489.4035	-0.25856	0.01033	0.024244	1293.7882	0.66345	2082.0883	0.16736	1208650.875	0.0091782	12077.6719	2.9562	595.6428	-0.073251	525.0855	-0.13846	0.010003	-0.0098761	0.036883	27331664	0.6997
022	2019-10-11t1442	1570823165.96	adult	213.8595	162.0021	-110.0004	3603.8918	0.54349	617.2437	0.41074	506.0125	0.01578	0.010284	-0.020616	1397.7176	1.2279	2292.4179	0.61578	1260411.625	0.42936	8640.6904	1.1655	588.9393	-0.22302	526.7704	-0.12051	0.010003	-0.010278	-0.29948	27790280	0.81048
022	2019-10-11t1842	1570837566.06	adult	217.8595	166.0021	-106.0003	2487.7227	-0.42928	626.3584	0.59846	531.7189	0.45618	0.010294	-0.010724	1209.647	0.41589	1784.1445	-0.27732	1277771.125	0.60814	11546.4648	2.8019	601.3926	-0.014731	530.8017	-0.037279	0.010002	-0.011178	-0.30612	25013120	0.23937
022	2019-10-11t2242	1570851965.17	adult	221.8593	170.0019	-102.0006	6194.2915	3.0617	620.7904	0.56145	507.2682	0.05231	0.010309	0.0041554	1329.9938	1.0684	2239.676	0.64584	1264550	0.55716	9720.7354	1.862	554.1478	-0.89298	490.3928	-1.0126	0.010005	-0.0080267	-0.55894	24813074	0.21519
022	2019-10-12t0242	1570866364.41	adult	225.859	174.0016	-98.0008	4917.105	1.9518	628.2233	0.72929	504.851	0.021399	0.010299	-0.0058687	1310.3014	1.0578	2777.798	1.7561	1280947.25	0.73445	8066.6616	1.0004	585.2307	-0.33985	521.6268	-0.27865	0.010018	0.0045195	-0.34967	28041328	0.91202
022	2019-10-12t0642	1570880764.77	adult	229.8591	178.0017	-94.0007	4301.6938	1.4414	672.6715	1.4823	559.5095	0.98632	0.010335	0.029027	1347.4047	1.324	2458.8278	1.2177	1366868.5	1.4512	7802.2993	0.90811	585.2983	-0.34908	525.9815	-0.18222	0.01001	-0.0029157	-0.32728	27129748	0.7384
022	2019-10-12t1042	1570895166.11	adult	233.8595	182.0021	-90.0003	4004.1602	1.2259	612.1585	0.58428	503.9938	0.028464	0.010299	-0.0059732	1455.0547	1.9443	2181.3924	0.74524	1248191.25	0.5896	8362.5244	1.2921	588.947	-0.29152	522.4499	-0.27354	0.010005	-0.0080513	-0.25016	27901366	0.91816
022	2019-10-12t1442	1570909565.91	adult	237.8595	186.0021	-86.0004	2987.0337	0.26782	635.7755	1.0192	539.2873	0.67378	0.010304	-0.0010424	1266.2331	1.0981	1914.7932	0.27826	1295710.5	1.0196	9487.5986	2.0237	635.2936	0.548	569.0781	0.85026	0.01002	0.0068531	-0.33223	29798444	1.3341
022	2019-10-12t1842	1570923965.44	adult	241.8593	190.0019	-82.0005	5470.8335	2.924	650.0263	1.3136	543.3516	0.77054	0.01033	0.023877	1430.4639	2.0169	2026.8281	0.57963	1321503.5	1.2879	9168.1016	1.9177	635.9713	0.55652	572.5071	0.93591	0.010015	0.001377	-0.076119	30862412	1.5773
022	2019-10-12t2242	1570938365.87	adult	245.8594	194.002	-78.0004	3794.5918	1.2538	562.1419	-0.071462	449.1281	-0.94631	0.01034	0.033855	1314.4414	1.5247	2252.9102	1.1357	1141710.25	-0.10236	5597.6606	-0.18023	557.1459	-0.89506	502.124	-0.78165	0.010004	-0.0091366	-0.49685	25450426	0.46693
022	2019-10-13t0242	1570952766.33	adult	249.8596	198.0022	-74.0003	2567.7964	-0.016722	565.6058	0.036466	467.0884	-0.61021	0.010294	-0.011122	1308.2872	1.5903	1987.1668	0.65121	1153835.75	0.046785	9799.3369	2.4913	567.177	-0.7164	504.4012	-0.72974	0.010013	-0.0010103	-0.29937	26170682	0.63944
022	2019-10-13t0642	1570967165.66	adult	253.8594	202.002	-70.0004
022	2019-10-13t1042	1570981566.6	adult	257.8596	206.0023	-66.0002
022	2019-10-13t1442	1570995965.99	adult	261.8595	210.0021	-62.0003
022	2019-10-13t1842	1571010366.56	adult	265.8596	214.0022	-58.0002
022	2019-10-13t2242	1571024765.99	adult	269.8595	218.0021	-54.0003
022	2019-10-14t0242	1571039165.56	adult	273.8594	222.002	-50.0005
022	2019-10-14t0642	1571053566.63	adult	277.8597	226.0023	-46.0002
022	2019-10-14t1042	1571067966.25	adult	281.8595	230.0022	-42.0003
022	2019-10-14t1442	1571082368.19	adult	285.8601	234.0027	-37.9997
022	2019-10-14t1859	1571097783.97	adult	290.1423	238.2849	-33.7176
022	2019-10-14t2242	1571111170.81	adult	293.8608	242.0034	-29.999
022	2019-10-15t0242	1571125567.57	adult	297.8599	246.0025	-25.9999
022	2019-10-15t0642	1571139967.88	adult	301.86	250.0026	-21.9998
022	2019-10-15t1042	1571154368.04	adult	305.86	254.0027	-17.9998
022	2019-10-15t1442	1571168770.16	adult	309.8606	258.0032	-13.9992
022	2019-10-15t1842	1571183168.78	adult	313.8603	262.0029	-9.9996
022	2019-10-15t2242	1571197568.12	adult	317.8601	266.0027	-5.9998
022	2019-10-16t0242	1571211967.21	adult	321.8598	270.0024	-2
022	2019-10-16t0642	1571226367.26	dead	325.8598	274.0024	2
023	2019-10-02t1459	1570046590.8	egg	-1.8571	-57.7145	-321.7172
023	2019-10-02t1842	1570059962.02	larva	1.8571	-54.0003	-318.0029
023	2019-10-02t2242	1570074361.82	larva	5.8571	-50.0004	-314.003
023	2019-10-03t0242	1570088762.5	larva	9.8572	-46.0002	-310.0028
023	2019-10-03t0642	1570103161.92	larva	13.8571	-42.0003	-306.003
023	2019-10-03t1042	1570117561.68	larva	17.857	-38.0004	-302.003
023	2019-10-03t1442	1570131962.17	larva	21.8572	-34.0003	-298.0029
023	2019-10-03t1842	1570146363.71	larva	25.8576	-29.9998	-294.0025
023	2019-10-03t2242	1570160762.77	larva	29.8573	-26.0001	-290.0027
023	2019-10-04t0242	1570175162.82	larva	33.8573	-22.0001	-286.0027
023	2019-10-04t0642	1570189563.15	larva	37.8574	-18	-282.0026
023	2019-10-04t1042	1570203962.65	larva	41.8573	-14.0001	-278.0028
023	2019-10-04t1442	1570218363.75	larva	45.8576	-9.9998	-274.0025	2250.2979	-0.49727	345.0631	-1.3261	240.3646	-1.3101	0.010309	0.0045619	1114.3606	-0.21802	1819.2009	-0.34754	702893.625	-1.328	6129.3628	0.60361	340.8817	-1.1033	259.2607	-1.4128	0.010026	0.0091407	0.52764	10336216	-1.129
023	2019-10-04t1842	1570232763.36	larva	49.8575	-5.9999	-270.0026	2269.7236	-0.50972	372.8108	-1.1228	251.6988	-1.2723	0.010299	-0.0054256	1114.391	-0.3195	1820.0882	-0.38198	760161.25	-1.1205	4896.5845	-0.25648	333.3528	-1.2856	262.6539	-1.4855	0.01002	0.0041998	-0.28709	10412940	-1.3739
023	2019-10-04t2242	1570247163	larva	53.8574	-2	-266.0027	2105.9241	-0.64909	376.5158	-1.1959	253.7251	-1.3469	0.010335	0.0295	1095.9637	-0.51142	1653.148	-0.6799	765080.1875	-1.2086	4521.9131	-0.55616	364.4719	-0.9462	302.5385	-1.0159	0.010026	0.010613	-0.086104	13741320	-0.36022
023	2019-10-05t0242	1570261563.31	adult	57.8575	2	-262.0026	2494.2036	-0.40516	391.354	-1.1383	278.5495	-1.1418	0.010309	0.0044865	1148.0959	-0.33733	2023.4062	-0.13334	797188.1875	-1.1404	4123.4595	-0.86401	338.2239	-1.4092	280.1085	-1.4823	0.01	-0.014784	0.19081	13630424	-0.6745
023	2019-10-05t0642	1570275964.01	adult	61.8577	6.0002	-258.0024	1872.6906	-0.8686	451.3947	-0.54387	343.3051	-0.43422	0.010289	-0.01544	1197.7776	-0.17829	1660.6604	-0.74364	921296.5	-0.53576	3359.863	-1.387	424.3056	-0.24077	392.5127	0.15698	0.010011	-0.0028296	-0.38978	17122428	0.3624
023	2019-10-05t1042	1570290364.28	adult	65.8577	10.0003	-254.0023	4706.2173	1.1213	595.7244	1.0656	455.6018	0.88807	0.010299	-0.0055214	1338.0945	0.42674	3143.9401	1.5918	1214682	1.0695	6743.127	0.60131	536.8314	1.419	473.0052	1.3701	0.01001	-0.0031802	1.1931	20968096	1.4998
023	2019-10-05t1442	1570304764.12	adult	69.8577	14.0003	-250.0024	2041.4006	-0.80618	494.6906	-0.2467	381.3619	-0.13591	0.010314	0.0094051	1258.8175	-0.053751	1765.9285	-0.6491	1007190.125	-0.2522	8631.2646	1.6428	487.4367	0.61943	436.3487	0.69336	0.010007	-0.0061582	0.79648	20945156	1.2123
023	2019-10-05t1842	1570319163.33	adult	73.8575	18	-246.0026	2331.3059	-0.62406	447.9985	-0.91969	312.6314	-1.1107	0.010294	-0.010539	1322.4252	0.16865	2006.2724	-0.29555	913916.875	-0.91407	4133.0972	-1.0734	474.4991	0.36095	460.278	1.0225	0.010019	0.0066679	-0.050461	20648302	0.83986
023	2019-10-05t2242	1570333564.07	adult	77.8577	22.0003	-242.0024	1906.3749	-0.96308	417.4761	-1.4042	291.8293	-1.4823	0.010279	-0.025449	1133.5957	-0.81759	1594.0526	-1.0034	852903.6875	-1.3914	4939.3926	-0.65894	343.3187	-1.9716	302.8837	-1.8592	0.010006	-0.0059207	-0.19464	18184560	-0.27046
023	2019-10-06t0246	1570348266.04	adult	81.9416	26.0841	-237.9185	5417.6006	1.6067	677.9095	1.6776	521.4511	1.4363	0.010309	0.0043521	1570.6771	1.1735	2600.312	0.60961	1380901.625	1.674	5417.6006	-0.44738	488.0283	0.47719	450.7388	0.68707	0.010013	0.0017184	0.88266	23588846	1.3496
023	2019-10-06t0646	1570362618.96	adult	85.9285	30.0711	-233.9316	3799.6045	0.38963	629.6204	0.99344	478.6391	0.79439	0.010304	-0.00065036	1559.8054	1.0455	2525.1243	0.45652	1283166.25	0.99389	4358.4072	-1.1011	402.7411	-1.1971	355.8061	-1.2083	0.010017	0.0052781	0.51759	20465290	0.079087
023	2019-10-06t1045	1570376967.15	adult	89.9141	34.0567	-229.946	4275.2295	0.73151	648.8033	1.1583	487.0315	0.83357	0.010304	-0.00062851	1530.7141	0.86615	2920.722	1.094	1322261.125	1.1587	10465.2451	2.0904	527.1646	1.0072	476.7982	0.96996	0.010008	-0.0029939	1.7092	25335528	1.5286
023	2019-10-06t1443	1570391232.64	adult	93.8767	38.0193	-225.9833	2902.6323	-0.31203	528.9617	-0.40231	378.5493	-0.69788	0.010319	0.014384	1539.4677	0.88045	2417.6907	0.24588	1076437.125	-0.41164	9183.749	1.2735	453.4207	-0.53	399.2101	-0.66381	0.010004	-0.0072803	0.47788	22888674	0.56946
023	2019-10-06t1842	1570405564.68	adult	97.8579	42.0004	-222.0022	2118.2422	-0.91688	530.3317	-0.44749	389.9272	-0.61714	0.010289	-0.015453	1319.9254	-0.14607	1876.8034	-0.67128	1082407	-0.43729	9391.4502	1.2554	516.9377	0.56539	466.2074	0.53699	0.010005	-0.0058218	-0.12551	23972988	0.79062
023	2019-10-06t2242	1570419964.92	adult	101.8579	46.0005	-218.0021	2656.5012	-0.51935	514.1453	-0.7055	364.7708	-1.0258	0.010299	-0.0054894	1400.2296	0.22565	2099.4812	-0.30264	1048342.1875	-0.70189	3577.2751	-1.7027	495.2148	0.0066445	463.0689	0.35927	0.010011	0.00012046	-0.27448	23149804	0.41176
023	2019-10-07t0242	1570434364.69	adult	105.8579	50.0004	-214.0022	1961.8091	-1.0554	629.9209	0.71711	542.7586	1.3318	0.010304	-0.00051979	1221.0801	-0.58998	1700.945	-0.98427	1283778.75	0.71733	8212.3457	0.48209	538.5126	0.74005	495.4799	0.91729	0.010008	-0.0027761	0.2065	26741460	1.4578
023	2019-10-07t0642	1570448764.39	adult	109.8578	54.0003	-210.0023	2749.2771	-0.45538	645.9913	0.89333	521.6383	0.99487	0.010294	-0.010496	1398.2373	0.24795	2232.5771	-0.067973	1317822.375	0.90158	7579.4854	0.1147	509.9158	0.048365	465.3441	0.19458	0.010005	-0.0067403	-0.050271	24821680	0.76115
023	2019-10-07t1042	1570463164.54	adult	113.8578	58.0004	-206.0022	3170.0457	-0.12896	564.893	-0.16488	419.2206	-0.44592	0.010345	0.039436	1385.2254	0.21469	2399.1155	0.23172	1146732.75	-0.19288	6515.7827	-0.42749	534.9333	0.44335	488.2282	0.58482	0.010003	-0.0084275	1.3647	24279018	0.51672
023	2019-10-07t1442	1570477564.81	adult	117.8579	62.0005	-202.0022	4110.2197	0.60609	669.9639	1.1715	493.1742	0.52695	0.010304	-0.00057228	1779.3366	2.0874	3154.5591	1.5668	1365386.5	1.1716	6467.6714	-0.4832	578.8716	1.2386	534.0433	1.4836	0.010019	0.0080592	-1.1128	28945318	1.9019
023	2019-10-07t1842	1570491965.92	adult	121.8582	66.0008	-198.0019	2387.2986	-0.73455	498.3471	-1.0676	339.6669	-1.629	0.010294	-0.010495	1328.7323	0.012996	1936.0638	-0.5542	1016628.0625	-1.0606	7802.2236	0.091705	509.5463	-0.27258	478.2411	0.21137	0.01001	-0.0015061	-0.84977	25808518	0.86612
023	2019-10-07t2242	1570506366.18	adult	125.8583	70.0008	-194.0018	2182.1755	-0.89444	534.5042	-0.61654	393.9108	-0.92168	0.010314	0.0094821	1305.8796	-0.062832	1911.9605	-0.58647	1088250.625	-0.62298	4985.1543	-1.1839	460.3199	-1.3771	422.6093	-1.0777	0.010004	-0.0072194	-1.0935	23052360	-0.03372
023	2019-10-08t0242	1570520765.76	adult	129.8582	74.0007	-190.0019	3485.595	0.12821	638.8191	0.7459	513.4277	0.71284	0.010299	-0.005411	1386.6619	0.35498	2182.7076	-0.094782	1302552.125	0.75029	6180.939	-0.6594	542.4466	0.23174	500.0541	0.54541	0.010003	-0.008043	-0.5636	25540556	0.67601
023	2019-10-08t0642	1570535165.43	adult	133.8581	78.0006	-186.002	2363.3962	-0.75307	527.814	-0.74366	406.4923	-0.82575	0.010304	-0.00039184	1332.4189	0.12779	1904.4864	-0.58226	1075685	-0.74339	7412.8418	-0.11643	516.2655	-0.38857	486.1967	0.17299	0.010019	0.0070283	-1.2611	26229384	0.8362
023	2019-10-08t1042	1570549566.26	adult	137.8583	82.0009	-182.0018	4485.416	0.92003	644.696	0.81327	485.307	0.25593	0.010279	-0.025218	1424.571	0.60611	2847.9902	1.1256	1317113.875	0.83503	7528.8008	-0.060274	542.0494	0.073679	497.3289	0.35728	0.010013	0.0019352	-1.0435	26254164	0.80031
023	2019-10-08t1442	1570563968.63	adult	141.859	86.0015	-178.0011	5522.626	1.7475	718.8029	1.8167	566.8201	1.3909	0.010299	-0.0053641	1507.3092	1.043	2430.8939	0.38443	1465639.125	1.8223	7519.6221	-0.052664	548.2709	0.13511	491.2627	0.15945	0.010014	0.0024708	-1.0297	27101580	1.0118
023	2019-10-08t1842	1570578368.13	adult	145.8588	90.0014	-174.0012	3591.1189	0.21834	620.6995	0.47386	487.9455	0.23372	0.010269	-0.035165	1368.4181	0.39473	2394.0524	0.32754	1269330.375	0.50367	6390.7061	-0.54165	529.9327	-0.31356	489.1963	0.051469	0.010018	0.0067439	-1.1428	26448410	0.78522
023	2019-10-08t2242	1570592765.88	adult	149.8582	94.0008	-170.0019	2059.1934	-1.0071	502.6407	-1.1705	370.9906	-1.4942	0.010294	-0.010418	1213.8008	-0.33652	1698.6531	-0.93203	1025386.9375	-1.1637	5964.7866	-0.71526	525.504	-0.47041	494.3438	0.1082	0.010015	0.0037001	-1.2081	26287812	0.70851
023	2019-10-09t0242	1570607166.72	adult	153.8584	98.001	-166.0016	5980.2144	2.1534	727.1941	1.9523	574.2801	1.441	0.010299	-0.0054838	1607.2678	1.6405	2970.9849	1.4088	1482748.75	1.9586	6596.2456	-0.4043	559.5483	0.17665	513.7652	0.49438	0.010018	0.0064288	-0.74072	27759754	1.0988
023	2019-10-09t0642	1570621566.94	adult	157.8585	102.0011	-162.0016	5189.7056	1.5293	732.8597	2.0397	587.0534	1.6112	0.010375	0.069686	1518.6948	1.2381	2865.1013	1.2338	1483308	1.9699	6029.4258	-0.63687	552.8785	-0.029067	510.5675	0.35898	0.010004	-0.0075601	-1.0957	27798730	1.0761
023	2019-10-09t1042	1570635967.22	adult	161.8586	106.0011	-158.0015	4524.7656	1.0006	671.9583	1.1753	541.2009	0.90452	0.010299	-0.0055025	1380.6004	0.58759	2393.0525	0.38124	1370123	1.1811	6468.3452	-0.40271	550.7783	-0.14095	511.2113	0.30894	0.010018	0.006434	-1.0223	28094098	1.1223
023	2019-10-09t1442	1570650369.32	adult	165.8591	110.0017	-154.0009	3683.9058	0.31931	712.4365	1.7524	588.8685	1.5951	0.010299	-0.0054884	1355.8717	0.49876	2166.5365	-0.022262	1452658	1.7588	6575.918	-0.31938	584.2026	0.47198	537.0306	0.84304	0.010013	0.00086741	-1.0385	30748920	1.7963
023	2019-10-09t1842	1570664768.56	adult	169.8589	114.0015	-150.0011	2163.824	-0.93552	623.5632	0.46068	533.3166	0.72214	0.010304	-0.00050226	1169.7155	-0.38848	1798.0844	-0.69429	1270821.75	0.46137	7728.3013	0.26735	580.4353	0.31686	536.5342	0.76188	0.01001	-0.0020969	-0.86356	28239920	1.088
023	2019-10-09t2242	1570679169.16	adult	173.8591	118.0017	-146.001	4430.9639	0.95845	635.9372	0.62754	516.9595	0.43661	0.010319	0.014449	1385.1809	0.70814	2409.7576	0.46854	1294132.25	0.61464	4448.3223	-1.2929	547.0447	-0.42956	504.6695	-0.05515	0.010012	0.00017172	-0.92165	26827620	0.69242
023	2019-10-10t0242	1570693567.57	adult	177.8587	122.0012	-142.0014	5020.1226	1.4674	677.3158	1.2202	552.6272	0.95148	0.010309	0.0044391	1417.0249	0.89547	2594.4051	0.83452	1379692.25	1.2162	7367.3911	0.16522	550.3506	-0.43734	504.114	-0.14318	0.010016	0.0035782	-0.84775	27255014	0.77433
023	2019-10-10t0642	1570707967.85	adult	181.8587	126.0013	-138.0013	5187.4751	1.6276	668.2224	1.0774	558.4659	1.0091	0.010289	-0.015499	1316.3855	0.43794	2387.8114	0.4698	1363841.875	1.0925	5313.3286	-0.829	581.4717	0.095624	537.1876	0.55525	0.010003	-0.0092041	-0.90713	28367680	1.0202
023	2019-10-10t1042	1570722369.79	adult	185.8593	130.0018	-134.0008	3900.1404	0.55786	575.3245	-0.2964	467.4727	-0.44811	0.010299	-0.0055987	1208.9568	-0.044553	2295.1288	0.32142	1173086.75	-0.29174	6336.7505	-0.2894	512.4974	-1.3145	470.776	-1.077	0.010014	0.0015546	-0.93817	24975534	0.18312
023	2019-10-10t1442	1570736770.22	adult	189.8594	134.002	-130.0007	5082.209	1.5897	666.9146	1.0424	541.8817	0.68527	0.010324	0.019297	1409.1612	0.95731	2678.9159	1.0642	1356504.25	1.0236	6859.7456	0.0052393	577.033	-0.1433	528.7858	0.21028	0.010018	0.0054969	-0.70699	28512352	1.003
023	2019-10-10t1842	1570751168.39	adult	193.8589	138.0015	-126.0012	4381.2812	1.0207	633.4556	0.54841	514.6434	0.22525	0.010299	-0.0056742	1430.8562	1.1002	2316.6417	0.42436	1291615.875	0.55341	7126.7007	0.17556	529.7955	-1.102	483.9311	-0.90576	0.010016	0.0038241	-0.65583	26076536	0.42572
023	2019-10-10t2242	1570765568.02	adult	197.8588	142.0014	-122.0013	6468.8057	2.8581	649.2498	0.78545	511.9848	0.1563	0.010304	-0.00070967	1332.0181	0.67527	3164.065	2.0262	1323171	0.78578	6705.5996	-0.0084451	597.0302	0.10226	537.8855	0.29683	0.01001	-0.0023234	-0.27708	28031762	0.86104
023	2019-10-11t0242	1570779968.29	adult	201.8589	146.0014	-118.0012	4687.0723	1.3611	637.6007	0.62516	499.0208	-0.073558	0.010294	-0.010667	1411.6468	1.1027	2838.3131	1.4662	1300705.5	0.63475	5725.0381	-0.48924	593.8431	-0.014197	545.3713	0.41873	0.010011	-0.0015717	-0.60024	27820360	0.80561
023	2019-10-11t0642	1570794368.65	adult	205.859	150.0015	-114.0011	5924.7964	2.4965	649.084	0.81516	524.7144	0.32599	0.010299	-0.0056962	1404.4177	1.1238	2362.9348	0.63619	1323482.375	0.82014	8084.2827	0.78436	595.3503	-0.036087	546.1313	0.39159	0.010009	-0.0040531	-0.61245	29265638	1.1169
023	2019-10-11t1042	1570808769.1	adult	209.8591	154.0017	-110.001	5667.208	2.3309	668.7575	1.1374	531.1178	0.42419	0.010314	0.0092507	1433.5623	1.3224	2655.1647	1.2279	1361590.25	1.1278	5667.208	-0.46712	613.9505	0.26055	565.3206	0.80485	0.010003	-0.0099025	-0.52063	28417312	0.93277
023	2019-10-11t1442	1570823170.97	adult	213.8596	158.0022	-106.0005	4151.4604	1.0372	638.3701	0.72857	520.6481	0.25837	0.010294	-0.010684	1387.6568	1.1804	2656.1713	1.294	1302274.875	0.73825	5793.2886	-0.37238	593.3486	-0.14279	538.8302	0.16348	0.01002	0.0067888	-0.53085	28720446	1.0085
023	2019-10-11t1842	1570837571.07	adult	217.8596	162.0022	-102.0004	5507.3887	2.3393	691.8152	1.5939	565.3597	1.0214	0.010284	-0.020656	1513.2795	1.8608	2391.6072	0.8679	1412686.75	1.6144	6655.6069	0.12916	638.141	0.65376	584.8226	1.2414	0.010006	-0.0075567	-0.35438	29912220	1.2765
023	2019-10-11t2242	1570851970.03	adult	221.8593	166.0019	-98.0007	4974.7339	1.9244	645.4769	0.94075	527.2849	0.3929	0.010299	-0.0058059	1341.8811	1.1254	2602.2908	1.3372	1316127.5	0.94582	6224.9307	-0.071583	573.3156	-0.54448	523.9294	-0.21497	0.010019	0.0056751	-0.91341	28897972	1.0753
023	2019-10-12t0242	1570866369.39	adult	225.8592	170.0017	-94.0009	3740.4124	0.83243	598.782	0.27184	497.7664	-0.10071	0.010299	-0.0058687	1343.843	1.22	2301.8978	0.83552	1220916.625	0.27699	4387.9917	-1.0624	547.5611	-1.0251	499.7604	-0.80104	0.01001	-0.0032451	-0.94364	27460188	0.79005
023	2019-10-12t0642	1570880769.77	adult	229.8593	174.0018	-90.0008	1702.7993	-1.0846	573.8507	-0.070717	515.2286	0.21329	0.010294	-0.010896	1035.1815	-0.20128	1424.7	-0.8148	1170655.5	-0.06107	5607.272	-0.34144	598.6647	-0.10571	546.5084	0.31026	0.010015	0.002187	-0.85167	25941936	0.48967
023	2019-10-12t1042	1570895171.12	adult	233.8596	178.0022	-86.0004	3851.0706	1.0736	619.1285	0.6951	517.4134	0.26585	0.010335	0.028977	1210.1353	0.73479	2625.5761	1.6333	1258069.125	0.66663	6510.6294	0.22059	578.4391	-0.48314	530.916	-0.069541	0.010012	-0.0011075	-0.76719	27442308	0.82216
[truncated: 7,665 more rows]
