# Supplementary material for: Global, cell non-autonomous gene regulation drives individual lifespan among isogenic C. elegans
Source: eLife. 2021 Feb 1;10:e65026. doi: 10.7554/eLife.65026 (PMC7864635; doi:10.7554/eLife.65026)
Supplement: Source data 1. [file elife-65026-data1.zip › figure_data/Figure 6 - dual reporters/mir-47_mir-793_r=13,13/20190208_mir-47_mir-793.tsv]

name	timepoint	timestamp	stage	age	adult_age	ghost_age	pharynx_maximum	pharynx_maximum_z	pharynx_mean	pharynx_mean_z	pharynx_median	pharynx_median_z	pharynx_over_99_mean	pharynx_over_99_mean_z	pharynx_percentile_95	pharynx_percentile_95_z	pharynx_percentile_99	pharynx_percentile_99_z	pharynx_sum	pharynx_sum_z	vulva_maximum	vulva_maximum_z	vulva_mean	vulva_mean_z	vulva_median	vulva_median_z	vulva_over_99_mean	vulva_over_99_mean_z	vulva_percentile_95	vulva_percentile_95_z	vulva_percentile_99	vulva_percentile_99_z	vulva_sum	vulva_sum_z
000	2019-02-08t1454	1549659343.21	larva	0	-49.9781	-253.8351
000	2019-02-08t1852	1549673657.25	larva	3.9761	-46.002	-249.859
000	2019-02-08t2252	1549688058.14	larva	7.9764	-42.0017	-245.8587
000	2019-02-09t0252	1549702460.05	larva	11.9769	-38.0012	-241.8582
000	2019-02-09t0652	1549716860.47	larva	15.977	-34.0011	-237.8581
000	2019-02-09t1052	1549731258.76	larva	19.9765	-30.0016	-233.8586
000	2019-02-09t1452	1549745660.22	larva	23.9769	-26.0012	-229.8582
000	2019-02-09t1852	1549760059.37	larva	27.9767	-22.0014	-225.8584
000	2019-02-09t2253	1549774466.39	larva	31.9787	-17.9995	-221.8565
000	2019-02-10t0253	1549788866.4	larva	35.9787	-13.9995	-217.8565
000	2019-02-10t0653	1549803265.66	larva	39.9785	-9.9997	-213.8567
000	2019-02-10t1052	1549817662.92	larva	43.9777	-6.0004	-209.8574
000	2019-02-10t1453	1549832066.52	larva	47.9787	-1.9994	-205.8564	1401.6553	0.88605	534.7036	1.2877	491.2886	1.43	0.011561	-0.39943	1025.6716	1.1361	1280.0474	1.0392	185007.4219	1.548	1164.3828	0.61593	513.3146	0.88767	463.4472	0.95653	0.011461	-0.49179	969.0737	0.71201	1069.0821	0.592	179146.7812	1.1573
000	2019-02-10t1852	1549846462.34	adult	51.9775	1.9994	-201.8576	2515.186	3.5417	604.796	2.1536	514.4161	1.7288	0.011594	-0.36924	1299.2691	2.4295	1889.9588	2.8744	208654.625	2.4242	1101.2549	0.47816	509.3268	0.93183	472.6507	1.1541	0.011628	-0.33954	940.8611	0.66717	1075.3259	0.68285	175208.4062	1.1166
000	2019-02-10t2253	1549860865.81	adult	55.9785	6.0004	-197.8566	2088.894	2.5431	510.6162	0.93039	397.4541	0.053097	0.011561	-0.40022	1259.6636	2.2582	1663.7798	2.216	176673.2188	1.1767	1336.848	1.318	507.7812	1.0113	460.4846	1.0808	0.011834	-0.15092	1051.9496	1.2722	1195.786	1.2088	171630.0312	1.0902
000	2019-02-11t0253	1549875269.57	adult	59.9795	10.0014	-193.8556	977.8234	-0.13761	511.8753	0.92762	463.6157	0.96964	0.011628	-0.33923	826.6228	0.19537	903.7786	-0.095812	176085.0938	1.1347	1276.79	1.2095	513.8259	1.1917	474.1643	1.3552	0.011561	-0.4005	969.9257	0.98938	1088.4173	0.89319	177783.75	1.4249
000	2019-02-11t0653	1549889666.43	adult	63.9787	14.0006	-189.8564	598.3695	-1.0749	346.8092	-1.1698	336.378	-0.81759	0.011594	-0.37036	474.9936	-1.5117	537.3758	-1.2391	119649.1719	-1.0176	1422.7838	1.8187	567.7589	1.9938	523.8818	2.1361	0.011628	-0.33892	1079.9961	1.6492	1345.007	2.0119	195309.0469	2.2126
000	2019-02-11t1044	1549903546.59	adult	67.8343	17.8562	-186.0008	1802.8802	1.8791	505.3325	0.81468	434.7898	0.54585	0.011527	-0.43172	974.2732	0.91011	1478.686	1.6904	175350.375	1.075	1408.9254	1.8877	489.4825	1.1074	442.8327	1.1177	0.011905	-0.085984	982.7486	1.2801	1239.6586	1.7115	164466.125	1.1513
000	2019-02-11t1444	1549917946.42	adult	71.8342	21.8561	-182.0009	1967.5583	2.2981	541.2962	1.2536	458.238	0.86445	0.011594	-0.37117	1151.2106	1.788	1732.0173	2.5075	186747.1875	1.491	667.1804	-0.76985	408.8938	0.14479	403.5248	0.66014	0.011527	-0.43037	601.6779	-0.64696	627.5864	-0.78856	141886.1562	0.36724
000	2019-02-11t1844	1549932346.51	adult	75.8342	25.8561	-178.0009	985.4651	-0.15287	486.6778	0.58257	450.9133	0.78695	0.011594	-0.37167	808.8227	0.099965	900.0559	-0.13534	167903.8438	0.79596	638.0498	-0.82744	387.5869	-0.026672	382.5176	0.47327	0.011594	-0.36934	571.7059	-0.73315	611.5112	-0.79842	133717.5	0.15751
000	2019-02-11t2244	1549946746.6	adult	79.8343	29.8562	-174.0008	1631.8005	1.4772	497.0695	0.75882	433.6833	0.61053	0.01173	-0.24786	892.4117	0.53834	1275.4723	1.0819	169500.7188	0.90291	835.9957	0.048061	450.8471	0.99588	427.6194	1.2678	0.011527	-0.43028	710.1485	0.1753	772.274	0.033	156443.9531	1.2472
000	2019-02-12t0244	1549961146.54	adult	83.8343	33.8561	-170.0009	1080.9312	0.083096	456.1266	0.30412	415.4721	0.43633	0.011561	-0.40276	824.6371	0.21528	1017.4712	0.24938	157819.7969	0.52397	1159.5676	1.5239	439.6194	0.99422	396.6102	0.95857	0.011561	-0.39979	881.2838	1.337	1052.7714	1.5031	152108.3281	1.2243
000	2019-02-12t0644	1549975546.75	adult	87.8343	37.8562	-166.0008	1988.8221	2.3846	581.6284	1.9763	468.4303	1.2568	0.011561	-0.40283	1214.8602	2.2754	1767.9246	2.7084	201243.4375	2.2583	767.9897	-0.01977	414.4315	0.78894	391.7114	1.026	0.011628	-0.33844	690.9958	0.33928	724.5668	0.042125	142564.4375	0.97393
000	2019-02-12t1044	1549989946.42	adult	91.8342	41.8561	-162.0009	852.8964	-0.49907	418.5308	-0.039847	379.8688	0.11857	0.011594	-0.37232	744.1141	-0.16935	820.9603	-0.38955	144393.1094	0.14904	856.3898	0.48625	396.8144	0.67446	390.1137	1.1326	0.011561	-0.39997	691.2797	0.47631	788.7506	0.4891	137297.7812	0.88801
000	2019-02-12t1444	1550004347.37	adult	95.8345	45.8564	-158.0006	1145.722	0.22879	393.641	-0.29775	337.0323	-0.39355	0.01173	-0.24825	759.329	-0.079594	995.6817	0.17284	134231.5781	-0.1796	765.2569	0.17305	382.3245	0.58518	367.3936	0.90393	0.01173	-0.24561	631.231	0.21523	723.7489	0.26486	130372.6562	0.71043
000	2019-02-12t1844	1550018748.88	adult	99.8349	49.8568	-154.0002	1144.6812	0.20795	389.8438	-0.28914	346.5223	-0.17935	0.011527	-0.43336	737.4792	-0.18847	1003.7641	0.18647	135275.8125	-0.078872	735.3868	0.12024	378.1885	0.62722	342.1567	0.61379	0.01173	-0.24619	630.8731	0.31983	714.7222	0.31549	128962.2656	0.75255
000	2019-02-12t2244	1550033146.51	adult	103.8342	53.8561	-150.0009	818.0576	-0.61505	442.036	0.45751	417.0081	0.90865	0.011662	-0.31068	693.4907	-0.41507	761.6044	-0.59884	151618.3438	0.62674	687.7004	-0.033974	336.4787	0.1023	304.8129	0.11336	0.011561	-0.40153	555.5662	-0.089889	618.8386	-0.1261	116421.625	0.28972
000	2019-02-13t0244	1550047546.4	adult	107.8342	57.8561	-146.0009	880.84	-0.4726	430.5807	0.3641	383.4918	0.50745	0.011594	-0.37256	732.639	-0.20199	805.5135	-0.46562	148550.3438	0.56478	798.54	0.58079	375.0236	0.75044	338.3331	0.71219	0.011594	-0.37151	625.626	0.46724	737.8466	0.61257	129383.125	0.94427
000	2019-02-13t0644	1550061946.29	adult	111.8342	61.8561	-142.0009	862.8251	-0.52497	507.3537	1.458	485.0352	2.0773	0.011594	-0.37282	773.1991	0.022621	822.7257	-0.41391	175037.0312	1.6931	807.364	0.69427	352.8301	0.49225	332.821	0.69405	0.011561	-0.40265	572.4136	0.17831	681.5063	0.36479	122079.2109	0.69253
000	2019-02-13t1044	1550076346.8	adult	115.8343	65.8562	-138.0008	1138.5497	0.13981	440.8911	0.6223	390.096	0.76615	0.011594	-0.37313	824.9881	0.30981	993.4822	0.1295	152107.4375	0.82847	666.4993	0.034575	346.7446	0.4647	318.7386	0.52859	0.011461	-0.4938	548.8647	0.07807	616.8567	0.050765	121013.8672	0.71117
000	2019-02-13t1450	1550091091.14	adult	119.93	69.9519	-133.9051	940.5244	-0.34539	431.8967	0.56391	386.3861	0.79794	0.011561	-0.40402	715.806	-0.2378	839.881	-0.35521	149436.25	0.78357	892.3928	1.2375	391.8799	1.224	366.1187	1.3738	0.011527	-0.43394	645.8444	0.82057	830.7464	1.3421	135982.3438	1.4681
000	2019-02-13t1850	1550105495.75	adult	123.9313	73.9531	-129.9039	1547.6101	1.1129	428.0326	0.57257	340.4776	0.19016	0.011594	-0.37377	976.796	1.1241	1455.2636	1.5944	147671.25	0.77301	610.2589	-0.15968	349.4563	0.63339	329.7813	0.83446	0.011594	-0.37334	532.8459	0.087631	577.99	-0.070093	120562.4297	0.82211
000	2019-02-13t2250	1550119895.16	adult	127.9311	77.953	-125.904	1521.3834	1.0396	490.9514	1.486	423.8966	1.5518	0.011561	-0.40472	1065.8378	1.5929	1348.0489	1.2568	169869.1875	1.7335	349.7742	-1.4668	270.4127	-0.55227	269.5491	-0.13319	0.011561	-0.4043	321.3576	-1.3618	338.6498	-1.4301	93562.7969	-0.3889
000	2019-02-14t0250	1550134296.68	adult	131.9315	81.9534	-121.9036	965.3245	-0.30932	452.8485	1.0287	413.4488	1.4875	0.011594	-0.37462	732.1061	-0.094463	886.5859	-0.20704	156232.7344	1.2414	580.9318	-0.23475	361.5446	0.94975	362.9436	1.5401	0.011696	-0.28124	492.4212	-0.09405	540.7151	-0.20129	123648.2344	1.0983
000	2019-02-14t0650	1550148694.19	adult	135.9308	85.9527	-117.9043	663.7997	-1.0502	386.1331	0.17406	391.5485	1.2331	0.01173	-0.25105	590.112	-0.79969	641.2684	-0.99381	131671.375	0.29612	444.3691	-0.91937	261.0921	-0.61173	241.2002	-0.53876	0.011561	-0.40496	393.7655	-0.76019	423.8767	-0.86121	90337.875	-0.44907
000	2019-02-14t1050	1550163098.95	adult	139.9322	89.954	-113.903	1059.8583	-0.081701	432.7338	0.87446	378.7844	1.1092	0.011594	-0.37567	820.282	0.41404	987.4182	0.13374	149293.1562	1.0824	567.0731	-0.23419	321.9389	0.43913	310.0596	0.75062	0.011628	-0.34382	478.7734	-0.090533	524.4025	-0.21468	110746.9688	0.60953
000	2019-02-14t1450	1550177508.97	adult	143.9349	93.9568	-109.9002	632.8693	-1.1419	346.3473	-0.26754	338.3971	0.52397	0.011594	-0.376	528.9998	-1.0686	579.406	-1.1974	119489.8125	-0.097106	484.1004	-0.6436	305.9839	0.23695	304.6109	0.71747	0.011561	-0.40521	419.2287	-0.48089	460.9733	-0.56107	105870.4297	0.43326
000	2019-02-14t1850	1550191907.41	adult	147.9345	97.9564	-105.9006	1039.4171	-0.10542	363.2783	0.014476	313.3715	0.16459	0.011527	-0.43695	758.4848	0.16584	931.8874	-0.0093953	126057.5781	0.22494	427.571	-0.91596	285.3403	-0.05519	284.9344	0.40669	0.01173	-0.25022	368.9038	-0.81219	398.8621	-0.90772	97301.0547	0.058007
000	2019-02-14t2250	1550206301.28	adult	151.9328	101.9547	-101.9023	1157.4087	0.2259	359.7299	0.0092697	266.7956	-0.56132	0.011561	-0.4061	851.8426	0.70582	1043.6142	0.39983	124466.5469	0.2046	422.4927	-0.90604	274.0884	-0.19552	273.4807	0.23735	0.01173	-0.2496	368.7168	-0.76607	403.1597	-0.8375	93464.1562	-0.085357
000	2019-02-15t0250	1550220699.69	adult	155.9324	105.9542	-97.9028	1283.5328	0.5892	380.7606	0.35532	327.5186	0.48266	0.011628	-0.34418	770.7142	0.31519	1074.4281	0.54076	130981.6328	0.53172	484.2069	-0.50912	261.9226	-0.35799	243.885	-0.28728	0.011696	-0.28023	406.8679	-0.41595	461.3718	-0.40843	89577.5312	-0.23777
000	2019-02-15t0650	1550235099.13	adult	159.9322	109.9541	-93.9029	579.7288	-1.2492	313.3782	-0.57544	314.193	0.29595	0.011594	-0.37419	474.7102	-1.2605	544.1971	-1.267	108115.4688	-0.41576	539.4313	-0.13413	276.3581	-0.05577	251.3172	-0.10799	0.011561	-0.4029	435.6083	-0.13152	486.4324	-0.1867	95619.8984	0.13171
000	2019-02-15t1044	1550249150.33	adult	163.8353	113.8572	-89.9998	834.2059	-0.54672	375.0383	0.35241	343.8622	0.82444	0.01173	-0.2492	631.0655	-0.37477	786.994	-0.39419	127888.0625	0.48097	568.5767	0.094087	276.8116	-0.0030911	255.2096	0.00099684	0.011628	-0.34084	418.0541	-0.22279	475.4088	-0.20906	95223.2031	0.15683
000	2019-02-15t1444	1550263549.8	adult	167.8352	117.857	-86	866.3623	-0.43736	309.199	-0.5893	234.7555	-1.0118	0.011976	-0.023918	702.8888	0.054671	821.3626	-0.24617	103272.4609	-0.5804	439.3708	-0.6402	234.6938	-0.72788	220.6361	-0.6572	0.011494	-0.46203	331.7713	-0.89149	375.7171	-0.85131	81673.4531	-0.54145
000	2019-02-15t1844	1550277950.04	adult	171.8352	121.8571	-81.9999	698.1784	-0.88611	366.6334	0.29093	347.4485	0.94174	0.011561	-0.40211	580.7183	-0.60447	629.8321	-0.91379	126855.1562	0.50073	354.636	-1.1184	251.2281	-0.38883	248.0946	-0.0798	0.011561	-0.40053	318.3125	-0.96332	340.7066	-1.0549	86924.9297	-0.2146
000	2019-02-15t2244	1550292349.7	adult	175.8351	125.857	-78	550.1581	-1.2908	325.4274	-0.30134	323.1668	0.54963	0.011594	-0.37032	471.3698	-1.2031	500.754	-1.3691	112272.4375	-0.13015	414.8943	-0.70662	257.5597	-0.23379	255.0183	0.092374	0.01173	-0.24471	338.7816	-0.75152	375.2549	-0.77204	87827.8438	-0.12536
000	2019-02-16t0244	1550306749.8	adult	179.8352	129.857	-74	575.6522	-1.2077	331.7372	-0.18366	330.4966	0.70472	0.01173	-0.245	482.2905	-1.1213	551.3021	-1.1691	113122.3906	-0.06845	386.0287	-0.85157	255.0983	-0.24109	254.2741	0.11065	0.011594	-0.36777	334.7254	-0.74812	360.827	-0.83834	88008.9062	-0.076003
000	2019-02-16t0644	1550321149.76	adult	183.8352	133.857	-70	452.1386	-1.5528	307.9303	-0.52597	314.3087	0.44647	0.011594	-0.36817	396.8854	-1.5923	429.3692	-1.607	106235.9375	-0.36252	390.8863	-0.78756	259.0714	-0.12906	256.3988	0.18782	0.011628	-0.336	340.5536	-0.66175	352.2793	-0.86734	89120.5547	0.025507
000	2019-02-16t1044	1550335549.68	adult	187.8351	137.857	-66	897.4047	-0.2448	368.6052	0.43484	328.7937	0.73399	0.011594	-0.36733	657.6219	-0.07014	815.9144	-0.14455	127168.7812	0.63486	387.9411	-0.77522	246.9135	-0.32565	243.1143	-0.059334	0.011662	-0.30416	347.1734	-0.56868	380.9528	-0.62244	84691.3438	-0.19121
000	2019-02-16t1444	1550349949.6	adult	191.8351	141.857	-62	995.6995	0.063779	371.5279	0.50997	322.0432	0.64343	0.011527	-0.42771	727.6647	0.35793	932.9915	0.31914	128920.1719	0.74878	439.6671	-0.40239	284.3103	0.42842	279.6036	0.74705	0.011662	-0.30339	382.2099	-0.22248	427.9928	-0.23581	97518.4297	0.586
000	2019-02-16t1844	1550364349.89	adult	195.8352	145.8571	-57.9999	897.4726	-0.21217	379.436	0.66461	334.4976	0.90265	0.011628	-0.33517	664.1298	0.008224	792.8984	-0.19551	130525.9922	0.85725	441.2828	-0.36033	291.1429	0.59944	294.0598	1.0979	0.01173	-0.23999	392.1937	-0.097503	426.3212	-0.21555	99279.7188	0.72873
000	2019-02-16t2244	1550378749.71	adult	199.8351	149.857	-54	919.2513	-0.1325	389.4815	0.85684	359.8052	1.409	0.011594	-0.36487	644.8776	-0.087468	875.8273	0.14158	134371.1094	1.0764	430.1378	-0.4076	283.0688	0.47502	280.58	0.83928	0.011628	-0.33213	383.3703	-0.14559	412.8082	-0.28973	97375.6719	0.6536
000	2019-02-17t0244	1550393149.79	adult	203.8352	153.857	-50	793.6611	-0.50836	305.3865	-0.49211	272.677	-0.21271	0.011527	-0.42456	551.9823	-0.62711	673.9934	-0.6352	105969.125	-0.2906	567.8813	0.59925	312.7202	1.12	295.6598	1.219	0.011561	-0.39205	478.368	0.79629	543.9954	0.79712	108201.2031	1.3599
000	2019-02-17t0644	1550407549.65	adult	207.8351	157.857	-46	1024.7167	0.22398	332.6194	-0.029215	256.2189	-0.52075	0.011628	-0.33118	647.4282	-0.041171	856.7407	0.098987	114421.0859	0.1448	434.5058	-0.3174	262.7976	0.12551	249.2167	0.18819	0.011594	-0.35981	368.3278	-0.22268	406.7313	-0.27593	90665.1797	0.31311
000	2019-02-17t1044	1550421949.69	adult	211.8351	161.857	-42	860.4597	-0.28968	336.008	0.043289	301.6814	0.38647	0.011765	-0.20478	578.4227	-0.45279	709.9505	-0.48537	114242.7109	0.15306	399.7574	-0.5459	252.0559	-0.073645	245.6473	0.12904	0.011662	-0.29661	348.0918	-0.39185	387.5254	-0.40567	86455.1719	0.077178
000	2019-02-17t1444	1550436350.01	adult	215.8352	165.8571	-37.9999	1163.8197	0.70908	345.423	0.22337	294.5504	0.26627	0.01173	-0.23501	644.8846	-0.032296	965.6826	0.5733	117789.2578	0.35674	464.1444	-0.026709	264.8783	0.23871	253.1505	0.33953	0.01173	-0.2329	370.9804	-0.12418	435.6228	0.042815	90323.4844	0.36627
000	2019-02-17t1844	1550450749.78	adult	219.8352	169.857	-34	891.1747	-0.1801	333.5855	0.032135	280.6277	-0.00025223	0.011628	-0.32733	680.797	0.20626	801.0619	-0.10011	114753.4219	0.21625	404.6936	-0.45529	246.3505	-0.14281	238.9909	0.017456	0.011594	-0.35607	346.4089	-0.34552	378.4354	-0.42447	84990.9375	0.045096
000	2019-02-17t2244	1550465149.94	adult	223.8352	173.8571	-29.9999	1050.3209	0.36956	305.1378	-0.47118	254.1862	-0.54583	0.011662	-0.29535	550.0197	-0.61688	805.6966	-0.073347	104662.2812	-0.31825	408.7144	-0.39342	253.5177	0.054954	245.748	0.2197	0.011834	-0.13576	341.2152	-0.36801	388.0549	-0.30401	85689	0.12924
000	2019-02-18t0244	1550479549.55	adult	227.8351	177.857	-26	994.1161	0.19025	306.3083	-0.44516	253.8005	-0.5512	0.011662	-0.2944	570.0808	-0.48345	775.8957	-0.19609	105063.7422	-0.28835	387.8324	-0.53868	239.0884	-0.25689	232.9352	-0.089931	0.011662	-0.29244	310.451	-0.68385	349.8093	-0.63402	82007.3281	-0.098991
000	2019-02-18t0644	1550493949.84	adult	231.8352	181.8571	-21.9999	924.2824	-0.046678	319.819	-0.18145	270.557	-0.17334	0.01173	-0.23099	610.989	-0.20855	784.5044	-0.15305	109058.2812	-0.049617	367.0482	-0.69523	228.9456	-0.48349	226.4471	-0.24586	0.011561	-0.38391	292.8136	-0.86925	327.4684	-0.8316	79215.1953	-0.27646
000	2019-02-18t1044	1550508350.37	adult	235.8353	185.8572	-17.9998	889.4734	-0.16707	283.8374	-0.87971	216.5293	-1.4055	0.011594	-0.35431	602.3073	-0.25799	786.6805	-0.13778	97923.8906	-0.69652	338.0858	-0.94136	229.2574	-0.45664	227.2565	-0.20384	0.011594	-0.35238	293.2212	-0.84949	322.1716	-0.87063	79093.8203	-0.25989
000	2019-02-18t1444	1550522751.77	adult	239.8357	189.8576	-13.9994	742.2365	-0.71987	292.8694	-0.70593	264.9614	-0.2805	0.011628	-0.32258	489.8766	-1.0181	638.1615	-0.82165	100747.0547	-0.52879	326.416	-1.0465	240.5231	-0.13295	241.8497	0.25539	0.011662	-0.28967	295.7252	-0.80337	320.3214	-0.87815	82499.4219	0.04305
000	2019-02-18t1844	1550537149.51	adult	243.8351	193.857	-10	689.7406	-0.93673	278.7498	-1.0075	245.5647	-0.7469	0.011527	-0.41346	462.3221	-1.2162	608.6131	-0.97272	96726.1875	-0.7837	335.9972	-0.95109	232.9004	-0.31563	231.8329	-0.018991	0.011628	-0.31967	285.4885	-0.9276	307.9289	-1.0086	80117.7266	-0.11878
000	2019-02-18t2244	1550551550.18	adult	247.8353	197.8572	-5.9998	718.7671	-0.84079	301.6393	-0.52966	280.1831	0.12304	0.011561	-0.38202	489.2152	-1.0369	618.6277	-0.93975	104367.2031	-0.29575	307.7114	-1.2528	230.2401	-0.37049	229.967	-0.051782	0.011594	-0.34945	277.9536	-1.0305	296.5406	-1.1448	79432.8359	-0.14633
000	2019-02-19t0244	1550565949.53	adult	251.8351	201.857	-2	833.3301	-0.38433	303.1815	-0.49804	278.2196	0.09432	0.011696	-0.25744	501.5066	-0.95726	605.2487	-1.0232	103688.0781	-0.33691	298.5834	-1.3811	227.0016	-0.45155	225.249	-0.18914	0.011628	-0.3176	271.8389	-1.1296	285.6993	-1.2956	78088.5391	-0.24027
000	2019-02-19t0644	1550580349.73	dead	255.8351	205.857	2	765.2547	-0.6831	294.0774	-0.71448	259.8738	-0.38544	0.011561	-0.37991	500.6591	-0.97252	618.4015	-0.97648	101750.7891	-0.47161	294.476	-1.4751	228.0764	-0.401	227.1357	-0.098615	0.011662	-0.28555	268.5565	-1.2034	285.1055	-1.335	78230.1875	-0.19839
001	2019-02-08t1454	1549659353.05	egg	-1.9881	-61.9792	-201.8353
001	2019-02-08t1852	1549673667.11	larva	1.9881	-58.003	-197.8592
001	2019-02-08t2252	1549688067.91	larva	5.9883	-54.0028	-193.8589
001	2019-02-09t0252	1549702469.95	larva	9.9889	-50.0022	-189.8584
001	2019-02-09t0652	1549716870.31	larva	13.989	-46.0021	-185.8583
001	2019-02-09t1052	1549731268.69	larva	17.9885	-42.0026	-181.8587
001	2019-02-09t1452	1549745670.15	larva	21.9889	-38.0022	-177.8583
001	2019-02-09t1852	1549760069.32	larva	25.9887	-34.0024	-173.8586
001	2019-02-09t2253	1549774476.31	larva	29.9906	-30.0005	-169.8566
001	2019-02-10t0253	1549788876.39	larva	33.9906	-26.0005	-165.8566
001	2019-02-10t0653	1549803275.68	larva	37.9904	-22.0007	-161.8568
001	2019-02-10t1052	1549817672.98	larva	41.9897	-18.0014	-157.8575
001	2019-02-10t1453	1549832076.45	larva	45.9907	-14.0004	-153.8566	592.7971	-1.0153	357.5806	-0.9719	357.35	-0.47519	0.011594	-0.36863	512.8923	-1.2507	550.4206	-1.1151	123365.3125	-0.81281	440.6932	-1.6321	305.3797	-1.5067	299.5668	-1.1482	0.01173	-0.24642	398.3735	-1.7868	428.9752	-1.6558	104134.4766	-1.4213
001	2019-02-10t1852	1549846472.31	larva	49.9895	-10.0016	-149.8577	1440.4877	0.97919	446.5096	0.14552	391.1336	-0.012761	0.011527	-0.43005	895.3864	0.52654	1246.7412	0.94301	154938.8438	0.37878	1597.1962	2.0107	509.608	0.88938	385.1672	-0.010963	0.01173	-0.24624	1129.2742	1.4647	1298.7671	1.4443	173776.3438	1.0192
001	2019-02-10t2253	1549860875.79	larva	53.9905	-6.0006	-145.8568	485.4478	-1.3046	334.5432	-1.2998	337.696	-0.78568	0.011594	-0.36944	440.1567	-1.6297	472.4072	-1.3869	115417.3828	-1.1523	505.4576	-1.4215	371.6802	-0.65846	371.1867	-0.1302	0.011527	-0.43121	468.1994	-1.4594	487.4616	-1.4404	128973.0312	-0.47596
001	2019-02-11t0253	1549875279.65	larva	57.9915	-1.9996	-141.8557	846.2861	-0.45132	413.1761	-0.31436	362.0009	-0.45138	0.011628	-0.33905	715.428	-0.33445	776.3278	-0.48118	142132.5625	-0.14755	1156.4363	0.76214	425.258	0.054997	360.7108	-0.20368	0.011461	-0.49132	910.0491	0.65464	1014.0594	0.56769	148415.0312	0.29635
001	2019-02-11t0653	1549889676.42	adult	61.9907	1.9996	-137.8566	888.1703	-0.36042	452.0273	0.16333	414.3967	0.27447	0.011594	-0.37018	780.0935	-0.030682	843.0805	-0.28657	155949.4375	0.36271	860.1417	-0.18037	437.8157	0.29428	423.849	0.72145	0.011561	-0.40039	751.6848	-0.029466	807.1448	-0.16544	151484.2188	0.49916
001	2019-02-11t1044	1549903556.71	adult	65.8463	5.8552	-134.0009	1447.2577	1.0022	415.7949	-0.30539	348.3695	-0.65176	0.011594	-0.37053	903.5918	0.56475	1197.5467	0.80868	143449.2344	-0.12266	1397.0511	1.7835	447.2625	0.50466	360.2429	-0.073171	0.01173	-0.24544	999.3945	1.3029	1291.5466	1.8589	152516.5156	0.63262
001	2019-02-11t1444	1549917956.37	adult	69.8462	9.8551	-130.001	630.2875	-1.0208	445.2957	0.054924	455.5387	0.82964	0.011594	-0.37093	566.0457	-1.0936	600.6301	-1.0696	153627	0.25027	562.3143	-1.1751	376.1126	-0.33854	374.3479	0.20175	0.011527	-0.43042	498.9722	-1.2192	538.4219	-1.1846	130511.0625	-0.13471
001	2019-02-11t1844	1549932356.56	adult	73.8462	13.8551	-126.001	593.1556	-1.1312	371.8501	-0.86829	368.8295	-0.36387	0.011594	-0.37146	530.883	-1.2844	583.4878	-1.1441	128288.2891	-0.70568	761.1346	-0.38723	360.3532	-0.4639	342.1592	-0.1694	0.011594	-0.36936	633.1057	-0.43949	700.2076	-0.44465	124321.8672	-0.29212
001	2019-02-11t2244	1549946756.67	adult	77.8463	17.8552	-122.001	850.193	-0.4968	444.1482	0.06974	437.1928	0.62601	0.011594	-0.37186	744.9156	-0.21664	830.1983	-0.36225	153231.1406	0.2648	617.6121	-0.87278	341.5765	-0.59271	335.5444	-0.14115	0.011494	-0.46056	520.673	-0.97298	571.0564	-0.94137	118868.6094	-0.38499
001	2019-02-12t0244	1549961156.58	adult	81.8462	21.8552	-118.001	1162.0353	0.28891	399.7792	-0.43773	317.3647	-0.95424	0.011527	-0.43311	854.3531	0.35642	1060.7937	0.38799	138723.375	-0.23075	1054.4777	1.0061	335.2589	-0.54075	228.9992	-1.568	0.011696	-0.27639	780.2671	0.65733	945.9328	0.91333	114658.5625	-0.41936
001	2019-02-12t0644	1549975556.77	adult	85.8463	25.8552	-114.0009	1654.9766	1.5398	450.2624	0.26338	373.1593	-0.1063	0.011594	-0.37221	885.3334	0.54209	1257.6315	1.0374	155340.5312	0.46411	1054.865	1.16	356.7079	-0.09846	287.4402	-0.58489	0.011594	-0.36919	742.3136	0.58129	970.2822	1.1867	123064.2344	0.076091
001	2019-02-12t1044	1549989956.48	adult	89.8462	29.8551	-110.001	552.1739	-1.2591	357.3798	-0.85797	356.9662	-0.24407	0.011594	-0.37228	505.5337	-1.4265	540.539	-1.306	123296.0391	-0.69691	474.8101	-1.2733	290.935	-0.90052	289.8682	-0.42956	0.011561	-0.39986	416.0695	-1.3052	440.329	-1.3394	100663.5234	-0.74313
001	2019-02-12t1444	1550004357.49	adult	93.8465	33.8554	-106.0007	1156.0978	0.26184	393.233	-0.33389	303.9026	-0.89828	0.011628	-0.34161	885.4677	0.57937	1066.3741	0.40705	135272.1562	-0.17062	804.3222	0.30415	269.1048	-1.1018	216.2827	-1.4373	0.011628	-0.33878	554.8486	-0.33053	673.4668	-0.05187	92572.0469	-0.97781
001	2019-02-12t1844	1550018759.05	adult	97.8469	37.8558	-102.0003	963.7586	-0.23382	347.1356	-0.87573	273.9416	-1.2433	0.011494	-0.46362	772.2639	-0.0082199	899.5082	-0.14294	120803.1797	-0.67512	651.41	-0.3174	306.8557	-0.45836	269.7071	-0.54227	0.011594	-0.37005	580.0754	-0.064118	625.6527	-0.20981	105865.2188	-0.30295
001	2019-02-12t2244	1550033156.66	adult	101.8463	41.8552	-98.001	1966.5699	2.2276	430.2827	0.2725	346.5254	-0.1407	0.011527	-0.43336	966.5173	1.017	1461.4424	1.6428	149308.1094	0.50493	430.8353	-1.3041	254.5743	-1.1384	246.5435	-0.82768	0.011494	-0.46189	386.0629	-1.261	408.2605	-1.3161	88591.8438	-0.97401
001	2019-02-13t0244	1550047556.52	adult	105.8462	45.8551	-94.001	1874.9078	1.9687	406.7912	0.01763	286.5498	-0.93257	0.01173	-0.24832	1000.811	1.2004	1616.322	2.1147	138715.7969	0.14217	836.02	0.72725	323.9411	-0.044296	258.4941	-0.57953	0.011696	-0.27839	665.708	0.69668	765.8694	0.72929	110787.8516	0.079765
001	2019-02-13t0644	1550061956.44	adult	109.8462	49.8551	-90.001	467.4819	-1.4851	314.6821	-1.1635	318.249	-0.40498	0.011662	-0.31097	429.2422	-1.7849	464.2206	-1.5494	107935.9453	-1.0385	554.9753	-0.59864	316.0407	-0.092095	306.1082	0.23484	0.011662	-0.31008	471.9153	-0.54646	517.7232	-0.5937	108401.9609	0.044504
001	2019-02-13t1044	1550076357.08	adult	113.8464	53.8553	-86.0008	635.6769	-1.0801	351.8089	-0.61073	328.2942	-0.18629	0.01173	-0.24883	564.7373	-1.0585	618.0161	-1.0629	119966.8438	-0.5	515.7327	-0.74937	280.1289	-0.57125	258.3109	-0.47662	0.011594	-0.37234	460.6779	-0.56064	483.8115	-0.73343	96644.4688	-0.42267
001	2019-02-13t1450	1550091101.24	adult	117.942	57.9509	-81.9052	1976.1074	2.1635	468.8766	1.0328	374.676	0.5802	0.011561	-0.40388	1079.2922	1.6359	1576.8747	1.9762	162231.3125	1.2698	750.496	0.49142	331.9229	0.27303	286.7403	0.035551	0.011561	-0.40343	619.2662	0.60492	720.7884	0.68066	114845.3125	0.46487
001	2019-02-13t1850	1550105505.93	adult	121.9433	61.9522	-77.9039	1470.8885	0.92934	401.9744	0.18713	318.9639	-0.17404	0.011628	-0.34284	922.7987	0.83484	1273.9497	1.0163	138279.1875	0.36009	496.5231	-0.76232	267.8932	-0.65932	255.4567	-0.43633	0.011527	-0.43424	418.0284	-0.74612	472.7332	-0.70344	92958.9375	-0.48802
001	2019-02-13t2250	1550119905.31	adult	125.9431	65.952	-73.9041	1407.8619	0.76665	362.7304	-0.28524	296.3161	-0.44475	0.011594	-0.37393	741.8429	-0.077658	1032.4425	0.25259	125142	-0.11259	528.9083	-0.55728	252.4331	-0.85673	210.794	-1.1531	0.011594	-0.37359	460.8536	-0.39368	516.4998	-0.40576	87089.4062	-0.71621
001	2019-02-14t0250	1550134306.83	adult	129.9435	69.9524	-69.9037	1083.8063	-0.021845	350.5376	-0.39519	285.4451	-0.54649	0.011976	-0.025809	778.9643	0.13161	943.6459	-0.028049	117079.5469	-0.38375	680.5887	0.26426	261.8375	-0.6665	227.975	-0.82809	0.011527	-0.43488	475.0772	-0.24304	557.7079	-0.12182	90857.6172	-0.49452
001	2019-02-14t0650	1550148704.35	adult	133.9429	73.9518	-65.9044	743.8841	-0.84999	329.2056	-0.63274	292.0701	-0.37943	0.011628	-0.34411	590.6802	-0.80773	699.977	-0.80397	113246.7344	-0.48621	435.9027	-0.97644	241.0038	-0.95781	231.5357	-0.7295	0.011561	-0.40474	353.9494	-1.068	406.7342	-0.97901	83387.3281	-0.8081
001	2019-02-14t1050	1550163109.22	adult	137.9442	77.9531	-61.903	488.9212	-1.484	268.0101	-1.4254	261.9962	-0.79947	0.01173	-0.25132	379.4731	-1.8731	425.5198	-1.6937	91391.4375	-1.3355	355.6892	-1.3771	228.8803	-1.1164	220.0886	-0.89631	0.011527	-0.43549	312.2484	-1.3356	334.3833	-1.3864	79421.4688	-0.96033
001	2019-02-14t1450	1550177519.15	adult	141.947	81.9559	-57.9003	404.1415	-1.7097	237.1499	-1.8116	236.2778	-1.1642	0.011494	-0.46702	350.8398	-2.009	384.083	-1.8408	82528.1562	-1.6618	291.6503	-1.7011	191.1131	-1.7079	187.267	-1.4621	0.01173	-0.25046	247.4265	-1.7826	267.8336	-1.7699	65169.5625	-1.6319
001	2019-02-14t1850	1550191917.76	adult	145.9466	85.9555	-53.9007	567.8331	-1.3077	264.0289	-1.3969	227.2626	-1.2646	0.011561	-0.40655	488.4	-1.2719	530.4755	-1.3599	91353.9844	-1.2533	317.4561	-1.5396	210.1882	-1.3564	203.4883	-1.1362	0.011561	-0.40506	276.6705	-1.5329	296.3733	-1.5701	72725.1328	-1.2193
001	2019-02-14t2250	1550206311.57	adult	149.9449	89.9538	-49.9024	584.8483	-1.2632	272.3607	-1.241	246.1786	-0.91393	0.011594	-0.37587	462.6867	-1.3843	506.4277	-1.4348	93964.4297	-1.1043	299.1476	-1.6177	201.3679	-1.4721	197.7866	-1.2142	0.011765	-0.21853	259.9366	-1.628	292.861	-1.5662	68465.0938	-1.4017
001	2019-02-15t0250	1550220709.95	adult	153.9444	93.9533	-45.9028	446.5094	-1.618	239.6821	-1.6706	220.5008	-1.3039	0.011527	-0.43647	376.8507	-1.8215	419.7248	-1.721	83169.6875	-1.5297	326.2435	-1.4405	190.5289	-1.6266	186.8094	-1.3969	0.011869	-0.12241	248.9918	-1.6833	287.8983	-1.5724	64208.2266	-1.5899
001	2019-02-15t0650	1550235109.41	adult	157.9443	97.9532	-41.903	453.0375	-1.5853	210.8723	-2.0678	192.7378	-1.7528	0.011834	-0.15525	380.1952	-1.7844	426.5426	-1.6781	71274.8281	-2.0259	275.5462	-1.7115	192.054	-1.5695	188.2486	-1.3468	0.011905	-0.089214	244.4007	-1.6917	265.017	-1.6978	64530.1484	-1.5434
001	2019-02-15t1044	1550249160.65	adult	161.8474	101.8563	-37.9998	509.6743	-1.4276	230.367	-1.7718	201.5804	-1.5916	0.011594	-0.3737	382.8076	-1.7546	426.0668	-1.6693	79476.6016	-1.6558	275.8899	-1.681	182.2316	-1.7177	178.0712	-1.5272	0.011834	-0.15271	233.4695	-1.7514	256.2699	-1.7274	61594.2656	-1.6743
001	2019-02-15t1444	1550263560.06	adult	165.8472	105.8561	-34	356.4331	-1.8402	213.2526	-2.0136	207.6304	-1.4793	0.011662	-0.31124	313.7679	-2.1277	343.9449	-1.954	73145.6328	-1.9253	250.2924	-1.8073	172.1669	-1.874	171.7325	-1.6357	0.011527	-0.4322	206.7869	-1.9424	223.8516	-1.9211	59741.9062	-1.7495
001	2019-02-15t1844	1550277960.26	adult	169.8473	109.8562	-30	418.1939	-1.6708	232.8859	-1.714	214.2878	-1.3556	0.011561	-0.40268	376.5308	-1.7673	398.0873	-1.7574	80578.5078	-1.5851	226.5687	-1.924	164.4704	-1.9911	164.0658	-1.7739	0.01173	-0.24627	202.0343	-1.9539	211.227	-1.9801	56084.4141	-1.926
001	2019-02-15t2244	1550292359.94	adult	173.8472	113.8561	-26	435.538	-1.6173	241.8348	-1.5657	230.6396	-1.0628	0.011494	-0.46212	364.4823	-1.8179	405.6018	-1.7211	84158.5156	-1.4091	234.8022	-1.8428	174.4	-1.7837	174.4187	-1.55	0.011594	-0.36939	208.1888	-1.8727	221.4126	-1.879	60168	-1.6746
001	2019-02-16t0244	1550306760.1	adult	177.8472	117.8561	-22	462.6447	-1.5344	222.0189	-1.8542	202.5826	-1.5414	0.011594	-0.36972	357.2079	-1.8451	408.4309	-1.7019	76596.5078	-1.7413	236.1059	-1.8103	167.4094	-1.8882	166.9936	-1.6845	0.011594	-0.36832	204.8571	-1.8743	221.0171	-1.8561	57756.2305	-1.7829
001	2019-02-16t0644	1550321160.02	adult	181.8472	121.8561	-18	431.0027	-1.6179	216.6816	-1.9293	195.4152	-1.6648	0.011527	-0.42968	349.6423	-1.8715	392.4332	-1.7502	75188.5156	-1.7987	222.0537	-1.8853	163.8331	-1.936	163.1823	-1.7517	0.011461	-0.4886	198.6684	-1.9094	212.2196	-1.9041	57177.7383	-1.7947
001	2019-02-16t1044	1550335559.96	adult	185.8472	125.8561	-14	440.5861	-1.5815	236.2667	-1.6212	225.527	-1.1247	0.011662	-0.30596	346.3454	-1.8745	393.8394	-1.7329	81039.4766	-1.5204	232.3007	-1.8023	171.5537	-1.7725	170.7865	-1.5841	0.011765	-0.2106	203.1903	-1.8511	215.298	-1.8641	58328.25	-1.7107
001	2019-02-16t1444	1550349959.87	adult	189.8472	129.8561	-10.0001	398.2716	-1.7039	220.3569	-1.8636	201.9141	-1.5449	0.011594	-0.36701	351.6367	-1.8318	378.6423	-1.7837	76023.1406	-1.7487	247.8288	-1.691	181.9257	-1.5637	181.6516	-1.3515	0.011561	-0.39611	218.4393	-1.7039	239.7332	-1.6712	62946.2891	-1.4339
001	2019-02-16t1844	1550364360.14	adult	193.8472	133.8561	-6	434.8065	-1.5997	212.5939	-1.9878	193.7546	-1.6962	0.011594	-0.36635	343.8799	-1.8707	377.351	-1.7883	73344.9141	-1.8761	242.5761	-1.7173	178.8249	-1.6178	177.4189	-1.4423	0.01173	-0.24049	214.2683	-1.7319	224.2605	-1.7796	60979.2812	-1.5412
001	2019-02-16t2244	1550378760.02	adult	197.8472	137.8561	-2	397.7763	-1.7188	243.8891	-1.4946	242.4764	-0.79555	0.011799	-0.17808	331.7364	-1.9415	362.8439	-1.8487	82678.4141	-1.4336	234.4538	-1.7677	174.6448	-1.7013	173.813	-1.528	0.011461	-0.48494	208.7658	-1.7782	221.9665	-1.7933	60951.0469	-1.5425
001	2019-02-17t0244	1550393160.2	dead	201.8473	141.8562	2	403.0458	-1.715	233.092	-1.6769	217.0277	-1.2733	0.01173	-0.23998	346.2559	-1.8597	381.2859	-1.7859	79484.3594	-1.5961	227.6984	-1.8115	175.5955	-1.6857	174.9431	-1.5123	0.011594	-0.36226	209.2948	-1.771	225.3365	-1.7637	60580.4609	-1.5665
002	2019-02-08t1454	1549659357.46	egg	-1.9881	-57.9791	-237.8344
002	2019-02-08t1852	1549673671.59	larva	1.9881	-54.003	-233.8583
002	2019-02-08t2252	1549688072.34	larva	5.9883	-50.0028	-229.8581
002	2019-02-09t0252	1549702474.36	larva	9.9888	-46.0022	-225.8575
002	2019-02-09t0652	1549716874.7	larva	13.9889	-42.0021	-221.8574
002	2019-02-09t1052	1549731273.08	larva	17.9885	-38.0026	-217.8579
002	2019-02-09t1452	1549745674.68	larva	21.9889	-34.0021	-213.8574
002	2019-02-09t1852	1549760073.81	larva	25.9887	-30.0024	-209.8577
002	2019-02-09t2253	1549774481.04	larva	29.9907	-26.0004	-205.8557
002	2019-02-10t0253	1549788880.87	larva	33.9907	-22.0004	-201.8557
002	2019-02-10t0653	1549803280.14	larva	37.9904	-18.0006	-197.8559
002	2019-02-10t1052	1549817677.4	larva	41.9897	-14.0014	-193.8567
002	2019-02-10t1453	1549832080.95	larva	45.9907	-10.0004	-189.8557	382.9543	-1.5083	293.0719	-1.8006	296.361	-1.3505	0.011594	-0.36863	354.5373	-1.9874	371.5176	-1.6427	101109.7969	-1.6711	422.2953	-1.6885	290.8335	-1.6713	296.7581	-1.1837	0.011461	-0.49188	367.5843	-1.9196	398.6988	-1.7606	101500.875	-1.5103
002	2019-02-10t1852	1549846476.78	larva	49.9895	-6.0015	-185.8568	607.8085	-0.9957	338.497	-1.2353	328.3434	-0.90742	0.011494	-0.46029	504.4592	-1.3077	570.3408	-1.0738	117796.9609	-1.0465	794.7966	-0.51709	481.4984	0.56319	477.1548	1.1712	0.011561	-0.40098	714.5663	-0.37907	761.2453	-0.47208	166598.4531	0.77052
002	2019-02-10t2253	1549860880.48	larva	53.9905	-2.0005	-181.8558	1555.8197	1.2583	419.1703	-0.22287	333.0522	-0.85139	0.011594	-0.36944	911.9324	0.60403	1415.4587	1.4573	144613.75	-0.037028	1479.7505	1.7369	560.0012	1.5834	451.7542	0.92382	0.011594	-0.37021	1166.9507	1.7475	1354.2645	1.7455	193200.3906	1.8065
002	2019-02-11t0253	1549875284.15	adult	57.9916	2.0005	-177.8548	1871.4163	2.0257	485.8367	0.60657	379.5061	-0.20523	0.01173	-0.24567	1062.927	1.3262	1598.6134	2.027	165670.3281	0.74789	1652.9397	2.4212	584.3279	1.9988	408.5849	0.43413	0.011561	-0.4006	1282.5429	2.4218	1374.7516	1.9366	202177.4531	2.2575
002	2019-02-11t0653	1549889680.88	adult	61.9907	5.9996	-173.8557	950.4534	-0.20864	446.1282	0.088839	423.8416	0.40651	0.011561	-0.40077	780.3551	-0.02942	865.3999	-0.21774	154360.3594	0.30248	892.965	-0.067117	483.8011	0.87171	465.6002	1.2883	0.011561	-0.40039	796.3374	0.18995	864.502	0.059776	167395.1875	1.0956
002	2019-02-11t1044	1549903561.29	adult	65.8463	9.8553	-170	1036.1182	-0.0075631	472.6872	0.41074	398.2248	0.041452	0.011662	-0.30882	842.7465	0.26869	954.7985	0.052305	162131.7031	0.58302	886.8159	-0.035723	471.7436	0.82062	446.3231	1.1176	0.011561	-0.40018	795.4383	0.26374	865.5502	0.12658	163223.2812	1.0451
002	2019-02-11t1444	1549917960.82	adult	69.8462	13.8551	-166.0002	895.6072	-0.36376	465.9121	0.31362	437.9076	0.58579	0.011594	-0.37093	727.4021	-0.30095	855.2006	-0.26755	160739.6719	0.51807	1024.1091	0.53128	507.3746	1.4061	471.9363	1.5788	0.011696	-0.27657	897.753	0.89569	951.4671	0.56136	173522.125	1.572
002	2019-02-11t1844	1549932361.04	adult	73.8463	17.8552	-162.0001	1196.6636	0.37946	527.0977	1.0732	457.963	0.86192	0.011976	-0.022901	977.036	0.93243	1146.3022	0.65345	176050.6406	1.0865	1171.7247	1.1876	522.1395	1.7455	474.416	1.7303	0.011561	-0.39995	1002.2943	1.6012	1110.1199	1.3594	180660.25	2.0052
002	2019-02-11t2244	1549946761.13	adult	77.8463	21.8552	-158.0001	912.108	-0.34066	405.9766	-0.40868	386.6106	-0.069098	0.011662	-0.31015	625.8986	-0.81683	832.6779	-0.35424	139249.9688	-0.261	1460.9493	2.4801	441.7682	0.79368	368.712	0.34041	0.01173	-0.24516	883.6525	1.0996	1124.9399	1.5841	150642.9688	0.92906
002	2019-02-12t0244	1549961161.2	adult	81.8463	25.8552	-154	1005.0594	-0.10899	486.0566	0.65047	442.0122	0.76252	0.011561	-0.4027	836.881	0.26689	911.3199	-0.099077	168175.5938	0.88385	802.007	-0.036759	392.07	0.25299	361.3651	0.37112	0.011594	-0.36924	696.0192	0.16148	770.6853	0.085391	135264.1562	0.44191
002	2019-02-12t0644	1549975561.26	adult	85.8463	29.8553	-150	1502.7048	1.1533	516.9582	1.1119	449.1581	0.9447	0.011628	-0.34145	960.566	0.93307	1284.1421	1.1241	177833.625	1.3225	797.5732	0.054313	400.0663	0.5133	387.545	0.89574	0.011628	-0.33842	692.3168	0.27824	750.7027	0.11141	137622.7969	0.69109
002	2019-02-12t1044	1549989961.18	adult	89.8463	33.8552	-146.0001	1214.7432	0.41882	447.2031	0.29447	388.2124	0.18997	0.011834	-0.1531	951.8262	0.91293	1078.0249	0.45054	151154.6562	0.37487	812.9921	0.2342	364.3651	0.14628	308.65	-0.14874	0.011561	-0.39986	677.9828	0.32695	761.9227	0.29043	126070.3047	0.3418
002	2019-02-12t1444	1550004362.27	adult	93.8466	37.8555	-141.9998	591.7758	-1.1592	383.6819	-0.45753	382.8504	0.20524	0.011594	-0.37237	495.7299	-1.4701	525.9292	-1.3495	132370.2656	-0.28322	564.1787	-0.80054	239.2605	-1.5315	197.9894	-1.7141	0.011494	-0.46079	446.5208	-1.0229	493.4194	-0.99303	83262.6719	-1.3794
002	2019-02-12t1844	1550018763.68	adult	97.847	41.8559	-137.9994	1549.3571	1.2268	480.3852	0.86623	461.6642	1.406	0.011799	-0.18508	805.647	0.1673	1155.1968	0.68101	162850.5781	0.97206	715.4651	-0.01559	325.6075	-0.18591	282.0301	-0.35337	0.011527	-0.43105	580.9896	-0.058144	628.2285	-0.196	112985.7969	0.0070775
002	2019-02-12t2244	1550033161.32	adult	101.8463	45.8553	-134	927.4767	-0.33847	400.592	-0.11972	349.8385	-0.093396	0.011527	-0.43336	766.5485	-0.033568	852.4303	-0.30427	139005.4219	0.097197	626.7689	-0.36202	288.0177	-0.64822	256.2928	-0.67632	0.011527	-0.43165	508.6114	-0.44473	566.1304	-0.45212	99942.1406	-0.47536
002	2019-02-13t0244	1550047561.16	adult	105.8463	49.8552	-130.0001	664.9308	-0.99615	344.3611	-0.81482	313.9022	-0.53749	0.011834	-0.15329	561.5638	-1.1038	647.226	-0.96596	116394.0391	-0.74918	653.3961	-0.16791	301.3541	-0.37835	269.4872	-0.40672	0.011662	-0.30952	553.898	-0.060161	633.0986	-0.010155	103364.4531	-0.2493
002	2019-02-13t0644	1550061961.16	adult	109.8463	53.8552	-126.0001	925.345	-0.36876	370.7499	-0.41006	287.2822	-0.85712	0.011696	-0.27984	826.2736	0.29403	917.1395	-0.11362	126796.4688	-0.27989	531.5989	-0.71527	297.1954	-0.37353	277.937	-0.21383	0.011561	-0.40238	457.1158	-0.64792	511.7122	-0.62766	102829.6094	-0.20488
002	2019-02-13t1044	1550076361.75	adult	113.8465	57.8554	-121.9999	1064.4987	-0.037771	340.4586	-0.76404	282.3434	-0.86376	0.011494	-0.4642	741.1141	-0.13735	977.4077	0.076322	118479.5859	-0.5601	446.4035	-1.1	256.6228	-0.92614	244.2257	-0.70416	0.011765	-0.21671	364.1019	-1.2292	400.1784	-1.2113	87251.7656	-0.84745
002	2019-02-13t1450	1550091105.93	adult	117.9421	61.951	-117.9043	588.8524	-1.1966	362.745	-0.40357	345.2719	0.14263	0.011561	-0.40388	522.8046	-1.2528	560.3336	-1.2441	125509.7656	-0.21621	561.3079	-0.47316	309.0717	-0.076176	307.7732	0.38075	0.011561	-0.40343	489.3149	-0.30148	535.9835	-0.38395	106938.7969	0.10314
002	2019-02-13t1850	1550105510.62	adult	121.9434	65.9523	-113.903	517.8487	-1.3703	260.2726	-1.7306	246.2594	-1.2676	0.011494	-0.46483	435.4911	-1.6748	486.1622	-1.4765	90574.8438	-1.5697	337.5613	-1.5762	204.601	-1.6386	202.3484	-1.3226	0.011594	-0.37325	281.3658	-1.7054	323.4912	-1.5684	70587.3438	-1.5239
002	2019-02-13t2250	1550119910.05	adult	125.9432	69.9521	-109.9031	855.0474	-0.56316	381.7054	-0.028287	335.4088	0.15124	0.011461	-0.49521	690.5008	-0.34034	824.0076	-0.40693	133215.1875	0.21415	461.2751	-0.9052	260.3828	-0.73222	244.2925	-0.58489	0.011696	-0.28076	392.2399	-0.87884	440.6563	-0.84832	89050.9297	-0.62428
002	2019-02-14t0250	1550134311.59	adult	129.9436	73.9526	-105.9027	1010.687	-0.19779	370.6924	-0.1213	307.2445	-0.20861	0.011662	-0.31262	762.9869	0.050073	930.8563	-0.068653	127147.5	0.025205	477.2539	-0.78967	266.751	-0.58854	258.453	-0.30222	0.011594	-0.37388	384.9892	-0.8858	419.5154	-0.93569	92029.0938	-0.43889
002	2019-02-14t0650	1550148708.98	adult	133.9429	77.9519	-101.9034	1198.6028	0.25028	328.1829	-0.64673	245.8464	-1.1088	0.011628	-0.34411	726.6757	-0.11225	1092.4162	0.4515	112894.9141	-0.50059	501.5723	-0.63237	216.6739	-1.3496	190.9766	-1.4423	0.011765	-0.21853	368.4902	-0.96304	433.5008	-0.81947	73669.1094	-1.2766
002	2019-02-14t1050	1550163113.91	adult	137.9443	81.9532	-97.9021	1254.9618	0.39401	334.2824	-0.5122	257.4914	-0.8716	0.011594	-0.37544	729.086	-0.072499	1062.4577	0.36942	115327.4453	-0.34879	511.296	-0.54979	236.1201	-0.99781	209.9965	-1.0773	0.011594	-0.3745	392.9276	-0.74503	456.0966	-0.64972	81461.4219	-0.86027
002	2019-02-14t1450	1550177523.93	adult	141.9471	85.956	-93.8993	842.1235	-0.61869	284.894	-1.1495	250.8171	-0.92936	0.011628	-0.34504	504.5384	-1.2097	696.3852	-0.81405	98003.5156	-1.0194	370.2466	-1.2762	212.082	-1.3587	191.4453	-1.3857	0.011594	-0.37459	325.5825	-1.2015	355.5984	-1.2296	73168.2812	-1.2327
002	2019-02-14t1850	1550191922.63	adult	145.9467	89.9556	-89.8997	1439.6613	0.89858	311.8524	-0.729	277.3545	-0.44856	0.011594	-0.37597	588.7484	-0.74482	987.1924	0.1637	107589.0625	-0.57403	433.8559	-0.8992	259.2698	-0.52487	242.4876	-0.41043	0.011561	-0.40506	386.7243	-0.70042	419.3659	-0.79853	89707.3594	-0.35663
002	2019-02-14t2250	1550206316.31	adult	149.9449	93.9539	-85.9014	1675.1451	1.5397	353.2926	-0.10153	271.0061	-0.50644	0.011628	-0.34511	887.6779	0.87186	1262.3145	1.1206	121532.6641	0.059542	462.7616	-0.6995	274.79	-0.20854	262.4143	0.0072958	0.011594	-0.37415	400.6893	-0.54338	438.2235	-0.63488	94802.5469	-0.041918
002	2019-02-15t0250	1550220714.76	adult	153.9445	97.9535	-81.9018	1252.4845	0.4861	395.5078	0.54444	345.2418	0.76104	0.011594	-0.37548	728.925	0.068546	1105.8251	0.62682	136450.1875	0.74349	478.0038	-0.56886	244.9427	-0.67663	205.125	-1.046	0.011494	-0.46485	407.2734	-0.43865	445.6883	-0.5378	85240.0781	-0.48774
002	2019-02-15t0650	1550235114.19	adult	157.9444	101.9533	-77.902	783.3392	-0.71176	364.5908	0.14331	327.9848	0.5056	0.011976	-0.025893	658.1964	-0.27369	746.4634	-0.57178	121773.3281	0.15558	448.0618	-0.69783	282.2559	0.024634	269.9291	0.23478	0.011594	-0.37268	398.9601	-0.45298	427.8675	-0.60667	97378.2969	0.20015
002	2019-02-15t1044	1550249165.38	adult	161.8475	105.8564	-73.9989	820.3585	-0.59391	359.1281	0.10236	340.2242	0.74664	0.011628	-0.34294	586.3585	-0.63532	746.7348	-0.54731	123540.0781	0.27152	560.3015	0.015469	296.4455	0.32295	277.7218	0.42223	0.01173	-0.24774	456.4425	0.06217	497.8082	-0.083954	101087.9062	0.44591
002	2019-02-15t1444	1550263564.79	adult	165.8473	109.8562	-69.9991	1139.798	0.29714	309.8144	-0.59107	260.1517	-0.58532	0.011527	-0.43394	678.8883	-0.094232	989.8765	0.33799	107505.5938	-0.40359	514.6165	-0.20662	265.7584	-0.18294	244.5941	-0.19485	0.011527	-0.4322	391.6075	-0.41746	461.1238	-0.28255	92218.1719	0.014165
002	2019-02-15t1844	1550277965.1	adult	169.8474	113.8563	-65.999	862.1232	-0.43851	346.6277	-0.021057	285.5681	-0.13351	0.011696	-0.27926	666.9334	-0.13091	788.4058	-0.35185	118546.6719	0.1142	410.083	-0.79751	258.5061	-0.27412	253.9926	0.023208	0.011561	-0.40101	355.2775	-0.67377	383.7052	-0.77348	89443.1094	-0.095059
002	2019-02-15t2244	1550292364.64	adult	173.8473	117.8562	-61.9991	1087.1422	0.21354	368.6329	0.33483	297.3565	0.090976	0.011696	-0.27804	827.4486	0.80517	971.9591	0.3395	126072.4531	0.47984	349.7089	-1.1309	240.6642	-0.56455	239.5472	-0.23648	0.011594	-0.36939	325.6004	-0.88305	339.6392	-1.0441	83029.1562	-0.41085
002	2019-02-16t0244	1550306764.9	adult	177.8473	121.8563	-57.999	962.983	-0.11071	323.0081	-0.32662	240.8428	-0.87398	0.011527	-0.43073	785.8466	0.60182	910.0652	0.1433	112083.8125	-0.12687	672.4815	0.9338	303.4389	0.63836	256.3426	0.13627	0.011461	-0.48964	509.9088	0.72968	588.7541	0.77745	105900.1719	0.90327
002	2019-02-16t0644	1550321164.72	adult	181.8473	125.8562	-53.9991	502.4593	-1.4128	294.3936	-0.74268	284.1777	-0.0978	0.011561	-0.39927	440.0331	-1.3538	485.1192	-1.4069	101860.1719	-0.57405	405.0965	-0.71443	263.8447	-0.058696	260.4144	0.25397	0.011594	-0.36728	367.5806	-0.44663	389.9225	-0.61079	91026.4219	0.11302
002	2019-02-16t1044	1550335564.74	adult	185.8473	129.8562	-49.9991	689.4954	-0.8584	300.42	-0.63157	267.438	-0.37689	0.011527	-0.42869	525.906	-0.84	592.1974	-0.99145	104245.7266	-0.44395	569.9309	0.39591	272.3272	0.14183	233.4814	-0.27432	0.011527	-0.42729	456.7575	0.37898	518.8621	0.38305	94497.5469	0.35192
002	2019-02-16t1444	1550349964.58	adult	189.8472	133.8562	-45.9991	427.9261	-1.6167	263.4353	-1.1914	265.193	-0.40014	0.011561	-0.39761	372.0316	-1.7136	400.4329	-1.7015	91148.6094	-1.0392	481.0525	-0.14396	272.2547	0.17726	267.8972	0.47993	0.011594	-0.36551	385.5358	-0.21009	420.9864	-0.30581	93927.8594	0.35847
002	2019-02-16t1844	1550364364.89	adult	193.8473	137.8563	-41.999	622.4403	-1.0399	324.2403	-0.22296	305.5472	0.3555	0.011561	-0.39694	486.8592	-1.0361	583.0847	-1.0037	112187.1406	-0.03038	313.3363	-1.2395	225.8775	-0.69683	226.9177	-0.37295	0.011594	-0.36468	281.6642	-1.1193	310.5412	-1.1187	77927.7344	-0.54547
002	2019-02-16t2244	1550378764.76	adult	197.8473	141.8562	-37.9991
002	2019-02-17t0244	1550393165.06	adult	201.8474	145.8563	-33.999	699.5543	-0.80232	321.4763	-0.23572	292.5992	0.15699	0.011594	-0.36417	532.9121	-0.74684	626.8821	-0.82424	110909.3203	-0.055697	482.6429	-0.023241	265.1399	0.13045	240.3758	-0.043901	0.011561	-0.39286	420.2076	0.22038	471.5869	0.1947	91738.4062	0.33073
002	2019-02-17t0644	1550407564.69	adult	205.8473	149.8562	-29.9991	508.9834	-1.3973	284.6222	-0.83293	267.7292	-0.30193	0.011628	-0.33197	429.8555	-1.3599	482.8287	-1.3925	97910.0312	-0.6874	336.5245	-1.0352	234.0325	-0.4857	231.0476	-0.24069	0.011628	-0.32983	298.6223	-0.91231	322.8421	-0.97375	80507.1875	-0.33586
002	2019-02-17t1044	1550421964.79	adult	209.8473	153.8562	-25.9991	511.3714	-1.4042	294.2263	-0.67127	277.0598	-0.10879	0.011594	-0.3612	429.9038	-1.3635	486.1625	-1.3892	101508.0859	-0.5032	347.1977	-0.9447	233.0781	-0.49022	231.4086	-0.2182	0.011628	-0.32827	287.7591	-1.0046	314.7299	-1.0272	80178.8828	-0.33812
002	2019-02-17t1444	1550436365.13	adult	213.8474	157.8563	-21.999	435.7143	-1.6672	273.8697	-1.0218	271.4745	-0.20735	0.011834	-0.14053	377.6565	-1.6924	407.3461	-1.725	92567.9688	-0.96379	317.9877	-1.1519	230.5133	-0.52912	228.8505	-0.26364	0.011628	-0.32693	279.4957	-1.0755	305.1138	-1.097	79296.5625	-0.3755
002	2019-02-17t1844	1550450765.01	adult	217.8474	161.8563	-17.999	460.8189	-1.6089	285.2841	-0.82782	284.4789	0.070785	0.011561	-0.38925	385.3821	-1.6549	410.0928	-1.7338	98708.2812	-0.64485	306.5781	-1.2335	215.4671	-0.84908	217.7712	-0.52217	0.011662	-0.29483	268.2944	-1.1817	290.7029	-1.2137	73905.2188	-0.71726
002	2019-02-17t2244	1550465165.06	adult	221.8474	165.8563	-13.999	441.1382	-1.7011	271.6139	-1.0783	276.071	-0.087698	0.011527	-0.41863	391.1747	-1.6293	432.9248	-1.6588	94250.0156	-0.8872	242.7915	-1.7427	183.7206	-1.573	183.8824	-1.3793	0.011494	-0.44688	219.3356	-1.7041	229.1384	-1.7677	63934.7812	-1.3958
002	2019-02-18t0244	1550479564.53	adult	225.8472	169.8562	-9.9991	381.4735	-1.9373	197.2875	-2.4619	181.7745	-2.1036	0.011869	-0.10521	318.9011	-2.1075	353.022	-2.0261	66485.875	-2.4376	268.2693	-1.546	187.364	-1.5008	185.4395	-1.3557	0.011594	-0.35465	230.0166	-1.5955	244.1223	-1.6403	64640.5703	-1.3548
002	2019-02-18t0644	1550493964.84	adult	229.8473	173.8563	-5.999
002	2019-02-18t1044	1550508360.66	adult	233.8461	177.8551	-2.0002
002	2019-02-18t1444	1550522762.1	dead	237.8465	181.8555	2.0002
003	2019-02-08t1454	1549659361.84	egg	-1.9881	-57.9792	-261.8346
003	2019-02-08t1852	1549673676.12	larva	1.9881	-54.003	-257.8584
003	2019-02-08t2252	1549688076.74	larva	5.9883	-50.0028	-253.8582
003	2019-02-09t0252	1549702478.93	larva	9.9889	-46.0022	-249.8576
003	2019-02-09t0652	1549716879.05	larva	13.9889	-42.0022	-245.8576
003	2019-02-09t1052	1549731277.47	larva	17.9885	-38.0026	-241.858
003	2019-02-09t1452	1549745679.19	larva	21.9889	-34.0021	-237.8575
003	2019-02-09t1852	1549760078.22	larva	25.9887	-30.0024	-233.8578
003	2019-02-09t2253	1549774485.39	larva	29.9907	-26.0004	-229.8558
003	2019-02-10t0253	1549788885.58	larva	33.9907	-22.0004	-225.8558
003	2019-02-10t0653	1549803284.62	larva	37.9905	-18.0006	-221.856
003	2019-02-10t1052	1549817681.86	larva	41.9897	-14.0014	-217.8568
003	2019-02-10t1453	1549832085.33	larva	45.9907	-10.0004	-213.8558	478.7496	-1.2832	295.2152	-1.7731	297.2536	-1.3377	0.011527	-0.42964	360.1922	-1.9611	394.3536	-1.5753	102439.6875	-1.6198	518.9583	-1.3921	339.8434	-1.1168	338.977	-0.6508	0.011461	-0.49188	464.5712	-1.5014	508.1252	-1.3817	118605.3594	-0.93262
003	2019-02-10t1852	1549846481.39	larva	49.9896	-6.0015	-209.8569	1352.0839	0.76952	455.1382	0.25582	366.9951	-0.35669	0.011527	-0.43005	994.5042	0.99161	1183.6681	0.75495	157932.9688	0.49368	1362.3853	1.271	495.1264	0.72133	346.8308	-0.50362	0.011594	-0.37039	1125.2328	1.4468	1221.2261	1.1678	170818.5938	0.91671
003	2019-02-10t2253	1549860884.95	larva	53.9905	-2.0005	-205.8559	1538.4456	1.2167	498.3288	0.78449	395.9662	0.038896	0.011662	-0.30772	1184.1963	1.8931	1381.7371	1.3556	170926.7656	0.96813	1601.6637	2.1322	569.395	1.6953	444.1884	0.82484	0.011628	-0.33944	1232.9211	2.0502	1407.8622	1.9425	195871.875	1.9014
003	2019-02-11t0253	1549875288.84	adult	57.9916	2.0005	-201.8548	1006.2585	-0.06478	480.8	0.54274	442.6804	0.68309	0.011494	-0.46107	884.5694	0.47384	950.4802	0.050034	167318.3906	0.81058	727.072	-0.67262	409.8654	-0.1331	396.3323	0.2709	0.011527	-0.43102	665.1919	-0.50702	713.1094	-0.57447	142223.2812	0.070489
003	2019-02-11t0653	1549889685.31	adult	61.9906	5.9996	-197.8558	1505.343	1.1436	557.3697	1.4936	472.7018	1.0895	0.01173	-0.24603	1110.262	1.5617	1292.2016	1.0985	190063.0625	1.6556	1059.806	0.50857	501.0273	1.088	473.3025	1.3928	0.011594	-0.3698	871.4387	0.55899	987.3809	0.54226	172854.4062	1.3002
003	2019-02-11t1044	1549903566.07	adult	65.8464	9.8553	-194.0001	1429.7826	0.95928	472.59	0.40951	401.3839	0.085377	0.011594	-0.37053	946.4943	0.77351	1125.0693	0.58285	163043.5625	0.61746	1255.1809	1.2777	510.2848	1.318	382.8754	0.23992	0.011561	-0.40018	1108.2713	1.8576	1229.8897	1.6081	176558.5469	1.5589
003	2019-02-11t1444	1549917965.3	adult	69.8462	13.8551	-190.0003	674.4144	-0.91154	440.7175	-0.0025225	437.8015	0.58432	0.011461	-0.49223	611.1908	-0.87185	642.2208	-0.93856	153810.4062	0.25718	677.5339	-0.74938	440.1915	0.51315	429.3544	0.97795	0.01173	-0.24526	604.4392	-0.65988	652.5819	-0.70205	150105.3125	0.64279
003	2019-02-11t1844	1549932365.58	adult	73.8463	17.8552	-186.0002	1066.5374	0.053746	534.2471	1.1626	489.517	1.2959	0.011765	-0.21582	917.0625	0.63443	1013.8231	0.23034	181644.0156	1.2964	813.3149	-0.18709	426.4915	0.43929	394.5073	0.58252	0.011594	-0.36936	712.5872	-0.00014703	769.8249	-0.13827	147139.5625	0.63833
003	2019-02-11t2244	1549946765.74	adult	77.8463	21.8552	-182.0001	943.2617	-0.2621	477.2926	0.48515	447.1114	0.76232	0.011594	-0.37186	741.337	-0.23469	851.5214	-0.29336	164665.9375	0.69483	1421.6682	2.3239	452.2309	0.93846	378.1705	0.47775	0.011594	-0.36932	1029.1977	1.9306	1297.1458	2.3693	156019.6562	1.1514
003	2019-02-12t0244	1549961165.72	adult	81.8463	25.8552	-178.0002	1220.4188	0.4369	512.6802	0.98627	450.1757	0.87495	0.011594	-0.37211	915.9088	0.67184	1105.3059	0.53304	176874.6562	1.2131	706.2647	-0.43225	403.166	0.40802	383.198	0.69097	0.011628	-0.33847	669.158	0.0033825	701.7847	-0.24012	138689.125	0.58507
003	2019-02-12t0644	1549975565.79	adult	85.8463	29.8552	-174.0001	939.7531	-0.27563	382.1938	-0.60255	335.5606	-0.62626	0.011628	-0.34145	705.3294	-0.39337	872.5864	-0.22255	131474.6719	-0.44665	812.5511	0.11868	334.9878	-0.40492	300.631	-0.38979	0.011561	-0.39978	632.2963	-0.085554	735.6143	0.037522	115905.7656	-0.22631
003	2019-02-12t1044	1549989965.7	adult	89.8463	33.8552	-170.0002	948.2449	-0.25607	447.3177	0.29594	396.0143	0.29834	0.011527	-0.43328	784.1953	0.034238	887.9376	-0.17067	155219.2344	0.53124	607.8481	-0.68028	314.948	-0.5582	292.5903	-0.38886	0.011594	-0.36927	518.5162	-0.6668	544.1722	-0.81314	108657.0625	-0.40178
003	2019-02-12t1444	1550004366.93	adult	93.8467	37.8556	-165.9998	1186.9048	0.33942	456.6962	0.48766	382.4034	0.199	0.011628	-0.34161	947.0509	0.9032	1065.3633	0.40376	157103.5	0.67651	524.1564	-0.98465	298.4185	-0.67979	283.5558	-0.41931	0.011561	-0.40014	477.8767	-0.82251	503.3363	-0.94119	103252.8125	-0.51706
003	2019-02-12t1844	1550018768.31	adult	97.847	41.8559	-161.9994	709.5319	-0.86795	375.5334	-0.50449	355.4374	-0.093147	0.011662	-0.31068	621.1657	-0.80265	663.0676	-0.90486	128807.9688	-0.36153	780.3866	0.2903	320.2445	-0.26383	288.6502	-0.2519	0.011561	-0.40064	565.2824	-0.16076	671.3305	0.035026	110804.6016	-0.087889
003	2019-02-12t2244	1550033165.95	adult	101.8464	45.8553	-158.0001	1712.5374	1.6002	451.429	0.55185	363.0537	0.095291	0.011905	-0.088883	995.8614	1.1712	1445.57	1.5921	151680.125	0.5988	721.0395	0.091261	328.0123	-0.061975	273.1508	-0.41459	0.011561	-0.40124	628.394	0.35308	682.0354	0.18221	113492.25	0.11993
003	2019-02-13t0244	1550047565.85	adult	105.8464	49.8553	-154.0001	715.8164	-0.87146	403.6094	-0.024794	386.8466	0.51614	0.011561	-0.40305	624.6279	-0.77297	672.8335	-0.88455	139648.8594	0.17944	719.0623	0.15397	344.2063	0.25542	331.6426	0.57036	0.011527	-0.43223	567.2081	0.029937	611.1881	-0.13218	119439.5781	0.46329
003	2019-02-13t0644	1550061965.82	adult	109.8463	53.8553	-150.0001	1459.7953	0.93427	476.6401	1.0128	402.634	0.82711	0.011494	-0.46391	1004.3676	1.2266	1318.9597	1.1602	165870.7656	1.2918	811.351	0.68053	366.8529	0.66673	324.5115	0.52795	0.011696	-0.27895	663.4509	0.76667	737.8031	0.64987	125463.6875	0.80809
003	2019-02-13t1044	1550076366.57	adult	113.8466	57.8555	-145.9999	818.1381	-0.6366	334.6336	-0.84272	275.2755	-0.96797	0.011765	-0.21734	693.5061	-0.38598	767.6593	-0.58854	113775.4375	-0.75019	797.5534	0.67612	347.7123	0.4491	331.5219	0.70606	0.011594	-0.37234	587.9885	0.32066	671.7485	0.3405	119960.75	0.63182
003	2019-02-13t1450	1550091110.56	adult	117.9421	61.951	-141.9044	789.3015	-0.71107	410.4532	0.2421	385.0948	0.73525	0.011765	-0.21767	683.1192	-0.42062	750.707	-0.64106	139554.0938	0.35213	688.5781	0.17573	369.6233	0.84916	348.3072	1.046	0.011662	-0.31114	591.9516	0.41441	666.3411	0.36701	126780.7891	1.0109
003	2019-02-13t1850	1550105515.36	adult	121.9434	65.9524	-137.903	1100.2708	0.035049	415.988	0.37679	343.6215	0.19682	0.011628	-0.34284	839.9717	0.40828	1035.2336	0.26096	143099.875	0.55511	590.58	-0.28077	327.4168	0.26163	312.9043	0.52233	0.01173	-0.24911	500.9349	-0.16414	543.4367	-0.29368	111649.1172	0.37737
003	2019-02-13t2250	1550119914.74	adult	125.9433	69.9522	-133.9032	830.3824	-0.62249	417.0968	0.45097	396.5335	1.0831	0.011461	-0.49521	674.2922	-0.42327	748.2597	-0.64661	145566.7969	0.71406	658.2466	0.10807	356.731	0.77681	326.5468	0.81029	0.011527	-0.43458	579.55	0.44561	642.2729	0.32815	123785.6641	1.0036
003	2019-02-14t0250	1550134316.32	adult	129.9437	73.9526	-129.9028	1555.6948	1.1137	401.0494	0.29124	329.7177	0.13971	0.011561	-0.40491	808.8841	0.2843	1123.5691	0.54317	138763.0938	0.49702	843.8569	1.1105	283.1207	-0.3288	230.5567	-0.78354	0.011662	-0.31218	598.2511	0.63578	740.0364	0.95199	97110.4141	-0.19759
003	2019-02-14t0650	1550148713.72	adult	133.943	77.9519	-125.9035	890.1728	-0.49602	436.5893	0.83588	391.8881	1.1956	0.011461	-0.49615	748.151	-0.0024299	843.7888	-0.3439	152369.6562	1.1136	609.2627	-0.068129	341.3451	0.6578	328.6736	0.97772	0.011594	-0.37415	544.0292	0.30355	575.5996	0.027496	117764.0547	0.84918
003	2019-02-14t1050	1550163118.62	adult	137.9443	81.9533	-121.9021	1692.2874	1.4662	484.0446	1.5515	408.0689	1.5395	0.011527	-0.43643	964.9175	1.1421	1256.2921	0.99729	167963.4688	1.8209	899.5894	1.5148	366.2853	1.1335	287.5398	0.31331	0.011696	-0.28167	711.7443	1.5887	792.2409	1.3848	125269.5859	1.2884
003	2019-02-14t1450	1550177528.68	adult	141.9471	85.9561	-117.8993	447.042	-1.6029	332.6486	-0.48723	333.6762	0.40914	0.011594	-0.3758	407.1865	-1.716	433.5214	-1.6783	114763.7656	-0.32355	563.069	-0.23375	333.1816	0.65828	322.3247	1.0067	0.011628	-0.34383	473.9638	-0.098058	523.4641	-0.19606	114614.4688	0.83601
003	2019-02-14t1850	1550191927.56	adult	145.9468	89.9557	-113.8996	1239.5577	0.39219	437.4565	1.0251	375.8742	1.1564	0.011494	-0.46719	912.7197	0.95669	1107.0174	0.56342	152234.8438	1.294	565.9676	-0.17241	287.7816	-0.041829	257.7452	-0.12648	0.011696	-0.28165	480.8736	0.011719	523.9694	-0.14231	98421.2969	0.086014
003	2019-02-14t2250	1550206321.07	adult	149.945	93.9539	-109.9014	1013.9875	-0.15996	386.0172	0.3592	318.3173	0.27007	0.011561	-0.40645	820.0839	0.51302	943.2034	0.041823	133561.9531	0.5674	668.015	0.45239	319.8639	0.56717	285.3408	0.44062	0.011561	-0.40474	538.9807	0.5223	615.6625	0.50194	110672.8984	0.77743
003	2019-02-15t0250	1550220719.51	adult	153.9446	97.9535	-105.9019	892.2571	-0.45433	412.4995	0.78597	381.4592	1.3606	0.011594	-0.37548	730.1824	0.075297	822.6418	-0.34223	142312.3125	0.99359	548.1747	-0.16585	264.6035	-0.33338	223.4846	-0.69425	0.011561	-0.40421	457.6548	-0.042487	512.1048	-0.10233	91552.8281	-0.15693
003	2019-02-15t0650	1550235119.01	adult	157.9445	101.9534	-101.902	1200.2493	0.39083	410.0664	0.79744	332.5134	0.58122	0.01173	-0.25027	931.0986	1.2093	1094.4384	0.63156	139832.6406	0.93571	696.758	0.7635	346.3447	1.1573	304.3745	0.90176	0.011561	-0.40327	589.8181	1.0767	655.129	0.91606	119835.2578	1.3922
003	2019-02-15t1044	1550249170.18	adult	161.8476	105.8565	-97.9989	566.5035	-1.2751	376.3591	0.35317	377.8005	1.3804	0.011628	-0.34294	494.2471	-1.1418	534.9522	-1.2883	129467.5312	0.53078	494.7374	-0.37562	298.0981	0.35248	296.1477	0.78269	0.011594	-0.37189	425.7558	-0.18742	459.803	-0.34254	102843.8359	0.54017
003	2019-02-15t1444	1550263569.64	adult	165.8474	109.8563	-93.9991	1529.7163	1.361	501.9592	2.2396	395.3314	1.7155	0.01173	-0.24881	1090.7513	2.1995	1314.1117	1.4885	171168.0781	2.4159	786.8882	1.4422	342.9612	1.212	292.4186	0.75086	0.011628	-0.34044	622.2227	1.4853	735.7499	1.614	117978.6484	1.4132
003	2019-02-15t1844	1550277969.83	adult	169.8475	113.8564	-89.999	817.3048	-0.56292	402.3726	0.80867	370.3883	1.3208	0.011799	-0.18478	671.8858	-0.103	792.2927	-0.33785	136404.3125	0.91344	620.3285	0.49306	297.359	0.43529	262.3548	0.19032	0.011561	-0.40101	511.4708	0.63102	589.0098	0.66282	102886.2188	0.64278
003	2019-02-15t2244	1550292369.35	adult	173.8473	117.8562	-85.9991
003	2019-02-16t0244	1550306769.78	adult	177.8474	121.8564	-81.999	718.6703	-0.80591	342.0651	-0.038348	324.1407	0.57909	0.011561	-0.40031	600.2941	-0.45742	686.4621	-0.67921	118354.5156	0.1584	580.2643	0.3539	294.4594	0.47158	268.5538	0.38513	0.011561	-0.39891	466.7772	0.3615	519.8936	0.2843	101882.9453	0.67913
003	2019-02-16t0644	1550321169.46	adult	181.8474	125.8563	-77.9991	1364.0801	1.0614	420.2283	1.1787	343.1465	0.94323	0.011662	-0.30696	872.0166	1.1202	1113.2744	0.91993	144138.3125	1.3672	441.8764	-0.47916	268.4802	0.028316	261.0289	0.26665	0.011461	-0.4886	377.9307	-0.35699	413.7475	-0.43739	93699.5859	0.26368
003	2019-02-16t1044	1550335569.51	adult	185.8474	129.8563	-73.9991	1736.4299	2.1829	394.9058	0.82592	310.9889	0.4002	0.011594	-0.36768	897.4645	1.3007	1436.8492	2.1659	136242.5	1.0403	606.6151	0.63475	259.4137	-0.10349	212.989	-0.70242	0.011628	-0.3355	509.6218	0.84391	577.9078	0.82015	89238.2969	0.052005
003	2019-02-16t1444	1550349969.28	adult	189.8473	133.8562	-69.9992
003	2019-02-16t1844	1550364369.62	adult	193.8474	137.8563	-65.9991	1312.725	1.0195	424.6739	1.3647	347.6444	1.1281	0.011976	-0.017707	870.4417	1.2029	1147.7378	1.1497	141841.0781	1.3787	498.4135	0.010094	285.0248	0.46082	276.3672	0.6953	0.01173	-0.24049	424.0638	0.17495	467.02	0.080051	97193.4688	0.5864
003	2019-02-16t2244	1550378769.64	adult	197.8474	141.8563	-61.9991	1329.9305	1.1046	417.3546	1.2879	324.333	0.72905	0.011628	-0.33468	886.9741	1.3311	1190.3701	1.3471	143570	1.5025	739.9066	1.7088	337.8506	1.5484	285.8631	0.93797	0.011461	-0.48494	599.769	1.8413	666.2615	1.6721	117909.8672	1.8623
003	2019-02-17t0244	1550393169.8	adult	201.8475	145.8564	-57.999	1482.7755	1.6084	415.7122	1.3009	320.4614	0.68432	0.011594	-0.36417	982.3616	1.9327	1343.1251	1.9802	143420.7188	1.5379	710.0598	1.572	327.5947	1.3972	289.7442	1.064	0.011765	-0.20655	563.8171	1.5763	653.3788	1.6404	111382.2109	1.5269
003	2019-02-17t0644	1550407569.46	adult	205.8474	149.8563	-53.9991	925.3409	-0.094563	336.3407	0.025028	287.097	0.071081	0.011494	-0.45402	645.4971	-0.059591	807.5269	-0.10316	117046.5781	0.26696	570.2094	0.64174	326.6722	1.4353	315.6789	1.7023	0.011628	-0.32983	487.8063	0.91586	553.125	0.89951	112375.25	1.6482
003	2019-02-17t1044	1550421969.55	adult	209.8474	153.8563	-49.9991	1075.7002	0.39386	361.2584	0.46263	294.5608	0.23493	0.011561	-0.39181	691.3263	0.23352	933.616	0.41547	124995.3984	0.6914	548.7488	0.53855	310.7943	1.1609	302.3282	1.4506	0.011527	-0.42009	461.4964	0.71781	511.6715	0.61549	107845.6406	1.4267
003	2019-02-17t1444	1550436369.96	adult	213.8475	157.8564	-45.999	1014.5384	0.21271	362.2211	0.50383	305.5048	0.47529	0.011561	-0.39044	702.829	0.3206	928.0763	0.40976	125328.5	0.7375	479.7825	0.071866	278.1823	0.51027	258.6903	0.45723	0.011662	-0.29597	419.3177	0.34932	463.3573	0.25929	95416.5469	0.67974
003	2019-02-17t1844	1550450769.83	adult	217.8475	161.8564	-41.999	1217.5452	0.89901	385.0858	0.93312	311.5533	0.62624	0.011527	-0.41968	809.8965	1.009	973.1241	0.61382	133624.7656	1.2084	483.6228	0.14568	286.6431	0.74605	268.6412	0.74143	0.011494	-0.44788	430.1863	0.51714	463.5102	0.31116	99751.7969	1.0216
003	2019-02-17t2244	1550465169.87	adult	221.8475	165.8564	-37.999	1137.1919	0.65525	346.6787	0.2764	264.8023	-0.32441	0.01173	-0.23337	722.8965	0.48166	888.8084	0.27573	118217.4375	0.41421	424.9769	-0.27778	271.3307	0.44833	261.4119	0.60428	0.011594	-0.35558	375.4391	-0.014018	417.0179	-0.057657	93609.0938	0.65929
003	2019-02-18t0244	1550479569.34	adult	225.8473	169.8562	-33.9992	2080.7339	3.9456	387.3485	1.05	244.9702	-0.74273	0.011561	-0.38723	1104.5176	2.9646	1783.1865	4.1548	134022.5938	1.3182	488.4729	0.28572	280.0195	0.70396	263.5979	0.70798	0.011527	-0.41569	416.4002	0.49076	449.2522	0.2897	97166.7812	0.96829
003	2019-02-18t0644	1550493969.65	adult	229.8474	173.8563	-29.9991	802.5284	-0.48209	343.5521	0.26263	300.7982	0.48883	0.011561	-0.3863	636.4979	-0.045744	741.7985	-0.34389	118869.0312	0.50292	441.2649	-0.064547	258.9913	0.2462	249.8755	0.38489	0.011561	-0.38436	354.2533	-0.16412	404.1597	-0.091998	89610.9922	0.47828
003	2019-02-18t1044	1550508365.68	adult	233.8463	177.8552	-26.0002	1061.4984	0.45593	301.1816	-0.53831	239.8041	-0.86556	0.011834	-0.13541	673.7145	0.21358	939.1831	0.5449	101799.3984	-0.4676	439.2371	-0.037452	232.3061	-0.38841	215.5503	-0.5452	0.011527	-0.41389	368.052	0.045528	423.4478	0.14862	80610.2031	-0.15678
003	2019-02-18t1444	1550522767.28	adult	237.8468	181.8557	-21.9997	641.6021	-1.09	334.8651	0.13643	311.899	0.81259	0.011594	-0.35384	530.7372	-0.73865	610.6173	-0.94328	115528.4688	0.362	491.1348	0.49699	260.9103	0.39149	241.016	0.21165	0.011662	-0.29014	380.0519	0.24985	474.1903	0.74131	89492.25	0.58
003	2019-02-18t1844	1550537164.84	adult	241.8461	185.855	-18.0004	1185.1796	0.97464	352.7498	0.52571	228.9302	-1.1449	0.011662	-0.29113	861.8335	1.5424	1007.5579	0.90738	120993.1641	0.72866	439.2245	0.062476	254.4054	0.26702	239.7891	0.21218	0.011461	-0.47237	371.6471	0.2044	412.8454	0.15016	88787.5	0.58443
003	2019-02-18t2244	1550551565.42	adult	245.8462	189.8551	-14.0002	684.8984	-0.96597	316.3333	-0.21584	271.1371	-0.11328	0.011561	-0.38252	575.2331	-0.42877	665.2319	-0.7082	109451.3281	0.028015	468.3558	0.42197	257.5927	0.41175	246.4378	0.4668	0.011527	-0.41102	379.261	0.37686	430.0177	0.41255	89384.6562	0.70336
003	2019-02-19t0244	1550565964.78	adult	249.8461	193.855	-10.0004	1508.2999	2.3763	362.1302	0.80325	289.304	0.36985	0.011594	-0.35089	798.0262	1.1712	1233.2413	2.0826	124934.9297	1.0756	434.0668	0.12752	258.9526	0.51657	244.1285	0.44426	0.011461	-0.47036	371.5904	0.34566	406.2981	0.20228	90374.4609	0.87244
003	2019-02-19t0644	1550580364.98	adult	253.8461	197.855	-6.0004	1120.0072	0.82631	347.7172	0.52118	277.7622	0.093133	0.011527	-0.41089	700.8085	0.49716	1002.4098	0.97837	120657.875	0.8388	384.9265	-0.38237	237.0749	-0.11767	229.316	-0.032139	0.011527	-0.40893	304.4075	-0.62552	342.0219	-0.56855	82264.9766	0.17962
003	2019-02-19t1044	1550594765.45	adult	257.8462	201.8552	-2.0002	1004.3295	0.35858	280.6375	-1.0429	218.7004	-1.536	0.011561	-0.37937	570.5796	-0.45422	797.6221	-0.052726	97100.5938	-0.81001	352.1192	-0.76849	232.4518	-0.24076	228.5602	-0.030205	0.011765	-0.19096	286.1051	-0.92101	308.4175	-1.025	79033.5938	-0.099378
003	2019-02-19t1444	1550609167.11	dead	261.8467	205.8556	2.0002
004	2019-02-08t1454	1549659366.18	egg	-1.9881	-53.9782	-229.8355
004	2019-02-08t1852	1549673680.66	larva	1.9881	-50.0019	-225.8593
004	2019-02-08t2252	1549688081.25	larva	5.9883	-46.0018	-221.8591
004	2019-02-09t0252	1549702483.38	larva	9.9889	-42.0012	-217.8585
004	2019-02-09t0652	1549716883.51	larva	13.9889	-38.0011	-213.8585
004	2019-02-09t1052	1549731281.91	larva	17.9885	-34.0016	-209.859
004	2019-02-09t1452	1549745683.76	larva	21.989	-30.0011	-205.8584
004	2019-02-09t1852	1549760082.63	larva	25.9887	-26.0014	-201.8588
004	2019-02-09t2253	1549774489.95	larva	29.9907	-21.9994	-197.8567
004	2019-02-10t0253	1549788890.08	larva	33.9907	-17.9993	-193.8567
004	2019-02-10t0653	1549803289.12	larva	37.9905	-13.9996	-189.857
004	2019-02-10t1052	1549817686.33	larva	41.9897	-10.0004	-185.8577
004	2019-02-10t1453	1549832089.73	larva	45.9906	-5.9994	-181.8568	1910.8379	2.0815	448.5323	0.19655	326.386	-0.91959	0.011594	-0.36863	1116.2263	1.5561	1684.9353	2.2304	154743.6562	0.3973	744.4112	-0.7009	364.9255	-0.83309	334.6801	-0.70503	0.011594	-0.37057	624.4782	-0.81182	688.7611	-0.75621	125899.2891	-0.68629
004	2019-02-10t1852	1549846485.83	larva	49.9896	-2.0005	-177.8579	1133.501	0.2511	427.2348	-0.10088	366.235	-0.36753	0.011628	-0.33827	875.7632	0.43447	1098.545	0.50115	146968.7656	0.072928	1357.1912	1.2546	471.8291	0.45098	345.1921	-0.52468	0.011628	-0.33963	1019.1959	0.97533	1245.785	1.2554	162309.2031	0.62194
004	2019-02-10t2253	1549860889.46	adult	53.9906	2.0005	-173.8569	641.062	-0.93197	445.9507	0.11793	444.0395	0.71918	0.011527	-0.43045	576.3397	-0.98489	615.5414	-0.95519	154744.875	0.34998	507.962	-1.4134	343.0121	-0.99974	343.7926	-0.48858	0.011527	-0.43121	448.8715	-1.5481	470.6372	-1.5022	119025.1875	-0.82947
004	2019-02-11t0253	1549875293.22	adult	57.9916	6.0015	-169.8558	1701.325	1.6147	480.1094	0.53398	418.5309	0.34351	0.011594	-0.36982	1002.4891	1.0373	1410.4594	1.4531	165637.75	0.74665	1107.3882	0.59824	466.677	0.56114	402.2008	0.34908	0.011527	-0.43102	939.1673	0.79278	1060.751	0.7449	161936.9062	0.7896
004	2019-02-11t0653	1549889689.74	adult	61.9906	10.0006	-165.8568	537.461	-1.2151	379.2063	-0.75626	376.0351	-0.26178	0.01173	-0.24603	475.976	-1.4974	500.0057	-1.3446	129309.3594	-0.64692	504.7027	-1.4068	360.9471	-0.67095	359.2186	-0.15597	0.011628	-0.33903	447.2909	-1.5252	473.0483	-1.4773	124165.7969	-0.52484
004	2019-02-11t1044	1549903570.61	adult	65.8464	13.8564	-162.001	872.0594	-0.41049	438.9703	-0.013672	409.0317	0.19172	0.011561	-0.40112	707.5143	-0.38934	835.6666	-0.3189	151883.7344	0.19593	764.4318	-0.47207	412.5532	0.056698	378.0059	0.17256	0.01173	-0.24544	680.8923	-0.31984	724.3248	-0.44771	140680.625	0.17662
004	2019-02-11t1444	1549917969.74	adult	69.8462	17.8561	-158.0012	965.2201	-0.19137	465.3632	0.30673	432.131	0.5059	0.011527	-0.43193	845.5558	0.27948	917.8957	-0.070018	161481.0312	0.54598	929.5612	0.18191	361.447	-0.53346	276.8362	-1.1742	0.011594	-0.36942	796.3805	0.35807	873.6602	0.23246	124699.2266	-0.36532
004	2019-02-11t1844	1549932370.06	adult	73.8463	21.8562	-154.0011	1199.396	0.3863	424.3691	-0.21152	325.9063	-0.95416	0.011561	-0.40205	909.1936	0.59534	1142.8101	0.6423	146831.7031	-0.0098818	775.3966	-0.33253	378.9256	-0.21027	350.6268	-0.047774	0.011561	-0.39995	651.2283	-0.33932	707.7608	-0.41141	131108.2656	-0.015386
004	2019-02-11t2244	1549946770.46	adult	77.8464	25.8563	-150.001	1582.6958	1.3505	472.3772	0.42355	390.786	-0.011715	0.011628	-0.3411	1042.9249	1.2862	1422.479	1.5512	162497.7656	0.6133	951.5345	0.45481	376.5676	-0.10852	318.5972	-0.38721	0.011594	-0.36932	733.9883	0.24502	877.659	0.4566	129915.8281	0.07188
004	2019-02-12t0244	1549961170.17	adult	81.8463	29.8563	-146.0011	1723.5314	1.7122	493.179	0.74031	380.4283	-0.085668	0.011594	-0.37211	1140.5606	1.823	1397.3835	1.4848	170146.7656	0.95845	1197.1681	1.5956	440.2219	0.92575	369.58	0.49147	0.011494	-0.46048	872.2789	1.1989	991.94	1.1307	153197.2031	1.1915
004	2019-02-12t0644	1549975570.52	adult	85.8464	33.8564	-142.001	1272.9418	0.57011	501.0884	0.90997	445.8979	0.89962	0.01173	-0.24807	922.7056	0.73631	1126.651	0.60879	170871.1562	1.0568	676.5496	-0.46579	371.9349	0.11639	354.0473	0.40029	0.011662	-0.30748	612.1014	-0.20796	650.366	-0.37994	127573.6875	0.26659
004	2019-02-12t1044	1549989970.15	adult	89.8463	37.8563	-138.0011	1881.5038	2.1074	468.9929	0.57403	356.802	-0.24634	0.011494	-0.46351	1086.7482	1.6202	1380.9256	1.4404	163209.5312	0.83864	1118.4296	1.5958	401.6455	0.67774	328.3395	0.14566	0.011494	-0.46052	861.7505	1.4721	1059.7776	1.8	139772.625	0.92691
004	2019-02-12t1444	1550004371.64	adult	93.8467	41.8567	-134.0007	1131.4034	0.19965	481.4895	0.80862	424.5634	0.78831	0.011561	-0.40296	863.755	0.46519	1105.9471	0.53567	166595.3594	1.0448	1053.1702	1.4489	379.0647	0.4813	346.0558	0.52642	0.011594	-0.36955	760.4638	0.9837	951.906	1.4036	130777.3125	0.67027
004	2019-02-12t1844	1550018772.85	adult	97.8471	45.857	-130.0004	1504.5077	1.115	438.4241	0.31768	325.1725	-0.52026	0.011594	-0.37239	1103.5874	1.7338	1382.531	1.4136	151256.3281	0.51786	1109.0471	1.8388	404.1629	0.95544	337.161	0.49171	0.011561	-0.40064	798.898	1.3655	942.3982	1.4879	139840.3594	1.1763
004	2019-02-12t2244	1550033170.49	adult	101.8464	49.8563	-126.001	711.9249	-0.87077	338.3129	-0.94244	308.2901	-0.68662	0.011696	-0.27952	568.5045	-1.0741	620.2199	-1.0467	115703.0234	-0.82499	468.983	-1.1207	203.2808	-1.8903	179.4151	-1.8699	0.011662	-0.30893	379.8787	-1.3022	424.1388	-1.2292	69725.3281	-1.8029
004	2019-02-13t0244	1550047570.37	adult	105.8464	53.8563	-122.001	1343.6649	0.66697	463.9818	0.78022	378.4698	0.39514	0.011628	-0.3417	999.8039	1.1951	1152.9094	0.64154	159609.7188	0.97651	700.5135	0.063046	333.4306	0.096053	306.2033	0.17046	0.011594	-0.37123	598.7232	0.24326	660.0957	0.1402	115033.5703	0.26798
004	2019-02-13t0644	1550061970.43	adult	109.8464	57.8563	-118.001	1413.236	0.82075	427.6379	0.35435	350.6909	0.068705	0.011628	-0.34191	1008.1081	1.2462	1245.1093	0.92607	147107.4531	0.53706	692.1063	0.085569	313.9322	-0.12358	256.614	-0.55344	0.011628	-0.34102	583.6477	0.21956	653.3164	0.17247	107992.6719	0.02619
004	2019-02-13t1044	1550076371.32	adult	113.8466	61.8566	-114.0008	631.6109	-1.09	367.417	-0.3999	370.2483	0.43227	0.011494	-0.4642	523.6498	-1.273	572.0944	-1.2084	127861.1016	-0.18099	483.4183	-0.91282	279.1343	-0.58627	273.4021	-0.23283	0.011594	-0.37234	428.5613	-0.78296	455.3494	-0.89607	96301.3359	-0.43818
004	2019-02-13t1450	1550091115.05	adult	117.9421	65.9521	-109.9053	1243.4337	0.38889	439.5464	0.63583	342.2971	0.09836	0.011527	-0.43429	1007.7638	1.2646	1155.7105	0.64197	152522.5938	0.87694	603.1556	-0.2598	321.7158	0.11705	311.2439	0.43771	0.011834	-0.15368	517.7262	-0.10331	573.5714	-0.16741	108739.9219	0.18554
004	2019-02-13t1850	1550105520	adult	121.9435	69.9534	-105.9039	1845.8298	1.8341	392.5395	0.059446	267.1554	-0.95326	0.011561	-0.40419	1066.5909	1.5754	1593.1713	2.0265	135818.6562	0.26055	486.6749	-0.81273	276.2139	-0.53058	259.5099	-0.36869	0.011696	-0.28042	438.8359	-0.60005	468.8353	-0.72603	94465.1406	-0.41828
004	2019-02-13t2250	1550119919.41	adult	125.9433	73.9533	-101.9041	1105.8003	0.040035	400.5371	0.22673	324.4848	-0.015301	0.011662	-0.31222	831.3766	0.38042	1034.069	0.25774	137384.2188	0.38289	637.2087	-0.00015112	278.1135	-0.45452	236.5829	-0.71566	0.011594	-0.37359	464.0397	-0.37115	522.9001	-0.36841	95949.1641	-0.30099
004	2019-02-14t0250	1550134321	adult	129.9438	77.9537	-97.9036	1541.3333	1.0791	437.3631	0.78472	357.777	0.57462	0.01173	-0.25019	901.8632	0.7588	1197.5197	0.77794	149140.8125	0.91856	596.0922	-0.1737	295.9333	-0.12551	274.9932	-0.016835	0.011561	-0.40447	483.7649	-0.18105	528.9216	-0.29135	102392.9062	0.053268
004	2019-02-14t0650	1550148718.36	adult	133.943	81.953	-93.9044	1530.0262	1.0522	356.369	-0.26124	256.4488	-0.94151	0.011628	-0.34411	889.1437	0.7186	1294.2491	1.0972	122590.9375	-0.10411	850.8936	1.1979	324.1602	0.38111	259.5753	-0.2367	0.011594	-0.37415	654.5844	1.1013	789.0996	1.3	111835.25	0.56336
004	2019-02-14t1050	1550163123.35	adult	137.9444	85.9544	-89.903	762.8335	-0.8125	373.8279	0.03272	338.1681	0.42022	0.011628	-0.34468	632.0054	-0.5725	681.4534	-0.86472	128596.7812	0.19818	485.2921	-0.68805	280.4846	-0.27137	272.562	0.044712	0.011905	-0.091049	433.2301	-0.45002	471.0265	-0.55936	94242.8438	-0.23336
004	2019-02-14t1450	1550177533.36	adult	141.9472	89.9571	-85.9002	881.9481	-0.51948	374.8881	0.098571	306.9396	-0.022758	0.011561	-0.40638	716.0287	-0.11002	841.5034	-0.33696	129711.2891	0.297	624.8359	0.10019	299.9218	0.10433	260.2911	-0.12725	0.011594	-0.37459	530.4713	0.32215	568.1002	0.078751	103473.0312	0.27992
004	2019-02-14t1850	1550191932.3	adult	145.9469	93.9568	-81.9005	1634.2499	1.391	441.4135	1.0804	344.9253	0.65222	0.011834	-0.15683	932.0947	1.0584	1305.6431	1.226	149197.7812	1.1669	461.4776	-0.74724	266.897	-0.39565	237.9958	-0.49402	0.011527	-0.43547	422.9554	-0.42637	441.6008	-0.65904	92613.2734	-0.20902
004	2019-02-14t2250	1550206325.77	adult	149.9451	97.955	-77.9023	1565.6016	1.2581	407.2756	0.65849	313.855	0.19684	0.01194	-0.060012	959.736	1.2544	1317.4737	1.3071	136437.3281	0.68879	491.1667	-0.54009	287.1397	0.0039972	270.9514	0.16866	0.011594	-0.37415	437.0871	-0.2629	468.2136	-0.44274	99063.1875	0.17805
004	2019-02-15t0250	1550220724.29	adult	153.9447	101.9546	-73.9027	1352.6252	0.74754	391.3431	0.48524	310.0484	0.17847	0.011561	-0.40606	904.914	1.0133	1244.3615	1.1009	135404.7188	0.69888	392.6334	-1.0592	245.2204	-0.67178	241.4896	-0.34932	0.011628	-0.34286	340.9371	-0.96027	370.6902	-1.0295	84355.8281	-0.53408
004	2019-02-15t0650	1550235123.8	adult	157.9445	105.9545	-69.9029	1414.849	0.95838	415.3035	0.87277	334.0479	0.60684	0.011628	-0.34364	847.8502	0.75691	1167.6944	0.88489	142864.3906	1.0667	484.7081	-0.4825	267.7207	-0.23225	246.613	-0.2167	0.011628	-0.34192	418.9235	-0.29298	471.6149	-0.31355	92095.9375	-0.080229
004	2019-02-15t1044	1550249174.88	adult	161.8476	109.8576	-65.9998	1327.8237	0.76776	344.0055	-0.11776	223.0736	-1.2291	0.011494	-0.46493	797.7814	0.52725	1135.9593	0.81453	119713.9219	0.10417	452.6409	-0.62672	254.9683	-0.41811	235.3214	-0.40723	0.011461	-0.49319	406.3731	-0.34507	445.6488	-0.43884	88983.9219	-0.20388
004	2019-02-15t1444	1550263574.38	adult	165.8475	113.8574	-61.9999	1365.7745	0.9137	385.3874	0.52227	325.8406	0.53272	0.011561	-0.40353	744.4861	0.2711	1121.0878	0.80357	133344.0312	0.74074	532.4484	-0.098625	263.6096	-0.22177	239.5656	-0.29429	0.011905	-0.087712	424.5188	-0.14592	478.8356	-0.16023	88572.8359	-0.1838
004	2019-02-15t1844	1550277974.49	adult	169.8475	117.8575	-57.9999	406.4701	-1.7034	225.4813	-1.8242	211.7107	-1.3998	0.011628	-0.34133	329.5831	-2.0318	374.3331	-1.8429	77565.5625	-1.72	439.2725	-0.61833	244.9976	-0.52076	225.572	-0.54474	0.011494	-0.46166	381.1181	-0.4579	419.3867	-0.52385	85259.1719	-0.3247
004	2019-02-15t2244	1550292373.95	adult	173.8474	121.8573	-54.0001	562.0365	-1.2618	314.0335	-0.48354	287.6733	-0.076484	0.011527	-0.43189	498.5908	-1.0581	536.2281	-1.2459	108969.6406	-0.29096	505.618	-0.16502	249.1382	-0.40864	210.1876	-0.82858	0.011594	-0.36939	427.6796	-0.022597	478.1763	-0.065616	85952.6797	-0.24924
004	2019-02-16t0244	1550306774.38	adult	177.8475	125.8574	-49.9999	1252.3989	0.71283	388.3298	0.66148	316.8986	0.45276	0.011527	-0.43073	825.3648	0.82741	1053.8831	0.67233	134750.4375	0.90428	485.8096	-0.24006	288.1716	0.35479	275.3096	0.5228	0.011527	-0.42933	426.0251	0.013636	465.2287	-0.10718	99995.5469	0.57383
004	2019-02-16t0644	1550321174.13	adult	181.8474	129.8574	-46	1182.1385	0.53898	381.893	0.59335	301.7483	0.21239	0.011594	-0.36868	809.1997	0.76042	1059.7952	0.72183	131753.0938	0.79853	430.7082	-0.5506	255.1573	-0.22176	245.2836	-0.058136	0.011628	-0.33651	365.0966	-0.46813	400.7903	-0.53169	87774.125	-0.070283
004	2019-02-16t1044	1550335574.22	adult	185.8474	133.8574	-42	852.2269	-0.38567	328.7519	-0.19453	270.6823	-0.319	0.011561	-0.39827	693.685	0.12666	792.4975	-0.24273	113748.1406	-0.0031614	489.6482	-0.1268	264.7647	-0.0018335	240.9062	-0.11921	0.011561	-0.39687	413.3587	-0.002696	451.3628	-0.11662	91608.5938	0.18718
004	2019-02-16t1444	1550349973.82	adult	189.8473	137.8573	-38.0001	1106.1803	0.37846	357.3655	0.27427	313.569	0.47501	0.011527	-0.42803	681.7497	0.080334	1019.6204	0.63405	124005.8438	0.50225	417.2859	-0.56695	249.7304	-0.25686	240.5328	-0.10115	0.011628	-0.33474	363.3881	-0.40809	388.8308	-0.54804	85907.2656	-0.10554
004	2019-02-16t1844	1550364374.24	adult	193.8474	141.8574	-34	709.5685	-0.77999	324.7668	-0.21464	298.7514	0.23078	0.01173	-0.24217	565.193	-0.57886	665.904	-0.68782	110745.4844	-0.098885	451.2043	-0.30866	234.8749	-0.52073	221.3784	-0.49262	0.011834	-0.14543	353.9175	-0.46262	401.4608	-0.42217	79387.7266	-0.4597
004	2019-02-16t2244	1550378774.4	adult	197.8475	145.8574	-29.9999	958.5385	-0.020329	347.0726	0.16053	310.6908	0.47497	0.011561	-0.39605	617.7554	-0.2557	784.7267	-0.21944	120087.1172	0.37019	519.6047	0.19359	245.6271	-0.28791	228.5443	-0.32348	0.011696	-0.27072	368.1814	-0.30253	453.3236	0.011254	84004.4766	-0.16447
004	2019-02-17t0244	1550393174.4	adult	201.8475	149.8574	-25.9999	549.5543	-1.264	294.7145	-0.6721	275.934	-0.15842	0.011594	-0.36417	478.0216	-1.0741	535.6255	-1.1816	101676.4922	-0.50826	392.2063	-0.6576	229.4304	-0.59383	221.1602	-0.47513	0.011561	-0.39286	330.5318	-0.62631	370.8763	-0.60623	79382.9297	-0.42161
004	2019-02-17t0644	1550407574.09	adult	205.8474	153.8573	-22	660.2398	-0.92405	299.7003	-0.5828	269.0624	-0.27626	0.011662	-0.30101	519.8659	-0.81716	626.768	-0.82091	102797.1875	-0.44367	357.433	-0.88515	216.9279	-0.84039	206.9262	-0.79446	0.011696	-0.26773	304.1872	-0.85853	324.1138	-0.96341	74189.3594	-0.72919
004	2019-02-17t1044	1550421974.31	adult	209.8475	157.8574	-18	641.7468	-0.98876	304.3338	-0.50029	263.577	-0.37359	0.011494	-0.45248	538.2808	-0.70143	597.9034	-0.93856	105908.1719	-0.27941	332.5011	-1.0529	203.9854	-1.1083	196.0603	-1.05	0.011561	-0.38966	286.4116	-1.0179	312.1102	-1.049	70578.9531	-0.95047
004	2019-02-17t1444	1550436374.59	adult	213.8475	161.8575	-13.9999
004	2019-02-17t1844	1550450774.5	adult	217.8475	165.8575	-9.9999
004	2019-02-17t2244	1550465174.53	adult	221.8475	169.8575	-5.9999
004	2019-02-18t0244	1550479574.02	adult	225.8474	173.8573	-2
004	2019-02-18t0644	1550493974.26	dead	229.8475	177.8574	2
005	2019-02-08t1454	1549659370.66	larva	0	-49.9782	-265.8346
005	2019-02-08t1852	1549673685.18	larva	3.9763	-46.002	-261.8584
005	2019-02-08t2252	1549688085.86	larva	7.9764	-42.0018	-257.8582
005	2019-02-09t0252	1549702488.11	larva	11.9771	-38.0012	-253.8576
005	2019-02-09t0652	1549716887.97	larva	15.977	-34.0012	-249.8576
005	2019-02-09t1052	1549731286.48	larva	19.9766	-30.0016	-245.858
005	2019-02-09t1452	1549745688.33	larva	23.9771	-26.0011	-241.8575
005	2019-02-09t1852	1549760087.15	larva	27.9768	-22.0014	-237.8578
005	2019-02-09t2253	1549774494.39	larva	31.9788	-17.9994	-233.8558
005	2019-02-10t0253	1549788894.78	larva	35.9789	-13.9993	-229.8557
005	2019-02-10t0653	1549803293.61	larva	39.9786	-9.9996	-225.8561
005	2019-02-10t1052	1549817690.96	larva	43.9779	-6.0004	-221.8568
005	2019-02-10t1453	1549832094.15	larva	47.9787	-1.9995	-217.8559	653.1418	-0.88078	378.5103	-0.71391	348.3599	-0.61392	0.011594	-0.36884	610.0785	-0.8054	646.107	-0.84033	130586.0625	-0.54558	944.3396	-0.067758	426.1583	-0.11087	376.0128	-0.15702	0.011594	-0.37048	814.3546	0.034707	886.5584	-0.049176	147024.6094	0.058615
005	2019-02-10t1852	1549846490.41	adult	51.9777	1.9995	-213.8569	826.5986	-0.4822	458.6099	0.28916	422.8737	0.42896	0.011594	-0.36924	718.1982	-0.30909	761.4404	-0.50952	158220.4062	0.49326	1256.9709	0.97565	533.7793	1.2192	468.9529	1.1062	0.01173	-0.24615	1045.7876	1.141	1202.4354	1.1428	182018.75	1.3555
005	2019-02-10t2253	1549860893.88	adult	55.9787	6.0004	-209.856	1849.3451	1.9669	525.6116	1.1208	425.8924	0.45423	0.011494	-0.46088	1061.5852	1.3161	1659.927	2.2043	182912.8438	1.4145	1261.548	1.0703	502.6871	0.94987	423.544	0.59314	0.011527	-0.43112	1061.1452	1.3151	1181.0377	1.1538	174432.4375	1.1911
005	2019-02-11t0253	1549875297.95	adult	59.9798	10.0016	-205.8548	1762.0707	1.7655	565.4337	1.6052	502.3328	1.5124	0.011628	-0.33923	1031.5973	1.1794	1467.877	1.6343	194509.1875	1.8343	1117.3052	0.66818	505.0685	1.0833	440.9918	0.90914	0.011765	-0.21426	937.0427	0.83067	1014.6407	0.60851	171723.2969	1.2009
005	2019-02-11t0653	1549889694.17	adult	63.9788	14.0005	-201.8559	791.4073	-0.60253	454.5211	0.18808	433.6642	0.53858	0.011594	-0.37036	672.9664	-0.55249	742.1005	-0.60434	156809.7812	0.38826	917.9313	0.047452	454.1253	0.54685	409.1276	0.56311	0.011527	-0.4307	772.0602	0.10803	835.4322	-0.024823	157581.4688	0.77847
005	2019-02-11t1044	1549903575.03	adult	67.8345	17.8563	-198.0001	798.0145	-0.59883	405.6402	-0.43822	374.6648	-0.28795	0.011662	-0.30901	684.0763	-0.50853	772.0384	-0.52328	139134.5938	-0.29079	1188.8713	1.0892	404.9059	-0.00016963	283.4343	-1.1093	0.011494	-0.46074	859.4683	0.63958	999.8245	0.71762	140907.25	0.23027
005	2019-02-11t1444	1549917974.27	adult	71.8343	21.8561	-194.0003	1227.7317	0.45727	476.8177	0.44585	412.7437	0.23694	0.011561	-0.40176	936.054	0.72549	1179.1906	0.75496	164978.9219	0.67279	1095.0883	0.84072	417.0042	0.25415	325.0054	-0.45839	0.011594	-0.36937	891.6732	0.92325	1016.7213	0.88964	143866.4375	0.44695
005	2019-02-11t1844	1549932374.75	adult	75.8345	25.8562	-190.0002	689.8338	-0.89563	398.838	-0.51672	377.4425	-0.22285	0.011594	-0.37167	598.5232	-0.95237	664.7065	-0.89135	137599.0938	-0.34201	955.2674	0.4109	378.8488	-0.14687	327.6889	-0.31886	0.011628	-0.33857	750.5667	0.27202	849.3486	0.26698	130323.9688	0.018056
005	2019-02-11t2244	1549946775.07	adult	79.8346	29.8563	-186.0001	1962.9772	2.3148	544.5394	1.3554	461.3603	0.99115	0.011494	-0.46324	1102.5851	1.6067	1470.816	1.7159	189499.7188	1.657	1303.8713	1.9433	392.3605	0.18262	285.9684	-0.79804	0.011527	-0.43028	863.9461	1.0669	1046.7019	1.3064	136149.0938	0.40335
005	2019-02-12t0244	1549961174.88	adult	83.8345	33.8563	-182.0001	1073.297	0.063721	378.3182	-0.68137	289.4295	-1.303	0.011561	-0.40276	837.6826	0.28264	937.0089	-0.013547	130898.1016	-0.49903	1030.478	0.97997	385.5634	0.23534	351.1337	0.28927	0.011628	-0.33843	785.1093	0.76247	993.3307	1.2172	132633.7969	0.40608
005	2019-02-12t0644	1549975575.02	adult	87.8345	37.8563	-178.0001	1228.0149	0.45484	428.1577	0.015603	386.057	0.1152	0.011594	-0.37224	758.7884	-0.10684	1056.7107	0.38113	147714.3906	0.20726	867.9531	0.41797	391.522	0.46406	351.7663	0.43215	0.011527	-0.43022	707.4357	0.44034	798.6586	0.41132	135858.1406	0.68911
005	2019-02-12t1044	1549989974.81	adult	91.8345	41.8563	-174.0002	1295.5206	0.61926	422.3438	0.009291	338.0782	-0.46352	0.011527	-0.43332	856.7654	0.42243	1095.8553	0.50682	146553.3125	0.2325	623.627	-0.56852	255.2464	-1.3539	185.439	-1.9456	0.011628	-0.33861	536.634	-0.49997	577.3733	-0.5994	87804.7734	-1.2364
005	2019-02-12t1444	1550004376.27	adult	95.8349	45.8567	-169.9998	1395.0994	0.85402	513.5648	1.2621	421.9018	0.79794	0.011561	-0.40298	1058.9487	1.4963	1208.9853	0.8633	177693.4375	1.5147	901.5034	0.80792	382.476	0.58738	336.7023	0.43656	0.011461	-0.49108	760.0741	1.0482	810.9747	0.72693	133484.1406	0.84529
005	2019-02-12t1844	1550018777.44	adult	99.8352	49.857	-165.9994	916.6829	-0.35784	410.6775	-0.015357	375.5291	0.23234	0.011561	-0.40295	722.5108	-0.26715	809.6666	-0.43641	142094.4062	0.18961	870.1122	0.76159	381.3946	0.67402	325.3151	0.35397	0.011561	-0.40093	709.0377	0.8356	831.6468	0.94903	131962.5156	0.88377
005	2019-02-12t2244	1550033175.01	adult	103.8345	53.8563	-162.0001	704.1742	-0.8951	411.4027	0.050886	394.8834	0.59091	0.011527	-0.43339	616.0251	-0.82179	661.1018	-0.91915	142756.75	0.27441	752.2221	0.27925	364.6247	0.51667	352.829	0.86343	0.011594	-0.37094	617.1135	0.32349	666.2338	0.13563	125795.5312	0.70336
005	2019-02-13t0244	1550047575.02	adult	107.8345	57.8563	-158.0001	636.2274	-1.0703	347.8481	-0.74354	323.7181	-0.36065	0.011461	-0.49385	560.358	-1.1049	610.2895	-1.0851	121399	-0.52359	740.5663	0.29402	351.8022	0.4054	322.7384	0.46548	0.011765	-0.21587	606.7826	0.33882	685.6237	0.31952	119612.7422	0.50914
005	2019-02-13t0644	1550061975.16	adult	111.8346	61.8564	-154.0001	1595.2554	1.2578	500.3831	1.3641	419.8806	1.1212	0.011594	-0.37282	1069.5421	1.5727	1381.8174	1.3581	172632.1875	1.5961	1062.8035	1.9783	386.2541	0.99405	334.5564	0.72189	0.011561	-0.40265	746.3289	1.3768	959.3302	1.9441	133643.9219	1.2128
005	2019-02-13t1044	1550076376.03	adult	115.8348	65.8566	-149.9998	974.7	-0.25785	430.1661	0.47741	371.803	0.49511	0.011594	-0.37313	836.819	0.37142	888.6785	-0.20286	148407.3125	0.67894	671.0204	0.05749	363.6126	0.72107	343.7823	0.9366	0.011561	-0.40309	592.2769	0.37956	649.0812	0.23548	125809.9531	0.92949
005	2019-02-13t1450	1550091119.72	adult	119.9303	69.9521	-145.9044	1688.911	1.4645	479.7658	1.2116	404.0406	1.0622	0.011662	-0.31173	950.8886	0.97841	1375.402	1.341	164559.6875	1.3954	895.6036	1.2539	399.5338	1.3417	320.8073	0.62395	0.01173	-0.2488	781.0304	1.7669	862.7647	1.5272	136241.0312	1.48
005	2019-02-13t1850	1550105524.77	adult	123.9317	73.9535	-141.903	1283.5083	0.47597	453.3846	0.91592	406.5898	1.1917	0.011527	-0.43476	920.5781	0.83524	1188.0025	0.7483	157324.4531	1.1638	1275.8188	3.2597	414.5686	1.6474	353.0118	1.2252	0.011662	-0.31163	838.8441	2.2463	1142.5269	3.2189	142197.0156	1.8305
005	2019-02-13t2250	1550119924.07	adult	127.9315	77.9533	-137.9031	1599.9229	1.2288	442.5374	0.82865	353.4366	0.4681	0.011765	-0.21851	926.3077	0.87915	1165.7769	0.6788	150462.7188	0.94585	1062.2603	2.2182	405.2383	1.574	348.212	1.212	0.011594	-0.37372	819.9218	2.1852	984.8234	2.3654	139807.2031	1.7938
005	2019-02-14t0250	1550134325.72	adult	131.932	81.9537	-133.9027	1010.4855	-0.20016	424.3727	0.64015	390.8656	1.1341	0.011561	-0.40521	693.5846	-0.29142	802.7823	-0.4743	146832.9531	0.85791	917.0751	1.5189	397.287	1.5212	329.6575	0.96054	0.011594	-0.37407	760.5372	1.8319	867.4228	1.7367	137064	1.7403
005	2019-02-14t0650	1550148723.01	adult	135.9312	85.953	-129.9034	861.8271	-0.56766	391.8607	0.25273	347.2888	0.5292	0.011594	-0.37518	690.1271	-0.28636	774.255	-0.56568	135191.9375	0.44073	1065.5358	2.3595	408.1028	1.7749	333.6624	1.1026	0.011594	-0.37437	819.8944	2.3369	951.6376	2.3088	140795.4531	2.0041
005	2019-02-14t1050	1550163128	adult	139.9326	89.9544	-125.9021	1208.948	0.28629	403.2694	0.46717	330.68	0.33438	0.011765	-0.22006	861.6804	0.62811	1088.5415	0.4635	137111.5938	0.57853	966.3404	1.9049	368.8647	1.2143	326.4661	1.0478	0.011561	-0.40517	748.8754	1.9016	861.6066	1.8429	127627.1797	1.445
005	2019-02-14t1450	1550177538.23	adult	143.9354	93.9572	-121.8992	1188.3245	0.25081	396.2891	0.42702	316.0111	0.16009	0.011765	-0.22039	833.7612	0.52168	1087.4863	0.48378	134738.2812	0.53793	643.9068	0.22663	325.8296	0.5707	310.6971	0.8299	0.011494	-0.46585	551.0562	0.50744	614.0076	0.38948	113388.6875	0.81225
005	2019-02-14t1850	1550191937.19	adult	147.9351	97.9569	-117.8995	1282.7839	0.51531	425.9492	0.89305	328.8278	0.41734	0.011561	-0.40655	884.7332	0.83236	1178.631	0.81933	147378.4062	1.1208	783.6749	1.0617	350.4392	1.0566	301.6899	0.72106	0.011628	-0.34359	619.5297	1.1007	722.3385	1.1423	120551.0781	1.2489
005	2019-02-14t2250	1550206330.45	adult	151.9333	101.955	-113.9014	1440.0901	0.95812	394.6962	0.50417	290.2318	-0.17535	0.011594	-0.37552	864.3886	0.77286	1219.7563	0.99912	136170.1875	0.70154	831.7901	1.4196	353.6326	1.1824	307.6493	0.88665	0.011494	-0.46496	639.8264	1.3444	705.8306	1.1245	123064.1562	1.4533
005	2019-02-15t0250	1550220729.06	adult	155.9329	105.9547	-109.9018	1387.819	0.8633	447.6726	1.312	393.4731	1.5789	0.01173	-0.25081	816.2331	0.56108	1090.0561	0.59453	152656.3594	1.4621	665.9216	0.54723	327.7061	0.79735	294.9725	0.69612	0.011628	-0.3423	557.8871	0.78316	615.4938	0.61351	112730.8828	0.98313
005	2019-02-15t0650	1550235128.51	adult	159.9327	109.9545	-105.9019	1198.8361	0.40195	364.0083	0.15707	285.0433	-0.1933	0.011561	-0.40478	777.5011	0.39516	1060.194	0.529	125946.875	0.35933	657.6567	0.5674	310.4393	0.55015	276.8144	0.3885	0.011628	-0.34155	552.9593	0.81725	608.1895	0.63689	106791.1094	0.72837
005	2019-02-15t1044	1550249179.6	adult	163.8358	113.8576	-101.9988	1308.238	0.73558	422.7726	1.0515	338.2839	0.72992	0.011561	-0.40392	842.8185	0.79705	1048.5116	0.52703	146279.3125	1.2905	771.5877	1.3188	331.5403	0.9809	291.5461	0.71609	0.011527	-0.4326	594.7713	1.2279	718.7624	1.4636	115044.4844	1.2279
005	2019-02-15t1444	1550263579.08	adult	167.8357	117.8574	-97.999	552.4312	-1.3003	342.932	-0.090207	339.8293	0.78375	0.011527	-0.43346	473.1224	-1.2304	525.5698	-1.3023	118997.3906	0.11903	546.2606	0.0095749	320.5594	0.83041	307.6442	1.0714	0.011494	-0.46203	491.5957	0.43314	525.6944	0.18896	111554.6562	1.0884
005	2019-02-15t1844	1550277979.17	adult	171.8357	121.8575	-93.999	1682.7416	1.8649	355.5465	0.12534	262.192	-0.52585	0.011594	-0.37152	916.3752	1.2929	1280.071	1.4409	122663.5312	0.31249	644.1823	0.66607	309.1849	0.67342	286.1978	0.68505	0.011594	-0.36994	536.7141	0.86881	604.1055	0.79581	106668.7969	0.87297
005	2019-02-15t2244	1550292378.6	adult	175.8355	125.8573	-89.9991	1631.2922	1.7671	389.7497	0.66715	296.2825	0.082762	0.011628	-0.33955	949.0224	1.514	1330.4531	1.6671	134073.8906	0.85698	543.4056	0.095416	300.6777	0.56325	300.337	1.0111	0.011561	-0.39946	469.465	0.35688	520.4286	0.26027	104034.4922	0.77468
005	2019-02-16t0244	1550306779.07	adult	179.8357	129.8574	-85.999	1027.4771	0.083455	375.5552	0.48213	292.7676	0.042692	0.011594	-0.36916	811.9108	0.76306	950.512	0.3043	129566.5312	0.68297	675.4068	0.98267	317.7468	0.92809	292.5761	0.89561	0.01173	-0.2436	522.4838	0.8654	578.7268	0.73394	108351.6562	1.0642
005	2019-02-16t0644	1550321178.77	adult	183.8356	133.8574	-81.9991	827.954	-0.46728	395.9261	0.82441	368.1343	1.4016	0.011527	-0.42918	671.4123	-0.015209	800.6853	-0.22517	137386.375	1.075	675.6315	1.05	311.9779	0.86987	264.7493	0.36115	0.011765	-0.2111	550.1415	1.1672	617.9068	1.0822	106072.4844	0.98645
005	2019-02-16t1044	1550335578.87	adult	187.8356	137.8574	-77.999															689.5935	1.2074	339.009	1.4363	281.2113	0.74293	0.011594	-0.36589	589.8668	1.5833	636.8406	1.2886	116958.1094	1.6618
005	2019-02-16t1444	1550349978.44	adult	191.8355	141.8573	-73.9992	826.1447	-0.43841	409.5665	1.1072	357.8047	1.295	0.011594	-0.3667	714.942	0.28397	786.0395	-0.23807	141300.4375	1.3332	532.5901	0.21948	317.9656	1.082	298.7743	1.1576	0.011561	-0.39572	488.1542	0.73235	517.3072	0.44262	110016.0938	1.3145
005	2019-02-16t1844	1550364378.87	adult	195.8356	145.8574	-69.999	1090.5833	0.36825	369.4446	0.50555	323.5988	0.70118	0.011594	-0.36594	696.6753	0.19907	910.1475	0.25436	127458.375	0.71045	587.1472	0.63344	317.9752	1.129	312.0418	1.4898	0.011594	-0.36418	496.3906	0.85793	543.3026	0.68844	109701.4375	1.3461
005	2019-02-16t2244	1550378778.98	adult	199.8356	149.8574	-65.999	947.1721	-0.047263	313.7638	-0.36738	268.38	-0.30711	0.011628	-0.33409	617.6143	-0.24904	814.7758	-0.095775	107934.7344	-0.20841	566.9116	0.54253	299.3228	0.80174	295.5726	1.1725	0.011594	-0.36291	468.3412	0.64891	516.7483	0.52897	103266.3594	1.0091
005	2019-02-17t0244	1550393179.04	adult	203.8357	153.8574	-61.999	1168.6082	0.65468	376.5745	0.6779	313.9864	0.57564	0.011561	-0.39414	727.3997	0.42396	991.8827	0.61756	130294.7656	0.91124	645.9923	1.1532	315.8299	1.1837	272.5652	0.69499	0.011561	-0.39205	529.6528	1.286	614.8438	1.3668	109277.1562	1.4261
005	2019-02-17t0644	1550407578.74	adult	207.8356	157.8573	-57.9991	628.8173	-1.0258	313.2507	-0.3536	269.5541	-0.26147	0.011594	-0.36196	562.0407	-0.55938	612.915	-0.87664	108071.5078	-0.17492	601.4207	0.89514	278.7375	0.45998	250.2913	0.21316	0.011594	-0.35981	453.873	0.61433	515.69	0.62126	96164.4531	0.65956
005	2019-02-17t1044	1550421978.99	adult	211.8356	161.8574	-53.999	986.225	0.11481	379.7842	0.79132	329.4424	0.93736	0.011494	-0.45178	723.1817	0.43736	907.4003	0.31742	132164.9062	1.074	543.7036	0.52769	260.4918	0.10788	231.6607	-0.20433	0.011594	-0.35836	430.269	0.43387	488.6685	0.44924	89869.6719	0.29776
005	2019-02-17t1444	1550436379.33	adult	215.8357	165.8575	-49.9989	928.3157	-0.063409	351.1844	0.32392	316.1831	0.70503	0.011834	-0.13992	615.8424	-0.21329	793.7094	-0.13762	118700.3125	0.40456	421.2921	-0.35553	264.6579	0.23385	252.1922	0.31606	0.011628	-0.32635	373.2624	-0.10059	417.5554	-0.11425	91042.3125	0.41397
005	2019-02-17t1844	1550450779.24	adult	219.8357	169.8575	-45.9989	1270.1443	1.089	391.214	1.0603	316.7386	0.74924	0.011527	-0.41915	895.1338	1.5606	1200.2611	1.5788	135751.25	1.3433	453.0587	-0.072651	250.7441	-0.042932	228.2604	-0.25297	0.011561	-0.38668	374.2745	-0.048592	420.8253	-0.044709	86757.4531	0.16565
005	2019-02-17t2244	1550465179.28	adult	223.8357	173.8575	-41.9989	912.4543	-0.10232	322.3715	-0.15654	273.0603	-0.1445	0.011594	-0.3571	615.4872	-0.1973	833.7986	0.046981	111218.1719	0.041923	402.9719	-0.44036	240.9002	-0.24058	226.1358	-0.28986	0.011594	-0.35511	339.6726	-0.38498	382.694	-0.3536	83110.5547	-0.05203
005	2019-02-18t0244	1550479578.75	adult	227.8356	177.8574	-37.9991	623.333	-1.1084	314.0792	-0.29981	289.9521	0.23728	0.011527	-0.4172	538.1007	-0.69145	602.5579	-0.95229	108985.4766	-0.067555	464.0234	0.1065	236.2737	-0.32496	219.1814	-0.45913	0.01173	-0.22995	358.4286	-0.13736	390.2331	-0.24704	80569.3281	-0.20336
005	2019-02-18t0644	1550493978.97	adult	231.8356	181.8574	-33.999
005	2019-02-18t1044	1550508375.14	adult	235.8346	185.8564	-30.0001
005	2019-02-18t1444	1550522776.76	adult	239.835	189.8568	-25.9996
005	2019-02-18t1844	1550537174.37	adult	243.8344	193.8561	-22.0003
005	2019-02-18t2244	1550551574.83	adult	247.8345	197.8563	-18.0002
005	2019-02-19t0244	1550565974.11	adult	251.8343	201.8561	-14.0004
005	2019-02-19t0644	1550580374.29	adult	255.8343	205.8561	-10.0003
005	2019-02-19t1044	1550594774.75	adult	259.8345	209.8562	-6.0002
005	2019-02-19t1444	1550609176.4	adult	263.8349	213.8567	-1.9997
005	2019-02-19t1844	1550623574.38	dead	267.8344	217.8561	1.9997
006	2019-02-08t1454	1549659375.09	egg	-1.9881	-53.9783	-245.8345
006	2019-02-08t1852	1549673689.61	larva	1.9881	-50.002	-241.8583
006	2019-02-08t2252	1549688090.23	larva	5.9883	-46.0018	-237.8581
006	2019-02-09t0252	1549702492.51	larva	9.9889	-42.0012	-233.8575
006	2019-02-09t0652	1549716892.36	larva	13.9889	-38.0012	-229.8575
006	2019-02-09t1052	1549731290.88	larva	17.9885	-34.0017	-225.8579
006	2019-02-09t1452	1549745692.79	larva	21.989	-30.0011	-221.8574
006	2019-02-09t1852	1549760091.53	larva	25.9887	-26.0015	-217.8578
006	2019-02-09t2253	1549774499.03	larva	29.9907	-21.9994	-213.8557
006	2019-02-10t0253	1549788899.36	larva	33.9908	-17.9993	-209.8556
006	2019-02-10t0653	1549803298.23	larva	37.9905	-13.9996	-205.8559
006	2019-02-10t1052	1549817695.53	larva	41.9898	-10.0004	-201.8566
006	2019-02-10t1453	1549832098.64	larva	45.9906	-5.9995	-197.8558	1018.1031	-0.016007	499.6418	0.85315	465.2908	1.074	0.011628	-0.33786	884.1832	0.47661	963.2196	0.10216	171876.7656	1.058	1654.7114	2.09	517.5907	0.89395	421.2812	0.38807	0.011561	-0.40116	1116.8611	1.3114	1546.7176	2.2147	179086.3906	1.11
006	2019-02-10t1852	1549846495.02	larva	49.9896	-2.0005	-193.8568	742.1807	-0.677	409.9901	-0.32133	399.1296	0.10117	0.011527	-0.43005	616.208	-0.78337	668.7365	-0.78037	142266.5469	-0.10752	802.1424	-0.49394	428.745	-0.048977	407.4693	0.27564	0.011561	-0.40098	742.5717	-0.25456	781.8591	-0.39859	148345.7812	0.13823
006	2019-02-10t2253	1549860898.68	adult	53.9906	2.0005	-189.8558	935.6272	-0.22666	388.2756	-0.61603	318.4472	-1.0581	0.011594	-0.36944	793.3665	0.042656	897.515	-0.10479	133955.0938	-0.44419	852.618	-0.2961	452.425	0.30279	428.2536	0.61638	0.011765	-0.21456	747.5811	-0.17718	797.3524	-0.30139	153824.5	0.40719
006	2019-02-11t0253	1549875302.48	adult	57.9917	6.0016	-185.8547	1159.2174	0.30482	461.3192	0.29583	410.4442	0.2298	0.011561	-0.40041	910.9772	0.60003	1088.2989	0.47042	159616.4375	0.51758	918.0429	-0.034473	418.2656	-0.030446	372.9966	-0.039994	0.011662	-0.3083	766.2413	-0.02762	847.8263	-0.063195	143465.1094	0.11579
006	2019-02-11t0653	1549889698.7	adult	61.9907	10.0005	-181.8558	1591.2993	1.3531	607.8562	2.1312	540.9465	2.0435	0.012048	0.044257	989.8723	0.98108	1260.7003	1.0013	201808.25	2.1007	904.9838	-0.025646	467.8342	0.67121	450.3509	1.0812	0.011628	-0.33903	811.945	0.26664	877.039	0.109	160934.9531	0.85341
006	2019-02-11t1044	1549903579.61	adult	65.8465	13.8563	-178	771.4407	-0.65761	474.2966	0.43099	465.8933	0.98235	0.011594	-0.37053	711.2096	-0.37135	751.6592	-0.58065	163632.3125	0.6397	729.3969	-0.59699	415.3098	0.092275	393.5674	0.38783	0.01173	-0.24544	652.4106	-0.46495	694.4879	-0.56904	141620.625	0.21283
006	2019-02-11t1444	1549917978.76	adult	69.8462	17.8561	-174.0002	694.0594	-0.86289	414.8377	-0.32726	417.0064	0.29671	0.011494	-0.46217	639.8174	-0.73122	679.9254	-0.81977	144363.5312	-0.098505	826.2381	-0.19989	409.3971	0.10386	384.3316	0.34263	0.011834	-0.15021	748.3407	0.10329	811.6351	-0.02972	138376.2188	0.17738
006	2019-02-11t1844	1549932379.31	adult	73.8464	21.8562	-170	860.9661	-0.46081	503.2831	0.77534	480.4892	1.1717	0.011594	-0.37146	733.6674	-0.27681	785.651	-0.4984	173632.6875	0.99576	727.7184	-0.5154	389.5934	-0.064585	374.8593	0.3003	0.011594	-0.36936	635.156	-0.42816	670.9078	-0.57359	134409.7344	0.11924
006	2019-02-11t2244	1549946779.65	adult	77.8465	25.8563	-165.9999	551.6774	-1.2496	361.2397	-0.96938	360.7471	-0.42452	0.011662	-0.31015	480.7349	-1.5489	509.1594	-1.3994	123905.2031	-0.83808	647.7602	-0.75292	324.8981	-0.82349	286.0821	-0.8593	0.011594	-0.36932	594.2073	-0.55311	622.1595	-0.70836	112089.8594	-0.66533
006	2019-02-12t0244	1549961179.48	adult	81.8464	29.8563	-162	882.7482	-0.41902	485.6471	0.64531	456.0214	0.95547	0.011976	-0.023561	745.0998	-0.20342	810.2406	-0.42845	162206.125	0.65794	946.7099	0.56098	403.2127	0.40868	383.7661	0.6993	0.011461	-0.49055	713.295	0.26316	852.1411	0.47023	140721.2344	0.67001
006	2019-02-12t0644	1549975579.61	adult	85.8465	33.8563	-158	1658.8304	1.5496	519.3887	1.1428	444.7807	0.88417	0.011905	-0.088734	1077.1284	1.5388	1355.0316	1.3561	174514.5938	1.1958	635.2979	-0.64306	352.0446	-0.16425	342.7186	0.23273	0.011561	-0.39978	536.4361	-0.66658	582.6245	-0.71168	121807.4219	0.023003
006	2019-02-12t1044	1549989979.44	adult	89.8464	37.8563	-154	1084.6304	0.089321	482.6809	0.74965	416.6597	0.58513	0.011799	-0.18497	933.6188	0.81749	1048.2773	0.35333	163628.8125	0.85478	687.3237	-0.32599	331.1533	-0.32718	303.4438	-0.22658	0.011594	-0.36927	600.6687	-0.15485	661.8078	-0.21696	114247.8984	-0.16304
006	2019-02-12t1444	1550004380.98	adult	93.8468	41.8567	-149.9996	806.1451	-0.61941	377.9319	-0.53196	344.0842	-0.33662	0.011561	-0.40296	660.461	-0.60384	758.704	-0.59293	130764.4219	-0.34553	565.0391	-0.79658	294.3337	-0.73859	272.6347	-0.58456	0.01173	-0.24539	478.3333	-0.81959	520.9289	-0.84922	100367.7812	-0.64151
006	2019-02-12t1844	1550018782.06	adult	97.8471	45.857	-145.9993	1101.587	0.10996	396.2934	-0.23309	319.6375	-0.59838	0.011561	-0.40298	882.7856	0.57287	1068.4216	0.40137	137117.5	-0.036013	447.684	-1.2773	254.9868	-1.212	240.2231	-0.99421	0.011527	-0.43105	392.2991	-1.2909	433.2136	-1.2413	88480.4219	-1.0599
006	2019-02-12t2244	1550033179.7	adult	101.8465	49.8563	-141.9999	1587.0339	1.2903	417.5037	0.10369	322.7611	-0.48	0.011869	-0.12113	955.2893	0.95804	1359.7239	1.3176	140698.7344	0.16421	560.9087	-0.67869	243.4005	-1.3022	199.0333	-1.5653	0.011527	-0.43165	448.8881	-0.84252	506.7986	-0.77683	84459.9609	-1.1555
006	2019-02-13t0244	1550047579.66	adult	105.8465	53.8563	-137.9999	890.6981	-0.44295	398.4146	-0.09406	364.7527	0.19701	0.011527	-0.43346	672.7191	-0.5207	827.4605	-0.39302	138249.875	0.12357	679.3925	-0.040481	315.4321	-0.17013	277.2914	-0.28403	0.011527	-0.43223	568.6138	0.039455	642.3846	0.041566	109454.9453	0.020684
006	2019-02-13t0644	1550061979.84	adult	109.8465	57.8564	-133.9999	859.5343	-0.52921	380.0917	-0.28453	324.9995	-0.30641	0.011696	-0.27984	736.2285	-0.17747	824.8575	-0.40616	129991.375	-0.15138	564.5048	-0.55108	316.996	-0.077823	307.6708	0.25973	0.01173	-0.24765	480.8073	-0.48549	526.1698	-0.54596	108095.6484	0.030801
006	2019-02-13t1044	1550076380.77	adult	113.8468	61.8566	-129.9996	1097.6497	0.042809	381.3961	-0.21107	328.3618	-0.18528	0.011527	-0.43397	861.3649	0.49066	1003.2742	0.15831	132344.4375	0.00018852	752.3585	0.44752	351.5393	0.50688	301.9119	0.22773	0.011594	-0.37234	637.7804	0.66535	707.2422	0.54332	121281.0625	0.69153
006	2019-02-13t1450	1550091124.47	adult	117.9423	65.9521	-125.9042	1339.2107	0.62088	456.6581	0.86742	353.701	0.26807	0.01173	-0.24916	1034.0851	1.4012	1229.8219	0.87676	155720.4062	1.0063	585.0397	-0.35216	315.0484	0.015162	286.1994	0.026676	0.011561	-0.40343	526.9722	-0.038819	559.5168	-0.24838	109006.75	0.19775
006	2019-02-13t1850	1550105529.59	adult	121.9437	69.9535	-121.9027	1240.7925	0.37412	451.1031	0.85204	368.8414	0.57614	0.011527	-0.4346	909.453	0.76611	1065.7906	0.35765	156532.7812	1.0985	720.6528	0.38516	325.9483	0.23892	281.6165	0.0002154	0.011527	-0.43424	602.0211	0.54546	684.5193	0.52397	113104.0625	0.44474
006	2019-02-13t2250	1550119928.84	adult	125.9435	73.9533	-117.9029	1768.5358	1.6343	481.7395	1.3263	382.8193	0.87405	0.011561	-0.40451	1066.9937	1.5859	1384.0749	1.3652	166681.875	1.5686	674.194	0.19011	285.8745	-0.33296	235.2838	-0.73769	0.011594	-0.37359	506.0234	-0.074288	629.9977	0.25653	98626.7031	-0.1755
006	2019-02-14t0250	1550134330.57	adult	129.944	77.9538	-113.9025	800.5296	-0.70349	427.3477	0.64862	407.6696	1.3479	0.011799	-0.18703	681.2878	-0.36686	769.0578	-0.58233	144870.875	0.74512	716.4434	0.45011	310.4071	0.10415	242.9881	-0.56905	0.011561	-0.40447	573.3526	0.45814	659.3039	0.47653	107400.8594	0.29109
006	2019-02-14t0650	1550148727.75	adult	133.9432	81.953	-109.9032	705.098	-0.94384	359.6554	-0.21629	311.7615	-0.068705	0.011561	-0.40545	615.0766	-0.68296	663.7905	-0.91974	124440.7812	-0.028463	628.1337	0.030747	294.5298	-0.095976	273.5207	0.0083994	0.011594	-0.37415	510.7311	0.063294	577.4903	0.038767	101612.7812	0.070543
006	2019-02-14t1050	1550163132.73	adult	137.9446	85.9544	-105.9019	917.8293	-0.43251	435.1236	0.87735	394.7542	1.3263	0.011561	-0.40602	755.4899	0.063493	827.6104	-0.39129	150552.75	1.1032	497.9767	-0.6206	295.6295	-0.023387	286.2494	0.29017	0.011527	-0.43549	437.9532	-0.41544	477.5941	-0.51961	102583.4531	0.17573
006	2019-02-14t1450	1550177543.11	adult	141.9474	89.9573	-101.899	762.7354	-0.81645	345.1695	-0.31358	294.0723	-0.23061	0.011594	-0.3758	665.4309	-0.37312	742.4818	-0.6625	119083.4609	-0.14421	461.4417	-0.78318	281.5481	-0.20168	280.0179	0.23335	0.011527	-0.43558	405.5751	-0.60661	431.039	-0.76509	97697.1953	-0.0083583
006	2019-02-14t1850	1550191942.05	adult	145.9471	93.957	-97.8993	1814.0464	1.846	422.7196	0.81933	321.455	0.26987	0.011527	-0.43696	979.3062	1.3064	1391.4573	1.5123	146683.7031	1.0617	657.2686	0.32987	311.0052	0.35163	280.9202	0.30481	0.011628	-0.34372	531.1632	0.39211	578.1218	0.19742	106985.7812	0.52107
006	2019-02-14t2250	1550206335.25	adult	149.9453	97.9551	-93.9012	1089.8126	0.034965	344.2917	-0.22825	296.2185	-0.092629	0.011494	-0.46709	754.041	0.16241	936.5419	0.019304	119813.5	-0.013035	591.2971	0.021852	290.8767	0.068312	266.2661	0.080102	0.011594	-0.37415	444.3105	-0.20723	497.4173	-0.25563	100352.4688	0.24461
006	2019-02-15t0250	1550220733.93	adult	153.9449	101.9547	-89.9015	986.2814	-0.20886	352.6844	-0.064299	286.4775	-0.21171	0.011696	-0.28266	736.4419	0.1089	887.4585	-0.12043	120618.0781	0.068031	601.9673	0.14311	292.5697	0.15487	264.9619	0.10034	0.011561	-0.40421	476.279	0.10396	550.5507	0.14976	101229.1172	0.35015
006	2019-02-15t0650	1550235133.3	adult	157.9447	105.9546	-85.9017	924.8979	-0.33738	296.6171	-0.83443	219.4185	-1.3073	0.011628	-0.34364	655.7936	-0.28674	805.5033	-0.36761	102036.2812	-0.69702	600.5909	0.19843	279.0983	-0.031168	253.8085	-0.077372	0.011527	-0.43368	463.7284	0.066122	572.4868	0.36233	96847.1094	0.17196
006	2019-02-15t1044	1550249184.37	adult	161.8478	109.8576	-81.9986	950.9659	-0.24346	333.9189	-0.26457	260.8578	-0.5919	0.011594	-0.3737	768.8935	0.3684	927.955	0.086753	115202.0391	-0.093175	431.9647	-0.75005	265.5992	-0.22817	260.6122	0.087523	0.011594	-0.37189	390.1882	-0.4767	416.8799	-0.63458	91631.7031	-0.061735
006	2019-02-15t1444	1550263583.9	adult	165.8477	113.8575	-77.9988	1063.3552	0.08858	317.0317	-0.48474	272.0579	-0.38267	0.011561	-0.40353	614.5574	-0.45251	871.1849	-0.083163	109692.9609	-0.30671	454.5063	-0.57063	272.5603	-0.060042	258.9485	0.089002	0.011561	-0.40179	395.6106	-0.38443	434.0585	-0.46945	94305.8516	0.12754
006	2019-02-15t1844	1550277983.96	adult	169.8477	117.8575	-73.9987	500.2214	-1.4431	290.8889	-0.85069	288.1493	-0.089258	0.011561	-0.40268	440.9932	-1.404	473.4954	-1.4859	100647.5469	-0.6869	399.4512	-0.86277	239.1954	-0.6267	230.1351	-0.45355	0.011527	-0.43142	339.6764	-0.80409	361.2794	-0.93037	83000.7891	-0.44865
006	2019-02-15t2244	1550292383.38	adult	173.8475	121.8574	-69.9989	1142.8314	0.37001	334.1451	-0.18209	259.9195	-0.55646	0.011561	-0.40147	781.4753	0.54469	977.9342	0.36124	115614.2031	0.0085041	438.2353	-0.58246	259.8846	-0.21093	256.7098	0.10965	0.011561	-0.39998	356.8355	-0.61976	409.3808	-0.55149	89920.0781	-0.029921
006	2019-02-16t0244	1550306783.92	adult	177.8477	125.8575	-65.9988	557.8462	-1.2635	272.831	-1.0856	249.796	-0.71779	0.011834	-0.15052	461.9306	-1.2473	508.8306	-1.3326	92216.8906	-1.0307	324.2702	-1.2559	227.7147	-0.76811	226.565	-0.47055	0.011594	-0.36832	288.6579	-1.1589	311.8658	-1.2055	78561.5781	-0.62205
006	2019-02-16t0644	1550321183.6	adult	181.8476	129.8574	-61.9988	562.3361	-1.2408	268.1635	-1.1432	243.1546	-0.82201	0.011594	-0.36868	466.9114	-1.1999	530.6962	-1.2381	92516.4062	-1.0031	344.2901	-1.1034	216.8342	-0.94111	210.0275	-0.78538	0.011628	-0.33651	292.2004	-1.0994	326.76	-1.0705	74590.9609	-0.8133
006	2019-02-16t1044	1550335583.66	adult	185.8476	133.8574	-57.9988	517.485	-1.3581	293.5724	-0.73719	285.6436	-0.052041	0.01173	-0.24351	436.2538	-1.3565	479.123	-1.4141	100108.1875	-0.63588	376.5972	-0.86285	223.2699	-0.7901	213.241	-0.69716	0.011628	-0.3355	313.172	-0.88381	346.4805	-0.89303	76804.8281	-0.65704
006	2019-02-16t1444	1550349983.23	adult	189.8475	137.8573	-53.9989
006	2019-02-16t1844	1550364383.64	adult	193.8476	141.8574	-49.9988
006	2019-02-16t2244	1550378783.91	adult	197.8477	145.8575	-45.9988	687.4131	-0.84155	334.6664	-0.038475	293.6919	0.15836	0.011561	-0.39605	562.6832	-0.5803	633.3699	-0.80396	115794.5625	0.16321	366.9528	-0.85637	234.4571	-0.51032	229.9546	-0.29244	0.011561	-0.39419	321.7496	-0.73235	356.413	-0.74464	81122.1719	-0.33676
006	2019-02-17t0244	1550393183.85	adult	201.8476	149.8575	-41.9988	837.8563	-0.37662	334.8163	-0.018201	300.5735	0.30791	0.011527	-0.42519	599.157	-0.3519	733.8504	-0.4054	116181.2656	0.20272	373.7955	-0.78674	209.3176	-1.0018	198.4861	-0.98398	0.011594	-0.36226	296.7454	-0.94531	332.5333	-0.91116	72214.5625	-0.8581
006	2019-02-17t0644	1550407583.53	adult	205.8476	153.8574	-37.9989	637.9354	-0.99384	287.2644	-0.7891	265.9799	-0.33562	0.01173	-0.23855	484.8741	-1.0282	565.6538	-1.0636	97957.1719	-0.68505	333.4615	-1.0572	227.1962	-0.62746	225.9702	-0.35725	0.011662	-0.29887	287.8601	-1.0163	306.0451	-1.1104	77928.3047	-0.49641
006	2019-02-17t1044	1550421983.9	adult	209.8477	157.8575	-33.9988	548.8	-1.2849	249.5332	-1.4273	228.3315	-1.0658	0.011494	-0.45248	421.2374	-1.4164	522.8275	-1.2414	86837.5469	-1.2494	320.2657	-1.1429	222.2	-0.72133	218.8375	-0.51401	0.011594	-0.35905	290.6661	-0.97574	307.2873	-1.0893	76658.9844	-0.56264
006	2019-02-17t1444	1550436384.1	adult	213.8477	161.8576	-29.9987
006	2019-02-17t1844	1550450784.21	adult	217.8477	165.8576	-25.9987
006	2019-02-17t2244	1550465184.12	adult	221.8477	169.8576	-21.9987
006	2019-02-18t0244	1550479583.79	adult	225.8476	173.8575	-17.9988
006	2019-02-18t0644	1550493983.79	adult	229.8476	177.8575	-13.9988
006	2019-02-18t1044	1550508380.02	adult	233.8466	181.8564	-9.9998
006	2019-02-18t1444	1550522781.8	adult	237.8471	185.8569	-5.9993
006	2019-02-18t1844	1550537179.19	adult	241.8463	189.8562	-2.0001
006	2019-02-18t2244	1550551579.68	dead	245.8465	193.8563	2.0001
007	2019-02-08t1454	1549659379.72	egg	-1.9881	-53.9783	-225.8359
007	2019-02-08t1852	1549673694.28	larva	1.9881	-50.0021	-221.8597
007	2019-02-08t2252	1549688094.83	larva	5.9883	-46.0019	-217.8595
007	2019-02-09t0252	1549702497.22	larva	9.989	-42.0013	-213.8588
007	2019-02-09t0652	1549716897.04	larva	13.9889	-38.0013	-209.8589
007	2019-02-09t1052	1549731295.6	larva	17.9885	-34.0017	-205.8593
007	2019-02-09t1452	1549745697.53	larva	21.989	-30.0012	-201.8588
007	2019-02-09t1852	1549760096.21	larva	25.9887	-26.0015	-197.8591
007	2019-02-09t2253	1549774503.79	larva	29.9908	-21.9994	-193.857
007	2019-02-10t0253	1549788904.3	larva	33.9909	-17.9993	-189.8569
007	2019-02-10t0653	1549803303.02	larva	37.9906	-13.9996	-185.8572
007	2019-02-10t1052	1549817700.44	larva	41.9898	-10.0004	-181.8579
007	2019-02-10t1453	1549832103.29	larva	45.9906	-5.9996	-177.8572	1167.3373	0.33463	436.136	0.037295	371.5881	-0.27084	0.011594	-0.36863	888.488	0.49663	1045.7796	0.34561	150466.9219	0.23237	1576.531	1.8503	506.9388	0.77345	368.4712	-0.27851	0.011662	-0.30886	1195.5205	1.6505	1441.089	1.8489	173880.0156	0.93413
007	2019-02-10t1852	1549846499.98	larva	49.9897	-2.0005	-173.8581	1074.8853	0.11208	451.4975	0.20928	407.8242	0.22505	0.011594	-0.36904	805.6448	0.10547	948.7308	0.05446	155766.625	0.41054	1075.4498	0.36706	478.3232	0.52635	441.5755	0.71394	0.011765	-0.21475	921.4484	0.54074	1027.3146	0.47651	162629.9062	0.63305
007	2019-02-10t2253	1549860903.53	adult	53.9907	2.0005	-169.8571	749.5123	-0.67229	456.1432	0.24764	444.3995	0.72427	0.011594	-0.36944	664.2331	-0.56875	707.9585	-0.67647	157369.4219	0.45024	1085.1237	0.45764	500.9993	0.88105	465.0919	1.0983	0.011662	-0.30849	921.2948	0.62006	1013.7021	0.49379	171842.75	1.0475
007	2019-02-11t0253	1549875307.41	adult	57.9918	6.0016	-165.856	877.0992	-0.37687	473.1594	0.44589	453.6775	0.83773	0.011494	-0.46107	772.6076	-0.061202	819.7851	-0.34862	164659.4688	0.70943	927.5583	-0.0026757	503.1657	1.007	481.5086	1.4057	0.011527	-0.43102	832.4374	0.28643	881.2329	0.063591	174598.5156	1.2515
007	2019-02-11t0653	1549889703.47	adult	61.9907	10.0005	-161.8571	555.7486	-1.1705	312.0769	-1.604	290.98	-1.4508	0.011561	-0.40077	465.6095	-1.5474	500.3548	-1.3435	107978.5938	-1.4553	899.2646	-0.045379	440.1738	0.32389	432.5743	0.8399	0.011561	-0.40039	764.5052	0.033532	871.1775	0.085987	152300.125	0.52974
007	2019-02-11t1044	1549903584.38	adult	65.8465	13.8563	-158.0013	557.0309	-1.1842	360.227	-1.0048	356.9016	-0.53313	0.01173	-0.24638	500.8915	-1.3947	532.2253	-1.2644	122837.3984	-0.90123	627.5733	-0.96003	367.431	-0.52566	370.5008	0.068738	0.011494	-0.46084	573.541	-0.86677	598.3247	-0.96008	127865.9922	-0.3171
007	2019-02-11t1444	1549917983.61	adult	69.8463	17.8561	-154.0015	821.61	-0.54701	438.6214	-0.028825	434.918	0.54444	0.011628	-0.34016	699.4455	-0.43829	798.7182	-0.4455	150885.75	0.14706	1349.4857	1.7336	536.4354	1.7924	418.2948	0.82189	0.011561	-0.40001	1072.3755	1.8218	1185.6259	1.5512	185606.6562	2.0515
007	2019-02-11t1844	1549932384.08	adult	73.8464	21.8562	-150.0014	1127.6946	0.20683	501.8566	0.7575	459.9448	0.88918	0.011869	-0.12022	897.6986	0.53822	1052.4723	0.35378	169125.6875	0.82665	1043.0322	0.69401	419.2734	0.34073	386.6673	0.46991	0.011594	-0.36936	821.3289	0.60094	941.1529	0.61574	144649.3125	0.53679
007	2019-02-11t2244	1549946784.47	adult	77.8465	25.8563	-146.0013	667.0363	-0.9587	446.892	0.10413	447.3325	0.76536	0.011662	-0.31015	586.8645	-1.0137	630.1783	-1.0084	153283.9688	0.26679	794.9174	-0.16786	434.8944	0.69857	417.2218	1.0447	0.011594	-0.36932	719.4081	0.16177	770.66	-0.031262	150038.5625	0.90408
007	2019-02-12t0244	1549961184.28	adult	81.8465	29.8563	-142.0013	562.0983	-1.2318	350.2128	-1.0629	341.1398	-0.62678	0.01173	-0.24797	482.0016	-1.5516	527.9065	-1.3485	119422.5781	-0.96118	942.9923	0.54562	448.8194	1.0459	421.7935	1.2564	0.011561	-0.39983	779.2087	0.65111	876.666	0.58609	155291.5156	1.279
007	2019-02-12t0644	1549975584.51	adult	85.8465	33.8563	-138.0013	1460.3898	1.0459	551.6845	1.5536	483.2175	1.4157	0.011696	-0.27938	1015.6111	1.2191	1215.5206	0.89959	188676.0938	1.7363	1027.7327	1.0434	461.4536	1.3795	414.8173	1.2991	0.011662	-0.30748	870.6902	1.3594	971.1696	1.1911	158278.5938	1.5637
007	2019-02-12t1044	1549989984.32	adult	89.8465	37.8563	-134.0013	540.327	-1.2891	376.6785	-0.61036	374.826	0.0040275	0.011662	-0.31057	485.1457	-1.5333	516.4235	-1.3848	129200.7109	-0.46974	678.4027	-0.36576	410.538	0.80451	404.6498	1.2866	0.01173	-0.24511	615.2468	-0.063998	652.4351	-0.26446	139993.4531	0.93635
007	2019-02-12t1444	1550004385.91	adult	93.8469	41.8567	-130.0009	930.2179	-0.30697	463.7777	0.57934	413.0744	0.62772	0.011527	-0.43337	788.338	0.068605	884.1693	-0.18515	160930.875	0.82502	808.6122	0.32389	424.4394	1.1346	395.6053	1.2762	0.011628	-0.33878	707.2323	0.64347	788.255	0.54817	146007.1562	1.3273
007	2019-02-12t1844	1550018786.92	adult	97.8472	45.857	-126.0006	1081.8142	0.060642	401.8532	-0.16041	315.1003	-0.66241	0.011594	-0.37239	838.3551	0.33927	982.524	0.12457	138639.3594	0.023605	692.7511	-0.12261	308.1415	-0.43967	250.9328	-0.83005	0.011628	-0.33928	588.35	-0.010054	638.2012	-0.14254	106000.6641	-0.29705
007	2019-02-12t2244	1550033184.55	adult	101.8465	49.8563	-122.0012	619.7782	-1.0983	376.675	-0.43567	351.9619	-0.063075	0.011594	-0.37236	565.2187	-1.0913	601.8178	-1.1055	129952.8594	-0.26106	746.9897	0.21604	403.958	1.0512	380.9844	1.2596	0.011561	-0.40124	666.3906	0.60616	727.9899	0.43372	139769.4688	1.2743
007	2019-02-13t0244	1550047584.58	adult	105.8465	53.8563	-118.0012	1144.0315	0.1778	469.6682	0.85605	439.2316	1.2728	0.011527	-0.43346	820.7328	0.25574	980.3103	0.092872	162974.875	1.1109	950.8405	1.2901	435.1554	1.6005	400.9742	1.6603	0.011527	-0.43223	750.8462	1.273	833.9973	1.1087	150998.9375	1.8623
007	2019-02-13t0644	1550061984.75	adult	109.8466	57.8564	-114.0012	1241.7007	0.40253	408.5375	0.097699	343.847	-0.031218	0.011494	-0.46391	845.9648	0.39714	1064.0161	0.35199	142171.0469	0.33851	705.168	0.15074	369.0302	0.69925	345.4652	0.86168	0.011628	-0.34102	606.3073	0.37491	668.2496	0.25686	126946.3984	0.87446
007	2019-02-13t1044	1550076385.81	adult	113.8469	61.8567	-110.0009	972.4078	-0.26162	434.1788	0.5019	405.3602	0.94994	0.011527	-0.43397	748.0574	-0.10108	876.7942	-0.2426	150660.0469	0.74033	740.7883	0.389	365.1881	0.71295	332.2351	0.71759	0.011594	-0.37234	620.5132	0.54582	685.5006	0.41909	125989.8906	0.90449
007	2019-02-13t1450	1550091129.31	adult	117.9423	65.9521	-105.9055	1757.5564	1.6342	436.978	0.60108	355.2113	0.29054	0.011461	-0.49458	946.6464	0.94734	1466.953	1.628	152505.3125	0.87624	824.5552	0.86902	374.0089	0.91618	330.4146	0.75235	0.011662	-0.31114	668.4187	0.94776	776.6561	1.0025	128285.0547	1.0797
007	2019-02-13t1850	1550105534.6	adult	121.9438	69.9536	-101.904	820.2234	-0.6407	346.5865	-0.56247	308.1409	-0.33682	0.011765	-0.21798	690.2297	-0.36289	796.1109	-0.49572	117839.4141	-0.46677	945.8569	1.5381	381.9026	1.1046	354.2877	1.2129	0.011561	-0.40383	700.2657	1.2351	844.1371	1.449	132138.2812	1.3261
007	2019-02-13t2250	1550119933.72	adult	125.9435	73.9533	-97.9043	816.9723	-0.65475	390.7808	0.094614	357.0712	0.4815	0.011494	-0.46515	657.4632	-0.50937	763.6101	-0.59804	135991.7188	0.32653	841.8734	1.0527	320.4167	0.20805	281.9252	0.053429	0.011561	-0.40417	599.138	0.58412	725.1758	0.81191	110864.1875	0.39801
007	2019-02-14t0250	1550134335.59	adult	129.9441	77.9538	-93.9037	1496.7728	0.97187	439.1756	0.80935	364.1378	0.67322	0.011628	-0.34356	893.8905	0.71811	1327.555	1.1908	151076.3906	0.99719	758.6598	0.66892	366.6961	0.99729	324.0728	0.82999	0.011561	-0.40447	619.7083	0.78888	706.2667	0.75311	126876.8594	1.216
007	2019-02-14t0650	1550148732.7	adult	133.9433	81.953	-89.9045	1380.8777	0.69133	409.9664	0.47178	344.991	0.45564	0.011561	-0.40545	872.7354	0.63469	1212.2184	0.83476	141848.375	0.68336	575.9944	-0.24243	307.3433	0.11034	287.1369	0.24771	0.011628	-0.34339	478.9204	-0.16623	536.389	-0.20621	105726.0938	0.26884
007	2019-02-14t1050	1550163137.64	adult	137.9446	85.9544	-85.9032	741.2106	-0.86551	328.2616	-0.59516	306.5231	-0.086485	0.011696	-0.28262	516.3488	-1.1682	645.0177	-0.98274	112265.4688	-0.47501	753.0165	0.73544	353.4214	0.92291	322.7829	0.94534	0.011594	-0.3745	592.8767	0.71857	655.3128	0.55602	121930.375	1.1247
007	2019-02-14t1450	1550177548.16	adult	141.9475	89.9573	-81.9002	1160.8521	0.1753	331.4597	-0.50371	250.9516	-0.92718	0.011527	-0.43679	797.9745	0.31609	1007.6079	0.20913	115016.5312	-0.31305	737.0358	0.70678	345.8596	0.86945	311.2179	0.80368	0.011527	-0.43558	594.7534	0.80017	696.6818	0.87039	120013.2891	1.1055
007	2019-02-14t1850	1550191947.19	adult	145.9473	93.9571	-77.9005	1501.9308	1.0562	453.0649	1.2431	363.485	0.95457	0.011976	-0.027482	881.0222	0.79022	1157.4907	0.7318	151323.6719	1.2559	567.5743	-0.16357	284.4582	-0.098128	258.5684	-0.11115	0.011527	-0.43547	456.8406	-0.17006	508.2056	-0.24119	98706.9844	0.10053
007	2019-02-14t2250	1550206340.18	adult	149.9453	97.9551	-73.9025	1587.7878	1.3151	320.6193	-0.56153	259.9908	-0.68723	0.012048	0.038457	657.0305	-0.3526	1144.0221	0.72073	106445.5938	-0.57741	765.9892	1.0022	355.7751	1.1852	295.8736	0.63971	0.012048	0.040208	655.0991	1.4171	712.3513	1.1214	118117.3281	1.1618
007	2019-02-15t0250	1550220738.92	adult	153.945	101.9548	-69.9028	2139.4453	2.8017	406.712	0.70371	304.7121	0.090136	0.012048	0.038858	878.4676	0.87134	1461.9207	1.8454	135028.3906	0.68283	680.0244	0.59142	339.1651	0.96836	303.5848	0.84026	0.012048	0.04075	554.6045	0.71986	615.3228	0.57445	112602.8125	0.94617
007	2019-02-15t0650	1550235138.27	adult	157.9448	105.9546	-65.903	1537.6963	1.2833	410.6418	0.80572	333.5828	0.59908	0.012048	0.039954	831.0548	0.66565	1166.0079	0.87906	136333.0938	0.78454	618.7056	0.30487	305.5386	0.43613	269.0917	0.21856	0.012048	0.041707	525.4656	0.56093	596.337	0.52214	101438.8281	0.41569
007	2019-02-15t1044	1550249189.4	adult	161.8479	109.8577	-61.9999	797.1232	-0.65626	328.0249	-0.35036	276.5259	-0.32765	0.012048	0.040667	654.2034	-0.26225	769.7865	-0.46665	108904.2656	-0.36863	692.8002	0.80582	354.737	1.3644	321.4987	1.2786	0.012048	0.042518	584.9453	1.1073	631.5807	0.82623	117772.6953	1.3416
007	2019-02-15t1444	1550263588.92	adult	165.8478	113.8575	-58	704.2797	-0.89112	345.072	-0.071652	297.2343	0.045835	0.012048	0.041438	604.7934	-0.50688	666.0427	-0.81107	114563.9062	-0.090987	474.6008	-0.44894	282.3868	0.11751	273.8025	0.38274	0.012048	0.043217	410.5599	-0.26109	439.0454	-0.43501	93752.4062	0.09749
007	2019-02-15t1844	1550277988.93	adult	169.8478	117.8575	-54	834.287	-0.51578	376.8882	0.42935	342.7643	0.84713	0.012048	0.042311	711.7557	0.12166	800.9976	-0.3065	125126.8906	0.40871	603.0895	0.38725	296.103	0.41236	257.453	0.092364	0.012048	0.044016	497.3765	0.51328	567.7306	0.51396	98306.2031	0.3914
007	2019-02-15t2244	1550292388.35	adult	173.8476	121.8574	-50.0002	773.2646	-0.66836	385.8466	0.59284	355.5003	1.0965	0.012048	0.043541	653.8954	-0.17816	729.3069	-0.54336	128101.0859	0.57127	501.3896	-0.19121	311.7703	0.74367	299.671	0.97607	0.012048	0.045064	456.1428	0.21733	485.7122	-0.01239	103507.75	0.72121
007	2019-02-16t0244	1550306788.96	adult	177.8478	125.8576	-46	550.5073	-1.2844	322.4996	-0.33431	295.5639	0.080591	0.012048	0.044725	483.4458	-1.1245	525.9341	-1.2697	107069.8672	-0.35496	493.3089	-0.1929	283.1602	0.26172	279.3048	0.60422	0.012048	0.046156	408.4019	-0.13679	458.8821	-0.15263	94009.1875	0.23983
007	2019-02-16t0644	1550321188.59	adult	181.8477	129.8575	-42.0001	1031.0975	0.10526	367.5788	0.37479	298.6947	0.15848	0.012048	0.045792	705.2572	0.16514	943.2009	0.28993	122036.1641	0.35237	479.475	-0.23866	287.8477	0.39186	280.6309	0.67099	0.012048	0.047217	407.2196	-0.10335	436.4515	-0.27215	95565.4219	0.36885
007	2019-02-16t1044	1550335588.68	adult	185.8477	133.8575	-38.0001	1877.9657	2.5941	387.5754	0.71285	288.2668	-0.0052332	0.012048	0.046808	928.5912	1.4801	1600.5119	2.7776	128675.0391	0.68926	581.8325	0.4734	283.2398	0.34914	258.9988	0.25876	0.012048	0.048241	433.1379	0.17126	513.7362	0.34511	94035.625	0.32559
007	2019-02-16t1444	1550349988.32	adult	189.8476	137.8574	-34.0002	1012.2838	0.10226	354.5793	0.2308	304.8833	0.31788	0.012048	0.047487	659.7111	-0.047318	864.2615	0.048045	117720.3359	0.20738	452.9426	-0.33042	260.1829	-0.055402	232.645	-0.26864	0.012048	0.04902	390.9395	-0.16178	428.4909	-0.24928	86380.7188	-0.078147
007	2019-02-16t1844	1550364388.65	adult	193.8477	141.8575	-30.0001	1316.7386	1.0314	371.4151	0.52277	312.7243	0.48722	0.012048	0.048164	772.0185	0.62838	1123.7013	1.0581	123309.8047	0.49816	594.4839	0.65876	289.7059	0.55244	274.2094	0.64869	0.012048	0.049865	434.1104	0.26627	469.929	0.10234	96182.3516	0.527
007	2019-02-16t2244	1550378789.05	adult	197.8478	145.8576	-26	753.3135	-0.64194	332.8958	-0.066876	288.3083	0.058086	0.012048	0.049079	617.9786	-0.25438	717.8116	-0.47786	110521.3906	-0.091046	491.7292	0.0018612	274.5193	0.28739	269.0683	0.56836	0.012048	0.050974	396.5642	-0.039787	436.6154	-0.11907	91140.4062	0.26209
007	2019-02-17t0244	1550393188.91	adult	201.8478	149.8575	-22	1254.8829	0.90698	365.791	0.48687	304.1345	0.37531	0.012048	0.050383	749.1523	0.54234	1135.5451	1.1674	121442.6016	0.46062	385.6975	-0.70325	246.1433	-0.25485	246.4716	0.092903	0.012048	0.052336	317.4196	-0.75011	339.9444	-0.85222	81719.5625	-0.27933
007	2019-02-17t0644	1550407588.57	adult	205.8477	153.8574	-18.0001	994.705	0.12248	325.6886	-0.15168	289.9076	0.12521	0.012048	0.051837	617.2115	-0.23016	861.4199	0.11084	108128.625	-0.17779	364.2699	-0.83609	235.5627	-0.45397	232.4754	-0.20791	0.012048	0.05401	312.1495	-0.78159	343.9628	-0.80194	78206.8047	-0.47908
007	2019-02-17t1044	1550421989.02	adult	209.8478	157.8576	-14	853.0659	-0.31548	333.8832	-0.00043963	292.2705	0.18995	0.012048	0.053408	599.9878	-0.32446	766.869	-0.25707	110849.2344	-0.028096	344.0575	-0.96781	234.4864	-0.4603	234.0834	-0.15526	0.012048	0.055599	301.1268	-0.87204	319.8183	-0.98475	77849.4922	-0.4867
007	2019-02-17t1444	1550436389.22	adult	213.8478	161.8576	-10	813.9161	-0.43888	343.7188	0.18433	293.6583	0.23766	0.012048	0.054804	615.5477	-0.21973	710.0107	-0.48422	114114.6406	0.15516	324.6462	-1.1016	223.8197	-0.67507	220.9208	-0.4552	0.012048	0.05696	278.37	-1.087	298.6092	-1.1527	74308.125	-0.70205
007	2019-02-17t1844	1550450789.28	adult	217.8479	165.8576	-5.9999
007	2019-02-17t2244	1550465189.2	adult	221.8478	169.8576	-2
007	2019-02-18t0244	1550479588.88	dead	225.8477	173.8575	2
011	2019-02-08t1454	1549659397.26	egg	-1.9882	-53.9786	-269.8312
011	2019-02-08t1852	1549673712.16	larva	1.9882	-50.0022	-265.8549
011	2019-02-08t2252	1549688112.48	larva	5.9883	-46.0021	-261.8548
011	2019-02-09t0252	1549702515.02	larva	9.989	-42.0014	-257.8541
011	2019-02-09t0652	1549716914.95	larva	13.989	-38.0014	-253.8541
011	2019-02-09t1052	1549731313.75	larva	17.9886	-34.0018	-249.8544
011	2019-02-09t1452	1549745715.54	larva	21.9891	-30.0013	-245.8539
011	2019-02-09t1852	1549760114.32	larva	25.9888	-26.0016	-241.8543
011	2019-02-09t2253	1549774522.13	larva	29.991	-21.9995	-237.8521
011	2019-02-10t0253	1549788922.53	larva	33.9911	-17.9993	-233.852
011	2019-02-10t0653	1549803321.17	larva	37.9907	-13.9997	-229.8523
011	2019-02-10t1052	1549817718.88	larva	41.99	-10.0004	-225.853
011	2019-02-10t1453	1549832121.48	larva	45.9908	-5.9996	-221.8523	666.7632	-0.8415	391.21	-0.53987	385.9308	-0.064995	0.012048	0.045835	589.1322	-0.89604	651.466	-0.81715	129881.7266	-0.5615	868.4917	-0.32049	398.9926	-0.4477	344.5197	-0.58083	0.012048	0.043859	750.4399	-0.26867	806.3975	-0.34886	132465.5625	-0.46453
011	2019-02-10t1852	1549846518.2	larva	49.9899	-2.0005	-217.8532	870.0649	-0.3737	464.9262	0.38094	431.1904	0.55798	0.012048	0.045421	749.226	-0.15925	808.1637	-0.36466	154355.5	0.35639	1102.3829	0.45191	414.6552	-0.21248	331.6389	-0.69884	0.012048	0.044042	922.7465	0.54652	1025.8333	0.47123	137665.5156	-0.23174
011	2019-02-10t2253	1549860922.13	adult	53.991	2.0005	-213.8521	680.2958	-0.83803	370.67	-0.84008	350.1368	-0.60963	0.012048	0.045012	592.3031	-0.90931	632.3322	-0.90456	123062.4219	-0.86029	1320.1677	1.2196	527.2474	1.1935	485.5109	1.3654	0.012048	0.044229	1099.1752	1.4364	1291.9377	1.5164	175046.125	1.1613
011	2019-02-11t0253	1549875326.08	adult	57.992	6.0016	-209.851	1446.0802	0.99796	509.3726	0.90488	431.7746	0.52974	0.012048	0.044625	897.6276	0.53624	1131.0524	0.60083	169111.6875	0.8788	1488.834	1.8729	534.9272	1.3952	471.9094	1.2778	0.012048	0.04443	1093.6184	1.5256	1275.2566	1.559	177595.8438	1.3608
011	2019-02-11t0653	1549889721.95	adult	61.9909	10.0005	-205.8521	685.6117	-0.85404	410.4834	-0.36129	404.1477	0.1312	0.012048	0.044257	598.9103	-0.90453	656.9662	-0.86052	136280.4844	-0.38272	998.4255	0.29678	407.3984	-0.087663	384.1079	0.18193	0.012048	0.044646	787.92	0.14859	927.2016	0.30597	135256.2656	-0.10912
011	2019-02-11t1044	1549903602.96	adult	65.8467	13.8563	-201.9963	2259.8582	2.998	551.3655	1.4011	447.822	0.73107	0.012048	0.043901	1146.9056	1.7487	1731.5168	2.4725	183053.3594	1.3733	932.9565	0.12879	442.1842	0.43913	402.612	0.51296	0.012048	0.044857	791.7282	0.24485	866.6317	0.13098	146805.1562	0.41259
011	2019-02-11t1444	1549918001.92	adult	69.8464	17.856	-197.9966	1894.9839	2.1112	554.4803	1.425	468.637	1.0108	0.012048	0.043495	1083.3644	1.4477	1494.5754	1.7469	184087.4844	1.3971	1137.3723	0.94982	450.5904	0.65137	409.0878	0.69197	0.012048	0.045038	870.9704	0.75365	1034.011	0.91028	149596.0156	0.62259
011	2019-02-11t1844	1549932402.58	adult	73.8466	21.8562	-193.9964	1354.7472	0.77516	448.336	0.0882	379.3352	-0.21939	0.012048	0.042955	866.8456	0.38492	1104.1486	0.51882	148847.5625	0.065759	637.1266	-0.86286	357.7367	-0.49962	340.4166	-0.19443	0.012048	0.045096	558.1512	-0.85381	606.9977	-0.85486	118768.5938	-0.51856
011	2019-02-11t2244	1549946802.89	adult	77.8467	25.8563	-189.9963	976.9863	-0.17705	451.1575	0.1576	406.5437	0.20484	0.012048	0.042542	834.1546	0.23338	925.7112	-0.053685	149784.2969	0.13518	574.0212	-1.0461	329.534	-0.75933	329.2223	-0.23293	0.012048	0.045139	507.1849	-1.05	550.4687	-1.0352	109405.2734	-0.77634
011	2019-02-12t0244	1549961202.96	adult	81.8467	29.8563	-185.9963	759.8326	-0.73059	372.1279	-0.78648	320.911	-0.90538	0.012048	0.042292	662.1065	-0.6287	702.5284	-0.77944	123546.4531	-0.80511	653.1029	-0.65184	338.1064	-0.50095	319.4496	-0.24292	0.012048	0.045221	537.9603	-0.76879	622.7559	-0.61348	112251.3125	-0.51996
011	2019-02-12t0644	1549975603.4	adult	85.8469	33.8565	-181.9962	1041.9341	-0.016265	445.4404	0.20205	383.8453	0.041491	0.012048	0.042189	854.6689	0.38274	968.5692	0.091524	147886.2031	0.17965	638.7424	-0.62825	307.9764	-0.78602	293.3632	-0.49727	0.012048	0.045265	505.5751	-0.85363	578.0047	-0.73429	102248.1562	-0.80324
011	2019-02-12t1044	1549990003.22	adult	89.8468	37.8564	-177.9962	1825.2725	1.965	426.2222	0.02529	301.9995	-1.0076	0.012048	0.042118	1022.003	1.2808	1601.2176	2.1604	141505.7812	0.0036636	642.5255	-0.52568	307.8775	-0.65898	282.722	-0.5364	0.012048	0.045185	553.9404	-0.44604	596.3181	-0.54885	102215.3438	-0.67684
011	2019-02-12t1444	1550004390.7	adult	93.8433	41.8529	-173.9997	1248.7671	0.49521	452.0991	0.4281	397.9252	0.41589	0.012048	0.042027	850.2644	0.39424	1125.1073	0.59795	150096.9062	0.40457	640.9785	-0.44731	259.7021	-1.2373	221.1052	-1.3643	0.012048	0.044903	444.3066	-1.0371	527.7084	-0.81385	86221.0781	-1.2518
011	2019-02-12t1844	1550018791.58	adult	97.8436	45.8532	-169.9995	1474.4458	1.04	447.6293	0.43797	390.3698	0.39977	0.012048	0.042006	792.6772	0.099106	1132.7753	0.60877	148612.9219	0.41426	812.2904	0.44055	367.0927	0.41677	325.6156	0.31467	0.012048	0.044392	663.8012	0.48279	750.2013	0.4577	121874.7578	0.39403
011	2019-02-12t2244	1550033189.21	adult	101.8429	49.8525	-166.0001	895.1849	-0.4182	403.0397	-0.087424	359.5246	0.044842	0.012048	0.04204	747.8484	-0.13182	836.6723	-0.35464	133809.1875	-0.10848	574.8766	-0.61157	289.4617	-0.62711	274.5767	-0.3925	0.012048	0.043782	457.0966	-0.7879	523.4736	-0.68563	96101.2812	-0.64415
011	2019-02-13t0244	1550047589.21	adult	105.8429	53.8525	-162.0001	879.9549	-0.46927	377.9756	-0.36665	322.4916	-0.41348	0.012048	0.041933	743.2144	-0.15091	829.3561	-0.38699	125487.9141	-0.38609	644.5861	-0.21116	298.0376	-0.42747	271.3458	-0.37756	0.012048	0.043189	513.3205	-0.33491	591.8239	-0.2401	98948.4922	-0.44513
011	2019-02-13t0644	1550061989.59	adult	109.843	57.8526	-158	1378.4785	0.73602	401.7008	0.0057778	308.9748	-0.54045	0.012048	0.041714	845.1305	0.39276	1174.9586	0.7037	133364.6719	-0.015753	465.4064	-1.0456	247.3766	-1.1176	219.8802	-1.1385	0.012048	0.042618	405.0167	-1.0052	439.9756	-1.0331	82129.0469	-1.1314
011	2019-02-13t1044	1550076390.6	adult	113.8433	61.8529	-153.9997	856.16	-0.54417	305.041	-1.2425	235.4088	-1.5558	0.012048	0.041416	685.5722	-0.42742	780.4234	-0.54808	101273.625	-1.2554	487.7725	-0.89083	276.9663	-0.61905	267.9506	-0.32094	0.012048	0.042056	426.5437	-0.79698	473.2757	-0.79368	91952.8203	-0.6349
011	2019-02-13t1450	1550091134.04	adult	117.9387	65.9483	-149.9043	819.2907	-0.63843	346.5876	-0.6223	286.1846	-0.73673	0.012048	0.041086	675.1817	-0.46185	750.7328	-0.64098	115067.0938	-0.63886	589.2116	-0.33093	290.3388	-0.36249	252.5607	-0.52545	0.012048	0.041541	487.7462	-0.31247	539.4214	-0.36418	96392.4688	-0.37941
011	2019-02-13t1850	1550105539.38	adult	121.9402	69.9498	-145.9028	621.7651	-1.1196	356.3121	-0.4309	335.0446	0.067754	0.012048	0.040767	554.0656	-1.0642	592.7654	-1.1392	118295.6328	-0.44838	608.9356	-0.18683	317.2891	0.10489	296.0116	0.24039	0.012048	0.041134	511.0028	-0.093508	584.6877	-0.054647	105339.9688	0.085198
011	2019-02-13t2250	1550119938.45	adult	125.9399	73.9495	-141.9031	1374.5007	0.6864	356.8208	-0.36532	258.1109	-1.0273	0.012048	0.040441	828.3095	0.36471	1149.3761	0.62258	118464.5078	-0.3829	422.045	-1.107	267.025	-0.62822	261.8924	-0.2864	0.012048	0.040784	374.7564	-1.0025	396.2566	-1.1074	88652.3125	-0.643
011	2019-02-14t0250	1550134340.44	adult	129.9405	77.9501	-137.9026	1056.7615	-0.08692	327.7115	-0.70542	237.5952	-1.2882	0.012048	0.040039	760.0499	0.035062	931.4145	-0.066886	108800.2188	-0.72009	448.6529	-0.93793	236.4788	-1.0689	210.909	-1.1226	0.012048	0.040485	375.7203	-0.95197	414.4433	-0.96559	78510.9609	-1.0809
011	2019-02-14t0650	1550148737.39	adult	133.9396	81.9492	-133.9034	867.3441	-0.55125	349.3307	-0.35754	313.4036	-0.042854	0.012048	0.039482	663.2998	-0.43637	765.8472	-0.59324	115977.8125	-0.37457	364.7803	-1.3491	239.7586	-0.97789	233.9541	-0.68703	0.012048	0.04021	319.5438	-1.3162	345.5011	-1.344	79599.8438	-0.99072
011	2019-02-14t1050	1550163142.42	adult	137.941	85.9506	-129.902	722.0474	-0.91248	327.8963	-0.60024	301.0904	-0.17353	0.012048	0.038899	558.6187	-0.95049	628.7513	-1.0354	108861.5781	-0.61536	909.5491	1.5677	309.3434	0.20111	268.0809	-0.035692	0.012048	0.03986	565.8281	0.52052	786.4647	1.3497	102702	0.18149
011	2019-02-14t1450	1550177553.03	adult	141.944	89.9536	-125.8991	1903.6329	2.0256	407.8849	0.55613	298.9832	-0.15134	0.012048	0.038531	1088.6547	1.8275	1579.4349	2.0891	135417.7812	0.53385	669.5179	0.34171	296.3088	0.044109	279.0696	0.21596	0.012048	0.039768	482.649	-0.033516	610.8262	0.34176	98374.5156	0.025398
011	2019-02-14t1850	1550191951.96	adult	145.9437	93.9533	-121.8994	1719.0938	1.6057	417.3736	0.74461	290.9343	-0.22739	0.012048	0.03836	1085.9973	1.8667	1439.0363	1.671	138568.0312	0.7221	702.6398	0.57942	300.0223	0.1655	269.1681	0.086056	0.012048	0.039877	529.5455	0.37982	625.0546	0.49179	99607.3984	0.14621
011	2019-02-14t2250	1550206345.03	adult	149.9418	97.9514	-117.9013	1109.2347	0.084867	416.3372	0.78603	340.6841	0.63715	0.012048	0.038456	874.646	0.80264	1039.3745	0.36692	138223.9688	0.76418	666.632	0.44457	298.8553	0.20557	273.6754	0.2201	0.012048	0.040208	485.9593	0.11366	560.9977	0.15166	99219.9688	0.1861
011	2019-02-15t0250	1550220743.8	adult	153.9414	101.951	-113.9016	629.4578	-1.1404	313.1086	-0.6269	291.9063	-0.12187	0.012048	0.038857	471.1177	-1.3155	514.2926	-1.3974	103952.0625	-0.64303	983.2946	2.3331	338.3588	0.95423	296.3895	0.70238	0.012048	0.040749	658.4409	1.5363	841.4092	2.0567	112335.125	0.93209
011	2019-02-15t0650	1550235143.12	adult	157.9412	105.9508	-109.9018	1109.5283	0.15089	388.47	0.48675	320.418	0.37921	0.012048	0.039954	791.5106	0.45072	1005.2017	0.32294	128972.0469	0.46651	724.3646	0.92566	288.7656	0.13965	249.3301	-0.16412	0.012048	0.041706	509.2933	0.43126	626.1121	0.72158	95870.1875	0.12007
011	2019-02-15t1044	1550249194.24	adult	161.8443	109.8539	-105.9987	1979.9404	2.5175	469.2012	1.7045	351.0063	0.92846	0.012048	0.040666	1078.2503	2.0694	1730.9289	2.8962	155774.8125	1.6814	644.7224	0.51899	267.3701	-0.19656	235.6005	-0.40179	0.012048	0.042517	450.8556	0.016689	610.9075	0.68551	88766.8906	-0.21556
011	2019-02-15t1444	1550263593.92	adult	165.8442	113.8538	-101.9988	890.8627	-0.38207	405.9398	0.82501	357.1857	1.0662	0.012048	0.041437	705.0913	0.051675	818.902	-0.2687	134772.0312	0.80395	563.5369	0.089604	285.3876	0.17169	257.8427	0.067112	0.012048	0.043216	433.8846	-0.06868	482.5111	-0.13489	94748.6719	0.15156
011	2019-02-15t1844	1550277993.83	adult	169.8442	117.8538	-97.9988	828.2278	-0.53262	375.6007	0.41016	317.0761	0.40668	0.012048	0.04231	708.1221	0.10115	785.0522	-0.36395	124699.4297	0.38955	455.0945	-0.52125	278.6902	0.094384	277.5923	0.49479	0.012048	0.044015	387.2877	-0.4064	427.6833	-0.46585	92525.1484	0.074064
011	2019-02-15t2244	1550292393.19	adult	173.844	121.8536	-93.999	772.8654	-0.66949	371.7775	0.38194	346.0329	0.93276	0.012048	0.04354	646.8176	-0.21828	694.902	-0.66855	123430.1328	0.36073	487.5407	-0.27705	303.2476	0.58683	300.7469	0.99773	0.012048	0.045063	425.9318	-0.037368	458.7181	-0.20308	100678.2031	0.56475
011	2019-02-16t0244	1550306793.84	adult	177.8442	125.8538	-89.9988	1081.2915	0.22591	437.5678	1.4063	385.8232	1.6551	0.012048	0.044724	794.7554	0.65264	1032.0701	0.59206	145272.5	1.3829	595.7339	0.45114	281.1978	0.22523	247.6429	-0.041038	0.012048	0.046154	484.8182	0.51546	573.0556	0.66498	93357.6875	0.20344
011	2019-02-16t0644	1550321193.47	adult	181.8441	129.8537	-85.9989	909.712	-0.24332	343.9608	0.014142	293.421	0.065362	0.012048	0.045792	714.6022	0.21864	854.3266	-0.039299	114194.9844	-0.0076974	390.4695	-0.80802	252.4332	-0.27293	255.0094	0.14246	0.012048	0.047216	345.7667	-0.63556	367.418	-0.7746	83807.8281	-0.29386
011	2019-02-16t1044	1550335593.6	adult	185.8441	133.8537	-81.9989
011	2019-02-16t1444	1550349993.16	adult	189.844	137.8536	-77.999	920.3065	-0.16832	349.0743	0.14487	292.0237	0.085221	0.012048	0.047487	704.237	0.21057	846.2645	-0.019857	115892.6641	0.12162	450.9944	-0.34337	251.3889	-0.22492	237.3763	-0.16819	0.012048	0.049019	371.542	-0.33522	408.8181	-0.3975	83461.125	-0.24708
011	2019-02-16t1844	1550364393.59	adult	193.8441	141.8537	-73.9989	1243.9366	0.81421	364.572	0.41457	310.1983	0.44084	0.012048	0.048164	708.5708	0.25802	1033.8394	0.71534	121037.8906	0.39018	675.3433	1.2047	282.1718	0.40495	259.2141	0.32472	0.012048	0.049864	470.3061	0.59521	599.2122	1.0927	93681.0234	0.38002
011	2019-02-16t2244	1550378793.95	adult	197.8442	145.8538	-69.9988	965.7764	0.0015813	345.3249	0.13248	306.2348	0.39195	0.012048	0.049078	644.3721	-0.098833	833.6483	-0.030527	114647.8594	0.1079	596.7113	0.7239	282.4108	0.4445	241.7919	-0.031945	0.012048	0.050973	484.2212	0.77161	548.6495	0.75474	93760.3906	0.41867
011	2019-02-17t0244	1550393193.83	adult	201.8442	149.8538	-65.9988	1012.9416	0.16227	332.7442	-0.052004	249.6275	-0.65631	0.012048	0.050381	741.4846	0.49661	892.4992	0.21577	110471.0625	-0.077191	495.5986	0.067606	260.3647	0.033579	238.0352	-0.096439	0.012048	0.052335	400.4335	0.033648	474.5236	0.21802	86441.0703	0.0081479
011	2019-02-17t0644	1550407593.5	adult	205.8441	153.8537	-61.9989	1437.5468	1.5081	335.1698	0.0055897	244.2178	-0.75475	0.012048	0.051836	805.6579	0.90618	1195.8368	1.4387	111276.3672	-0.02082	369.0388	-0.80189	228.2583	-0.60545	222.3384	-0.44064	0.012048	0.054009	302.2062	-0.87769	329.0731	-0.92308	75781.7578	-0.63006
011	2019-02-17t1044	1550421993.96	adult	209.8442	157.8538	-57.9988	1190.9709	0.76111	359.5609	0.4339	301.2542	0.36637	0.012048	0.053407	714.9602	0.37789	996.8462	0.67048	119374.2188	0.40548	627.3724	1.1171	237.9872	-0.38594	220.4096	-0.47703	0.012048	0.055598	383.227	-0.058154	465.1971	0.22781	79011.7422	-0.41258
011	2019-02-17t1444	1550436394.17	adult	213.8443	161.8539	-53.9987	1027.4003	0.25447	295.2271	-0.65301	240.22	-0.83431	0.012048	0.054803	617.9244	-0.20502	861.8591	0.13829	98015.3906	-0.6809	484.5803	0.10812	208.5339	-1.0084	195.9164	-1.0592	0.012048	0.056959	313.906	-0.7249	396.5581	-0.31326	69233.25	-1.0343
011	2019-02-17t1844	1550450794.41	adult	217.8444	165.854	-49.9987	545.2045	-1.3292	249.3709	-1.4615	206.8009	-1.5228	0.012048	0.056012	483.3826	-1.0399	525.1365	-1.2541	82791.1484	-1.4897	318.8641	-1.1378	199.9312	-1.1973	197.6484	-1.022	0.012048	0.058116	279.7047	-1.062	312.4465	-1.0218	66377.1406	-1.2237
011	2019-02-17t2244	1550465194.21	adult	221.8443	169.8539	-45.9987	914.0173	-0.10027	274.6033	-1.0243	208.2299	-1.5128	0.012048	0.057086	605.6648	-0.26435	825.8797	0.008684	91168.2969	-1.0545	287.5493	-1.3828	201.2053	-1.1696	202.6237	-0.89981	0.012048	0.05914	247.2018	-1.4024	264.9734	-1.4416	66800.1719	-1.1974
011	2019-02-18t0244	1550479594.04	adult	225.8443	173.8539	-41.9988	1029.3481	0.30565	273.5232	-1.0532	221.1715	-1.2552	0.012048	0.058078	601.4374	-0.28341	886.1954	0.27819	90809.6875	-1.0849	374.2254	-0.66463	217.0389	-0.79472	214.5597	-0.58684	0.012048	0.06009	298.347	-0.83069	339.8663	-0.73948	72056.9219	-0.82508
011	2019-02-18t0644	1550493994.04	adult	229.8443	177.8539	-37.9988
011	2019-02-18t1044	1550508390.21	adult	233.8432	181.8528	-33.9998
011	2019-02-18t1444	1550522792.09	adult	237.8437	185.8533	-29.9993
011	2019-02-18t1844	1550537189.29	adult	241.8429	189.8525	-26.0001
011	2019-02-18t2244	1550551589.84	adult	245.8431	193.8527	-21.9999
011	2019-02-19t0244	1550565988.98	adult	249.8429	197.8524	-18.0002
011	2019-02-19t0644	1550580389.35	adult	253.843	201.8526	-14.0001
011	2019-02-19t1044	1550594789.94	adult	257.8431	205.8527	-9.9999
011	2019-02-19t1444	1550609191.51	adult	261.8436	209.8532	-5.9995
011	2019-02-19t1844	1550623589.45	adult	265.843	213.8526	-2
011	2019-02-19t2244	1550637989.81	dead	269.8431	217.8527	2
013	2019-02-08t1454	1549659405.97	egg	-1.9882	-57.9798	-173.8326
013	2019-02-08t1852	1549673721.01	larva	1.9882	-54.0034	-169.8562
013	2019-02-08t2252	1549688121.38	larva	5.9883	-50.0033	-165.8561
013	2019-02-09t0252	1549702523.85	larva	9.989	-46.0026	-161.8554
013	2019-02-09t0652	1549716923.76	larva	13.989	-42.0027	-157.8554
013	2019-02-09t1052	1549731322.65	larva	17.9887	-38.003	-153.8557
013	2019-02-09t1452	1549745724.75	larva	21.9892	-34.0024	-149.8551
013	2019-02-09t1852	1549760123.19	larva	25.9888	-30.0028	-145.8556
013	2019-02-09t2253	1549774531.14	larva	29.991	-26.0006	-141.8534
013	2019-02-10t0253	1549788931.7	larva	33.9912	-22.0005	-137.8532
013	2019-02-10t0653	1549803330.45	larva	37.9908	-18.0008	-133.8536
013	2019-02-10t1052	1549817727.99	larva	41.9901	-14.0015	-129.8542
013	2019-02-10t1453	1549832130.5	larva	45.9908	-10.0008	-125.8535	1183.7306	0.37314	446.0363	0.16448	356.9347	-0.48115	0.012048	0.045835	966.8225	0.86106	1147.621	0.64593	148084.0469	0.14047	377.1461	-1.8269	262.664	-1.9899	265.2001	-1.582	0.012048	0.043859	336.7859	-2.0524	352.8304	-1.9195	87204.4375	-1.9931
013	2019-02-10t1852	1549846527.35	larva	49.99	-6.0017	-121.8544	1702.9668	1.6017	473.5542	0.49124	369.0723	-0.3271	0.012048	0.045421	1116.0316	1.5618	1521.7852	1.7631	157220	0.46631	1017.8934	0.18574	475.8544	0.4977	424.4154	0.49342	0.012048	0.044042	860.0525	0.26778	991.3461	0.34828	157983.6719	0.4721
013	2019-02-10t2253	1549860931.32	larva	53.9911	-2.0006	-117.8533	505.9806	-1.2554	378.0816	-0.74576	383.5866	-0.13629	0.012048	0.045012	467.7428	-1.4991	493.8997	-1.3221	125523.0938	-0.76629	934.838	-0.029555	469.8786	0.51058	431.1843	0.65472	0.012048	0.044229	828.8687	0.19589	885.6103	0.023005	155999.6875	0.4845
013	2019-02-11t0253	1549875335.45	adult	57.9922	2.0006	-113.8522	779.3641	-0.61303	453.5568	0.19744	444.1034	0.7031	0.012048	0.044625	704.2784	-0.38773	756.1975	-0.54258	150580.8438	0.17384	853.4492	-0.25031	465.8526	0.55108	449.6669	0.98147	0.012048	0.04443	763.3204	-0.041468	792.2149	-0.27425	154663.0781	0.52428
013	2019-02-11t0653	1549889731.16	adult	61.991	5.9994	-109.8534	1021.5845	-0.035302	550.2363	1.4035	510.4552	1.6173	0.012048	0.044257	905.1731	0.57258	961.1416	0.077513	182678.4375	1.3757	1251.2291	1.1691	615.2365	2.5221	547.6698	2.4024	0.012048	0.044646	1152.7283	1.9412	1223.8027	1.4706	204258.5	2.4774
013	2019-02-11t1044	1549903612.15	adult	65.8469	9.8552	-105.9975	699.4031	-0.83454	321.4334	-1.4932	287.7631	-1.4945	0.012048	0.043901	549.0846	-1.1602	614.5535	-1.0079	106715.8828	-1.5102	637.4728	-0.92473	418.9595	0.13939	425.0051	0.82274	0.012048	0.044857	565.5747	-0.90736	624.8846	-0.85207	139094.5469	0.11552
013	2019-02-11t1444	1549918011.12	adult	69.8466	13.8549	-101.9978	1072.7241	0.074866	459.8336	0.23734	405.7185	0.14059	0.012048	0.043495	894.1659	0.51828	999.3039	0.18647	152664.75	0.21404	892.088	0.043445	390.2979	-0.14999	360.4006	0.0049463	0.012048	0.045038	749.3063	0.10842	827.8943	0.039014	129578.9141	-0.17169
013	2019-02-11t1844	1549932411.7	adult	73.8467	17.8551	-97.9977	284.9584	-1.9026	226.4809	-2.6862	226.9291	-2.3153	0.012048	0.042955	266.9486	-2.5958	278.3329	-2.1187	75191.6719	-2.698	684.3147	-0.68187	393.0127	-0.017882	383.386	0.42279	0.012048	0.045096	578.4281	-0.74172	643.1336	-0.69582	130480.2188	-0.040984
013	2019-02-11t2244	1549946812.04	adult	77.8468	21.8552	-93.9976	1058.6736	0.028953	434.8059	-0.047343	367.252	-0.33512	0.012048	0.042542	867.5579	0.40182	1003.8512	0.19875	144355.5469	-0.068984	811.3774	-0.10241	427.9409	0.60236	415.1008	1.014	0.012048	0.045139	703.4852	0.070862	751.9999	-0.11634	142076.375	0.57481
013	2019-02-12t0244	1549961212.28	adult	81.8469	25.8552	-89.9975	1363.5994	0.79984	516.8539	1.0389	434.509	0.65919	0.012048	0.042292	1044.783	1.3322	1216.6491	0.89586	171595.5	1.0133	1141.6873	1.3664	476.985	1.4394	423.2396	1.2776	0.012048	0.045221	931.4223	1.547	1090.9654	1.5985	158359	1.4072
013	2019-02-12t0644	1549975612.59	adult	85.847	29.8553	-85.9974	947.0311	-0.25716	498.2126	0.87339	463.2922	1.1402	0.012048	0.042189	764.6203	-0.08524	869.958	-0.23115	165406.5938	0.84826	1315.1948	2.2788	415.009	0.72416	350.4198	0.34665	0.012048	0.045265	858.4443	1.2852	1017.9191	1.42	137783	0.69788
013	2019-02-12t1044	1549990012.4	adult	89.8469	33.8553	-81.9975	2098.8191	2.6577	580.895	2.0097	476.2721	1.4132	0.012048	0.042118	1212.5714	2.2797	1713.9796	2.5289	192857.1562	1.9793	780.4429	0.089119	377.8857	0.33904	338.3183	0.29487	0.012048	0.045185	662.2646	0.22902	738.7364	0.17294	125458.0391	0.31567
013	2019-02-12t1444	1550004400.25	adult	93.8435	37.8519	-78.0008	2223.6428	2.9501	576.0019	2.032	445.8192	1.0853	0.012048	0.042027	1249.7681	2.4951	1935.856	3.2331	191232.625	2.0008	976.6431	1.0968	398.4575	0.76043	339.3611	0.42505	0.012048	0.044902	730.9854	0.79519	919.6393	1.2349	132287.875	0.73535
013	2019-02-12t1844	1550018801.15	adult	97.8438	41.8522	-74.0006	1656.5443	1.4942	530.4438	1.5206	407.2	0.6373	0.012048	0.042006	1082.5145	1.623	1388.3995	1.4325	176107.3438	1.4913	1115.6298	1.8698	377.6982	0.57086	282.0187	-0.3536	0.012048	0.044392	816.49	1.4803	918.0359	1.3573	125395.8203	0.54733
013	2019-02-12t2244	1550033198.79	adult	101.8431	45.8515	-70.0012	1541.0635	1.1768	499.4747	1.1865	418.48	0.8866	0.012048	0.04204	998.5842	1.1855	1325.6087	1.2085	165825.6094	1.1586	655.0717	-0.22597	340.1015	0.11518	324.3398	0.38009	0.012048	0.043782	555.9775	-0.12931	600.9792	-0.26145	112913.7031	0.094457
013	2019-02-13t0244	1550047598.74	adult	105.8431	49.8515	-66.0013	1936.6877	2.1201	487.4836	1.0935	395.1089	0.63541	0.012048	0.041933	1085.0753	1.6424	1562.886	1.9448	161844.5625	1.0657	769.5701	0.40147	331.3357	0.064998	261.361	-0.53452	0.012048	0.043189	617.3554	0.3693	712.9073	0.43425	110003.4531	0.044925
013	2019-02-13t0644	1550061999.18	adult	109.8432	53.8516	-62.0011	2093.5957	2.4795	480.3765	1.0629	367.2762	0.3108	0.012048	0.041714	1080.5431	1.6254	1609.9087	2.0825	159484.9844	1.0349	789.0616	0.56926	354.0839	0.47598	302.0426	0.17004	0.012048	0.042618	670.7482	0.81663	766.9386	0.81443	117555.8594	0.45412
013	2019-02-13t1044	1550076400.51	adult	113.8436	57.852	-58.0008	710.9673	-0.89709	382.0052	-0.20289	367.733	0.39512	0.012048	0.041416	564.056	-1.062	613.1373	-1.0783	126825.7344	-0.22287	583.9339	-0.40444	297.6598	-0.30662	274.8079	-0.21016	0.012048	0.042056	482.7816	-0.40768	535.2991	-0.43926	98823.0625	-0.32418
013	2019-02-13t1450	1550091143.59	adult	117.9389	61.9473	-53.9055	980.3768	-0.24826	422.8764	0.41018	360.8785	0.37481	0.012048	0.041086	784.0344	0.10321	859.9607	-0.29495	140394.9688	0.38611	552.1382	-0.51995	315.555	0.022859	301.4548	0.27701	0.012048	0.041541	473.8587	-0.40933	530.7879	-0.41391	104764.2578	0.0036076
013	2019-02-13t1850	1550105549.06	adult	121.9404	65.9488	-49.9039	1634.8347	1.3249	475.4796	1.1819	406.3734	1.1406	0.012048	0.040767	1016.5992	1.3179	1265.1217	0.98841	157859.2188	1.1521	507.9878	-0.70365	288.7192	-0.33713	268.5133	-0.21848	0.012048	0.041134	451.5948	-0.51053	491.1624	-0.59667	95854.7656	-0.35398
013	2019-02-13t2250	1550119948.1	adult	125.9402	69.9485	-45.9042	1482.6848	0.94664	436.6361	0.71551	358.1606	0.49804	0.012048	0.040441	986.491	1.174	1341.5318	1.2306	144963.2031	0.68958	603.1558	-0.17536	284.1931	-0.35933	255.8398	-0.38906	0.012048	0.040784	498.3748	-0.12841	561.1137	-0.14546	94352.125	-0.37588
013	2019-02-14t0250	1550134350.2	adult	129.9408	73.9491	-41.9036	1297.8127	0.49311	415.5648	0.48844	345.2973	0.38113	0.012048	0.040039	945.7864	0.98292	1142.2907	0.60259	137967.5312	0.46466	576.5464	-0.27504	268.2268	-0.56516	234.2982	-0.71901	0.012048	0.040485	460.1345	-0.34969	517.7714	-0.35705	89051.2969	-0.58033
013	2019-02-14t0650	1550148747.02	adult	133.9399	77.9482	-37.9045	1182.1487	0.21047	352.2302	-0.31789	292.4092	-0.37412	0.012048	0.039482	709.4293	-0.20047	965.5504	0.045629	116940.4141	-0.33521	522.8439	-0.52094	255.3397	-0.72702	226.0487	-0.82596	0.012048	0.04021	408.146	-0.67694	497.0779	-0.44055	84772.7656	-0.74134
013	2019-02-14t1050	1550163152.15	adult	137.9413	81.9497	-33.9031	1105.9838	0.028771	354.4169	-0.23479	290.2919	-0.34643	0.012048	0.038899	769.1426	0.13378	980.3558	0.10347	117666.4141	-0.25242	553.0159	-0.32799	206.0582	-1.4901	178.2865	-1.646	0.012048	0.03986	370.9526	-0.90591	486.431	-0.46615	68411.3359	-1.5004
013	2019-02-14t1450	1550177562.84	adult	141.9443	85.9526	-29.9001	976.4645	-0.28403	294.5764	-1.0153	218.1027	-1.4579	0.012048	0.038531	731.2286	-0.031007	891.8546	-0.17143	97799.375	-1.0279	528.7739	-0.41918	236.6639	-0.94928	209.8105	-1.0501	0.012048	0.039768	406.637	-0.59875	457.7186	-0.60086	78572.4297	-0.96295
013	2019-02-14t1850	1550191961.85	adult	145.944	89.9524	-25.9004	976.2912	-0.27406	344.1292	-0.27828	280.804	-0.39241	0.012048	0.03836	781.3278	0.26658	906.1652	-0.10662	114250.8906	-0.29534	385.3859	-1.1659	207.1383	-1.4081	190.2451	-1.3827	0.012048	0.039877	318.9685	-1.2129	371.1577	-1.101	68769.9297	-1.4202
013	2019-02-14t2250	1550206354.78	adult	149.942	93.9504	-21.9024	998.3024	-0.20031	274.0816	-1.2168	218.3986	-1.3699	0.012048	0.038456	552.6625	-0.90669	755.7727	-0.59184	90995.0938	-1.2297	410.2187	-0.9944	207.2894	-1.3702	189.0749	-1.3789	0.012048	0.040208	313.629	-1.2143	366.8718	-1.092	68820.0859	-1.3833
013	2019-02-15t0250	1550220753.65	adult	153.9417	97.9501	-17.9027	1055.7377	-0.027561	291.5477	-0.93339	236.6321	-1.0368	0.012048	0.038857	641.4644	-0.40099	831.3959	-0.3123	96793.8281	-0.94842	453.6341	-0.70885	192.7367	-1.5881	176.976	-1.5852	0.012048	0.040749	299.2844	-1.2878	380.0064	-0.96848	63988.5938	-1.6014
013	2019-02-15t0650	1550235152.87	adult	157.9415	101.9499	-13.9029	942.2391	-0.29153	290.8174	-0.91789	260.9692	-0.61347	0.012048	0.039954	582.2658	-0.68633	780.6586	-0.45354	96551.3906	-0.93399	382.9994	-1.0802	187.3612	-1.6525	171.2846	-1.6753	0.012048	0.041706	299.9311	-1.2467	339.0923	-1.2015	62203.918	-1.6669
013	2019-02-15t1044	1550249203.99	adult	161.8446	105.8529	-9.9998	1027.9192	-0.036996	280.8656	-1.0368	225.4639	-1.1888	0.012048	0.040667	570.6056	-0.72196	903.7398	0.0020003	93247.3672	-1.0535	544.839	-0.076801	203.8822	-1.3309	186.6977	-1.3584	0.012048	0.042518	338.4218	-0.89777	459.4096	-0.34525	67688.8906	-1.3471
013	2019-02-15t1444	1550263603.63	adult	165.8445	109.8528	-5.9999	883.2116	-0.40294	280.6156	-1.0212	228.2634	-1.1281	0.012048	0.041437	662.7617	-0.18407	830.6386	-0.22706	93164.375	-1.0387	328.1747	-1.3357	187.6042	-1.5951	179.0955	-1.4901	0.012048	0.043216	271.3279	-1.4099	305.5545	-1.3569	62284.5859	-1.6115
013	2019-02-15t1844	1550278003.66	adult	169.8445	113.8529	-1.9999	1690.0275	1.8596	261.8652	-1.2827	193.8298	-1.7064	0.012048	0.04231	683.332	-0.038531	1367.1526	1.7322	86939.2578	-1.3004	297.9361	-1.4859	185.3191	-1.6104	180.097	-1.4535	0.012048	0.044015	249.8403	-1.5546	282.6966	-1.4802	61525.9336	-1.6273
013	2019-02-15t2244	1550292402.88	dead	173.8443	117.8526	1.9999	893.4091	-0.33081	214.2553	-1.9791	160.552	-2.2749	0.012048	0.04354	493.9696	-1.0843	772.3537	-0.38675	71132.75	-1.9962	357.9953	-1.0796	177.937	-1.7186	168.5755	-1.6678	0.012048	0.045063	265.304	-1.3913	309.4751	-1.2571	59075.0781	-1.7351
014	2019-02-08t1454	1549659410.32	larva	0	-57.9799	-221.833
014	2019-02-08t1852	1549673725.53	larva	3.9764	-54.0034	-217.8565
014	2019-02-08t2252	1549688125.89	larva	7.9765	-50.0033	-213.8564
014	2019-02-09t0252	1549702528.31	larva	11.9772	-46.0026	-209.8557
014	2019-02-09t0652	1549716928.19	larva	15.9772	-42.0027	-205.8558
014	2019-02-09t1052	1549731327.07	larva	19.9769	-38.003	-201.8561
014	2019-02-09t1452	1549745729.37	larva	23.9775	-34.0024	-197.8554
014	2019-02-09t1852	1549760127.62	larva	27.977	-30.0028	-193.8559
014	2019-02-09t2253	1549774535.65	larva	31.9793	-26.0006	-189.8537
014	2019-02-10t0253	1549788936.11	larva	35.9794	-22.0005	-185.8536
014	2019-02-10t0653	1549803334.84	larva	39.979	-18.0008	-181.8539
014	2019-02-10t1052	1549817732.38	larva	43.9784	-14.0015	-177.8546
014	2019-02-10t1453	1549832134.85	larva	47.979	-10.0008	-173.8539	857.7538	-0.3978	342.2534	-1.1785	269.4626	-1.7422	0.012048	0.045629	736.4578	-0.21501	838.253	-0.27064	113628.1406	-1.1979	552.9987	-1.2837	291.4582	-1.6541	266.3041	-1.5543	0.012048	0.04395	483.474	-1.4138	533.6909	-1.2887	96764.1328	-1.6604
014	2019-02-10t1852	1549846531.71	larva	51.9782	-6.0017	-169.8548	1103.8212	0.17843	408.1313	-0.35465	338.5901	-0.76778	0.012048	0.045216	841.3155	0.27115	1046.7168	0.3459	135499.5781	-0.37662	753.5581	-0.63266	290.5564	-1.6392	237.3392	-1.8967	0.012048	0.044134	588.0947	-0.9259	673.7219	-0.77051	96464.7344	-1.6459
014	2019-02-10t2253	1549860935.8	larva	55.9793	-2.0006	-165.8537	636.7559	-0.94989	345.2813	-1.1693	320.5998	-1.031	0.012048	0.044816	554.1268	-1.0976	612.914	-0.97131	114633.3828	-1.1883	477.8015	-1.5085	273.5471	-1.8133	264.2425	-1.5097	0.012048	0.044327	418.5075	-1.6826	449.9887	-1.5757	90817.625	-1.8188
014	2019-02-11t0253	1549875339.88	adult	59.9804	2.0006	-161.8525	641.6832	-0.95332	362.9658	-0.95621	340.7596	-0.75277	0.012048	0.04444	566.6943	-1.0525	614.2006	-0.98397	120504.6562	-0.97564	579.3625	-1.1579	331.4207	-1.0673	325.1984	-0.64789	0.012048	0.044536	509.5811	-1.2325	555.3212	-1.164	110031.6641	-1.0798
014	2019-02-11t0653	1549889735.64	adult	63.9793	5.9994	-157.8537	948.3265	-0.21858	456.669	0.21515	406.9995	0.16687	0.012048	0.044075	837.1708	0.24309	925.0607	-0.037093	151614.125	0.1917	567.1241	-1.1834	288.5508	-1.5616	252.312	-1.5864	0.012048	0.044756	499.823	-1.2545	540.6599	-1.203	95798.8672	-1.5701
014	2019-02-11t1044	1549903616.5	adult	67.8351	9.8552	-153.9979	910.9965	-0.32022	397.8131	-0.53659	346.6497	-0.67646	0.012048	0.043707	761.1606	-0.1317	872.2193	-0.20944	132073.9531	-0.55706	878.4755	-0.037108	314.9846	-1.1777	235.7804	-1.775	0.012048	0.044956	695.5633	-0.21202	820.8827	-0.023947	104574.8984	-1.1901
014	2019-02-11t1444	1549918015.78	adult	71.8349	13.855	-149.9981	1725.3743	1.6955	428.8914	-0.15455	328.6428	-0.92309	0.012048	0.043253	1013.5812	1.1083	1528.3503	1.8618	142391.9531	-0.17623	455.1926	-1.5677	244.1279	-2.0767	231.9444	-1.7841	0.012048	0.045089	379.6487	-1.8492	427.0943	-1.6532	81050.4688	-2.0817
014	2019-02-11t1844	1549932416.05	adult	75.8349	17.8551	-145.998	564.5047	-1.2105	288.8266	-1.8935	259.2932	-1.8467	0.012048	0.042743	466.3713	-1.6137	525.3408	-1.339	95890.4219	-1.9082	616.9319	-0.90987	293.7668	-1.3173	267.4931	-1.1885	0.012048	0.045115	500.0235	-1.136	579.1014	-0.94359	97530.5781	-1.3296
014	2019-02-11t2244	1549946816.55	adult	79.8351	21.8552	-141.9979	1236.7924	0.4781	363.7919	-0.91602	303.4242	-1.1808	0.012048	0.042397	758.453	-0.14257	995.9793	0.17469	120778.9062	-0.93425	470.5016	-1.4324	253.8508	-1.7434	245.7015	-1.3853	0.012048	0.045183	391.1317	-1.6741	424.4023	-1.5812	84278.4688	-1.7534
014	2019-02-12t0244	1549961216.73	adult	83.8351	25.8552	-137.9978	1416.3744	0.93444	369.7236	-0.79022	290.9497	-1.282	0.012048	0.04223	815.0612	0.16585	1201.5754	0.85098	122748.2422	-0.80872	443.713	-1.4923	257.132	-1.5677	250.2996	-1.1947	0.012048	0.045255	366.5324	-1.7379	410.7533	-1.5849	85367.8203	-1.5799
014	2019-02-12t0644	1549975617.06	adult	87.8352	29.8553	-133.9978	750.6341	-0.756	356.5865	-0.89875	314.9867	-0.86972	0.012048	0.042158	611.8882	-0.87415	700.2098	-0.78541	118386.7109	-0.91648	523.6747	-1.0896	271.4193	-1.2392	254.6749	-1.0114	0.012048	0.045248	421.7315	-1.3158	496.2932	-1.0953	90111.1875	-1.2538
014	2019-02-12t1044	1549990016.91	adult	91.8352	33.8553	-129.9978	530.8233	-1.3128	217.616	-2.6288	181.365	-2.6463	0.012048	0.042074	400.5341	-1.9742	466.1961	-1.5463	72248.5156	-2.638	429.2369	-1.4494	223.3598	-1.8107	194.8592	-1.8039	0.012048	0.045075	384.7142	-1.459	408.429	-1.4694	74155.4375	-1.8223
014	2019-02-12t1444	1550004404.87	adult	95.8318	37.852	-126.0011	1307.3352	0.634	402.2976	-0.18519	327.9846	-0.52062	0.012048	0.042005	830.3488	0.29394	1126.2321	0.59544	133562.8125	-0.20571	718.3316	-0.045658	285.3733	-0.81717	243.1286	-0.98845	0.012048	0.044679	551.0841	-0.30296	674.6521	0.0047207	94743.9375	-0.83379
014	2019-02-12t1844	1550018805.63	adult	99.832	41.8522	-122.0009	1190.0588	0.32057	383.3655	-0.37431	298.0075	-0.86797	0.012048	0.042032	845.994	0.3819	1059.31	0.36474	127277.3594	-0.39384	458.0037	-1.2003	247.582	-1.2788	236.8134	-1.0114	0.012048	0.044095	370.0268	-1.4014	418.0488	-1.292	82197.2188	-1.2928
014	2019-02-12t2244	1550033203.21	adult	103.8314	45.8515	-118.0016	1286.969	0.53807	375.1071	-0.43096	291.4745	-0.89426	0.012048	0.042007	852.5393	0.41997	1147.233	0.63022	124535.5391	-0.45011	445.9996	-1.2074	246.0743	-1.2287	229.1838	-1.0681	0.012048	0.043484	381.8533	-1.2567	424.3755	-1.2	81696.6562	-1.2426
014	2019-02-13t0244	1550047603.3	adult	107.8314	49.8515	-114.0016	1158.8356	0.20667	387.6024	-0.21134	306.8401	-0.60584	0.012048	0.041838	859.5729	0.46326	1075.8362	0.39217	128684	-0.23162	717.8797	0.18174	276.6168	-0.71187	246.4727	-0.74114	0.012048	0.042907	524.5125	-0.22193	602.353	-0.14784	91836.7734	-0.72795
014	2019-02-13t0644	1550062003.64	adult	111.8315	53.8516	-110.0015	785.9806	-0.71202	320.2022	-1.0643	273.2612	-1.0303	0.012048	0.041573	621.4925	-0.77092	714.8487	-0.75581	106307.1406	-1.0789	468.5272	-1.009	254.118	-0.98975	241.5678	-0.76943	0.012048	0.042338	384.4988	-1.1167	425.999	-1.0877	84367.1875	-1.0039
014	2019-02-13t1044	1550076405.16	adult	115.8319	57.852	-106.0011	1536.4794	1.1056	388.3451	-0.087654	310.8403	-0.40825	0.012048	0.041257	908.4066	0.74417	1255.9416	0.96181	128930.5859	-0.10824	414.8393	-1.2407	238.9396	-1.1738	223.0777	-1.0299	0.012048	0.041889	347.8876	-1.3177	397.158	-1.2085	79327.9375	-1.1863
014	2019-02-13t1450	1550091148.06	adult	119.9272	61.9473	-101.9058	1287.1282	0.49284	356.5089	-0.45612	274.1818	-0.88134	0.012048	0.040938	779.5662	0.09206	1059.0876	0.33912	118360.9688	-0.47369	412.4946	-1.2129	211.2053	-1.5553	193.8716	-1.4767	0.012048	0.041447	345.3381	-1.2831	385.37	-1.2326	70120.1719	-1.5649
014	2019-02-13t1850	1550105553.8	adult	123.9287	65.9489	-97.9042	669.2799	-1.0053	301.0657	-1.147	254.4433	-1.1132	0.012048	0.040602	578.2965	-0.92366	623.6228	-1.0384	99953.8281	-1.1589	490.335	-0.77582	247.7611	-0.95037	222.1219	-0.97644	0.012048	0.041043	413.3731	-0.75524	450.2591	-0.81428	82256.6953	-0.96329
014	2019-02-13t2250	1550119952.67	adult	127.9284	69.9486	-93.9045	640.2935	-1.0832	292.6517	-1.2065	262.4545	-0.93132	0.012048	0.040232	516.6384	-1.2165	575.8471	-1.192	97160.3516	-1.2176	445.943	-0.96942	231.9135	-1.1595	217.1793	-1.0288	0.012048	0.040654	364.8686	-1.0523	409.7554	-1.0124	76995.2969	-1.1709
014	2019-02-14t0250	1550134354.8	adult	131.929	73.9492	-89.9039	577.8615	-1.2459	291.4646	-1.1735	271.1803	-0.73877	0.012048	0.03973	484.9114	-1.3584	554.6875	-1.2655	96766.2344	-1.1846	349.3255	-1.443	222.2659	-1.2769	217.7467	-0.98795	0.012048	0.040297	305.0142	-1.4403	334.5279	-1.4244	73792.2656	-1.2877
014	2019-02-14t0650	1550148751.56	adult	135.9281	77.9483	-85.9048	558.2213	-1.3075	276.4762	-1.3319	254.4256	-0.94772	0.012048	0.039164	451.987	-1.5086	488.8424	-1.4845	91790.0859	-1.3419	367.7372	-1.3239	223.2905	-1.2254	216.4249	-0.97859	0.012048	0.039988	300.2264	-1.4401	335.9977	-1.3891	74132.4375	-1.237
014	2019-02-14t1050	1550163156.71	adult	139.9296	81.9497	-81.9034	686.0302	-1.0044	302.8067	-0.92158	262.8891	-0.75758	0.012048	0.038665	554.3986	-0.96082	619.6338	-1.0656	100531.8281	-0.93456	328.1593	-1.5142	194.7435	-1.662	188.2242	-1.4564	0.012048	0.039772	259.436	-1.7082	292.8366	-1.6277	64654.8359	-1.6717
014	2019-02-14t1450	1550177567.45	adult	143.9325	85.9527	-77.9004	412.615	-1.6942	251.8681	-1.5815	246.3794	-0.97182	0.012048	0.038331	373.2848	-1.8812	404.9339	-1.7747	83620.2031	-1.5909	475.5095	-0.6904	248.1598	-0.73547	231.6998	-0.62942	0.012048	0.039725	364.0672	-0.89447	411.2837	-0.86973	82389.0469	-0.75041
014	2019-02-14t1850	1550191966.56	adult	147.9323	89.9524	-73.9007	470.8621	-1.5556	255.8338	-1.4918	233.4675	-1.142	0.012048	0.038363	409.0586	-1.6789	450.4944	-1.6262	84936.8125	-1.5029	555.1307	-0.20758	249.5338	-0.66675	222.63	-0.76226	0.012048	0.040005	442.402	-0.25124	516.7518	-0.16064	82845.2344	-0.68246
014	2019-02-14t2250	1550206359.35	adult	151.9303	93.9504	-69.9027	1125.0964	0.14219	299.944	-0.83694	237.0727	-1.0508	0.012048	0.038819	654.5978	-0.34825	907.4849	-0.063327	99581.4062	-0.85203	313.084	-1.5277	223.9008	-1.0649	218.9079	-0.79968	0.012048	0.040637	284.0083	-1.4255	302.4528	-1.4903	74335.0781	-1.0797
014	2019-02-15t0250	1550220758.25	adult	155.93	97.9501	-65.903
014	2019-02-15t0650	1550235157.49	adult	159.9298	101.9499	-61.9032	748.3821	-0.79941	298.2662	-0.7941	252.3865	-0.74143	0.012048	0.040169	592.6819	-0.61544	738.97	-0.58907	99024.3906	-0.81093	344.2159	-1.2925	237.3503	-0.7493	234.4782	-0.4359	0.012048	0.042083	304.9686	-1.1877	333.7103	-1.2198	78800.3125	-0.76665
014	2019-02-15t1044	1550249208.58	adult	163.8328	105.853	-58.0001	717.0303	-0.8637	238.6422	-1.6451	188.5904	-1.8068	0.012048	0.041043	498.9503	-1.1059	617.8791	-0.98992	79229.2109	-1.6609	352.0517	-1.2122	206.8474	-1.261	197.968	-1.1255	0.012048	0.04281	293.7168	-1.2435	322.8653	-1.2576	68673.3203	-1.2779
014	2019-02-15t1444	1550263608.3	adult	167.8328	109.8529	-54.0002	460.6035	-1.5527	262.2025	-1.2846	243.1328	-0.86864	0.012048	0.041934	385.9819	-1.7178	424.4465	-1.6634	87051.25	-1.3019	329.9487	-1.3054	206.809	-1.2339	205.6944	-0.95406	0.012048	0.043641	266.4796	-1.4327	308.4826	-1.3177	68660.5938	-1.2512
014	2019-02-15t1844	1550278008.28	adult	171.8328	113.8529	-50.0002
014	2019-02-15t2244	1550292407.56	adult	175.8326	117.8527	-46.0004
014	2019-02-16t0244	1550306808.29	adult	179.8328	121.8529	-42.0002
014	2019-02-16t0644	1550321207.93	adult	183.8327	125.8528	-38.0003
014	2019-02-16t1044	1550335608.16	adult	187.8327	129.8529	-34.0002
014	2019-02-16t1444	1550350007.62	adult	191.8326	133.8527	-30.0004
014	2019-02-16t1844	1550364408.1	adult	195.8327	137.8528	-26.0002
014	2019-02-16t2244	1550378808.44	adult	199.8328	141.8529	-22.0001
014	2019-02-17t0244	1550393208.36	adult	203.8328	145.8529	-18.0002
014	2019-02-17t0644	1550407608.04	adult	207.8327	149.8528	-14.0003
014	2019-02-17t1044	1550422008.73	adult	211.8329	153.853	-10.0001
014	2019-02-17t1444	1550436408.82	adult	215.8329	157.853	-6
014	2019-02-17t1844	1550450809.02	adult	219.833	161.8531	-2
014	2019-02-17t2244	1550465208.94	dead	223.833	165.8531	2
015	2019-02-08t1454	1549659414.74	egg	-1.9882	-53.9788	-197.8329
015	2019-02-08t1852	1549673730.02	larva	1.9882	-50.0023	-193.8564
015	2019-02-08t2252	1549688130.41	larva	5.9883	-46.0022	-189.8563
015	2019-02-09t0252	1549702532.87	larva	9.989	-42.0015	-185.8556
015	2019-02-09t0652	1549716932.72	larva	13.989	-38.0016	-181.8557
015	2019-02-09t1052	1549731331.6	larva	17.9887	-34.0019	-177.856
015	2019-02-09t1452	1549745733.95	larva	21.9893	-30.0012	-173.8553
015	2019-02-09t1852	1549760132.18	larva	25.9888	-26.0017	-169.8558
015	2019-02-09t2253	1549774540.16	larva	29.9911	-21.9995	-165.8536
015	2019-02-10t0253	1549788940.86	larva	33.9912	-17.9993	-161.8534
015	2019-02-10t0653	1549803339.44	larva	37.9909	-13.9997	-157.8538
015	2019-02-10t1052	1549817736.99	larva	41.9902	-10.0004	-153.8545
015	2019-02-10t1453	1549832139.51	larva	45.9909	-5.9997	-149.8538	700.3317	-0.76263	352.8436	-1.0328	324.9917	-0.9396	0.012048	0.045835	625.8358	-0.72529	668.7555	-0.76617	117144.0859	-1.0527	477.9394	-1.5179	245.8198	-2.1805	221.9877	-2.1275	0.012048	0.043859	408.459	-1.7433	447.5992	-1.5913	81612.1875	-2.182
015	2019-02-10t1852	1549846536.27	larva	49.99	-2.0006	-145.8547	1812.7965	1.8622	392.7674	-0.5415	313.0657	-1.1251	0.012048	0.045421	890.3727	0.50302	1286.218	1.0607	130398.7891	-0.56294	995.7656	0.11603	384.0133	-0.56806	301.3386	-1.0882	0.012048	0.044042	763.3513	-0.16216	895.9696	0.0082424	127492.4141	-0.58415
015	2019-02-10t2253	1549860940.44	adult	53.9911	2.0006	-141.8535	663.7584	-0.87763	324.5057	-1.4276	293.3816	-1.4128	0.012048	0.045012	528.0577	-1.2135	577.3843	-1.0703	107735.9062	-1.4458	780.2618	-0.53066	404.2565	-0.27064	384.3396	0.04188	0.012048	0.044229	656.2197	-0.59646	724.9527	-0.56748	134213.1562	-0.28973
015	2019-02-11t0253	1549875344.5	adult	57.9923	6.0017	-137.8524	1271.3975	0.57588	438.1211	0.001801	343.504	-0.71148	0.012048	0.044625	1049.8803	1.2638	1149.4218	0.65686	145456.2031	-0.021111	1758.0295	2.7724	508.7265	1.075	354.9994	-0.27976	0.012048	0.04443	1192.1487	1.993	1595.1008	2.7729	168897.1875	1.0435
015	2019-02-11t0653	1549889740.28	adult	61.9911	10.0005	-133.8536	796.9359	-0.58276	420.9383	-0.22926	400.5197	0.080487	0.012048	0.044257	720.5703	-0.31776	778.8777	-0.48457	139751.5	-0.25118	587.4428	-1.1213	283.7439	-1.6404	260.4797	-1.4964	0.012048	0.044646	485.23	-1.3388	543.2859	-1.2015	94202.9844	-1.648
015	2019-02-11t1044	1549903621.12	adult	65.8469	13.8563	-129.9978	854.4034	-0.45386	389.7099	-0.63374	339.9253	-0.76917	0.012048	0.043901	718.2643	-0.33703	807.1591	-0.40772	129383.6875	-0.65396	648.3259	-0.88604	336.2454	-0.92814	314.3492	-0.70804	0.012048	0.044857	560.5499	-0.93296	603.1965	-0.94026	111633.4688	-0.9425
015	2019-02-11t1444	1549918020.46	adult	69.8467	17.8561	-125.998	1315.9062	0.6771	455.7127	0.18563	408.4464	0.17832	0.012048	0.043495	880.1159	0.44926	1062.5213	0.38564	151296.625	0.16253	831.2898	-0.18121	355.0715	-0.61819	296.3092	-0.89945	0.012048	0.045038	687.1024	-0.22147	794.4525	-0.10235	117883.7344	-0.63575
015	2019-02-11t1844	1549932420.69	adult	73.8468	21.8562	-121.9979	647.8244	-0.99432	336.9411	-1.3048	310.7798	-1.1622	0.012048	0.042955	538.245	-1.2478	599.8526	-1.0918	111864.4375	-1.3219	700.1013	-0.62132	321.8579	-0.98958	292.6099	-0.88111	0.012048	0.045096	569.2233	-0.7926	618.7435	-0.80316	106856.8281	-1.0043
015	2019-02-11t2244	1549946821.2	adult	77.8469	25.8563	-117.9978	618.8651	-1.0802	289.7687	-1.8651	251.679	-1.9233	0.012048	0.042542	520.9775	-1.3459	566.2289	-1.215	96203.2109	-1.8799	511.1591	-1.296	252.1206	-1.8305	214.6919	-1.8958	0.012048	0.045139	445.7941	-1.4005	493.1758	-1.2965	83704.0469	-1.8392
015	2019-02-12t0244	1549961221.6	adult	81.847	29.8565	-113.9976	640.7385	-1.0325	338.2614	-1.2136	310.8593	-1.0438	0.012048	0.042292	561.819	-1.1426	625.1941	-1.0314	112302.7734	-1.2306	450.7096	-1.4879	235.4286	-1.9355	212.0059	-1.8169	0.012048	0.045221	388.7571	-1.6469	420.8618	-1.5673	78162.3125	-1.9448
015	2019-02-12t0644	1549975621.72	adult	85.847	33.8565	-109.9976	779.0298	-0.6836	324.014	-1.3427	287.9968	-1.284	0.012048	0.042189	621.5367	-0.82884	702.5217	-0.77903	107572.6406	-1.3588	659.7493	-0.53797	281.6439	-1.1576	238.9609	-1.3019	0.012048	0.045265	507.3819	-0.84267	624.647	-0.50588	93505.7812	-1.1725
015	2019-02-12t1044	1549990021.59	adult	89.847	37.8565	-105.9977	590.7723	-1.1613	301.4695	-1.5753	272.4071	-1.4186	0.012048	0.042118	496.6279	-1.4731	544.1275	-1.2943	100087.8906	-1.5898	534.6371	-1.0066	259.7429	-1.3452	233.6953	-1.2694	0.012048	0.045185	428.1309	-1.23	493.6624	-1.0691	86234.6484	-1.3592
015	2019-02-12t1444	1550004409.61	adult	93.8437	41.8531	-102.001	603.087	-1.1307	290.1707	-1.6681	265.2007	-1.4393	0.012048	0.042027	482.2407	-1.541	547.8468	-1.2783	96336.6562	-1.6815	389.6978	-1.6032	212.153	-1.9218	193.2429	-1.7859	0.012048	0.044902	341.7231	-1.6928	365.0973	-1.6638	70434.8125	-1.9328
015	2019-02-12t1844	1550018810.34	adult	97.8439	45.8533	-98.0008	764.4177	-0.73103	277.0842	-1.7915	216.3792	-2.0557	0.012048	0.042006	551.1813	-1.1706	662.1085	-0.90795	91991.9688	-1.8038	442.2959	-1.3027	234.0356	-1.5164	211.5057	-1.4345	0.012048	0.044392	370.3134	-1.4346	421.1541	-1.306	77699.8281	-1.5293
015	2019-02-12t2244	1550033207.91	adult	101.8432	49.8527	-94.0014	930.8829	-0.33004	311.9672	-1.2905	294.11	-0.88913	0.012048	0.04204	559.2893	-1.1225	746.6624	-0.64241	103573.1172	-1.3051	498.908	-0.97684	206.5601	-1.8423	176.4341	-1.9162	0.012048	0.043782	387.2505	-1.2531	450.0477	-1.0875	68577.9531	-1.8533
015	2019-02-13t0244	1550047607.99	adult	105.8432	53.8527	-90.0014	590.4371	-1.1787	238.3014	-2.2291	191.5508	-2.3048	0.012048	0.041933	448.1056	-1.699	545.6632	-1.2888	79116.0547	-2.2378	465.3015	-1.0899	241.931	-1.2572	228.4476	-1.0519	0.012048	0.043189	399.5053	-1.1053	436.4557	-1.1054	80321.1016	-1.2709
015	2019-02-13t0644	1550062008.39	adult	109.8433	57.8528	-86.0013	430.4053	-1.5755	224.2076	-2.3792	201.1842	-2.1143	0.012048	0.041714	375.5214	-2.0662	408.223	-1.7269	74436.9062	-2.3859	331.0339	-1.716	215.6138	-1.5919	211.136	-1.2778	0.012048	0.042618	296.4399	-1.7495	318.293	-1.7206	71583.7969	-1.6033
015	2019-02-13t1044	1550076410.05	adult	113.8438	61.8532	-82.0009	425.6473	-1.5906	194.3696	-2.7374	156.9631	-2.7123	0.012048	0.041416	370.3227	-2.0738	403.7654	-1.742	64530.6953	-2.7402	267.8961	-2.003	183.1987	-2.0347	182.2068	-1.7061	0.012048	0.042056	246.6769	-2.0421	258.2733	-2.0222	60821.9609	-2.0428
015	2019-02-13t1450	1550091152.79	adult	117.939	65.9485	-77.9057
015	2019-02-13t1850	1550105558.59	adult	121.9406	69.9501	-73.904
015	2019-02-13t2250	1550119957.43	adult	125.9403	73.9497	-69.9044
015	2019-02-14t0250	1550134359.66	adult	129.9409	77.9504	-65.9037	1175.6697	0.1992	333.1234	-0.63187	257.079	-0.98619	0.012048	0.040039	751.6928	-0.0075828	981.6963	0.092747	110596.9844	-0.6471	429.1958	-1.0388	216.3918	-1.3876	199.0719	-1.3268	0.012048	0.040485	347.1517	-1.1558	378.4502	-1.1776	71842.0938	-1.3976
015	2019-02-14t0650	1550148756.27	adult	133.94	81.9494	-61.9047	1103.67	0.020575	312.4177	-0.86237	261.2599	-0.86563	0.012048	0.039482	639.7961	-0.55657	864.2332	-0.2785	103722.6875	-0.87569	358.319	-1.383	222.2106	-1.2604	211.2565	-1.0859	0.012048	0.04021	318.9991	-1.3202	348.6992	-1.3249	73773.9062	-1.2716
015	2019-02-14t1050	1550163161.5	adult	137.9414	85.9509	-57.9032
015	2019-02-14t1450	1550177572.32	adult	141.9444	89.9539	-53.9002
015	2019-02-14t1850	1550191971.45	adult	145.9442	93.9536	-49.9005
015	2019-02-14t2250	1550206364.15	adult	149.9422	97.9516	-45.9025
015	2019-02-15t0250	1550220763.18	adult	153.9419	101.9513	-41.9028
015	2019-02-15t0650	1550235162.29	adult	157.9416	105.9511	-37.903
015	2019-02-15t1044	1550249213.4	adult	161.8447	109.8542	-33.9999
015	2019-02-15t1444	1550263613.12	adult	165.8446	113.8541	-30
015	2019-02-15t1844	1550278013.12	adult	169.8446	117.8541	-26
015	2019-02-15t2244	1550292412.39	adult	173.8444	121.8539	-22.0002
015	2019-02-16t0244	1550306813.08	adult	177.8446	125.8541	-18
015	2019-02-16t0644	1550321212.69	adult	181.8445	129.854	-14.0001
015	2019-02-16t1044	1550335612.98	adult	185.8446	133.8541	-10
015	2019-02-16t1444	1550350012.43	adult	189.8445	137.8539	-6.0002
015	2019-02-16t1844	1550364412.92	adult	193.8446	141.854	-2.0001
015	2019-02-16t2244	1550378813.34	dead	197.8447	145.8542	2.0001
016	2019-02-08t1454	1549659419.01	egg	-1.9883	-49.9787	-249.8292
016	2019-02-08t1852	1549673734.43	larva	1.9883	-46.0022	-245.8527
016	2019-02-08t2252	1549688134.79	larva	5.9884	-42.0021	-241.8526
016	2019-02-09t0252	1549702537.32	larva	9.9891	-38.0014	-237.8519
016	2019-02-09t0652	1549716937.14	larva	13.989	-34.0015	-233.852
016	2019-02-09t1052	1549731335.95	larva	17.9887	-30.0018	-229.8523
016	2019-02-09t1452	1549745738.44	larva	21.9894	-26.0011	-225.8516
016	2019-02-09t1852	1549760136.67	larva	25.9889	-22.0016	-221.8521
016	2019-02-09t2253	1549774544.76	larva	29.9911	-17.9993	-217.8498
016	2019-02-10t0253	1549788945.42	larva	33.9913	-13.9992	-213.8497
016	2019-02-10t0653	1549803343.92	larva	37.9909	-9.9996	-209.8501
016	2019-02-10t1052	1549817741.51	larva	41.9902	-6.0002	-205.8507
016	2019-02-10t1453	1549832143.99	larva	45.9909	-1.9996	-201.8501	811.3223	-0.50185	402.0138	-0.40107	409.2238	0.26931	0.012048	0.045835	711.481	-0.32684	755.2323	-0.51116	133468.5781	-0.42318	1221.9336	0.76313	552.9444	1.2939	460.1215	0.87833	0.012048	0.043859	1109.2735	1.2786	1200.5235	1.0159	183577.5312	1.2616
016	2019-02-10t1852	1549846540.8	adult	49.99	1.9996	-197.8509	861.0242	-0.39514	402.562	-0.41629	391.08	-0.013528	0.012048	0.045421	694.274	-0.41708	790.0369	-0.4187	133650.5938	-0.43815	770.5897	-0.59334	400.9516	-0.3715	391.7159	0.073201	0.012048	0.044042	681.1447	-0.52766	724.1914	-0.60418	133115.9375	-0.38935
016	2019-02-10t2253	1549860945.23	adult	53.9913	6.0008	-193.8497	828.381	-0.48345	446.8159	0.12894	412.3458	0.27068	0.012048	0.045012	747.5935	-0.17407	807.4358	-0.37646	148342.875	0.10542	771.0908	-0.56039	422.4156	-0.054455	410.3538	0.38221	0.012048	0.044229	690.7136	-0.43816	720.759	-0.5829	140241.9688	-0.075483
016	2019-02-11t0253	1549875349.02	adult	57.9923	10.0018	-189.8487	701.5397	-0.80108	401.8514	-0.4579	382.2444	-0.16673	0.012048	0.044625	596.6192	-0.90221	656.5015	-0.84668	133414.6719	-0.4792	772.8981	-0.51948	422.7045	0.023809	399.3667	0.31134	0.012048	0.04443	674.084	-0.46483	720.4303	-0.54668	140337.9062	0.0017273
016	2019-02-11t0653	1549889744.77	adult	61.9911	14.0007	-185.8498	1076.5964	0.098758	418.6019	-0.25877	341.684	-0.74198	0.012048	0.044257	898.7412	0.54155	1030.6851	0.29198	138975.8438	-0.28057	712.3998	-0.69016	374.0649	-0.50622	360.7529	-0.13513	0.012048	0.044646	585.6086	-0.84553	666.5555	-0.71746	124189.5469	-0.52395
016	2019-02-11t1044	1549903625.61	adult	65.8469	17.8564	-181.9941	960.0261	-0.19445	488.6985	0.61228	453.308	0.80735	0.012048	0.043901	814.0054	0.12884	936.0466	-0.0061248	162247.9062	0.58741	724.5165	-0.61438	407.966	-0.0024948	390.2176	0.3415	0.012048	0.044857	677.9508	-0.33482	711.8293	-0.49851	135444.7188	-0.025103
016	2019-02-11t1444	1549918025.11	adult	69.8468	21.8563	-177.9942	1103.577	0.15127	436.0631	-0.060926	360.0112	-0.49159	0.012048	0.043495	908.3115	0.58777	1034.5175	0.29741	144772.9531	-0.083091	783.6627	-0.35721	420.7017	0.25412	427.6979	0.95459	0.012048	0.045038	677.8471	-0.27055	758.3292	-0.25504	139672.9688	0.22885
016	2019-02-11t1844	1549932425.25	adult	73.8468	25.8563	-173.9942	762.5205	-0.70723	469.6003	0.35412	483.6416	1.2151	0.012048	0.042955	641.6556	-0.73399	679.5768	-0.83719	155907.2812	0.33066	563.631	-1.1448	357.3264	-0.50522	356.2603	0.033157	0.012048	0.045096	510.6381	-1.1164	537.6818	-1.1599	118632.3672	-0.52411
016	2019-02-11t2244	1549946825.83	adult	77.847	29.8565	-169.994	1400.864	0.89191	547.5243	1.3654	491.2189	1.3685	0.012048	0.042542	1067.2555	1.4089	1269.4687	1.0568	181778.0625	1.3384	761.0961	-0.30231	371.4878	-0.17879	335.8084	-0.1373	0.012048	0.045139	651.6753	-0.22496	722.2001	-0.25221	123333.9453	-0.2003
016	2019-02-12t0244	1549961226.13	adult	81.8471	33.8566	-165.9939	906.2044	-0.35957	482.1303	0.60097	450.6719	0.8818	0.012048	0.042292	790.9823	0.031695	866.1646	-0.24622	160067.2656	0.57701	614.8568	-0.80982	326.7654	-0.65939	322.6006	-0.19675	0.012048	0.045221	538.4609	-0.76583	582.5679	-0.80334	108486.1016	-0.67733
016	2019-02-12t0644	1549975626.51	adult	85.8472	37.8567	-161.9938	1063.5903	0.038705	473.873	0.56376	413.6359	0.45348	0.012048	0.042189	872.7825	0.47687	1000.8242	0.19707	157325.8281	0.53989	427.33	-1.5368	241.5154	-1.7237	221.1627	-1.5652	0.012048	0.045265	374.7972	-1.6463	407.0351	-1.5715	80183.1016	-1.7353
016	2019-02-12t1044	1549990026.16	adult	89.8471	41.8566	-157.9939	895.6451	-0.38927	295.1896	-1.6559	254.3382	-1.6696	0.012048	0.042118	644.456	-0.69825	715.756	-0.73337	98002.9531	-1.67	682.7222	-0.34649	327.6446	-0.37718	306.2716	-0.18428	0.012048	0.045185	543.2823	-0.51245	597.1333	-0.54472	108777.9922	-0.3966
016	2019-02-12t1444	1550004414.3	adult	93.8438	45.8533	-153.9972	944.7797	-0.27029	382.6201	-0.47131	303.6442	-0.90195	0.012048	0.042027	817.7345	0.22318	935.5318	-0.018207	127029.8594	-0.49049	485.8422	-1.1609	268.031	-1.1173	259.7638	-0.77937	0.012048	0.044902	391.9644	-1.3717	435.6103	-1.2953	88986.2969	-1.1325
016	2019-02-12t1844	1550018814.93	adult	97.8439	49.8535	-149.997	874.7487	-0.45583	365.8462	-0.63117	311.8496	-0.70834	0.012048	0.042006	735.5285	-0.20137	838.9844	-0.33797	121460.9219	-0.64939	523.9842	-0.91783	258.3474	-1.1632	231.4291	-1.1291	0.012048	0.044392	430.1176	-1.0439	489.8539	-0.93773	85771.3203	-1.1779
016	2019-02-12t2244	1550033212.48	adult	101.8433	53.8528	-145.9977	739.4598	-0.80276	378.2372	-0.41507	345.5693	-0.1544	0.012048	0.04204	625.1682	-0.77635	700.2105	-0.79092	125574.7656	-0.43436	533.5749	-0.81015	256.6448	-1.1081	224.9039	-1.1637	0.012048	0.043782	449.9363	-0.83559	514.6563	-0.73388	85206.0859	-1.1228
016	2019-02-13t0244	1550047612.63	adult	105.8433	57.8528	-141.9977	1531.0763	1.1262	416.8147	0.15124	313.2332	-0.5472	0.012048	0.041933	981.5158	1.0992	1224.5559	0.86931	138382.4844	0.12882	586.4797	-0.49596	238.5553	-1.3072	198.0405	-1.5299	0.012048	0.043189	420.2554	-0.96485	485.631	-0.8315	79200.3516	-1.3205
016	2019-02-13t0644	1550062012.96	adult	109.8434	61.8529	-137.9976	786.6312	-0.70695	342.0545	-0.79568	307.5213	-0.56166	0.012048	0.041714	637.9041	-0.69233	688.2205	-0.83931	113562.1016	-0.81224	404.8958	-1.3475	250.157	-1.076	239.2638	-0.82982	0.012048	0.042618	369.4587	-1.2489	397.6904	-1.272	83052.125	-1.0901
016	2019-02-13t1044	1550076414.76	adult	113.8439	65.8534	-133.9971	858.7548	-0.53787	422.4686	0.34367	372.5226	0.46574	0.012048	0.041416	734.732	-0.17069	807.5684	-0.46203	140259.5625	0.32	572.6458	-0.46153	275.091	-0.64735	235.606	-0.84343	0.012048	0.042056	487.7555	-0.37324	561.253	-0.29095	91330.2109	-0.66304
016	2019-02-13t1450	1550091157.41	adult	117.9391	69.9486	-129.9019	1340.0591	0.62293	465.285	0.98413	389.4674	0.80025	0.012048	0.041086	979.6621	1.1187	1210.8502	0.81665	154474.6094	0.95589	562.4838	-0.4672	292.3408	-0.33189	254.6436	-0.49126	0.012048	0.041541	490.1924	-0.2954	530.004	-0.41843	97057.1562	-0.34899
016	2019-02-13t1850	1550105563.36	adult	121.9407	73.9503	-125.9002	1003.26	-0.19903	405.4672	0.23436	324.9406	-0.084202	0.012048	0.040767	805.9027	0.23281	910.3848	-0.13412	134615.0938	0.21182	505.2159	-0.71784	282.0211	-0.44076	279.9312	-0.027944	0.012048	0.041134	412.0363	-0.78821	470.014	-0.71923	93631	-0.45693
016	2019-02-13t2250	1550119962.04	adult	125.9404	77.9499	-121.9006	997.8445	-0.21965	431.9091	0.65151	397.6817	1.1006	0.012048	0.040441	775.5739	0.0949	925.514	-0.08575	143393.8125	0.62606	554.4171	-0.42608	309.1308	0.031243	295.7614	0.28807	0.012048	0.040784	476.8884	-0.28034	516.4462	-0.4061	102631.4219	0.012137
016	2019-02-14t0250	1550134364.31	adult	129.941	81.9505	-117.9	983.6971	-0.26273	380.7318	0.015091	331.9374	0.17406	0.012048	0.040039	738.9076	-0.072828	920.7247	-0.10082	126402.9531	-0.0050784	527.3901	-0.52982	269.157	-0.5504	238.1889	-0.65188	0.012048	0.040485	450.6351	-0.41746	503.029	-0.44387	89360.1094	-0.56567
016	2019-02-14t0650	1550148760.91	adult	133.9401	85.9496	-113.9009	935.0613	-0.3874	371.3103	-0.056939	309.7776	-0.10006	0.012048	0.039482	741.9099	-0.034367	868.334	-0.26538	123275.0312	-0.076176	462.2923	-0.83819	274.6798	-0.41562	262.2181	-0.19028	0.012048	0.04021	398.0698	-0.74964	444.5279	-0.75377	91193.6875	-0.43179
016	2019-02-14t1050	1550163166.09	adult	137.9415	89.951	-109.8995	812.7029	-0.69023	325.1776	-0.6377	248.3829	-1.0175	0.012048	0.038899	721.9373	-0.10934	756.564	-0.62143	107958.9453	-0.65256	583.5782	-0.16549	243.6789	-0.87407	220.0719	-0.89663	0.012048	0.03986	393.3	-0.74233	484.0481	-0.48057	80901.4062	-0.88776
016	2019-02-14t1450	1550177577.07	adult	141.9445	93.9541	-105.8964	577.9615	-1.2767	282.9277	-1.1768	252.2956	-0.90551	0.012048	0.038531	477.8298	-1.3486	538.3997	-1.3335	93932.0078	-1.1884	488.7119	-0.63577	267.6251	-0.43361	261.2034	-0.11061	0.012048	0.039768	391.398	-0.71207	448.0364	-0.66047	88851.5156	-0.4499
016	2019-02-14t1850	1550191976.25	adult	145.9443	97.9538	-101.8967	1417.8082	0.84326	320.9805	-0.60156	248.4937	-0.91875	0.012048	0.03836	770.094	0.20759	1152.9956	0.71678	106565.5312	-0.61689	419.3197	-0.97919	246.5979	-0.73959	229.3235	-0.65544	0.012048	0.039877	366.3597	-0.85449	403.6174	-0.89735	81870.5156	-0.75475
016	2019-02-14t2250	1550206368.86	adult	149.9423	101.9518	-97.8987	649.0457	-1.0981	297.9141	-0.88122	249.1496	-0.86518	0.012048	0.038456	576.8143	-0.77847	609.0386	-1.0879	98907.4922	-0.89567	462.9599	-0.69842	239.3766	-0.81802	220.1093	-0.79232	0.012048	0.040208	366.4942	-0.80692	412.1112	-0.80221	79473.0156	-0.83337
016	2019-02-15t0250	1550220767.89	adult	153.942	105.9515	-93.899	1182.0226	0.30213	314.3254	-0.6096	225.7014	-1.2178	0.012048	0.038857	666.8377	-0.26478	976.1552	0.18307	104356.0469	-0.62579	377.907	-1.1438	243.9038	-0.6948	238.8487	-0.39994	0.012048	0.040749	337.5191	-0.98717	364.2032	-1.0721	80976.0469	-0.71122
016	2019-02-15t0650	1550235167.05	adult	157.9418	109.9513	-89.8992	849.1523	-0.53771	319.0881	-0.51124	273.3668	-0.40646	0.012048	0.039954	612.6329	-0.52131	799.4026	-0.38872	105937.25	-0.52854	522.251	-0.26193	248.3149	-0.57525	224.1696	-0.6513	0.012048	0.041706	393.825	-0.49417	487.3819	-0.20794	82440.5625	-0.59275
016	2019-02-15t1044	1550249218.14	adult	161.8448	113.8544	-85.9961	1047.5242	0.015612	325.133	-0.39248	254.9738	-0.69114	0.012048	0.040667	700.0973	-0.0099185	938.8363	0.1248	107944.1406	-0.41065	464.4132	-0.55653	236.1489	-0.75438	216.0181	-0.78487	0.012048	0.042518	378.8297	-0.56912	437.6911	-0.49301	78401.4453	-0.77201
016	2019-02-15t1444	1550263617.84	adult	165.8448	117.8543	-81.9962	1109.8018	0.21528	264.2775	-1.2619	178.9777	-1.9669	0.012048	0.041438	659.4664	-0.20242	1000.4351	0.37543	87740.1406	-1.279	497.9799	-0.3074	238.2886	-0.67929	221.4516	-0.6525	0.012048	0.043216	355.0633	-0.71901	392.4576	-0.75677	79111.8047	-0.69763
016	2019-02-15t1844	1550278017.86	adult	169.8448	121.8543	-77.9962	1232.0287	0.58827	334.8001	-0.19712	270.0558	-0.39949	0.012048	0.04231	675.0903	-0.084968	984.4781	0.35419	111153.625	-0.21671	587.717	0.29284	239.1683	-0.62723	219.5491	-0.66512	0.012048	0.044015	385.7994	-0.41883	467.6749	-0.18607	79403.8594	-0.6461
016	2019-02-15t2244	1550292417.05	adult	173.8445	125.8541	-73.9964	1422.6382	1.1562	333.5391	-0.19119	255.978	-0.62464	0.012048	0.04354	744.2474	0.33374	1070.2824	0.69722	110734.9844	-0.21141	579.2371	0.29102	233.8524	-0.6899	214.1956	-0.74777	0.012048	0.045063	358.3578	-0.60696	477.7546	-0.068627	77638.9844	-0.70885
016	2019-02-16t0244	1550306817.81	adult	177.8447	129.8543	-69.9962	934.6216	-0.19144	299.581	-0.681	273.9804	-0.29593	0.012048	0.044724	542.624	-0.78665	707.7993	-0.60074	99460.8828	-0.70112	404.6235	-0.75062	200.4989	-1.2736	186.3861	-1.2894	0.012048	0.046155	305.0292	-1.0192	381.2528	-0.70861	66565.6484	-1.2914
016	2019-02-16t0644	1550321217.36	adult	181.8446	133.8542	-65.9963	739.5074	-0.73207	240.4015	-1.5671	210.6284	-1.3962	0.012048	0.045792	455.6108	-1.2646	613.3748	-0.93184	79813.2969	-1.5864	432.1132	-0.54164	196.2845	-1.3269	185.0085	-1.3015	0.012048	0.047216	287.601	-1.1393	384.7733	-0.64828	65166.4453	-1.3445
016	2019-02-16t1044	1550335617.68	adult	185.8447	137.8542	-61.9963	699.2569	-0.83006	267.4615	-1.14	228.2697	-1.0758	0.012048	0.046807	484.9714	-1.0759	583.5157	-1.0239	88797.2109	-1.1606	380.7513	-0.83583	216.6902	-0.91511	209.8938	-0.76709	0.012048	0.048241	291.821	-1.0716	356.4403	-0.81932	71941.1562	-0.93442
016	2019-02-16t1444	1550350017.16	adult	189.8446	141.8541	-57.9964	1795.9619	2.4075	328.9047	-0.16984	265.2405	-0.3993	0.012048	0.047487	711.0283	0.24991	1430.4771	2.1837	109196.3594	-0.19252	516.2765	0.089673	214.8518	-0.92912	199.3227	-0.97624	0.012048	0.049019	323.9004	-0.76112	387.9238	-0.55489	71330.7969	-0.94883
016	2019-02-16t1844	1550364417.58	adult	193.8447	145.8542	-53.9963	1150.8868	0.53661	310.2332	-0.44439	252.685	-0.61468	0.012048	0.048164	638.5791	-0.15052	1041.4051	0.74419	102997.4375	-0.46708	350.3943	-0.98933	200.3816	-1.1958	195.776	-1.0457	0.012048	0.049864	267.1051	-1.2517	305.308	-1.1588	66526.6875	-1.2153
016	2019-02-16t2244	1550378818.06	adult	197.8448	149.8544	-49.9962
016	2019-02-17t0244	1550393217.94	adult	201.8448	153.8543	-45.9962	883.761	-0.23534	295.5775	-0.65803	234.6338	-0.94008	0.012048	0.050382	603.3883	-0.32669	783.8237	-0.20974	98131.75	-0.68202	403.5198	-0.57826	199.0823	-1.2094	190.5393	-1.1623	0.012048	0.052335	293.8981	-0.9722	346.5963	-0.79934	66095.3359	-1.2307
016	2019-02-17t0644	1550407617.71	adult	205.8447	157.8543	-41.9962	526.9152	-1.3412	177.7928	-2.6051	153.1352	-2.5089	0.012048	0.051836	358.34	-1.7912	445.0307	-1.5425	59027.207	-2.6265	332.0998	-1.067	201.5989	-1.1583	194.5574	-1.0784	0.012048	0.054009	272.3901	-1.1658	305.9283	-1.1113	66930.8281	-1.1811
016	2019-02-17t1044	1550422018.34	adult	209.8449	161.8544	-37.9961	718.772	-0.74335	272.3538	-1.0413	244.6807	-0.74472	0.012048	0.053407	512.4438	-0.85927	619.6386	-0.85089	90421.4531	-1.0671	293.9431	-1.3366	200.3658	-1.1852	196.2508	-1.0455	0.012048	0.055598	253.7907	-1.3413	281.6306	-1.3033	66521.4375	-1.2093
016	2019-02-17t1444	1550436418.55	adult	213.845	165.8545	-33.996
016	2019-02-17t1844	1550450818.83	adult	217.845	169.8546	-29.9959
016	2019-02-17t2244	1550465218.77	adult	221.845	173.8545	-25.996
016	2019-02-18t0244	1550479618.46	adult	225.8449	177.8545	-21.996
016	2019-02-18t0644	1550494018.27	adult	229.8449	181.8544	-17.9961
016	2019-02-18t1044	1550508405.16	adult	233.8412	185.8508	-13.9997
016	2019-02-18t1444	1550522807.08	adult	237.8418	189.8513	-9.9992
016	2019-02-18t1844	1550537204.31	adult	241.841	193.8505	-6
016	2019-02-18t2244	1550551604.61	adult	245.8411	197.8506	-1.9999
016	2019-02-19t0244	1550566003.8	dead	249.8409	201.8504	1.9999
018	2019-02-08t1454	1549659427.82	egg	-1.9883	-57.9801	-213.8334
018	2019-02-08t1852	1549673743.48	larva	1.9883	-54.0035	-209.8568
018	2019-02-08t2252	1549688143.69	larva	5.9883	-50.0035	-205.8568
018	2019-02-09t0252	1549702546.34	larva	9.9891	-46.0027	-201.8561
018	2019-02-09t0652	1549716946.08	larva	13.989	-42.0028	-197.8561
018	2019-02-09t1052	1549731344.87	larva	17.9887	-38.0032	-193.8565
018	2019-02-09t1452	1549745747.38	larva	21.9894	-34.0025	-189.8558
018	2019-02-09t1852	1549760145.6	larva	25.9889	-30.003	-185.8563
018	2019-02-09t2253	1549774553.85	larva	29.9912	-26.0007	-181.854
018	2019-02-10t0253	1549788954.51	larva	33.9914	-22.0005	-177.8538
018	2019-02-10t0653	1549803352.89	larva	37.9909	-18.0009	-173.8542
018	2019-02-10t1052	1549817750.58	larva	41.9903	-14.0016	-169.8549
018	2019-02-10t1453	1549832153.06	larva	45.9909	-10.0009	-165.8542	496.6865	-1.2411	291.84	-1.8165	274.2188	-1.6683	0.012048	0.045835	420.2229	-1.6818	469.2649	-1.3544	96890.8906	-1.8338	530.4872	-1.3568	308.4641	-1.4718	291.6544	-1.2481	0.012048	0.043859	469.0403	-1.4821	503.2628	-1.3986	102410.0625	-1.4796
018	2019-02-10t1852	1549846549.77	larva	49.99	-6.0018	-161.8551	1590.5321	1.3351	507.5936	0.92638	444.6988	0.75045	0.012048	0.045421	1022.9957	1.1253	1356.5081	1.2703	168521.0625	0.89999	778.3525	-0.56889	397.7001	-0.40923	371.6827	-0.18424	0.012048	0.044042	645.5426	-0.68595	724.7935	-0.60204	132036.4375	-0.42674
018	2019-02-10t2253	1549860954.24	larva	53.9913	-2.0006	-157.8539	859.6847	-0.4085	468.616	0.40637	428.6481	0.50137	0.012048	0.045012	746.4459	-0.1795	815.0138	-0.35361	155580.5	0.3819	911.3656	-0.10565	415.3284	-0.13883	356.4213	-0.32336	0.012048	0.044229	823.1982	0.16987	863.9342	-0.056662	137889.0312	-0.1591
018	2019-02-11t0253	1549875358.21	adult	57.9924	2.0006	-153.8528	1056.1454	0.055761	468.1234	0.38206	405.5346	0.16076	0.012048	0.044625	826.6286	0.19695	953.8867	0.060424	155416.9688	0.35782	1188.546	0.86945	431.9659	0.13698	306.5687	-0.92498	0.012048	0.04443	960.3474	0.89329	1128.074	1.0004	143412.6719	0.11389
018	2019-02-11t0653	1549889753.94	adult	61.9912	5.9994	-149.8539	1986.8995	2.3171	475.7111	0.46241	343.7303	-0.71337	0.012048	0.044257	1144.9662	1.7291	1481.1463	1.6811	157936.0781	0.438	995.7518	0.28756	421.1922	0.08555	373.2806	0.034947	0.012048	0.044646	809.7249	0.25575	955.3405	0.41646	139835.8125	0.062541
018	2019-02-11t1044	1549903634.61	adult	65.8469	9.8551	-145.9982	1851.3516	1.9947	481.1113	0.51677	378.3155	-0.23538	0.012048	0.043901	1016.9607	1.1164	1648.1938	2.2128	159728.9375	0.49226	1394.6825	1.7751	452.099	0.5671	393.1195	0.38165	0.012048	0.044857	949.727	1.0498	1227.9859	1.6004	150096.875	0.53942
018	2019-02-11t1444	1549918034.24	adult	69.8468	13.855	-141.9983	1251.6759	0.51804	505.133	0.80575	448.3583	0.73033	0.012048	0.043495	897.0299	0.53235	1043.944	0.32711	167704.1562	0.78029	1137.7485	0.95122	435.0442	0.44475	410.2361	0.70818	0.012048	0.045038	846.8398	0.62569	1047.4623	0.96715	144434.6562	0.41779
018	2019-02-11t1844	1549932434.23	adult	73.8468	17.855	-137.9983	1137.619	0.23167	512.2243	0.88715	457.3822	0.85394	0.012048	0.042955	876.0826	0.43082	1008.7291	0.21407	170058.4688	0.86165	1321.1661	1.7608	397.9079	0.04897	270.9301	-1.1925	0.012048	0.045096	930.3081	1.2034	1258.1023	2.0106	132105.4219	0.025291
018	2019-02-11t2244	1549946835.11	adult	77.8471	21.8552	-133.9981	1489.1191	1.1145	503.7069	0.81622	427.0139	0.48615	0.012048	0.042542	975.6232	0.94678	1366.5243	1.3704	167230.7031	0.7913	626.8277	-0.83613	328.8788	-0.76839	308.2615	-0.53725	0.012048	0.045139	522.0659	-0.96501	585.1355	-0.87716	109187.7422	-0.78533
018	2019-02-12t0244	1549961235.33	adult	81.8471	25.8553	-129.998	995.4993	-0.13322	439.5699	0.064159	406.2088	0.26942	0.012048	0.042292	805.4454	0.10581	930.4893	-0.036611	145937.1875	0.042266	700.1849	-0.45734	335.4487	-0.53807	301.5288	-0.50544	0.012048	0.045221	561.0306	-0.63299	650.5926	-0.48196	111368.9688	-0.55683
018	2019-02-12t0644	1549975635.56	adult	85.8472	29.8554	-125.9979	1771.0834	1.8346	511.1831	1.0384	398.5148	0.24437	0.012048	0.042189	1111.5367	1.7177	1494.7787	1.8134	169712.7812	1.0126	905.2841	0.51723	378.136	0.20391	281.7012	-0.66975	0.012048	0.045265	742.7896	0.5842	829.9249	0.49939	125541.1328	0.18075
018	2019-02-12t1044	1549990035.51	adult	89.8472	33.8554	-121.9979	1205.0756	0.39434	372.2356	-0.66735	303.8915	-0.98129	0.012048	0.042118	778.6854	0.0053592	1136.7468	0.64245	123582.2031	-0.68589	1080.8691	1.4284	393.2223	0.55769	303.7227	-0.22239	0.012048	0.045185	827.1167	1.2563	992.7772	1.4604	130549.7891	0.53311
018	2019-02-12t1444	1550004423.52	adult	93.8439	37.852	-118.0013	768.8202	-0.71339	358.6493	-0.78162	295.7179	-1.0127	0.012048	0.042027	665.7636	-0.57597	715.025	-0.7349	119071.5625	-0.7993	638.7139	-0.45772	275.8082	-1.0054	247.5001	-0.96494	0.012048	0.044902	483.8089	-0.78465	556.5782	-0.66293	91568.3125	-1.0212
018	2019-02-12t1844	1550018824.2	adult	97.844	41.8522	-114.0011	2109.2341	2.6234	411.0812	-0.039814	313.0625	-0.69122	0.012048	0.042006	937.2255	0.8591	1543.4489	1.9322	136478.9688	-0.06107	652.1031	-0.31418	324.9209	-0.19594	274.9167	-0.46246	0.012048	0.044392	566.638	-0.15197	617.305	-0.2546	107873.75	-0.21555
018	2019-02-12t2244	1550033221.67	adult	101.8433	45.8515	-110.0018	742.2384	-0.7959	387.8855	-0.28761	380.3884	0.34274	0.012048	0.04204	628.2798	-0.76001	681.0866	-0.85206	128777.9844	-0.30759	654.296	-0.2297	318.2976	-0.20442	281.78	-0.28066	0.012048	0.043782	540.1641	-0.23463	577.6292	-0.38924	105674.7969	-0.22356
018	2019-02-13t0244	1550047621.87	adult	105.8434	49.8516	-106.0017	815.3397	-0.6276	355.9604	-0.66019	307.9999	-0.62279	0.012048	0.041933	660.9029	-0.58269	778.4002	-0.54897	118178.8359	-0.67795	736.212	0.23797	340.6599	0.2029	283.0578	-0.19345	0.012048	0.043189	626.4866	0.43112	713.3723	0.43685	113099.0781	0.18216
018	2019-02-13t0644	1550062022.27	adult	109.8435	53.8517	-102.0016	1254.663	0.43414	340.6351	-0.81475	288.6719	-0.83687	0.012048	0.041714	681.7262	-0.46287	961.2279	0.026147	113090.8438	-0.83119	794.5817	0.5968	307.6665	-0.2172	268.1382	-0.36994	0.012048	0.042618	574.9933	0.16016	748.7041	0.7114	102145.2812	-0.23556
018	2019-02-13t1044	1550076424.19	adult	113.844	57.8522	-98.0011	1150.8676	0.17217	345.9825	-0.68946	293.5858	-0.69805	0.012048	0.041416	696.9785	-0.36785	957.7429	0.01399	114866.1797	-0.70615	491.7977	-0.87046	248.8268	-1.0439	232.3045	-0.89676	0.012048	0.042056	401.1182	-0.97297	457.1169	-0.886	82610.4922	-1.0574
018	2019-02-13t1450	1550091166.76	adult	117.9392	61.9474	-93.9059	1459.4735	0.91217	338.885	-0.72653	257.4105	-1.1649	0.012048	0.041086	771.8131	0.039769	1213.5495	0.8252	112509.8203	-0.74234	557.957	-0.49028	274.0147	-0.61194	249.1212	-0.58189	0.012048	0.041541	462.0363	-0.49178	533.0038	-0.40114	90972.875	-0.62735
018	2019-02-13t1850	1550105572.79	adult	121.9409	65.949	-89.9043	979.173	-0.25716	370.817	-0.23458	324.5809	-0.089609	0.012048	0.040767	669.4043	-0.47016	850.993	-0.32205	123111.25	-0.25355	496.7953	-0.76095	259.0716	-0.79583	240.398	-0.68764	0.012048	0.041134	394.0543	-0.91444	450.5173	-0.83222	86011.7578	-0.80971
018	2019-02-13t2250	1550119971.37	adult	125.9405	69.9487	-85.9047	839.7839	-0.59987	350.7391	-0.44766	295.7972	-0.45271	0.012048	0.040441	682.4661	-0.38147	784.1499	-0.53305	116445.3906	-0.46461	663.8448	0.13684	280.6402	-0.41498	256.3857	-0.3798	0.012048	0.040784	412.5655	-0.73515	610.2115	0.14103	93172.5469	-0.43115
018	2019-02-14t0250	1550134373.73	adult	129.9411	73.9493	-81.904	1330.7727	0.57242	307.3802	-0.9817	233.3571	-1.3539	0.012048	0.040039	686.6747	-0.33938	856.3499	-0.3052	102050.2188	-0.99426	509.1028	-0.62461	262.8349	-0.65071	241.2757	-0.59862	0.012048	0.040485	410.2379	-0.70569	443.3671	-0.79524	87261.1953	-0.66534
018	2019-02-14t0650	1550148770.22	adult	133.9402	77.9483	-77.905	1035.3237	-0.1448	360.3021	-0.20749	292.714	-0.36931	0.012048	0.039482	733.1164	-0.079335	873.3911	-0.2492	119620.2969	-0.22562	575.0248	-0.24754	270.5473	-0.48216	245.1151	-0.49087	0.012048	0.04021	415.439	-0.62432	548.1202	-0.13632	89821.7031	-0.49793
018	2019-02-14t1050	1550163175.47	adult	137.9416	81.9498	-73.9035	979.8053	-0.28057	307.3189	-0.88378	259.6858	-0.83649	0.012048	0.038899	599.5166	-0.73985	791.7841	-0.50734	102029.875	-0.89696	484.0571	-0.69464	251.6333	-0.74382	233.4219	-0.65722	0.012048	0.03986	364.5144	-0.95303	411.9393	-0.917	83542.2422	-0.75824
018	2019-02-14t1450	1550177586.61	adult	141.9447	85.9529	-69.9004	1082.8781	-0.018948	334.6141	-0.46	289.8796	-0.29839	0.012048	0.038531	737.0551	-0.00070696	950.638	0.021827	111091.8906	-0.47602	417.948	-1.0183	236.9204	-0.945	223.5751	-0.79844	0.012048	0.039768	331.4018	-1.1582	366.9286	-1.1598	78657.5703	-0.95869
018	2019-02-14t1850	1550191985.86	adult	145.9445	89.9527	-65.9006	1043.2252	-0.10468	323.8797	-0.56107	278.9535	-0.42255	0.012048	0.03836	669.7486	-0.31943	892.8478	-0.15104	107528.0469	-0.57661	389.2613	-1.1445	232.7899	-0.97352	220.5354	-0.81898	0.012048	0.039877	317.3643	-1.2251	357.4687	-1.1869	77286.2578	-0.98761
018	2019-02-14t2250	1550206378.42	adult	149.9424	93.9506	-61.9027	828.4755	-0.63688	301.9031	-0.82506	272.2416	-0.48618	0.012048	0.038456	478.317	-1.3014	767.6089	-0.55182	100231.8203	-0.83976	330.3065	-1.4429	234.8927	-0.89518	231.3825	-0.57925	0.012048	0.040208	294.6327	-1.3607	316.0038	-1.4179	77984.375	-0.91022
018	2019-02-15t0250	1550220777.41	adult	153.9422	97.9503	-57.903	613.7526	-1.1814	228.8693	-1.8244	219.2052	-1.3253	0.012048	0.038857	325.1361	-2.0991	479.6895	-1.5158	75984.6094	-1.8362	488.5983	-0.50804	236.428	-0.82531	222.7156	-0.709	0.012048	0.040749	338.5928	-0.97873	413.4607	-0.74913	78494.1094	-0.84128
018	2019-02-15t0650	1550235176.51	adult	157.9419	101.9501	-53.9032	899.0251	-0.40582	304.7576	-0.71737	247.2907	-0.84188	0.012048	0.039954	620.9735	-0.47598	768.197	-0.49663	101179.5312	-0.73406	261.051	-1.7967	199.966	-1.4297	200.1398	-1.1166	0.012048	0.041706	232.3007	-1.7887	245.4277	-1.8291	66388.7266	-1.4448
018	2019-02-15t1044	1550249227.6	adult	161.845	105.8532	-50.0001	1196.319	0.41487	284.0988	-0.98975	238.4783	-0.96934	0.012048	0.040667	556.7091	-0.79837	973.0234	0.24441	94320.8203	-1.0065	317.1641	-1.4349	205.8619	-1.2955	204.529	-1.0096	0.012048	0.042518	243.428	-1.6704	279.9838	-1.566	68346.1406	-1.3118
018	2019-02-15t1444	1550263627.4	adult	165.8449	109.8531	-46.0002	491.1223	-1.4727	211.6155	-2.0377	202.363	-1.5689	0.012048	0.041438	276.2481	-2.3367	440.2026	-1.6124	70256.3594	-2.0533	323.0735	-1.3666	218.2021	-1.0422	214.4031	-0.79188	0.012048	0.043216	277.7005	-1.3573	316.2692	-1.2829	72443.1094	-1.0598
018	2019-02-15t1844	1550278027.4	adult	169.8449	113.8531	-42.0002	1139.9663	0.33272	234.3744	-1.6919	201.3771	-1.577	0.012048	0.04231	378.6722	-1.7552	1051.4458	0.59535	77812.3125	-1.7089	291.9859	-1.5225	207.2292	-1.2104	205.0817	-0.95423	0.012048	0.044015	250.4356	-1.5496	262.7451	-1.6197	68800.0781	-1.2281
018	2019-02-15t2244	1550292426.51	adult	173.8447	117.8529	-38.0004	1070.3848	0.16644	238.8778	-1.61	208.1695	-1.4514	0.012048	0.04354	430.9307	-1.4415	695.5431	-0.66622	79307.4219	-1.6278	282.1475	-1.5495	205.5691	-1.2103	203.1678	-0.97017	0.012048	0.045063	247.0169	-1.5455	265.2434	-1.5695	68248.9531	-1.2279
018	2019-02-16t0244	1550306827.22	adult	177.8449	121.8531	-34.0003	454.25	-1.5583	202.2354	-2.1535	189.9053	-1.7625	0.012048	0.044724	302.1438	-2.1594	408.7071	-1.7009	67142.1562	-2.1714	298.4976	-1.418	208.8085	-1.1193	206.3199	-0.88314	0.012048	0.046155	253.5182	-1.4589	283.6822	-1.4074	69324.4062	-1.1374
018	2019-02-16t0644	1550321226.83	adult	181.8448	125.8529	-30.0004	589.1104	-1.1639	261.0816	-1.2513	236.5381	-0.93883	0.012048	0.045792	423.7558	-1.447	511.4765	-1.3093	86679.0859	-1.2711	303.6983	-1.3631	212.0282	-1.0313	208.8739	-0.80919	0.012048	0.047216	265.3698	-1.3318	272.2859	-1.4669	70393.3594	-1.0499
018	2019-02-16t1044	1550335627.19	adult	185.8449	129.853	-26.0003
018	2019-02-16t1444	1550350026.73	adult	189.8447	133.8529	-22.0004
018	2019-02-16t1844	1550364427.18	adult	193.8449	137.853	-18.0003
018	2019-02-16t2244	1550378827.61	adult	197.845	141.8532	-14.0001
018	2019-02-17t0244	1550393227.47	adult	201.845	145.8531	-10.0002
018	2019-02-17t0644	1550407627.23	adult	205.8449	149.8531	-6.0002
018	2019-02-17t1044	1550422027.94	adult	209.8451	153.8533	-2.0001
018	2019-02-17t1444	1550436428.31	dead	213.8452	157.8534	2.0001
020	2019-02-08t1454	1549659436.57	larva	0	-53.9791	-197.8321
020	2019-02-08t1852	1549673752.58	larva	3.9767	-50.0024	-193.8554
020	2019-02-08t2252	1549688152.64	larva	7.9767	-46.0024	-189.8554
020	2019-02-09t0252	1549702555.37	larva	11.9774	-42.0017	-185.8547
020	2019-02-09t0652	1549716955.16	larva	15.9774	-38.0017	-181.8547
020	2019-02-09t1052	1549731353.97	larva	19.9771	-34.002	-177.8551
020	2019-02-09t1452	1549745756.59	larva	23.9778	-30.0013	-173.8543
020	2019-02-09t1852	1549760154.76	larva	27.9773	-26.0018	-169.8548
020	2019-02-09t2253	1549774563.15	larva	31.9796	-21.9995	-165.8525
020	2019-02-10t0253	1549788963.62	larva	35.9797	-17.9994	-161.8524
020	2019-02-10t0653	1549803362.22	larva	39.9793	-13.9997	-157.8528
020	2019-02-10t1052	1549817759.87	larva	43.9787	-10.0004	-153.8534
020	2019-02-10t1453	1549832162.16	larva	47.9793	-5.9998	-149.8528	1580.037	1.3071	413.5887	-0.26439	349.3751	-0.59941	0.012048	0.045629	852.4326	0.32678	1301.4733	1.1028	137311.4375	-0.28687	1305.5183	1.0545	459.2982	0.26882	343.3179	-0.57341	0.012048	0.04395	1015.9642	0.9173	1178.8615	0.97765	152486.9844	0.24545
020	2019-02-10t1852	1549846558.88	larva	51.9784	-2.0007	-145.8537	884.6096	-0.34396	443.9092	0.10166	397.1904	0.064281	0.012048	0.045216	792.813	0.042565	847.7887	-0.2506	147377.8594	0.078144	1284.6906	1.0642	466.0999	0.42384	378.1462	-0.07114	0.012048	0.044134	1004.4804	0.9545	1208.4659	1.1647	154745.1719	0.39872
020	2019-02-10t2253	1549860963.75	adult	55.9798	2.0007	-141.8523	1797.3691	1.8419	438.2554	0.011432	381.6695	-0.16956	0.012048	0.044816	796.6673	0.056005	1273.501	1.0323	145500.7812	-0.011599	1424.3788	1.6061	484.4644	0.73015	369.9234	-0.11466	0.012048	0.044327	1107.2558	1.5302	1300.0862	1.5983	160842.1875	0.70193
020	2019-02-11t0253	1549875367.64	adult	59.9809	6.0018	-137.8513	789.7801	-0.59394	347.0197	-1.1579	288.1607	-1.4902	0.012048	0.04444	668.3277	-0.56457	750.7872	-0.56505	115210.5312	-1.1767	1253.0693	1.1291	466.8375	0.60981	349.9664	-0.31483	0.012048	0.044536	1040.8946	1.3319	1190.5292	1.2873	154990.0625	0.58231
020	2019-02-11t0653	1549889763.36	adult	63.9797	10.0006	-133.8524	900.8539	-0.33474	421.6735	-0.22603	391.8483	-0.044333	0.012048	0.044075	729.6399	-0.2779	808.2016	-0.3994	139995.6094	-0.24786	1548.8904	2.2612	501.2013	1.1463	365.6761	-0.032474	0.012048	0.044756	1162.2027	2.0607	1388.1006	2.1842	166398.8438	1.1137
020	2019-02-11t1044	1549903643.75	adult	67.8353	13.8562	-129.9968	822.1941	-0.53921	388.3005	-0.65614	365.168	-0.41965	0.012048	0.043707	663.2563	-0.61031	762.0227	-0.55465	128915.7578	-0.67616	992.0393	0.37497	452.5846	0.62423	403.0374	0.56173	0.012048	0.044956	820.7063	0.4382	922.7841	0.39837	150258.0938	0.59585
020	2019-02-11t1444	1549918043.43	adult	71.8352	17.8561	-125.9969	911.072	-0.33066	487.5397	0.58017	454.8822	0.81817	0.012048	0.043253	764.4563	-0.12191	871.5253	-0.22039	161863.1719	0.55567	1067.9603	0.73863	395.5837	-0.03464	291.2698	-0.93894	0.012048	0.045089	907.0934	1.0068	1023.9749	0.92095	131333.7812	-0.05752
020	2019-02-11t1844	1549932443.43	adult	75.8352	21.8561	-121.9969	1061.123	0.037216	524.6011	1.0572	465.9446	0.99356	0.012048	0.042743	911.1731	0.61213	1025.5933	0.26793	174167.5625	1.0312	876.79	0.10456	372.5534	-0.23345	301.7074	-0.69421	0.012048	0.045115	750.77	0.27318	842.8585	0.23793	123687.7344	-0.25464
020	2019-02-11t2244	1549946844.64	adult	79.8356	25.8565	-117.9965	1586.4258	1.3624	570.4916	1.6815	475.3831	1.184	0.012048	0.042397	1159.5195	1.8961	1485.3715	1.7632	189403.2188	1.6534	1052.6105	0.92554	467.9351	1.2335	386.9863	0.67526	0.012048	0.045183	894.1429	1.242	991.7335	1.0514	155354.4375	1.2019
020	2019-02-12t0244	1549961244.6	adult	83.8356	29.8565	-113.9965	1078.9607	0.078096	382.2104	-0.63206	339.963	-0.60562	0.012048	0.04223	678.513	-0.53916	901.3357	-0.13011	126893.8594	-0.65118	843.8947	0.19385	421.4042	0.73854	390.3693	0.86676	0.012048	0.045255	755.3012	0.58445	790.0418	0.23946	139906.2031	0.71168
020	2019-02-12t0644	1549975645.19	adult	87.8357	33.8566	-109.9964	506.1238	-1.3762	310.4826	-1.4878	299.2162	-1.0883	0.012048	0.042158	457.0497	-1.6829	488.4389	-1.4784	103080.2109	-1.503	1022.964	1.0968	433.2375	1.0557	355.9746	0.49475	0.012048	0.045248	879.7814	1.4998	990.5762	1.3677	143834.8438	1.0279
020	2019-02-12t1044	1549990044.84	adult	91.8356	37.8565	-105.9965	1012.9257	-0.094747	380.8152	-0.52581	331.435	-0.55602	0.012048	0.042074	797.1949	0.1095	982.1694	0.13612	126430.6484	-0.54485	1070.1041	1.4547	457.5964	1.5454	413.3849	1.4826	0.012048	0.045075	844.8987	1.4462	996.8028	1.5605	151922	1.5158
020	2019-02-12t1444	1550004428.28	adult	95.831	41.8519	-102.0011	919.0228	-0.33958	426.1332	0.12483	355.8428	-0.12954	0.012048	0.042005	820.0861	0.23996	909.171	-0.10718	141476.2188	0.10276	833.721	0.49199	330.7794	-0.16044	261.5044	-0.70864	0.012048	0.04468	703.3168	0.68116	778.4631	0.55461	109818.7422	-0.18046
020	2019-02-12t1844	1550018828.95	adult	99.8312	45.8521	-98.0009	912.4066	-0.36843	419.9846	0.1069	393.4204	0.4862	0.012048	0.042032	726.1067	-0.24825	843.1322	-0.329	139434.9062	0.084841	728.496	0.087372	419.334	1.2276	392.8342	1.3955	0.012048	0.044095	666.2207	0.55299	705.4915	0.26541	139218.8906	1.2011
020	2019-02-12t2244	1550033226.34	adult	103.8305	49.8514	-94.0016	1014.3542	-0.13232	432.543	0.33144	384.1606	0.43682	0.012048	0.042007	799.5477	0.14175	925.7819	-0.075576	143604.2656	0.30804	645.0664	-0.24102	304.2055	-0.37292	271.6549	-0.40468	0.012048	0.043484	565.49	-0.023332	603.0015	-0.21363	100996.2422	-0.39103
020	2019-02-13t0244	1550047626.56	adult	107.8306	53.8515	-90.0016	1012.2831	-0.15142	393.8064	-0.1283	290.1972	-0.84756	0.012048	0.041838	876.5519	0.55225	936.9451	-0.048559	130743.7188	-0.14907	659.5372	-0.10688	298.332	-0.38921	286.1362	-0.11366	0.012048	0.042907	513.6236	-0.29615	570.5267	-0.32646	99046.2188	-0.40689
020	2019-02-13t0644	1550062027.02	adult	111.8307	57.8516	-86.0014	1106.4402	0.068018	294.4916	-1.4108	232.5263	-1.6281	0.012048	0.041573	671.9237	-0.50713	898.9697	-0.17226	97771.2266	-1.4231	648.1378	-0.10619	284.3526	-0.53585	247.7559	-0.67021	0.012048	0.042338	511.6281	-0.24063	595.9433	-0.12165	94405.0781	-0.55239
020	2019-02-13t1044	1550076429.06	adult	115.8312	61.8522	-82.0009	966.744	-0.27715	412.2105	0.23477	354.1257	0.2331	0.012048	0.041257	742.734	-0.11852	911.5995	-0.13017	136853.875	0.21196	506.6336	-0.77557	279.3327	-0.55988	266.0185	-0.33034	0.012048	0.041889	447.3482	-0.62696	495.5846	-0.64438	92738.4688	-0.57593
020	2019-02-13t1450	1550091171.48	adult	119.9264	65.9473	-77.9057	597.9752	-1.1738	322.8859	-0.91104	309.8927	-0.34691	0.012048	0.040938	489.134	-1.4105	571.4204	-1.2056	107198.125	-0.92532	800.1622	0.76648	329.0345	0.2572	299.2604	0.26731	0.012048	0.041447	580.2583	0.36139	676.0466	0.4478	109239.4531	0.23654
020	2019-02-13t1850	1550105577.53	adult	123.928	69.9489	-73.9041	995.1632	-0.2194	395.3395	0.12976	338.2493	0.15634	0.012048	0.040603	832.0265	0.38019	962.0554	0.03302	131252.7188	0.10824	609.6264	-0.16296	278.4503	-0.47245	236.6791	-0.73159	0.012048	0.041043	515.0048	-0.038276	589.9291	-0.00057592	92445.4844	-0.48842
020	2019-02-13t2250	1550119976.12	adult	127.9277	73.9486	-69.9045	1380.8019	0.70094	376.36	-0.069948	290.6689	-0.49738	0.012048	0.040232	888.1423	0.68391	1238.3497	0.90895	124951.5	-0.089635	668.722	0.18277	310.0849	0.073343	260.1599	-0.2938	0.012048	0.040654	588.1461	0.53621	649.6026	0.39636	102948.1719	0.054038
020	2019-02-14t0250	1550134378.43	adult	131.9283	77.9492	-65.9038	1092.354	-0.0022449	339.2498	-0.52143	279.5595	-0.60767	0.012048	0.03973	750.4041	-0.00091854	1011.2871	0.19066	112630.9141	-0.53739	670.6994	0.23353	293.1582	-0.14356	247.6188	-0.46787	0.012048	0.040297	520.0345	0.10426	561.142	-0.080157	97328.5156	-0.16136
020	2019-02-14t0650	1550148774.97	adult	135.9273	81.9482	-61.9048	638.99	-1.1107	240.5925	-1.8247	216.231	-1.5552	0.012048	0.039164	387.7427	-1.8384	538.4425	-1.3248	79876.7109	-1.8312	1140.0886	2.7529	363.8914	1.0571	260.5403	-0.19549	0.012048	0.039988	836.585	2.4581	987.5544	2.5244	120811.9453	1.0325
020	2019-02-14t1050	1550163180.25	adult	139.9288	85.9497	-57.9033	531.6392	-1.3855	254.8543	-1.5844	229.6645	-1.2927	0.012048	0.038665	389.6182	-1.8129	486.8277	-1.4986	84611.6406	-1.5931	1726.276	5.9762	418.8461	2.0399	331.5429	1.1397	0.012048	0.039772	832.4081	2.5176	1247.5927	4.1981	139056.9062	2.0106
020	2019-02-14t1450	1550177591.49	adult	143.9319	89.9528	-53.9002	989.0131	-0.24895	261.2706	-1.4507	184.9214	-1.9708	0.012048	0.038331	652.3274	-0.4251	868.1284	-0.24205	86741.8516	-1.4609	484.2891	-0.6426	260.6963	-0.52466	242.5918	-0.42822	0.012048	0.039725	380.9276	-0.76808	423.638	-0.793	86551.1641	-0.54061
020	2019-02-14t1850	1550191990.66	adult	147.9317	93.9526	-49.9004	572.8307	-1.2955	253.2052	-1.5286	223.5892	-1.3036	0.012048	0.038363	469.2021	-1.3614	558.9186	-1.2621	84064.1406	-1.5396	561.0708	-0.1746	261.2898	-0.46598	242.3795	-0.39174	0.012048	0.040005	401.959	-0.55993	512.0689	-0.19032	86748.2266	-0.48255
020	2019-02-14t2250	1550206383.32	adult	151.9297	97.9506	-45.9025	925.7751	-0.3741	315.705	-0.61388	266.118	-0.57251	0.012048	0.038819	621.0816	-0.52736	810.4787	-0.39337	104814.0469	-0.62986	587.2638	0.030133	246.6295	-0.67122	217.7604	-0.82149	0.012048	0.040637	415.1895	-0.40435	527.9788	-0.028428	81880.9922	-0.6875
020	2019-02-15t0250	1550220782.19	adult	155.9293	101.9502	-41.9028	1399.7881	0.89471	296.9339	-0.84322	233.4075	-1.0816	0.012048	0.03941	663.0778	-0.26627	1036.4404	0.41003	98582.0625	-0.85907	530.7625	-0.23852	249.6228	-0.57404	219.3346	-0.75987	0.012048	0.04132	415.6954	-0.3459	474.6428	-0.32047	82874.7812	-0.59125
020	2019-02-15t0650	1550235181.25	adult	159.9291	105.95	-37.903	518.3133	-1.413	232.0743	-1.7517	205.5405	-1.5277	0.012048	0.040169	399.5272	-1.6716	471.6921	-1.5193	77048.6797	-1.7662	563.5858	0.0091554	242.0688	-0.66542	206.2297	-0.98596	0.012048	0.042083	468.3676	0.13329	548.4167	0.23252	80366.8359	-0.68298
020	2019-02-15t1044	1550249232.37	adult	163.8322	109.8531	-33.9999	960.155	-0.20604	220.5155	-1.9106	167.2873	-2.1678	0.012048	0.041043	568.3025	-0.72212	808.5943	-0.31812	73211.1484	-1.9258	553.2947	0.001848	250.7474	-0.47174	222.1271	-0.65008	0.012048	0.04281	402.4488	-0.35093	491.0697	-0.10146	83248.1484	-0.49031
020	2019-02-15t1444	1550263632.3	adult	167.8321	113.8531	-30	997.7949	-0.076094	271.7574	-1.1433	226.1646	-1.1586	0.012048	0.041934	586.053	-0.59881	850.0667	-0.1437	90223.4688	-1.1608	354.9624	-1.1533	222.9587	-0.94087	218.0599	-0.7084	0.012048	0.043641	296.7863	-1.1815	340.7773	-1.0937	74022.2812	-0.95879
020	2019-02-15t1844	1550278032.44	adult	171.8322	117.8531	-25.9999	951.7087	-0.17772	245.8826	-1.5126	199.1545	-1.611	0.012048	0.042888	531.979	-0.87999	789.628	-0.33515	81633.0312	-1.5302	341.4491	-1.1997	216.5912	-1.0237	211.4084	-0.81622	0.012048	0.044507	277.0439	-1.3095	317.8691	-1.2154	71908.2812	-1.0418
020	2019-02-15t2244	1550292431.27	adult	175.8319	121.8528	-22.0002
020	2019-02-16t0244	1550306832	adult	179.8321	125.853	-18	857.6305	-0.40192	282.0188	-0.93911	240.9721	-0.86617	0.012048	0.0453	578.8645	-0.56926	809.7663	-0.21516	93630.2422	-0.95916	321.3251	-1.2617	227.5125	-0.75593	226.7372	-0.45371	0.012048	0.046713	283.2553	-1.1905	302.6969	-1.2578	75534.1562	-0.7752
020	2019-02-16t0644	1550321231.59	adult	183.8319	129.8529	-14.0002
020	2019-02-16t1044	1550335632.03	adult	187.8321	133.853	-10
020	2019-02-16t1444	1550350031.58	adult	191.8319	137.8529	-6.0002	712.6058	-0.77471	294.1447	-0.70509	254.7271	-0.58309	0.012048	0.047807	553.158	-0.65648	668.8427	-0.68247	97656.0312	-0.72699	358.3272	-0.94675	209.1277	-1.0315	203.1883	-0.88934	0.012048	0.049417	276.5364	-1.1749	320.0559	-1.0557	69430.4141	-1.0512
020	2019-02-16t1844	1550364431.94	adult	195.832	141.853	-2.0001
020	2019-02-16t2244	1550378832.39	dead	199.8322	145.8531	2.0001
021	2019-02-08t1454	1549659440.88	egg	-1.9884	-53.9792	-221.8326
021	2019-02-08t1852	1549673757.13	larva	1.9884	-50.0024	-217.8559
021	2019-02-08t2252	1549688157.1	larva	5.9884	-46.0024	-213.8559
021	2019-02-09t0252	1549702559.92	larva	9.9891	-42.0017	-209.8551
021	2019-02-09t0652	1549716959.74	larva	13.9891	-38.0017	-205.8552
021	2019-02-09t1052	1549731358.53	larva	17.9888	-34.002	-201.8555
021	2019-02-09t1452	1549745761.17	larva	21.9895	-30.0013	-197.8548
021	2019-02-09t1852	1549760159.28	larva	25.989	-26.0018	-193.8553
021	2019-02-09t2253	1549774567.72	larva	29.9913	-21.9995	-189.853
021	2019-02-10t0253	1549788968.35	larva	33.9915	-17.9993	-185.8528
021	2019-02-10t0653	1549803366.77	larva	37.991	-13.9998	-181.8532
021	2019-02-10t1052	1549817764.69	larva	41.9905	-10.0003	-177.8538
021	2019-02-10t1453	1549832166.65	larva	45.991	-5.9998	-173.8533	526.251	-1.1716	318.2959	-1.4766	328.7019	-0.88636	0.012048	0.045835	443.2431	-1.5747	495.6309	-1.2767	105674.2422	-1.4951	537.5575	-1.3351	295.7208	-1.616	281.1513	-1.3807	0.012048	0.043859	460.611	-1.5184	504.0845	-1.3957	98179.3125	-1.6224
021	2019-02-10t1852	1549846563.4	larva	49.9901	-2.0007	-169.8542	1166.4628	0.32928	375.4309	-0.76312	283.0499	-1.5528	0.012048	0.045421	893.7289	0.51877	1076.3993	0.43512	124643.0703	-0.78382	496.1813	-1.4578	234.569	-2.3023	194.6319	-2.4595	0.012048	0.044042	426.6368	-1.6592	455.3389	-1.5627	77876.9219	-2.3029
021	2019-02-10t2253	1549860968.35	adult	53.9915	2.0007	-165.8528	1687.3546	1.5733	404.4103	-0.4107	298.6781	-1.3378	0.012048	0.045012	953.6743	0.80166	1428.0696	1.4953	134264.2188	-0.43238	530.2812	-1.3411	308.9997	-1.4046	305.7685	-0.98602	0.012048	0.044229	461.7585	-1.4889	498.7279	-1.399	102587.8984	-1.4136
021	2019-02-11t0253	1549875372.44	adult	57.9926	6.0018	-161.8517	1514.8058	1.164	476.4026	0.487	405.0682	0.1542	0.012048	0.044625	1054.5533	1.2862	1322.3211	1.1843	158165.6719	0.46239	789.3859	-0.46438	360.108	-0.74112	322.5529	-0.71202	0.012048	0.04443	644.0916	-0.60712	696.2901	-0.6383	119555.8594	-0.75636
021	2019-02-11t0653	1549889767.93	adult	61.9914	10.0006	-157.8529	507.055	-1.2892	308.5755	-1.6482	308.7728	-1.202	0.012048	0.044257	428.1242	-1.7282	458.752	-1.4718	102447.0625	-1.665	554.4236	-1.2353	314.3955	-1.2555	302.5664	-0.92506	0.012048	0.044646	481.3623	-1.3578	510.1293	-1.3317	104379.3125	-1.2665
021	2019-02-11t1044	1549903648.56	adult	65.8471	13.8563	-153.9972	633.7361	-0.99582	340.5835	-1.2521	322.5541	-1.0107	0.012048	0.043901	513.8264	-1.3318	566.0926	-1.1589	113073.7188	-1.27	398.7633	-1.7758	236.8174	-2.2114	234.7343	-1.8094	0.012048	0.044857	346.8791	-2.0216	381.0689	-1.8435	78623.3672	-2.2143
021	2019-02-11t1444	1549918048.09	adult	69.847	17.8562	-149.9973	850.4031	-0.47571	326.5945	-1.4345	266.4763	-1.7853	0.012048	0.043495	666.7572	-0.59888	801.6256	-0.43634	108429.3594	-1.4515	455.1717	-1.5711	252.6477	-1.9795	245.8602	-1.6113	0.012048	0.045038	393.462	-1.7788	431.0347	-1.6385	83879.0391	-1.9851
021	2019-02-11t1844	1549932448.24	adult	73.847	21.8562	-145.9973	441.8148	-1.51	266.6155	-2.1843	266.4708	-1.7715	0.012048	0.042955	381.2288	-2.028	406.5692	-1.7091	88516.3594	-2.198	358.5436	-1.9314	234.6007	-2.1812	231.467	-1.7594	0.012048	0.045096	325.2268	-2.1413	346.613	-2.0008	77887.4453	-2.1856
021	2019-02-11t2244	1549946849.26	adult	77.8473	25.8565	-141.997	872.1216	-0.4415	319.3144	-1.4948	261.9835	-1.7817	0.012048	0.042542	665.1598	-0.61884	766.5066	-0.56801	106012.3906	-1.511	315.4734	-2.074	191.5026	-2.6693	182.845	-2.3582	0.012048	0.045139	278.6952	-2.3546	304.5852	-2.1563	63578.875	-2.6715
021	2019-02-12t0244	1549961249.43	adult	81.8473	29.8565	-137.9969	671.0302	-0.95569	293.9394	-1.7727	242.7751	-1.9815	0.012048	0.042292	601.2659	-0.94046	638.0178	-0.98965	97587.875	-1.7875	384.803	-1.7601	220.6029	-2.1426	207.8897	-1.8772	0.012048	0.045221	326.7348	-2.012	358.6119	-1.8614	73240.1719	-2.1505
021	2019-02-12t0644	1549975649.85	adult	85.8475	33.8567	-133.9968	630.4717	-1.0607	289.8275	-1.7776	243.2261	-1.9031	0.012048	0.042189	511.6504	-1.3999	574.5598	-1.1977	96222.75	-1.7919	410.2877	-1.61	254.6739	-1.5381	249.5496	-1.1453	0.012048	0.045265	356.6405	-1.7563	380.0979	-1.7035	84551.7188	-1.5508
021	2019-02-12t1044	1549990049.68	adult	89.8474	37.8566	-129.9969	1639.2964	1.494	376.4874	-0.6128	273.5144	-1.4032	0.012048	0.042118	960.4916	0.95836	1434.707	1.6162	124993.8125	-0.63158	390.7932	-1.6478	223.7389	-1.8584	209.2671	-1.6347	0.012048	0.045185	344.6672	-1.7502	371.1454	-1.69	74281.3047	-1.8697
021	2019-02-12t1444	1550004433.15	adult	93.8428	41.852	-126.0015	703.5246	-0.87782	354.3954	-0.8367	307.9012	-0.84246	0.012048	0.042027	614.981	-0.84301	643.6806	-0.96678	117659.2656	-0.85411	471.4283	-1.2273	271.3467	-1.0696	252.0572	-0.896	0.012048	0.044903	408.7348	-1.2645	437.1454	-1.2872	90087.1016	-1.0851
021	2019-02-12t1844	1550018833.76	adult	97.843	45.8522	-122.0013	749.015	-0.76945	338.9055	-0.98337	279.4734	-1.1653	0.012048	0.042006	655.2892	-0.62325	713.8508	-0.74121	112516.625	-0.99978	488.3481	-1.0857	252.892	-1.2425	220.9926	-1.289	0.012048	0.044393	413.4263	-1.1529	458.9472	-1.1034	83960.1406	-1.2567
021	2019-02-12t2244	1550033231.15	adult	101.8423	49.8515	-118.002	937.2463	-0.31432	343.6251	-0.87231	275.7376	-1.1515	0.012048	0.04204	700.1652	-0.38233	834.9239	-0.36023	114083.5312	-0.88913	346.2499	-1.7109	215.145	-1.7165	212.2959	-1.3594	0.012048	0.043782	292.5953	-1.8836	314.8042	-1.8276	71428.1484	-1.7281
021	2019-02-13t0244	1550047631.43	adult	105.8423	53.8515	-114.0019	1364.0884	0.71703	339.964	-0.8735	292.0699	-0.85291	0.012048	0.041933	665.2574	-0.55985	904.9915	-0.14655	112868.0469	-0.89003	306.4162	-1.8687	222.8378	-1.5396	220.2247	-1.1812	0.012048	0.043189	275.2232	-1.9466	293.3911	-1.9021	73982.1328	-1.5519
021	2019-02-13t0644	1550062031.87	adult	109.8425	57.8517	-110.0018	618.9423	-1.1158	299.9531	-1.3614	281.0294	-0.94848	0.012048	0.041714	477.5423	-1.532	588.3345	-1.156	99584.4219	-1.3745	373.6801	-1.5032	236.4471	-1.2808	229.4659	-0.98588	0.012048	0.042618	317.2697	-1.6067	335.8924	-1.6212	78500.4219	-1.2938
021	2019-02-13t1044	1550076434.08	adult	113.8431	61.8523	-106.0012	797.9384	-0.68569	326.27	-0.95574	281.3449	-0.87854	0.012048	0.041416	624.1538	-0.74818	766.8674	-0.59105	108321.625	-0.97063	269.922	-1.9927	181.2497	-2.0641	179.0759	-1.7566	0.012048	0.042056	240.2806	-2.0864	250.9988	-2.0638	60174.9102	-2.0721
021	2019-02-13t1450	1550091176.36	adult	117.9382	65.9474	-101.9061	398.43	-1.6578	255.7682	-1.8514	258.9126	-1.1426	0.012048	0.041086	340.6567	-2.1984	370.8823	-1.8443	84915.0469	-1.8591	340.6629	-1.5982	195.1907	-1.8165	187.3086	-1.5964	0.012048	0.041541	277.0245	-1.7822	307.4363	-1.7006	64803.3125	-1.8246
021	2019-02-13t1850	1550105582.47	adult	121.9399	69.9491	-97.9044	1201.8794	0.28023	285.0104	-1.3959	229.5061	-1.5196	0.012048	0.040767	610.8516	-0.77171	912.2989	-0.12806	94623.4688	-1.406	288.9115	-1.8253	219.7778	-1.4038	220.1448	-1.0256	0.012048	0.041134	266.5805	-1.8093	284.0904	-1.7967	72966.2188	-1.4137
021	2019-02-13t2250	1550119980.99	adult	125.9394	73.9486	-93.9048	680.8754	-0.98213	285.2256	-1.3348	259.7846	-1.0018	0.012048	0.040441	494.598	-1.3427	610.8659	-1.0813	94694.9062	-1.3449	280.0839	-1.8373	210.0876	-1.52	206.9789	-1.2178	0.012048	0.040784	259.2925	-1.8189	271.1472	-1.8375	69749.0781	-1.5289
021	2019-02-14t0250	1550134383.4	adult	129.9401	77.9493	-89.9042	1142.8246	0.12017	278.0804	-1.3799	227.7651	-1.4405	0.012048	0.040039	539.8617	-1.0886	824.3221	-0.40688	92322.6953	-1.3894	297.511	-1.7213	211.7183	-1.4618	208.6621	-1.1613	0.012048	0.040485	264.9699	-1.7421	284.1808	-1.7327	70290.4844	-1.4712
021	2019-02-14t0650	1550148779.86	adult	133.9391	81.9483	-85.9051	992.178	-0.2492	270.6123	-1.4341	218.3931	-1.542	0.012048	0.039482	532.4809	-1.1054	804.1546	-0.47069	89843.2891	-1.4432	312.7406	-1.6218	208.9006	-1.4747	204.0243	-1.213	0.012048	0.04021	273.2964	-1.6499	302.3254	-1.6013	69355.0078	-1.4846
021	2019-02-14t1050	1550163185.22	adult	137.9406	85.9498	-81.9037
021	2019-02-14t1450	1550177596.42	adult	141.9437	89.9529	-77.9005
021	2019-02-14t1850	1550191995.71	adult	145.9435	93.9527	-73.9007
021	2019-02-14t2250	1550206388.26	adult	149.9415	97.9507	-69.9028
021	2019-02-15t0250	1550220787.16	adult	153.9412	101.9504	-65.9031
021	2019-02-15t0650	1550235186.2	adult	157.9409	105.9501	-61.9034
021	2019-02-15t1044	1550249237.31	adult	161.844	109.8532	-58.0003
021	2019-02-15t1444	1550263637.26	adult	165.844	113.8532	-54.0003
021	2019-02-15t1844	1550278037.37	adult	169.844	117.8532	-50.0003
021	2019-02-15t2244	1550292436.21	adult	173.8437	121.8529	-46.0006
021	2019-02-16t0244	1550306836.91	adult	177.8439	125.8531	-42.0004
021	2019-02-16t0644	1550321236.51	adult	181.8438	129.853	-38.0005
021	2019-02-16t1044	1550335636.99	adult	185.8439	133.8531	-34.0004
021	2019-02-16t1444	1550350036.56	adult	189.8438	137.853	-30.0005
021	2019-02-16t1844	1550364436.98	adult	193.8439	141.8531	-26.0004
021	2019-02-16t2244	1550378837.37	adult	197.844	145.8532	-22.0003
021	2019-02-17t0244	1550393237.26	adult	201.844	149.8532	-18.0003
021	2019-02-17t0644	1550407637.04	adult	205.8439	153.8531	-14.0004
021	2019-02-17t1044	1550422037.83	adult	209.8441	157.8533	-10.0002
021	2019-02-17t1444	1550436438.15	adult	213.8442	161.8534	-6.0001
021	2019-02-17t1844	1550450838.37	adult	217.8443	165.8535	-2
021	2019-02-17t2244	1550465238.42	dead	221.8443	169.8535	2
022	2019-02-08t1454	1549659445.25	egg	-1.9884	-53.9792	-273.8249
022	2019-02-08t1852	1549673761.52	larva	1.9884	-50.0025	-269.8481
022	2019-02-08t2252	1549688161.5	larva	5.9884	-46.0025	-265.8481
022	2019-02-09t0252	1549702564.31	larva	9.9891	-42.0017	-261.8474
022	2019-02-09t0652	1549716964.16	larva	13.9891	-38.0017	-257.8474
022	2019-02-09t1052	1549731363	larva	17.9888	-34.0021	-253.8477
022	2019-02-09t1452	1549745765.65	larva	21.9895	-30.0013	-249.847
022	2019-02-09t1852	1549760163.81	larva	25.989	-26.0018	-245.8475
022	2019-02-09t2253	1549774572.37	larva	29.9914	-21.9995	-241.8451
022	2019-02-10t0253	1549788972.88	larva	33.9915	-17.9993	-237.845
022	2019-02-10t0653	1549803371.42	larva	37.9911	-13.9997	-233.8454
022	2019-02-10t1052	1549817769.26	larva	41.9905	-10.0003	-229.846
022	2019-02-10t1453	1549832171.11	larva	45.991	-5.9998	-225.8455	864.3645	-0.37722	417.7047	-0.19949	378.6373	-0.16967	0.012048	0.045835	753.4442	-0.13162	822.3017	-0.31338	138677.9688	-0.22228	448.3961	-1.6085	286.5932	-1.7192	276.2192	-1.4429	0.012048	0.043859	411.6391	-1.7296	438.7466	-1.622	95148.9375	-1.7248
022	2019-02-10t1852	1549846567.97	larva	49.9902	-2.0007	-221.8463	480.4501	-1.2978	375.0162	-0.76842	377.06	-0.21329	0.012048	0.045421	441.1658	-1.6047	456.5607	-1.413	124505.3672	-0.7891	396.0656	-1.7732	305.3582	-1.4808	304.789	-1.0439	0.012048	0.044042	370.5523	-1.9086	388.0744	-1.8025	101378.9062	-1.4888
022	2019-02-10t2253	1549860972.91	adult	53.9915	2.0007	-217.845	1309.8187	0.6693	442.0458	0.068238	403.0981	0.13982	0.012048	0.045012	810.9689	0.126	956.5115	0.073135	146759.2031	0.044924	1545.5217	1.9502	323.4128	-1.2331	218.7093	-2.125	0.012048	0.044229	827.1206	0.18787	1263.1575	1.4107	107373.0625	-1.2435
022	2019-02-11t0253	1549875376.94	adult	57.9927	6.0018	-213.8439	637.9043	-0.95484	374.6666	-0.80245	351.2927	-0.60196	0.012048	0.044625	554.3096	-1.1044	589.4128	-1.0513	124389.2969	-0.82255	538.0795	-1.3042	364.4621	-0.68791	373.8329	-0.028836	0.012048	0.04443	488.064	-1.3474	511.3761	-1.3401	121001.4297	-0.70362
022	2019-02-11t0653	1549889772.39	adult	61.9914	10.0005	-209.8451	887.7446	-0.36146	494.8968	0.70469	471.6854	1.0753	0.012048	0.044257	794.8557	0.040515	862.2575	-0.22743	164305.7344	0.6794	491.2151	-1.4534	277.0949	-1.7239	256.6048	-1.549	0.012048	0.044646	409.364	-1.7116	447.7239	-1.5767	91995.5156	-1.7307
022	2019-02-11t1044	1549903653.07	adult	65.8471	13.8563	-205.9894	489.6846	-1.3496	350.4008	-1.1285	357.6576	-0.52261	0.012048	0.043901	455.1341	-1.6174	475.8701	-1.44	116333.0469	-1.1469	546.1362	-1.2504	317.3811	-1.1716	304.8029	-0.8401	0.012048	0.044857	489.2432	-1.2962	522.8467	-1.267	105370.5391	-1.1838
022	2019-02-11t1444	1549918052.79	adult	69.8471	17.8562	-201.9895	1341.6003	0.74073	384.7209	-0.70516	321.8999	-1.0187	0.012048	0.043495	774.4601	-0.06978	1112.1192	0.5419	127727.3594	-0.72487	756.5291	-0.45747	328.7566	-0.96795	282.5381	-1.0938	0.012048	0.045038	609.2855	-0.63416	699.5084	-0.50368	109147.1797	-0.98241
022	2019-02-11t1844	1549932452.75	adult	73.847	21.8562	-197.9895	1220.8612	0.44003	415.6253	-0.32086	361.014	-0.47135	0.012048	0.042955	834.2918	0.22317	1074.9164	0.42546	137987.6094	-0.34174	510.4401	-1.3488	294.177	-1.3676	293.1612	-0.87319	0.012048	0.045096	428.15	-1.5724	469.4533	-1.4602	97666.75	-1.379
022	2019-02-11t2244	1549946854.02	adult	77.8474	25.8565	-193.9891	649.4562	-1.003	365.6017	-0.9147	344.6504	-0.6457	0.012048	0.042542	573.4288	-1.0814	619.0549	-1.0444	121379.7656	-0.93304	749.6559	-0.34779	285.0176	-1.3753	239.8627	-1.5303	0.012048	0.045139	515.1036	-1.0048	640.9209	-0.62279	94625.8438	-1.3875
022	2019-02-12t0244	1549961253.98	adult	81.8474	29.8565	-189.9891	638.6619	-1.0377	323.8907	-1.3949	289.9682	-1.3315	0.012048	0.042292	579.9134	-1.0499	623.3867	-1.0373	107531.7031	-1.4112	600.5392	-0.86896	268.0868	-1.4792	216.0895	-1.7571	0.012048	0.045221	540.0626	-0.7564	583.4088	-0.79936	89004.8125	-1.4916
022	2019-02-12t0644	1549975654.43	adult	85.8475	33.8567	-185.989	717.4005	-0.84004	334.5042	-1.2092	293.9911	-1.2011	0.012048	0.042189	617.4943	-0.84984	681.5245	-0.84773	111055.3906	-1.2259	456.648	-1.4108	197.6272	-2.343	180.7723	-2.1626	0.012048	0.045265	336.9447	-1.8757	424.1997	-1.4875	65612.2344	-2.3508
022	2019-02-12t1044	1549990054.25	adult	89.8475	37.8566	-181.989	509.4305	-1.3673	321.4785	-1.3186	321.7461	-0.73327	0.012048	0.042118	461.0476	-1.6596	493.8503	-1.4586	106730.8438	-1.3342	569.0037	-0.85341	305.2227	-0.69681	269.7891	-0.72975	0.012048	0.045185	509.0613	-0.7257	548.1677	-0.79287	101333.9531	-0.71447
022	2019-02-12t1444	1550004437.92	adult	93.8429	41.8521	-177.9936	956.4286	-0.24096	350.7078	-0.88444	295.8152	-1.0114	0.012048	0.042027	695.1472	-0.42145	861.2774	-0.25955	116434.9766	-0.90162	688.8112	-0.22729	264.6071	-1.1667	221.5364	-1.3578	0.012048	0.044903	515.403	-0.58273	630.1381	-0.27844	87849.5391	-1.1816
022	2019-02-12t1844	1550018838.36	adult	97.843	45.8522	-173.9935	441.728	-1.5359	257.4955	-2.0476	243.1326	-1.6781	0.012048	0.042006	383.807	-2.0506	410.3574	-1.7192	85488.5	-2.0586	552.4492	-0.78373	275.2984	-0.91694	229.2828	-1.162	0.012048	0.044393	487.9953	-0.66576	524.1321	-0.75402	91399.0781	-0.93286
022	2019-02-12t2244	1550033235.78	adult	101.8423	49.8515	-169.9942	1357.7397	0.72408	323.9565	-1.1321	239.348	-1.671	0.012048	0.04204	767.0604	-0.030879	1124.4256	0.56535	107553.5391	-1.1476	496.7794	-0.98708	234.2392	-1.4366	213.8278	-1.3357	0.012048	0.043782	401.2767	-1.1597	453.093	-1.0708	77767.4219	-1.4496
022	2019-02-13t0244	1550047636.09	adult	105.8424	53.8516	-165.9941	1174.9524	0.25358	359.5913	-0.61179	290.3257	-0.8781	0.012048	0.041933	796.9746	0.1311	977.7311	0.08468	119384.3125	-0.62982	639.1216	-0.23795	268.9206	-0.8581	228.082	-1.0577	0.012048	0.043189	484.2962	-0.53138	578.2861	-0.3155	89281.6406	-0.87366
022	2019-02-13t0644	1550062036.49	adult	109.8425	57.8517	-161.994	1170.2256	0.22828	317.5406	-1.1251	261.1645	-1.2385	0.012048	0.041714	622.7791	-0.77153	988.9615	0.11407	105423.4922	-1.1396	724.7947	0.24859	262.8631	-0.88631	215.0977	-1.2147	0.012048	0.042618	504.2357	-0.32495	662.34	0.22339	87270.5391	-0.90128
022	2019-02-13t1044	1550076438.75	adult	113.8432	61.8523	-157.9934	930.0379	-0.3646	295.7994	-1.3673	240.3611	-1.4828	0.012048	0.041416	624.8592	-0.7445	810.132	-0.45391	98205.3906	-1.3794	721.7718	0.29275	252.275	-0.99183	207.453	-1.2982	0.012048	0.042056	515.1346	-0.18373	588.6114	-0.13463	83755.3047	-1.0056
022	2019-02-13t1450	1550091180.97	adult	117.9382	65.9474	-153.8983
022	2019-02-13t1850	1550105587.17	adult	121.9399	69.9491	-149.8966	465.9155	-1.4956	294.4735	-1.2678	291.4028	-0.58864	0.012048	0.040767	393.6179	-1.8905	415.1979	-1.7011	97765.2031	-1.2789	406.9755	-1.2208	228.298	-1.272	209.3963	-1.205	0.012048	0.041134	350.0638	-1.2232	388.9793	-1.1889	75794.9375	-1.2828
022	2019-02-13t2250	1550119985.67	adult	125.9395	73.9487	-145.897	541.9985	-1.3162	247.6105	-1.8442	223.9528	-1.548	0.012048	0.040441	421.1332	-1.7185	484.0974	-1.4825	82206.6875	-1.8504	729.7286	0.47575	255.3235	-0.8115	218.0797	-1.0295	0.012048	0.040784	489.587	-0.19056	569.8393	-0.094553	84767.3906	-0.82507
022	2019-02-14t0250	1550134388.14	adult	129.9402	77.9494	-141.8963	727.2038	-0.87992	360.1332	-0.26484	318.136	-0.039864	0.012048	0.040039	614.8528	-0.70592	708.6353	-0.77415	119564.2344	-0.28287	556.3777	-0.37958	289.0373	-0.23497	263.7717	-0.21049	0.012048	0.040485	464.6307	-0.31762	495.4492	-0.48852	95960.3906	-0.25224
022	2019-02-14t0650	1550148784.57	adult	133.9392	81.9484	-137.8973
022	2019-02-14t1050	1550163189.93	adult	137.9407	85.9499	-133.8958
022	2019-02-14t1450	1550177601.13	adult	141.9438	89.953	-129.8927
022	2019-02-14t1850	1550192000.53	adult	145.9437	93.9528	-125.8929
022	2019-02-14t2250	1550206393.02	adult	149.9416	97.9507	-121.8949	565.3536	-1.3133	277.9569	-1.1622	247.3858	-0.89414	0.012048	0.038456	470.7128	-1.3417	522.081	-1.3819	92281.6953	-1.1754	531.0794	-0.31614	249.2325	-0.64841	231.4035	-0.57886	0.012048	0.040208	376.2539	-0.73173	453.8852	-0.53458	82745.2031	-0.66444
022	2019-02-15t0250	1550220791.82	adult	153.9412	101.9504	-117.8953	1192.2922	0.32893	316.8871	-0.57319	262.7847	-0.60393	0.012048	0.038857	632.9889	-0.4465	1020.6555	0.33534	105206.5312	-0.58951	673.4845	0.55378	261.9143	-0.38037	228.2434	-0.60311	0.012048	0.040749	463.5887	0.0041205	537.9268	0.066925	86955.5625	-0.39788
022	2019-02-15t0650	1550235190.92	adult	157.941	105.9501	-113.8955	1227.1449	0.46194	324.7764	-0.42942	268.3251	-0.49065	0.012048	0.039954	644.1251	-0.35018	1014.2445	0.35421	107825.75	-0.44697	669.4337	0.60289	257.1584	-0.41896	225.6034	-0.62354	0.012048	0.041706	432.8149	-0.18169	526.1267	0.051648	85376.5781	-0.43692
022	2019-02-15t1044	1550249242.03	adult	161.8441	109.8532	-109.9924	588.4586	-1.2162	309.8733	-0.61459	274.3276	-0.36474	0.012048	0.040666	542.5425	-0.87627	580.8518	-1.1277	102877.9375	-0.63224	444.063	-0.67793	287.6165	0.16517	291.8116	0.69783	0.012048	0.042517	372.5725	-0.62002	397.0511	-0.76953	95488.6953	0.14528
022	2019-02-15t1444	1550263641.96	adult	165.844	113.8532	-105.9925	632.0283	-1.0883	275.1764	-1.1014	240.4773	-0.9202	0.012048	0.041437	501.7946	-1.0805	563.7888	-1.1739	91358.5547	-1.1187	486.9855	-0.37399	256.8927	-0.34316	244.379	-0.19913	0.012048	0.043216	380.8284	-0.50644	435.8579	-0.45707	85288.3906	-0.3622
022	2019-02-15t1844	1550278042.16	adult	169.8441	117.8533	-101.9924	921.836	-0.27278	288.8238	-0.88144	247.5308	-0.78569	0.012048	0.04231	518.8353	-0.96542	833.7274	-0.18867	95889.5078	-0.89987	465.5531	-0.45705	238.9336	-0.63152	221.4656	-0.62683	0.012048	0.044015	356.4715	-0.66383	411.9912	-0.57563	79325.9531	-0.65038
022	2019-02-15t2244	1550292440.91	adult	173.8438	121.8529	-97.9928
022	2019-02-16t0244	1550306841.66	adult	177.844	125.8531	-93.9925	697.3403	-0.86663	284.1545	-0.91435	257.7631	-0.57883	0.012048	0.044724	491.4276	-1.0789	597.9651	-1.0048	94339.3125	-0.93411	386.0104	-0.86767	226.098	-0.79817	213.0891	-0.7452	0.012048	0.046154	330.187	-0.80448	378.2278	-0.73028	75064.5391	-0.81719
022	2019-02-16t0644	1550321241.22	adult	181.8438	129.853	-89.9927	497.4543	-1.4271	277.1459	-1.006	256.9082	-0.57922	0.012048	0.045791	411.2222	-1.5188	471.9538	-1.4557	92012.4375	-1.0262	362.1089	-0.98943	210.1032	-1.0675	200.2995	-0.98606	0.012048	0.047216	308.5207	-0.95811	339.344	-0.97891	69754.2656	-1.0859
022	2019-02-16t1044	1550335641.72	adult	185.844	133.8531	-85.9925	399.8824	-1.6997	233.9438	-1.657	225.4302	-1.1264	0.012048	0.046807	320.3557	-2.0243	363.644	-1.8458	77669.3281	-1.6768	339.7817	-1.1026	221.161	-0.83018	211.675	-0.72989	0.012048	0.048241	300.4592	-0.99564	322.4851	-1.0707	73425.4609	-0.84978
022	2019-02-16t1444	1550350041.31	adult	189.8439	137.853	-81.9926
022	2019-02-16t1844	1550364441.72	adult	193.844	141.8531	-77.9925
022	2019-02-16t2244	1550378842.08	adult	197.8441	145.8532	-73.9924
022	2019-02-17t0244	1550393242.01	adult	201.8441	149.8532	-69.9924
022	2019-02-17t0644	1550407641.8	adult	205.844	153.8532	-65.9925
022	2019-02-17t1044	1550422042.66	adult	209.8442	157.8534	-61.9923
022	2019-02-17t1444	1550436442.98	adult	213.8443	161.8535	-57.9922
022	2019-02-17t1844	1550450843.14	adult	217.8444	165.8535	-53.9921
022	2019-02-17t2244	1550465243.17	adult	221.8444	169.8535	-49.9921
022	2019-02-18t0244	1550479642.91	adult	225.8443	173.8535	-45.9922
022	2019-02-18t0644	1550494042.66	adult	229.8442	177.8534	-41.9923
022	2019-02-18t1044	1550508415.08	adult	233.8366	181.8457	-37.9999
022	2019-02-18t1444	1550522816.98	adult	237.8371	185.8463	-33.9994
022	2019-02-18t1844	1550537214.18	adult	241.8363	189.8455	-30.0002
022	2019-02-18t2244	1550551614.4	adult	245.8364	193.8455	-26.0001
022	2019-02-19t0244	1550566013.64	adult	249.8362	197.8453	-22.0003
022	2019-02-19t0644	1550580414.14	adult	253.8363	201.8455	-18.0002
022	2019-02-19t1044	1550594814.74	adult	257.8365	205.8456	-14
022	2019-02-19t1444	1550609216.21	adult	261.8369	209.846	-9.9996
022	2019-02-19t1844	1550623614.46	adult	265.8364	213.8456	-6.0001
022	2019-02-19t2244	1550638014.75	adult	269.8365	217.8456	-2
022	2019-02-20t0244	1550652414.89	dead	273.8365	221.8457	2
023	2019-02-08t1454	1549659449.67	egg	-1.9884	-49.979	-301.8056
023	2019-02-08t1852	1549673766.07	larva	1.9884	-46.0022	-297.8289
023	2019-02-08t2252	1549688165.95	larva	5.9884	-42.0022	-293.8289
023	2019-02-09t0252	1549702568.64	larva	9.9891	-38.0015	-289.8281
023	2019-02-09t0652	1549716968.62	larva	13.9891	-34.0015	-285.8282
023	2019-02-09t1052	1549731367.46	larva	17.9888	-30.0018	-281.8285
023	2019-02-09t1452	1549745770.17	larva	21.9895	-26.0011	-277.8277
023	2019-02-09t1852	1549760168.28	larva	25.989	-22.0016	-273.8282
023	2019-02-09t2253	1549774576.86	larva	29.9914	-17.9992	-269.8259
023	2019-02-10t0253	1549788977.62	larva	33.9916	-13.999	-265.8257
023	2019-02-10t0653	1549803375.96	larva	37.9911	-9.9994	-261.8261
023	2019-02-10t1052	1549817773.89	larva	41.9906	-6	-257.8267
023	2019-02-10t1453	1549832175.51	larva	45.991	-1.9996	-253.8262	1435.2599	0.96412	538.5094	1.3525	453.775	0.90872	0.012048	0.045835	1076.995	1.3736	1261.1999	0.98085	178785.125	1.3245	787.2576	-0.56954	439.1518	0.00661	443.7352	0.6715	0.012048	0.043859	701.0944	-0.48145	736.3893	-0.59128	145798.4062	-0.014243
023	2019-02-10t1852	1549846572.4	adult	49.9901	1.9996	-249.8271	1854.5023	1.9611	525.4818	1.155	452.9636	0.86821	0.012048	0.045421	1233.0344	2.1108	1703.1629	2.3039	174459.9375	1.1279	1021.1347	0.19595	560.5689	1.4808	531.5902	1.8707	0.012048	0.044042	893.607	0.41697	971.7233	0.27832	186108.875	1.4464
023	2019-02-10t2253	1549860977.42	adult	53.9915	6.001	-245.8257	639.9933	-0.93453	435.9665	-0.0091267	438.4573	0.64018	0.012048	0.045012	588.1623	-0.92892	618.4747	-0.94635	144740.875	-0.032176	1004.9067	0.1976	480.7726	0.64028	476.7656	1.2511	0.012048	0.044229	843.978	0.26524	950.8049	0.26263	159616.4844	0.61304
023	2019-02-11t0253	1549875381.49	adult	57.9927	10.0021	-241.8246	2021.3016	2.3879	642.4936	2.5921	518.5981	1.7506	0.012048	0.044625	1330.8778	2.6066	1779.0666	2.5775	213307.875	2.5601	1306.6899	1.2642	560.6684	1.7097	487.7798	1.4892	0.012048	0.04443	1086.2822	1.4908	1206.057	1.2964	186141.9062	1.6726
023	2019-02-11t0653	1549889776.83	adult	61.9914	14.0008	-237.8259	768.1707	-0.65285	397.6025	-0.52395	367.9551	-0.37473	0.012048	0.044257	713.0673	-0.35395	760.4575	-0.54137	132004.0469	-0.5448	888.908	-0.081106	465.401	0.64068	439.0556	0.9279	0.012048	0.044646	763.2567	0.02741	806.0886	-0.16958	154513.125	0.61271
023	2019-02-11t1044	1549903657.63	adult	65.8472	17.8566	-233.9701	1207.8125	0.41412	439.3404	-0.0090166	371.5678	-0.3292	0.012048	0.043901	871.9326	0.4107	1071.1077	0.41471	145861	-0.031569	613.5727	-1.0099	339.7078	-0.88345	337.612	-0.38622	0.012048	0.044857	520.3095	-1.138	557.6084	-1.1256	112782.9844	-0.89821
023	2019-02-11t1444	1549918057.27	adult	69.8471	21.8565	-229.9702	695.966	-0.85817	483.4388	0.53354	480.1822	1.1705	0.012048	0.043495	647.638	-0.6928	663.1103	-0.87275	160501.6875	0.50911	412.3469	-1.7293	322.0752	-1.0568	325.2495	-0.49106	0.012048	0.045038	386.3203	-1.8166	402.2867	-1.7601	106928.9766	-1.0704
023	2019-02-11t1844	1549932457.44	adult	73.8471	25.8565	-225.9701	755.6241	-0.7245	458.7872	0.2189	447.1125	0.71271	0.012048	0.042955	677.7364	-0.55472	727.314	-0.68472	152317.3438	0.19596	1047.6248	0.71164	426.3816	0.43782	395.6562	0.59905	0.012048	0.045095	831.4419	0.65686	1014.1583	0.93706	141558.6875	0.41078
023	2019-02-11t2244	1549946858.53	adult	77.8474	29.8568	-221.9698	557.8865	-1.234	395.129	-0.54462	404.1774	0.17233	0.012048	0.042542	524.8874	-1.3262	550.9982	-1.2642	131182.8125	-0.56437	586.3746	-0.99696	407.3153	0.31698	408.3161	0.91548	0.012048	0.045139	517.0537	-0.99362	542.2195	-1.0728	135228.6875	0.29163
023	2019-02-12t0244	1549961258.6	adult	81.8474	33.8568	-217.9698	448.5269	-1.5197	278.1824	-1.9714	279.4762	-1.476	0.012048	0.042292	368.2869	-2.1343	397.8251	-1.7723	92356.5703	-1.9855	492.653	-1.3146	361.2912	-0.177	357.0381	0.30777	0.012048	0.045221	441.8751	-1.3343	467.4476	-1.3472	119948.6875	-0.1982
023	2019-02-12t0644	1549975658.87	adult	85.8475	37.8569	-213.9697	893.2094	-0.39378	525.9038	1.2257	512.8624	1.8257	0.012048	0.042189	825.9354	0.23341	882.2402	-0.19096	174600.0625	1.1991	909.7834	0.53657	448.86	1.2018	419.6999	1.3714	0.012048	0.045265	796.6987	0.91097	878.5656	0.7376	149021.5312	1.1727
023	2019-02-12t1044	1549990058.67	adult	89.8474	41.8569	-209.9698	451.795	-1.5133	362.6174	-0.79075	363.4553	-0.1539	0.012048	0.042118	419.639	-1.8767	439.3048	-1.6368	120388.9844	-0.80874	378.9688	-1.7005	260.6176	-1.3327	259.4923	-0.88371	0.012048	0.045185	329.1412	-1.8469	351.8919	-1.7876	86525.0547	-1.3468
023	2019-02-12t1444	1550004442.51	adult	93.843	45.8524	-205.9743	1275.6249	0.56284	463.6512	0.57763	384.9503	0.23452	0.012048	0.042027	926.8616	0.79703	1079.3498	0.44923	153932.2031	0.55339	838.6673	0.46206	351.7424	0.087848	264.8374	-0.70261	0.012048	0.044903	714.3303	0.68872	780.1013	0.50545	116778.4844	0.066312
023	2019-02-12t1844	1550018842.84	adult	97.843	49.8525	-201.9742	543.9489	-1.281	372.9353	-0.5385	359.2222	-0.039807	0.012048	0.042006	504.6621	-1.4152	539.6798	-1.3025	123814.5156	-0.5572	595.621	-0.58032	339.0679	0.0095819	333.523	0.43587	0.012048	0.044393	510.3748	-0.51955	542.521	-0.65545	112570.5312	-0.01108
023	2019-02-12t2244	1550033240.24	adult	101.8423	53.8517	-197.9749	771.6287	-0.72332	453.5761	0.58017	446.403	1.2853	0.012048	0.04204	623.1697	-0.78685	663.5761	-0.90804	150587.2812	0.5555	803.2908	0.48668	395.5874	0.92848	372.1659	1.1226	0.012048	0.043782	651.8516	0.50924	740.9084	0.50434	131335.0312	0.90373
023	2019-02-13t0244	1550047640.72	adult	105.8425	57.8519	-193.9748	601.8142	-1.1508	395.4943	-0.13306	397.5997	0.67137	0.012048	0.041933	547.9751	-1.1751	573.5434	-1.2002	131304.0938	-0.15385	752.9915	0.32019	384.4981	0.85122	353.9066	0.92026	0.012048	0.043189	657.6578	0.64209	721.2671	0.48079	127653.3672	0.82731
023	2019-02-13t0644	1550062041.08	adult	109.8426	61.852	-189.9747	754.692	-0.78482	437.0423	0.48065	427.5272	1.1905	0.012048	0.041714	706.2211	-0.33461	744.2598	-0.66166	145098.0312	0.45617	848.7694	0.86714	397.6873	1.1271	381.6949	1.4386	0.012048	0.042618	723.944	1.1813	804.7765	1.0282	132032.2031	1.102
023	2019-02-13t1044	1550076443.36	adult	113.8432	65.8526	-185.9741	472.7469	-1.4761	342.9666	-0.73021	345.8074	0.071856	0.012048	0.041416	424.7066	-1.7898	457.7844	-1.5708	113864.9297	-0.74662	429.2844	-1.1867	286.3119	-0.47795	281.6834	-0.099097	0.012048	0.042056	384.7142	-1.0865	423.2946	-1.0793	95055.5547	-0.49458
023	2019-02-13t1450	1550091185.4	adult	117.9382	69.9476	-181.879	694.7438	-0.9401	439.3393	0.63297	438.4662	1.5294	0.012048	0.041086	617.4102	-0.76175	667.8037	-0.9037	145860.6562	0.60728	658.1917	0.020766	394.9261	1.2358	386.2108	1.668	0.012048	0.041541	549.3788	0.11741	582.2778	-0.1173	131115.4844	1.2092
023	2019-02-13t1850	1550105591.8	adult	121.94	73.9494	-177.8773	566.202	-1.2536	361.6856	-0.35818	364.1093	0.50489	0.012048	0.040767	481.0128	-1.4404	512.2071	-1.3941	120079.6094	-0.37621	586.3003	-0.30272	320.8127	0.15941	298.9198	0.28891	0.012048	0.041134	495.3719	-0.20323	548.0671	-0.26688	106509.8203	0.13936
023	2019-02-13t2250	1550119990.28	adult	125.9396	77.949	-173.8777	1612.1741	1.2581	430.2375	0.62886	341.3102	0.24113	0.012048	0.040441	1000.5463	1.2459	1275.2512	1.0209	142838.8438	0.60359	896.7288	1.3348	389.7173	1.2934	377.0388	1.6666	0.012048	0.040784	676.5987	1.1318	757.8797	1.0027	129386.1562	1.266
023	2019-02-14t0250	1550134392.7	adult	129.9402	81.9497	-169.877	930.8135	-0.38998	455.0634	1.0252	393.2074	1.1237	0.012048	0.040039	818.5859	0.33378	898.1167	-0.1726	151081.0625	0.99731	520.0404	-0.56792	326.4226	0.35821	306.5245	0.52715	0.012048	0.040485	480.1182	-0.20712	508.1255	-0.41386	108372.2969	0.33716
023	2019-02-14t0650	1550148789.02	adult	133.9392	85.9486	-165.878	526.2231	-1.3766	336.9665	-0.52665	332.2579	0.25464	0.012048	0.039482	444.0347	-1.5577	474.0693	-1.5267	111872.875	-0.54243	612.2692	-0.052412	308.9194	0.13566	279.7281	0.11744	0.012048	0.04021	514.2771	0.088828	559.3392	-0.069464	102561.25	0.11621
023	2019-02-14t1050	1550163194.43	adult	137.9407	89.9501	-161.8765	1701.5071	1.4887	461.5076	1.2409	364.1837	0.83673	0.012048	0.038899	994.9685	1.2969	1423.0186	1.5373	153220.5312	1.2131	614.7913	0.00045408	325.3864	0.4638	324.4328	0.97486	0.012048	0.03986	518.9672	0.17751	581.5323	0.10942	108028.2891	0.44273
023	2019-02-14t1450	1550177605.78	adult	141.9439	93.9533	-157.8734	517.5594	-1.4272	335.1542	-0.45252	325.5315	0.27751	0.012048	0.038531	469.6698	-1.3911	496.058	-1.4727	111271.2031	-0.46859	518.3357	-0.47562	294.1165	0.0075954	266.8042	-0.0082412	0.012048	0.039768	456.2894	-0.22953	494.9465	-0.37167	97646.6875	-0.010931
023	2019-02-14t1850	1550192005.25	adult	145.9437	97.9531	-153.8735	689.7754	-0.99913	341.5214	-0.3147	313.7612	0.14448	0.012048	0.03836	591.9855	-0.72785	634.8167	-1.0118	113385.1094	-0.33156	391.7284	-1.131	231.2003	-1.0005	216.2963	-0.89787	0.012048	0.039877	337.063	-1.0761	373.3263	-1.0874	76758.5156	-1.0144
023	2019-02-14t2250	1550206397.77	adult	149.9416	101.9511	-149.8756	1118.38	0.10838	428.8345	0.96198	341.8302	0.65596	0.012048	0.038456	852.9688	0.68756	1013.4985	0.27944	142373.0625	0.93935	626.0417	0.21678	312.2809	0.43662	288.7655	0.50532	0.012048	0.040208	531.8998	0.46767	563.3898	0.16698	103677.25	0.41621
023	2019-02-15t0250	1550220796.58	adult	153.9413	105.9507	-145.8759	636.0549	-1.1232	394.1449	0.52503	381.1313	1.3551	0.012048	0.038857	567.7194	-0.79688	626.7163	-1.0127	130856.0938	0.50479	721.7023	0.83071	343.9317	1.0515	288.6825	0.55473	0.012048	0.040749	600.8043	1.0831	682.9491	1.0178	114185.3359	1.029
023	2019-02-15t0650	1550235195.52	adult	157.941	109.9504	-141.8762	872.4222	-0.47617	396.1408	0.59708	356.8073	0.98684	0.012048	0.039954	723.2964	0.080039	807.7889	-0.35973	131518.75	0.57652	521.1867	-0.26819	310.542	0.5245	311.1695	1.0333	0.012048	0.041706	459.4189	0.031531	488.4994	-0.20046	103099.9453	0.50381
023	2019-02-15t1044	1550249246.53	adult	161.8441	113.8535	-137.9732	1236.0332	0.52142	446.3549	1.372	367.7211	1.2104	0.012048	0.040666	908.2596	1.1347	1152.8012	0.87341	148189.8438	1.3496	596.4822	0.23124	296.2935	0.3202	271.7354	0.30509	0.012048	0.042517	504.5208	0.45316	558.0634	0.32597	98369.4531	0.29993
023	2019-02-15t1444	1550263646.54	adult	165.8441	117.8535	-133.9732	1739.4662	1.9332	512.5295	2.3953	446.783	2.5912	0.012048	0.041437	1075.3561	2.1138	1502.7791	2.1579	170159.7812	2.3712	564.7248	0.096796	279.4864	0.065065	258.4353	0.078828	0.012048	0.043216	417.476	-0.20407	503.2869	0.0085803	92789.4844	0.04516
023	2019-02-15t1844	1550278046.77	adult	169.8441	121.8536	-129.9731	1049.48	0.081537	442.1616	1.4009	374.0036	1.3827	0.012048	0.04231	838.5421	0.83603	941.5579	0.19963	146797.6406	1.3786	630.9717	0.55834	297.9686	0.44638	279.2231	0.52738	0.012048	0.044015	496.507	0.50596	561.0401	0.46709	98925.5625	0.42535
023	2019-02-15t2244	1550292445.62	adult	173.8438	125.8532	-125.9734	1225.3667	0.60188	416.1522	1.047	361.623	1.2024	0.012048	0.04354	710.7879	0.14416	1031.7746	0.55711	138162.5156	1.0247	624.3538	0.57051	324.5025	0.97787	303.9717	1.0628	0.012048	0.045062	528.7273	0.82911	557.3291	0.49336	107734.8203	0.95484
023	2019-02-16t0244	1550306846.43	adult	177.844	129.8535	-121.9732	1361.5352	1.0233	403.428	0.88983	296.3172	0.093715	0.012048	0.044724	919.3892	1.3641	1013.8982	0.52522	133938.0938	0.86729	524.8463	0.0053733	300.9122	0.59139	286.4788	0.75038	0.012048	0.046154	451.8306	0.23387	488.8768	0.062135	99902.8438	0.56862
023	2019-02-16t0644	1550321245.92	adult	181.8439	133.8533	-117.9733	1376.9755	1.0984	377.7094	0.52945	281.3597	-0.14757	0.012048	0.045791	823.4996	0.84229	1148.9264	1.052	125399.5234	0.50677	539.6397	0.14615	315.5608	0.91201	320.7027	1.4975	0.012048	0.047216	450.2973	0.26966	478.5273	0.034024	104766.1875	0.88737
023	2019-02-16t1044	1550335646.56	adult	185.8441	137.8535	-113.9732	645.2187	-0.98704	398.0868	0.87496	385.2107	1.7245	0.012048	0.046807	558.2251	-0.65382	596.0002	-0.97726	132164.8281	0.8511	569.486	0.39297	307.6797	0.81337	281.4162	0.72703	0.012048	0.048241	494.7162	0.71277	542.1071	0.55508	102149.6562	0.78827
023	2019-02-16t1444	1550350046.01	adult	189.8439	141.8533	-109.9733	1365.2383	1.1405	406.091	1.0345	301.9097	0.26406	0.012048	0.047487	896.5344	1.3244	1023.8879	0.65012	134822.2188	1.0096	494.716	-0.053352	301.884	0.7483	304.3767	1.2545	0.012048	0.049019	429.7824	0.18544	467.3863	0.043682	100225.4922	0.72277
023	2019-02-16t1844	1550364446.54	adult	193.8441	145.8535	-105.9732	1334.3391	1.0839	409.7545	1.1288	288.3134	0.039189	0.012048	0.048164	1018.6557	2.068	1210.4534	1.3889	136038.4844	1.103	606.0297	0.73667	352.1403	1.7744	347.7064	2.2364	0.012048	0.049864	497.2076	0.83972	562.0113	0.8077	116910.5781	1.7448
023	2019-02-16t2244	1550378846.83	adult	197.8442	149.8536	-101.9731	1483.8652	1.5708	465.8412	2.0656	359.6257	1.3864	0.012048	0.049078	1029.3029	2.17	1393.4947	2.1315	154659.2812	2.0371	696.1788	1.408	363.6052	2.0612	336.8247	2.0595	0.012048	0.050973	594.1372	1.7891	661.839	1.6376	120716.9141	2.03
023	2019-02-17t0244	1550393246.81	adult	201.8441	153.8536	-97.9731	892.129	-0.20958	404.3838	1.1161	359.6919	1.4268	0.012048	0.050381	755.4249	0.57971	870.3887	0.1292	134255.4062	1.0886	743.7056	1.8079	291.9496	0.67419	234.7011	-0.17126	0.012048	0.052335	551.9131	1.4638	688.2679	1.9178	96927.25	0.64665
023	2019-02-17t0644	1550407646.58	adult	205.8441	157.8535	-93.9732	680.7119	-0.85999	370.1234	0.58542	336.7612	1.0276	0.012048	0.051836	594.6798	-0.36603	634.3257	-0.7909	122880.9531	0.5579	497.3411	0.1188	294.5163	0.76848	279.4479	0.87045	0.012048	0.054009	446.0945	0.51274	470.7437	0.22934	97779.4141	0.73942
023	2019-02-17t1044	1550422047.5	adult	209.8443	161.8538	-89.9729	1408.8848	1.4554	385.3174	0.86958	309.4616	0.52756	0.012048	0.053407	881.0008	1.3922	1215.715	1.5532	127925.375	0.8404	608.899	0.98116	344.219	1.871	320.1312	1.8695	0.012048	0.055598	538.6111	1.4822	601.7233	1.3666	114280.7188	1.8371
023	2019-02-17t1444	1550436447.76	adult	213.8444	165.8538	-85.9728	457.0353	-1.5979	314.7029	-0.31671	310.8676	0.58285	0.012048	0.054803	398.4716	-1.5635	424.9152	-1.653	104481.3438	-0.34512	481.3134	0.083413	299.5214	0.9755	282.7957	1.0395	0.012048	0.056959	421.4062	0.37056	460.909	0.23827	99441.0938	0.94315
023	2019-02-17t1844	1550450847.87	adult	217.8444	169.8539	-81.9728	1235.2577	0.95769	393.5792	1.0829	319.2477	0.78407	0.012048	0.056012	850.9227	1.2665	1064.6446	0.9954	130668.3047	1.0514	458.6058	-0.049234	300.3123	1.0523	301.5068	1.5578	0.012048	0.058116	398.0478	0.17985	426.2542	-0.017613	99703.6719	1.0184
023	2019-02-17t2244	1550465248.1	adult	221.8445	173.8539	-77.9727	1019.3953	0.25646	416.0756	1.5287	358.3529	1.6407	0.012048	0.057086	750.866	0.65963	866.9242	0.18285	138137.0938	1.4958	558.1333	0.79282	292.0888	0.92721	262.9549	0.64373	0.012048	0.05914	465.2718	0.95852	542.634	1.0856	96973.4844	0.89225
023	2019-02-18t0244	1550479647.73	adult	225.8444	177.8538	-73.9728	854.2711	-0.30046	388.4689	1.0707	323.9799	0.95861	0.012048	0.058078	724.777	0.51289	795.5143	-0.11371	128971.6875	1.0372	596.3161	1.1827	279.0803	0.68157	252.3306	0.41044	0.012048	0.06009	458.2353	0.95898	540.496	1.1481	92654.6641	0.646
023	2019-02-18t0644	1550494047.51	adult	229.8443	181.8538	-69.9729	1370.8016	1.5323	346.5752	0.31988	270.9694	-0.17044	0.012048	0.059028	756.3615	0.73986	947.0804	0.56041	115062.9531	0.28585	523.8702	0.64812	292.0919	1.0603	280.0653	1.2094	0.012048	0.061013	426.8743	0.67831	468.7771	0.53789	96974.5	1.0218
023	2019-02-18t1044	1550508420.1	adult	233.8367	185.8462	-65.9805	1136.0928	0.72698	379.2909	0.98072	309.2173	0.71112	0.012048	0.059964	793.7126	1.0126	1023.0941	0.92198	125924.5859	0.94526	443.278	-0.0012917	275.292	0.70701	252.6041	0.50426	0.012048	0.061934	406.1906	0.50525	429.6425	0.21123	91396.9531	0.66808
023	2019-02-18t1444	1550522821.9	adult	237.8372	189.8467	-61.98	857.0701	-0.28579	408.8787	1.6168	362.9772	2.0068	0.012048	0.06091	703.5523	0.43145	786.5477	-0.13563	135747.7188	1.5802	421.3942	-0.15685	244.6599	-0.039105	225.7991	-0.23683	0.012048	0.062877	350.6881	-0.11961	410.3487	0.066931	81227.0938	-0.077134
023	2019-02-18t1844	1550537218.95	adult	241.8364	193.8458	-57.9808	1412.2225	1.8461	325.7863	-0.030154	235.2613	-0.99217	0.012048	0.061878	805.9599	1.1572	1119.4594	1.4326	108161.0703	-0.06859	450.4209	0.17241	261.4448	0.46145	254.1272	0.65327	0.012048	0.063852	359.0575	0.038362	415.6942	0.18151	86799.6719	0.41942
023	2019-02-18t2244	1550551619.2	adult	245.8365	197.8459	-53.9808	888.4572	-0.16057	321.2729	-0.11069	261.2404	-0.35992	0.012048	0.06288	664.3832	0.19728	810.6095	-0.0092945	106662.5859	-0.15108	410.5089	-0.17798	240.3876	-0.086762	229.3017	-0.086453	0.012048	0.064865	327.5999	-0.34037	370.2965	-0.28248	79808.6797	-0.12918
023	2019-02-19t0244	1550566018.38	adult	249.8363	201.8457	-49.981	911.7572	-0.06168	370.9595	0.99786	312.3979	0.96591	0.012048	0.06392	693.853	0.42474	831.2341	0.10043	123158.5547	0.95728	398.772	-0.26125	246.3325	0.13111	238.1022	0.23894	0.012048	0.065916	332.7832	-0.22577	371.0844	-0.23182	81782.375	0.085022
023	2019-02-19t0644	1550580418.99	adult	253.8364	205.8458	-45.9808	882.3995	-0.17919	314.8299	-0.2326	255.0799	-0.51528	0.012048	0.064996	642.9296	0.073494	735.0601	-0.37581	104523.5391	-0.27785	306.7517	-1.3047	218.6811	-0.71381	216.8163	-0.48428	0.012048	0.067001	269.9405	-1.1683	292.9592	-1.2142	72602.1328	-0.76028
023	2019-02-19t1044	1550594819.52	adult	257.8366	209.846	-41.9807	709.581	-0.9367	314.4643	-0.23429	277.0768	0.096653	0.012048	0.066104	544.8565	-0.64681	679.8601	-0.66661	104402.1406	-0.28244	392.6635	-0.24995	238.7349	-0.02276	235.3815	0.23411	0.012048	0.068111	308.1722	-0.54493	351.7236	-0.40974	79259.9844	-0.075883
023	2019-02-19t1444	1550609221.07	adult	261.837	213.8464	-37.9802
023	2019-02-19t1844	1550623619.3	adult	265.8365	217.8459	-33.9807
023	2019-02-19t2244	1550638019.58	adult	269.8366	221.846	-29.9807
023	2019-02-20t0244	1550652419.69	adult	273.8366	225.846	-25.9806
023	2019-02-20t0644	1550666818.97	adult	277.8364	229.8458	-21.9808
023	2019-02-20t1044	1550681219.52	adult	281.8366	233.846	-17.9807
023	2019-02-20t1444	1550695551.73	adult	285.8177	237.8272	-13.9995
023	2019-02-20t1844	1550709950.09	adult	289.8173	241.8267	-10
023	2019-02-20t2244	1550724350.25	adult	293.8173	245.8267	-5.9999
023	2019-02-21t0244	1550738749.77	adult	297.8172	249.8266	-2.0001
023	2019-02-21t0644	1550753150.16	dead	301.8173	253.8267	2.0001
024	2019-02-08t1454	1549659454.09	egg	-1.9884	-61.9805	-285.8163
024	2019-02-08t1852	1549673770.62	larva	1.9884	-58.0037	-281.8395
024	2019-02-08t2252	1549688170.74	larva	5.9884	-54.0036	-277.8395
024	2019-02-09t0252	1549702573.13	larva	9.9891	-50.003	-273.8388
024	2019-02-09t0652	1549716973.14	larva	13.9891	-46.003	-269.8388
024	2019-02-09t1052	1549731371.94	larva	17.9888	-42.0033	-265.8391
024	2019-02-09t1452	1549745774.72	larva	21.9895	-38.0025	-261.8384
024	2019-02-09t1852	1549760172.75	larva	25.989	-34.0031	-257.8389
024	2019-02-09t2253	1549774581.46	larva	29.9914	-30.0006	-253.8365
024	2019-02-10t0253	1549788982.09	larva	33.9916	-26.0005	-249.8363
024	2019-02-10t0653	1549803380.5	larva	37.9912	-22.0009	-245.8368
024	2019-02-10t1052	1549817778.45	larva	41.9906	-18.0015	-241.8373
024	2019-02-10t1453	1549832179.96	larva	45.991	-14.0011	-237.8369	794.3803	-0.54165	319.7891	-1.4574	276.6248	-1.6338	0.012048	0.045835	652.9141	-0.59931	760.8464	-0.49461	106169.9922	-1.476	794.8331	-0.54631	408.3188	-0.34219	359.2481	-0.39492	0.012048	0.043859	734.1744	-0.33881	780.5559	-0.43834	135561.8438	-0.35996
024	2019-02-10t1852	1549846576.88	larva	49.9901	-10.0019	-233.8378	1093.2228	0.15557	478.38	0.55293	438.9033	0.66787	0.012048	0.045421	938.9376	0.73089	1062.7379	0.39438	158822.1562	0.52779	978.0342	0.060175	474.1497	0.47793	392.7267	0.086193	0.012048	0.044042	896.5642	0.43011	954.3868	0.21651	157417.7188	0.4525
024	2019-02-10t2253	1549860981.93	larva	53.9915	-6.0005	-229.8364	770.4565	-0.62215	336.9579	-1.2691	297.3268	-1.3569	0.012048	0.045012	637.0679	-0.69737	720.4648	-0.63876	111870.0156	-1.2878	901.8363	-0.13653	471.1289	0.52547	450.941	0.9132	0.012048	0.044229	783.2189	-0.013609	869.4602	-0.036348	156414.7969	0.49926
024	2019-02-11t0253	1549875386.1	larva	57.9927	-1.9994	-225.8352	1360.7655	0.79182	502.6502	0.81967	460.4058	0.93233	0.012048	0.044625	940.7738	0.74243	1179.9366	0.74994	166879.875	0.7939	1005.1859	0.25674	427.7488	0.085458	328.9193	-0.62721	0.012048	0.04443	908.083	0.64534	973.1784	0.41256	142012.5938	0.062825
024	2019-02-11t0653	1549889781.44	adult	61.9914	1.9994	-221.8365	1058.7006	0.055146	486.428	0.59775	411.3202	0.23147	0.012048	0.044257	892.7278	0.51255	969.4667	0.10319	161494.1094	0.57284	1082.0786	0.58544	525.4915	1.3952	479.7156	1.4799	0.012048	0.044646	955.1738	0.97047	1027.1397	0.69839	174463.1562	1.3605
024	2019-02-11t1044	1549903662.11	adult	65.8472	5.8551	-217.9808	770.2577	-0.66052	351.9057	-1.1096	304.0326	-1.2682	0.012048	0.043901	603.9558	-0.89324	710.3306	-0.70943	116832.6953	-1.128	862.6661	-0.12182	402.3535	-0.074926	353.0676	-0.17242	0.012048	0.044857	781.9765	0.19517	844.3332	0.040314	133581.375	-0.096889
024	2019-02-11t1444	1549918061.77	adult	69.8471	9.855	-213.9809	829.2968	-0.52798	498.7637	0.72583	487.7349	1.2749	0.012048	0.043495	750.6003	-0.18699	813.5531	-0.39876	165589.5625	0.70067	941.0637	0.22443	479.5806	1.0367	456.1745	1.3564	0.012048	0.045038	795.5208	0.35353	875.1733	0.23888	159220.7656	1.0045
024	2019-02-11t1844	1549932461.89	adult	73.8471	13.855	-209.9808	773.6263	-0.67943	394.8813	-0.58027	359.1619	-0.49682	0.012048	0.042955	665.5924	-0.61506	716.0435	-0.72072	131100.5938	-0.60015	850.4183	-0.044759	484.7353	1.2347	458.418	1.5006	0.012048	0.045095	743.8964	0.17294	812.0678	0.04766	160932.125	1.2008
024	2019-02-11t2244	1549946863.1	adult	77.8474	17.8554	-205.9805	1213.6442	0.41976	484.1273	0.57083	438.088	0.63834	0.012048	0.042542	881.6876	0.47308	1136.7368	0.62805	160730.25	0.54684	1172.1554	1.332	530.7335	2.0248	474.1358	1.8711	0.012048	0.045139	997.0612	1.7472	1085.1517	1.4027	176203.5	1.9862
024	2019-02-12t0244	1549961263.13	adult	81.8474	21.8554	-201.9805	854.4279	-0.49081	478.8655	0.55979	448.279	0.84885	0.012048	0.042292	727.9309	-0.29139	809.0097	-0.43246	158983.3438	0.536	759.4166	-0.21266	433.8868	0.83728	431.3684	1.3967	0.012048	0.045221	652.371	-0.095385	714.0449	-0.18217	144050.4062	0.8092
024	2019-02-12t0644	1549975663.31	adult	85.8475	25.8554	-197.9804	943.0003	-0.26739	519.3003	1.1417	486.7373	1.4644	0.012048	0.042189	821.0984	0.20828	911.9779	-0.093651	172407.6875	1.1154	676.1451	-0.4675	392.5141	0.40679	394.9116	1.0047	0.012048	0.045265	597.5741	-0.29598	629.7941	-0.48066	130314.6797	0.38241
024	2019-02-12t1044	1549990063.2	adult	89.8475	29.8554	-193.9805	1197.2074	0.37441	552.7123	1.6482	496.6237	1.6959	0.012048	0.042118	975.3846	1.0364	1104.5878	0.53735	183500.4688	1.6193	719.0251	-0.18465	402.3359	0.68762	378.797	0.90012	0.012048	0.045185	651.4813	0.16183	706.764	0.010911	133575.5312	0.66232
024	2019-02-12t1444	1550004447.22	adult	93.843	33.851	-189.9849	971.3163	-0.20347	542.739	1.6014	518.2163	2.0973	0.012048	0.042027	877.9657	0.53991	929.1085	-0.039083	180189.3594	1.5722	789.3517	0.23521	449.26	1.4918	450.2892	2.1035	0.012048	0.044903	701.8018	0.60865	755.0093	0.37429	149154.3125	1.4629
024	2019-02-12t1844	1550018847.38	adult	97.8431	37.851	-185.9849	1003.8507	-0.1338	470.8945	0.7421	424.7098	0.88439	0.012048	0.042006	865.2284	0.48056	937.6259	-0.020095	156336.9688	0.71683	800.3762	0.38441	411.5392	1.0625	381.6349	1.1733	0.012048	0.044393	693.1617	0.67459	771.1547	0.56999	136631.0312	1.0365
024	2019-02-12t2244	1550033244.82	adult	101.8424	41.8503	-181.9856	937.0668	-0.31477	307.6896	-1.347	227.8881	-1.8346	0.012048	0.04204	679.4614	-0.49111	840.6048	-0.34206	102152.9375	-1.3613	672.6605	-0.14142	364.0627	0.46639	334.9394	0.54464	0.012048	0.043782	605.5683	0.20097	655.0434	0.034422	120868.8125	0.44393
024	2019-02-13t0244	1550047645.28	adult	105.8425	45.8504	-177.9854	945.3658	-0.30899	479.9651	0.99327	445.049	1.3567	0.012048	0.041933	845.248	0.38433	903.6027	-0.15097	159348.4219	0.96601	671.9505	-0.077037	364.38	0.55369	357.3485	0.97437	0.012048	0.043189	600.2028	0.25318	645.4256	0.058414	120974.1484	0.53123
024	2019-02-13t0644	1550062045.74	adult	109.8426	49.8505	-173.9853	1048.1777	-0.069281	439.3384	0.51151	397.5224	0.7524	0.012048	0.041714	805.7474	0.18653	983.0067	0.095189	145860.3594	0.48684	576.4029	-0.49178	338.4742	0.24285	326.9895	0.56735	0.012048	0.042618	512.4954	-0.26832	548.9515	-0.4173	112373.4531	0.22218
024	2019-02-13t1044	1550076447.98	adult	113.8432	53.8512	-169.9847	1698.2288	1.5026	439.796	0.57771	296.4744	-0.65548	0.012048	0.041416	1038.1379	1.4138	1544.073	1.8725	146012.2812	0.55246	572.5473	-0.46204	299.4204	-0.28005	250.4906	-0.60299	0.012048	0.042056	512.7887	-0.19996	552.8417	-0.33902	99407.5781	-0.29776
024	2019-02-13t1450	1550091189.92	adult	117.9382	57.9462	-165.8897	962.9784	-0.2904	332.9089	-0.80743	253.4158	-1.2244	0.012048	0.041086	764.9531	0.0041526	910.2446	-0.13566	110525.7578	-0.82265	674.8538	0.10572	337.1094	0.35223	298.6398	0.2308	0.012048	0.041541	565.1589	0.22748	629.3081	0.15363	111920.3359	0.33099
024	2019-02-13t1850	1550105596.45	adult	121.94	61.948	-161.8879	1506.4865	1.0152	476.1671	1.1912	387.5488	0.85743	0.012048	0.040767	1036.0151	1.4179	1343.1449	1.2353	158087.4688	1.1614	673.2663	0.14252	361.5277	0.78934	328.9829	0.79059	0.012048	0.041134	592.9129	0.48147	640.1886	0.267	120027.1953	0.76523
024	2019-02-13t2250	1550119994.97	adult	125.9396	65.9476	-157.8883	1289.0093	0.48075	440.4751	0.76749	350.5501	0.382	0.012048	0.040441	963.5822	1.0568	1178.1206	0.71354	146237.7188	0.74115	954.9002	1.6341	351.8023	0.69955	284.9241	0.10425	0.012048	0.040784	710.1142	1.3687	842.0239	1.4937	116798.3594	0.67606
024	2019-02-14t0250	1550134397.35	adult	129.9403	69.9482	-153.8876	1020.2874	-0.17469	352.7332	-0.3654	265.226	-0.85993	0.012048	0.040039	782.943	0.15189	888.5676	-0.20291	117107.4219	-0.38266	753.1392	0.64026	329.3311	0.40436	269.5064	-0.11155	0.012048	0.040485	603.4779	0.67302	692.3417	0.67105	109337.9219	0.38302
024	2019-02-14t0650	1550148793.62	adult	133.9392	73.9472	-149.8887	1347.817	0.61132	404.1454	0.39211	332.888	0.26459	0.012048	0.039482	930.1418	0.92823	1188.8576	0.76001	134176.2812	0.36958	662.2135	0.20927	333.2943	0.52812	317.2887	0.77756	0.012048	0.04021	547.916	0.33155	637.5437	0.39666	110653.7188	0.50634
024	2019-02-14t1050	1550163199.09	adult	137.9408	77.9487	-145.8872	1699.9189	1.4848	472.0187	1.3857	367.6257	0.89184	0.012048	0.038899	1119.3116	1.9373	1457.8135	1.65	156710.2188	1.357	793.1796	0.94892	333.579	0.59794	295.3159	0.45271	0.012048	0.03986	598.5805	0.76025	735.4221	1.0408	110748.2188	0.57613
024	2019-02-14t1450	1550177610.41	adult	141.9439	81.9518	-141.884	1428.4147	0.84181	419.4019	0.71585	325.7539	0.2811	0.012048	0.038531	994.5347	1.3381	1297.3615	1.1617	139241.4219	0.69259	736.1082	0.70172	324.9842	0.5217	322.0741	1.0021	0.012048	0.039768	545.5257	0.43404	609.4624	0.33336	107894.7422	0.50056
024	2019-02-14t1850	1550192009.91	adult	145.9438	85.9517	-137.8841	1068.9399	-0.039603	405.5072	0.5789	354.9774	0.81591	0.012048	0.03836	745.0992	0.076309	926.6767	-0.038193	134628.4062	0.55726	835.5624	1.3107	354.2117	1.0836	340.7823	1.4188	0.012048	0.039877	584.8152	0.79787	727.9509	1.1373	117598.2969	1.0601
024	2019-02-14t2250	1550206402.39	adult	149.9417	89.9496	-133.8862	1239.5714	0.41992	370.7753	0.14457	295.2572	-0.10843	0.012048	0.038456	898.1284	0.9273	1185.6254	0.86134	123097.3906	0.12557	850.4091	1.4759	389.1801	1.76	350.8518	1.6788	0.012048	0.040208	689.3903	1.6813	784.1999	1.5816	129207.7969	1.7343
024	2019-02-15t0250	1550220801.28	adult	153.9414	93.9493	-129.8865	2189.4204	2.9321	368.6498	0.16262	259.8255	-0.65291	0.012048	0.038857	890.813	0.93757	1571.8067	2.2214	122391.7344	0.14367	977.7518	2.3012	388.3413	1.8268	336.8415	1.4773	0.012048	0.040749	710.9414	1.9491	903.1326	2.4614	128929.3125	1.8017
024	2019-02-15t0650	1550235200.12	adult	157.941	97.949	-125.8869	1109.124	0.14982	360.9098	0.090321	265.0619	-0.54514	0.012048	0.039954	911.5604	1.1031	1048.0914	0.47126	119822.0625	0.071248	1191.7771	3.6721	396.0705	2.0361	322.4388	1.2515	0.012048	0.041706	751.6729	2.3738	1063.4156	3.6516	131495.4062	2.011
024	2019-02-15t1044	1550249251.2	adult	161.8441	101.8521	-121.9838	948.514	-0.25006	461.3558	1.5903	416.9991	2.0414	0.012048	0.040666	780.3839	0.43155	936.0843	0.11516	153170.1406	1.5675	735.5	1.0605	355.1654	1.372	301.3957	0.88532	0.012048	0.042517	609.0604	1.3034	677.215	1.1367	117914.9297	1.3492
024	2019-02-15t1444	1550263651.26	adult	165.8441	105.8521	-117.9838	732.1155	-0.81519	409.539	0.87803	384.7548	1.5354	0.012048	0.041437	623.0339	-0.40532	677.7547	-0.76953	135966.9375	0.85687	838.2214	1.7531	390.5241	2.0713	360.2371	2.0919	0.012048	0.043216	632.5995	1.5709	715.5714	1.4746	129653.9922	2.0472
024	2019-02-15t1844	1550278051.62	adult	169.8442	109.8522	-113.9837	1962.8374	2.6169	487.1663	2.0707	383.9549	1.5533	0.012048	0.04231	1155.5534	2.6223	1537.6408	2.3461	161739.2031	2.0473	827.3231	1.7636	418.3502	2.6444	415.6291	3.2533	0.012048	0.044015	665.0435	1.9138	781.5822	2.01	138892.25	2.6189
024	2019-02-15t2244	1550292450.25	adult	173.8439	113.8518	-109.9841	909.4099	-0.28585	429.0173	1.2399	396.6886	1.8088	0.012048	0.04354	768.8212	0.47297	870.5404	-0.029519	142433.75	1.2172	862.9418	2.0486	385.5784	2.1015	372.6762	2.4484	0.012048	0.045062	621.0742	1.6075	709.5349	1.5683	128012.0391	2.0758
024	2019-02-16t0244	1550306851.05	adult	177.8441	117.852	-105.9838	1670.6793	1.903	484.0375	2.1092	400.9827	1.9195	0.012048	0.044724	1066.9672	2.2066	1458.9758	2.1624	160700.4375	2.0848	813.1075	1.818	356.4587	1.6231	320.4376	1.4424	0.012048	0.046154	566.1835	1.21	645.8272	1.1861	118344.2969	1.5975
024	2019-02-16t0644	1550321250.68	adult	181.844	121.8519	-101.9839	1192.2982	0.56813	476.4366	2.0369	405.1946	2.0386	0.012048	0.045791	967.0016	1.6641	1105.6785	0.89176	158176.9375	2.0118	621.0368	0.66681	356.7385	1.6849	351.1126	2.1248	0.012048	0.047216	521.5368	0.88658	585.4466	0.81215	118437.1875	1.6579
024	2019-02-16t1044	1550335651.23	adult	185.8441	125.8521	-97.9838	1041.2181	0.16332	321.8551	-0.30094	255.8091	-0.58439	0.012048	0.046807	688.9947	0.099607	930.8429	0.27438	106855.8906	-0.32289	772.7095	1.7161	368.8127	1.9747	333.9473	1.8244	0.012048	0.048241	621.835	1.8307	700.3734	1.7267	122445.8281	1.9457
024	2019-02-16t1444	1550350050.71	adult	189.844	129.8519	-93.9839	876.0109	-0.29861	436.4985	1.509	409.3714	2.2081	0.012048	0.047487	714.8167	0.27185	815.6963	-0.13516	144917.5	1.4832	694.3871	1.2711	361.5279	1.8978	368.3382	2.6127	0.012048	0.049019	540.4504	1.1748	639.4281	1.3397	120027.25	1.8683
024	2019-02-16t1844	1550364451.32	adult	193.8442	133.8521	-89.9838	1691.9867	2.1509	434.6029	1.5216	304.6545	0.33909	0.012048	0.048164	1138.5822	2.768	1540.3086	2.6468	144288.1562	1.495	572.9008	0.51299	337.1475	1.4809	326.1035	1.7697	0.012048	0.049864	503.103	0.8933	569.2568	0.8632	111932.9531	1.4523
024	2019-02-16t2244	1550378851.63	adult	197.8442	137.8522	-85.9837	869.2745	-0.29071	395.5898	0.93874	369.468	1.5697	0.012048	0.049078	701.7987	0.23964	801.0285	-0.1565	131335.8125	0.91254	729.5217	1.6374	276.5388	0.32758	213.2298	-0.66052	0.012048	0.050973	547.01	1.3528	655.535	1.5884	91810.8828	0.30214
024	2019-02-17t0244	1550393251.61	adult	201.8442	141.8522	-81.9837	1196.5167	0.72731	422.6795	1.4145	324.687	0.76427	0.012048	0.050381	914.1202	1.5258	1099.323	1.0256	140329.6094	1.3864	839.079	2.4769	337.8141	1.6044	287.4367	1.0122	0.012048	0.052335	575.7958	1.6893	668.3454	1.7594	112154.2812	1.5738
024	2019-02-17t0644	1550407651.24	adult	205.8441	145.8521	-77.9838	1167.9489	0.66453	412.8354	1.294	355.7938	1.3941	0.012048	0.051836	760.4609	0.63364	1021.5655	0.74672	137061.3438	1.2651	647.4268	1.1958	323.4929	1.3693	285.4557	1.0084	0.012048	0.054009	536.8557	1.3898	617.4479	1.4227	107399.625	1.3383
024	2019-02-17t1044	1550422052.29	adult	209.8444	149.8524	-73.9835	941.9113	-0.032413	435.199	1.7133	397.5308	2.2572	0.012048	0.053407	763.1201	0.67209	899.2963	0.27704	144486.0781	1.6827	612.5511	1.008	326.4785	1.4941	297.7129	1.342	0.012048	0.055598	499.4347	1.0939	558.8645	1.0091	108390.8594	1.4614
024	2019-02-17t1444	1550436452.33	adult	213.8444	153.8524	-69.9835	1729.9492	2.5362	435.1738	1.7635	344.278	1.253	0.012048	0.054803	1007.8275	2.2087	1444.8883	2.5285	144477.6875	1.7319	580.3871	0.83277	313.1164	1.2719	284.8334	1.0887	0.012048	0.056959	471.9979	0.8861	534.3589	0.86778	103954.6484	1.2386
024	2019-02-17t1844	1550450852.72	adult	217.8445	157.8525	-65.9834	1416.8826	1.5596	464.0777	2.3268	403.2885	2.5082	0.012048	0.056012	864.079	1.349	1127.5931	1.2579	154073.7969	2.2937	556.3358	0.71209	323.2744	1.5669	316.4559	1.9291	0.012048	0.058116	482.4181	1.0652	544.9028	1.0293	107327.0859	1.5312
024	2019-02-17t2244	1550465252.9	adult	221.8446	161.8525	-61.9833	1320.9807	1.2774	367.0101	0.64329	261.4058	-0.39577	0.012048	0.057086	855.265	1.324	1176.3184	1.4957	121847.3438	0.61129	676.8711	1.7475	280.43	0.65823	217.4798	-0.51972	0.012048	0.05914	548.2448	1.8568	650.6324	2.0686	93102.75	0.62419
024	2019-02-18t0244	1550479652.48	adult	225.8445	165.8524	-57.9834	1094.3171	0.53057	383.6624	0.98185	306.7684	0.58799	0.012048	0.058078	773.7426	0.82902	1016.4305	0.84104	127375.9062	0.9485	692.3735	1.9817	308.4542	1.3805	270.4195	0.88805	0.012048	0.06009	517.3876	1.6211	636.7088	2.0533	102406.8047	1.3425
024	2019-02-18t0644	1550494052.12	adult	229.8444	169.8523	-53.9835	1306.4626	1.3042	416.3178	1.641	322.5203	0.96889	0.012048	0.059028	949.293	2.0044	1143.4159	1.4253	138217.5	1.6063	593.3572	1.2476	291.0968	1.0358	277.8425	1.1487	0.012048	0.061013	446.1032	0.90138	515.8994	0.99726	96644.1328	0.99737
024	2019-02-18t1044	1550508424.81	adult	233.8368	173.8447	-49.9911	1059.2413	0.44768	367.0395	0.74246	279.4431	0.034819	0.012048	0.059964	755.0326	0.755	955.5369	0.61835	121857.1172	0.70705	585.9315	1.2791	283.4855	0.91582	258.0691	0.65905	0.012048	0.061934	444.918	0.97219	552.5918	1.4565	94117.1875	0.87612
024	2019-02-18t1444	1550522826.61	adult	237.8373	177.8452	-45.9906	1358.9702	1.5873	404.2412	1.524	358.2838	1.8971	0.012048	0.06091	781.5703	0.95969	1077.1943	1.1986	134208.0781	1.4875	679.9546	2.2666	254.8562	0.23099	215.8575	-0.52977	0.012048	0.062877	449.1884	1.1192	579.6752	1.8551	84612.2422	0.19195
024	2019-02-18t1844	1550537223.63	adult	241.8365	181.8444	-41.9914	1500.752	2.186	419.2233	1.8958	369.824	2.2525	0.012048	0.061878	858.5004	1.5193	1367.231	2.5958	139182.125	1.8585	466.0515	0.32608	247.2722	0.06976	236.1258	0.099365	0.012048	0.063852	362.4648	0.08326	396.8693	-0.026618	82094.375	0.029208
024	2019-02-18t2244	1550551623.81	adult	245.8365	185.8445	-37.9914	529.0178	-1.5826	218.197	-2.3054	187.2429	-2.2038	0.012048	0.06288	419.779	-1.5205	494.9945	-1.5266	72441.3984	-2.3482	349.7172	-0.80828	228.8336	-0.42143	226.6535	-0.17193	0.012048	0.064865	311.6756	-0.56139	327.6562	-0.77858	75972.7734	-0.4626
024	2019-02-19t0244	1550566022.99	adult	249.8363	189.8442	-33.9916	1128.5881	0.82438	352.5983	0.59291	293.8405	0.48688	0.012048	0.06392	697.6428	0.45189	943.8753	0.65579	117062.6328	0.55162	389.6053	-0.36218	240.494	-0.047136	228.4556	-0.08952	0.012048	0.065916	343.5679	-0.067022	363.7899	-0.32171	79844.0156	-0.092569
024	2019-02-19t0644	1550580423.55	adult	253.8364	193.8444	-29.9915	963.5645	0.16425	334.4934	0.21804	247.6942	-0.71337	0.012048	0.064996	679.0929	0.33817	920.9671	0.56578	111051.8203	0.17392	500.3877	0.97962	215.1589	-0.82795	198.231	-1.1565	0.012048	0.067001	323.346	-0.32733	383.5021	-0.022746	71432.75	-0.87401
024	2019-02-19t1044	1550594824.1	adult	257.8366	197.8445	-25.9913	891.0736	-0.13916	346.7325	0.53702	285.8884	0.34307	0.012048	0.066104	683.6048	0.39199	839.6325	0.16625	115115.1719	0.49156	391.5066	-0.26475	224.9365	-0.50166	212.57	-0.65004	0.012048	0.068111	318.0254	-0.37702	370.0657	-0.14919	74678.9141	-0.55313
024	2019-02-19t1444	1550609225.74	adult	261.8371	201.845	-21.9909	1203.9175	1.2963	366.6452	1.0786	286.6061	0.39944	0.012048	0.067234	887.3409	1.9765	1108.8847	1.6267	121726.2109	1.0333	419.2371	0.17138	224.8999	-0.49578	211.3865	-0.71864	0.012048	0.069232	335.778	-0.0072487	381.6241	0.089052	74666.7656	-0.55261
024	2019-02-19t1844	1550623623.97	adult	265.8366	205.8445	-17.9914	1009.539	0.43363	329.9454	0.18579	274.9788	0.081807	0.012048	0.068373	628.0298	-0.00060649	832.7691	0.15453	109541.8828	0.13301	389.7882	-0.19363	213.6726	-0.95755	202.0426	-1.1856	0.012048	0.070351	305.5241	-0.56221	355.3778	-0.27617	70939.2891	-1.02
024	2019-02-19t2244	1550638024.18	adult	269.8366	209.8446	-13.9913	862.902	-0.27411	316.9781	-0.14739	271.8662	0.0055236	0.012048	0.069512	612.4619	-0.11442	793.0514	-0.061421	105236.7188	-0.20672	376.8825	-0.37338	210.4347	-1.172	201.8344	-1.3055	0.012048	0.07146	286.8217	-1.0207	336.9564	-0.59729	69864.3125	-1.2438
024	2019-02-20t0244	1550652424.34	adult	273.8367	213.8446	-9.9913
024	2019-02-20t0644	1550666823.58	adult	277.8365	217.8444	-5.9915	1125.9156	1.2019	311.732	-0.2993	263.1067	-0.27713	0.012048	0.071771	650.7172	0.23222	974.3388	1.0806	103495.0312	-0.37308	297.255	-3.5027	203.8806	-2.0387	204.2083	-1.6368	0.012048	0.073629	255.9817	-3.138	273.9519	-3.0237	67688.3438	-2.1548
024	2019-02-20t1044	1550681224.17	adult	281.8366	221.8446	-1.9913
024	2019-02-20t1444	1550695561.52	dead	285.8192	225.8272	1.9913
025	2019-02-08t1454	1549659458.42	larva	0	-53.9794	-265.8254
025	2019-02-08t1852	1549673775.17	larva	3.9769	-50.0025	-261.8485
025	2019-02-08t2252	1549688175.23	larva	7.9769	-46.0025	-257.8485
025	2019-02-09t0252	1549702577.61	larva	11.9776	-42.0018	-253.8478
025	2019-02-09t0652	1549716977.68	larva	15.9776	-38.0018	-249.8478
025	2019-02-09t1052	1549731376.57	larva	19.9773	-34.0021	-245.8481
025	2019-02-09t1452	1549745779.33	larva	23.978	-30.0013	-241.8474
025	2019-02-09t1852	1549760177.3	larva	27.9775	-26.0019	-237.8479
025	2019-02-09t2253	1549774586.06	larva	31.9799	-21.9995	-233.8455
025	2019-02-10t0253	1549788986.67	larva	35.9801	-17.9993	-229.8453
025	2019-02-10t0653	1549803385.12	larva	39.9796	-13.9997	-225.8458
025	2019-02-10t1052	1549817783.1	larva	43.9791	-10.0003	-221.8463
025	2019-02-10t1453	1549832184.55	larva	47.9795	-5.9999	-217.8459	569.8926	-1.0773	300.6017	-1.7123	281.9739	-1.5632	0.012048	0.045629	463.5016	-1.4902	519.0377	-1.2171	99799.7656	-1.7299	515.1278	-1.4013	277.9497	-1.8089	248.3295	-1.7832	0.012048	0.04395	464.0455	-1.4988	496.7322	-1.4186	92279.3125	-1.8138
025	2019-02-10t1852	1549846581.71	larva	51.9787	-2.0007	-213.8467	1523.4333	1.1784	495.7771	0.76318	418.3461	0.36467	0.012048	0.045216	1050.7891	1.2584	1310.7064	1.1375	164597.9844	0.73742	1083.3069	0.42084	431.6063	0.018468	348.9471	-0.44971	0.012048	0.044134	875.8669	0.37368	973.8042	0.31547	143293.2812	-0.0030349
025	2019-02-10t2253	1549860986.51	adult	55.98	2.0007	-209.8454	676.8372	-0.85348	300.047	-1.7438	274.3832	-1.6829	0.012048	0.044816	569.8956	-1.0226	632.0164	-0.91337	99615.6094	-1.7607	552.4312	-1.2629	302.3639	-1.4658	286.7451	-1.2126	0.012048	0.044327	491.2557	-1.3432	531.8419	-1.2701	100384.8203	-1.4744
025	2019-02-11t0253	1549875390.91	adult	59.9812	6.0019	-205.8442	1238.5319	0.49505	473.5694	0.44301	396.4228	0.027612	0.012048	0.04444	898.9119	0.54241	1106.3261	0.52541	157225.0469	0.41861	1002.7487	0.27934	448.9134	0.38784	387.7706	0.19352	0.012048	0.044536	869.9005	0.50664	980.2448	0.4758	149039.25	0.36232
025	2019-02-11t0653	1549889786.05	adult	63.9799	10.0005	-201.8455	850.5428	-0.45784	428.426	-0.1409	390.1302	-0.068285	0.012048	0.044075	713.7565	-0.35486	798.6757	-0.42894	142237.4375	-0.16304	622.1985	-0.99013	359.8317	-0.65386	351.7913	-0.22279	0.012048	0.044756	570.6852	-0.8998	601.4247	-0.96012	119464.1094	-0.67047
025	2019-02-11t1044	1549903666.71	adult	67.8356	13.8563	-197.9898	632.1983	-1.0077	379.6365	-0.76503	372.4776	-0.31828	0.012048	0.043707	541.6832	-1.2046	588.9261	-1.0969	126039.3047	-0.78464	639.136	-0.90557	375.1167	-0.39025	371.2932	0.11823	0.012048	0.044956	584.9644	-0.78666	627.8491	-0.82393	124538.7344	-0.40962
025	2019-02-11t1444	1549918066.35	adult	71.8355	17.8562	-193.9899	1322.6892	0.69355	459.8199	0.2329	417.1839	0.29818	0.012048	0.043253	850.9216	0.30508	1133.3518	0.60964	152660.1875	0.20974	847.0191	-0.092949	371.7999	-0.35531	298.1155	-0.84142	0.012048	0.045089	760.9842	0.21565	810.6876	0.0011119	123437.5703	-0.37537
025	2019-02-11t1844	1549932466.59	adult	75.8356	21.8562	-189.9898	819.9613	-0.5687	383.6713	-0.70652	361.9526	-0.43574	0.012048	0.042743	679.1761	-0.54879	760.341	-0.58415	127378.8594	-0.72579	612.9539	-0.92538	312.3609	-1.0615	270.8778	-1.1396	0.012048	0.045115	554.7282	-0.82853	581.2052	-0.93415	103703.8281	-1.0759
025	2019-02-11t2244	1549946867.83	adult	79.8359	25.8566	-185.9895	834.6947	-0.5389	449.36	0.1593	424.3016	0.48154	0.012048	0.042397	734.1368	-0.26617	794.1485	-0.48042	149187.5	0.13698	575.7911	-1.0059	335.8798	-0.60271	330.889	-0.14286	0.012048	0.045183	517.6931	-0.94034	547.3478	-1.0107	111512.0781	-0.621
025	2019-02-12t0244	1549961267.9	adult	83.836	29.8566	-181.9894	683.8286	-0.92474	388.2216	-0.55592	376.8004	-0.097276	0.012048	0.04223	584.5798	-1.0241	634.3665	-1.0025	128889.5625	-0.57533	732.7713	-0.27434	398.456	0.41639	373.9334	0.62488	0.012048	0.045255	671.3704	0.083103	711.9088	-0.13634	132287.3906	0.39157
025	2019-02-12t0644	1549975667.93	adult	87.836	33.8566	-177.9894	895.6564	-0.38816	481.5054	0.69718	466.6456	1.2321	0.012048	0.042158	799.4965	0.1058	871.6454	-0.22444	159859.7969	0.67267	692.4468	-0.35053	356.2831	-0.035636	321.5363	-0.017266	0.012048	0.045248	614.1312	-0.13315	658.4711	-0.28718	118285.9688	-0.057146
025	2019-02-12t1044	1549990067.89	adult	91.836	37.8566	-173.9894	674.483	-0.94985	402.374	-0.24801	370.21	-0.015929	0.012048	0.042074	598.1291	-0.93622	658.2475	-0.92011	133588.1562	-0.26834	797.2591	0.21834	400.3069	0.72455	378.6038	0.95951	0.012048	0.045075	690.7874	0.47326	754.5989	0.31328	132901.9062	0.69937
025	2019-02-12t1444	1550004451.91	adult	95.8315	41.8522	-169.9939	699.0065	-0.8912	347.5102	-0.89782	311.2151	-0.75605	0.012048	0.042005	577.6566	-1.0351	614.7312	-1.0603	115373.3906	-0.91479	603.8857	-0.57893	333.3038	-0.12392	322.3136	0.21738	0.012048	0.04468	521.2296	-0.49596	554.8319	-0.63	110656.875	-0.14412
025	2019-02-12t1844	1550018852.08	adult	99.8316	45.8522	-165.9938	1530.0063	1.1642	536.0445	1.6321	465.2591	1.5058	0.012048	0.042032	1084.5978	1.636	1374.5487	1.3764	177966.7812	1.602	944.8499	1.1173	422.2739	1.2705	359.6675	0.88387	0.012048	0.044095	803.7189	1.4603	890.6048	1.2684	140194.9219	1.2437
025	2019-02-12t2244	1550033249.46	adult	103.8308	49.8515	-161.9946	978.7124	-0.21997	477.4084	0.92699	484.9333	1.8841	0.012048	0.042007	772.3338	-0.0011337	852.5825	-0.30887	158499.5938	0.90027	763.2238	0.33258	354.2006	0.36312	324.6619	0.42335	0.012048	0.043484	614.3573	0.30488	699.6591	0.32011	117594.6094	0.34139
025	2019-02-13t0244	1550047649.97	adult	107.831	53.8516	-157.9944	926.6398	-0.36069	390.8999	-0.1672	335.5885	-0.18833	0.012048	0.041838	730.1041	-0.21529	838.2748	-0.36166	129778.7578	-0.18774	656.1065	-0.12384	334.1992	0.14375	276.9401	-0.25914	0.012048	0.042907	606.0676	0.33387	636.8033	0.045474	110954.125	0.12345
025	2019-02-13t0644	1550062050.47	adult	111.8311	57.8518	-153.9943	996.4276	-0.19976	496.2712	1.3086	472.6406	1.8953	0.012048	0.041573	831.7339	0.32879	943.5636	-0.030922	164762.0312	1.2787	724.6234	0.27829	375.0055	0.82511	327.7772	0.61311	0.012048	0.042338	637.9853	0.63011	669.5961	0.29703	124501.8125	0.80145
025	2019-02-13t1044	1550076452.82	adult	115.8318	61.8524	-149.9936	752.1528	-0.79796	387.6311	-0.097303	365.6667	0.40412	0.012048	0.041257	685.0048	-0.41912	716.9867	-0.74733	128693.5234	-0.11782	728.4267	0.34836	399.0655	1.2598	361.0177	1.2173	0.012048	0.041889	644.9649	0.7454	691.9326	0.48106	132489.75	1.2335
025	2019-02-13t1450	1550091194.66	adult	119.9267	65.9474	-145.8987	1132.623	0.11918	421.2206	0.41942	354.2758	0.31732	0.012048	0.040938	895.9735	0.6943	1032.9874	0.25645	139845.25	0.39549	651.3591	0.0066928	356.9216	0.68617	332.1067	0.81089	0.012048	0.041447	574.8988	0.32388	611.3444	0.073767	118497.9609	0.66289
025	2019-02-13t1850	1550105601.26	adult	123.9286	69.9492	-141.8968	703.7197	-0.92227	413.7257	0.37877	405.6651	1.1776	0.012048	0.040602	588.8857	-0.86924	641.9899	-0.98022	137356.9375	0.35539	696.7017	0.28439	372.7531	0.99616	347.3658	1.1302	0.012048	0.041043	608.2805	0.61975	664.6569	0.43479	123754.0469	0.97083
025	2019-02-13t2250	1550119999.65	adult	127.9281	73.9488	-137.8973	1287.7683	0.47679	500.09	1.6101	424.3337	1.5585	0.012048	0.040232	1031.8367	1.419	1211.7223	0.82451	166029.8906	1.5776	672.6403	0.20304	336.7638	0.49409	315.31	0.64932	0.012048	0.040654	568.4383	0.39601	633.3435	0.30087	111805.5938	0.4721
025	2019-02-14t0250	1550134402.2	adult	131.9288	77.9495	-133.8966	1061.8928	-0.07588	448.3769	0.96765	422.1737	1.6239	0.012048	0.03973	833.0832	0.42182	993.4055	0.13363	148861.125	0.94061	632.7981	0.03581	308.2266	0.097341	289.5555	0.26228	0.012048	0.040297	498.2052	-0.052537	573.4054	-0.0074061	102331.2344	0.078058
025	2019-02-14t0650	1550148798.46	adult	135.9278	81.9484	-129.8976	1824.8265	1.779	385.1255	0.16018	289.0893	-0.39644	0.012048	0.039164	858.8497	0.5796	1079.4384	0.4168	127861.6719	0.13961	582.8297	-0.18853	290.1381	-0.14023	249.8903	-0.38453	0.012048	0.039988	513.4414	0.10957	550.1554	-0.10275	96325.8438	-0.15798
025	2019-02-14t1050	1550163203.9	adult	139.9293	85.9499	-125.8961	1579.6295	1.2012	474.7183	1.4548	356.2747	0.7466	0.012048	0.038665	995.9992	1.3226	1189.6053	0.79304	157606.4688	1.4262	615.1263	0.023226	325.3555	0.49553	315.7242	0.85318	0.012048	0.039772	530.7831	0.29301	575.6251	0.097841	108018.0312	0.47442
025	2019-02-14t1450	1550177615.31	adult	143.9325	89.9531	-121.8929	1601.5681	1.2869	464.086	1.3698	375.1012	1.1206	0.012048	0.038331	966.9657	1.2167	1478.6107	1.7779	154076.5469	1.3432	635.9238	0.18312	303.1884	0.18991	285.7202	0.36847	0.012048	0.039725	519.8016	0.27307	606.7993	0.34466	100658.5469	0.17051
025	2019-02-14t1850	1550192014.8	adult	147.9323	93.953	-117.8931	1176.4064	0.24397	370.8608	0.12074	263.9935	-0.64287	0.012048	0.038363	822.7303	0.50499	1027.6357	0.31217	123125.7891	0.10172	669.9268	0.42994	336.2815	0.81478	308.9113	0.8565	0.012048	0.040005	542.5461	0.5131	631.7873	0.56838	111645.4688	0.7927
025	2019-02-14t2250	1550206407.24	adult	151.9302	97.9509	-113.8952	1385.6597	0.81711	452.8505	1.3272	349.1284	0.79453	0.012048	0.038819	976.949	1.3743	1216.082	0.98659	150346.375	1.3034	537.6445	-0.25179	294.5239	0.15844	288.2114	0.51723	0.012048	0.040637	448.8064	-0.14265	512.604	-0.12808	97781.9453	0.13905
025	2019-02-15t0250	1550220806.16	adult	155.9299	101.9506	-109.8955	853.9932	-0.53978	399.1038	0.61755	338.9289	0.6723	0.012048	0.03941	767.463	0.2976	814.819	-0.35246	132502.4688	0.59697	447.8714	-0.72037	277.665	-0.081538	283.8599	0.48218	0.012048	0.04132	393.5218	-0.52195	413.8097	-0.72382	92184.7969	-0.10032
025	2019-02-15t0650	1550235204.94	adult	159.9296	105.9502	-105.8958	921.7548	-0.33704	401.1409	0.69427	335.3523	0.65108	0.012048	0.040169	749.3807	0.24137	851.4486	-0.19758	133178.7812	0.67365	625.7122	0.3778	294.1686	0.26085	278.5164	0.42161	0.012048	0.042083	455.82	0.031856	561.147	0.31864	97663.9688	0.24085
025	2019-02-15t1044	1550249256.02	adult	163.8327	109.8533	-101.9927	1052.5358	0.043854	437.1515	1.262	363.2533	1.153	0.012048	0.041043	848.6323	0.82919	972.4161	0.25895	145134.2812	1.2401	524.5876	-0.17133	296.1041	0.34374	292.9338	0.74337	0.012048	0.04281	445.6111	0.0033963	505.3958	-0.0029874	98306.5703	0.32341
025	2019-02-15t1444	1550263656.2	adult	167.8327	113.8534	-97.9927	1130.933	0.28988	460.8643	1.6546	373.8781	1.3656	0.012048	0.041934	966.6771	1.53	1030.692	0.50125	153006.9375	1.6317	481.7324	-0.38272	283.9383	0.16578	277.3097	0.46869	0.012048	0.043641	417.462	-0.18132	446.1248	-0.36298	94267.5156	0.14545
025	2019-02-15t1844	1550278056.45	adult	171.8328	117.8534	-93.9926	862.6232	-0.42664	373.1356	0.38803	309.2368	0.28395	0.012048	0.042888	750.9138	0.35757	841.1085	-0.14873	123881.0234	0.36714	544.7118	0.053007	294.7429	0.40869	292.258	0.80667	0.012048	0.044507	437.2964	0.034782	501.3348	0.073684	97854.6328	0.38742
025	2019-02-15t2244	1550292455.07	adult	175.8324	121.853	-89.993	842.6002	-0.46365	355.4626	0.15087	297.0175	0.095508	0.012048	0.044119	670.7555	-0.068914	753.4765	-0.4443	118013.6016	0.12978	582.4105	0.3388	280.809	0.19594	266.5797	0.32672	0.012048	0.045592	438.9047	0.097641	505.4967	0.15406	93228.5938	0.17454
025	2019-02-16t0244	1550306855.84	adult	179.8326	125.8533	-85.9928	1042.171	0.12543	432.5953	1.3488	345.4875	0.96774	0.012048	0.0453	900.1102	1.2673	1023.3443	0.57308	143621.6562	1.3252	513.6702	-0.042536	257.3462	-0.19916	234.7015	-0.29048	0.012048	0.046713	413.6309	-0.070074	491.5307	0.10473	85438.9375	-0.22007
025	2019-02-16t0644	1550321255.54	adult	183.8325	129.8532	-81.9929	1038.0708	0.13959	365.2445	0.35355	285.6035	-0.062899	0.012048	0.046303	792.3872	0.67975	933.7646	0.27006	121261.1797	0.33086	530.241	0.11172	252.281	-0.25729	213.7821	-0.69672	0.012048	0.04773	428.5567	0.10616	486.0647	0.11454	83757.2812	-0.27854
025	2019-02-16t1044	1550335656.04	adult	187.8327	133.8533	-77.9927	740.4454	-0.7035	387.3744	0.72595	348.0599	1.0801	0.012048	0.047162	648.2956	-0.12401	719.0306	-0.50825	128608.2969	0.70198	502.1763	-0.024419	288.115	0.46259	279.1711	0.69993	0.012048	0.048632	431.0067	0.17464	468.4721	0.031159	95654.1875	0.43834
025	2019-02-16t1444	1550350055.53	adult	191.8325	137.8532	-73.9929	647.2905	-0.96816	327.6584	-0.17887	273.5646	-0.23987	0.012048	0.047807	587.6519	-0.45596	628.0177	-0.83727	108782.5859	-0.20179	459.9886	-0.26641	281.926	0.3821	279.7222	0.74957	0.012048	0.049418	387.9851	-0.17045	424.612	-0.26151	93599.4219	0.35755
025	2019-02-16t1844	1550364456.18	adult	195.8327	141.8534	-69.9927	972.0606	0.012001	412.9994	1.1989	339.2214	0.98996	0.012048	0.048577	816.8264	0.9036	926.431	0.31682	137115.8125	1.1726	507.0436	0.087669	276.0489	0.30154	253.4266	0.2121	0.012048	0.050371	434.6946	0.29218	490.6333	0.2814	91648.2344	0.27661
025	2019-02-16t2244	1550378856.5	adult	199.8328	145.8534	-65.9926	1014.4808	0.15821	420.5255	1.3587	350.8993	1.2418	0.012048	0.049674	820.6154	0.95404	903.5549	0.24937	139614.4531	1.3313	593.3676	0.72627	300.5609	0.8266	290.1942	1.0529	0.012048	0.051669	454.9511	0.52368	517.8199	0.53738	99786.2031	0.79904
025	2019-02-17t0244	1550393256.52	adult	203.8328	149.8534	-61.9926	981.2515	0.073512	351.3028	0.26253	248.0852	-0.68202	0.012048	0.051028	846.1659	1.1356	950.1048	0.45291	116632.5234	0.23623	576.1138	0.6576	275.8547	0.3642	243.7298	0.040675	0.012048	0.053158	460.9104	0.62957	500.4043	0.44662	91583.75	0.33709
025	2019-02-17t0644	1550407656.09	adult	207.8327	153.8533	-57.9927	947.995	-0.018222	375.592	0.69047	298.6705	0.30464	0.012048	0.052633	746.5725	0.56052	880.2674	0.19312	124696.5625	0.66218	529.377	0.37175	266.3012	0.19901	252.413	0.26244	0.012048	0.054824	411.1776	0.19655	456.2557	0.13184	88411.9922	0.17114
025	2019-02-17t1044	1550422057.15	adult	211.833	157.8536	-53.9924	1325.8429	1.2071	405.8539	1.2368	291.9441	0.19323	0.012048	0.054126	1036.6715	2.365	1227.082	1.6172	134743.4844	1.2064	421.2107	-0.38591	238.3767	-0.36799	226.5419	-0.32636	0.012048	0.056304	358.2966	-0.28933	390.8284	-0.37777	79141.0703	-0.39533
025	2019-02-17t1444	1550436457.21	adult	215.833	161.8536	-49.9924	989.5963	0.13759	348.9006	0.28405	281.4329	0.00021148	0.012048	0.055424	729.3797	0.49429	891.8778	0.26819	115835	0.25415	443.1354	-0.18794	235.9543	-0.4005	221.1921	-0.44312	0.012048	0.057555	355.2902	-0.28641	392.9623	-0.32808	78336.8125	-0.429
025	2019-02-17t1844	1550450857.57	adult	219.8331	165.8537	-45.9923	380.3925	-1.8906	185.2045	-2.6151	177.9261	-2.1318	0.012048	0.056559	259.9427	-2.4529	340.3201	-2.0379	61487.8984	-2.6427	378.0048	-0.66645	209.674	-0.97655	195.6536	-1.0747	0.012048	0.058637	309.8579	-0.73499	343.8047	-0.73473	69611.7812	-1.0044
025	2019-02-17t2244	1550465257.96	adult	223.8332	169.8538	-41.9922	1158.4685	0.7397	382.9767	0.94991	264.8087	-0.31997	0.012048	0.057587	985.0478	2.1712	1107.6927	1.2197	127148.2812	0.91709	356.0544	-0.82391	228.8633	-0.52254	217.977	-0.50185	0.012048	0.059618	312.6438	-0.68243	338.1928	-0.76527	75982.625	-0.55317
025	2019-02-18t0244	1550479657.49	adult	227.8331	173.8537	-37.9923	1084.9581	0.5084	326.1942	-0.073212	280.3167	0.027118	0.012048	0.058554	633.966	-0.067929	824.1922	0.014605	108296.4688	-0.10635	312.0528	-1.1804	211.6586	-0.92023	211.984	-0.65233	0.012048	0.06055	273.4376	-1.1055	301.3841	-1.0976	70270.6406	-0.95083
025	2019-02-18t0644	1550494056.98	adult	231.8329	177.8536	-33.9925	805.5128	-0.47288	299.5634	-0.57014	231.224	-1.0544	0.012048	0.059495	648.145	0.036875	762.4012	-0.25138	99455.0625	-0.60445	299.5476	-1.289	211.3114	-0.9248	208.3833	-0.74806	0.012048	0.06147	276.3351	-1.0641	291.1172	-1.1927	70155.3984	-0.95688
025	2019-02-18t1044	1550508429.74	adult	235.8254	181.846	-30
025	2019-02-18t1444	1550522831.58	adult	239.8259	185.8465	-25.9995
025	2019-02-18t1844	1550537228.51	adult	243.825	189.8457	-22.0004
025	2019-02-18t2244	1550551628.71	adult	247.8251	193.8457	-18.0003
025	2019-02-19t0244	1550566027.84	adult	251.8248	197.8455	-14.0006
025	2019-02-19t0644	1550580428.46	adult	255.825	201.8457	-10.0004
025	2019-02-19t1044	1550594829.02	adult	259.8252	205.8458	-6.0002
025	2019-02-19t1444	1550609230.77	adult	263.8257	209.8463	-1.9997
025	2019-02-19t1844	1550623628.95	dead	267.8251	213.8458	1.9997
026	2019-02-08t1454	1549659462.78	larva	0	-57.9807	-253.825
026	2019-02-08t1852	1549673779.59	larva	3.9769	-54.0038	-249.8481
026	2019-02-08t2252	1549688179.76	larva	7.9769	-50.0038	-245.8481
026	2019-02-09t0252	1549702582.06	larva	11.9776	-46.0031	-241.8475
026	2019-02-09t0652	1549716982.11	larva	15.9776	-42.0031	-237.8474
026	2019-02-09t1052	1549731380.98	larva	19.9773	-38.0034	-233.8478
026	2019-02-09t1452	1549745783.81	larva	23.9781	-34.0026	-229.847
026	2019-02-09t1852	1549760181.76	larva	27.9775	-30.0032	-225.8475
026	2019-02-09t2253	1549774590.67	larva	31.98	-26.0007	-221.8451
026	2019-02-10t0253	1549788991.17	larva	35.9801	-22.0006	-217.8449
026	2019-02-10t0653	1549803389.72	larva	39.9797	-18.001	-213.8453
026	2019-02-10t1052	1549817787.57	larva	43.9791	-14.0016	-209.8459
026	2019-02-10t1453	1549832188.94	larva	47.9795	-10.0012	-205.8455	594.9732	-1.0181	287.5414	-1.8797	263.7189	-1.8243	0.011594	-0.36884	521.9061	-1.2173	572	-1.06	99201.7891	-1.7529	468.4419	-1.5464	255.8589	-2.062	240.2555	-1.886	0.011527	-0.43149	425.3474	-1.6682	446.6748	-1.5944	88783.0234	-1.9334
026	2019-02-10t1852	1549846586.21	larva	51.9787	-6.002	-201.8463	700.1215	-0.7836	334.9789	-1.2876	302.9367	-1.274	0.01173	-0.24508	572.007	-0.99808	649.916	-0.84393	114227.8047	-1.191	547.5773	-1.2907	283.328	-1.7241	255.1752	-1.6655	0.011494	-0.46155	466.2366	-1.4762	514.3762	-1.3472	98598.1406	-1.571
026	2019-02-10t2253	1549860991.16	larva	55.9801	-2.0006	-197.8449	673.8244	-0.86073	366.7677	-0.89643	345.6393	-0.67778	0.011628	-0.33886	591.8088	-0.91841	637.626	-0.89636	126168.0938	-0.74856	610.978	-1.0703	258.9689	-1.9891	195.8063	-2.4131	0.011594	-0.37011	535.9034	-1.135	584.0559	-1.0751	89344.2578	-1.8718
026	2019-02-11t0253	1549875395.42	adult	59.9813	2.0006	-193.8437	588.8859	-1.0815	326.7855	-1.4139	287.5853	-1.4983	0.011561	-0.40059	545.0698	-1.1563	574.6181	-1.1054	113067.7812	-1.258	682.3426	-0.8083	364.5023	-0.65755	338.3923	-0.47046	0.011594	-0.36991	608.152	-0.7567	658.5127	-0.76574	125753.2812	-0.49854
026	2019-02-11t0653	1549889790.7	adult	63.98	5.9993	-189.8451	822.8543	-0.52559	386.9128	-0.66424	350.9847	-0.61397	0.011494	-0.4616	696.543	-0.43826	746.814	-0.58973	134645.6562	-0.45026	934.2954	0.10488	401.1515	-0.12769	301.1242	-0.9173	0.011494	-0.46094	810.3068	0.29947	895.338	0.21464	139600.7188	0.094994
026	2019-02-11t1044	1549903671.17	adult	67.8357	9.855	-185.9894	677.8807	-0.89507	351.814	-1.1147	326.7244	-0.95277	0.011594	-0.37072	589.4539	-0.9711	648.9736	-0.90881	121375.8203	-0.9605	717.738	-0.62035	333.5999	-0.93394	279.181	-1.1687	0.011561	-0.40009	633.197	-0.53605	675.3535	-0.62705	115425.5625	-0.76589
026	2019-02-11t1444	1549918070.93	adult	71.8356	13.8549	-181.9894	555.9465	-1.2143	304.0124	-1.719	277.0635	-1.6345	0.011594	-0.37117	485.8435	-1.4978	523.4708	-1.3238	104884.2656	-1.5861	643.9797	-0.85716	327.6986	-0.94992	309.671	-0.67681	0.011594	-0.36937	563.8089	-0.85199	613.8635	-0.84773	113056.0312	-0.79328
026	2019-02-11t1844	1549932471.05	adult	75.8356	17.8549	-177.9894	699.0715	-0.87243	410.0116	-0.37688	383.7066	-0.13675	0.011527	-0.43267	627.8784	-0.80548	677.6873	-0.84966	142274.0156	-0.16646	894.0786	0.17206	374.8952	-0.20122	322.9689	-0.38703	0.011561	-0.39993	731.0012	0.1621	827.3604	0.16852	129713.7422	-0.0069842
026	2019-02-11t2244	1549946872.52	adult	79.836	21.8553	-173.989	953.4948	-0.23843	370.15	-0.8361	304.7835	-1.1621	0.011594	-0.37201	733.0167	-0.27186	877.2603	-0.21065	127701.7344	-0.6732	603.5278	-0.89355	236.6256	-1.9829	190.9949	-2.1831	0.01173	-0.24511	471.3416	-1.209	546.8652	-1.0129	80689.3359	-1.9026
026	2019-02-12t0244	1549961272.42	adult	83.836	25.8553	-169.989	645.0447	-1.0232	332.0134	-1.2678	301.6244	-1.1347	0.011561	-0.40276	537.1906	-1.2688	582.2641	-1.1727	114876.625	-1.1078	697.2243	-0.42412	281.9775	-1.2189	234.0923	-1.4333	0.011594	-0.3692	562.6824	-0.56614	629.7255	-0.53164	97282.2422	-1.0792
026	2019-02-12t0644	1549975672.43	adult	87.836	29.8553	-165.989	486.8586	-1.425	226.2786	-2.5635	203.5331	-2.4143	0.011594	-0.37224	402.9929	-1.9653	470.7662	-1.5362	78066.1094	-2.4614	402.0293	-1.6223	216.4838	-2.0182	199.9875	-1.8245	0.011527	-0.43022	361.7002	-1.6848	385.2748	-1.6485	75119.8906	-1.8904
026	2019-02-12t1044	1549990072.42	adult	91.836	33.8553	-161.989	661.2222	-0.98336	292.2214	-1.6674	239.8992	-1.831	0.011594	-0.37232	594.4593	-0.9555	650.4012	-0.9457	100816.375	-1.5344	488.0509	-1.1829	267.1139	-1.1838	250.3212	-0.96977	0.011561	-0.39997	432.0473	-1.1602	458.0186	-1.214	92421.3984	-1.0382
026	2019-02-12t1444	1550004456.52	adult	95.8316	37.8509	-157.9934	741.0604	-0.78577	327.9853	-1.1518	303.8183	-0.8599	0.01173	-0.24825	582.5176	-1.0096	635.7017	-0.9924	111842.9688	-1.0524	454.1556	-1.2766	243.6354	-1.4209	223.5822	-1.2861	0.011594	-0.36977	394.3725	-1.3161	418.1795	-1.3539	84054.2188	-1.2971
026	2019-02-12t1844	1550018856.63	adult	99.8316	41.8509	-153.9934	778.0009	-0.70196	353.9328	-0.7611	320.8413	-0.5439	0.011628	-0.3416	622.1387	-0.79472	719.6785	-0.72518	121752.8906	-0.61136	552.9571	-0.74825	246.3074	-1.2975	214.7924	-1.3511	0.01173	-0.24619	441.4902	-0.92987	493.9576	-0.88072	83990.8359	-1.2144
026	2019-02-12t2244	1550033254.03	adult	103.8309	45.8502	-149.9941	706.6669	-0.88897	333.1449	-0.98797	289.2063	-0.92684	0.011594	-0.37239	617.1768	-0.81575	675.2054	-0.8742	114935	-0.83183	492.416	-0.98204	234.1524	-1.4042	209.1795	-1.3806	0.011527	-0.43194	398.3284	-1.146	450.7559	-1.0543	81250.8906	-1.2623
026	2019-02-13t0244	1550047654.43	adult	107.831	49.8503	-145.994	449.9938	-1.5253	276.6578	-1.6967	269.875	-1.1427	0.011594	-0.37256	399.1602	-1.9498	425.055	-1.6729	95446.9375	-1.5639	394.8319	-1.4163	208.9559	-1.7173	183.518	-1.7371	0.011594	-0.37151	354.2256	-1.3824	377.5624	-1.4093	72089.7734	-1.6074
026	2019-02-13t0644	1550062055.06	adult	111.8312	53.8505	-141.9938	1101.4305	0.055824	354.2032	-0.60608	307.8233	-0.52318	0.012048	0.041573	698.973	-0.36565	988.9823	0.11303	117595.4453	-0.62359	459.0371	-1.0568	247.8393	-1.084	220.3332	-1.11	0.012048	0.042338	397.8394	-1.0247	427.3007	-1.0803	82282.6406	-1.0977
026	2019-02-13t1044	1550076457.45	adult	115.8319	57.8512	-137.9932	929.6989	-0.36706	330.8287	-0.86473	270.8773	-1.0004	0.012048	0.041257	705.2375	-0.31376	861.3453	-0.28954	109835.125	-0.87996	399.0264	-1.3209	236.8101	-1.2061	229.2564	-0.92924	0.012048	0.041889	330.656	-1.4373	368.3799	-1.3735	78620.9531	-1.2185
026	2019-02-13t1450	1550091199.19	adult	119.9268	61.9461	-133.8983	596.7419	-1.1768	327.096	-0.85407	300.1963	-0.49202	0.012048	0.040938	532.9954	-1.1836	584.8815	-1.1629	108595.8828	-0.86877	641.7571	-0.042334	284.1242	-0.43361	241.6517	-0.68604	0.012048	0.041447	490.6691	-0.26574	592.103	-0.037464	94329.2344	-0.45006
026	2019-02-13t1850	1550105605.87	adult	123.9286	65.9479	-129.8964	478.4817	-1.4655	261.1212	-1.688	242.2413	-1.298	0.012048	0.040602	415.2471	-1.7615	466.5812	-1.5355	86692.2344	-1.6959	442.0878	-1.0237	229.3991	-1.2363	213.1132	-1.128	0.012048	0.041043	354.2991	-1.172	373.3792	-1.2622	76160.5156	-1.2474
026	2019-02-13t2250	1550120004.28	adult	127.9282	69.9475	-125.8968	924.3208	-0.39887	324.0872	-0.7797	277.0466	-0.70689	0.012048	0.040232	599.2373	-0.79397	865.3066	-0.27404	107596.9609	-0.794	319.6957	-1.6224	183.2516	-1.9269	175.1736	-1.7471	0.012048	0.040654	261.6844	-1.7864	299.1074	-1.6624	60839.5312	-1.9334
026	2019-02-14t0250	1550134406.86	adult	131.9289	73.9482	-121.8961	552.8777	-1.3063	299.6954	-1.0612	279.954	-0.60148	0.012048	0.03973	470.6548	-1.4313	522.9317	-1.3668	99498.875	-1.0731	443.4252	-0.95214	233.1715	-1.1025	210.7973	-1.1089	0.012048	0.040297	374.451	-0.94148	405.6708	-1.0024	77412.9375	-1.1145
026	2019-02-14t0650	1550148803.11	adult	135.9279	77.9472	-117.8972	693.2915	-0.97835	315.2227	-0.79982	259.8066	-0.86214	0.012048	0.039164	572.0959	-0.89218	671.4016	-0.8968	104653.9219	-0.81359	493.4654	-0.66024	232.7489	-1.0719	196.6746	-1.3292	0.012048	0.039988	396.4264	-0.74089	443.7126	-0.74209	77272.6406	-1.0843
026	2019-02-14t1050	1550163208.53	adult	139.9294	81.9487	-113.8957	547.9278	-1.3453	265.3376	-1.4395	229.6336	-1.2932	0.012048	0.038665	485.7933	-1.3156	518.7978	-1.3944	88092.0703	-1.4491	451.0494	-0.85582	224.9147	-1.1636	207.0961	-1.1145	0.012048	0.039772	360.8112	-0.96057	412.0441	-0.90031	74671.6797	-1.176
026	2019-02-14t1450	1550177620.06	adult	143.9326	85.9519	-109.8925	658.449	-1.0778	271.7838	-1.3045	228.3593	-1.2647	0.012048	0.038331	514.9643	-1.1419	630.2394	-1.0292	90232.2344	-1.3156	364.1513	-1.2968	223.8843	-1.1437	210.5986	-1.0192	0.012048	0.039725	316.3432	-1.2523	350.37	-1.2481	74329.5859	-1.1567
026	2019-02-14t1850	1550192019.61	adult	147.9325	89.9518	-105.8926	760.0388	-0.818	282.6708	-1.1156	244.7229	-0.95797	0.012048	0.038363	542.3711	-0.97514	698.8525	-0.79208	93846.7031	-1.1285	484.9403	-0.59738	236.7049	-0.88584	212.4224	-0.95376	0.012048	0.040005	377.9874	-0.74288	418.5128	-0.78321	78586.0312	-0.90061
026	2019-02-14t2250	1550206411.91	adult	151.9303	93.9496	-101.8947	665.5365	-1.0482	245.1798	-1.612	196.0515	-1.7264	0.012048	0.038819	505.6116	-1.1444	586.477	-1.1555	81399.6875	-1.624	361.9751	-1.2499	205.1265	-1.3902	195.3181	-1.2479	0.012048	0.040637	293.971	-1.348	327.9421	-1.3251	68102	-1.4037
026	2019-02-15t0250	1550220810.77	adult	155.93	97.9493	-97.895	692.0359	-0.96545	275.6941	-1.1469	252.6603	-0.76161	0.012048	0.03941	501.6478	-1.1383	617.3727	-1.0318	91530.4531	-1.1618	313.677	-1.5005	183.5851	-1.7338	171.7647	-1.6755	0.012048	0.04132	268.9111	-1.5114	286.2353	-1.5697	60950.2422	-1.7473
026	2019-02-15t0650	1550235209.6	adult	159.9297	101.949	-93.8954	825.0578	-0.59492	293.4091	-0.86437	254.0139	-0.71411	0.012048	0.040169	514.9479	-1.0405	713.0564	-0.67926	97411.8359	-0.88103	351.1313	-1.2515	223.724	-0.99156	217.7115	-0.76239	0.012048	0.042083	312.4074	-1.1276	340.7895	-1.1719	74276.3594	-1.0083
026	2019-02-15t1044	1550249260.67	adult	163.8327	105.852	-89.9923	795.0898	-0.65255	284.4325	-0.97453	246.7935	-0.82048	0.012048	0.041043	511.6118	-1.0358	621.693	-0.97649	94431.5781	-0.99175	390.4237	-0.9807	219.7111	-1.0297	204.9002	-0.98909	0.012048	0.04281	306.8273	-1.1359	329.1056	-1.2147	72944.0938	-1.0471
026	2019-02-15t1444	1550263660.91	adult	167.8328	109.8521	-85.9922	935.4608	-0.24743	261.7694	-1.291	206.8329	-1.4889	0.012048	0.041934	571.0485	-0.68273	810.4074	-0.2853	86907.4453	-1.3083	329.088	-1.3106	198.4058	-1.3864	191.6138	-1.2338	0.012048	0.043641	275.076	-1.3614	295.3128	-1.409	65870.7266	-1.4034
026	2019-02-15t1844	1550278061.12	adult	171.8329	113.8522	-81.9922
026	2019-02-15t2244	1550292459.72	adult	175.8325	117.8518	-77.9926	501.8303	-1.4275	242.1487	-1.5553	223.4663	-1.1818	0.012048	0.044119	424.9706	-1.4671	476.2474	-1.4588	80393.3594	-1.5736	358.7368	-1.0571	206.5262	-1.1772	195.8586	-1.1069	0.012048	0.045592	295.5329	-1.1184	332.6121	-1.0753	68566.6875	-1.195
026	2019-02-16t0244	1550306860.58	adult	179.8327	121.852	-73.9923	563.4866	-1.2425	231.6526	-1.7044	205.7848	-1.4836	0.012048	0.0453	429.6067	-1.4225	532.5072	-1.2384	76908.6641	-1.7232	341.8619	-1.1315	188.3566	-1.4867	178.7362	-1.4374	0.012048	0.046713	288.7631	-1.1431	317.9375	-1.1478	62534.3984	-1.5038
026	2019-02-16t0644	1550321260.22	adult	183.8326	125.8519	-69.9924
026	2019-02-16t1044	1550335660.71	adult	187.8328	129.8521	-65.9923
026	2019-02-16t1444	1550350060.19	adult	191.8326	133.8519	-61.9924
026	2019-02-16t1844	1550364460.91	adult	195.8328	137.8521	-57.9922
026	2019-02-16t2244	1550378861.26	adult	199.8329	141.8522	-53.9921
026	2019-02-17t0244	1550393261.23	adult	203.8329	145.8522	-49.9921
026	2019-02-17t0644	1550407660.78	adult	207.8328	149.8521	-45.9923
026	2019-02-17t1044	1550422061.89	adult	211.8331	153.8524	-41.992
026	2019-02-17t1444	1550436461.93	adult	215.8331	157.8524	-37.9919
026	2019-02-17t1844	1550450862.26	adult	219.8332	161.8525	-33.9918
026	2019-02-17t2244	1550465262.68	adult	223.8333	165.8526	-29.9917
026	2019-02-18t0244	1550479662.24	adult	227.8332	169.8525	-25.9919
026	2019-02-18t0644	1550494061.69	adult	231.833	173.8523	-21.992
026	2019-02-18t1044	1550508434.49	adult	235.8255	177.8448	-17.9996
026	2019-02-18t1444	1550522836.37	adult	239.826	181.8453	-13.999
026	2019-02-18t1844	1550537233.35	adult	243.8252	185.8445	-9.9999
026	2019-02-18t2244	1550551633.44	adult	247.8252	189.8445	-5.9999
026	2019-02-19t0244	1550566032.64	adult	251.825	193.8443	-2.0001
026	2019-02-19t0644	1550580433.19	dead	255.8251	197.8444	2.0001
027	2019-02-08t1454	1549659467.14	egg	-1.9885	-53.9795	-209.833
027	2019-02-08t1852	1549673784.01	larva	1.9885	-50.0025	-205.8561
027	2019-02-08t2252	1549688184.27	larva	5.9885	-46.0025	-201.8561
027	2019-02-09t0252	1549702586.46	larva	9.9891	-42.0019	-197.8555
027	2019-02-09t0652	1549716986.57	larva	13.9892	-38.0018	-193.8554
027	2019-02-09t1052	1549731385.55	larva	17.9889	-34.0021	-189.8557
027	2019-02-09t1452	1549745788.3	larva	21.9896	-30.0014	-185.8549
027	2019-02-09t1852	1549760186.19	larva	25.9891	-26.0019	-181.8555
027	2019-02-09t2253	1549774595.19	larva	29.9916	-21.9994	-177.853
027	2019-02-10t0253	1549788995.88	larva	33.9918	-17.9992	-173.8528
027	2019-02-10t0653	1549803394.23	larva	37.9913	-13.9997	-169.8533
027	2019-02-10t1052	1549817792.2	larva	41.9907	-10.0003	-165.8539
027	2019-02-10t1453	1549832193.41	larva	45.9911	-5.9999	-161.8535	704.7816	-0.75217	317.9622	-1.4809	271.9226	-1.7013	0.012048	0.045835	576.0135	-0.95707	643.3246	-0.84116	105563.4609	-1.4993	689.5952	-0.86896	322.1842	-1.3166	281.301	-1.3788	0.012048	0.043859	569.8706	-1.0473	631.1706	-0.95563	106965.1406	-1.3257
027	2019-02-10t1852	1549846590.7	larva	49.9903	-2.0007	-157.8543	1168.9496	0.33518	436.4563	0.016994	388.7592	-0.046596	0.012048	0.045421	869.2651	0.40398	1083.6783	0.45682	144903.4844	-0.0063305	908.7876	-0.15797	457.1331	0.28046	409.7986	0.30558	0.012048	0.044042	815.0485	0.067691	872.8901	-0.074037	151768.1875	0.2568
027	2019-02-10t2253	1549860995.63	adult	53.9917	2.0007	-153.8529	1502.9774	1.1318	445.9068	0.11737	341.7979	-0.72764	0.012048	0.045012	900.1645	0.54831	1340.8703	1.2323	148041.0469	0.09389	1543.226	1.9428	554.0499	1.5126	429.7689	0.63622	0.012048	0.044229	1239.3603	2.0798	1485.6046	2.2283	183944.5625	1.4776
027	2019-02-11t0253	1549875399.97	adult	57.9929	6.0019	-149.8517	758.1174	-0.66437	341.4023	-1.2241	308.5303	-1.2033	0.012048	0.044625	583.4168	-0.96531	685.5801	-0.75799	113345.5469	-1.2427	853.1607	-0.25127	418.4868	-0.02772	390.205	0.18929	0.012048	0.04443	715.8475	-0.26668	783.6941	-0.30658	138937.625	-0.049341
027	2019-02-11t0653	1549889795.23	adult	61.9916	10.0006	-145.853	792.9188	-0.59255	406.4532	-0.41218	379.3288	-0.21574	0.012048	0.044257	652.642	-0.64538	731.9054	-0.62942	134942.4531	-0.43344	843.6891	-0.23713	387.2039	-0.34123	338.7917	-0.43327	0.012048	0.044646	668.6633	-0.43741	783.2906	-0.25909	128551.6797	-0.36043
027	2019-02-11t1044	1549903675.66	adult	65.8472	13.8562	-141.9973	927.9736	-0.27317	347.1681	-1.1692	276.1949	-1.6553	0.012048	0.043901	735.3191	-0.25404	809.3756	-0.40082	115259.8125	-1.1875	708.7629	-0.67055	350.8668	-0.73943	326.2376	-0.54357	0.012048	0.044857	619.8448	-0.63086	690.1057	-0.58685	116487.7891	-0.75547
027	2019-02-11t1444	1549918075.52	adult	69.8472	17.8562	-137.9974	1020.3906	-0.054739	454.3428	0.16844	411.4509	0.21987	0.012048	0.043495	827.9785	0.19313	956.5561	0.051783	150841.7969	0.1454	1234.498	1.3087	418.5066	0.22496	338.5758	-0.30301	0.012048	0.045038	891.2863	0.86142	1081.8638	1.1126	138944.1875	0.19994
027	2019-02-11t1844	1549932475.54	adult	73.8472	21.8562	-133.9974	658.6356	-0.96727	383.5939	-0.72143	370.1673	-0.34547	0.012048	0.042955	543.9609	-1.2194	626.9735	-1.0052	127353.1797	-0.74077	558.0859	-1.166	286.2411	-1.476	252.6788	-1.4547	0.012048	0.045095	485.6531	-1.2545	529.2464	-1.197	95032.0469	-1.4865
027	2019-02-11t2244	1549946877.16	adult	77.8477	25.8567	-129.9969	796.5916	-0.63198	348.1985	-1.1328	325.5181	-0.90862	0.012048	0.042542	647.3058	-0.70887	776.5429	-0.53558	115601.9219	-1.1503	572.9189	-1.0504	293.9606	-1.2515	263.3861	-1.1888	0.012048	0.045139	515.6678	-1.0015	554.4712	-1.017	97594.9141	-1.2647
027	2019-02-12t0244	1549961276.92	adult	81.8476	29.8566	-125.997	1012.2584	-0.090741	328.9134	-1.3315	233.2458	-2.1128	0.012048	0.042292	772.3229	-0.063917	933.8124	-0.025782	109199.2578	-1.3481	730.4412	-0.33235	333.7657	-0.56157	276.0849	-0.87818	0.012048	0.045221	636.8729	-0.1866	697.4983	-0.26034	110810.2031	-0.58017
027	2019-02-12t0644	1549975676.96	adult	85.8476	33.8566	-121.997	645.8569	-1.0216	366.8348	-0.79792	339.7864	-0.56779	0.012048	0.042189	564.6842	-1.1243	623.0317	-1.0391	121789.1641	-0.81625	490.2246	-1.2665	284.1693	-1.1219	275.1474	-0.76667	0.012048	0.045265	434.7461	-1.2829	468.1195	-1.2724	94344.2109	-1.1371
027	2019-02-12t1044	1549990077.12	adult	89.8477	37.8567	-117.9969	563.7766	-1.2297	253.4268	-2.1917	212.5931	-2.2495	0.012048	0.042118	486.7865	-1.5247	543.5788	-1.2961	84137.6875	-2.2034	456.4002	-1.3554	262.8588	-1.3007	250.4855	-1.0184	0.012048	0.045185	403.1606	-1.3856	428.5169	-1.3993	87269.125	-1.3151
027	2019-02-12t1444	1550004461.15	adult	93.8432	41.8522	-114.0014	767.8132	-0.71593	372.0995	-0.60751	328.2211	-0.55843	0.012048	0.042027	652.1344	-0.64764	698.9499	-0.78715	123537.0391	-0.62603	496.8935	-1.1101	274.2378	-1.028	262.455	-0.73866	0.012048	0.044903	399.6293	-1.3227	433.0141	-1.3088	91046.9375	-1.0437
027	2019-02-12t1844	1550018861.26	adult	97.8432	45.8522	-110.0013	584.9001	-1.1788	318.588	-1.249	295.3917	-0.94062	0.012048	0.042006	522.9519	-1.319	568.5527	-1.2094	105771.2266	-1.264	543.1776	-0.82741	272.8163	-0.95299	254.9985	-0.76778	0.012048	0.044393	438.9025	-0.98648	488.7826	-0.94348	90575.0312	-0.96874
027	2019-02-12t2244	1550033258.59	adult	101.8425	49.8515	-106.0021	799.6966	-0.654	345.7771	-0.84388	297.9202	-0.83474	0.012048	0.04204	629.7009	-0.75254	743.3868	-0.65288	114797.9844	-0.86085	578.483	-0.59423	261.0606	-1.0434	232.7051	-1.0426	0.012048	0.043782	467.4268	-0.71911	498.2144	-0.82387	86672.125	-1.0584
027	2019-02-13t0244	1550047658.97	adult	105.8426	53.8516	-102.002	502.9846	-1.393	250.3007	-2.0691	236.5612	-1.6547	0.012048	0.041933	401.3276	-1.9444	444.7121	-1.6097	83099.8438	-2.0787	589.0941	-0.48316	307.7976	-0.28313	275.6172	-0.31042	0.012048	0.043189	539.0647	-0.16065	568.1798	-0.37178	102188.8047	-0.3015
027	2019-02-13t0644	1550062059.64	adult	109.8428	57.8518	-98.0018	687.2776	-0.94919	297.1041	-1.3997	264.4526	-1.1905	0.012048	0.041714	561.1557	-1.0942	641.5915	-0.98713	98638.5469	-1.4125	595.8938	-0.39453	260.9504	-0.91486	225.1412	-1.0548	0.012048	0.042618	480.8097	-0.48555	527.6157	-0.53785	86635.5469	-0.9297
027	2019-02-13t1044	1550076462.24	adult	113.8435	61.8525	-94.0011	1513.7169	1.0542	286.7854	-1.4891	221.6096	-1.7592	0.012048	0.041416	588.2771	-0.93554	1118.0964	0.52228	95212.7656	-1.5004	460.4347	-1.0291	265.1175	-0.79793	243.3582	-0.71821	0.012048	0.042056	409.3587	-0.91594	453.7668	-0.90515	88019.0156	-0.8128
027	2019-02-13t1450	1550091203.88	adult	117.9384	65.9474	-89.9062	1434.6947	0.85215	378.521	-0.19012	299.0488	-0.5453	0.012048	0.041086	742.6531	-0.11161	1120.0256	0.52892	125668.9844	-0.20983	683.7441	0.15105	289.2276	-0.37947	229.5881	-0.90248	0.012048	0.041541	560.6682	0.19616	644.9071	0.24349	96023.5625	-0.39629
027	2019-02-13t1850	1550105610.53	adult	121.9403	69.9493	-85.9043	1012.7238	-0.1762	364.687	-0.31756	292.6016	-0.5706	0.012048	0.040767	816.4532	0.28714	944.257	-0.026932	121076.0781	-0.3359	510.7714	-0.6894	267.1557	-0.67076	242.4655	-0.65315	0.012048	0.041134	414.5329	-0.77069	472.2841	-0.70608	88695.6953	-0.68545
027	2019-02-13t2250	1550120008.88	adult	125.9398	73.9488	-81.9048	803.2179	-0.68783	325.8788	-0.78432	285.9247	-0.60323	0.012048	0.040441	592.7333	-0.84057	717.3678	-0.74436	108191.75	-0.79867	504.6173	-0.68226	271.3282	-0.56083	245.7751	-0.55978	0.012048	0.040784	435.2654	-0.57465	465.65	-0.7025	90080.9531	-0.57605
027	2019-02-14t0250	1550134411.56	adult	129.9406	77.9496	-77.904	956.608	-0.32792	328.9931	-0.68801	256.5636	-0.99419	0.012048	0.040039	728.6298	-0.12528	889.9273	-0.1986	109225.7188	-0.70281	686.3068	0.29387	265.6132	-0.60663	206.6799	-1.1955	0.012048	0.040485	558.9737	0.3555	630.2613	0.30544	88183.5859	-0.62154
027	2019-02-14t0650	1550148807.71	adult	133.9395	81.9485	-73.9051	1230.6676	0.32786	346.1643	-0.40085	274.7268	-0.65314	0.012048	0.039482	756.9596	0.042592	982.6268	0.10026	114926.5469	-0.41756	631.2951	0.047275	280.3195	-0.32483	239.3675	-0.59189	0.012048	0.04021	508.665	0.048338	586.2043	0.090664	93066.0703	-0.34153
027	2019-02-14t1050	1550163213.16	adult	137.941	85.95	-69.9036	1033.6591	-0.14854	309.8614	-0.84875	262.4364	-0.79246	0.012048	0.038899	667.6194	-0.3891	880.2285	-0.22086	102873.9688	-0.86217	416.0821	-1.0561	251.5782	-0.74473	236.9106	-0.59467	0.012048	0.03986	357.8597	-1.0017	392.772	-1.033	83523.9688	-0.75914
027	2019-02-14t1450	1550177624.81	adult	141.9442	89.9532	-65.9004	414.9711	-1.6828	237.6619	-1.8046	231.3281	-1.2442	0.012048	0.038531	342.4324	-2.0527	380.9605	-1.851	78903.7656	-1.8123	440.1858	-0.89812	231.9981	-1.027	208.9456	-1.0659	0.012048	0.039768	366.4049	-0.89792	404.8647	-0.92626	77023.3594	-1.0403
027	2019-02-14t1850	1550192024.33	adult	145.9441	93.9531	-61.9005	538.4586	-1.3821	219.9131	-2.013	174.9884	-2.1162	0.012048	0.03836	461.1348	-1.4151	524.4008	-1.3801	73011.1406	-2.0208	478.3133	-0.65465	223.3141	-1.1341	191.8539	-1.3527	0.012048	0.039877	391.9278	-0.66109	443.3717	-0.64796	74140.2734	-1.1474
027	2019-02-14t2250	1550206416.53	adult	149.9419	97.9509	-57.9027	612.7649	-1.1914	259.8269	-1.4174	225.3572	-1.2557	0.012048	0.038456	492.7907	-1.2245	548.8005	-1.2915	86262.5312	-1.4295	325.5284	-1.4697	187.23	-1.7154	178.7534	-1.574	0.012048	0.040208	278.7005	-1.4835	309.4082	-1.4602	62160.3516	-1.7272
027	2019-02-15t0250	1550220815.4	adult	153.9416	101.9506	-53.903	618.6302	-1.1687	236.6053	-1.7144	197.0301	-1.6924	0.012048	0.038857	463.5045	-1.3563	564.3344	-1.2262	78552.9453	-1.7266	339.3618	-1.3651	181.2517	-1.7886	166.1075	-1.7935	0.012048	0.040749	274.1694	-1.4853	303.4461	-1.4704	60175.5508	-1.8012
027	2019-02-15t0650	1550235214.22	adult	157.9413	105.9503	-49.9033	487.6206	-1.4938	233.9623	-1.7357	223.1604	-1.2448	0.012048	0.039954	386.3657	-1.7509	431.1935	-1.662	77675.4766	-1.7494	302.5986	-1.5526	186.2727	-1.6717	179.9062	-1.5084	0.012048	0.041706	258.574	-1.5782	277.4187	-1.6148	61842.5391	-1.6861
027	2019-02-15t1044	1550249265.39	adult	161.8444	109.8534	-46.0002	712.5406	-0.88324	270.8167	-1.1831	245.7643	-0.84646	0.012048	0.040666	463.0518	-1.3134	632.3719	-0.94746	89911.1484	-1.1994	354.8311	-1.2102	200.2475	-1.3958	188.2096	-1.3289	0.012048	0.042517	295.3453	-1.2481	339.3725	-1.162	66482.1641	-1.4119
027	2019-02-15t1444	1550263665.6	adult	165.8445	113.8535	-42.0001	673.1684	-0.97602	289.3079	-0.89318	248.9684	-0.77567	0.012048	0.041437	504.8631	-1.0634	570.6617	-1.1495	96050.2109	-0.91093	333.9619	-1.3007	202.9959	-1.317	193.7875	-1.1995	0.012048	0.043216	282.5608	-1.3172	305.151	-1.3597	67394.6484	-1.334
027	2019-02-15t1844	1550278065.86	adult	169.8445	117.8535	-38.0001	752.1974	-0.74367	251.218	-1.4412	187.8331	-1.8092	0.012048	0.04231	542.0857	-0.83441	644.9091	-0.8686	83404.3594	-1.4587	315.0395	-1.3809	200.7157	-1.3293	196.4238	-1.1273	0.012048	0.044015	268.0568	-1.4024	295.7528	-1.3888	66637.6016	-1.3468
027	2019-02-15t2244	1550292464.37	adult	173.8441	121.8531	-34.0005	696.4224	-0.88427	260.4875	-1.2861	225.2313	-1.1564	0.012048	0.04354	498.3972	-1.0592	575.3881	-1.1034	86481.8672	-1.3044	292.0723	-1.488	196.5341	-1.3765	193.7544	-1.16	0.012048	0.045063	257.3441	-1.4584	277.3307	-1.4841	65249.3242	-1.3937
027	2019-02-16t0244	1550306865.3	adult	177.8444	125.8534	-30.0002
027	2019-02-16t0644	1550321264.91	adult	181.8443	129.8533	-26.0003
027	2019-02-16t1044	1550335665.42	adult	185.8444	133.8534	-22.0002
027	2019-02-16t1444	1550350064.94	adult	189.8443	137.8533	-18.0003
027	2019-02-16t1844	1550364465.57	adult	193.8444	141.8534	-14.0001
027	2019-02-16t2244	1550378865.95	adult	197.8445	145.8536	-10
027	2019-02-17t0244	1550393265.9	adult	201.8445	149.8535	-6.0001
027	2019-02-17t0644	1550407665.49	adult	205.8444	153.8534	-2.0002
027	2019-02-17t1044	1550422066.71	dead	209.8448	157.8538	2.0002
028	2019-02-08t1454	1549659471.51	egg	-1.9885	-57.9808	-213.8333
028	2019-02-08t1852	1549673788.44	larva	1.9885	-54.0039	-209.8564
028	2019-02-08t2252	1549688188.89	larva	5.9886	-50.0038	-205.8563
028	2019-02-09t0252	1549702590.92	larva	9.9892	-46.0032	-201.8557
028	2019-02-09t0652	1549716991.01	larva	13.9892	-42.0032	-197.8557
028	2019-02-09t1052	1549731390.01	larva	17.9889	-38.0034	-193.8559
028	2019-02-09t1452	1549745792.76	larva	21.9897	-34.0027	-189.8552
028	2019-02-09t1852	1549760190.62	larva	25.9891	-30.0033	-185.8558
028	2019-02-09t2253	1549774599.89	larva	29.9916	-26.0007	-181.8532
028	2019-02-10t0253	1549789000.44	larva	33.9918	-22.0005	-177.853
028	2019-02-10t0653	1549803398.93	larva	37.9914	-18.001	-173.8535
028	2019-02-10t1052	1549817796.66	larva	41.9907	-14.0016	-169.8541
028	2019-02-10t1453	1549832197.83	larva	45.9911	-10.0013	-165.8538	975.8468	-0.11529	440.8898	0.098363	390.6095	0.0021537	0.012048	0.045835	733.5327	-0.22426	914.3804	-0.04186	146375.4062	0.074577	897.3546	-0.23199	424.3505	-0.16083	391.1149	0.0073103	0.012048	0.043859	733.1	-0.34344	814.9756	-0.31915	140884.375	-0.1802
028	2019-02-10t1852	1549846595.14	larva	49.9903	-6.002	-161.8545	764.3234	-0.62449	396.8982	-0.48869	365.6829	-0.37539	0.012048	0.045421	643.5467	-0.6551	725.3254	-0.61165	131770.2031	-0.51032	1075.6587	0.36772	503.4507	0.81795	466.5888	1.0354	0.012048	0.044042	937.8569	0.61371	1016.8091	0.43907	167145.625	0.78949
028	2019-02-10t2253	1549861000.37	larva	53.9918	-2.0006	-157.8531	1271.0476	0.57647	505.8911	0.88072	431.7937	0.54588	0.012048	0.045012	965.3664	0.85702	1211.6256	0.84253	167955.8438	0.85463	1725.3202	2.5331	583.1354	1.8589	438.3774	0.74884	0.012048	0.044229	1310.1508	2.4047	1498.4814	2.2756	193600.9375	1.8208
028	2019-02-11t0253	1549875404.43	adult	57.9929	2.0006	-153.8519	770.2634	-0.63502	392.9123	-0.5712	362.8557	-0.43937	0.012048	0.044625	615.467	-0.81214	710.7892	-0.68109	130446.8828	-0.5921	1346.8795	1.3986	507.4984	1.06	367.4297	-0.11414	0.012048	0.04443	1131.9432	1.7074	1244.4816	1.4422	168489.4844	1.0287
028	2019-02-11t0653	1549889799.76	adult	61.9916	5.9993	-149.8532	1126.4847	0.22033	549.8496	1.3986	524.9781	1.8203	0.012048	0.044257	846.3288	0.28877	1077.6549	0.43683	182550.0625	1.3708	1433.1138	1.7967	637.6181	2.8032	561.4526	2.5896	0.012048	0.044646	1206.7226	2.2066	1366.2094	2.0298	211689.2188	2.7559
028	2019-02-11t1044	1549903680.14	adult	65.8473	9.8549	-145.9976	810.3828	-0.56197	392.8042	-0.59479	348.8728	-0.64476	0.012048	0.043901	695.1179	-0.44966	761.1502	-0.55108	130411	-0.61516	1117.0057	0.78502	427.3585	0.2478	419.7644	0.75025	0.012048	0.044857	825.1098	0.41493	1078.0841	0.99086	141883.0312	0.22296
028	2019-02-11t1444	1549918080.17	adult	69.8473	13.8549	-141.9976	1351.124	0.76432	434.1941	-0.084379	386.8443	-0.12046	0.012048	0.043495	718.3472	-0.34544	1122.2681	0.57388	144152.4531	-0.10645	1429.6105	2.0297	448.1911	0.61951	372.7504	0.17923	0.012048	0.045038	1028.5303	1.5893	1314.9332	2.0978	148799.4375	0.591
028	2019-02-11t1844	1549932480.04	adult	73.8472	17.8549	-137.9976	799.7482	-0.61405	373.7014	-0.84514	346.288	-0.67386	0.012048	0.042955	660.7665	-0.63903	722.2092	-0.70103	124068.8828	-0.864	1101.4443	0.91808	503.6419	1.4929	443.1317	1.281	0.012048	0.045095	942.3626	1.27	1029.1756	1.0032	167209.125	1.4568
028	2019-02-11t2244	1549946881.72	adult	77.8477	21.8554	-133.9971	1748.4523	1.7685	476.3979	0.47396	415.9619	0.33428	0.012048	0.042542	910.6436	0.6191	1374.065	1.3948	158164.0938	0.45034	938.9312	0.40474	333.0029	-0.7113	259.2312	-1.2491	0.012048	0.045139	759.3638	0.38995	928.1163	0.68671	110556.9688	-0.72868
028	2019-02-12t0244	1549961281.51	adult	81.8476	25.8553	-129.9972	1206.3412	0.40122	449.0994	0.18436	389.1374	0.03431	0.012048	0.042292	848.4504	0.32618	1067.7189	0.41056	149101	0.16201	1008.7418	0.81726	439.4207	0.91461	378.6505	0.6244	0.012048	0.045221	800.0457	0.77379	940.042	0.88555	145887.6875	0.886
028	2019-02-12t0644	1549975681.65	adult	85.8477	29.8553	-125.9972	566.0201	-1.2243	352.4567	-0.98083	350.6593	-0.41743	0.012048	0.042189	456.6823	-1.6856	512.8971	-1.3995	117015.625	-0.99841	799.9633	0.064619	362.3169	-0.019277	280.0933	-0.69352	0.012048	0.045265	682.9428	0.22147	775.2547	0.23168	120289.2188	-0.041092
028	2019-02-12t1044	1549990081.69	adult	89.8477	33.8554	-121.9971	1148.6932	0.25156	439.9772	0.20178	374.0285	-0.0070236	0.012048	0.042118	791.3691	0.071847	970.2639	0.098373	146072.4375	0.17937	929.3724	0.75303	361.222	0.10151	269.0892	-0.74021	0.012048	0.045185	734.1084	0.67676	872.0383	0.84854	119925.7031	0.079449
028	2019-02-12t1444	1550004465.7	adult	93.8433	37.8509	-118.0016	1746.3865	1.7483	426.3744	0.095085	348.411	-0.27622	0.012048	0.042027	946.1366	0.89839	1203.7559	0.85358	141556.3125	0.07317	1106.8892	1.6959	365.9481	0.29238	309.5575	-0.025927	0.012048	0.044903	698.4077	0.58696	935.4624	1.3176	121494.7656	0.26976
028	2019-02-12t1844	1550018865.83	adult	97.8433	41.851	-114.0016	931.4876	-0.3143	505.7538	1.1978	472.3224	1.5563	0.012048	0.042006	796.1629	0.11743	868.518	-0.2428	167910.25	1.1702	951.6788	1.0973	384.7048	0.67265	345.678	0.62219	0.012048	0.044393	653.2378	0.41377	810.269	0.77965	127721.9844	0.6486
028	2019-02-12t2244	1550033263.24	adult	101.8426	45.8502	-110.0023	1543.4442	1.1827	500.0479	1.1941	429.1527	1.039	0.012048	0.04204	969.6759	1.0336	1250.3334	0.96789	166015.9062	1.1661	825.8879	0.59533	433.3172	1.4815	389.3491	1.3894	0.012048	0.043782	707.7578	0.8816	758.1623	0.59878	143861.3125	1.454
028	2019-02-13t0244	1550047663.44	adult	105.8426	49.8503	-106.0022	683.262	-0.95123	332.6958	-0.97041	308.333	-0.618	0.012048	0.041933	539.4205	-1.22	643.1855	-0.9788	110455.0156	-0.98638	1040.319	1.7286	407.1299	1.1859	330.8891	0.55844	0.012048	0.043189	817.5949	1.7247	946.2838	1.734	135167.1094	1.1604
028	2019-02-13t0644	1550062064.24	adult	109.8429	53.8505	-102.002	1150.1008	0.17922	486.4912	1.1451	395.2014	0.71852	0.012048	0.041714	986.4194	1.1326	1107.1491	0.48873	161515.0938	1.1165	732.8435	0.28876	329.2345	0.10487	311.5028	0.3207	0.012048	0.042618	618.8767	0.461	694.1489	0.40313	109305.8594	0.084892
028	2019-02-13t1044	1550076466.95	adult	113.8436	57.8513	-98.0012	996.8992	-0.20208	422.459	0.34354	351.684	0.1585	0.012048	0.041416	857.3394	0.46963	933.9052	-0.06157	140256.375	0.31986	977.6525	1.587	339.7303	0.32854	270.5691	-0.27863	0.012048	0.042056	734.9587	1.338	924.0871	1.7824	112790.4531	0.30749
028	2019-02-13t1450	1550091208.51	adult	117.9385	61.9461	-93.9064	1873.4062	1.9148	421.5266	0.3919	310.1627	-0.37991	0.012048	0.041086	1074.0743	1.6088	1674.7847	2.2864	139946.8125	0.36797	652.5527	-0.0079819	351.0921	0.56592	302.6546	0.29669	0.012048	0.041541	556.9991	0.17057	606.2529	0.020815	116562.5859	0.54338
028	2019-02-13t1850	1550105615.19	adult	121.9403	65.948	-89.9045	1281.1794	0.47158	503.8377	1.5657	438.1793	1.6189	0.012048	0.040767	894.0592	0.68681	1143.3715	0.60314	167274.125	1.533	980.795	1.717	493.9944	2.8389	425.2417	2.3969	0.012048	0.041134	850.5308	2.2899	966.6324	2.1589	164006.1562	2.8015
028	2019-02-13t2250	1550120013.47	adult	125.9399	69.9475	-85.905	777.6131	-0.74942	383.2932	-0.0068393	359.624	0.52034	0.012048	0.040441	595.9034	-0.82435	687.2501	-0.83966	127253.3594	-0.027192	788.1541	0.77631	355.6952	0.76053	311.3654	0.55273	0.012048	0.040784	633.0485	0.82384	730.8704	0.84508	118090.7891	0.73663
028	2019-02-14t0250	1550134416.25	adult	129.9406	73.9483	-81.9042	1046.8649	-0.11073	404.6873	0.34062	354.3625	0.52163	0.012048	0.040039	738.1519	-0.076687	923.9253	-0.090662	134356.2031	0.31797	839.2868	1.0868	384.3199	1.2769	323.0315	0.81196	0.012048	0.040485	674.6421	1.1808	783.5002	1.2079	127594.2031	1.25
028	2019-02-14t0650	1550148812.33	adult	133.9395	77.9472	-77.9053	958.6359	-0.33036	394.4593	0.25965	350.2639	0.53877	0.012048	0.039482	805.4579	0.29061	908.0496	-0.13832	130960.4766	0.23808	647.7791	0.13364	340.541	0.6448	303.3695	0.53294	0.012048	0.04021	581.4821	0.57374	616.0729	0.26869	113059.625	0.62233
028	2019-02-14t1050	1550163217.78	adult	137.9411	81.9487	-73.9038	736.2794	-0.87759	321.687	-0.6858	287.4628	-0.39173	0.012048	0.038899	518.943	-1.1548	662.0847	-0.92746	106800.0781	-0.70033	459.0666	-0.82751	326.0205	0.47418	325.6915	0.99743	0.012048	0.03986	412.6115	-0.60098	450.5501	-0.68332	108238.8203	0.45306
028	2019-02-14t1450	1550177629.51	adult	141.9443	85.952	-69.9005	1659.7123	1.418	424.4294	0.78558	328.9324	0.33246	0.012048	0.038531	973.4051	1.2283	1432.5455	1.6061	140910.5625	0.76189	623.9167	0.095185	357.1524	1.0575	338.1588	1.2961	0.012048	0.039768	497.5836	0.077545	562.9309	0.04689	118574.5938	1.0336
028	2019-02-14t1850	1550192029.13	adult	145.9442	89.9519	-65.9006	1147.4734	0.15914	339.2894	-0.34587	251.3809	-0.87172	0.012048	0.03836	782.8611	0.27464	1003.3505	0.21758	112644.0703	-0.36256	609.5628	0.06739	301.9533	0.19823	273.9105	0.17432	0.012048	0.039877	471.4658	-0.059479	524.2178	-0.14078	100248.5078	0.17879
028	2019-02-14t2250	1550206421.21	adult	149.942	93.9497	-61.9028	652.4675	-1.0893	368.4703	0.11213	356.7613	0.90102	0.012048	0.038456	523.1624	-1.0633	622.6889	-1.0418	122332.1406	0.093264	547.255	-0.22536	304.8743	0.30916	290.4244	0.53667	0.012048	0.040208	439.5697	-0.24381	492.1606	-0.28936	101218.2812	0.28927
028	2019-02-15t0250	1550220820.08	adult	153.9417	97.9494	-57.9031	764.1902	-0.78869	305.6539	-0.73287	252.2019	-0.7791	0.012048	0.038857	616.0715	-0.53731	716.1037	-0.70683	101477.0938	-0.74862	452.526	-0.71522	206.1439	-1.354	190.8566	-1.3193	0.012048	0.040749	310.5307	-1.1994	398.155	-0.84949	68439.7656	-1.3682
028	2019-02-15t0650	1550235218.87	adult	157.9414	101.949	-53.9035	946.7799	-0.27952	235.297	-1.7165	198.9705	-1.6487	0.012048	0.039954	429.0306	-1.519	722.3381	-0.65522	78118.5938	-1.7302	500.9533	-0.38708	237.3625	-0.76882	224.489	-0.64512	0.012048	0.041706	353.0184	-0.82123	423.2304	-0.63778	78804.3438	-0.78576
028	2019-02-15t1044	1550249270.05	adult	161.8445	105.8521	-50.0004	593.0831	-1.2038	218.0773	-1.9507	194.0539	-1.7186	0.012048	0.040667	366.0373	-1.8468	499.1298	-1.4137	72401.6719	-1.9652	471.612	-0.5136	290.7672	0.22146	278.9854	0.44692	0.012048	0.042518	386.0964	-0.51002	447.0948	-0.42904	96534.6953	0.20144
028	2019-02-15t1444	1550263670.26	adult	165.8445	109.8522	-46.0003	846.8448	-0.50217	383.3528	0.49227	330.216	0.60718	0.012048	0.041437	660.3331	-0.19759	779.5273	-0.40841	127273.125	0.47185	403.0249	-0.88244	270.9016	-0.090041	268.5536	0.27892	0.012048	0.043216	327.9967	-0.94233	354.3643	-1.0198	89939.3438	-0.10962
028	2019-02-15t1844	1550278070.48	adult	169.8446	113.8522	-42.0003	616.8618	-1.1193	303.589	-0.66167	283.707	-0.16544	0.012048	0.04231	467.221	-1.2563	565.4294	-1.1548	100791.5547	-0.68047	344.9627	-1.1973	247.1916	-0.48073	243.8699	-0.1791	0.012048	0.044015	295.4826	-1.1733	321.0584	-1.2118	82067.6094	-0.4999
028	2019-02-15t2244	1550292468.97	adult	173.8442	117.8518	-38.0007	858.4586	-0.42901	385.2199	0.58342	334.5135	0.73355	0.012048	0.04354	673.2181	-0.068703	819.9449	-0.2136	127893.0234	0.56186	465.701	-0.41234	275.1371	0.069654	261.2518	0.20122	0.012048	0.045063	387.1625	-0.36416	428.2687	-0.41813	91345.5078	0.048843
028	2019-02-16t0244	1550306869.95	adult	177.8444	121.8521	-34.0004	792.1248	-0.59691	315.4186	-0.44144	283.8462	-0.12383	0.012048	0.044724	543.4783	-0.78177	777.0396	-0.34605	104718.9844	-0.46193	355.8688	-1.0572	248.897	-0.37471	247.4986	-0.043978	0.012048	0.046155	300.5083	-1.0578	331.0829	-1.0679	82633.7969	-0.39488
028	2019-02-16t0644	1550321269.53	adult	181.8443	125.852	-30.0005
028	2019-02-16t1044	1550335670.09	adult	185.8445	129.8521	-26.0004
028	2019-02-16t1444	1550350069.58	adult	189.8443	133.852	-22.0005
028	2019-02-16t1844	1550364470.19	adult	193.8445	137.8522	-18.0003
028	2019-02-16t2244	1550378870.57	adult	197.8446	141.8523	-14.0002
028	2019-02-17t0244	1550393270.75	adult	201.8447	145.8523	-10.0002
028	2019-02-17t0644	1550407670.14	adult	205.8445	149.8522	-6.0004
028	2019-02-17t1044	1550422071.46	adult	209.8449	153.8525	-2
028	2019-02-17t1444	1550436471.36	dead	213.8448	157.8525	2
029	2019-02-08t1454	1549659475.94	egg	-1.9885	-53.9796	-261.8246
029	2019-02-08t1852	1549673792.95	larva	1.9885	-50.0026	-257.8476
029	2019-02-08t2252	1549688193.39	larva	5.9886	-46.0025	-253.8475
029	2019-02-09t0252	1549702595.43	larva	9.9892	-42.0019	-249.8469
029	2019-02-09t0652	1549716995.47	larva	13.9892	-38.0019	-245.8469
029	2019-02-09t1052	1549731394.62	larva	17.9889	-34.0022	-241.8472
029	2019-02-09t1452	1549745797.34	larva	21.9897	-30.0014	-237.8464
029	2019-02-09t1852	1549760195.14	larva	25.9891	-26.002	-233.847
029	2019-02-09t2253	1549774604.43	larva	29.9917	-21.9994	-229.8444
029	2019-02-10t0253	1549789004.97	larva	33.9918	-17.9993	-225.8443
029	2019-02-10t0653	1549803403.44	larva	37.9914	-13.9997	-221.8447
029	2019-02-10t1052	1549817801.34	larva	41.9908	-10.0003	-217.8453
029	2019-02-10t1453	1549832202.33	larva	45.9911	-6	-213.845	876.0745	-0.34971	430.3112	-0.03754	397.3364	0.098699	0.012048	0.045835	696.1493	-0.39817	764.9717	-0.48244	142863.3125	-0.060868	975.3771	0.0072154	449.0255	0.11831	405.3422	0.18689	0.012048	0.043859	899.4801	0.374	943.6109	0.12628	149076.4688	0.096465
029	2019-02-10t1852	1549846599.82	larva	49.9904	-2.0007	-209.8457	621.1204	-0.96413	374.1163	-0.77993	351.7555	-0.57384	0.012048	0.045421	539.3479	-1.144	597.765	-0.99199	124206.6094	-0.80057	1076.0114	0.36884	530.9553	1.1371	492.2309	1.3649	0.012048	0.044042	957.5706	0.70136	1033.6304	0.49904	176277.1719	1.1058
029	2019-02-10t2253	1549861004.95	adult	53.9918	2.0007	-205.8443	792.4333	-0.56953	451.6339	0.19025	428.5416	0.49986	0.012048	0.045012	692.4452	-0.43518	757.6467	-0.52662	149942.4375	0.16652	986.9388	0.13936	473.0878	0.5488	439.6841	0.76594	0.012048	0.044229	888.7548	0.47074	954.9407	0.27784	157065.1406	0.52237
029	2019-02-11t0253	1549875409.17	adult	57.993	6.0019	-201.8431	987.7581	-0.10949	420.9931	-0.21529	348.9765	-0.63453	0.012048	0.044625	845.4162	0.28673	929.6361	-0.013548	139769.7188	-0.23744	783.6667	-0.48349	479.8998	0.72275	464.5617	1.1799	0.012048	0.04443	731.7766	-0.19111	766.1336	-0.37322	159326.7344	0.69442
029	2019-02-11t0653	1549889804.32	adult	61.9916	10.0005	-197.8445	817.231	-0.5333	465.2628	0.33047	449.8562	0.77016	0.012048	0.044257	675.5229	-0.53503	714.2323	-0.68393	154467.2656	0.30653	1045.9817	0.46089	486.9994	0.91189	456.4827	1.1645	0.012048	0.044646	886.2098	0.63159	963.7662	0.44956	161683.8125	0.88151
029	2019-02-11t1044	1549903684.69	adult	65.8473	13.8562	-193.9888	1900.155	2.1145	670.6782	2.9029	576.404	2.5189	0.012048	0.043901	1266.5823	2.331	1614.6935	2.1085	222665.1406	2.8695	1061.3146	0.58646	462.3676	0.69964	361.8313	-0.051178	0.012048	0.044857	974.4682	1.1759	1026.0127	0.77911	153506.0625	0.67077
029	2019-02-11t1444	1549918084.74	adult	69.8473	17.8562	-189.9888	2233.0415	2.9484	536.9051	1.2044	463.8498	0.94459	0.012048	0.043495	914.6043	0.61869	1596.0402	2.0665	178252.4844	1.1774	922.4782	0.15576	476.5059	0.99585	435.9702	1.0713	0.012048	0.045038	806.151	0.40991	863.0346	0.18757	158199.9688	0.96402
029	2019-02-11t1844	1549932484.74	adult	73.8473	21.8562	-185.9888	763.9125	-0.70375	351.1517	-1.1271	313.8354	-1.1202	0.012048	0.042955	615.883	-0.86205	705.8731	-0.7532	116582.3594	-1.1449	1068.8853	0.7932	424.2534	0.40876	360.1861	0.089559	0.012048	0.045095	902.586	1.0501	973.1436	0.75656	140852.1406	0.38198
029	2019-02-11t2244	1549946886.28	adult	77.8477	25.8566	-181.9884	1471.3845	1.0697	508.206	0.87262	452.2646	0.83316	0.012048	0.042542	885.9624	0.49464	1321.7749	1.2258	168724.375	0.84749	1243.9496	1.6174	482.261	1.354	402.0775	0.82491	0.012048	0.045139	1015.588	1.853	1135.5668	1.6326	160110.6562	1.3207
029	2019-02-12t0244	1549961286.28	adult	81.8477	29.8566	-177.9884	1926.2839	2.2261	559.5826	1.5779	518.5514	1.8167	0.012048	0.042292	1009.2954	1.1504	1368.4733	1.3906	185781.4375	1.5502	985.7203	0.72217	488.8733	1.6055	464.063	1.8757	0.012048	0.045221	839.5599	1.0064	942.5793	0.89754	162305.9375	1.5723
029	2019-02-12t0644	1549975686.29	adult	85.8477	33.8566	-173.9884	2249.4963	3.0489	513.472	1.0675	418.729	0.52392	0.012048	0.042189	1108.0694	1.6996	1718.0069	2.5438	170472.7031	1.0416	1057.8838	1.1731	502.0304	1.952	466.5166	2.0638	0.012048	0.045265	924.7436	1.6871	1021.1272	1.4358	166674.0938	1.9184
029	2019-02-12t1044	1549990086.27	adult	89.8477	37.8566	-169.9884	1425.1653	0.9517	514.1031	1.1528	440.8579	0.92129	0.012048	0.042118	1045.5161	1.404	1274.605	1.093	170682.2188	1.1262	760.2648	-0.00081094	411.7839	0.82231	394.1749	1.1301	0.012048	0.045185	692.2887	0.41615	738.2786	0.17064	136712.25	0.79627
029	2019-02-12t1444	1550004470.35	adult	93.8433	41.8522	-165.9928	590.4536	-1.1626	282.9183	-1.762	261.7383	-1.4877	0.012048	0.042027	432.3779	-1.8032	540.8239	-1.3011	93928.875	-1.7749	730.7213	-0.03449	407.908	0.89648	380.5006	1.0475	0.012048	0.044903	660.0833	0.34201	715.0232	0.16528	135425.4375	0.87069
029	2019-02-12t1844	1550018870.46	adult	97.8433	45.8522	-161.9928	1265.0171	0.51763	501.0504	1.1363	454.8054	1.3091	0.012048	0.042006	916.3887	0.74955	1075.5198	0.42427	166348.7188	1.109	863.5145	0.6819	423.0403	1.2296	364.2019	0.90613	0.012048	0.044393	770.3455	1.1788	818.9603	0.82623	140449.3594	1.2027
029	2019-02-12t2244	1550033267.88	adult	101.8426	49.8515	-157.9935	1651.4309	1.4494	481.0029	0.94248	434.9667	1.122	0.012048	0.04204	935.5031	0.85409	1290.0286	1.0948	159692.9688	0.91586	807.3672	0.50628	416.6513	1.2372	408.1884	1.6819	0.012048	0.043782	676.5315	0.67362	749.0375	0.54884	138328.2188	1.211
029	2019-02-13t0244	1550047668.09	adult	105.8427	53.8516	-153.9934	957.8408	-0.27842	454.0873	0.64822	428.7839	1.1218	0.012048	0.041933	717.5424	-0.28558	869.1378	-0.26053	150757	0.62294	813.1671	0.61515	393.9822	0.99149	363.3439	1.0686	0.012048	0.043189	688.6759	0.85205	775.8129	0.78457	130802.0938	0.96689
029	2019-02-13t0644	1550062068.86	adult	109.8429	57.8518	-149.9932	816.0742	-0.63517	381.9133	-0.26011	346.612	0.0090799	0.012048	0.041714	620.774	-0.78203	689.8714	-0.83408	126795.2188	-0.27999	560.7173	-0.57003	222.8818	-1.4834	176.5277	-1.829	0.012048	0.042618	455.6278	-0.65819	541.0664	-0.46185	73996.7656	-1.4953
029	2019-02-13t1044	1550076471.79	adult	113.8437	61.8526	-145.9924	1545.49	1.1314	363.7106	-0.45	299.9391	-0.60439	0.012048	0.041416	782.0846	0.076611	1100.0607	0.46511	120751.9062	-0.46831	1001.1164	1.7057	356.2827	0.57844	241.0042	-0.75623	0.012048	0.042056	864.3604	2.2338	950.1186	1.9311	118285.8672	0.55602
029	2019-02-13t1450	1550091213.14	adult	117.9385	65.9474	-141.8976	1495.0527	0.99835	476.5746	1.1369	392.8787	0.851	0.012048	0.041086	1020.8018	1.3323	1351.1748	1.2612	158222.75	1.1076	874.9786	1.1261	440.5891	1.9336	395.2633	1.8166	0.012048	0.041541	772.7402	1.6753	823.6411	1.2731	146275.5625	1.9028
029	2019-02-13t1850	1550105619.96	adult	121.9404	69.9493	-137.8957	889.2952	-0.47403	303.7562	-1.1422	253.0345	-1.1657	0.012048	0.040767	658.3076	-0.52731	811.0815	-0.44835	100847.0547	-1.1542	628.1334	-0.088542	340.0649	0.45728	327.5385	0.76649	0.012048	0.041134	493.0893	-0.21925	545.9424	-0.27919	112901.5469	0.43531
029	2019-02-13t2250	1550120018.11	adult	125.9399	73.9488	-133.8962	976.8134	-0.27024	431.2315	0.64232	365.3344	0.6074	0.012048	0.040441	857.4298	0.5137	937.1943	-0.048793	143168.8594	0.61695	961.4319	1.6677	382.9818	1.1879	318.2486	0.66948	0.012048	0.040784	726.9357	1.4877	853.1685	1.5587	127149.9375	1.1612
029	2019-02-14t0250	1550134420.96	adult	129.9407	77.9496	-129.8954	1307.9241	0.51744	449.4313	0.94866	368.3395	0.73827	0.012048	0.040039	903.2614	0.76591	1123.0022	0.54136	149211.1875	0.92136	882.4582	1.3106	366.255	0.99023	309.8627	0.58475	0.012048	0.040485	742.7827	1.6669	856.4734	1.6377	121596.6562	0.96516
029	2019-02-14t0650	1550148816.97	adult	133.9396	81.9485	-125.8965	1439.6278	0.83347	418.9146	0.59411	360.2018	0.69558	0.012048	0.039482	819.9848	0.3649	1189.0144	0.76051	139079.6562	0.57008	835.2676	1.116	352.472	0.8369	318.8261	0.80459	0.012048	0.04021	684.2559	1.3153	758.5327	1.1178	117020.7109	0.81329
029	2019-02-14t1050	1550163222.51	adult	137.9411	85.95	-121.895	1357.9652	0.64652	443.6463	0.99474	355.5033	0.69774	0.012048	0.038899	979.3263	1.2163	1237.1581	0.93529	147290.5625	0.9687	942.3862	1.7422	295.9815	-0.017671	215.6312	-0.97627	0.012048	0.03986	655.9723	1.1804	788.9819	1.365	98265.8594	-0.036087
029	2019-02-14t1450	1550177634.27	adult	141.9444	89.9533	-117.8917	1248.9675	0.39479	456.1253	1.2252	423.378	1.8581	0.012048	0.038531	751.3178	0.073454	1043.8627	0.32831	151433.5938	1.1988	1073.28	2.5246	393.0618	1.6555	296.3754	0.53231	0.012048	0.039768	827.9825	2.5344	951.8061	2.441	130496.5156	1.6287
029	2019-02-14t1850	1550192033.94	adult	145.9443	93.9532	-113.8918	2259.9812	2.9745	407.5155	0.60695	300.7439	-0.067571	0.012048	0.03836	938.8985	1.0942	1682.8708	2.4844	135295.1406	0.58517	769.7354	0.94854	329.4725	0.66445	256.7665	-0.14473	0.012048	0.039877	682.4875	1.5367	748.1086	1.2638	109384.8594	0.64288
029	2019-02-14t2250	1550206425.9	adult	149.9421	97.951	-109.894	730.4063	-0.88899	341.9075	-0.26185	291.6415	-0.16778	0.012048	0.038456	598.7993	-0.66176	674.7998	-0.86558	113513.2812	-0.27905	724.561	0.76967	358.6814	1.2351	335.8266	1.3948	0.012048	0.040208	586.0391	0.88487	662.6404	0.80286	119082.2344	1.2115
029	2019-02-15t0250	1550220824.79	adult	153.9418	101.9507	-105.8943	1099.2689	0.086084	306.0023	-0.72791	243.9242	-0.91613	0.012048	0.038857	693.4426	-0.12196	926.6835	0.013773	101592.7812	-0.74368	796.9556	1.2629	373.8245	1.5734	355.893	1.8423	0.012048	0.040749	646.1933	1.44	736.2469	1.3672	124109.7188	1.5491
029	2019-02-15t0650	1550235223.52	adult	157.9414	105.9503	-101.8947	1239.5408	0.49472	403.5088	0.70307	302.9242	0.087095	0.012048	0.039954	977.8917	1.4635	1179.7319	0.92648	133964.9062	0.68219	672.853	0.62299	340.1932	1.0485	302.3362	0.86226	0.012048	0.041706	570.3435	0.92056	630.7843	0.75289	112944.1406	1.0263
029	2019-02-15t1044	1550249274.79	adult	161.8445	109.8534	-97.9916	1057.7141	0.042951	382.1439	0.43734	316.7847	0.35131	0.012048	0.040667	780.3706	0.43148	949.1715	0.16096	126871.7734	0.41722	801.0161	1.4513	292.8881	0.25936	215.0138	-0.80452	0.012048	0.042518	653.2735	1.663	747.7457	1.6165	97238.8594	0.23924
029	2019-02-15t1444	1550263675	adult	165.8446	113.8535	-93.9915	1289.3995	0.70529	362.2223	0.18098	285.7248	-0.15007	0.012048	0.041437	739.227	0.24179	1110.7689	0.76692	120257.7969	0.16116	841.6484	1.7738	299.4574	0.42591	232.7566	-0.42895	0.012048	0.043216	588.1573	1.2042	720.7739	1.5105	99419.8516	0.40524
029	2019-02-15t1844	1550278075.16	adult	169.8446	117.8535	-89.9914	1251.2312	0.64157	416.5135	1.0191	331.0404	0.64611	0.012048	0.04231	947.9983	1.4528	1196.1235	1.1163	138282.5	0.99747	600.1781	0.36933	239.2679	-0.62541	196.8682	-1.1184	0.012048	0.044015	445.8821	0.083072	564.9903	0.49473	79436.9375	-0.64428
029	2019-02-15t2244	1550292473.71	adult	173.8442	121.8531	-85.9918	710.2664	-0.84537	339.3482	-0.10413	302.4795	0.17956	0.012048	0.04354	611.5196	-0.41828	671.6825	-0.75303	112663.6172	-0.12449	627.1255	0.58769	296.0065	0.45361	258.9319	0.15444	0.012048	0.045063	529.2426	0.83346	602.9593	0.81563	98274.1719	0.43186
029	2019-02-16t0244	1550306874.72	adult	177.8445	125.8534	-81.9916	1100.2362	0.27982	321.2087	-0.35385	259.0663	-0.55609	0.012048	0.044724	675.3979	-0.028708	1014.0021	0.5256	106641.2812	-0.37448	610.049	0.54116	291.5524	0.41755	252.7411	0.062859	0.012048	0.046155	509.3881	0.72519	576.3661	0.68869	96795.3906	0.39525
029	2019-02-16t0644	1550321274.31	adult	181.8444	129.8533	-77.9917	1150.3553	0.4477	243.8862	-1.5139	172.4174	-2.0708	0.012048	0.045792	652.8333	-0.13511	965.2151	0.37146	80970.2188	-1.5333	674.8619	1.0111	273.9768	0.13146	239.4931	-0.1776	0.012048	0.047216	502.7698	0.72407	637.5612	1.1914	90960.2969	0.10926
029	2019-02-16t1044	1550335674.85	adult	185.8446	133.8535	-73.9915	1101.1506	0.33743	315.3497	-0.40128	248.0846	-0.72222	0.012048	0.046807	754.9141	0.4794	973.0655	0.43221	104696.0938	-0.42308	736.5165	1.4805	292.3549	0.52226	254.3864	0.16237	0.012048	0.048241	561.6417	1.3014	667.5805	1.4839	97061.8281	0.49813
029	2019-02-16t1444	1550350074.33	adult	189.8444	137.8533	-69.9917	1380.3082	1.1848	352.1144	0.19231	256.0004	-0.56645	0.012048	0.047487	821.0129	0.88696	1137.6485	1.0792	116901.9766	0.16897	720.8401	1.4466	264.704	0.03171	228.9573	-0.34696	0.012048	0.049019	485.7497	0.68578	611.5695	1.1298	87881.7188	0.008664
029	2019-02-16t1844	1550364474.98	adult	193.8446	141.8535	-65.9915	1246.4604	0.82174	331.6107	-0.10646	276.987	-0.16868	0.012048	0.048164	706.1017	0.24361	992.3271	0.55703	110094.75	-0.12982	641.3949	0.97545	234.8922	-0.5204	200.013	-0.95418	0.012048	0.049864	463.295	0.53149	550	0.71569	77984.1953	-0.54217
029	2019-02-16t2244	1550378875.31	adult	197.8447	145.8536	-61.9914	1241.4998	0.83673	296.4221	-0.65194	244.91	-0.75023	0.012048	0.049078	648.0374	-0.077227	983.8654	0.54958	98412.1406	-0.67493	455.9298	-0.2444	210.9602	-0.9782	190.7856	-1.1545	0.012048	0.050973	360.7691	-0.37116	404.3901	-0.37044	70038.7812	-0.99928
029	2019-02-17t0244	1550393275.53	adult	201.8447	149.8537	-57.9913	598.1658	-1.1144	202.9415	-2.1685	185.2551	-1.8746	0.012048	0.050382	323.451	-1.9956	506.814	-1.2944	67376.5703	-2.1895	342.9638	-1.003	186.0723	-1.4732	174.9633	-1.5119	0.012048	0.052335	283.6828	-1.0687	334.7871	-0.89325	61776.0078	-1.4937
029	2019-02-17t0644	1550407674.89	adult	205.8446	153.8535	-53.9915	1080.9789	0.39241	332.2365	-0.043067	264.2839	-0.3683	0.012048	0.051836	746.8032	0.55128	875.2621	0.16579	110302.5312	-0.069384	334.7878	-1.0477	186.7659	-1.4658	181.5194	-1.3777	0.012048	0.054009	260.739	-1.2784	314.0732	-1.0451	62006.2695	-1.4877
029	2019-02-17t1044	1550422076.22	adult	209.8449	157.8538	-49.9912	1010.796	0.18706	319.4493	-0.24461	281.9426	-0.012901	0.012048	0.053407	567.0215	-0.52586	810.4697	-0.081217	106057.1719	-0.27184	385.6871	-0.66146	191.2075	-1.3798	176.2094	-1.5171	0.012048	0.055598	286.1416	-1.0206	345.8436	-0.76769	63480.875	-1.4032
029	2019-02-17t1444	1550436476.09	adult	213.8449	161.8538	-45.9912	706.1902	-0.78874	279.5904	-0.92302	258.3322	-0.47098	0.012048	0.054803	482.7175	-1.042	581.0704	-1.0128	92824	-0.95049	300.326	-1.2855	179.8117	-1.6346	174.9247	-1.5663	0.012048	0.056959	237.3932	-1.5046	274.5619	-1.3588	59697.4883	-1.6585
029	2019-02-17t1844	1550450876.59	adult	217.845	165.8539	-41.9911	460.4223	-1.6102	197.4742	-2.3771	184.4785	-1.9808	0.012048	0.056012	309.4755	-2.1312	433.0938	-1.6379	65561.4297	-2.4041	400.3768	-0.50284	194.4893	-1.3192	181.2531	-1.4293	0.012048	0.058116	295.09	-0.90056	332.752	-0.84264	64570.457	-1.3453
029	2019-02-17t2244	1550465277.13	adult	221.8452	169.8541	-37.9909	796.7482	-0.49726	243.0638	-1.5935	223.335	-1.1955	0.012048	0.057086	406.2947	-1.533	673.3142	-0.63871	80697.1953	-1.6231	299.4604	-1.287	167.1803	-1.9546	161.893	-1.9419	0.012048	0.05914	227.7124	-1.6134	280.612	-1.2992	55503.875	-1.9797
029	2019-02-18t0244	1550479676.55	adult	225.845	173.8539	-33.9911	830.1984	-0.38379	282.6004	-0.88552	226.3916	-1.1428	0.012048	0.058078	592.6753	-0.33998	713.6873	-0.46734	93823.3203	-0.91736	328.7227	-1.0431	186.2533	-1.5273	175.4376	-1.6198	0.012048	0.060091	278.4948	-1.0529	321.0073	-0.91691	61836.0977	-1.555
029	2019-02-18t0644	1550494076.09	adult	229.8449	177.8538	-29.9912	762.8595	-0.6227	281.9288	-0.90471	230.0118	-1.0757	0.012048	0.059028	540.3497	-0.67593	708.5056	-0.49056	93600.3516	-0.93808	283.9379	-1.422	168.9328	-1.9688	165.6613	-1.9151	0.012048	0.061013	222.0161	-1.6982	256.9165	-1.5274	56085.6875	-1.9963
029	2019-02-18t1044	1550508444.14	adult	233.836	181.8449	-26.0001	798.3711	-0.5004	257.826	-1.3815	220.6547	-1.3005	0.012048	0.059964	482.6677	-1.0586	586.3584	-1.0409	85598.2344	-1.4164	283.2247	-1.4379	176.8297	-1.8022	174.9828	-1.6942	0.012048	0.061934	236.5135	-1.5406	267.4844	-1.4312	58707.4688	-1.8319
029	2019-02-18t1444	1550522846.03	adult	237.8366	185.8455	-21.9995
029	2019-02-18t1844	1550537242.95	adult	241.8357	189.8446	-18.0004
029	2019-02-18t2244	1550551643.12	adult	245.8357	193.8446	-14.0003
029	2019-02-19t0244	1550566042.23	adult	249.8355	197.8444	-10.0006
029	2019-02-19t0644	1550580442.8	adult	253.8357	201.8446	-6.0004
029	2019-02-19t1044	1550594843.55	adult	257.8359	205.8448	-2.0002
029	2019-02-19t1444	1550609245.19	dead	261.8363	209.8452	2.0002
030	2019-02-08t1454	1549659480.25	egg	-1.9885	-53.9797	-229.8336
030	2019-02-08t1852	1549673797.33	larva	1.9885	-50.0027	-225.8566
030	2019-02-08t2252	1549688197.84	larva	5.9886	-46.0026	-221.8565
030	2019-02-09t0252	1549702599.9	larva	9.9892	-42.002	-217.8559
030	2019-02-09t0652	1549716999.95	larva	13.9892	-38.002	-213.8559
030	2019-02-09t1052	1549731399.09	larva	17.989	-34.0022	-209.8561
030	2019-02-09t1452	1549745801.88	larva	21.9897	-30.0014	-205.8554
030	2019-02-09t1852	1549760199.69	larva	25.9891	-26.002	-201.856
030	2019-02-09t2253	1549774609.11	larva	29.9918	-21.9994	-197.8533
030	2019-02-10t0253	1549789009.47	larva	33.9919	-17.9993	-193.8532
030	2019-02-10t0653	1549803408.08	larva	37.9915	-13.9997	-189.8536
030	2019-02-10t1052	1549817805.91	larva	41.9909	-10.0003	-185.8542
030	2019-02-10t1453	1549832206.83	larva	45.9911	-6.0001	-181.854	730.5883	-0.69154	422.6172	-0.13638	401.4951	0.15839	0.012048	0.045835	655.5346	-0.58712	722.5294	-0.6076	140308.9062	-0.15938	784.3571	-0.57843	454.8792	0.18453	439.8739	0.62277	0.012048	0.043859	703.4286	-0.47138	755.4586	-0.52525	151019.9062	0.1621
030	2019-02-10t1852	1549846604.35	larva	49.9904	-2.0007	-177.8547	720.9734	-0.7273	409.263	-0.33063	403.7084	0.1664	0.012048	0.045421	586.5337	-0.92261	652.7319	-0.8281	135875.3281	-0.35278	1204.6892	0.77421	538.8978	1.2293	461.2912	0.96731	0.012048	0.044042	995.1019	0.86823	1145.1483	0.89663	178914.0625	1.1972
030	2019-02-10t2253	1549861009.71	adult	53.9919	2.0007	-173.8532	1108.3301	0.18686	514.8643	0.99491	489.1867	1.358	0.012048	0.045012	909.8607	0.59422	1065.4023	0.40154	170934.9375	0.96843	1058.9003	0.37265	460.4966	0.3989	413.3455	0.42136	0.012048	0.044229	908.4066	0.56093	987.9503	0.39917	152884.8594	0.37382
030	2019-02-11t0253	1549875413.8	adult	57.9931	6.0019	-169.852	757.8088	-0.66511	446.1337	0.10335	425.2215	0.43759	0.012048	0.044625	662.6776	-0.58654	699.6604	-0.71504	148116.375	0.080085	987.553	0.19782	513.0477	1.1278	495.0973	1.5867	0.012048	0.04443	848.3502	0.36195	945.8367	0.3088	170331.8438	1.0959
030	2019-02-11t0653	1549889809.02	adult	61.9917	10.0006	-165.8534	804.223	-0.565	491.621	0.66332	476.6422	1.1446	0.012048	0.044257	695.0097	-0.44104	731.8099	-0.62972	163218.1875	0.63818	847.9976	-0.22226	390.0964	-0.30491	321.5093	-0.66789	0.012048	0.044646	748.1339	-0.046895	823.0252	-0.10307	129512.0156	-0.32443
030	2019-02-11t1044	1549903689.21	adult	65.8473	13.8562	-161.9978	720.3137	-0.78319	449.8301	0.12302	453.1351	0.80495	0.012048	0.043901	641.1611	-0.7122	666.8376	-0.84495	149343.5938	0.099977	823.2509	-0.26235	394.3194	-0.17861	356.1474	-0.12981	0.012048	0.044857	694.5181	-0.25041	786.4664	-0.195	130914.0547	-0.19965
030	2019-02-11t1444	1549918089.27	adult	69.8474	17.8562	-157.9977	1247.9689	0.50886	581.7231	1.7668	528.5075	1.8389	0.012048	0.043495	1002.201	1.049	1109.2317	0.5328	193132.0938	1.7377	955.055	0.27614	380.3124	-0.28269	288.3693	-1.0115	0.012048	0.045038	835.0609	0.56323	903.8502	0.3601	126263.7188	-0.30322
030	2019-02-11t1844	1549932489.25	adult	73.8474	21.8562	-153.9977	979.6907	-0.16364	543.3345	1.2762	525.0979	1.7852	0.012048	0.042955	813.2161	0.11845	912.75	-0.092473	180387.0469	1.2492	964.6336	0.39333	480.0588	1.1709	422.1498	0.9796	0.012048	0.045095	849.2777	0.75546	945.5006	0.6349	159379.5312	1.1375
030	2019-02-11t2244	1549946890.83	adult	77.8478	25.8566	-149.9973	769.1133	-0.70128	476.2775	0.47245	465.706	1.0179	0.012048	0.042542	640.3649	-0.74387	686.7356	-0.82571	158124.125	0.44884	945.9162	0.43251	436.6459	0.72286	384.425	0.56861	0.012048	0.045139	816.9312	0.71866	923.3278	0.66488	144966.4375	0.69436
030	2019-02-12t0244	1549961290.86	adult	81.8478	29.8566	-145.9973	1195.7457	0.37436	534.739	1.2645	476.5574	1.2383	0.012048	0.042292	892.3245	0.551	1084.2961	0.46458	177533.3438	1.238	954.9875	0.59522	495.7902	1.7022	498.2992	2.3772	0.012048	0.045221	839.2598	1.0046	914.7113	0.76588	164602.3438	1.6682
030	2019-02-12t0644	1549975691.11	adult	85.8479	33.8567	-141.9972	1181.9514	0.33914	488.3256	0.74763	427.0355	0.6388	0.012048	0.042189	980.8469	1.0385	1133.2178	0.63028	162124.0938	0.72301	777.353	-0.032546	401.0526	0.52727	364.3	0.55197	0.012048	0.045265	678.2962	0.19331	731.5409	0.017616	133149.4688	0.50218
030	2019-02-12t1044	1549990090.83	adult	89.8478	37.8566	-137.9973	973.9102	-0.19107	451.976	0.35573	413.0627	0.53519	0.012048	0.042118	782.6598	0.026195	860.4229	-0.26059	150056.0312	0.33263	823.081	0.27921	432.1955	1.1133	406.9544	1.3211	0.012048	0.045185	703.0662	0.48331	780.9798	0.38705	143488.9062	1.0857
030	2019-02-12t1444	1550004475	adult	93.8434	41.8522	-134.0017	1487.6969	1.0969	475.1587	0.72661	406.341	0.53352	0.012048	0.042027	952.381	0.93123	1303.9618	1.1793	157752.6875	0.70164	815.0508	0.35343	389.4616	0.63091	319.411	0.12317	0.012048	0.044903	723.2148	0.74552	774.0254	0.4737	129301.25	0.60652
030	2019-02-12t1844	1550018875.07	adult	97.8434	45.8522	-130.0017	770.3129	-0.71633	421.1117	0.091303	409.1636	0.665	0.012048	0.042006	694.9894	-0.41451	740.774	-0.65445	139809.0781	0.069376	553.6146	-0.77823	301.0769	-0.54239	294.3172	-0.16509	0.012048	0.044393	465.5724	-0.81224	504.7086	-0.85812	99957.5469	-0.56023
030	2019-02-12t2244	1550033272.45	adult	101.8427	49.8515	-126.0024	963.8783	-0.24856	467.657	0.76618	435.5938	1.1309	0.012048	0.04204	741.5256	-0.16503	823.556	-0.39657	155262.1094	0.74051	743.3113	0.19829	317.4075	-0.21748	248.3337	-0.79993	0.012048	0.043782	641.0616	0.43738	703.9996	0.30236	105379.3047	-0.23655
030	2019-02-13t0244	1550047672.71	adult	105.8428	53.8516	-122.0023	779.6013	-0.71517	438.9081	0.44582	414.499	0.91547	0.012048	0.041933	695.1203	-0.4032	731.688	-0.69746	145717.5	0.42171	606.9468	-0.39565	310.087	-0.24927	292.4584	-0.045682	0.012048	0.043189	482.5856	-0.54295	556.4891	-0.43689	102948.8906	-0.2678
030	2019-02-13t0644	1550062073.53	adult	109.843	57.8518	-118.0021	1766.3091	1.6816	500.8405	1.3379	412.4319	0.9701	0.012048	0.041714	980.7107	1.1027	1555.8497	1.9112	166279.0625	1.3081	514.5082	-0.80058	291.5745	-0.45753	281.6053	-0.15547	0.012048	0.042618	448.0818	-0.70992	486.5022	-0.77016	96802.7344	-0.47467
030	2019-02-13t1044	1550076476.59	adult	113.8438	61.8527	-114.0013	969.4634	-0.26877	433.5766	0.49371	381.4729	0.5977	0.012048	0.041416	794.6576	0.14227	938.9378	-0.045618	143947.4375	0.46902	575.8093	-0.44553	318.655	0.010359	308.8262	0.33939	0.012048	0.042056	500.3803	-0.28585	546.4411	-0.37559	105793.4688	-0.008945
030	2019-02-13t1450	1550091217.76	adult	117.9386	65.9474	-109.9065	670.0831	-0.99983	388.0804	-0.060745	364.4338	0.42771	0.012048	0.041086	585.5163	-0.9273	634.6004	-1.0089	128842.7031	-0.081391	613.3738	-0.20774	310.7469	-0.05062	262.9798	-0.35445	0.012048	0.041541	531.4646	-0.0075342	584.5746	-0.10407	103167.9766	-0.069427
030	2019-02-13t1850	1550105624.64	adult	121.9405	69.9493	-105.9046	945.7154	-0.33789	299.1171	-1.205	246.3765	-1.2658	0.012048	0.040767	623.9301	-0.70435	792.8046	-0.50618	99306.875	-1.2165	567.2634	-0.40018	318.9212	0.13015	294.3839	0.21323	0.012048	0.041134	484.2954	-0.28098	533.1244	-0.35348	105881.8281	0.11029
030	2019-02-13t2250	1550120022.78	adult	125.94	73.9488	-101.9051	1025.9186	-0.15212	382.1021	-0.022966	314.4809	-0.16788	0.012048	0.040441	779.2863	0.11389	981.0118	0.089853	126857.9062	-0.043194	652.4683	0.078313	315.8822	0.13698	287.4701	0.14744	0.012048	0.040784	520.0439	0.024802	575.1108	-0.063788	104872.8906	0.11718
030	2019-02-14t0250	1550134425.77	adult	129.9408	77.9497	-97.9043	1132.683	0.095767	391.4851	0.16122	359.9729	0.60859	0.012048	0.040039	701.0723	-0.26591	932.7546	-0.062631	129973.0547	0.13993	738.5289	0.56454	343.4148	0.62783	296.288	0.35054	0.012048	0.040485	620.353	0.79343	687.3954	0.64192	114013.7031	0.60507
030	2019-02-14t0650	1550148821.66	adult	133.9397	81.9485	-93.9054	851.8452	-0.58875	392.2518	0.22946	372.3148	0.88671	0.012048	0.039482	643.746	-0.53637	748.0442	-0.6502	130227.6016	0.20812	458.7689	-0.85666	260.9742	-0.6363	251.4896	-0.37884	0.012048	0.04021	390.8736	-0.80157	421.7602	-0.88947	86643.4531	-0.65116
030	2019-02-14t1050	1550163227.24	adult	137.9412	85.9501	-89.9039	1017.6454	-0.1878	412.459	0.565	381.9162	1.1207	0.012048	0.038899	638.6874	-0.53811	859.7686	-0.28713	136936.4062	0.5419	567.7755	-0.24952	343.2564	0.75641	322.9232	0.94779	0.012048	0.03986	515.6669	0.15336	557.6294	-0.035238	113961.1406	0.73373
030	2019-02-14t1450	1550177639.02	adult	141.9445	89.9533	-85.9006	1302.4803	0.5281	419.7947	0.72131	330.6866	0.3608	0.012048	0.038531	939.9269	1.0542	1120.1649	0.57916	139371.8438	0.69801	773.3391	0.90301	351.8345	0.9689	314.9818	0.87243	0.012048	0.039768	640.6926	1.1417	699.3483	0.88676	116809.0547	0.9455
030	2019-02-14t1850	1550192038.71	adult	145.9444	93.9532	-81.9007	1044.4896	-0.10148	403.9898	0.55771	354.2271	0.8037	0.012048	0.03836	769.2354	0.20308	1010.8299	0.24254	134124.625	0.5362	751.226	0.84672	341.6591	0.87091	305.7216	0.76632	0.012048	0.039877	609.0948	0.98153	676.683	0.81569	113430.8281	0.84841
030	2019-02-14t2250	1550206430.62	adult	149.9422	97.951	-77.9029	1082.826	0.016981	288.1084	-1.0193	232.7469	-1.1344	0.012048	0.038456	636.2182	-0.46311	901.515	-0.099134	95652	-1.0331	793.9428	1.159	332.9252	0.7919	297.3094	0.66681	0.012048	0.040208	610.7768	1.0755	733.5921	1.2574	110531.1797	0.77006
030	2019-02-15t0250	1550220829.52	adult	153.9419	101.9507	-73.9032	1609.053	1.4169	405.0785	0.68045	305.0503	0.095713	0.012048	0.038857	903.1649	1.0039	1262.4223	1.1627	134486.0625	0.65966	928.7254	2.0197	319.9717	0.63323	265.4923	0.11048	0.012048	0.040749	604.0463	1.1086	774.78	1.6199	106230.6172	0.6122
030	2019-02-15t0650	1550235228.24	adult	157.9415	105.9503	-69.9036	671.8644	-1.0066	323.7842	-0.44369	298.3264	0.010321	0.012048	0.039954	572.6751	-0.73844	648.8427	-0.90937	107496.3594	-0.46119	801.5333	1.3791	328.975	0.85028	290.9173	0.64115	0.012048	0.041706	630.1021	1.3995	776.8037	1.7313	109219.7031	0.82865
030	2019-02-15t1044	1550249279.53	adult	161.8447	109.8535	-66.0005	751.6254	-0.77836	285.2291	-0.9733	242.2924	-0.90502	0.012048	0.040667	563.185	-0.76276	650.84	-0.88285	94696.0547	-0.9901	472.5051	-0.50827	259.7626	-0.33248	234.0461	-0.4322	0.012048	0.042518	404.983	-0.35641	435.2595	-0.50956	86241.1719	-0.35115
030	2019-02-15t1444	1550263679.75	adult	165.8447	113.8535	-62.0004	1159.5613	0.35104	325.3901	-0.36162	267.2338	-0.46479	0.012048	0.041438	643.3692	-0.29207	932.7055	0.13511	108029.5078	-0.3804	614.4708	0.39806	275.5874	-0.0053768	246.838	-0.1505	0.012048	0.043216	464.7519	0.186	562.9619	0.42069	91495.0078	-0.025133
030	2019-02-15t1844	1550278079.96	adult	169.8448	117.8536	-58.0003	1108.7069	0.24595	291.9447	-0.83499	252.1177	-0.70704	0.012048	0.04231	570.8064	-0.67258	910.9523	0.089425	96925.6406	-0.8535	665.0814	0.76773	278.0757	0.08317	233.8406	-0.37952	0.012048	0.044015	492.4417	0.47201	630.6861	0.95434	92321.1406	0.062874
030	2019-02-15t2244	1550292478.45	adult	173.8444	121.8532	-54.0007	1388.9838	1.0616	272.1661	-1.1111	200.6174	-1.582	0.012048	0.04354	582.6856	-0.58165	946.379	0.24641	90359.1328	-1.1297	548.9155	0.10318	257.3479	-0.25763	223.2946	-0.56427	0.012048	0.045063	445.8193	0.13027	525.6165	0.2694	85439.5	-0.27764
030	2019-02-16t0244	1550306879.39	adult	177.8446	125.8534	-50.0005	707.7199	-0.83709	292.0876	-0.79435	255.0377	-0.62637	0.012048	0.044724	513.8309	-0.95102	650.2505	-0.81243	96973.0781	-0.8143	513.7577	-0.064349	225.6566	-0.80636	203.1639	-0.94745	0.012048	0.046155	382.3598	-0.35913	445.3171	-0.24981	74917.9844	-0.82537
030	2019-02-16t0644	1550321279.06	adult	181.8445	129.8533	-46.0006	615.3508	-1.0886	266.2732	-1.1721	243.5523	-0.815	0.012048	0.045792	463.7933	-1.2177	544.9976	-1.1851	88402.7031	-1.192	430.8532	-0.5497	221.3498	-0.85637	211.1846	-0.76153	0.012048	0.047216	324.8109	-0.81703	371.9875	-0.74134	73488.125	-0.87548
030	2019-02-16t1044	1550335679.66	adult	185.8447	133.8535	-42.0004	964.3506	-0.059972	292.1739	-0.75878	243.7984	-0.7987	0.012048	0.046807	544.7399	-0.73151	787.8369	-0.26017	97001.7266	-0.77999	541.0911	0.20811	219.2849	-0.86582	194.6471	-1.0856	0.012048	0.048241	381.438	-0.28346	461.6747	-0.040316	72802.5938	-0.88529
030	2019-02-16t1444	1550350079.08	adult	189.8445	137.8533	-38.0006	818.8741	-0.46668	215.8811	-1.9334	166.9484	-2.1774	0.012048	0.047487	524.2612	-0.83189	726.8792	-0.47016	71672.5156	-1.9528	522.4561	0.13066	231.8996	-0.60055	211.4827	-0.71803	0.012048	0.049019	387.832	-0.18959	445.969	-0.11765	76990.6641	-0.6214
030	2019-02-16t1844	1550364479.73	adult	193.8447	141.8535	-34.0004	880.8176	-0.2691	184.2217	-2.4363	166.6338	-2.194	0.012048	0.048164	319.3931	-2.0136	576.5547	-1.0286	61161.6094	-2.4551	342.2519	-1.0443	215.6678	-0.89667	211.5061	-0.7059	0.012048	0.049864	290.2299	-1.0415	325.5569	-1.0037	71601.6953	-0.91714
030	2019-02-16t2244	1550378880.03	adult	197.8448	145.8536	-30.0003	771.873	-0.58573	265.7042	-1.1447	195.4291	-1.6718	0.012048	0.049078	533.0827	-0.75477	655.8897	-0.71699	88213.7812	-1.1667	393.7994	-0.67173	193.3095	-1.3296	189.0995	-1.1916	0.012048	0.050973	232.4662	-1.5589	312.9687	-1.0835	64178.7422	-1.3496
030	2019-02-17t0244	1550393280.34	adult	201.8449	149.8537	-26.0002	666.6084	-0.90372	237.6651	-1.6023	185.1778	-1.8761	0.012048	0.050382	501.4089	-0.93466	615.2746	-0.86969	78904.7969	-1.6245	362.5409	-0.8657	212.3393	-0.94049	206.2414	-0.80993	0.012048	0.052335	295.1055	-0.9608	343.14	-0.82682	70496.6562	-0.96271
030	2019-02-17t0644	1550407679.64	adult	205.8447	153.8535	-22.0004
030	2019-02-17t1044	1550422081.02	adult	209.8451	157.8539	-18
030	2019-02-17t1444	1550436480.87	adult	213.845	161.8538	-14.0001
030	2019-02-17t1844	1550450881.37	adult	217.8452	165.854	-9.9999
030	2019-02-17t2244	1550465281.92	adult	221.8453	169.8541	-5.9998
030	2019-02-18t0244	1550479681.36	adult	225.8452	173.854	-1.9999
030	2019-02-18t0644	1550494080.94	dead	229.845	177.8539	1.9999
031	2019-02-08t1454	1549659484.64	egg	-1.9885	-53.9797	-305.8001
031	2019-02-08t1852	1549673801.93	larva	1.9885	-50.0027	-301.8231
031	2019-02-08t2252	1549688202.32	larva	5.9886	-46.0026	-297.8229
031	2019-02-09t0252	1549702604.33	larva	9.9892	-42.002	-293.8224
031	2019-02-09t0652	1549717004.42	larva	13.9892	-38.002	-289.8224
031	2019-02-09t1052	1549731403.59	larva	17.989	-34.0022	-285.8226
031	2019-02-09t1452	1549745806.36	larva	21.9897	-30.0015	-281.8218
031	2019-02-09t1852	1549760204.1	larva	25.9891	-26.0021	-277.8224
031	2019-02-09t2253	1549774613.57	larva	29.9917	-21.9995	-273.8198
031	2019-02-10t0253	1549789013.95	larva	33.9919	-17.9994	-269.8197
031	2019-02-10t0653	1549803412.57	larva	37.9915	-13.9997	-265.8201
031	2019-02-10t1052	1549817810.52	larva	41.9909	-10.0003	-261.8207
031	2019-02-10t1453	1549832211.29	larva	45.9911	-6.0001	-257.8205	1071.329	0.10905	394.7588	-0.49428	347.2233	-0.62053	0.012048	0.045835	847.6112	0.30646	965.0786	0.10764	131059.9297	-0.51607	666.1055	-0.94098	366.9555	-0.81012	335.3222	-0.69692	0.012048	0.043859	596.2119	-0.93371	619.6469	-0.99554	121829.2266	-0.82374
031	2019-02-10t1852	1549846608.99	larva	49.9905	-2.0007	-253.8211	900.0798	-0.30251	484.3065	0.62868	432.9798	0.58347	0.012048	0.045421	771.659	-0.053991	837.0747	-0.27846	160789.75	0.6033	873.1087	-0.27037	425.4293	-0.08744	391.3228	0.068156	0.012048	0.044042	734.5946	-0.29001	788.8583	-0.37363	141242.5156	-0.10782
031	2019-02-10t2253	1549861014.24	adult	53.9919	2.0007	-249.8196	768.6851	-0.62639	395.5154	-0.5239	353.9604	-0.55553	0.012048	0.045012	693.6969	-0.42925	757.3522	-0.52751	131311.125	-0.54519	1049.2238	0.34128	455.5525	0.34005	382.0892	0.012452	0.012048	0.044229	938.1546	0.69746	1008.105	0.47324	151243.4375	0.31549
031	2019-02-11t0253	1549875418.56	adult	57.9931	6.0019	-245.8184	675.6782	-0.86357	389.2458	-0.61767	404.2173	0.14224	0.012048	0.044625	594.0417	-0.91453	650.5262	-0.86491	129229.6016	-0.63841	627.4216	-1.0056	281.4981	-1.7017	237.9676	-1.8389	0.012048	0.04443	572.0672	-0.94882	610.193	-0.96505	93457.375	-1.7084
031	2019-02-11t0653	1549889813.48	adult	61.9917	10.0005	-241.8198	891.3959	-0.35256	483.9233	0.56612	468.2206	1.0269	0.012048	0.044257	803.9899	0.084569	865.058	-0.2188	160662.5312	0.54132	805.5363	-0.36878	434.1867	0.24873	416.9498	0.62781	0.012048	0.044646	717.4889	-0.19748	772.2477	-0.30245	144149.9844	0.22427
031	2019-02-11t1044	1549903693.75	adult	65.8474	13.8561	-237.9642	953.2735	-0.21103	498.0824	0.73039	453.1496	0.80515	0.012048	0.043901	845.3702	0.28145	922.832	-0.047301	165363.3438	0.70508	1050.8206	0.54904	501.2117	1.201	438.3779	1.0077	0.012048	0.044857	926.7643	0.93285	1003.6028	0.68798	166402.2812	1.1676
031	2019-02-11t1444	1549918093.87	adult	69.8474	17.8562	-233.9642	607.1049	-1.0782	378.9516	-0.77755	361.187	-0.47532	0.012048	0.043495	518.4712	-1.3273	561.9651	-1.1914	125811.9219	-0.79699	700.4239	-0.66479	399.5886	-0.026486	393.5927	0.47334	0.012048	0.045038	605.7905	-0.65269	655.7407	-0.68868	132663.4219	-0.049277
031	2019-02-11t1844	1549932493.72	adult	73.8473	21.8561	-229.9642	723.0845	-0.80595	354.991	-1.0791	331.9587	-0.87092	0.012048	0.042955	587.3719	-1.0037	659.5169	-0.90126	117857	-1.0971	1169.5781	1.1794	459.0559	0.88403	343.6564	-0.14787	0.012048	0.045095	960.2087	1.3687	1126.8707	1.4331	152406.5625	0.85315
031	2019-02-11t2244	1549946895.42	adult	77.8478	25.8566	-225.9637	1114.407	0.1695	368.579	-0.87737	334.0735	-0.79105	0.012048	0.042542	700.6218	-0.44001	995.6498	0.17226	122368.2422	-0.89586	1006.4633	0.67324	437.4752	0.73433	381.6694	0.5286	0.012048	0.045139	832.5419	0.80779	934.7691	0.71705	145241.7656	0.70575
031	2019-02-12t0244	1549961295.63	adult	81.8479	29.8567	-221.9637	1405.0369	0.90488	476.4597	0.52946	403.4647	0.23164	0.012048	0.042292	1017.5414	1.1926	1253.7196	1.0167	158184.625	0.50578	865.4659	0.22542	446.9553	1.0199	424.3799	1.2943	0.012048	0.045221	731.8089	0.37218	806.2911	0.25366	148389.1562	0.99057
031	2019-02-12t0644	1549975695.79	adult	85.8479	33.8567	-217.9636	829.9182	-0.55443	486.1153	0.71952	455.8448	1.0372	0.012048	0.042189	744.7295	-0.18861	808.2489	-0.43307	161390.2812	0.69501	895.1793	0.47382	422.509	0.83001	401.0693	1.0958	0.012048	0.045265	748.3459	0.6179	846.4925	0.58055	140273	0.8031
031	2019-02-12t1044	1549990095.4	adult	89.8478	37.8566	-213.9638	537.7782	-1.2955	298.1793	-1.6175	278.5477	-1.3333	0.012048	0.042118	454.8264	-1.6922	522.9666	-1.3634	98995.5312	-1.6318	960.9381	0.89375	349.8894	-0.060042	245.9551	-1.0861	0.012048	0.045185	777.4101	0.94661	884.121	0.90978	116163.2734	-0.081212
031	2019-02-12t1444	1550004479.65	adult	93.8434	41.8522	-209.9681	1042.0603	-0.02532	471.374	0.67761	458.9523	1.2689	0.012048	0.042027	878.622	0.54336	966.4418	0.082258	156496.1562	0.65288	785.4041	0.21706	352.0948	0.092933	277.5684	-0.50997	0.012048	0.044902	697.8829	0.58361	752.853	0.36303	116895.4844	0.07137
031	2019-02-12t1844	1550018879.64	adult	97.8434	45.8522	-205.9681	1410.4174	0.88031	471.8353	0.7544	422.0579	0.84697	0.012048	0.042006	989.3167	1.133	1238.284	0.94877	156649.3125	0.72908	882.2271	0.77007	469.8215	1.9093	446.0589	2.1609	0.012048	0.044393	776.7505	1.2207	837.6154	0.92622	155980.75	1.879
031	2019-02-12t2244	1550033277	adult	101.8427	49.8515	-201.9689	1497.1958	1.0685	498.3103	1.1711	440.2659	1.1976	0.012048	0.04204	1017.1182	1.2829	1316.2736	1.1787	165439.0312	1.1433	856.0318	0.74027	440.1262	1.5813	418.0138	1.8344	0.012048	0.043782	751.227	1.1711	791.1678	0.77941	146121.9062	1.5534
031	2019-02-13t0244	1550047677.27	adult	105.8428	53.8516	-197.9688	742.4505	-0.8062	410.6503	0.069033	416.4398	0.9435	0.012048	0.041933	617.061	-0.81268	675.5966	-0.87577	136335.9062	0.047086	630.6495	-0.27947	391.3554	0.95265	381.3615	1.3519	0.012048	0.043189	581.1925	0.12451	617.4218	-0.097539	129930	0.92823
031	2019-02-13t0644	1550062078.1	adult	109.843	57.8518	-193.9686	1196.0319	0.2912	413.4477	0.16362	337.7586	-0.12018	0.012048	0.041714	879.7913	0.57425	1131.3726	0.56552	137264.6406	0.14111	544.1996	-0.65244	346.5144	0.36293	355.9808	1.0291	0.012048	0.042618	473.5793	-0.53511	508.5638	-0.6455	115042.7812	0.34165
031	2019-02-13t1044	1550076481.33	adult	113.8439	61.8527	-189.9677	896.4755	-0.44618	422.2488	0.34071	368.911	0.4125	0.012048	0.041416	805.6559	0.19971	856.0902	-0.30823	140186.6094	0.31705	908.3199	1.2363	420.1212	1.5423	399.6142	1.806	0.012048	0.042056	693.0878	1.0481	771.5047	0.91048	139480.25	1.5145
031	2019-02-13t1450	1550091222.46	adult	117.9387	65.9475	-185.8729	1559.2136	1.1538	482.7966	1.2211	387.7579	0.7748	0.012048	0.041086	970.6773	1.0721	1315.1294	1.147	160288.4844	1.1912	837.2294	0.9336	397.1928	1.2704	327.8099	0.70955	0.012048	0.041541	721.5463	1.3183	788.2926	1.0695	131868.0156	1.2436
031	2019-02-13t1850	1550105629.41	adult	121.9406	69.9494	-181.871	1279.5397	0.46762	455.2804	0.90852	400.1454	1.0469	0.012048	0.040767	835.3812	0.38462	1099.5267	0.4644	151153.0938	0.88085	1045.9078	2.0503	456.0919	2.2524	396.243	1.913	0.012048	0.041134	801.2692	1.9441	933.7026	1.9681	151422.5312	2.2189
031	2019-02-13t2250	1550120027.4	adult	125.94	73.9488	-177.8715	1045.1763	-0.1058	312.7081	-0.96267	275.5983	-0.76066	0.012048	0.040441	579.0164	-0.91075	944.4365	-0.025877	103819.0859	-0.97564	879.7684	1.2476	416.536	1.7134	398.8927	2.0373	0.012048	0.040784	718.7268	1.4297	807.8816	1.2945	138289.9688	1.6833
031	2019-02-14t0250	1550134430.48	adult	129.9409	77.9497	-173.8707	1200.3954	0.2587	447.9579	0.92864	393.9886	1.1358	0.012048	0.040039	794.9275	0.21305	1036.5703	0.26696	148722.0312	0.9015	976.9608	1.8004	434.1513	2.0675	387.7878	1.9293	0.012048	0.040485	826.7752	2.2662	941.0777	2.1359	144138.2188	2.0356
031	2019-02-14t0650	1550148826.31	adult	133.9397	81.9485	-169.8718	1950.0298	2.0685	457.8392	1.1265	373.0566	0.89842	0.012048	0.039482	992.2646	1.2459	1239.227	0.92115	152002.625	1.0985	839.0113	1.1356	403.8781	1.6646	370.4729	1.7123	0.012048	0.04021	733.8023	1.6728	824.2681	1.5096	134087.5312	1.6361
031	2019-02-14t1050	1550163231.98	adult	137.9413	85.9501	-165.8703	883.2563	-0.51726	413.4723	0.57896	366.7353	0.87759	0.012048	0.038899	703.6354	-0.2036	795.9684	-0.49379	137272.7969	0.55577	802.4913	0.99844	387.987	1.4888	355.7605	1.5367	0.012048	0.03986	683.7421	1.3836	754.4597	1.156	128811.6797	1.4621
031	2019-02-14t1450	1550177643.72	adult	141.9446	89.9534	-161.867	633.783	-1.1377	321.1239	-0.64709	296.6322	-0.18931	0.012048	0.038531	538.3726	-1.0338	602.4331	-1.1229	106613.1406	-0.66196	976.6909	2.0024	430.3242	2.2762	359.9695	1.6948	0.012048	0.039768	810.6564	2.4056	890.3198	2.0625	142867.625	2.2461
031	2019-02-14t1850	1550192043.53	adult	145.9445	93.9533	-157.8671	810.5006	-0.69362	390.3803	0.36765	344.5177	0.64553	0.012048	0.03836	747.8893	0.09097	790.9752	-0.49088	129606.2578	0.34715	817.7112	1.2125	377.421	1.4768	290.5259	0.48353	0.012048	0.039877	718.8669	1.8118	795.1137	1.5586	125303.7656	1.4515
031	2019-02-14t2250	1550206435.43	adult	149.9423	97.9511	-153.8693	1380.8002	0.78299	431.0495	0.99317	347.0962	0.74239	0.012048	0.038456	853.6116	0.69098	1265.8854	1.1327	143108.4219	0.9704	872.7086	1.6011	368.6407	1.4065	336.5471	1.4084	0.012048	0.040208	633.075	1.2473	723.9767	1.1958	122388.7109	1.3822
031	2019-02-15t0250	1550220834.23	adult	153.9419	101.9507	-149.8696	1235.2003	0.44095	416.7856	0.84687	354.0208	0.90634	0.012048	0.038857	822.3975	0.5703	1092.0848	0.57978	138372.8125	0.82548	988.1172	2.3608	379.1901	1.6671	345.8968	1.6508	0.012048	0.040749	683.8145	1.7358	827.2045	1.9636	125891.1016	1.6425
031	2019-02-15t0650	1550235232.91	adult	157.9416	105.9504	-145.87	1261.2592	0.55216	397.684	0.61929	362.6052	1.0837	0.012048	0.039954	693.9173	-0.079603	957.5031	0.158	132031.0938	0.59866	900.8644	1.9628	300.1679	0.34117	215.4699	-0.81976	0.012048	0.041706	650.8866	1.5661	818.0525	2.0076	99655.7422	0.321
031	2019-02-15t1044	1550249284.25	adult	161.8447	109.8535	-141.9669	1682.2772	1.7188	460.934	1.5842	369.6991	1.2437	0.012048	0.040667	1082.6382	2.0936	1328.2734	1.4874	153030.0781	1.5614	1006.5113	2.677	397.7827	2.1335	333.3011	1.5095	0.012048	0.042518	793.6705	2.8049	914.3471	2.7501	132063.875	2.1088
031	2019-02-15t1444	1550263684.48	adult	165.8448	113.8536	-137.9668
031	2019-02-15t1844	1550278084.68	adult	169.8448	117.8536	-133.9667
031	2019-02-15t2244	1550292483.19	adult	173.8444	121.8532	-129.9671	1166.7054	0.43707	366.6611	0.30525	308.1318	0.27731	0.012048	0.04354	767.5206	0.4656	912.1654	0.12193	121731.5	0.28418	760.9008	1.4164	362.8107	1.6827	320.8155	1.4025	0.012048	0.045063	637.9362	1.7497	713.6232	1.5972	120453.1406	1.6579
031	2019-02-16t0244	1550306884.12	adult	177.8447	125.8535	-125.9669	1095.1543	0.26536	351.3779	0.1025	319.7749	0.50292	0.012048	0.044724	604.2977	-0.43458	784.8134	-0.31745	116657.4688	0.081176	680.3436	0.9832	355.9627	1.6139	338.2323	1.805	0.012048	0.046155	580.3833	1.3312	639.2325	1.1389	118179.6172	1.5884
031	2019-02-16t0644	1550321283.78	adult	181.8446	129.8534	-121.967	1905.989	2.6175	433.0904	1.3751	373.9769	1.4875	0.012048	0.045792	980.2567	1.74	1409.2279	2.0162	143786.0156	1.351	623.8704	0.68494	314.7753	0.89727	286.392	0.7898	0.012048	0.047216	505.3651	0.74655	555.5614	0.59466	104505.4141	0.87268
031	2019-02-16t1044	1550335684.38	adult	185.8447	133.8535	-117.9668	1136.6044	0.44042	376.8889	0.54798	307.9247	0.34551	0.012048	0.046807	789.7835	0.6803	951.0528	0.34993	125127.125	0.52465	661.3845	0.99131	272.0572	0.13667	239.1264	-0.15641	0.012048	0.048241	496.6599	0.72988	570.1653	0.7628	90323	0.11384
031	2019-02-16t1444	1550350083.79	adult	189.8446	137.8534	-113.967
031	2019-02-16t1844	1550364484.47	adult	193.8448	141.8536	-109.9668	1600.0835	1.8767	402.9348	1.021	327.3962	0.75647	0.012048	0.048164	925.5491	1.5245	1339.5471	1.8812	133774.3438	0.9954	867.9508	2.5051	336.0378	1.4592	287.2754	0.93093	0.012048	0.049864	624.7373	1.9988	769.6944	2.3987	111564.5312	1.4307
031	2019-02-16t2244	1550378884.71	adult	197.8448	145.8536	-105.9667	947.0824	-0.055039	377.7344	0.65234	338.3978	0.991	0.012048	0.049078	696.8953	0.21074	813.8888	-0.10683	125407.8125	0.62672	664.9901	1.1935	313.7096	1.0677	297.8176	1.201	0.012048	0.050973	526.642	1.1643	596.7484	1.1299	104151.5781	1.0398
031	2019-02-17t0244	1550393285.12	adult	201.845	149.8538	-101.9666	1240.7366	0.86342	387.5331	0.84137	315.7242	0.59464	0.012048	0.050382	899.6287	1.4394	1110.0947	1.0678	128660.9844	0.81442	801.582	2.2139	333.8339	1.5237	300.5736	1.307	0.012048	0.052335	618.2548	2.0902	723.7879	2.2003	110832.8438	1.4934
031	2019-02-17t0644	1550407684.4	adult	205.8448	153.8536	-97.9668	940.6033	-0.046814	386.0475	0.84959	325.2592	0.80605	0.012048	0.051836	755.5331	0.60393	854.1092	0.081798	128167.7578	0.82156	834.3337	2.537	331.4446	1.5342	309.3077	1.556	0.012048	0.054009	594.39	1.9458	687.4222	1.9919	110039.6094	1.5027
031	2019-02-17t1044	1550422085.76	adult	209.8451	157.8539	-93.9664	1502.4185	1.7534	451.3381	1.9864	372.9217	1.7739	0.012048	0.053407	902.2626	1.5221	1173.432	1.3827	149844.2656	1.9552	741.5636	1.9575	269.3183	0.27971	217.8338	-0.53764	0.012048	0.055598	512.4715	1.2231	681.1981	2.0295	89413.6641	0.25092
031	2019-02-17t1444	1550436485.63	adult	213.8451	161.8539	-89.9665	835.3408	-0.36929	358.8775	0.44607	327.5899	0.9183	0.012048	0.054803	631.9323	-0.1183	780.6967	-0.19444	119147.3281	0.41649	681.305	1.5961	294.7473	0.87142	263.3813	0.57053	0.012048	0.056959	513.7634	1.3117	617.1438	1.5773	97856.0859	0.8394
031	2019-02-17t1844	1550450886.17	adult	217.8452	165.854	-85.9663	1259.5278	1.0381	426.2046	1.6586	355.2383	1.5224	0.012048	0.056012	900.5649	1.578	1137.9344	1.301	141499.9375	1.6263	766.8008	2.3516	301.4655	1.0782	266.0582	0.67724	0.012048	0.058116	552.6717	1.8024	622.9905	1.7183	100086.5312	1.0441
031	2019-02-17t2244	1550465286.75	adult	221.8454	169.8542	-81.9662	996.6697	0.17953	369.3512	0.68555	319.0088	0.81426	0.012048	0.057086	773.0935	0.80108	861.5068	0.15987	122624.6094	0.6535	746.233	2.3052	303.416	1.1886	268.6596	0.78969	0.012048	0.05914	560.961	1.9945	669.7496	2.2426	100734.1094	1.1527
031	2019-02-18t0244	1550479686.15	adult	225.8452	173.854	-77.9663	605.9141	-1.1603	242.2537	-1.631	213.7857	-1.4142	0.012048	0.058078	432.0276	-1.3771	567.1713	-1.1005	80428.2188	-1.6623	749.0678	2.4533	305.818	1.3178	285.9171	1.2973	0.012048	0.060091	562.5329	2.1264	691.2251	2.5663	101531.5625	1.28
031	2019-02-18t0644	1550494085.73	adult	229.8451	177.8539	-73.9664	1163.4678	0.79735	374.1026	0.84134	309.4495	0.68002	0.012048	0.059028	822.0963	1.1707	949.0792	0.56922	124202.0703	0.80703	726.2289	2.3941	275.2434	0.64589	236.0179	0.0064016	0.012048	0.061013	507.8028	1.6172	656.0916	2.3639	91380.8125	0.60888
031	2019-02-18t1044	1550508453.9	adult	233.8363	181.8451	-69.9753	931.3588	-0.017084	362.6635	0.65735	325.8918	1.0899	0.012048	0.059964	620.4176	-0.14134	798.7238	-0.086431	120404.2656	0.62196	657.6849	1.9232	271.0635	0.59925	243.0593	0.23392	0.012048	0.061934	473.3286	1.3147	597.7574	1.914	89993.0938	0.56071
031	2019-02-18t1444	1550522855.84	adult	237.8368	185.8456	-65.9747	1007.1134	0.27416	363.8947	0.71701	300.234	0.53973	0.012048	0.06091	749.3437	0.74149	884.2603	0.31293	120813.0469	0.68036	598.9667	1.5075	256.6345	0.27809	240.4097	0.19369	0.012048	0.062877	431.1812	0.89276	519.7657	1.2224	85202.6562	0.23888
031	2019-02-18t1844	1550537252.56	adult	241.8359	189.8447	-61.9757	902.5551	-0.11039	291.8038	-0.73062	210.985	-1.5775	0.012048	0.061878	670.7451	0.22536	778.9791	-0.16576	96878.875	-0.76946	627.304	1.9113	242.7489	-0.055257	212.5709	-0.62543	0.012048	0.063852	406.0188	0.65714	505.4509	1.1738	80592.625	-0.09534
031	2019-02-18t2244	1550551652.74	adult	245.836	193.8448	-57.9756	1085.8895	0.62053	351.4852	0.5326	287.9901	0.30662	0.012048	0.06288	677.4901	0.28933	956.8055	0.69352	116693.0781	0.49293	561.1251	1.3836	243.1937	-0.005485	229.4539	-0.081544	0.012048	0.064865	407.6891	0.77123	484.3902	1.045	80740.3125	-0.048201
031	2019-02-19t0244	1550566051.87	adult	249.8357	197.8445	-53.9758	1401.8926	1.9412	387.0294	1.3523	321.1925	1.1929	0.012048	0.06392	802.5226	1.2033	1074.5816	1.3002	128493.7422	1.3123	485.7593	0.6965	252.514	0.31983	238.205	0.24243	0.012048	0.065916	401.305	0.78284	459.4338	0.85687	83834.6484	0.27304
031	2019-02-19t0644	1550580452.44	adult	253.8359	201.8447	-49.9757	940.115	0.065021	284.4838	-0.92804	238.106	-0.97053	0.012048	0.064996	528.6936	-0.76258	726.5355	-0.41899	94448.6094	-0.97506	473.9102	0.66726	219.4238	-0.68974	203.5966	-0.96239	0.012048	0.067001	355.0152	0.17136	406.3938	0.27848	72848.7109	-0.7363
031	2019-02-19t1044	1550594853.2	adult	257.8361	205.8449	-45.9755	1317.3955	1.7342	328.4157	0.09919	277.9049	0.11981	0.012048	0.066104	665.3305	0.25517	1099.0117	1.5183	109034.0156	0.052207	483.8626	0.91639	239.6182	0.0078904	222.5236	-0.26426	0.012048	0.068111	384.1118	0.74916	451.8363	1.0124	79553.2344	-0.045338
031	2019-02-19t1444	1550609255.03	adult	261.8366	209.8454	-41.975	968.7682	0.21949	312.1059	-0.28717	272.5092	-0.013349	0.012048	0.067234	618.5663	-0.085046	787.5538	-0.10082	103619.1719	-0.33891	497.5802	1.2756	211.8903	-0.98518	200.4547	-1.1781	0.012048	0.069232	316.9215	-0.36059	384.3844	0.132	70347.5781	-1.0404
031	2019-02-19t1844	1550623653.11	adult	265.8361	213.8449	-37.9755	744.7091	-0.83516	283.7476	-1.0327	242.9739	-0.90449	0.012048	0.068373	509.0443	-0.9371	684.229	-0.67104	94204.2109	-1.0931	342.4711	-0.9468	199.298	-1.5534	191.7912	-1.6605	0.012048	0.070351	281.9491	-1.0595	313.549	-1.0049	66166.9219	-1.6141
031	2019-02-19t2244	1550638053.28	adult	269.8361	217.8449	-33.9755	859.3433	-0.29204	311.7961	-0.2923	283.9689	0.40054	0.012048	0.069512	507.4257	-0.96423	699.8498	-0.59836	103516.3125	-0.35282	389.97	-0.12837	206.6157	-1.3508	199.3531	-1.4353	0.012048	0.07146	292.9192	-0.87022	358.2295	-0.16787	68596.4062	-1.4222
031	2019-02-20t0244	1550652453.37	adult	273.8361	221.8449	-29.9754
031	2019-02-20t0644	1550666852.8	adult	277.836	225.8448	-25.9756
031	2019-02-20t1044	1550681253.43	adult	281.8362	229.8449	-21.9754
031	2019-02-20t1444	1550695566.6	adult	285.812	233.8208	-17.9995
031	2019-02-20t1844	1550709964.76	adult	289.8115	237.8203	-14
031	2019-02-20t2244	1550724364.99	adult	293.8116	241.8204	-10
031	2019-02-21t0244	1550738764.42	adult	297.8114	245.8202	-6.0001
031	2019-02-21t0644	1550753164.91	adult	301.8116	249.8204	-2
031	2019-02-21t1044	1550767564.92	dead	305.8116	253.8204	2
032	2019-02-08t1454	1549659489.1	egg	-1.9885	-49.9793	-229.8338
032	2019-02-08t1852	1549673806.41	larva	1.9885	-46.0023	-225.8567
032	2019-02-08t2252	1549688206.99	larva	5.9887	-42.0021	-221.8566
032	2019-02-09t0252	1549702608.88	larva	9.9892	-38.0016	-217.8561
032	2019-02-09t0652	1549717008.86	larva	13.9892	-34.0016	-213.8561
032	2019-02-09t1052	1549731408.08	larva	17.989	-30.0018	-209.8563
032	2019-02-09t1452	1549745810.89	larva	21.9898	-26.001	-205.8555
032	2019-02-09t1852	1549760208.6	larva	25.9891	-22.0017	-201.8561
032	2019-02-09t2253	1549774618.16	larva	29.9918	-17.999	-197.8535
032	2019-02-10t0253	1549789018.37	larva	33.9918	-13.9989	-193.8534
032	2019-02-10t0653	1549803417.09	larva	37.9915	-9.9993	-189.8538
032	2019-02-10t1052	1549817814.95	larva	41.9909	-5.9999	-185.8544
032	2019-02-10t1453	1549832215.65	larva	45.9911	-1.9997	-181.8542	898.6678	-0.29663	508.2983	0.96436	481.0089	1.2996	0.012048	0.045835	803.9671	0.10342	870.0522	-0.17258	168755.0312	0.93765	1294.4661	0.98551	580.6954	1.6078	490.6871	1.2641	0.012048	0.043859	1132.6865	1.3796	1186.5449	0.96751	192790.8594	1.5728
032	2019-02-10t1852	1549846613.44	adult	49.9905	1.9997	-177.8548	1711.0199	1.6208	538.9167	1.3268	448.3208	0.80205	0.012048	0.045421	1157.5742	1.7567	1603.6501	2.0072	178920.3438	1.2991	1615.7241	2.0691	533.775	1.1698	380.5562	-0.070204	0.012048	0.044042	1243.2062	1.9713	1498.8998	2.1578	177213.2812	1.1383
032	2019-02-10t2253	1549861018.79	adult	53.992	6.0012	-173.8533	495.5176	-1.2805	336.8981	-1.2699	347.8408	-0.64212	0.012048	0.045012	445.016	-1.6067	467.507	-1.4017	111850.1719	-1.2886	850.0912	-0.30428	435.9411	0.10658	407.7146	0.3477	0.012048	0.044229	785.0391	-0.0052487	820.3896	-0.2167	144732.4375	0.084108
032	2019-02-11t0253	1549875422.96	adult	57.9931	10.0023	-169.8521	546.768	-1.1751	401.8503	-0.45791	400.574	0.091008	0.012048	0.044625	490.598	-1.4089	521.9379	-1.2571	133414.3125	-0.47922	616.1691	-1.0432	380.9488	-0.48643	386.2845	0.13706	0.012048	0.04443	547.7533	-1.0642	584.0874	-1.0641	126475	-0.50395
032	2019-02-11t0653	1549889818.03	adult	61.9917	14.001	-165.8535	1104.149	0.1659	495.9911	0.71851	459.262	0.90164	0.012048	0.044257	910.4255	0.59791	1052.5457	0.35939	164669.0312	0.69317	764.188	-0.51145	456.7805	0.53244	458.1961	1.1878	0.012048	0.044646	662.8854	-0.4658	705.4575	-0.5647	151651.1094	0.50544
032	2019-02-11t1044	1549903698.11	adult	65.8473	17.8565	-161.9979	1378.9319	0.83439	421.8843	-0.22874	362.2493	-0.45877	0.012048	0.043901	841.6057	0.26314	1063.5607	0.39119	140065.5938	-0.25048	936.7161	0.14221	422.0739	0.17959	375.4764	0.13758	0.012048	0.044857	791.624	0.24433	869.5467	0.14285	140128.5312	0.15536
032	2019-02-11t1444	1549918098.33	adult	69.8474	21.8566	-157.9979	2129.9795	2.6932	470.6952	0.37363	393.8425	-0.023669	0.012048	0.043495	882.0387	0.45871	1595.9797	2.0664	156270.8125	0.34981	976.2277	0.35438	415.4603	0.18447	339.8724	-0.28471	0.012048	0.045038	835.9496	0.56795	908.5774	0.38008	137932.8125	0.15981
032	2019-02-11t1844	1549932498.15	adult	73.8473	25.8566	-153.9979	396.8295	-1.6226	267.2455	-2.1764	260.1066	-1.8591	0.012048	0.042955	340.4806	-2.2305	381.7472	-1.7884	88725.5156	-2.1902	514.0989	-1.3347	369.498	-0.33899	377.071	0.33209	0.012048	0.045095	464.9647	-1.3689	493.2688	-1.3554	122673.3359	-0.35932
032	2019-02-11t2244	1549946900.07	adult	77.8479	29.8571	-149.9974	1716.4508	1.6878	423.4641	-0.18948	304.9929	-1.1907	0.012048	0.042542	927.4908	0.70406	1445.8766	1.6267	140590.0781	-0.21058	1108.985	1.0808	433.6303	0.68113	352.3597	0.10305	0.012048	0.045139	887.002	1.1188	1057.4804	1.2766	143965.2656	0.65296
032	2019-02-12t0244	1549961300.14	adult	81.8479	33.8571	-145.9974	613.1686	-1.1024	429.9619	-0.057013	452.1559	0.90226	0.012048	0.042292	560.3367	-1.1502	576.1003	-1.1914	142747.3438	-0.07844	534.9272	-1.14	325.9478	-0.67079	303.114	-0.4822	0.012048	0.045221	477.1501	-1.1267	505.0495	-1.1696	108214.6797	-0.68864
032	2019-02-12t0644	1549975700.22	adult	85.8479	37.8571	-141.9974	1223.1938	0.44383	437.464	0.1006	396.8737	0.22169	0.012048	0.042189	760.1492	-0.10847	1083.2665	0.46683	145238.0312	0.078612	822.0871	0.1597	433.1976	0.98082	389.2257	0.92065	0.012048	0.045265	735.1034	0.53764	784.7173	0.27803	143821.5938	0.95301
032	2019-02-12t1044	1549990099.82	adult	89.8478	41.857	-137.9975	1526.0431	1.2072	497.9715	0.94585	424.8868	0.69944	0.012048	0.042118	969.7774	1.007	1308.0393	1.2022	165326.5312	0.92012	1027.3876	1.19	429.4091	1.0736	324.5359	0.088824	0.012048	0.045185	880.2421	1.5874	968.932	1.3396	142563.8125	1.0461
032	2019-02-12t1444	1550004484.21	adult	93.8435	45.8527	-134.0018	527.3955	-1.3213	376.4009	-0.55183	386.1549	0.25136	0.012048	0.042027	479.9719	-1.553	497.9893	-1.4403	124965.1094	-0.57061	583.6331	-0.7111	379.946	0.49391	368.1917	0.8613	0.012048	0.044902	543.3432	-0.40414	575.2493	-0.56534	126142.0625	0.47024
032	2019-02-12t1844	1550018884.22	adult	97.8435	49.8527	-130.0018	779.9956	-0.69218	455.7572	0.54422	452.4222	1.2755	0.012048	0.042006	683.8173	-0.47325	738.2355	-0.66263	151311.4062	0.51997	532.1151	-0.87953	346.6324	0.1195	334.8578	0.45634	0.012048	0.044393	502.9627	-0.56797	521.3609	-0.76886	115081.9531	0.098273
032	2019-02-12t2244	1550033281.47	adult	101.8427	53.8519	-126.0026	924.5438	-0.34569	425.6957	0.21186	361.9568	0.079565	0.012048	0.04204	785.2838	0.064863	856.8638	-0.29008	141330.9688	0.18919	592.3348	-0.52763	346.7164	0.21213	323.2303	0.36286	0.012048	0.043782	521.1176	-0.3615	572.6211	-0.41665	115109.8438	0.19093
032	2019-02-13t0244	1550047681.74	adult	105.8428	57.852	-122.0025	1055.7267	-0.038565	475.5245	0.93406	418.5844	0.97448	0.012048	0.041933	923.5984	0.79533	1027.4729	0.2428	157874.125	0.90714	919.6075	1.1369	345.14	0.26915	263.7504	-0.49696	0.012048	0.043189	699.4238	0.92481	796.8894	0.90196	114586.5	0.24808
032	2019-02-13t0644	1550062082.7	adult	109.843	61.8523	-118.0022	2046.5751	2.3649	511.0193	1.4747	433.9435	1.2842	0.012048	0.041714	1021.8821	1.3183	1465.3401	1.6242	169658.3906	1.444	928.4721	1.2648	418.5965	1.4394	373.8661	1.3139	0.012048	0.042618	738.2346	1.2793	859.8454	1.3394	138974.0312	1.4127
032	2019-02-13t1044	1550076485.97	adult	113.8439	65.8532	-114.0013	1271.6235	0.46569	471.5891	1.0072	387.0638	0.68013	0.012048	0.041416	957.1035	0.99064	1181.4172	0.72299	156567.5625	0.97901	736.061	0.36504	362.3295	0.66974	339.188	0.82986	0.012048	0.042056	595.8941	0.37534	663.073	0.29088	120293.3906	0.64681
032	2019-02-13t1450	1550091226.98	adult	117.9387	69.9479	-109.9066	1029.3732	-0.12958	388.1447	-0.059875	328.3057	-0.10992	0.012048	0.041086	832.6422	0.35553	1021.4136	0.21652	128864.0391	-0.080527	846.1221	0.97894	400.652	1.3233	362.6614	1.2815	0.012048	0.041541	681.7198	1.0405	783.5751	1.0423	133016.4688	1.2962
032	2019-02-13t1850	1550105633.99	adult	121.9406	73.9498	-105.9046	2246.9792	2.802	500.2331	1.5169	438.5491	1.6245	0.012048	0.040767	882.4664	0.62711	1545.8355	1.8767	166077.375	1.4846	883.3015	1.2178	431.926	1.8785	400.5269	1.9845	0.012048	0.041134	714.1052	1.3322	787.1035	1.1185	143399.4375	1.8474
032	2019-02-13t2250	1550120031.98	adult	125.9401	77.9493	-101.9052	1260.6241	0.41247	427.7618	0.59534	362.9206	0.5706	0.012048	0.040441	767.9442	0.055861	986.587	0.10749	142016.9062	0.57033	985.9081	1.7936	408.0353	1.5803	369.9332	1.5461	0.012048	0.040784	699.9932	1.2972	819.3733	1.3615	135467.7188	1.551
032	2019-02-14t0250	1550134435.17	adult	129.9409	81.9502	-97.9043	1834.4623	1.7844	453.8066	1.0081	366.4736	0.70935	0.012048	0.040039	847.0976	0.47929	1246.4337	0.93322	150663.7812	0.98037	1183.4797	2.8708	448.2603	2.2914	392.2625	2.0065	0.012048	0.040485	828.7426	2.2802	1023.7905	2.6231	148822.4219	2.258
032	2019-02-14t0650	1550148830.95	adult	133.9398	85.949	-93.9055	868.7172	-0.54793	453.4593	1.0666	401.176	1.3421	0.012048	0.039482	751.5808	0.015088	800.5262	-0.4823	150548.4844	1.0391	793.4984	0.89713	359.8783	0.95615	311.9674	0.68405	0.012048	0.04021	633.1354	0.94644	693.0755	0.72766	119479.5938	0.93183
032	2019-02-14t1050	1550163236.62	adult	137.9414	89.9506	-89.9039	1074.6245	-0.048109	420.4234	0.67475	356.9945	0.72162	0.012048	0.038899	747.1646	0.020591	970.4185	0.07128	139580.5625	0.65089	916.7424	1.6059	388.869	1.5033	331.7854	1.1067	0.012048	0.03986	711.0859	1.5838	797.2927	1.4153	129104.5	1.4765
032	2019-02-14t1450	1550177648.43	adult	141.9446	93.9539	-85.9006	996.0527	-0.23524	365.9831	-0.024967	322.5541	0.22943	0.012048	0.038531	685.6702	-0.2679	815.1332	-0.42366	121506.3984	-0.043667	1138.4675	2.877	401.8044	1.8012	341.4321	1.3559	0.012048	0.039768	764.6929	2.0638	952.9738	2.4482	133399.0469	1.7735
032	2019-02-14t1850	1550192048.28	adult	145.9446	97.9538	-81.9007	1652.3125	1.4367	487.9194	1.7298	402.8745	1.5962	0.012048	0.03836	948.7567	1.1459	1071.1036	0.4436	161989.25	1.7021	853.5328	1.4095	423.7748	2.2621	404.5657	2.6058	0.012048	0.039877	724.5841	1.8551	812.1204	1.6653	140693.2344	2.2332
032	2019-02-14t2250	1550206440.05	adult	149.9423	101.9515	-77.903	1568.4122	1.2653	403.0177	0.59852	337.3092	0.58176	0.012048	0.038456	806.5225	0.44099	1151.9097	0.74737	133801.8906	0.5775	920.0588	1.8668	385.4804	1.6963	355.0377	1.7579	0.012048	0.040208	672.9978	1.555	794.3643	1.6468	127979.5	1.6709
032	2019-02-15t0250	1550220838.88	adult	153.942	105.9512	-73.9033	1016.9839	-0.12873	343.331	-0.19729	301.5207	0.037288	0.012048	0.038857	638.793	-0.41533	833.0575	-0.30661	113985.8828	-0.21495	764.8047	1.0783	406.6101	2.1458	385.0254	2.4004	0.012048	0.040749	657.5143	1.529	708.5648	1.1857	134994.5625	2.1195
032	2019-02-15t0650	1550235237.54	adult	157.9416	109.9508	-69.9037	730.2421	-0.85219	348.1623	-0.093033	317.4587	0.3298	0.012048	0.039954	653.4707	-0.29939	706.2329	-0.71091	115589.8906	-0.11157	930.5734	2.1373	388.624	1.9045	327.6706	1.3528	0.012048	0.041706	703.2765	1.986	827.5435	2.0712	129023.1719	1.8798
032	2019-02-15t1044	1550249288.85	adult	161.8447	113.854	-66.0005	1104.7992	0.16929	414.093	0.90238	383.9431	1.4839	0.012048	0.040667	812.4829	0.60806	1007.1632	0.36386	137478.8906	0.88116	854.0918	1.7679	366.3505	1.5719	283.4127	0.53353	0.012048	0.042518	720.6498	2.211	806.4841	2.0162	121628.3516	1.5486
032	2019-02-15t1444	1550263689.16	adult	165.8448	117.8541	-62.0004	562.3015	-1.2785	336.6634	-0.19555	322.1373	0.46968	0.012048	0.041438	498.1111	-1.101	529.5781	-1.2953	111772.25	-0.21464	512.4366	-0.21985	290.6823	0.26736	265.568	0.21988	0.012048	0.043216	457.5043	0.12621	491.0521	-0.075901	96506.5312	0.24703
032	2019-02-15t1844	1550278089.31	adult	169.8449	121.8541	-58.0004	1420.9399	1.1127	466.1433	1.7578	375.0511	1.4007	0.012048	0.04231	922.9957	1.3119	1226.4948	1.2257	154759.5938	1.7349	855.6592	1.9376	370.7864	1.7759	308.4134	1.1107	0.012048	0.044015	656.9498	1.8462	802.3374	2.1552	123101.1016	1.7522
032	2019-02-15t2244	1550292487.79	adult	173.8445	125.8537	-54.0008	1016.2818	0.014427	408.9714	0.93942	326.6583	0.5977	0.012048	0.04354	888.5913	1.1516	974.4991	0.34872	135778.5	0.91725	675.0491	0.88458	381.8909	2.0337	374.1415	2.4779	0.012048	0.045063	599.6748	1.4271	637.5744	1.0601	126787.7734	2.0081
032	2019-02-16t0244	1550306888.79	adult	177.8447	129.854	-50.0005	949.0717	-0.15032	416.5381	1.0882	382.3661	1.5948	0.012048	0.044724	745.7367	0.37282	873.6826	0.0094506	138290.6406	1.0653	835.1565	1.9567	380.1769	2.0636	359.0204	2.2287	0.012048	0.046155	619.6572	1.6665	768.9098	2.0676	126218.7422	2.0369
032	2019-02-16t0644	1550321288.37	adult	181.8446	133.8538	-46.0006	636.0579	-1.0291	381.8067	0.59201	385.9994	1.6997	0.012048	0.045792	555.851	-0.69052	608.2698	-0.95075	126759.8281	0.56924	789.5781	1.7449	347.0623	1.5033	293.3661	0.93366	0.012048	0.047216	615.0232	1.6962	720.9587	1.7984	115224.6875	1.4768
032	2019-02-16t1044	1550335689.03	adult	185.8448	137.854	-42.0005	612.5524	-1.0819	233.4462	-1.6647	213.2286	-1.3442	0.012048	0.046807	353.1717	-1.8352	440.8983	-1.557	77504.1328	-1.6844	845.7726	2.1918	382.7918	2.2402	328.6039	1.7128	0.012048	0.048241	668.1509	2.2381	764.528	2.2016	127086.8906	2.2104
032	2019-02-16t1444	1550350088.5	adult	189.8447	141.8539	-38.0006	1156.2916	0.52585	335.4083	-0.068361	265.8736	-0.38784	0.012048	0.047487	667.1324	-0.0043473	853.0895	0.00589	111355.5625	-0.091223	786.6623	1.8832	333.9616	1.3666	274.0836	0.61127	0.012048	0.049019	643.4009	2.0952	748.1956	2.159	110875.2578	1.3389
032	2019-02-16t1844	1550364489.27	adult	193.8449	145.8541	-34.0004	1247.7672	0.82564	358.6422	0.32084	267.6726	-0.33962	0.012048	0.048164	734.1349	0.40724	951.2992	0.40057	119069.2031	0.29663	777.6414	1.8954	343.8717	1.6126	293.6838	1.0694	0.012048	0.049864	634.593	2.0884	710.8057	1.9475	114165.3906	1.5835
032	2019-02-16t2244	1550378889.37	adult	197.8449	149.8541	-30.0004	1042.9811	0.23543	448.3607	1.7852	389.3589	1.9402	0.012048	0.049078	833.9836	1.0187	954.3221	0.43549	148855.75	1.7573	688.819	1.3574	298.7838	0.77052	237.6331	-0.12347	0.012048	0.050973	569.401	1.5601	644.8661	1.5052	99196.2109	0.7436
032	2019-02-17t0244	1550393289.89	adult	201.845	153.8543	-26.0002	1056.5837	0.29661	371.0138	0.57201	310.4045	0.49396	0.012048	0.050382	712.2572	0.32236	896.7029	0.23224	123176.5938	0.54559	517.7019	0.22265	216.0276	-0.86568	202.7037	-0.88933	0.012048	0.052335	315.8694	-0.76476	452.4075	0.042147	71721.1719	-0.88815
032	2019-02-17t0644	1550407689.05	adult	205.8448	157.854	-22.0005	1070.0603	0.35825	344.5358	0.16096	307.7515	0.46886	0.012048	0.051836	663.411	0.048422	903.8314	0.27923	114385.875	0.13425	475.6037	-0.037179	298.5711	0.85257	291.959	1.1577	0.012048	0.054009	431.4246	0.37099	464.8662	0.18153	99125.6094	0.82324
032	2019-02-17t1044	1550422090.46	adult	209.8452	161.8544	-18.0001	961.9285	0.031365	296.0535	-0.64036	246.9027	-0.70108	0.012048	0.053407	587.463	-0.40098	786.5832	-0.17756	98289.7734	-0.66689	486.2996	0.078953	292.461	0.77139	279.2636	0.90785	0.012048	0.055598	432.2347	0.42769	467.8687	0.25011	97097.0625	0.74102
032	2019-02-17t1444	1550436490.25	adult	213.8451	165.8544	-14.0001	906.8214	-0.13714	320.9536	-0.20878	291.5515	0.19538	0.012048	0.054803	580.9491	-0.43392	710.6343	-0.48167	106556.6094	-0.23735	436.4234	-0.25611	263.3607	0.18707	243.6688	0.094326	0.012048	0.056959	398.0285	0.13234	423.2975	-0.084078	87435.7656	0.15728
032	2019-02-17t1844	1550450890.98	adult	217.8453	169.8546	-9.9999	881.6968	-0.21403	310.957	-0.37484	283.4325	0.049307	0.012048	0.056012	552.4001	-0.60681	751.4568	-0.31044	103237.7188	-0.40445	408.9442	-0.43609	260.2966	0.15557	252.6854	0.34507	0.012048	0.058116	352.2389	-0.30085	377.9073	-0.4442	86418.4844	0.12459
032	2019-02-17t2244	1550465291.44	adult	221.8455	173.8547	-5.9998	888.0947	-0.18803	304.394	-0.48669	284.1877	0.082798	0.012048	0.057086	549.359	-0.62265	681.4887	-0.60402	101058.8203	-0.51749	360.3729	-0.79725	232.8806	-0.43879	226.7668	-0.28212	0.012048	0.05914	307.1665	-0.7532	340.1488	-0.75733	77316.3594	-0.46907
032	2019-02-18t0244	1550479690.92	adult	225.8453	177.8545	-1.9999	781.474	-0.55248	294.0657	-0.67367	268.2789	-0.24081	0.012048	0.058078	515.3656	-0.8391	638.3298	-0.79302	97629.8047	-0.70568	343.7605	-0.91804	236.4504	-0.33281	234.1177	-0.070438	0.012048	0.060091	304.1808	-0.76539	330.6615	-0.82608	78501.5469	-0.3648
032	2019-02-18t0644	1550494090.45	dead	229.8452	181.8544	1.9999	660.7137	-0.98478	269.7728	-1.135	244.807	-0.74866	0.012048	0.059028	466.4519	-1.1603	603.7284	-0.95212	89564.5703	-1.1682	354.1317	-0.81635	225.2615	-0.58341	222.1575	-0.37214	0.012048	0.061013	289.3565	-0.917	326.0963	-0.85303	74786.8203	-0.61596
033	2019-02-08t1454	1549659493.48	egg	-1.9885	-53.9798	-265.8252
033	2019-02-08t1852	1549673810.95	larva	1.9885	-50.0027	-261.8481
033	2019-02-08t2252	1549688211.4	larva	5.9887	-46.0026	-257.848
033	2019-02-09t0252	1549702613.35	larva	9.9892	-42.002	-253.8474
033	2019-02-09t0652	1549717013.27	larva	13.9892	-38.0021	-249.8475
033	2019-02-09t1052	1549731412.53	larva	17.989	-34.0023	-245.8477
033	2019-02-09t1452	1549745815.32	larva	21.9898	-30.0015	-241.8469
033	2019-02-09t1852	1549760213.07	larva	25.9891	-26.0021	-237.8475
033	2019-02-09t2253	1549774622.56	larva	29.9918	-21.9995	-233.8449
033	2019-02-10t0253	1549789022.82	larva	33.9918	-17.9994	-229.8448
033	2019-02-10t0653	1549803421.69	larva	37.9915	-13.9997	-225.8451
033	2019-02-10t1052	1549817819.51	larva	41.9909	-10.0003	-221.8457
033	2019-02-10t1453	1549832220.14	larva	45.9911	-6.0001	-217.8455	1511.8267	1.144	418.8413	-0.18489	326.7525	-0.91433	0.012048	0.045835	934.1023	0.70884	1355.8211	1.2599	139055.3125	-0.20772	918.0428	-0.16857	405.515	-0.37391	371.8028	-0.23645	0.012048	0.043859	742.212	-0.30415	814.5484	-0.32063	134631	-0.39139
033	2019-02-10t1852	1549846618.14	larva	49.9905	-2.0007	-213.8461	814.5453	-0.50538	429.4628	-0.072407	450.7855	0.83717	0.012048	0.045421	739.0295	-0.20709	795.3005	-0.40301	142581.6562	-0.095431	1083.484	0.39238	459.3976	0.30674	406.5917	0.26438	0.012048	0.044042	868.1154	0.30364	1023.1825	0.46179	152519.9844	0.28284
033	2019-02-10t2253	1549861023.22	adult	53.9919	2.0007	-209.8447	1167.424	0.32835	433.1441	-0.045046	335.0271	-0.82345	0.012048	0.045012	950.2477	0.78544	1093.1361	0.48518	143803.8281	-0.067973	1096.3246	0.49397	443.7443	0.19947	361.3817	-0.25846	0.012048	0.044229	931.211	0.66559	1021.7259	0.52331	147323.0938	0.17617
033	2019-02-11t0253	1549875427.67	adult	57.9932	6.0019	-205.8435	723.5339	-0.74793	414.7148	-0.29486	439.6076	0.63988	0.012048	0.044625	637.7165	-0.70582	684.1717	-0.76228	137685.3125	-0.31674	710.1758	-0.72907	419.648	-0.013525	411.7038	0.47572	0.012048	0.04443	612.5536	-0.75674	653.1882	-0.80187	139323.1406	-0.035273
033	2019-02-11t0653	1549889822.58	adult	61.9918	10.0005	-201.8449	696.9825	-0.82634	442.6996	0.045538	448.7541	0.75475	0.012048	0.044257	619.0366	-0.80746	662.4812	-0.84352	146976.25	0.02263	931.9918	0.067562	478.7834	0.80873	454.155	1.1329	0.012048	0.044646	779.6284	0.10787	840.9588	-0.032651	158956.0938	0.77926
033	2019-02-11t1044	1549903702.8	adult	65.8474	13.8561	-197.9893	411.169	-1.5425	263.0324	-2.2283	254.1685	-1.9616	0.012048	0.043901	359.8284	-2.0811	398.9057	-1.6798	87326.7656	-2.2426	449.0179	-1.5967	288.541	-1.5438	295.6571	-0.96661	0.012048	0.044857	410.6462	-1.6967	437.9313	-1.6123	95795.5938	-1.5527
033	2019-02-11t1444	1549918102.99	adult	69.8474	17.8562	-193.9892	562.1647	-1.1895	390.8374	-0.62841	399.2628	0.051298	0.012048	0.043495	501.3841	-1.4113	521.9155	-1.3176	129758.0312	-0.64842	588.4743	-1.0785	388.9241	-0.16823	389.596	0.41694	0.012048	0.045038	492.7348	-1.2523	524.3844	-1.2439	129122.8125	-0.18977
033	2019-02-11t1844	1549932502.78	adult	73.8474	21.8561	-189.9893	641.1424	-1.0111	365.4713	-0.94806	359.1322	-0.49722	0.012048	0.042955	562.7474	-1.1261	599.9733	-1.0914	121336.4531	-0.96653	689.7859	-0.66088	400.1009	0.078934	392.8552	0.55882	0.012048	0.045095	596.4842	-0.6419	641.5082	-0.70296	132833.4844	0.054996
033	2019-02-11t2244	1549946904.65	adult	77.8479	25.8567	-185.9887	1263.2493	0.54486	454.1654	0.19531	383.7144	-0.10887	0.012048	0.042542	956.5972	0.85084	1208.6691	0.86043	150782.9062	0.17275	832.818	-0.017139	437.8664	0.73975	447.7444	1.488	0.012048	0.045139	734.2687	0.24667	790.5349	0.059399	145371.6562	0.71113
033	2019-02-12t0244	1549961304.69	adult	81.8479	29.8567	-181.9887	688.804	-0.91063	360.1651	-0.93735	327.7436	-0.81126	0.012048	0.042292	574.7777	-1.0762	641.1703	-0.97937	119574.8203	-0.95539	473.3884	-1.3942	317.4156	-0.79	307.1522	-0.42304	0.012048	0.045221	427.7574	-1.4174	462.4399	-1.3709	105382	-0.80704
033	2019-02-12t0644	1549975704.83	adult	85.8479	33.8567	-177.9887	1531.3066	1.2259	473.9283	0.56448	338.0465	-0.59184	0.012048	0.042189	1053.568	1.4164	1366.948	1.3951	157344.1875	0.54061	1134.5493	1.5025	456.9556	1.316	436.5793	1.621	0.012048	0.045265	810.6888	0.99578	974.5137	1.2075	151709.25	1.2862
033	2019-02-12t1044	1549990104.49	adult	89.8479	37.8566	-173.9888	976.4805	-0.18456	539.7933	1.4824	509.9537	1.8811	0.012048	0.042118	851.5602	0.38736	941.2111	0.0034269	179211.375	1.4543	1674.2303	4.0734	501.7152	2.1044	432.2766	1.6998	0.012048	0.045185	989.4783	2.2682	1326.7883	3.1533	166569.4375	2.0712
033	2019-02-12t1444	1550004488.91	adult	93.8435	41.8523	-169.9931	981.9905	-0.17659	494.8831	0.98195	435.142	0.9361	0.012048	0.042027	868.5286	0.49029	935.8567	-0.017151	164301.1719	0.95574	754.2156	0.07359	400.8975	0.79556	393.4685	1.2438	0.012048	0.044902	671.6776	0.41612	713.4051	0.15683	133097.9531	0.7703
033	2019-02-12t1844	1550018888.91	adult	97.8435	45.8523	-165.9931	1081.0765	0.05882	430.405	0.21279	383.9358	0.30897	0.012048	0.042006	878.0532	0.54799	1007.6707	0.20562	142894.4531	0.19024	1255.2727	2.5277	460.4677	1.7734	416.3803	1.7059	0.012048	0.044393	868.5189	1.8202	1004.2432	1.8193	152875.2812	1.7438
033	2019-02-12t2244	1550033286.12	adult	101.8428	49.8515	-161.9939	1514.4008	1.111	503.7464	1.2429	420.3514	0.91331	0.012048	0.04204	1127.62	1.8634	1408.6272	1.474	167243.8125	1.2147	1107.2612	1.9482	356.048	0.34891	248.8664	-0.79166	0.012048	0.043782	818.5374	1.6194	1001.6623	1.9314	118207.9375	0.32704
033	2019-02-13t0244	1550047686.53	adult	105.8429	53.8516	-157.9938	1968.3606	2.1977	393.4161	-0.16077	267.5294	-1.2074	0.012048	0.041933	955.2452	0.96134	1748.5023	2.5349	130614.1328	-0.18139	802.1627	0.56122	397.2699	1.0401	395.1829	1.5691	0.012048	0.043189	666.4537	0.70164	763.6353	0.71676	131893.6094	1.0153
033	2019-02-13t0644	1550062087.46	adult	109.8431	57.8519	-153.9935	957.8956	-0.2894	460.8702	0.80084	436.3666	1.3196	0.012048	0.041714	815.5943	0.2381	907.5098	-0.14414	153008.9062	0.77437	537.3615	-0.68656	341.77	0.29208	340.9318	0.78941	0.012048	0.042618	480.6012	-0.48697	512.5534	-0.62296	113467.6484	0.27115
033	2019-02-13t1044	1550076490.84	adult	113.8441	61.8528	-149.9926	1590.4146	1.2406	495.2595	1.3269	416.1343	1.1087	0.012048	0.041416	985.5671	1.1393	1448.1519	1.5685	164426.1562	1.2966	1117.6921	2.2954	445.1209	1.9197	391.3553	1.6726	0.012048	0.042056	798.3735	1.777	942.6724	1.8886	147780.1562	1.8899
033	2019-02-13t1450	1550091231.72	adult	117.9388	65.9475	-145.8979	1253.6013	0.41352	473.04	1.0891	402.5936	0.99558	0.012048	0.041086	951.0577	0.97023	1118.1849	0.52309	157049.2812	1.0601	1279.6017	3.1891	467.8134	2.3496	394.3177	1.8011	0.012048	0.041541	848.6918	2.2051	1137.1804	3.0793	155314.0312	2.3163
033	2019-02-13t1850	1550105638.9	adult	121.9407	69.9495	-141.8959	1631.1462	1.316	537.1447	2.0165	459.4052	1.9382	0.012048	0.040767	1089.3367	1.6925	1485.3606	1.6853	178332.0469	1.9803	886.8726	1.2361	394.8595	1.3051	385.5262	1.7342	0.012048	0.041134	700.3285	1.2355	847.4193	1.468	131093.3594	1.2776
033	2019-02-13t2250	1550120036.81	adult	125.9402	73.9489	-137.8965	1068.6597	-0.049306	451.6899	0.91937	389.137	0.97028	0.012048	0.040441	925.266	0.86077	1030.5614	0.24664	149961.0469	0.89185	1224.7535	3.0223	442.8158	2.125	403.0809	2.1084	0.012048	0.040784	821.8825	2.1591	1063.701	2.7872	147014.8438	2.0922
033	2019-02-14t0250	1550134440.03	adult	129.9411	77.9498	-133.8956	1170.9924	0.18795	521.4944	1.928	459.3645	2.1491	0.012048	0.040039	1001.3366	1.2664	1135.9558	0.58248	173136.1562	1.8932	965.7789	1.7424	400.3638	1.5314	374.4751	1.6996	0.012048	0.040485	733.2987	1.5993	875.1524	1.7477	132920.7812	1.5029
033	2019-02-14t0650	1550148835.76	adult	133.9399	81.9486	-129.8968	607.4706	-1.18	298.5082	-1.0526	275.2089	-0.64553	0.012048	0.039482	533.4741	-1.1003	596.9913	-1.1334	99104.7266	-1.0645	750.5082	0.67188	397.8021	1.5668	375.5962	1.8023	0.012048	0.04021	655.9586	1.1111	728.9917	0.94173	132070.2812	1.5388
033	2019-02-14t1050	1550163241.5	adult	137.9415	85.9502	-125.8952	1655.0979	1.375	467.9701	1.3299	399.0479	1.395	0.012048	0.038899	968.5165	1.1606	1353.66	1.3127	155366.0625	1.3016	814.1221	1.0603	354.3403	0.9379	336.8213	1.197	0.012048	0.03986	626.5468	0.96497	778.7618	1.3031	117640.9844	0.91422
033	2019-02-14t1450	1550177653.4	adult	141.9448	89.9535	-121.8919	854.6971	-0.58737	392.565	0.34368	342.1804	0.54647	0.012048	0.038531	768.5388	0.163	837.2901	-0.35082	130331.5938	0.32271	807.9963	1.0904	393.1739	1.6574	367.24	1.8277	0.012048	0.039768	663.1238	1.3085	766.4194	1.2997	130533.7344	1.6305
033	2019-02-14t1850	1550192053.31	adult	145.9447	93.9535	-117.8919	1792.2611	1.7909	446.6265	1.1532	363.2438	0.95059	0.012048	0.03836	847.0569	0.6118	1236.116	0.99407	148280	1.1285	904.1231	1.6879	389.2679	1.6775	367.5205	1.9164	0.012048	0.039877	649.0113	1.2835	822.6591	1.7315	129236.9453	1.6513
033	2019-02-14t2250	1550206444.94	adult	149.9424	97.9512	-113.8942	907.4088	-0.43396	426.7468	0.93259	364.2588	1.0241	0.012048	0.038456	800.5682	0.40938	871.2055	-0.2016	141679.9219	0.91009	614.2178	0.15044	347.9466	1.0504	333.0032	1.3414	0.012048	0.040208	545.9065	0.57562	575.2511	0.24299	115518.2656	1.0275
033	2019-02-15t0250	1550220843.71	adult	153.9421	101.9508	-109.8946	1423.7224	0.93312	332.295	-0.35416	254.5639	-0.74	0.012048	0.038857	718.0467	0.010123	1113.9365	0.65455	110321.9375	-0.37126	785.9039	1.1994	334.5691	0.88808	289.6039	0.57239	0.012048	0.040749	612.0914	1.1718	710.831	1.2006	111076.9375	0.86617
033	2019-02-15t0650	1550235242.51	adult	157.9417	105.9505	-105.8949	1263.3339	0.55765	422.1593	0.97135	358.7978	1.0201	0.012048	0.039954	920.2522	1.1503	1093.983	0.62996	140156.875	0.94967	720.5865	0.90347	316.97	0.63812	286.1002	0.54788	0.012048	0.041706	566.4674	0.8895	632.5128	0.76448	105234.0547	0.6171
033	2019-02-15t1044	1550249293.86	adult	161.8449	109.8537	-101.9917	620.8676	-1.1292	402.3367	0.73126	401.9488	1.7876	0.012048	0.040667	545.9079	-0.85776	582.2686	-1.1228	133575.7812	0.71045	590.1778	0.19365	326.6009	0.8617	305.4816	0.96526	0.012048	0.042518	520.8722	0.58617	570.7352	0.4122	108431.4844	0.84011
033	2019-02-15t1444	1550263694.1	adult	165.845	113.8537	-97.9917	1393.179	0.98844	412.2937	0.91862	348.006	0.90997	0.012048	0.041438	854.9332	0.88619	1314.895	1.4912	136881.5	0.89738	780.611	1.4042	349.0369	1.3217	314.2812	1.1832	0.012048	0.043216	617.1929	1.4438	715.278	1.4726	115880.2578	1.2992
033	2019-02-15t1844	1550278094.32	adult	169.845	117.8538	-93.9916	1336.3502	0.87785	411.9394	0.95104	339.239	0.78668	0.012048	0.04231	879.4262	1.0664	1221.6162	1.2081	136763.875	0.92951	705.1744	1.0138	297.3677	0.43542	253.7827	0.018994	0.012048	0.044015	546.9373	0.92725	619.822	0.87834	98726.0781	0.41441
033	2019-02-15t2244	1550292492.74	adult	173.8446	121.8533	-89.992	1350.2704	0.95282	387.2174	0.61336	324.2813	0.5566	0.012048	0.04354	742.898	0.3261	1177.6184	1.0877	128556.1719	0.59175	489.6322	-0.26408	272.1049	0.013873	260.5863	0.18781	0.012048	0.045063	413.9801	-0.1381	449.5787	-0.26762	90338.8438	-0.0068006
033	2019-02-16t0244	1550306893.84	adult	177.8449	125.8537	-85.9917	1062.5651	0.17263	389.7972	0.68366	327.6723	0.64068	0.012048	0.044724	737.4177	0.32534	894.1474	0.08473	129412.6797	0.66143	504.8675	-0.12025	286.9797	0.33263	266.469	0.34262	0.012048	0.046155	427.7413	0.028256	478.8614	-0.0095804	95277.25	0.31055
033	2019-02-16t0644	1550321293.47	adult	181.8448	129.8536	-81.9918	999.8403	0.015489	347.1955	0.063538	286.169	-0.062659	0.012048	0.045792	738.2384	0.35401	899.9313	0.12963	115268.9141	0.041618	445.5809	-0.45549	262.8354	-0.077666	261.6668	0.27979	0.012048	0.047216	367.029	-0.45143	399.3584	-0.54214	87261.3438	-0.099208
033	2019-02-16t1044	1550335694.05	adult	185.845	133.8537	-77.9917	641.7358	-0.99715	336.2373	-0.079082	309.2269	0.36875	0.012048	0.046807	557.8809	-0.6558	597.891	-0.97019	111630.7812	-0.1014	396.1196	-0.73577	226.0636	-0.73704	213.4758	-0.69226	0.012048	0.048241	324.9474	-0.78027	354.147	-0.8363	75053.125	-0.75695
033	2019-02-16t1444	1550350093.47	adult	189.8448	137.8536	-73.9918	549.0471	-1.2604	303.8362	-0.561	297.9659	0.19272	0.012048	0.047487	463.9392	-1.1813	508.1485	-1.2952	100873.6016	-0.58295	416.9851	-0.56896	221.8445	-0.79435	201.2152	-0.93605	0.012048	0.049019	341.8354	-0.60078	371.665	-0.67737	73652.3594	-0.81453
033	2019-02-16t1844	1550364494.27	adult	193.845	141.8538	-69.9916	830.2838	-0.41986	266.6339	-1.1336	194.6891	-1.6791	0.012048	0.048164	661.3014	-0.017887	791.0546	-0.21055	88522.4453	-1.1549	378.5574	-0.79918	242.0582	-0.38015	239.6067	-0.098846	0.012048	0.049864	336.4639	-0.62127	365.2107	-0.69988	80363.3281	-0.40239
033	2019-02-16t2244	1550378894.46	adult	197.8451	145.8538	-65.9916	864.5231	-0.3051	262.9827	-1.1883	206.5397	-1.4649	0.012048	0.049078	565.5968	-0.56313	788.7132	-0.20405	87310.2656	-1.2102	370.3119	-0.83328	221.4147	-0.77003	219.8963	-0.5138	0.012048	0.050973	295.5849	-0.97457	330.1271	-0.94967	73509.6875	-0.79181
033	2019-02-17t0244	1550393294.96	adult	201.8452	149.854	-61.9914	763.9457	-0.60412	252.8081	-1.3554	221.5997	-1.1868	0.012048	0.050382	468.0333	-1.1336	627.4135	-0.82216	83932.2812	-1.378	329.7848	-1.0955	208.121	-1.026	204.6028	-0.84671	0.012048	0.052335	277.2541	-1.1293	302.8067	-1.1476	69096.1562	-1.048
033	2019-02-17t0644	1550407694.16	adult	205.845	153.8537	-57.9917
033	2019-02-17t1044	1550422095.55	adult	209.8454	157.8541	-53.9913	770.0231	-0.58006	302.7639	-0.52685	239.5744	-0.845	0.012048	0.053407	649.2734	-0.023385	711.601	-0.47998	100517.6094	-0.55358	322.3298	-1.1277	200.7798	-1.1764	198.2001	-0.99963	0.012048	0.055598	269.1089	-1.1895	299.5586	-1.1537	66658.8906	-1.2005
033	2019-02-17t1444	1550436495.32	adult	213.8453	161.8541	-49.9913	861.1672	-0.28542	294.0903	-0.67264	216.4451	-1.3112	0.012048	0.054803	686.5012	0.21951	817.7866	-0.042387	97637.9922	-0.7005	323.8542	-1.1075	199.0291	-1.2156	197.1759	-1.0288	0.012048	0.056959	272.1161	-1.1508	304.7397	-1.1002	66077.6719	-1.2408
033	2019-02-17t1844	1550450896.11	adult	217.8455	165.8543	-45.9911	675.6101	-0.89701	271.9135	-1.0637	213.1054	-1.3935	0.012048	0.056012	564.322	-0.532	652.4505	-0.72325	90275.2891	-1.0924	302.4621	-1.2656	202.6152	-1.1371	200.9292	-0.94052	0.012048	0.058116	265.3692	-1.2124	284.4088	-1.2692	67268.2578	-1.1638
[truncated: 3,526 more rows]
