# Supplementary material for: Global, cell non-autonomous gene regulation drives individual lifespan among isogenic C. elegans
Source: eLife. 2021 Feb 1;10:e65026. doi: 10.7554/eLife.65026 (PMC7864635; doi:10.7554/eLife.65026)
Supplement: Source data 1. [file elife-65026-data1.zip › figure_data/Figure 6 - dual reporters/mir-47_mir-793_r=13,13/20190611_mir-47_mir-793.tsv]

name	timepoint	timestamp	stage	age	adult_age	ghost_age	pharynx_maximum	pharynx_maximum_z	pharynx_mean	pharynx_mean_z	pharynx_median	pharynx_median_z	pharynx_over_99_mean	pharynx_over_99_mean_z	pharynx_percentile_95	pharynx_percentile_95_z	pharynx_percentile_99	pharynx_percentile_99_z	pharynx_sum	pharynx_sum_z	vulva_maximum	vulva_maximum_z	vulva_mean	vulva_mean_z	vulva_median	vulva_median_z	vulva_over_99_mean	vulva_over_99_mean_z	vulva_percentile_95	vulva_percentile_95_z	vulva_percentile_99	vulva_percentile_99_z	vulva_sum	vulva_sum_z
002	2019-06-11t1158	1560272435.6	egg	-1.9922	-51.9605	-274.009
002	2019-06-11t1557	1560286779.74	larva	1.9922	-47.976	-270.0245
002	2019-06-11t1957	1560301179.63	larva	5.9922	-43.976	-266.0245
002	2019-06-11t2357	1560315580.32	larva	9.9924	-39.9758	-262.0244
002	2019-06-12t0357	1560329980.32	larva	13.9924	-35.9758	-258.0244
002	2019-06-12t0757	1560344380.67	larva	17.9925	-31.9757	-254.0243
002	2019-06-12t1157	1560358779.97	larva	21.9923	-27.9759	-250.0245
002	2019-06-12t1557	1560373180.25	larva	25.9924	-23.9758	-246.0244
002	2019-06-12t1957	1560387580.03	larva	29.9923	-19.9759	-242.0244
002	2019-06-13t0920	1560435749.62	larva	43.3728	-6.5955	-228.644
002	2019-06-13t0956	1560437910.03	larva	43.9729	-5.9953	-228.0439
002	2019-06-13t1356	1560452294.68	larva	47.9686	-1.9996	-224.0481	1033.9237	-0.32286	545.4767	0.8319	511.9159	1.2101	0.011628	0.0077389	886.4952	0.05396	975.3824	-0.23135	187643.9844	0.82469	1549.8114	1.4017	620.1628	1.7133	472.3633	0.91731	0.011696	0.074886	1333.4216	1.9681	1468.1108	1.6498	212095.6875	1.6661
002	2019-06-13t1756	1560466691.82	adult	51.9678	1.9996	-220.0489	1279.2877	0.239	637.8411	2.0152	555.6355	1.8245	0.011527	-0.08574	1089.6126	1.0345	1196.3372	0.43806	221330.875	2.075	1680.144	1.8998	656.4745	2.2259	578.907	2.2483	0.011628	0.010939	1330.1492	2.0793	1420.7091	1.5775	225827.25	2.218
002	2019-06-13t2156	1560481090.62	adult	55.9675	5.9993	-216.0493	1764.3151	1.3661	732.2678	3.2621	611.7875	2.6381	0.011594	-0.023965	1289.7521	2.0267	1500.7664	1.3819	252632.4062	3.2746	1904.8993	2.7372	611.6356	1.8167	492.717	1.2539	0.011628	0.010163	1168.1447	1.4415	1616.1707	2.4273	210402.625	1.8093
002	2019-06-14t0156	1560495493.7	adult	59.9683	10.0001	-212.0484	982.1062	-0.41929	507.9268	0.3654	470.5685	0.61621	0.011628	0.0070827	846.2064	-0.077399	961.2271	-0.23349	174726.8125	0.35945	1122.7273	0.26303	565.4375	1.3616	543.1519	1.9505	0.011561	-0.052887	960.5901	0.5277	1071.1902	0.41905	195641.375	1.3951
002	2019-06-14t0556	1560509893.83	adult	63.9684	14.0002	-208.0484
002	2019-06-14t0956	1560524297.6	adult	67.9694	18.0012	-204.0473	1452.5038	0.71951	577.5076	1.3169	525.2845	1.4294	0.011527	-0.086615	1033.9009	0.90047	1229.0452	0.64551	200395.1406	1.3753	1141.3198	0.46001	585.0837	1.837	510.2215	1.6618	0.011527	-0.084949	1007.7297	0.96768	1104.7389	0.71456	203024.0625	1.8974
002	2019-06-14t1356	1560538707.94	adult	71.9723	22.0041	-200.0445	2677.5808	3.7233	564.5356	1.1607	481.7026	0.77876	0.011527	-0.08683	1119.9387	1.3719	1630.0615	1.9743	195893.875	1.219	1469.9991	1.7725	574.4205	1.8257	533.3351	2.0551	0.011628	0.0077909	1169.4241	2.0146	1283.1929	1.6041	197600.6406	1.8179
002	2019-06-14t1756	1560553097.22	adult	75.9693	26.0011	-196.0474	819.3456	-0.79447	448.6679	-0.43331	429.6449	-0.020796	0.011594	-0.025018	651.3177	-0.98986	728.8302	-0.94112	154790.4375	-0.4181	742.6475	-0.93814	431.6724	-0.12239	413.9963	0.44013	0.01173	0.10211	640.3992	-0.98713	695.0491	-0.9922	147200.2812	-0.18229
002	2019-06-14t1959	1560560479.05	adult	78.0198	28.0516	-193.9969
002	2019-06-14t2359	1560574881.5	adult	82.0205	32.0523	-189.9963	987.7782	-0.36283	443.357	-0.48267	412.4008	-0.26965	0.011628	0.0061966	729.8217	-0.55283	882.2725	-0.41205	152514.8125	-0.48533	627.6067	-1.3632	363.7904	-1.0761	329.5889	-0.73877	0.011561	-0.056459	571.2105	-1.362	617.5117	-1.3145	125871.4688	-1.0448
002	2019-06-15t0359	1560589281.11	adult	86.0204	36.0522	-185.9964	1520.9175	0.9814	483.1354	0.1504	444.19	0.30476	0.011662	0.037616	897.1423	0.36497	1258.0877	0.87763	165715.4531	0.12468	1195.2146	1.1997	445.9608	0.34138	318.8526	-0.84964	0.011696	0.068688	905.8439	1.019	1016.3497	0.84905	152518.5781	0.29432
002	2019-06-15t0759	1560603681.03	adult	90.0204	40.0522	-181.9964	1471.2643	0.85259	494.4107	0.38948	463.18	0.69744	0.011594	-0.025173	787.7395	-0.18104	1078.4706	0.28067	170571.6875	0.40365	621.6879	-1.297	389.9286	-0.46127	387.2195	0.27798	0.011594	-0.025496	542.4696	-1.4021	585.0834	-1.3661	134525.375	-0.44558
002	2019-06-15t1159	1560618081.59	adult	94.0205	44.0523	-177.9962	720.8969	-1.0098	403.7894	-0.87912	397.1129	-0.29651	0.01173	0.10096	624.4789	-1.0336	689.294	-1.0319	137692.1875	-0.93131	930.2512	0.24526	462.5332	0.87966	426.6266	0.99294	0.011594	-0.025028	826.092	0.78888	871.2413	0.33735	159573.9688	0.89526
002	2019-06-15t1559	1560632481.27	adult	98.0204	48.0522	-173.9963	1755.931	1.5386	467.859	0.15344	362.8699	-0.78783	0.011594	-0.025145	1072.6462	1.4606	1438.411	1.5277	161411.3594	0.16796	584.7077	-1.3802	354.6265	-0.84502	345.9176	-0.21295	0.011461	-0.14774	512.1831	-1.4582	543.8556	-1.4836	123764.6562	-0.75911
002	2019-06-15t1959	1560646881.71	adult	102.0206	52.0524	-169.9962	1449.3199	0.78259	437.9694	-0.22405	385.1829	-0.33068	0.011561	-0.056028	814.4558	0.076017	1302.0251	1.0786	151537.4062	-0.18887	970.7944	0.68828	403.5632	0.11325	359.3812	0.086975	0.011561	-0.055008	679.8101	-0.047725	782.2743	0.049989	139632.875	0.14857
002	2019-06-15t2359	1560661281.6	adult	106.0205	56.0523	-165.9962	824.3564	-0.7491	358.059	-1.4018	307.526	-1.6004	0.011628	0.0067753	668.9321	-0.71486	797.1949	-0.64191	123172.2812	-1.398	478.1951	-1.8722	311.5766	-1.4104	301.7105	-0.79851	0.011527	-0.085465	417.6126	-2.0631	441.7436	-2.0278	108117.0859	-1.3642
002	2019-06-16t0359	1560675681.71	adult	110.0206	60.0524	-161.9962	898.8375	-0.56544	375.3039	-1.0742	313.4545	-1.4372	0.011561	-0.054839	720.004	-0.39364	840.3239	-0.48527	129855.1406	-1.0381	450.0787	-2.0119	290.1484	-1.7168	284.0721	-1.0378	0.011976	0.33102	400.7303	-2.1457	434.2689	-2.047	96909.5781	-1.8702
002	2019-06-16t0759	1560690081.59	adult	114.0205	64.0523	-157.9962
002	2019-06-16t1159	1560704481.39	adult	118.0205	68.0523	-153.9963	950.9504	-0.43261	400.8366	-0.52814	360.7834	-0.42781	0.011594	-0.021885	705.2234	-0.42348	877.108	-0.33854	138288.625	-0.51222	425.2465	-2.1136	279.1632	-1.7899	271.2052	-1.1664	0.011527	-0.085064	383.5436	-2.1787	411.2679	-2.1338	96869.625	-1.7473
002	2019-06-16t1559	1560718881.13	adult	122.0204	72.0522	-149.9964	970.1315	-0.38144	386.8734	-0.69984	313.8892	-1.2382	0.011662	0.041629	757.6689	-0.076749	850.4161	-0.42243	132697.5781	-0.72162	644.2262	-0.72688	303.0299	-1.2849	279.98	-0.97356	0.011561	-0.053833	461.1634	-1.4249	552.5715	-1.0711	104848.3594	-1.2558
002	2019-06-16t1959	1560733281.16	adult	126.0204	76.0522	-145.9963	877.2709	-0.60758	398.2827	-0.44486	356.889	-0.34743	0.011461	-0.14387	671.2961	-0.57829	815.3501	-0.53725	139000.6562	-0.35007	682.4684	-0.42969	312.8053	-1.0434	270.3621	-1.1128	0.011527	-0.084195	515.1965	-0.86986	610.8515	-0.58532	108543.4453	-0.99639
002	2019-06-16t2359	1560747681.38	adult	130.0205	80.0523	-141.9963	847.3195	-0.67927	408.9729	-0.20567	376.611	0.10182	0.011662	0.042411	666.6129	-0.58782	789.0424	-0.62363	140277.7031	-0.23366	467.9072	-1.7378	302.7445	-1.1883	291.3486	-0.70332	0.011527	-0.083481	410.6946	-1.7557	434.8313	-1.825	105052.3438	-1.1428
002	2019-06-17t0359	1560762081.8	adult	134.0206	84.0524	-137.9962	1147.3495	0.070905	438.9924	0.37344	396.8025	0.55603	0.011527	-0.082051	704.9606	-0.3314	979.4765	0.068947	152330.3594	0.43063	653.3786	-0.51626	334.6236	-0.53526	294.6192	-0.62167	0.011662	0.042001	548.6689	-0.44585	622.7999	-0.38773	114775.8906	-0.56045
002	2019-06-17t0759	1560776481.25	adult	138.0204	88.0522	-133.9963	1336.6727	0.55618	466.163	0.90401	398.168	0.62933	0.011594	-0.019642	885.0857	0.82849	1178.7409	0.80945	160826.2188	0.91519	649.5717	-0.50428	341.9776	-0.36385	302.2758	-0.46718	0.011662	0.042763	562.0112	-0.27749	618.7826	-0.37567	117298.3203	-0.39022
002	2019-06-17t1159	1560790883.63	adult	142.0211	92.0529	-129.9957	1423.1107	0.79471	446.5584	0.58243	350.8311	-0.28651	0.011561	-0.050221	1093.0192	2.1839	1283.2845	1.2206	154509.2188	0.61831	719.1231	-0.012828	348.0769	-0.22459	303.5253	-0.43964	0.01173	0.10697	578.7814	-0.082898	679.3504	0.12212	118694.2344	-0.29169
002	2019-06-17t1559	1560805281.76	adult	146.0206	96.0524	-125.9962	861.7318	-0.63559	452.0599	0.70872	408.34	0.89753	0.011527	-0.080698	722.1073	-0.17863	841.0303	-0.40389	156864.7812	0.76954	657.4246	-0.38976	355.0948	-0.069665	327.8763	0.023438	0.011561	-0.049585	531.2682	-0.49194	602.7504	-0.42967	122862.7891	-0.037465
002	2019-06-17t1959	1560819681.28	adult	150.0204	100.0522	-121.9963	779.5222	-0.84451	405.2957	-0.13449	367.265	0.08314	0.011594	-0.018491	672.621	-0.48453	750.6125	-0.73265	139827.0312	-0.122	578.1136	-0.89908	337.8806	-0.39637	315.7766	-0.2074	0.011527	-0.07971	496.4699	-0.78983	550.0405	-0.80946	117244.5859	-0.34608
002	2019-06-17t2359	1560834081.48	adult	154.0205	104.0523	-117.9963	1887.8209	2.1073	543.5478	2.4316	467.3123	2.124	0.011834	0.20429	1046.7789	1.9597	1396.1964	1.7443	183719.1562	2.2426	665.9596	-0.26259	350.8945	-0.11977	321.5121	-0.095778	0.011527	-0.078825	554.103	-0.20457	599.5305	-0.38588	121760.4062	-0.068
002	2019-06-18t0359	1560848481.77	adult	158.0206	108.0524	-113.9962	702.7744	-1.0304	400.0455	-0.20664	383.9179	0.44035	0.011561	-0.049596	609.2801	-0.86303	671.7301	-1.0058	138415.7344	-0.17276	507.984	-1.3344	280.5717	-1.524	257.4511	-1.3497	0.011527	-0.078003	412.6372	-1.5357	456.4906	-1.496	97358.3828	-1.4806
002	2019-06-18t0759	1560862881.48	adult	162.0205	112.0523	-109.9963	1101.7986	0.058254	482.4628	1.3335	419.944	1.188	0.011628	0.013107	873.1637	0.872	1048.6624	0.46661	165967.1875	1.3212	610.2504	-0.56809	370.7227	0.33674	359.9278	0.68643	0.011696	0.078602	522.1769	-0.42168	564.1815	-0.58089	126787.1484	0.28135
002	2019-06-18t1159	1560877281.36	adult	166.0205	116.0523	-105.9963	1426.924	0.96961	527.1805	2.1829	479.2901	2.4211	0.011561	-0.048946	829.4558	0.61073	1252.3445	1.2888	182404.4688	2.2255	781.3588	0.72246	384.2925	0.65429	330.1607	0.11863	0.011594	-0.015888	641.1859	0.80734	744.6202	0.95697	132580.9062	0.66486
002	2019-06-18t1559	1560891681.56	adult	170.0205	120.0523	-101.9962	1833.7783	2.1313	513.626	1.9536	437.1722	1.5787	0.011765	0.14049	992.4676	1.6924	1532.531	2.4288	174632.8438	1.8295	869.2753	1.4388	441.0218	1.8564	391.5999	1.3834	0.011561	-0.047128	752.2786	1.9712	834.3414	1.7744	152593.5469	1.8943
002	2019-06-18t1959	1560906081.38	adult	174.0205	124.0523	-97.9963	1324.8392	0.7554	540.9481	2.4886	497.7003	2.8518	0.011494	-0.1104	912.7293	1.1998	1162.4783	1.0079	188249.9375	2.5911	667.7168	0.039768	381.8419	0.69521	347.0325	0.51537	0.011594	-0.016507	571.3411	0.26149	619.353	0.071006	131735.4688	0.70659
002	2019-06-18t2359	1560920481.36	adult	178.0205	128.0523	-93.9963
002	2019-06-19t0359	1560934881.72	adult	182.0206	132.0524	-89.9962	2303.9868	3.6924	602.7564	3.7038	522.4047	3.434	0.011527	-0.079399	1077.9749	2.3436	1733.0456	3.4237	209156.4688	3.7835	682.0942	0.32056	375.4881	0.68642	346.5605	0.59255	0.011594	-0.017859	571.9924	0.43999	673.8509	0.70574	129543.4062	0.69916
002	2019-06-19t0759	1560949281.55	adult	186.0205	136.0523	-85.9962	1501.2471	1.4034	505.8597	1.9321	464.3604	2.2632	0.011527	-0.079268	863.8262	0.97944	1183.3254	1.2224	175533.3125	1.9988	767.5106	1.0633	406.2174	1.3904	371.0607	1.1627	0.011494	-0.11114	625.7237	1.069	677.8076	0.83794	141363.6562	1.4782
002	2019-06-19t1159	1560963681.49	adult	190.0205	140.0523	-81.9963	1291.4301	0.82599	508.0921	2.0117	450.4743	2.0122	0.011461	-0.14049	952.1705	1.6005	1215.3232	1.4046	177324.1406	2.1319	562.9526	-0.38512	303.3026	-0.65314	285.5174	-0.58739	0.011561	-0.049783	460.0305	-0.47583	513.7943	-0.44938	104942.6797	-0.62475
002	2019-06-19t1559	1560978081.36	adult	194.0205	144.0523	-77.9963	1201.2816	0.5988	467.6386	1.3059	421.21	1.4447	0.011561	-0.048254	821.9144	0.79033	1066.5951	0.82941	161802.9688	1.3413	841.1392	1.8302	411.3851	1.6539	379.6392	1.4876	0.011628	0.012473	652.5462	1.5347	751.273	1.6678	141516.4688	1.6452
002	2019-06-19t1959	1560992481.29	adult	198.0205	148.0522	-73.9963
002	2019-06-19t2359	1561006881.31	adult	202.0205	152.0522	-69.9963
002	2019-06-20t0359	1561021282.15	adult	206.0207	156.0525	-65.9961	2067.5747	3.5925	554.978	3.0915	475.1594	2.725	0.011527	-0.079579	1001.8473	2.1619	1624.0687	3.462	192577.3438	3.1597	608.4413	0.37813	361.4894	0.88977	353.3142	1.1549	0.011527	-0.080703	539.9298	0.74949	597.3797	0.69475	125436.8281	0.94726
002	2019-06-20t0759	1561035681.2	adult	210.0204	160.0522	-61.9963
002	2019-06-20t1159	1561050082.41	adult	214.0208	164.0525	-57.996	1088.3512	0.54168	464.8551	1.5737	412.1348	1.538	0.011527	-0.079772	801.131	0.96208	1021.7384	0.95799	161304.7344	1.6329	600.2363	0.53869	355.6106	0.96827	336.6427	0.95357	0.011527	-0.080599	491.2815	0.49219	541.3831	0.44014	123396.8906	1.0264
002	2019-06-20t1559	1561064467.67	adult	218.0167	168.0485	-54.0001	787.4956	-0.43992	432.9735	1.0599	397.7911	1.3056	0.011527	-0.079814	672.8527	0.16183	738.7985	-0.27283	150241.7969	1.1158	659.5318	1.1376	355.2131	1.0702	328.1637	0.84831	0.011628	0.012464	533.0816	1.0567	600.5841	1.0993	122193.3047	1.062
002	2019-06-20t1959	1561078867.88	adult	222.0167	172.0485	-50	827.685	-0.24787	413.338	0.77083	378.3796	0.96536	0.011561	-0.048966	688.7278	0.33625	787.9147	0.013678	143014.9531	0.80253	712.915	1.7107	358.4504	1.2562	322.32	0.80201	0.011662	0.043611	563.9952	1.5286	630.8337	1.5174	122948.5	1.2249
002	2019-06-20t2359	1561093267.85	adult	226.0167	176.0485	-46	1251.8059	1.3723	429.4842	1.1425	394.9958	1.3802	0.011594	-0.017949	733.426	0.7121	1128.139	1.6979	148172.0312	1.1512	672.2274	1.5083	353.1683	1.2567	326.3332	0.99776	0.011561	-0.050534	531.1219	1.3148	618.7262	1.5507	122196.2266	1.295
002	2019-06-21t0359	1561107668.51	adult	230.0169	180.0487	-41.9999	684.4553	-0.68144	377.5342	0.25612	351.7373	0.53827	0.011594	-0.018028	598.9929	-0.15229	649.2785	-0.5336	130249.3125	0.2661	416.5532	-0.57122	278.7449	-0.34197	278.7143	-0.10622	0.011494	-0.1125	375.7714	-0.30589	392.6535	-0.5116	97003.2109	-0.27428
002	2019-06-21t0759	1561122067.83	adult	234.0167	184.0485	-38
002	2019-06-21t1159	1561136466.34	adult	238.0163	188.0481	-34.0005
002	2019-06-21t1559	1561150868.49	adult	242.0169	192.0487	-29.9999
002	2019-06-21t1959	1561165268.4	adult	246.0169	196.0487	-25.9999	1036.0919	1.0415	395.7746	0.89493	361.4423	1.0152	0.011834	0.20461	656.1237	0.53042	834.3042	0.66772	133771.8125	0.75412	364.5601	-0.65967	257.5007	-0.49149	255.0184	-0.43885	0.011594	-0.02108	325.875	-0.4691	356.9503	-0.46074	88837.7344	-0.47904
002	2019-06-21t2359	1561179668.01	adult	250.0168	200.0485	-22	1105.1573	1.4719	362.2018	0.35012	327.0403	0.35907	0.011527	-0.080187	614.6518	0.30359	800.0468	0.56921	125684.0312	0.39762	417.0205	-0.036679	273.1198	0.013341	273.6946	0.18943	0.011662	0.041204	327.7484	-0.32851	352.884	-0.39411	93680.0703	-0.01434
002	2019-06-22t0359	1561194067.91	adult	254.0167	204.0485	-18
002	2019-06-22t0759	1561208467.93	adult	258.0167	208.0485	-14
002	2019-06-22t1159	1561222867.91	adult	262.0167	212.0485	-10
002	2019-06-22t1559	1561237267.85	adult	266.0167	216.0485	-6
002	2019-06-22t1959	1561251668.22	adult	270.0168	220.0486	-1.9999
002	2019-06-22t2359	1561266067.79	dead	274.0167	224.0485	1.9999
003	2019-06-11t1158	1560272439.99	egg	-1.9922	-47.963	-254.0101
003	2019-06-11t1557	1560286784.17	larva	1.9922	-43.9785	-250.0257
003	2019-06-11t1957	1560301184.16	larva	5.9922	-39.9786	-246.0257
003	2019-06-11t2357	1560315584.81	larva	9.9924	-35.9784	-242.0255
003	2019-06-12t0357	1560329984.84	larva	13.9924	-31.9784	-238.0255
003	2019-06-12t0757	1560344385.13	larva	17.9925	-27.9783	-234.0254
003	2019-06-12t1157	1560358784.51	larva	21.9923	-23.9785	-230.0256
003	2019-06-12t1557	1560373184.75	larva	25.9924	-19.9784	-226.0255
003	2019-06-12t1957	1560387584.62	larva	29.9924	-15.9784	-222.0255
003	2019-06-13t0920	1560435754.17	larva	43.3728	-2.598	-208.6451
003	2019-06-13t0956	1560437914.67	larva	43.9729	-1.9979	-208.045	1922.4316	1.6126	552.2228	0.91182	451.0851	0.3835	0.011594	-0.023301	1140.7736	1.2062	1488.9229	1.2285	190516.875	0.92429	1358.2329	0.75294	567.3138	1.0595	520.5226	1.4372	0.011527	-0.080585	1110.4003	0.89296	1284.8511	0.92095	196857.875	1.1053
003	2019-06-13t1356	1560452299.23	adult	47.9687	1.9979	-204.0492	821.8272	-0.7942	483.4372	0.05288	494.3186	0.9661	0.011594	-0.023528	753.0354	-0.56881	799.6964	-0.74402	166785.8438	0.065484	825.3098	-0.80374	435.6672	-0.32434	438.8119	0.52058	0.011461	-0.14278	762.9616	-0.57133	813.2105	-0.68899	152047.8438	-0.25992
003	2019-06-13t1756	1560466696.37	adult	51.9679	5.9971	-200.05	837.3469	-0.75819	465.2648	-0.18341	440.5466	0.20511	0.01173	0.10242	722.2768	-0.70162	793.307	-0.75808	158655.2969	-0.23922	1074.9442	0.0015212	519.9866	0.66613	480.3048	1.0536	0.011494	-0.11307	889.3563	0.04665	961.1833	-0.1158	180955.3281	0.7289
003	2019-06-13t2156	1560481095.25	adult	55.9675	9.9967	-196.0504	1029.7644	-0.31618	521.2631	0.53437	490.9793	0.91248	0.011527	-0.085958	884.593	0.086805	954.1804	-0.26795	180878.3125	0.58651	1444.7656	1.2477	503.687	0.53828	341.1522	-0.62917	0.011594	-0.021108	1148.2822	1.3465	1295.7503	1.207	173772.0312	0.54961
003	2019-06-14t0156	1560495498.29	adult	59.9684	13.9976	-192.0495	1103.9285	-0.13613	524.0908	0.57748	490.7994	0.90964	0.011561	-0.055269	907.5998	0.2205	1027.6254	-0.029621	181335.4062	0.61069	1318.4879	0.9183	478.2984	0.29008	355.553	-0.4412	0.011594	-0.021799	1068.7513	1.0663	1285.8366	1.2657	165012.9375	0.30155
003	2019-06-14t0556	1560509898.53	adult	63.9685	17.9977	-188.0494	920.3538	-0.55898	478.8562	-0.017194	423.9718	-0.073635	0.011594	-0.024403	801.8997	-0.27504	891.5587	-0.4377	165205.375	-0.0033812	1518.2548	1.6972	548.142	1.2413	441.0491	0.6883	0.011594	-0.022409	1105.054	1.3654	1359.2356	1.6713	189108.9688	1.2549
003	2019-06-14t0956	1560524302.24	adult	67.9695	21.9987	-184.0484	822.9675	-0.78822	419.8967	-0.81498	399.0842	-0.45957	0.011594	-0.024625	687.5817	-0.82727	791.6424	-0.74531	144864.375	-0.80029	681.4584	-1.1972	322.348	-1.6728	279.8669	-1.4395	0.01173	0.10322	571.4416	-1.4059	619.4897	-1.3536	109920.6562	-1.713
003	2019-06-14t1356	1560538712.58	adult	71.9724	26.0016	-180.0455	1595.8999	1.0925	531.7126	0.70975	466.3222	0.54479	0.011765	0.13333	1018.4747	0.85834	1255.4662	0.76145	180782.2812	0.61778	613.4121	-1.4446	341.5133	-1.4324	312.976	-0.99889	0.011594	-0.023476	552.8269	-1.5122	591.0972	-1.4767	117822.0938	-1.4213
003	2019-06-14t1756	1560553101.88	adult	75.9694	29.9986	-176.0485	994.762	-0.36115	478.8153	-0.0126	439.9654	0.13871	0.011527	-0.087007	772.4386	-0.36793	908.6241	-0.34825	166148.9062	0.040849	937.8289	-0.17145	470.8767	0.45363	414.3751	0.44554	0.011594	-0.024059	821.5704	0.10717	901.633	-0.028363	162452.4531	0.46801
003	2019-06-14t1959	1560560483.72	adult	78.0199	32.0491	-173.998	858.8705	-0.69437	427.5625	-0.72776	389.0867	-0.65256	0.011561	-0.056161	733.3895	-0.55873	812.4145	-0.66066	147936.625	-0.69462	884.8788	-0.35092	445.9795	0.12412	424.5246	0.61614	0.011561	-0.055516	747.9827	-0.30022	844.6212	-0.26085	154308.9062	0.15811
003	2019-06-14t2359	1560574886.1	adult	82.0206	36.0498	-169.9973	729.9648	-1.0114	399.4234	-1.1092	396.0345	-0.52786	0.011494	-0.11778	619.3931	-1.1318	682.4294	-1.0874	138999.3281	-1.0433	956.9921	0.031813	442.6541	0.16746	407.4733	0.42622	0.011594	-0.025376	769.9557	-0.053427	837.9774	-0.20377	152715.6562	0.18297
003	2019-06-15t0359	1560589285.74	adult	86.0205	40.0497	-165.9974	667.5934	-1.1589	371.0443	-1.4714	351.5808	-1.1772	0.011628	0.0061686	596.1209	-1.2318	630.7285	-1.2512	127639.2422	-1.4694	754.99	-0.75363	377.5937	-0.76729	347.6599	-0.4089	0.011594	-0.025653	629.7041	-0.88155	736.1444	-0.62866	130269.8281	-0.75183
003	2019-06-15t0759	1560603685.68	adult	90.0204	44.0496	-161.9975	749.4557	-0.94533	369.4774	-1.444	352.9418	-1.093	0.011834	0.19756	628.0053	-1.038	675.9532	-1.0864	124883.375	-1.5356	667.6884	-1.0837	376.7122	-0.68071	351.4627	-0.28062	0.011594	-0.025496	588.2979	-1.0739	631.2739	-1.1119	129965.6953	-0.66506
003	2019-06-15t1159	1560618086.21	adult	94.0206	48.0498	-157.9973	730.7654	-0.98544	306.9528	-2.3209	252.3376	-2.6845	0.011594	-0.025202	605.2517	-1.1381	674.712	-1.0815	105898.7031	-2.2998	641.2841	-1.1515	370.0016	-0.68758	349.4336	-0.236	0.011628	0.0062369	566.8911	-1.1345	606.3892	-1.181	127280.5391	-0.69029
003	2019-06-15t1559	1560632485.88	adult	98.0205	52.0497	-153.9974	1604.7982	1.167	485.6187	0.42204	416.0598	0.10448	0.011561	-0.056229	1046.3886	1.3157	1369.2745	1.2922	168024.0781	0.45695	1058.7454	1.0061	434.6518	0.5337	363.9139	0.078533	0.011527	-0.086458	852.6731	1.1534	932.9311	0.83586	150824.1875	0.59237
003	2019-06-15t1959	1560646886.41	adult	102.0206	56.0499	-149.9973	1183.3422	0.1303	432.0214	-0.31559	354.2072	-0.86012	0.011561	-0.056028	807.1136	0.034831	1091.1683	0.35681	149479.4062	-0.28036	975.8955	0.71501	454.0688	0.99697	408.9546	0.90287	0.011628	0.0073439	779.3574	0.74013	903.6108	0.80149	156199.6562	0.98896
003	2019-06-15t2359	1560661286.27	adult	106.0206	60.0498	-145.9973	765.4474	-0.89364	423.6778	-0.37178	417.4907	0.318	0.011869	0.23083	615.8588	-1.0179	670.5677	-1.0781	142779.4062	-0.50926	898.1044	0.41952	449.9779	1.0481	412.3129	1.0488	0.01173	0.1027	753.3408	0.67582	835.9682	0.50837	153442.4688	0.97027
003	2019-06-16t0359	1560675686.39	adult	110.0206	64.0498	-141.9973	865.1419	-0.64831	464.7012	0.35956	425.7586	0.56537	0.01173	0.10241	751.438	-0.21091	810.9504	-0.58716	158463.125	0.28652	1109.3313	1.7329	432.7818	0.85568	363.9771	0.3157	0.011527	-0.085211	834.9837	1.5003	1000.0281	1.7288	150175.2812	0.91572
003	2019-06-16t0759	1560690086.28	adult	114.0206	68.0498	-137.9973	832.4868	-0.72769	426.5116	-0.17607	427.4919	0.70484	0.011494	-0.11556	699.3654	-0.4864	747.0961	-0.80263	148426.0312	-0.10073	578.5504	-1.2364	347.7305	-0.59377	333.8232	-0.13179	0.011628	0.008123	521.1747	-1.051	553.0693	-1.1944	119619.2891	-0.59827
003	2019-06-16t1159	1560704486.03	adult	118.0205	72.0497	-133.9974	741.2496	-0.95122	419.6321	-0.21311	405.4447	0.40469	0.011628	0.0093844	619.0762	-0.94047	671.4975	-1.0613	144353.4531	-0.21892	1028.5955	1.5379	463.3555	1.635	414.6277	1.3401	0.011765	0.13511	794.2522	1.4323	912.56	1.4095	157540.875	1.5264
003	2019-06-16t1559	1560718885.75	adult	122.0205	76.0497	-129.9974	877.4259	-0.61085	385.6583	-0.7206	328.9963	-0.95091	0.011594	-0.021095	721.0248	-0.29949	817.1505	-0.53991	133052.125	-0.70414	520.0266	-1.4939	342.6067	-0.53903	336.1208	0.024255	0.011494	-0.11547	462.312	-1.4146	499.3927	-1.4539	119227.125	-0.46916
003	2019-06-16t1959	1560733285.87	adult	126.0205	80.0497	-125.9974	1402.2386	0.69203	464.4777	0.70586	369.7814	-0.09806	0.011494	-0.11331	998.4982	1.4341	1276.9718	1.101	161638.25	0.78547	935.8997	1.1585	387.6882	0.38329	320.1281	-0.21402	0.011561	-0.053286	714.5173	0.92758	866.3161	1.2781	134140.125	0.41952
003	2019-06-16t2359	1560747686.09	adult	130.0206	84.0498	-121.9973	806.1777	-0.78139	370.1349	-0.89123	322.4769	-0.95963	0.011869	0.23506	650.2991	-0.68935	752.392	-0.75463	124735.4531	-1.0258	611.066	-0.82902	341.4119	-0.44528	328.1389	-0.029361	0.01173	0.1047	515.2617	-0.80539	557.7435	-0.91847	116421.4453	-0.50849
003	2019-06-17t0359	1560762086.49	adult	134.0207	88.0499	-117.9972	605.5686	-1.282	329.5518	-1.5837	321.583	-0.93421	0.011561	-0.051139	532.6951	-1.4157	575.4164	-1.3892	114024.9219	-1.549	486.9725	-1.5858	306.0606	-1.0877	296.8747	-0.57986	0.011561	-0.051814	422.5857	-1.5993	457.4432	-1.6196	105896.9844	-1.059
003	2019-06-17t0759	1560776485.94	adult	138.0205	92.0497	-113.9974	797.354	-0.80362	367.8148	-0.8741	337.064	-0.59131	0.011527	-0.081647	658.5686	-0.61116	749.6228	-0.75698	127631.7578	-0.82109	518.5027	-1.358	335.1122	-0.49738	330.4828	0.060475	0.011594	-0.019964	457.2376	-1.2426	492.5587	-1.3261	115613.7031	-0.48534
003	2019-06-17t1159	1560790888.46	adult	142.0212	96.0504	-109.9967	649.534	-1.1814	360.9201	-0.97999	333.218	-0.64076	0.011527	-0.081135	540.8791	-1.3538	613.795	-1.2547	125239.2656	-0.92832	495.3071	-1.4931	329.8689	-0.58123	325.1647	-0.031288	0.011561	-0.050321	425.8929	-1.504	465.2036	-1.5108	114134.625	-0.55088
003	2019-06-17t1559	1560805286.48	adult	146.0207	100.0499	-105.9972	652.3726	-1.1785	352.3197	-1.1234	336.8973	-0.54661	0.011594	-0.01869	517.6301	-1.4975	579.7408	-1.3826	121550.2969	-1.1109	481.4152	-1.5732	288.5055	-1.3856	280.6256	-0.87668	0.011594	-0.018491	395.0838	-1.7718	429.51	-1.7692	99534.3984	-1.375
003	2019-06-17t1959	1560819686.01	adult	150.0205	104.0497	-101.9974	716.5313	-1.0101	327.3099	-1.5726	281.4495	-1.6562	0.01173	0.10771	604.9913	-0.92268	661.3505	-1.0706	111612.6797	-1.631	788.2455	0.53679	315.6828	-0.83913	277.4038	-0.94576	0.011494	-0.11045	525.6423	-0.51255	651.4684	-0.014416	109857.6094	-0.77341
003	2019-06-17t2359	1560834086.19	adult	154.0206	108.0498	-97.9973	661.284	-1.1502	338.1715	-1.3611	318.2393	-0.90108	0.011494	-0.11126	575.5833	-1.099	616.2119	-1.2319	117683.6797	-1.2953	443.0159	-1.8094	269.3563	-1.7601	250.2603	-1.481	0.011494	-0.10956	398.0862	-1.7035	432.2342	-1.7145	93736	-1.7025
003	2019-06-18t0359	1560848486.5	adult	158.0207	112.0499	-93.9972	564.4177	-1.4007	309.1004	-1.8866	288.9092	-1.4898	0.01173	0.1077	464.6812	-1.8018	533.882	-1.5347	105403.25	-1.942	445.9912	-1.7708	319.9625	-0.72593	317.1971	-0.1761	0.011594	-0.015987	401.1057	-1.6476	422.9276	-1.7659	110387.0703	-0.71556
003	2019-06-18t0759	1560862886.22	adult	162.0206	116.0498	-89.9973	776.4127	-0.82097	337.0923	-1.3542	288.8214	-1.4838	0.011628	0.013107	617.092	-0.791	707.4563	-0.85199	115959.7344	-1.3611	442.9853	-1.7605	293.6869	-1.2311	285.0027	-0.80023	0.011628	0.015497	398.765	-1.6272	435.3459	-1.6272	101028.2891	-1.2383
003	2019-06-18t1159	1560877286.09	adult	166.0206	120.0498	-85.9973	552.8544	-1.4206	322.0012	-1.6176	301.9062	-1.2073	0.011561	-0.048946	490.6197	-1.5903	518.3655	-1.5728	111412.4219	-1.5897	361.1489	-2.3089	246.7882	-2.1515	240.8502	-1.6699	0.011494	-0.10864	319.366	-2.3503	347.2991	-2.2983	85882.2812	-2.0984
003	2019-06-18t1559	1560891686.29	adult	170.0206	124.0498	-81.9973	675.8146	-1.0775	303.6736	-1.945	252.4458	-2.2152	0.011561	-0.048824	570.5804	-1.0504	642.5929	-1.076	105071.0625	-1.9185	360.8123	-2.2754	246.3569	-2.125	239.4836	-1.6907	0.011561	-0.047128	333.7315	-2.155	352.911	-2.2075	85239.4844	-2.1016
003	2019-06-18t1959	1560906086.11	adult	174.0206	128.0498	-77.9973	488.8555	-1.5983	278.6573	-2.3945	261.0586	-2.0308	0.011494	-0.1104	424.3036	-1.9812	469.1949	-1.7549	96972.75	-2.3399	443.7728	-1.6149	289.2893	-1.2012	284.3795	-0.76235	0.011561	-0.047604	374.9527	-1.6815	432.9179	-1.4839	100094.1016	-1.1746
003	2019-06-18t2359	1560920486.09	adult	178.0206	132.0498	-73.9973	512.9765	-1.5328	322.2387	-1.5588	312.8897	-0.94319	0.011594	-0.017536	441.1472	-1.8489	476.449	-1.7213	111172.3516	-1.5484	333.6212	-2.371	193.5082	-3.1139	185.0456	-2.7797	0.011628	0.014098	262.4074	-2.7209	290.7644	-2.6052	66566.8281	-3.119
003	2019-06-19t0359	1560934886.52	adult	182.0207	136.0499	-69.9972	572.6211	-1.3595	318.6806	-1.5924	301.8243	-1.1483	0.011494	-0.11014	493.0002	-1.4832	540.6717	-1.4516	110900.8438	-1.53	355.6049	-2.1347	260.6359	-1.6756	260.1785	-1.2036	0.011628	0.013416	312.5846	-2.1373	336.7499	-2.1396	89658.7344	-1.6829
003	2019-06-19t0759	1560949286.33	adult	186.0206	140.0498	-65.9973	738.6253	-0.8605	323.5556	-1.4597	280.2699	-1.5649	0.011561	-0.048352	576.1238	-0.90615	632.3317	-1.0572	111950.2422	-1.4312	352.4757	-2.0741	264.9176	-1.5191	262.2784	-1.1235	0.011594	-0.018392	319.0836	-1.9768	341.5649	-2.0079	91396.5781	-1.5107
003	2019-06-19t1159	1560963686.25	adult	190.0206	144.0498	-61.9973	453.8855	-1.7006	309.8696	-1.6649	302.4923	-1.0653	0.011628	0.014098	401.5775	-2.0137	433.6596	-1.8632	106595.1562	-1.6699	371.8922	-1.834	273.0682	-1.276	269.5191	-0.92732	0.011594	-0.01869	321.9369	-1.8455	343.7612	-1.8899	94208.5156	-1.2673
003	2019-06-19t1559	1560978086.14	adult	194.0206	148.0498	-57.9973	488.205	-1.5859	327.1606	-1.2911	318.9449	-0.68191	0.011561	-0.048254	431.9013	-1.7738	461.3869	-1.7257	113197.5859	-1.2617	501.7245	-0.74954	271.46	-1.2298	269.0912	-0.88756	0.01173	0.1074	315.9405	-1.7989	333.0851	-1.8772	92567.8594	-1.2861
003	2019-06-19t1959	1560992486.05	adult	198.0205	152.0497	-53.9974	489.5818	-1.5673	317.5283	-1.4129	309.8049	-0.8279	0.01173	0.10896	403.7952	-1.9156	430.9552	-1.8316	108277.1406	-1.4686	341.1996	-1.8717	266.2677	-1.2558	266.1234	-0.8998	0.011461	-0.14218	307.1159	-1.7804	319.9062	-1.8858	92927.4141	-1.1834
003	2019-06-19t2359	1561006886.08	adult	202.0206	156.0498	-49.9973	595.8717	-1.2147	330.5321	-1.1097	302.5155	-0.9288	0.01173	0.10877	508.3178	-1.176	567.4514	-1.2164	112711.4375	-1.1685	355.3838	-1.6744	265.8382	-1.1861	261.9835	-0.93651	0.011561	-0.049791	320.8465	-1.5497	343.024	-1.5973	91980.0156	-1.1613
003	2019-06-20t0359	1561021286.91	adult	206.0208	160.05	-45.9971	503.1894	-1.4935	315.4278	-1.3266	299.881	-0.93235	0.011527	-0.079579	426.1094	-1.6736	475.5632	-1.5874	109453.4531	-1.2809	309.1866	-1.941	238.2359	-1.6827	237.3219	-1.4332	0.011799	0.17172	279.2016	-1.8694	298.1475	-1.8891	80761.9688	-1.7619
003	2019-06-20t0759	1561035686	adult	210.0205	164.0497	-41.9974	523.0047	-1.4119	322.4504	-1.1326	309.6145	-0.67422	0.011594	-0.017731	420.472	-1.6624	454.0847	-1.6555	111245.3828	-1.1208	331.604	-1.6804	240.9704	-1.5512	237.8611	-1.3749	0.011594	-0.018647	298.0866	-1.5863	310.8586	-1.6898	83134.7969	-1.5436
003	2019-06-20t1159	1561050087.28	adult	214.0209	168.0501	-37.997	479.1707	-1.5392	316.9803	-1.1577	303.4426	-0.73696	0.011594	-0.017762	413.7175	-1.6536	452.9398	-1.6273	109358.1875	-1.1458	337.4415	-1.5611	232.7594	-1.6615	230.8603	-1.4919	0.01173	0.10761	284.4376	-1.651	307.9931	-1.6422	79370.9609	-1.7122
003	2019-06-20t1559	1561064476.21	adult	218.0178	172.047	-34.0001	461.3736	-1.5823	323.8849	-0.95549	323.076	-0.25975	0.011594	-0.017804	406.8813	-1.647	443.1566	-1.6381	111740.2891	-0.9436	348.795	-1.3955	247.0123	-1.2889	244.8323	-1.1204	0.011561	-0.049903	295.9294	-1.4561	323.422	-1.4291	85466.25	-1.2649
003	2019-06-20t1959	1561078876.39	adult	222.0179	176.0471	-30	502.4851	-1.4168	325.993	-0.8429	317.4984	-0.31125	0.011594	-0.017871	430.1707	-1.4352	475.8059	-1.4508	112467.5938	-0.83105	342.5297	-1.3712	235.1626	-1.4833	233.8459	-1.3362	0.011594	-0.019118	285.7787	-1.4885	307.0283	-1.5049	81131.1094	-1.4751
003	2019-06-20t2359	1561093276.42	adult	226.0179	180.0471	-26	481.1	-1.4741	314.0171	-0.99092	307.1179	-0.464	0.011561	-0.049044	406.8472	-1.5425	430.4735	-1.6298	108649.9062	-0.96194	327.6964	-1.42	235.7892	-1.4035	233.8348	-1.2915	0.011594	-0.019442	281.0185	-1.4643	292.8983	-1.5642	81347.2578	-1.3948
003	2019-06-21t0359	1561107677.04	adult	230.018	184.0472	-21.9999	435.8639	-1.6262	308.3522	-1.0222	303.4991	-0.4749	0.011594	-0.018028	398.7463	-1.5459	421.5436	-1.6384	106381.5	-1.0098	298.7328	-1.5952	220.9827	-1.6785	220.0582	-1.5948	0.011628	0.011513	263.7829	-1.583	286.0447	-1.557	76018.0469	-1.685
003	2019-06-21t0759	1561122076.42	adult	234.0179	188.0471	-18	474.3588	-1.4607	316.9109	-0.7902	310.374	-0.26477	0.011561	-0.049193	396.3647	-1.509	444.196	-1.4916	109651.1562	-0.76124	325.9704	-1.2803	242.2174	-1.1144	242.1166	-0.98144	0.011561	-0.05116	289.593	-1.2058	317.4138	-1.1664	83807.2109	-1.0877
003	2019-06-21t1159	1561136474.87	adult	238.0174	192.0466	-14.0005	472.2136	-1.4498	299.1639	-1.0438	290.0139	-0.6267	0.011628	0.013119	390.184	-1.4982	430.8703	-1.5204	102912.375	-1.0471	304.5634	-1.3956	234.6568	-1.2224	234.7725	-1.1226	0.011527	-0.082377	277.0145	-1.2723	294.5918	-1.3175	81425.9219	-1.1792
003	2019-06-21t1559	1561150877.1	adult	242.0181	196.0473	-9.9998	431.535	-1.6009	286.7827	-1.1978	280.1023	-0.76863	0.011628	0.013086	366.0258	-1.6155	404.8337	-1.6157	98653.25	-1.2	309.4615	-1.2725	233.3097	-1.183	232.3389	-1.1379	0.011594	-0.020702	273.524	-1.2322	295.186	-1.23	80491.8516	-1.1723
003	2019-06-21t1959	1561165276.93	adult	246.018	200.0472	-5.9999	494.3916	-1.3144	300.8014	-0.86316	286.6189	-0.56372	0.011696	0.076178	406.9995	-1.2654	457.3375	-1.3041	102874.0625	-0.89904	320.9006	-1.0815	239.8052	-0.94303	238.8796	-0.89956	0.011527	-0.083081	286.074	-0.98453	298.3174	-1.1112	83212.3906	-0.89599
003	2019-06-21t2359	1561179676.58	adult	250.0179	204.0471	-2	424.8892	-1.6053	277.0687	-1.2271	273.7242	-0.76789	0.011561	-0.049273	350.9578	-1.6148	385.3155	-1.6447	95865.7656	-1.1987	330.99	-0.89459	241.2796	-0.82291	242.6641	-0.72771	0.011628	0.0097519	284.0207	-0.91722	300.8157	-0.99394	83000.1719	-0.8292
003	2019-06-22t0359	1561194076.47	dead	254.0179	208.0471	2
004	2019-06-11t1158	1560272444.33	egg	-1.9923	-51.9605	-262.0103
004	2019-06-11t1557	1560286788.59	larva	1.9923	-47.976	-258.0258
004	2019-06-11t1957	1560301188.54	larva	5.9922	-43.976	-254.0258
004	2019-06-11t2357	1560315589.22	larva	9.9924	-39.9758	-250.0256
004	2019-06-12t0357	1560329989.24	larva	13.9924	-35.9758	-246.0256
004	2019-06-12t0757	1560344389.76	larva	17.9926	-31.9757	-242.0254
004	2019-06-12t1157	1560358788.95	larva	21.9924	-27.9759	-238.0257
004	2019-06-12t1557	1560373189.17	larva	25.9924	-23.9759	-234.0256
004	2019-06-12t1957	1560387589.15	larva	29.9924	-19.9759	-230.0256
004	2019-06-13t0920	1560435758.86	larva	43.3729	-6.5954	-216.6451
004	2019-06-13t0956	1560437919.21	larva	43.973	-5.9953	-216.045	925.7889	-0.56783	485.0098	0.079856	464.6841	0.56927	0.011527	-0.085296	830.1154	-0.22537	886.892	-0.49866	168298.4062	0.12699	848.0507	-0.75653	510.9915	0.45753	501.425	1.2167	0.011561	-0.049671	761.4265	-0.60925	805.6818	-0.74009	176803.0625	0.48287
004	2019-06-13t1356	1560452303.69	larva	47.9687	-1.9996	-212.0494	854.3159	-0.722	489.3098	0.12662	482.7019	0.80505	0.011561	-0.054615	705.6003	-0.79016	771.4919	-0.82632	169301.1719	0.15704	651.9105	-1.3316	403.6304	-0.67816	406.9913	0.14431	0.01173	0.10671	586.5592	-1.3566	622.3324	-1.3707	137637.9688	-0.72211
004	2019-06-13t1756	1560466700.79	adult	51.9679	1.9996	-208.0502	1045.978	-0.28744	476.2354	-0.043645	417.5053	-0.1191	0.011461	-0.14702	887.599	0.079733	987.8033	-0.18084	166206.1562	0.039592	1163.6578	0.27978	501.6376	0.45644	434.5173	0.49881	0.011696	0.074031	951.3889	0.33271	1090.1478	0.35941	171560.0625	0.41711
004	2019-06-13t2156	1560481099.7	adult	55.9676	5.9993	-204.0505	1850.5939	1.5637	560.6675	1.0438	447.7018	0.2943	0.011628	0.007301	1235.8246	1.7685	1628.4835	1.7675	192869.6094	1.0357	958.4595	-0.32657	454.2371	-0.047334	414.4106	0.28101	0.011494	-0.11384	825.8343	-0.19687	886.6212	-0.35116	158074.5	0.0098015
004	2019-06-14t0156	1560495502.82	adult	59.9684	10.0002	-200.0496	758.4174	-0.93923	439.2835	-0.53522	438.866	0.15641	0.011561	-0.055269	635.8361	-1.0982	670.9142	-1.1249	151992.1094	-0.50484	678.2555	-1.2247	384.9435	-0.85785	384.2844	-0.074899	0.011696	0.072559	616.548	-1.1855	660.9753	-1.1989	131650.6562	-0.88958
004	2019-06-14t0556	1560509903.05	adult	63.9685	14.0002	-196.0495	786.1737	-0.87553	449.9578	-0.40211	443.9753	0.22105	0.011834	0.19834	678.6677	-0.88124	742.5084	-0.90334	152085.7344	-0.50963	930.9447	-0.33993	533.2821	1.0511	518.0579	1.6967	0.011527	-0.084406	853.242	0.057038	901.4635	-0.20304	185048.8906	1.104
004	2019-06-14t0956	1560524306.75	adult	67.9695	18.0013	-192.0485	1175.7853	0.056771	508.3033	0.3808	431.5064	0.025737	0.011662	0.038088	1009.0601	0.77654	1115.0367	0.28299	174348.0156	0.35483	1019.1495	0.019741	466.2603	0.24968	431.9891	0.60857	0.011561	-0.054041	839.5114	0.05252	972.5342	0.15109	161326.0625	0.28041
004	2019-06-14t1356	1560538717.12	adult	71.9724	22.0041	-188.0456	777.3292	-0.89837	450.3385	-0.40826	441.0208	0.15991	0.01173	0.10132	676.5433	-0.87221	724.2199	-0.95857	153565.4375	-0.46513	1008.1106	0.037743	428.5717	-0.21454	369.1002	-0.22106	0.01173	0.10269	788.5043	-0.16419	937.6778	0.066095	146142.9531	-0.27142
004	2019-06-14t1756	1560553106.41	adult	75.9694	26.0012	-184.0486	1167.9061	0.066548	555.4453	1.0568	477.7412	0.72254	0.011594	-0.025018	998.7379	0.79407	1094.7936	0.26565	191628.6406	1.0704	685.5614	-1.1624	340.4582	-1.4626	312.2982	-1.0125	0.011765	0.13411	565.9334	-1.4369	632.7611	-1.2828	115755.7969	-1.523
004	2019-06-14t1959	1560560488.29	adult	78.02	28.0517	-181.9981	1805.7349	1.6625	664.9985	2.6114	563.3743	2.0618	0.011561	-0.056161	1284.1677	2.2901	1609.4053	1.9919	230089.5	2.6503	985.2526	0.053149	414.0189	-0.35768	390.3275	0.11984	0.011594	-0.024431	754.056	-0.26244	898.2021	-0.0044103	142836.5312	-0.34369
004	2019-06-14t2359	1560574890.61	adult	82.0206	32.0523	-177.9974	1239.2734	0.2698	561.3954	1.2008	504.8268	1.1885	0.01173	0.10109	1020.962	0.97351	1116.0574	0.378	191435.8438	1.1214	805.3317	-0.61048	442.8515	0.17058	437.032	0.86837	0.011527	-0.087364	657.219	-0.79571	730.6838	-0.74435	153669.4844	0.22659
004	2019-06-15t0359	1560589290.32	adult	86.0205	36.0522	-173.9975	861.0951	-0.67354	362.1166	-1.6006	328.325	-1.5493	0.011494	-0.11781	646.705	-0.96349	771.7958	-0.77253	126016.5938	-1.5373	1173.5739	1.1037	465.865	0.66417	415.5993	0.63057	0.011461	-0.14892	841.6583	0.57725	1019.276	0.86449	162586.875	0.76775
004	2019-06-15t0759	1560603690.24	adult	90.0205	40.0522	-169.9975	1294.389	0.41202	478.3724	0.15411	417.2879	-0.04792	0.011696	0.069169	902.7026	0.43577	1118.5965	0.41695	163603.375	0.10788	1015.6819	0.52971	427.4082	0.16105	384.7181	0.2389	0.011662	0.037215	725.9209	-0.08836	879.2941	0.25356	146601.0156	0.13567
004	2019-06-15t1159	1560618090.78	adult	94.0206	44.0524	-165.9974	1640.9756	1.2647	544.4736	1.2155	456.4617	0.68243	0.011594	-0.025202	1070.2559	1.3888	1413.4348	1.4295	187843.4062	1.2273	909.5955	0.14542	409.6254	-0.016457	349.7811	-0.23047	0.01173	0.10113	751.0473	0.23202	875.8078	0.36354	139682.2656	-0.081387
004	2019-06-15t1559	1560632490.43	adult	98.0205	48.0523	-161.9975	842.2624	-0.7076	468.5101	0.16329	436.3401	0.4447	0.011594	-0.025145	740.3594	-0.37229	776.9266	-0.72634	161635.9844	0.17777	512.8858	-1.7417	282.5696	-2.0865	257.3151	-1.648	0.011594	-0.024467	450.7108	-1.9297	490.8693	-1.7995	97486.5312	-2.0716
004	2019-06-15t1959	1560646890.97	adult	102.0207	52.0524	-157.9973	976.9297	-0.37591	467.9355	0.23717	427.6847	0.39578	0.011561	-0.056028	827.0068	0.14643	937.7034	-0.16852	161905.6875	0.27207	950.9296	0.58419	469.4398	1.2659	449.7075	1.5736	0.011527	-0.085915	733.6307	0.37824	831.4662	0.35466	162895.625	1.3286
004	2019-06-15t2359	1560661290.85	adult	106.0207	56.0524	-153.9974	959.6948	-0.41703	434.332	-0.20455	395.9088	-0.058513	0.011594	-0.02449	708.9519	-0.48631	874.9868	-0.37395	149844.5312	-0.18902	892.7894	0.39051	430.0649	0.69441	413.9005	1.0753	0.011561	-0.054558	683.9312	0.10957	794.5297	0.24179	148802.4688	0.73128
004	2019-06-16t0359	1560675691.1	adult	110.0207	60.0525	-149.9973	999.4619	-0.31794	509.8823	1.0842	481.0412	1.5512	0.011594	-0.023753	865.0965	0.44979	940.979	-0.1361	175909.3906	1.0943	896.9883	0.52674	462.4622	1.391	445.5077	1.6968	0.011561	-0.054304	743.9761	0.73623	826.3827	0.5699	160011.9375	1.4302
004	2019-06-16t0759	1560690090.94	adult	114.0207	64.0524	-145.9973	908.3824	-0.54047	402.3701	-0.57202	341.0632	-0.8713	0.011527	-0.084833	708.4354	-0.43278	821.459	-0.54288	139622.4062	-0.51748	694.4419	-0.55423	283.5737	-1.7689	255.1197	-1.4851	0.011494	-0.11587	488.5779	-1.3318	599.3083	-0.87567	98683.6484	-1.7106
004	2019-06-16t1159	1560704490.57	adult	118.0206	68.0523	-141.9974	924.981	-0.49683	413.1636	-0.32153	362.5118	-0.39559	0.011527	-0.083883	725.3794	-0.30251	831.3824	-0.49927	143367.7656	-0.26659	600.9459	-1.0502	329.3452	-0.85679	308.768	-0.50995	0.011561	-0.054157	460.106	-1.5055	553.1643	-1.1308	113953.4219	-0.82548
004	2019-06-16t1559	1560718890.44	adult	122.0206	72.0523	-137.9975	715.1316	-1.0125	333.1243	-1.6183	305.3005	-1.4015	0.01173	0.10509	560.3052	-1.2764	653.0828	-1.1193	113595.3906	-1.6634	782.141	0.12478	421.0293	0.93901	387.1604	0.9314	0.011561	-0.053833	687.3642	0.59421	749.0651	0.34339	145676.1406	0.97781
004	2019-06-16t1959	1560733290.47	adult	126.0206	76.0523	-133.9975	966.2167	-0.38739	397.228	-0.4632	341.4202	-0.64662	0.011527	-0.08258	690.8938	-0.45775	836.3946	-0.46257	137838.125	-0.40838	782.9614	0.20006	408.7128	0.78387	378.6174	0.84226	0.011662	0.040523	654.8135	0.38918	718.8229	0.20227	140188.5	0.7541
004	2019-06-16t2359	1560747690.74	adult	130.0206	80.0524	-129.9974	1164.1382	0.10714	458.0226	0.66014	419.5529	0.94382	0.011561	-0.051406	817.4987	0.35124	950.9952	-0.044763	158475.8125	0.69379	820.0468	0.49756	471.0151	2.0452	448.8679	2.1823	0.011594	-0.021482	700.013	0.87369	792.8256	0.81528	162500.2188	2.0624
004	2019-06-17t0359	1560762091.11	adult	134.0207	84.0525	-125.9973	573.3829	-1.3623	368.5748	-0.88583	352.1068	-0.32947	0.011527	-0.082051	508.8464	-1.5658	542.1905	-1.5091	127895.4688	-0.83215	656.4146	-0.49674	362.8776	0.011218	340.6426	0.23135	0.011561	-0.051814	555.4983	-0.38337	594.7226	-0.5969	125555.6562	0.044879
004	2019-06-17t0759	1560776490.58	adult	138.0206	88.0523	-121.9974	749.7028	-0.92377	362.6198	-0.96803	319.5519	-0.94114	0.011561	-0.050734	637.2342	-0.74675	710.3152	-0.90046	125466.4297	-0.93435	819.2386	0.60087	433.4041	1.4144	409.1346	1.5318	0.01173	0.10623	676.2623	0.77491	727.746	0.44483	147790.7812	1.3314
004	2019-06-17t1159	1560790893.17	adult	142.0213	92.053	-117.9967	1179.9343	0.17351	495.3571	1.4727	444.3381	1.5942	0.011628	0.012145	853.0106	0.64613	1105.1765	0.5621	170402.8594	1.4581	611.7159	-0.7232	365.4952	0.11658	337.8956	0.20896	0.011594	-0.019229	550.1512	-0.34902	590.2033	-0.55766	126095.8359	0.12907
004	2019-06-17t1559	1560805291.08	adult	146.0207	96.0525	-113.9973	483.6296	-1.616	342.6706	-1.3006	341.714	-0.44925	0.01173	0.10751	433.9142	-2.0374	470.4619	-1.7919	116850.6719	-1.3611	599.8051	-0.77718	301.2187	-1.1343	271.2787	-1.0547	0.011662	0.04424	494.1349	-0.84091	562.5748	-0.7403	103318.0156	-1.1581
004	2019-06-17t1959	1560819690.67	adult	150.0206	100.0523	-109.9974	653.5716	-1.1756	401.5871	-0.20287	397.4542	0.69502	0.011765	0.13972	584.2572	-1.057	634.0621	-1.1739	136539.625	-0.29782	622.2834	-0.59726	381.4935	0.47353	379.6697	1.022	0.01173	0.1085	545.9548	-0.31949	572.5121	-0.63332	130089.2812	0.39697
004	2019-06-17t2359	1560834090.89	adult	154.0207	104.0524	-105.9974	731.2082	-0.96448	373.6452	-0.70596	333.8561	-0.58417	0.011594	-0.018514	596.3579	-0.96415	700.7437	-0.90936	128907.6094	-0.69397	619.9935	-0.5815	346.7238	-0.20368	318.0806	-0.16249	0.011696	0.077567	561.8085	-0.13054	588.3843	-0.47439	118579.5547	-0.25352
004	2019-06-18t0359	1560848491.18	adult	158.0208	108.0525	-101.9973	793.36	-0.788	409.0145	-0.040961	350.2198	-0.24423	0.011628	0.012772	709.3975	-0.21306	750.9772	-0.70177	140700.9844	-0.050288	813.379	0.81536	436.7643	1.6404	436.8261	2.1738	0.01173	0.11023	658.6164	0.8507	704.3457	0.49667	148936.6406	1.5481
004	2019-06-18t0759	1560862890.85	adult	162.0207	112.0524	-97.9974	851.4106	-0.61832	415.7802	0.10065	349.2094	-0.2533	0.011834	0.20464	765.7863	0.17466	836.3464	-0.35389	140533.7188	-0.042968	528.2996	-1.1523	303.6552	-1.0282	285.6365	-0.78765	0.011594	-0.015782	425.0369	-1.3706	490.1195	-1.1824	104761.0547	-1.0181
004	2019-06-18t1159	1560877290.77	adult	166.0206	116.0524	-93.9974	759.0018	-0.85689	347.654	-1.1425	317.4947	-0.8884	0.011594	-0.017852	580.1708	-1.0086	636.9042	-1.1106	119940.6172	-1.1313	696.9945	0.11387	332.6255	-0.39997	324.3385	0.0020377	0.011527	-0.077904	539.986	-0.1856	589.9639	-0.31015	115421.0625	-0.35053
004	2019-06-18t1559	1560891690.96	adult	170.0207	120.0524	-89.9973	894.5591	-0.47137	389.5913	-0.34957	352.0886	-0.16871	0.011594	-0.01773	690.5498	-0.27043	852.3444	-0.24998	134409	-0.3378	538.5598	-0.97702	338.8293	-0.23368	328.0102	0.0983	0.011628	0.015247	467.3635	-0.8376	519.2578	-0.83162	116557.2734	-0.2436
004	2019-06-18t1959	1560906090.79	adult	174.0206	124.0524	-85.9974	1237.882	0.51058	452.7476	0.84655	409.4467	1.0309	0.011527	-0.079661	849.8825	0.79047	982.7215	0.29158	157103.4062	0.90852	562.1246	-0.74043	350.6788	0.05669	345.3679	0.48142	0.011594	-0.016507	490.7132	-0.53621	538.3171	-0.60486	120984.1953	0.06738
004	2019-06-18t2359	1560920490.72	adult	178.0206	128.0524	-81.9974	1186.8248	0.39826	456.4246	0.94322	432.7291	1.5396	0.011527	-0.079547	749.1779	0.16174	938.2359	0.14271	158379.3438	1.0056	641.0181	-0.07713	373.125	0.57328	352.1968	0.66123	0.011561	-0.048274	565.651	0.28738	602.0388	0.0090446	129101.2344	0.6074
004	2019-06-19t0359	1560934891.19	adult	182.0208	132.0525	-77.9973	810.0715	-0.66667	417.2037	0.24446	362.9055	0.1206	0.011561	-0.048483	698.0101	-0.1421	757.7657	-0.56399	144352.4688	0.27899	702.6073	0.47483	321.9484	-0.41467	270.5493	-0.98796	0.011594	-0.017859	557.4943	0.29595	637.7316	0.40087	111072.2031	-0.40402
004	2019-06-19t0759	1560949290.98	adult	186.0207	136.0524	-73.9973	808.9208	-0.65182	401.6374	-0.0070033	370.759	0.31677	0.011765	0.14096	688.5114	-0.16956	777.6815	-0.45582	136556.7031	-0.10379	637.7379	0.082294	393.423	1.127	373.3196	1.2102	0.011561	-0.049486	560.0852	0.41706	619.1473	0.34146	136124.375	1.1648
004	2019-06-19t1159	1560963691.08	adult	190.0207	140.0525	-69.9973	870.334	-0.44429	410.8456	0.20801	377.911	0.50318	0.011628	0.014098	654.5955	-0.35286	812.6101	-0.27896	141330.8906	0.19721	696.8067	0.62996	395.4528	1.2452	386.4461	1.5571	0.011765	0.13952	577.8291	0.69254	675.9256	0.92425	134453.9375	1.1418
004	2019-06-19t1559	1560978090.85	adult	194.0207	144.0524	-65.9974	729.959	-0.84519	366.9387	-0.55574	325.7928	-0.5395	0.011594	-0.017158	573.9514	-0.83993	637.9432	-0.98032	126593.8359	-0.5443	633.3698	0.25104	354.6154	0.48394	337.2703	0.57729	0.011527	-0.080808	517.716	0.19944	584.7098	0.25583	123051.5547	0.53944
004	2019-06-19t1959	1560992490.73	adult	198.0206	148.0524	-61.9974	607.4241	-1.2005	389.4372	-0.086974	371.5632	0.45659	0.011594	-0.017249	550.7197	-0.9475	587.002	-1.1658	134355.8281	-0.075873	519.8297	-0.51035	355.9708	0.59447	352.8411	0.98419	0.011561	-0.049966	469.2937	-0.17474	500.0692	-0.35631	123165.9062	0.62903
004	2019-06-19t2359	1561006890.75	adult	202.0206	152.0524	-57.9974	845.3878	-0.42026	359.7603	-0.57077	317.7109	-0.61224	0.011561	-0.048532	667.6371	-0.11987	797.579	-0.21926	124477.0625	-0.5401	429.6163	-1.104	312.4694	-0.21808	312.9372	0.18535	0.01173	0.1075	390.509	-0.85445	414.6353	-0.98396	106552.0703	-0.28244
004	2019-06-20t0359	1561021291.57	adult	206.0209	156.0526	-53.9972	935.4758	-0.088066	418.1837	0.5686	379.1639	0.72196	0.011594	-0.017568	704.4545	0.18074	825.6784	-0.048097	144273.3594	0.57923	496.7974	-0.48709	337.1993	0.38282	336.1951	0.77289	0.011527	-0.080703	427.896	-0.37582	448.3195	-0.59236	117008.1562	0.43613
004	2019-06-20t0759	1561035690.65	adult	210.0206	160.0523	-49.9974
004	2019-06-20t1159	1561050092.11	adult	214.021	164.0527	-45.997	671.6011	-0.88187	345.1699	-0.63703	319.2991	-0.40508	0.011527	-0.079772	547.8536	-0.74795	635.2541	-0.79863	119773.9531	-0.58861	441.2242	-0.73184	291.7883	-0.39794	285.1762	-0.23621	0.011628	0.012683	385.4088	-0.60482	416.8937	-0.67055	100375.1875	-0.40565
004	2019-06-20t1559	1561064480.95	adult	218.0179	168.0496	-42.0001	1008.6216	0.33467	414.3754	0.7163	370.1343	0.7262	0.01173	0.1084	745.3129	0.65463	873.9388	0.35128	141302.0156	0.6376	405.7537	-0.93117	294.1986	-0.2601	291.8178	-0.010342	0.011662	0.04392	359.0663	-0.78708	385.4578	-0.86318	100910.1094	-0.28643
004	2019-06-20t1959	1561078881.11	adult	222.018	172.0497	-38.0001	574.2772	-1.1588	332.4799	-0.72305	316.0823	-0.34094	0.011594	-0.017871	470.6843	-1.1576	495.6164	-1.3579	114705.5625	-0.71137	368.0672	-1.1587	270.3084	-0.70231	270.1619	-0.45851	0.011594	-0.019118	313.6068	-1.1867	332.1784	-1.2701	93256.4062	-0.69224
004	2019-06-20t2359	1561093281.18	adult	226.018	176.0497	-34.0001	475.7773	-1.4938	269.3949	-1.8154	261.274	-1.4261	0.01173	0.10825	378.6743	-1.737	447.1964	-1.55	91863.6719	-1.8594	326.701	-1.4285	259.1807	-0.87337	258.5236	-0.68047	0.011527	-0.081447	306.6244	-1.1798	321.1568	-1.294	89935.7031	-0.82929
004	2019-06-21t0359	1561107681.76	adult	230.0181	180.0499	-29.9999	611.0314	-0.96049	359.8739	-0.070186	334.6258	0.17889	0.011594	-0.018028	529.4479	-0.63626	577.4863	-0.88189	124156.5	-0.05959	317.6196	-1.4311	249.7565	-1.0127	248.5192	-0.8725	0.011594	-0.01976	295.2362	-1.2243	310.8069	-1.3141	86166	-1.0028
004	2019-06-21t0759	1561122081.14	adult	234.018	184.0497	-26.0001	749.4938	-0.38256	343.7501	-0.29416	302.3925	-0.43257	0.011628	0.013176	583.3215	-0.19697	678.318	-0.33548	118250.0391	-0.30156	336.9171	-1.1829	263.4909	-0.61114	264.6393	-0.39442	0.011594	-0.020069	305.6313	-1.0177	320.0623	-1.1397	90904.3594	-0.59997
004	2019-06-21t1159	1561136479.6	adult	238.0175	188.0493	-22.0005	709.1008	-0.49085	376.2078	0.38066	343.4839	0.4986	0.011628	0.013119	603.5008	0.011973	672.17	-0.30657	129415.4922	0.36988	348.8087	-0.99156	244.5096	-0.98374	244.7052	-0.85628	0.011494	-0.11311	294.4248	-1.0618	312.2977	-1.1338	85089.3438	-0.92144
004	2019-06-21t1559	1561150881.86	adult	242.0182	192.0499	-17.9999	803.47	-0.04199	377.73	0.48455	320.7951	0.088835	0.011799	0.17223	663.7632	0.51137	774.3145	0.27911	128050.4766	0.37219	309.2923	-1.2741	234.9327	-1.1426	234.7614	-1.0709	0.011494	-0.11344	275.2901	-1.2101	284.0363	-1.3495	81756.5938	-1.0811
004	2019-06-21t1959	1561165281.69	adult	246.0181	196.0498	-13.9999	879.4743	0.36037	340.3471	-0.1311	291.4768	-0.4612	0.011594	-0.018196	607.012	0.17641	694.9717	-0.061069	117419.7578	-0.12077	317.6562	-1.1129	245.4169	-0.79982	245.855	-0.70043	0.011561	-0.05217	290.644	-0.92534	305.1854	-1.035	84914.2656	-0.76983
004	2019-06-21t2359	1561179681.39	adult	250.018	200.0498	-10	968.3287	0.85299	373.4245	0.55808	332.7231	0.47921	0.011561	-0.049273	655.2095	0.59868	895.113	1.0767	129204.8906	0.58614	308.3584	-1.1203	235.8715	-0.96495	236.1249	-0.92098	0.011628	0.0097519	278.6323	-0.98977	297.9417	-1.027	81139.7969	-0.97114
004	2019-06-22t0359	1561194081.24	adult	254.018	204.0497	-6
004	2019-06-22t0759	1561208481.3	adult	258.018	208.0497	-2
004	2019-06-22t1159	1561222881.45	dead	262.0181	212.0498	2
005	2019-06-11t1158	1560272448.79	egg	-1.9923	-55.96	-238.0101
005	2019-06-11t1557	1560286793.08	larva	1.9923	-51.9755	-234.0256
005	2019-06-11t1957	1560301193.06	larva	5.9923	-47.9755	-230.0256
005	2019-06-11t2357	1560315593.67	larva	9.9924	-43.9753	-226.0254
005	2019-06-12t0357	1560329993.68	larva	13.9924	-39.9753	-222.0254
005	2019-06-12t0757	1560344394.17	larva	17.9926	-35.9752	-218.0253
005	2019-06-12t1157	1560358793.43	larva	21.9924	-31.9754	-214.0255
005	2019-06-12t1557	1560373193.64	larva	25.9924	-27.9753	-210.0254
005	2019-06-12t1957	1560387593.66	larva	29.9924	-23.9753	-206.0254
005	2019-06-13t0920	1560435763.31	larva	43.3729	-10.5949	-192.645
005	2019-06-13t0956	1560437923.74	larva	43.973	-9.9947	-192.0448	636.4247	-1.2009	386.8395	-1.1353	384.4957	-0.52616	0.011561	-0.054388	584.752	-1.3561	614.6662	-1.2796	133846.4688	-1.1093	805.2324	-0.88322	360.6383	-1.1493	302.8973	-1.0757	0.011696	0.075794	688.2675	-0.92418	761.2472	-0.89413	123338.2969	-1.1766
005	2019-06-13t1356	1560452308.23	larva	47.9687	-5.999	-188.0491	1592.1179	0.91763	514.8042	0.44675	444.3147	0.27288	0.011461	-0.1468	1095.6138	1.0298	1352.9893	0.87053	179666.6719	0.53433	1124.2064	0.10612	470.2673	0.05779	395.5899	0.0094885	0.011594	-0.019481	932.1025	0.18162	1044.683	0.13765	162242.2188	0.067054
005	2019-06-13t1756	1560466705.33	larva	51.9679	-1.9998	-184.05	1947.741	1.7473	610.6329	1.6686	537.8226	1.5739	0.011594	-0.023747	1187.3781	1.4966	1630.1113	1.7254	210668.3438	1.6813	828.6608	-0.77097	421.4409	-0.46001	389.6112	-0.045308	0.011594	-0.020333	714.3606	-0.76033	768.5837	-0.82549	145397.1094	-0.45112
005	2019-06-13t2156	1560481104.24	adult	55.9676	1.9998	-180.0503	1968.3141	1.8334	542.429	0.808	464.381	0.53255	0.011561	-0.055051	1088.7795	1.0645	1737.9237	2.0978	187680.4375	0.84133	1053.9358	-0.017492	471.316	0.15493	414.7417	0.28512	0.011905	0.26703	878.7865	0.056578	1010.4257	0.12035	158362.1875	0.019695
005	2019-06-14t0156	1560495507.26	adult	59.9684	6.0007	-176.0494	1462.9072	0.69828	597.8516	1.5453	505.2271	1.1189	0.011628	0.0070827	1154.9167	1.4205	1390.8462	1.0856	205660.9688	1.5355	826.1613	-0.72965	325.7065	-1.5863	262.0182	-1.6337	0.01173	0.10438	688.6372	-0.82654	773.6575	-0.7545	111065.9219	-1.6245
005	2019-06-14t0556	1560509907.55	adult	63.9685	10.0008	-172.0493	759.5985	-0.93822	518.5396	0.51137	507.4686	1.1564	0.011527	-0.086394	689.1708	-0.82957	739.9639	-0.91129	179933.2188	0.56493	702.4164	-1.1326	392.5576	-0.74991	384.7063	-0.049475	0.011628	0.0088597	612.3477	-1.1946	649.6876	-1.2339	135039.8125	-0.75409
005	2019-06-14t0956	1560524311.3	adult	67.9695	14.0018	-168.0483	1462.1451	0.7426	534.0463	0.729	455.3873	0.38319	0.011594	-0.024625	1055.8525	1.01	1323.011	0.94429	184245.9531	0.74262	1252.2355	0.85972	454.0831	0.087009	362.0927	-0.33247	0.011662	0.039764	925.5847	0.52079	1126.183	0.80596	155750.5	0.064203
005	2019-06-14t1356	1560538721.73	adult	71.9724	18.0047	-164.0454	2240.335	2.6599	486.6372	0.090451	392.8422	-0.57298	0.011494	-0.11756	996.3136	0.74618	1925.0779	2.9294	169349.75	0.1629	816.2888	-0.68268	403.3987	-0.56669	350.3116	-0.48145	0.01173	0.10269	699.4722	-0.67344	780.104	-0.63532	137558.9375	-0.61995
005	2019-06-14t1756	1560553110.98	adult	75.9695	22.0017	-160.0484	1145.9641	0.012347	456.3859	-0.32561	394.569	-0.5629	0.011594	-0.025018	802.7974	-0.21204	957.0816	-0.18846	157453.125	-0.31051	1158.3029	0.69459	416.5815	-0.34412	347.4715	-0.5101	0.011494	-0.11678	802.766	-0.0064098	959.6403	0.24228	144970.3438	-0.27737
005	2019-06-14t1959	1560560492.89	adult	78.02	24.0523	-157.9979	1427.3154	0.72058	483.5841	0.060108	362.9552	-1.0595	0.011594	-0.025077	1192.3047	1.815	1338.972	1.0918	166836.5156	0.0749	1030.4111	0.23494	485.9192	0.72621	461.8957	1.1585	0.011527	-0.086422	810.8956	0.091129	937.9404	0.18578	168613.9688	0.78381
005	2019-06-14t2359	1560574895.15	adult	82.0206	28.0529	-153.9972	1769.6606	1.604	631.5294	2.201	521.5108	1.4518	0.011628	0.0061966	1265.9111	2.2577	1540.4595	1.8122	217246.1094	2.1869	622.2856	-1.3857	369.7805	-0.98163	353.384	-0.38284	0.011527	-0.087364	539.8893	-1.5682	585.6844	-1.4749	128313.8281	-0.9331
005	2019-06-15t0359	1560589294.9	adult	86.0205	32.0528	-149.9973	1361.1705	0.58073	455.6005	-0.24799	394.1422	-0.4961	0.011561	-0.05618	778.5443	-0.26414	956.0394	-0.14732	157637.7656	-0.21349	604.7819	-1.4201	369.9368	-0.89146	358.6569	-0.24064	0.011905	0.26242	521.6311	-1.6254	569.2656	-1.5087	124298.7578	-1.0326
005	2019-06-15t0759	1560603694.8	adult	90.0205	36.0528	-145.9973	1669.7711	1.347	614.3533	2.1497	511.3802	1.4803	0.011527	-0.087162	1239.0349	2.2403	1445.8932	1.5286	213180.6094	2.2122	1038.8423	0.63709	520.1262	1.7005	485.833	1.8186	0.011594	-0.025496	869.0234	0.9364	963.2716	0.71587	179443.5312	1.7165
005	2019-06-15t1159	1560618095.35	adult	94.0207	40.0529	-141.9972	1511.7627	0.94528	485.8017	0.34196	414.0759	-0.016708	0.011527	-0.08719	920.3896	0.57441	1157.0965	0.55821	168573.1875	0.3979	543.6727	-1.6233	304.0053	-1.8054	295.7593	-1.0905	0.01173	0.10113	449.4851	-2.0057	509.5265	-1.7363	103665.8203	-1.8497
005	2019-06-15t1559	1560632494.96	adult	98.0206	44.0528	-137.9973	644.3614	-1.1941	372.1524	-1.294	353.2106	-0.94988	0.011628	0.0061198	544.9586	-1.4501	619.5227	-1.2627	128020.4297	-1.2913	751.5052	-0.5405	423.1451	0.33546	407.0996	0.77801	0.011696	0.069879	581.6287	-0.92557	664.9752	-0.76153	144715.6406	0.28729
005	2019-06-15t1959	1560646895.56	adult	102.0207	48.053	-133.9971	945.5927	-0.45276	459.4719	0.10691	428.4152	0.40827	0.011527	-0.086933	720.8274	-0.44921	826.8359	-0.54804	159436.75	0.16231	755.7556	-0.43852	427.459	0.53137	427.2934	1.2047	0.011561	-0.055008	639.429	-0.36731	727.4792	-0.28938	147900.7969	0.56798
005	2019-06-15t2359	1560661295.42	adult	106.0207	52.053	-129.9972	633.8331	-1.2166	366.479	-1.2696	346.7435	-0.91625	0.011594	-0.02449	538.0337	-1.4624	597.6618	-1.3292	126435.25	-1.2501	763.0071	-0.31779	396.7786	0.10311	380.1999	0.51242	0.011594	-0.023472	582.2046	-0.72033	687.5874	-0.4462	136888.6094	0.11766
005	2019-06-16t0359	1560675695.75	adult	110.0208	56.053	-125.9971	1170.8223	0.10353	515.1779	1.1691	468.4409	1.3265	0.01173	0.10241	888.7695	0.5874	1079.3937	0.34405	175675.6562	1.0835	934.1382	0.73776	420.6485	0.63685	400.2021	0.92933	0.011594	-0.023217	647.7376	-0.071786	835.5652	0.63118	145123.7344	0.65152
005	2019-06-16t0759	1560690095.6	adult	114.0207	60.053	-121.9971	975.9104	-0.37389	415.4565	-0.35739	373.8161	-0.27401	0.011527	-0.084833	734.7993	-0.27692	893.9987	-0.2895	144163.3906	-0.30251	961.164	1.0159	375.4136	-0.086708	329.989	-0.19772	0.011494	-0.11587	630.7204	-0.10744	771.8423	0.31361	130643.9297	-0.012525
005	2019-06-16t1159	1560704495.17	adult	118.0206	64.0529	-117.9972	1386.6896	0.64502	566.3491	2.246	489.8675	1.9783	0.011765	0.1363	998.1006	1.3342	1322.0123	1.2253	192558.6719	2.1123	831.3759	0.34432	415.9444	0.75347	392.4006	0.95169	0.011561	-0.054157	677.0525	0.40189	744.1508	0.21915	143916.7656	0.79125
005	2019-06-16t1559	1560718895.07	adult	122.0206	68.0529	-113.9972	1085.0691	-0.097022	540.1965	1.9202	479.3557	1.9083	0.011561	-0.052185	911.0455	0.85557	1039.3864	0.24495	186908	1.951	494.987	-1.6485	279.5843	-1.7268	258.0289	-1.3637	0.011461	-0.14603	405.8917	-1.9182	446.9961	-1.8311	97574.9062	-1.6537
005	2019-06-16t1959	1560733295.08	adult	126.0206	72.0529	-109.9972	1187.0889	0.15941	504.0143	1.3932	442.8664	1.3156	0.011628	0.010693	926.537	0.99151	1081.8228	0.40842	173380.9375	1.3745	681.3707	-0.43657	383.3665	0.30096	359.7569	0.50165	0.011594	-0.022198	561.6633	-0.45083	668.5621	-0.16435	132261.4531	0.3156
005	2019-06-16t2359	1560747695.38	adult	130.0207	76.0529	-105.9972	942.7497	-0.4424	492.0198	1.2603	440.1598	1.3479	0.011527	-0.082318	829.5075	0.42598	901.135	-0.22298	170730.875	1.3184	710.7042	-0.19653	333.6264	-0.59488	313.6596	-0.29461	0.011594	-0.021482	526.4335	-0.70386	651.6753	-0.22572	115101.125	-0.58216
005	2019-06-17t0359	1560762095.71	adult	134.0208	80.053	-101.9971	1174.5023	0.13871	353.3793	-1.1576	258.9268	-2.1756	0.01173	0.10614	784.1307	0.16692	1080.6755	0.43414	120502.3438	-1.2142	709.3117	-0.15674	345.5777	-0.32339	313.2619	-0.27614	0.01173	0.10546	554.495	-0.39255	636.6532	-0.28452	117841.9844	-0.38827
005	2019-06-17t0759	1560776495.17	adult	138.0206	84.0529	-97.9972	566.3734	-1.386	373.1367	-0.77789	360.0513	-0.1321	0.011527	-0.081647	508.8244	-1.5629	554.6686	-1.4686	129478.4219	-0.7245	458.6257	-1.748	328.0709	-0.63433	327.9859	0.013767	0.01173	0.10623	414.1057	-1.6399	434.6281	-1.7623	111872.1719	-0.69659
005	2019-06-17t1159	1560790898.02	adult	142.0214	88.0537	-93.9964	1179.1744	0.17157	436.786	0.40414	392.5767	0.55311	0.011527	-0.081135	795.7066	0.27897	982.7738	0.10953	151564.7344	0.46273	461.7995	-1.7147	305.5791	-1.057	294.0101	-0.6192	0.011527	-0.081235	403.5297	-1.7119	432.7923	-1.758	106035.9531	-1.0113
005	2019-06-17t1559	1560805295.72	adult	146.0208	92.053	-89.9971	1343.8199	0.61447	502.8264	1.6412	453.0887	1.8021	0.011561	-0.049784	842.9383	0.6007	1174.8063	0.84632	173977.9375	1.6808	472.4251	-1.6337	308.745	-0.9856	297.2403	-0.56017	0.01173	0.10771	408.4514	-1.6462	431.9908	-1.75	105282.0547	-1.0455
005	2019-06-17t1959	1560819695.33	adult	150.0207	96.0529	-85.9972	1580.0466	1.2597	511.9768	1.8327	428.1508	1.3172	0.011696	0.075881	986.7273	1.5505	1494.8632	2.0853	175096.0625	1.7644	484.1564	-1.5411	291.3238	-1.325	275.454	-0.98328	0.011561	-0.048794	401.8396	-1.6893	425.2728	-1.7875	100798.0391	-1.2975
005	2019-06-17t2359	1560834095.52	adult	154.0207	100.053	-81.9971	1149.3676	0.14607	480.67	1.2704	412.7383	1.0166	0.011765	0.1397	927.8727	1.1878	1075.3635	0.5201	163427.7812	1.1555	427.9986	-1.9136	318.0361	-0.7808	311.699	-0.28656	0.011594	-0.016812	391.1659	-1.77	413.2584	-1.8651	109722.4688	-0.77009
005	2019-06-18t0359	1560848495.84	adult	158.0208	104.0531	-77.997	494.7482	-1.5872	335.4825	-1.3992	327.4707	-0.70638	0.011527	-0.08051	435.3929	-1.9919	474.2072	-1.7637	116412.4375	-1.352	524.7542	-1.2163	328.1398	-0.56026	315.2726	-0.2139	0.01173	0.11023	427.7309	-1.3893	473.8286	-1.3566	111895.6719	-0.62697
005	2019-06-18t0759	1560862895.48	adult	162.0207	108.053	-73.9971	979.0314	-0.27347	430.1969	0.36719	393.4378	0.64792	0.011799	0.17225	702.0364	-0.23935	839.1151	-0.34319	145836.75	0.24147	449.299	-1.7155	322.0988	-0.65284	319.8882	-0.10803	0.01173	0.11043	404.3858	-1.5723	426.7906	-1.6967	109835.7031	-0.71872
005	2019-06-18t1159	1560877295.48	adult	166.0207	112.053	-69.9971	943.317	-0.35286	412.7404	0.063136	346.4155	-0.29683	0.011594	-0.017852	758.4235	0.14932	900.2169	-0.084044	142395.4375	0.075397	362.7009	-2.2977	273.8548	-1.5992	271.5679	-1.0547	0.011594	-0.015888	331.5579	-2.2306	350.2968	-2.2738	94479.9062	-1.5897
005	2019-06-18t1559	1560891695.6	adult	170.0207	116.053	-65.9971	669.5871	-1.0948	317.4328	-1.6895	279.8804	-1.6517	0.011561	-0.048824	547.3306	-1.2015	606.2305	-1.2192	109831.7344	-1.662	276.8469	-2.8888	218.5496	-2.6937	217.5512	-2.1339	0.01173	0.11018	260.5789	-2.8761	270.108	-2.8923	74525.4062	-2.7372
005	2019-06-18t1959	1560906095.46	adult	174.0207	120.053	-61.9971	1021.56	-0.098474	417.1742	0.18429	367.5381	0.16621	0.011594	-0.017651	709.4724	-0.12397	831.1599	-0.31242	143925.0938	0.19659	453.6148	-1.5422	292.6854	-1.1316	286.5713	-0.71765	0.011628	0.01477	371.0797	-1.7198	401.714	-1.7442	100683.7656	-1.1396
005	2019-06-18t2359	1560920495.46	adult	178.0207	124.053	-57.9971	2014.1865	2.7692	438.3906	0.60696	372.5962	0.29378	0.011561	-0.048631	785.1158	0.39632	1472.771	2.3004	151683.1406	0.64328	458.5485	-1.4388	290.9103	-1.1144	281.4613	-0.79492	0.011594	-0.017178	395.3493	-1.4021	431.1861	-1.4259	100364.0703	-1.105
005	2019-06-19t0359	1560934895.86	adult	182.0208	128.0531	-53.997	1308.2405	0.78693	426.9405	0.42599	369.8152	0.26414	0.01173	0.10882	780.1867	0.39549	1160.1441	1.0812	145586.7188	0.34573	443.6593	-1.4725	310.9532	-0.6408	306.9982	-0.23007	0.011905	0.27032	391.7542	-1.3507	412.7833	-1.4979	104480.2578	-0.79772
005	2019-06-19t0759	1560949295.62	adult	186.0207	132.053	-49.9971	1452.2299	1.2579	458.1564	1.0445	370.4967	0.31132	0.011527	-0.079268	1025.1434	2.0367	1306.4284	1.7317	158980.2812	1.1058	450.7474	-1.3312	290.492	-0.99245	288.046	-0.58199	0.011494	-0.11114	360.8839	-1.5616	387.7869	-1.6167	101091.2031	-0.93083
005	2019-06-19t1159	1560963695.78	adult	190.0208	136.0531	-45.9971	637.1528	-1.1477	377.6237	-0.40817	382.5563	0.59979	0.011662	0.045556	531.5509	-1.1606	575.8161	-1.2689	129524.9453	-0.43737	355.7227	-1.9566	263.0858	-1.4816	262.496	-1.0765	0.011527	-0.080697	315.9804	-1.9046	340.4338	-1.9181	91290.7656	-1.4419
005	2019-06-19t1559	1560978095.56	adult	194.0207	140.053	-41.9971	540.9172	-1.4244	336.3441	-1.1213	326.5426	-0.52391	0.011494	-0.10991	483.4274	-1.4351	516.9487	-1.4912	117047.75	-1.0555	366.3422	-1.7785	254.6448	-1.5763	255.4108	-1.1815	0.01173	0.1074	305.5836	-1.9014	330.0159	-1.9032	86833.875	-1.6295
005	2019-06-19t1959	1560992495.47	adult	198.0207	144.053	-37.9971	651.6058	-1.063	299.0932	-1.7528	242.6534	-2.2246	0.011561	-0.048345	560.0304	-0.88615	641.367	-0.93389	103486.25	-1.7245	315.4324	-2.0681	227.066	-2.0644	226.9438	-1.751	0.011561	-0.049966	273.3854	-2.1143	294.8031	-2.0989	78564.8281	-2.0443
005	2019-06-19t2359	1561006895.45	adult	202.0207	148.053	-33.9971	466.7856	-1.6256	285.7354	-1.9357	272.8237	-1.5474	0.011594	-0.017437	412.7009	-1.8098	449.6118	-1.727	98578.7109	-1.9232	327.7372	-1.8868	246.7888	-1.5815	246.7908	-1.271	0.011527	-0.080705	293.015	-1.8275	317.4553	-1.8163	85635.7266	-1.5439
005	2019-06-20t0359	1561021296.33	adult	206.0209	152.0532	-29.9969	536.1467	-1.3863	282.7378	-1.9295	256.1814	-1.8442	0.01173	0.10864	469.0278	-1.3876	520.2481	-1.3909	96413.5938	-1.9775	335.8534	-1.7344	258.4955	-1.2598	259.2236	-0.94453	0.011527	-0.080703	306.7151	-1.593	328.2635	-1.629	89697.9531	-1.22
005	2019-06-20t0759	1561035695.35	adult	210.0207	156.0529	-25.9972	509.7018	-1.4562	283.9666	-1.843	267.7284	-1.5497	0.011561	-0.048826	447.0636	-1.4843	478.5516	-1.5462	98252.4375	-1.8154	325.2458	-1.7303	247.9698	-1.4039	246.6315	-1.1762	0.01173	0.10755	293.1432	-1.6365	305.9489	-1.7327	84557.7031	-1.4566
005	2019-06-20t1159	1561050096.96	adult	214.0211	160.0534	-21.9967	524.5983	-1.384	288.0421	-1.6922	261.3797	-1.6174	0.011662	0.044971	456.2504	-1.3664	497.049	-1.4268	98798.4453	-1.7106	313.7765	-1.7502	246.1762	-1.3743	244.4213	-1.1784	0.011527	-0.080599	287.9388	-1.6148	303.6183	-1.6812	85423.1406	-1.3357
005	2019-06-20t1559	1561064485.67	adult	218.018	164.0502	-17.9999	425.5531	-1.7077	223.8832	-2.803	210.5056	-2.6183	0.011628	0.013471	330.166	-2.1687	388.0856	-1.8925	77015.8281	-2.8009	294.0427	-1.8418	235.9459	-1.5302	237.3627	-1.2969	0.011594	-0.01881	275.1418	-1.6763	289.7741	-1.7361	81401.3438	-1.5225
005	2019-06-20t1959	1561078885.9	adult	222.018	168.0503	-13.9998	549.3637	-1.2483	313.1585	-1.08	292.0785	-0.84427	0.011628	0.013404	490.7403	-1.0202	531.9417	-1.1874	107726.5156	-1.0846	317.508	-1.5794	246.9849	-1.2206	247.2041	-1.0134	0.01173	0.10708	294.2464	-1.3967	306.6705	-1.5082	84221.8594	-1.2756
005	2019-06-20t2359	1561093285.93	adult	226.0181	172.0503	-9.9998	506.8723	-1.3789	297.5335	-1.2955	282.0939	-0.98915	0.01173	0.10825	419.2806	-1.4567	473.5101	-1.4245	101458.9375	-1.3464	344.8792	-1.274	240.3805	-1.2994	238.8515	-1.1674	0.011594	-0.019442	277.4409	-1.5041	295.4116	-1.5401	82931.2656	-1.2905
005	2019-06-21t0359	1561107686.53	adult	230.0182	176.0505	-5.9996	464.287	-1.5182	291.7037	-1.3298	281.4915	-0.93714	0.011561	-0.049123	410.7968	-1.462	438.9684	-1.5539	100929.4766	-1.3013	312.4989	-1.4756	245.4509	-1.1123	245.0885	-0.95956	0.011594	-0.01976	285.3122	-1.3375	297.6268	-1.4434	84680.5547	-1.1026
005	2019-06-21t0759	1561122085.93	adult	234.0181	180.0503	-1.9998	478.3489	-1.445	270.4385	-1.6491	253.0418	-1.4701	0.011905	0.27008	401.9428	-1.4698	454.3312	-1.4416	90867.3516	-1.7654	312.6313	-1.3991	234.5597	-1.2955	232.8751	-1.2223	0.011527	-0.082072	279.3937	-1.3255	298.1069	-1.361	81392.2266	-1.2536
005	2019-06-21t1159	1561136484.39	dead	238.0176	184.0499	1.9998	565.4122	-1.0725	322.418	-0.61384	298.818	-0.44142	0.011594	-0.018156	501.9128	-0.70721	531.3088	-1.0152	111234.2188	-0.60216	307.5577	-1.3682	243.335	-1.0122	242.4891	-0.9157	0.011527	-0.082377	284.3357	-1.1838	297.1106	-1.2914	84437.2422	-0.96732
006	2019-06-11t1158	1560272453.18	egg	-1.9923	-51.9606	-250.0105
006	2019-06-11t1557	1560286797.5	larva	1.9923	-47.976	-246.026
006	2019-06-11t1957	1560301197.47	larva	5.9923	-43.976	-242.026
006	2019-06-11t2357	1560315598.09	larva	9.9924	-39.9759	-238.0258
006	2019-06-12t0357	1560329998.11	larva	13.9924	-35.9759	-234.0258
006	2019-06-12t0757	1560344398.57	larva	17.9926	-31.9757	-230.0257
006	2019-06-12t1157	1560358797.88	larva	21.9924	-27.9759	-226.0259
006	2019-06-12t1557	1560373198.02	larva	25.9924	-23.9759	-222.0259
006	2019-06-12t1957	1560387598.17	larva	29.9925	-19.9759	-218.0258
006	2019-06-13t0920	1560435767.96	larva	43.373	-6.5954	-204.6453
006	2019-06-13t0956	1560437928.16	larva	43.973	-5.9953	-204.0453	1878.0082	1.5154	547.3023	0.85091	455.0818	0.4381	0.011561	-0.054388	1156.3091	1.2778	1486.8063	1.2224	189366.5938	0.88301	1026.8998	-0.22737	537.2437	0.7381	481.1113	0.98213	0.011527	-0.080585	904.6202	0.0071459	992.4734	-0.09258	186423.5469	0.78148
006	2019-06-13t1356	1560452312.78	larva	47.9687	-1.9996	-200.0495	1660.5542	1.0697	549.9758	0.88839	404.569	-0.27812	0.011561	-0.054615	1321.4141	2.0835	1506.9186	1.3197	190291.625	0.92106	1222.0614	0.404	584.6879	1.3215	540.1054	1.7183	0.011594	-0.019481	1030.6554	0.62034	1134.4032	0.45807	201717.3438	1.3332
006	2019-06-13t1756	1560466709.7	adult	51.9679	1.9996	-196.0504	1383.2222	0.47352	546.394	0.85017	473.8671	0.67395	0.011561	-0.054833	1031.0612	0.75777	1267.5468	0.6494	189052.3281	0.88317	1040.3051	-0.10713	527.5319	0.75235	508.9619	1.4008	0.011561	-0.051424	902.0187	0.10504	994.8104	0.008113	182526.0312	0.78102
006	2019-06-13t2156	1560481108.78	adult	55.9676	5.9993	-192.0506	916.4512	-0.5757	487.754	0.10118	446.0916	0.2713	0.011662	0.03875	818.6562	-0.2289	882.3969	-0.48463	167299.625	0.077809	1032.4038	-0.087195	552.3022	1.114	535.2554	1.7824	0.011594	-0.021108	905.8768	0.18624	976.1148	-0.010323	190544.2812	1.1264
006	2019-06-14t0156	1560495511.74	adult	59.9684	10.0001	-188.0498	966.3217	-0.45598	502.7271	0.29718	468.8036	0.59062	0.011628	0.0070827	820.4756	-0.20225	899.6943	-0.42243	172938.1094	0.29145	1275.8362	0.77553	540.4224	1.054	493.1983	1.3137	0.011561	-0.052887	1044.5609	0.94586	1156.5104	0.75557	186986.1406	1.0861
006	2019-06-14t0556	1560509911.96	adult	63.9685	14.0002	-184.0498	1094.0709	-0.14915	490.5471	0.13853	408.4311	-0.30258	0.01173	0.10176	903.34	0.22396	1029.3353	-0.0072749	167276.5625	0.076541	923.5612	-0.36554	470.9108	0.25286	436.2388	0.62532	0.011594	-0.022409	818.8776	-0.12151	880.6026	-0.28845	162464.2188	0.26488
006	2019-06-14t0956	1560524315.83	adult	67.9696	18.0013	-180.0487	1356.691	0.49004	499.1293	0.25672	409.2847	-0.30688	0.011594	-0.024625	1008.269	0.7726	1238.5863	0.67585	172199.625	0.27066	1049.6517	0.12966	414.037	-0.44795	308.6255	-1.0523	0.011594	-0.022954	886.1	0.30598	984.6746	0.20283	142842.7812	-0.43634
006	2019-06-14t1356	1560538726.35	adult	71.9725	22.0042	-176.0458	1345.1945	0.48277	567.132	1.1964	504.3225	1.1229	0.011527	-0.08683	1068.4464	1.1113	1216.9473	0.63673	196794.8125	1.2549	766.1987	-0.87081	455.8632	0.16724	444.692	0.82657	0.011594	-0.023476	696.804	-0.6887	724.7685	-0.88164	157272.7969	0.18048
006	2019-06-14t1756	1560553115.51	adult	75.9695	26.0012	-172.0488	814.9526	-0.80532	382.6538	-1.3546	367.1392	-0.98684	0.011594	-0.025018	672.8431	-0.87933	754.7039	-0.8558	132015.5625	-1.3383	750.4298	-0.90756	436.2551	-0.055054	426.6156	0.62039	0.011905	0.26404	677.169	-0.76503	706.7311	-0.9377	146581.7188	-0.20866
006	2019-06-14t1959	1560560497.47	adult	78.02	28.0517	-169.9982	775.7319	-0.90132	432.9667	-0.65176	398.1174	-0.51192	0.011628	0.0061876	709.9326	-0.68005	752.8175	-0.85901	148940.5469	-0.65374	606.6685	-1.4709	368.0099	-1.0513	369.2495	-0.18606	0.011527	-0.086422	521.0481	-1.7118	558.8961	-1.6283	127699.4531	-1.0058
006	2019-06-14t2359	1560574899.69	adult	82.0207	32.0523	-165.9976	711.2917	-1.0583	411.6389	-0.93502	400.8235	-0.4523	0.011662	0.037644	602.4097	-1.2208	662.9391	-1.1533	141192.125	-0.95275	702.0061	-1.0481	416.4567	-0.24562	410.3936	0.46991	0.011561	-0.056459	628.336	-0.98589	675.1466	-1.0242	144094.0312	-0.21136
006	2019-06-15t0359	1560589299.37	adult	86.0206	36.0523	-161.9977	1178.5975	0.12281	493.5627	0.30127	407.2378	-0.28654	0.011628	0.0061686	945.0198	0.61894	1101.8216	0.34737	169785.5625	0.29507	667.5869	-1.1415	412.0789	-0.20806	420.3103	0.70264	0.011594	-0.025653	603.1151	-1.0645	638.8062	-1.142	142167.2188	-0.1924
006	2019-06-15t0759	1560603699.4	adult	90.0206	40.0523	-157.9977	1263.3452	0.33469	495.7532	0.40919	412.5906	-0.12421	0.011494	-0.11789	981.0334	0.85603	1174.7004	0.6075	172522.125	0.48644	777.3506	-0.57526	380.3193	-0.62081	308.471	-0.95225	0.011628	0.0057687	677.3808	-0.43596	732.1105	-0.55672	130829.8281	-0.62346
006	2019-06-15t1159	1560618099.81	adult	94.0207	44.0524	-153.9976
006	2019-06-15t1559	1560632499.49	adult	98.0206	48.0523	-149.9977	869.5063	-0.64063	369.0216	-1.3414	309.0705	-1.6904	0.011561	-0.056229	679.6411	-0.70721	803.7689	-0.63487	127681.4844	-1.3061	788.0735	-0.35642	379.9436	-0.40884	336.4045	-0.36703	0.011494	-0.11719	646.3558	-0.4291	713.8413	-0.47022	132220.375	-0.33679
006	2019-06-15t1959	1560646900.06	adult	102.0208	52.0524	-145.9975	758.1345	-0.91249	395.2382	-0.88172	365.347	-0.66971	0.011662	0.037769	659.7212	-0.79199	717.8944	-0.92096	135566.6875	-0.89888	999.616	0.83931	423.4586	0.46138	391.2488	0.61147	0.01173	0.10224	692.6124	0.053604	853.3191	0.49001	144399.375	0.39036
006	2019-06-15t2359	1560661300.01	adult	106.0207	56.0524	-141.9975	770.7744	-0.88057	418.5661	-0.45201	397.0796	-0.038087	0.011628	0.0067753	697.6231	-0.55101	748.6767	-0.80903	143986.75	-0.45453	725.5659	-0.52213	362.4672	-0.50639	357.4135	0.13185	0.011628	0.0077955	572.1686	-0.8022	630.9791	-0.81038	124688.7266	-0.5107
006	2019-06-16t0359	1560675700.29	adult	110.0208	60.0525	-137.9974	1357.0756	0.56163	487.9182	0.73191	423.0331	0.51677	0.011527	-0.085746	884.7618	0.5641	1214.3147	0.81208	169307.5938	0.78863	670.7688	-0.75828	346.1478	-0.70683	305.2146	-0.67968	0.011494	-0.11594	562.5298	-0.78719	625.6513	-0.76972	120459.4453	-0.63846
006	2019-06-16t0759	1560690100.2	adult	114.0208	64.0525	-133.9975	660.7908	-1.1512	399.0934	-0.62576	382.5597	-0.11455	0.011594	-0.022837	575.6504	-1.2178	629.9045	-1.212	137687.2188	-0.60908	545.4259	-1.4314	335.2902	-0.82163	327.6645	-0.23768	0.011561	-0.054232	480.3303	-1.4028	515.7674	-1.4515	116010.3984	-0.79001
006	2019-06-16t1159	1560704499.73	adult	118.0207	68.0524	-129.9976	921.3749	-0.50575	410.3612	-0.3685	367.6959	-0.29895	0.011594	-0.021885	682.3484	-0.56075	822.2514	-0.53136	141574.6094	-0.35331	478.2795	-1.7926	302.9641	-1.3473	302.4449	-0.62046	0.011834	0.19969	415.8877	-1.8943	449.9497	-1.8603	102401.8672	-1.4488
006	2019-06-16t1559	1560718899.62	adult	122.0206	72.0523	-125.9976	670.6765	-1.1225	340.2557	-1.4965	303.1888	-1.4417	0.011594	-0.021095	526.755	-1.4804	607.6158	-1.2799	117388.2031	-1.4764	519.139	-1.4993	295.303	-1.4306	274.088	-1.0783	0.011461	-0.14603	450.9657	-1.5159	503.4764	-1.4245	103060.7656	-1.3536
006	2019-06-16t1959	1560733299.72	adult	126.0207	76.0524	-121.9976	939.1492	-0.4544	410.2996	-0.23596	344.4048	-0.58889	0.011561	-0.051669	828.1701	0.38653	914.0125	-0.18711	141963.6719	-0.20143	442.6393	-1.9326	278.1894	-1.703	264.6295	-1.2163	0.011594	-0.022198	380.6897	-2.0828	414.1952	-2.0198	95975.3281	-1.6916
006	2019-06-16t2359	1560747699.94	adult	130.0207	80.0524	-117.9975	877.0302	-0.60552	424.9485	0.076329	394.0558	0.44387	0.011594	-0.020315	665.2546	-0.59627	756.3697	-0.74042	146607.2188	0.08892	539.7082	-1.282	294.4513	-1.3477	264.4649	-1.1958	0.011628	0.0097882	467.4789	-1.2397	506.2902	-1.2979	101291.2422	-1.3526
006	2019-06-17t0359	1560762100.25	adult	134.0208	84.0525	-113.9975	1151.8357	0.082108	422.1812	0.072812	356.4283	-0.24385	0.011561	-0.051139	859.2664	0.63985	1029.0369	0.2478	146074.7031	0.10734	483.9837	-1.6051	283.6658	-1.5209	268.6554	-1.1029	0.011594	-0.020724	422.9691	-1.5958	467.9536	-1.5413	97864.6875	-1.5101
006	2019-06-17t0759	1560776499.74	adult	138.0207	88.0524	-109.9976
006	2019-06-17t1159	1560790902.78	adult	142.0215	92.0532	-105.9968	1045.7004	-0.16939	438.1895	0.42975	385.3208	0.40717	0.011799	0.17128	795.3398	0.27662	904.5951	-0.17953	148546.25	0.30323	516.1334	-1.3554	323.0853	-0.7141	312.9207	-0.26234	0.011662	0.0435	463.004	-1.1591	504.6062	-1.2104	110818.2656	-0.7394
006	2019-06-17t1559	1560805300.31	adult	146.0208	96.0525	-101.9974	1143.6141	0.095338	462.1601	0.89425	409.1571	0.91405	0.011561	-0.049784	830.5031	0.5205	1044.5897	0.35857	159907.4062	0.93155	621.3121	-0.63257	325.4892	-0.65471	301.8414	-0.47252	0.011628	0.012783	531.4622	-0.49012	576.5791	-0.63202	111968.2734	-0.6621
006	2019-06-17t1959	1560819699.89	adult	150.0207	100.0524	-97.9976	680.7834	-1.104	384.7822	-0.51276	368.6603	0.11142	0.011594	-0.018491	601.576	-0.94481	652.8841	-1.1027	132749.8438	-0.50052	582.7467	-0.86742	334.4011	-0.46577	325.4361	-0.021536	0.011527	-0.07971	465.4051	-1.0851	510.5025	-1.1194	116037.1875	-0.41593
006	2019-06-17t2359	1560834100.22	adult	154.0208	104.0525	-93.9975	872.3101	-0.58974	423.331	0.21158	372.7482	0.20506	0.011527	-0.080522	699.7638	-0.29291	807.0523	-0.50371	146895.8594	0.26976	565.7404	-0.95791	302.7218	-1.0889	271.2242	-1.0734	0.011594	-0.016812	491.7127	-0.804	548.7061	-0.7895	104439.0156	-1.0782
006	2019-06-18t0359	1560848500.47	adult	158.0209	108.0526	-89.9974	873.2654	-0.57414	358.7578	-0.96929	311.5209	-1.0304	0.011561	-0.049596	649.9238	-0.59916	760.1956	-0.6664	124130.2188	-0.93837	569.9553	-0.89814	322.4602	-0.67532	297.2517	-0.56789	0.011628	0.015291	484.6101	-0.83748	528.9833	-0.9132	110926.3203	-0.68389
006	2019-06-18t0759	1560862900.06	adult	162.0208	112.0524	-85.9975	774.7186	-0.82555	409.8769	-0.0084904	384.9473	0.47492	0.011561	-0.049262	612.5681	-0.82038	731.4686	-0.7592	141817.4062	0.025886	570.1284	-0.85413	324.2924	-0.60819	316.8811	-0.1677	0.011561	-0.046879	478.6875	-0.84648	524.4904	-0.90324	112205.1875	-0.57892
006	2019-06-18t1159	1560877300.09	adult	166.0208	116.0525	-81.9975	1050.1018	-0.060845	436.9473	0.51152	375.6258	0.30066	0.011594	-0.017852	833.8847	0.6395	928.4302	0.025955	150746.8125	0.52421	526.7306	-1.1144	319.2928	-0.67203	311.9262	-0.24653	0.011561	-0.046986	467.0393	-0.90133	508.1851	-0.98017	110475.3125	-0.64318
006	2019-06-18t1559	1560891700.2	adult	170.0208	120.0525	-77.9975	844.3485	-0.61051	410.7681	0.043656	362.3665	0.042376	0.011527	-0.07974	737.7432	0.036378	817.1169	-0.38872	142536.5156	0.10012	635.1946	-0.27112	336.2562	-0.2863	314.1988	-0.18081	0.011527	-0.078046	513.4801	-0.38297	571.4156	-0.40023	116680.9062	-0.23627
006	2019-06-18t1959	1560906100.09	adult	174.0208	124.0525	-73.9975	1322.75	0.74952	442.5675	0.65703	375.688	0.33436	0.011494	-0.1104	899.1012	1.111	1215.2833	1.2184	154013.4844	0.7416	484.213	-1.3161	258.4837	-1.8324	233.8686	-1.7924	0.011628	0.01477	412.5388	-1.3096	454.0493	-1.3077	88918.3828	-1.8391
006	2019-06-18t2359	1560920500.04	adult	178.0207	128.0524	-69.9975	1062.2692	0.041327	444.36	0.71827	380.9847	0.46757	0.011594	-0.017536	835.3824	0.72443	1003.6093	0.4066	153304.2188	0.73098	640.0916	-0.084042	359.472	0.29302	324.6537	0.094233	0.011527	-0.07919	556.9417	0.20099	603.9108	0.02477	124736.7812	0.34732
006	2019-06-19t0359	1560934900.51	adult	182.0209	132.0526	-65.9974	971.3271	-0.19615	425.8525	0.4057	375.1063	0.37406	0.011594	-0.017387	737.7687	0.118	838.4752	-0.23399	146919.1094	0.41779	425.6595	-1.6079	265.6024	-1.5735	255.6317	-1.2981	0.011662	0.044874	365.4692	-1.6118	397.4916	-1.6269	91101.6094	-1.5968
006	2019-06-19t0759	1560949300.27	adult	186.0208	136.0525	-61.9975	995.1837	-0.098871	425.069	0.42895	387.2568	0.65983	0.011662	0.045479	695.9963	-0.12051	839.0995	-0.20171	145798.6562	0.39476	558.2358	-0.51868	295.8707	-0.8817	265.9663	-1.046	0.011561	-0.049486	473.2311	-0.44566	527.4846	-0.43435	102371.25	-0.85426
006	2019-06-19t1159	1560963700.45	adult	190.0209	140.0526	-57.9974	1364.7474	1.0472	474.019	1.3797	406.0063	1.0875	0.011561	-0.048274	850.0334	0.93004	1130.4298	1.0497	164010.5938	1.4163	572.6678	-0.31144	336.6695	0.034249	313.213	0.0010824	0.011662	0.044041	498.4657	-0.094608	524.1524	-0.36161	115477.6484	0.0058627
006	2019-06-19t1559	1560978100.26	adult	194.0208	144.0525	-53.9975	557.2703	-1.3743	348.8401	-0.89032	337.3878	-0.29839	0.011628	0.014118	485.8522	-1.4191	534.5329	-1.4169	120001	-0.89737	408.9435	-1.4547	271.8259	-1.2223	266.0315	-0.95329	0.011594	-0.018801	373.1102	-1.2327	388.8545	-1.4044	93779.9297	-1.2135
006	2019-06-19t1959	1560992500.14	adult	198.0208	148.0525	-49.9975	536.3027	-1.4219	339.1273	-1.0146	323.6516	-0.5399	0.011494	-0.11	481.877	-1.4011	504.7909	-1.5166	118016.3203	-0.9485	606.0984	0.14711	314.7052	-0.2567	304.2148	-0.072238	0.011561	-0.049966	442.2056	-0.44291	505.3408	-0.31156	108887.9844	-0.22676
006	2019-06-19t2359	1561006900.26	adult	202.0208	152.0525	-45.9975	583.9567	-1.2526	305.3466	-1.5741	276.9621	-1.4611	0.011594	-0.017437	493.6246	-1.2734	551.6768	-1.2848	105344.5625	-1.5619	424.3686	-1.1444	289.0959	-0.70328	287.5924	-0.37267	0.011561	-0.049791	376.6584	-0.99268	406.5509	-1.0532	100027.1953	-0.67596
006	2019-06-20t0359	1561021301.01	adult	206.021	156.0527	-41.9972
006	2019-06-20t0759	1561035700.02	adult	210.0207	160.0524	-37.9975
006	2019-06-20t1159	1561050101.81	adult	214.0212	164.0529	-33.997	620.1425	-1.0576	350.7855	-0.5333	343.6809	0.10525	0.011494	-0.11051	498.5316	-1.081	579.1988	-1.0534	122073.3594	-0.46561	475.9436	-0.45442	286.6115	-0.50875	272.8938	-0.52015	0.011628	0.012683	409.8086	-0.35199	441.6325	-0.44982	98594.375	-0.51642
006	2019-06-20t1559	1561064490.39	adult	218.0181	168.0498	-30.0002	1339.0464	1.4921	406.5061	0.57092	342.9423	0.15648	0.01173	0.1084	770.1377	0.82346	972.8286	0.80797	138618.5938	0.49408	397.1563	-1.0013	275.6641	-0.66421	269.4398	-0.53903	0.011696	0.075561	351.6266	-0.86591	382.4137	-0.89095	94277.1094	-0.70668
006	2019-06-20t1959	1561078890.64	adult	222.0181	172.0498	-26.0001	1301.1595	1.4541	401.029	0.54344	346.9021	0.30533	0.011527	-0.079881	658.4189	0.12862	827.8176	0.20094	139157.0625	0.59625	419.0969	-0.7341	282.0058	-0.44238	277.8908	-0.27172	0.011561	-0.050211	359.2849	-0.69138	386.5101	-0.76299	97573.9922	-0.41346
006	2019-06-20t2359	1561093290.65	adult	226.0181	176.0498	-22.0001	672.1133	-0.76864	334.288	-0.61638	291.764	-0.78621	0.011594	-0.017949	576.1291	-0.37383	642.9089	-0.61649	115329.3594	-0.6048	454.1646	-0.34509	293.1256	-0.10405	284.6478	-0.033904	0.01173	0.10675	375.9477	-0.40947	417.277	-0.37511	99955.8438	-0.16947
006	2019-06-21t0359	1561107691.3	adult	230.0183	180.05	-17.9999	708.65	-0.58947	347.1408	-0.30547	317.3188	-0.18462	0.011696	0.076346	598.9194	-0.15278	659.0882	-0.48599	118722.1562	-0.3501	423.8188	-0.50804	272.8138	-0.47918	262.8563	-0.50864	0.011628	0.011513	358.9888	-0.49725	399.538	-0.44406	93847.9375	-0.48636
006	2019-06-21t0759	1561122090.72	adult	234.0182	184.0499	-14.0001	460.5424	-1.5148	273.9122	-1.5849	256.7757	-1.3916	0.011628	0.013176	389.9054	-1.5543	421.0795	-1.6058	94225.7969	-1.5858	441.1106	-0.25553	283.1488	-0.14611	275.9075	-0.10073	0.011594	-0.020069	364.9015	-0.32259	398.3023	-0.35129	97686.3438	-0.13391
006	2019-06-21t1159	1561136489.21	adult	238.0177	188.0494	-10.0005	652.187	-0.72125	352.5669	-0.056426	343.6894	0.50293	0.011662	0.044577	490.6414	-0.787	590.4283	-0.71778	120930.4453	-0.083757	363.8855	-0.85389	266.6329	-0.44788	264.3839	-0.32862	0.011594	-0.020374	319.603	-0.75736	338.7287	-0.85942	91988.3438	-0.43604
006	2019-06-21t1559	1561150891.49	adult	242.0184	192.0501	-5.9999	541.1512	-1.1414	318.2825	-0.61514	301.1481	-0.32515	0.011561	-0.049283	452.7082	-0.99626	488.0604	-1.1888	110125.75	-0.58642	384.4308	-0.56893	264.8061	-0.40054	259.9405	-0.375	0.011594	-0.020702	324.8996	-0.59017	365.181	-0.47984	91358.1172	-0.38827
006	2019-06-21t1959	1561165291.24	adult	246.0183	196.05	-2	686.7864	-0.47764	334.7943	-0.23389	309.2901	-0.085292	0.01173	0.108	529.8227	-0.38002	602.0887	-0.54691	114164.8594	-0.29492	394.4774	-0.37052	274.3285	-0.062033	269.6828	-0.020192	0.011561	-0.05217	340.8954	-0.27454	370.9115	-0.3058	94917.6719	-0.028333
006	2019-06-21t2359	1561179690.97	dead	250.0182	200.0499	2	660.639	-0.53886	320.3894	-0.42452	297.3389	-0.26873	0.011527	-0.080187	490.826	-0.59723	606.2254	-0.46542	111175.1172	-0.37911	404.2088	-0.1644	273.6431	0.027127	268.3148	0.030459	0.01173	0.10466	341.867	-0.13838	366.2161	-0.24048	93312.3047	-0.042361
007	2019-06-11t1158	1560272457.55	egg	-1.9923	-55.9601	-270.0107
007	2019-06-11t1557	1560286801.86	larva	1.9923	-51.9755	-266.0261
007	2019-06-11t1957	1560301201.94	larva	5.9923	-47.9755	-262.0261
007	2019-06-11t2357	1560315602.59	larva	9.9925	-43.9753	-258.0259
007	2019-06-12t0357	1560330002.58	larva	13.9925	-39.9753	-254.0259
007	2019-06-12t0757	1560344402.98	larva	17.9926	-35.9752	-250.0258
007	2019-06-12t1157	1560358802.31	larva	21.9924	-31.9754	-246.026
007	2019-06-12t1557	1560373202.44	larva	25.9924	-27.9754	-242.026
007	2019-06-12t1957	1560387602.67	larva	29.9925	-23.9753	-238.0259
007	2019-06-13t0920	1560435772.46	larva	43.373	-10.5948	-224.6454
007	2019-06-13t0956	1560437932.73	larva	43.9731	-9.9947	-224.0453	681.5847	-1.1021	374.1491	-1.2924	357.1069	-0.90031	0.011594	-0.023301	575.7435	-1.3976	649.3625	-1.1801	129081.4453	-1.2803	617.8199	-1.4377	316.5886	-1.6201	284.5251	-1.2879	0.011494	-0.11132	561.0218	-1.4719	592.864	-1.4778	110172.8281	-1.5853
007	2019-06-13t1356	1560452317.38	larva	47.9688	-5.999	-220.0496	758.5491	-0.93483	455.6852	-0.2956	441.3876	0.2323	0.011628	0.0077389	665.8596	-0.97561	721.9103	-0.97101	156755.7188	-0.2996	841.5115	-0.75442	404.5822	-0.66765	365.0758	-0.35133	0.011561	-0.050573	713.1665	-0.793	794.7115	-0.75505	139985.4375	-0.64681
007	2019-06-13t1756	1560466714.21	larva	51.9679	-1.9999	-216.0505	741.4113	-0.97466	470.0461	-0.1225	452.2968	0.37044	0.011628	0.0075194	680.2693	-0.90015	718.7076	-0.97948	161695.8594	-0.12695	1328.1525	0.79574	434.2513	-0.31362	317.8767	-0.91449	0.011594	-0.020333	1020.618	0.65196	1217.3701	0.82821	149816.6875	-0.30445
007	2019-06-13t2156	1560481113.33	adult	55.9677	1.9999	-212.0507	738.226	-0.98388	446.9925	-0.42576	429.661	0.036611	0.011628	0.007301	656.5707	-1.005	718.4697	-0.97944	153765.4062	-0.42922	941.9957	-0.37986	474.9044	0.19742	441.2217	0.61412	0.011561	-0.052198	798.5753	-0.32734	899.2488	-0.30307	164316.9375	0.22447
007	2019-06-14t0156	1560495516.26	adult	59.9685	6.0007	-208.0499	946.0351	-0.50313	552.4423	0.94947	536.8923	1.5782	0.011494	-0.1169	845.5283	-0.080688	917.47	-0.36785	192249.9219	1.0256	998.1898	-0.15382	481.6563	0.33137	428.9911	0.49508	0.011561	-0.052887	866.8715	0.061015	939.7819	-0.099259	166653.0938	0.36011
007	2019-06-14t0556	1560509916.57	adult	63.9686	10.0008	-204.0498	1874.0667	1.691	620.0155	1.863	536.7402	1.5876	0.011461	-0.14767	1200.885	1.6876	1673.981	2.0066	216385.4062	1.9715	970.2614	-0.20356	500.6832	0.63389	459.3666	0.92816	0.01173	0.10377	870.0481	0.14436	949.057	-0.0081675	170732.9688	0.57212
007	2019-06-14t0956	1560524320.39	adult	67.9696	14.0018	-200.0488	926.9027	-0.5393	497.8648	0.23962	463.0515	0.49791	0.011527	-0.086615	794.9533	-0.2916	898.2677	-0.40627	172759.0938	0.29258	1026.759	0.047165	422.8744	-0.3299	341.9282	-0.60395	0.01173	0.10322	823.9676	-0.032041	950.9293	0.059004	144200.1562	-0.3837
007	2019-06-14t1356	1560538730.94	adult	71.9726	18.0048	-196.0458	1380.3809	0.56835	578.4576	1.352	538.4785	1.6424	0.011561	-0.055924	1102.3193	1.2827	1272.91	0.81792	200146.3438	1.3882	1447.3361	1.6874	502.2814	0.81659	412.0816	0.37462	0.011594	-0.023476	1099.0625	1.6122	1347.9163	1.8922	173287.0781	0.8307
007	2019-06-14t1756	1560553120.04	adult	75.9695	22.0017	-192.0489	1000.2341	-0.34764	467.2745	-0.17365	442.7883	0.18234	0.011628	0.0062471	764.5999	-0.40818	936.7094	-0.25563	160742.4375	-0.1776	909.0158	-0.28463	410.3946	-0.43502	325.2747	-0.82716	0.011561	-0.055145	797.6523	-0.037295	874.9049	-0.15306	141996.5312	-0.40416
007	2019-06-14t1959	1560560502.1	adult	78.0201	24.0523	-189.9983	1223.1893	0.21247	512.0215	0.46004	454.6933	0.36919	0.011628	0.0061876	812.5961	-0.14904	1181.1425	0.56654	176135.4219	0.45351	819.4576	-0.61428	394.8264	-0.64701	316.9302	-0.94537	0.011594	-0.024431	728.6464	-0.42049	794.7838	-0.49937	136215.125	-0.63331
007	2019-06-14t2359	1560574904.24	adult	82.0207	28.0529	-185.9977	1137.3816	0.013494	570.3188	1.328	475.3072	0.72282	0.011527	-0.087057	1048.9095	1.12	1120.219	0.39206	197900.625	1.3883	874.7532	-0.31647	428.0745	-0.062429	398.1563	0.28686	0.01173	0.10078	743.849	-0.22532	818.7349	-0.30072	145973.4062	-0.1254
007	2019-06-15t0359	1560589303.95	adult	86.0206	32.0528	-181.9978	1251.8127	0.30644	551.8534	1.1447	497.9246	1.1646	0.01173	0.10106	1030.3889	1.0718	1187.1755	0.637	188182	1.0652	833.8781	-0.40358	441.348	0.26659	436.868	0.95598	0.011869	0.22965	713.8048	-0.30271	758.057	-0.51309	148734.2656	0.11639
007	2019-06-15t0759	1560603703.96	adult	90.0206	36.0528	-177.9978	957.5117	-0.42709	435.6112	-0.47344	421.1432	0.014698	0.011494	-0.11789	578.3412	-1.3045	776.2586	-0.74575	151592.7031	-0.40191	864.2642	-0.1723	353.4142	-1.0675	301.4667	-1.0617	0.011628	0.0057687	714.9308	-0.16706	841.6338	0.046232	121574.5	-1.069
007	2019-06-15t1159	1560618104.42	adult	94.0208	40.053	-173.9976	690.2571	-1.0856	381.8645	-1.2056	367.0029	-0.79316	0.011461	-0.14847	552.6786	-1.4238	622.7539	-1.2581	133270.7188	-1.1216	853.2926	-0.12673	314.9217	-1.6205	243.8028	-1.9177	0.011494	-0.11774	703.8897	-0.11791	799.6576	-0.073008	109592.75	-1.5587
007	2019-06-15t1559	1560632504.08	adult	98.0207	44.0529	-169.9977	678.7332	-1.1096	376.1602	-1.2334	356.0472	-0.90229	0.011561	-0.056229	577.9666	-1.268	646.184	-1.1719	130151.4219	-1.1982	680.5534	-0.89768	438.4194	0.59862	424.1383	1.054	0.011594	-0.024467	630.5636	-0.55023	663.5521	-0.77002	151254.6875	0.61388
007	2019-06-15t1959	1560646904.68	adult	102.0208	48.053	-165.9976	755.8855	-0.918	354.2667	-1.5123	324.8587	-1.3618	0.011662	0.037769	583.3281	-1.2205	681.9431	-1.044	121513.4609	-1.5236	1210.0269	1.9419	500.4717	1.8089	430.3268	1.2546	0.011594	-0.023923	923.2409	1.8789	1121.2346	2.1494	172662.7344	1.8241
007	2019-06-15t2359	1560661304.59	adult	106.0208	52.053	-161.9976	1467.9209	0.82998	485.7685	0.60283	434.0173	0.60633	0.011561	-0.055575	901.8995	0.61557	1200.7748	0.74821	168075.8906	0.63735	790.4144	-0.16821	407.3687	0.29124	376.1425	0.44466	0.01173	0.1027	686.5351	0.13082	750.47	-0.041659	138912.7188	0.22191
007	2019-06-16t0359	1560675704.94	adult	110.0209	56.0531	-157.9975	1590.4237	1.1356	545.5907	1.6568	453.4621	1.0594	0.01173	0.10241	1083.8757	1.7216	1443.4038	1.6068	186046.4219	1.5637	1016.8896	1.2078	464.4123	1.4262	367.8158	0.38073	0.011561	-0.054304	870.4624	1.7982	970.7246	1.5332	160686.6562	1.4655
007	2019-06-16t0759	1560690104.85	adult	114.0209	60.0531	-153.9975	2453.2605	3.2705	512.5079	1.2344	445.4566	1.0325	0.011561	-0.053925	1020.5476	1.4123	1917.9207	3.2871	177327.7188	1.2674	828.2332	0.23336	417.1379	0.67754	379.8391	0.65945	0.011561	-0.054232	686.5409	0.37337	743.7045	0.11966	144329.7031	0.71461
007	2019-06-16t1159	1560704504.33	adult	118.0207	64.0529	-149.9977	2416.9817	3.193	532.9569	1.6863	431.7624	0.89526	0.011561	-0.052974	1044.7687	1.6142	1989.861	3.5728	184403.0938	1.7179	660.7764	-0.68814	280.4977	-1.7651	243.0085	-1.6592	0.011494	-0.11579	518.3672	-0.99329	612.9357	-0.70831	97613.2031	-1.7071
007	2019-06-16t1559	1560718904.23	adult	122.0207	68.0529	-145.9977	1773.2491	1.6059	512.7515	1.4513	462.3448	1.5848	0.011594	-0.021095	994.2174	1.3611	1438.4728	1.6544	176899.25	1.4576	685.4911	-0.47205	371.635	0.0080748	357.4207	0.40283	0.011561	-0.053833	576.5771	-0.39468	621.3401	-0.57606	128585.7031	0.042833
007	2019-06-16t1959	1560733304.31	adult	126.0207	72.0529	-141.9977	1568.5385	1.1037	513.5217	1.5584	441.5547	1.2902	0.011527	-0.08258	979.1363	1.315	1356.367	1.3827	178192.0469	1.6158	764.41	0.083806	377.8743	0.19632	349.9777	0.32505	0.011561	-0.053286	606.5477	-0.046065	635.2691	-0.4072	130744.5156	0.23169
007	2019-06-16t2359	1560747704.59	adult	130.0208	76.053	-137.9976	1369.3695	0.61656	490.5969	1.2351	425.9052	1.0684	0.011527	-0.082318	868.603	0.6693	1117.2106	0.54934	170237.125	1.2932	813.1128	0.45355	410.2748	0.87799	334.7675	0.092069	0.011662	0.041241	713.1933	0.99348	760.9464	0.58017	140724.2656	0.84743
007	2019-06-17t0359	1560762104.9	adult	134.0209	80.0531	-133.9975	1048.1359	-0.17684	429.3827	0.2016	368.7241	-0.00024927	0.011494	-0.11279	777.6371	0.12605	979.7778	0.070035	149425.1875	0.28049	582.5662	-0.97141	346.195	-0.31145	326.3045	-0.034398	0.011494	-0.11346	502.232	-0.87067	558.0497	-0.87011	120475.8516	-0.24037
007	2019-06-17t0759	1560776504.4	adult	138.0207	84.053	-129.9977	852.7842	-0.66386	456.065	0.72145	428.5252	1.2358	0.011561	-0.050734	714.2913	-0.25701	808.5683	-0.54181	157798.5	0.75682	522.7309	-1.3305	286.8564	-1.4359	269.0488	-1.0887	0.011561	-0.051056	426.165	-1.5288	483.37	-1.3953	99252.3281	-1.4091
007	2019-06-17t1159	1560790907.52	adult	142.0216	88.0538	-125.9968	743.3651	-0.94172	377.0764	-0.68522	342.7627	-0.44879	0.011594	-0.019128	631.2766	-0.77459	722.833	-0.85158	130091.3594	-0.67193	637.7253	-0.55117	307.5102	-1.0192	255.7159	-1.3419	0.011561	-0.050321	565.0903	-0.21015	608.7581	-0.41617	106398.5156	-0.99065
007	2019-06-17t1559	1560805304.93	adult	146.0209	92.0531	-121.9975	693.584	-1.0716	319.8498	-1.7198	291.7712	-1.4588	0.011527	-0.080698	525.7915	-1.4448	621.5875	-1.2258	110987.875	-1.6733	523.1297	-1.2927	296.0203	-1.2371	270.01	-1.0789	0.011561	-0.049585	462.6438	-1.1369	492.1113	-1.2851	102423.0078	-1.2094
007	2019-06-17t1959	1560819704.62	adult	150.0208	96.053	-117.9976	773.0608	-0.86149	395.7088	-0.31127	371.1584	0.16205	0.011594	-0.018491	693.4178	-0.34979	740.3803	-0.77139	136519.5469	-0.2989	450.5476	-1.7708	303.6189	-1.0798	291.5966	-0.67267	0.011527	-0.07971	391.8406	-1.7843	419.1146	-1.8357	105355.7656	-1.0338
007	2019-06-17t2359	1560834104.9	adult	154.0209	100.0531	-113.9975	724.1567	-0.98321	293.5688	-2.1847	253.8908	-2.2069	0.011527	-0.080522	534.8332	-1.3635	630.812	-1.1762	101868.3906	-2.1426	457.2081	-1.7109	308.8885	-0.96482	308.137	-0.35581	0.01194	0.30436	402.3138	-1.6629	434.3651	-1.6975	103477.6562	-1.1343
007	2019-06-18t0359	1560848505.16	adult	158.021	104.0532	-109.9974	954.2161	-0.35748	455.0438	0.80928	406.7658	0.90451	0.011594	-0.018502	794.9732	0.34251	865.0779	-0.26398	156990.0938	0.8227	749.8743	0.36834	340.4191	-0.31149	296.0019	-0.59245	0.011594	-0.015987	558.7609	-0.11808	637.6859	-0.039258	117444.5859	-0.30114
007	2019-06-18t0759	1560862904.69	adult	162.0208	108.053	-105.9976	1772.2947	1.87	433.0392	0.41975	333.16	-0.58034	0.011662	0.044564	908.7454	1.1031	1314.9047	1.4955	148532.4531	0.38606	511.4925	-1.2721	325.7684	-0.57815	312.2159	-0.26027	0.011561	-0.046879	452.543	-1.1019	490.1385	-1.1822	112715.875	-0.54879
007	2019-06-18t1159	1560877304.81	adult	166.0209	112.0531	-101.9975	1306.1934	0.63946	498.641	1.6543	417.0876	1.1488	0.011561	-0.048946	919.573	1.1961	1093.3554	0.66897	172529.7812	1.6948	486.0626	-1.4077	326.8493	-0.51783	327.0193	0.055725	0.011628	0.01539	426.5844	-1.2983	450.9833	-1.4488	112436.1719	-0.52715
007	2019-06-18t1559	1560891704.86	adult	170.0209	116.0531	-97.9975	746.3188	-0.88215	380.2649	-0.52275	352.9662	-0.15069	0.011561	-0.048824	615.671	-0.75722	669.4326	-0.97033	131571.6562	-0.49068	490.1394	-1.3307	313.6491	-0.74868	290.5657	-0.6584	0.011594	-0.016031	445.8145	-1.05	486.1844	-1.1052	108208.9297	-0.73888
007	2019-06-18t1959	1560906104.76	adult	174.0208	120.0531	-93.9976	674.3183	-1.0761	367.9272	-0.73254	354.0728	-0.11162	0.011527	-0.079661	570.5656	-1.0286	627.7779	-1.1229	127670.7266	-0.68151	442.7473	-1.6225	307.1025	-0.83617	305.3162	-0.33537	0.011594	-0.016507	407.4949	-1.3595	431.8964	-1.4924	105950.3594	-0.82644
007	2019-06-18t2359	1560920504.75	adult	178.0208	124.0531	-89.9976	1341.0748	0.84029	463.5775	1.0766	384.4795	0.53998	0.011594	-0.017536	926.2201	1.3174	1196.9971	1.1872	159934.2188	1.0897	674.6685	0.17399	324.7755	-0.41923	287.2762	-0.67522	0.011561	-0.048274	523.5051	-0.13072	609.0904	0.068273	112372.3281	-0.38946
007	2019-06-19t0359	1560934905.26	adult	182.021	128.0532	-85.9974	875.7159	-0.47513	357.9624	-0.86	328.0573	-0.60332	0.011976	0.33695	603.7425	-0.75878	693.1432	-0.82822	119559.4531	-1.0618	510.1487	-0.9725	320.9638	-0.43492	300.4879	-0.36544	0.011527	-0.079869	446.9846	-0.80198	470.7751	-1.0084	111374.4375	-0.38596
007	2019-06-19t0759	1560949304.96	adult	186.0209	132.0531	-81.9975	786.3788	-0.71873	418.39	0.30468	395.8408	0.83834	0.011527	-0.079268	659.196	-0.36169	756.3522	-0.54406	145181.3125	0.36146	736.7943	0.8311	322.4	-0.33544	281.9211	-0.71071	0.011561	-0.049486	595.2616	0.76647	679.4971	0.85225	111550.3906	-0.30518
007	2019-06-19t1159	1560963705.18	adult	190.021	136.0532	-77.9974	851.2632	-0.50182	398.2706	-0.02522	360.309	0.13712	0.011594	-0.017179	730.3533	0.14443	805.4008	-0.30909	137403.3438	-0.013901	661.9462	0.3656	377.5932	0.8773	339.0423	0.5499	0.011594	-0.01869	592.9977	0.843	647.6804	0.68495	130269.6484	0.8913
007	2019-06-19t1559	1560978104.95	adult	194.0209	140.0531	-73.9975	656.1757	-1.0712	400.6227	0.066969	378.1269	0.54877	0.011594	-0.017158	579.5595	-0.80305	638.3168	-0.97874	138214.8438	0.078056	685.5114	0.64735	388.4608	1.1815	357.0549	1.0024	0.011628	0.012473	558.3889	0.60225	637.1152	0.70007	133630.5156	1.173
007	2019-06-19t1959	1560992504.86	adult	198.0209	144.0531	-69.9975	744.8712	-0.77274	372.003	-0.40844	342.0076	-0.15812	0.011561	-0.048345	602.9741	-0.60317	658.5056	-0.86077	128713.0469	-0.37723	606.0521	0.14676	357.6133	0.62835	338.7827	0.67877	0.011594	-0.018873	504.58	0.17462	571.2229	0.24776	123376.5703	0.64167
007	2019-06-19t2359	1561006904.99	adult	202.0209	148.0531	-65.9975	713.3499	-0.84064	335.1055	-1.0254	316.3226	-0.64116	0.011527	-0.079448	510.696	-1.1602	593.9174	-1.1017	116281.6094	-0.97778	558.5953	-0.11305	371.1231	0.99949	370.2695	1.4477	0.011594	-0.018698	498.1031	0.21937	547.6873	0.15562	128037.4844	1.0134
007	2019-06-20t0359	1561021305.77	adult	206.0211	152.0533	-61.9973
007	2019-06-20t0759	1561035704.73	adult	210.0208	156.053	-57.9976	529.1808	-1.3913	344.4495	-0.72652	335.9709	-0.1233	0.011594	-0.017731	449.7844	-1.466	508.8618	-1.4107	118835.0625	-0.71496	484.3821	-0.48283	330.5225	0.33322	325.6954	0.61467	0.01173	0.10755	432.142	-0.22622	468.5688	-0.31211	112708.1719	0.26464
007	2019-06-20t1159	1561050106.69	adult	214.0214	160.0536	-53.997	898.5371	-0.10669	347.6511	-0.59119	292.9475	-0.95662	0.011594	-0.017762	722.9555	0.43428	813.2588	0.010431	119939.6406	-0.57974	492.6251	-0.32113	295.0395	-0.32833	277.874	-0.40502	0.011527	-0.080599	405.3572	-0.39811	451.4399	-0.36232	102378.7188	-0.28101
007	2019-06-20t1559	1561064495.17	adult	218.0182	164.0504	-50.0002	1021.4157	0.3795	391.6013	0.29556	346.7621	0.23652	0.01173	0.1084	721.263	0.49108	852.341	0.25155	133536.0312	0.22222	455.1955	-0.52812	302.3828	-0.081652	294.2083	0.046138	0.011494	-0.11155	394.6356	-0.41019	420.1895	-0.54634	105229.2031	-0.012784
007	2019-06-20t1959	1561078895.44	adult	222.0183	168.0505	-46.0001	546.2664	-1.2594	329.25	-0.78272	314.6238	-0.37152	0.011561	-0.048966	470.6497	-1.1578	520.8115	-1.2397	113920.5078	-0.75335	452.3384	-0.4575	292.9309	-0.19961	284.6236	-0.109	0.011696	0.075251	392.5306	-0.33084	429.0218	-0.36619	100182.3594	-0.24504
007	2019-06-20t2359	1561093295.37	adult	226.0182	172.0504	-42.0002	1033.22	0.56504	384.1683	0.30522	355.2494	0.54608	0.011628	0.013326	605.0295	-0.17431	846.822	0.35614	132153.8906	0.29475	397.826	-0.82393	259.5361	-0.86531	250.8006	-0.87161	0.011628	0.011831	342.9554	-0.77608	374.0237	-0.78861	89280.4062	-0.87244
007	2019-06-21t0359	1561107696.06	adult	230.0184	176.0506	-38	613.7965	-0.94998	345.5229	-0.33536	333.3567	0.15224	0.011696	0.076346	493.5666	-0.88596	556.6888	-0.98278	118168.8203	-0.37968	421.6432	-0.52695	268.449	-0.58018	261.3975	-0.54566	0.011527	-0.081764	351.0888	-0.58734	376.2405	-0.67251	93151.7891	-0.53315
007	2019-06-21t0759	1561122095.45	adult	234.0183	180.0505	-34.0001	747.8181	-0.38912	364.6306	0.091762	317.2413	-0.12039	0.011696	0.076275	633.757	0.15699	727.0576	-0.094784	124703.6562	0.043444	372.5657	-0.86561	260.0763	-0.6919	253.8534	-0.67553	0.011905	0.26808	326.4604	-0.77344	354.4746	-0.79294	87385.625	-0.84177
007	2019-06-21t1159	1561136494	adult	238.0179	184.0501	-30.0005	680.0601	-0.60841	358.5894	0.054923	326.0444	0.13158	0.011527	-0.080165	571.2574	-0.21629	623.617	-0.55082	124430.5156	0.10337	365.5455	-0.83873	261.2025	-0.57941	257.8756	-0.50313	0.011561	-0.051465	320.2748	-0.74923	340.0737	-0.84546	90376.0781	-0.54948
007	2019-06-21t1559	1561150896.29	adult	242.0185	188.0507	-25.9999	631.3555	-0.76337	322.4745	-0.53759	307.5885	-0.18944	0.011561	-0.049283	465.8941	-0.90206	587.0106	-0.68141	111576.1719	-0.50885	360.3883	-0.79456	255.9216	-0.62124	254.5413	-0.52423	0.01173	0.10548	315.3804	-0.70913	344.8255	-0.69799	87269.2734	-0.6833
007	2019-06-21t1959	1561165296	adult	246.0184	192.0506	-22	658.1688	-0.6021	362.5621	0.28014	349.4126	0.7614	0.011594	-0.018196	501.219	-0.58621	581.6345	-0.6539	125083.9219	0.2893	335.998	-0.93564	234.5302	-1.0776	230.4676	-1.1397	0.011527	-0.083081	294.4805	-0.87564	325.6909	-0.80752	81381.9688	-1.0317
007	2019-06-21t2359	1561179695.73	adult	250.0183	196.0505	-18.0001	583.8052	-0.88642	346.9743	0.068028	338.4615	0.60051	0.011594	-0.018178	466.1374	-0.77684	532.0974	-0.86114	119706.125	0.077614	349.8326	-0.70667	251.0898	-0.56524	247.1124	-0.59622	0.011527	-0.083517	307.2232	-0.60482	327.522	-0.68625	87128.1562	-0.51422
007	2019-06-22t0359	1561194095.62	adult	254.0183	200.0505	-14.0001
007	2019-06-22t0759	1561208495.77	adult	258.0184	204.0506	-10.0001
007	2019-06-22t1159	1561222895.93	adult	262.0184	208.0506	-6
007	2019-06-22t1559	1561237295.78	adult	266.0184	212.0506	-2
007	2019-06-22t1959	1561251696.13	dead	270.0185	216.0507	2
008	2019-06-11t1158	1560272461.95	egg	-1.9923	-55.9601	-266.0108
008	2019-06-11t1557	1560286806.32	larva	1.9923	-51.9756	-262.0262
008	2019-06-11t1957	1560301206.36	larva	5.9923	-47.9755	-258.0262
008	2019-06-11t2357	1560315607.11	larva	9.9925	-43.9753	-254.026
008	2019-06-12t0357	1560330007.1	larva	13.9925	-39.9753	-250.026
008	2019-06-12t0757	1560344407.55	larva	17.9926	-35.9752	-246.0259
008	2019-06-12t1157	1560358806.82	larva	21.9924	-31.9754	-242.0261
008	2019-06-12t1557	1560373206.95	larva	25.9924	-27.9754	-238.026
008	2019-06-12t1957	1560387607.21	larva	29.9925	-23.9753	-234.026
008	2019-06-13t0920	1560435777.28	larva	43.3731	-10.5947	-220.6454
008	2019-06-13t0956	1560437937.26	larva	43.9731	-9.9947	-220.0454	1187.3027	0.0043101	507.8672	0.36278	464.0376	0.56044	0.011494	-0.11603	913.2862	0.1579	1072.6289	0.034203	176737.7656	0.42983	886.729	-0.64209	447.4565	-0.22148	424.8505	0.33248	0.011905	0.26959	779.9314	-0.5296	827.6216	-0.66404	150345.3906	-0.33835
008	2019-06-13t1356	1560452321.98	larva	47.9688	-5.999	-216.0496	1067.0437	-0.24925	488.4232	0.11549	418.5958	-0.083665	0.011594	-0.023528	879.3159	0.020459	1041.7471	-0.037697	168506	0.12809	862.5563	-0.69036	368.0785	-1.0708	279.126	-1.3677	0.01173	0.10671	748.4967	-0.63572	836.895	-0.60441	125514.7656	-1.1109
008	2019-06-13t1756	1560466718.73	larva	51.9679	-1.9999	-212.0505	1755.2412	1.3129	624.2864	1.8425	526.4192	1.4134	0.011799	0.16662	1195.7947	1.5363	1474.3472	1.2632	211633.0938	1.7169	1123.3857	0.15346	498.0578	0.41554	463.2439	0.84688	0.011494	-0.11307	998.027	0.54778	1066.6287	0.27275	173324.1094	0.47565
008	2019-06-13t2156	1560481117.93	adult	55.9677	1.9999	-208.0508	2030.6168	1.976	579.6274	1.2889	474.0356	0.67045	0.011696	0.070382	1092.6228	1.0829	1812.7705	2.3237	198232.5938	1.2366	1324.3441	0.85787	537.3688	0.93716	404.5282	0.15823	0.011628	0.010162	1149.0169	1.35	1272.9579	1.1202	184854.875	0.93073
008	2019-06-14t0156	1560495520.82	adult	59.9685	6.0007	-204.05
008	2019-06-14t0556	1560509921.12	adult	63.9686	10.0008	-200.0499	894.3524	-0.62032	501.6068	0.28584	491.4445	0.92035	0.01173	0.10176	775.0458	-0.40714	850.7814	-0.56509	171047.9375	0.22207	1264.1959	0.81599	525.326	0.94927	400.3879	0.15587	0.011494	-0.11514	1057.7115	1.1194	1175.493	0.91895	182813.4688	1.021
008	2019-06-14t0956	1560524324.97	adult	67.9697	14.0018	-196.0488
008	2019-06-14t1356	1560538735.58	adult	71.9726	18.0048	-192.0459
008	2019-06-14t1756	1560553124.64	adult	75.9696	22.0018	-188.0489	2364.0603	3.0213	644.632	2.3014	531.0906	1.5471	0.01173	0.10114	1342.4303	2.5589	2052.5449	3.4239	219819.5156	2.2095	1184.1698	0.7962	546.6646	1.5672	455.9007	1.0387	0.011696	0.070288	1034.469	1.3931	1127.5151	1.0255	186959.2969	1.5129
008	2019-06-14t1959	1560560506.77	adult	78.0202	24.0523	-185.9983	2026.0427	2.2109	567.0567	1.234	469.8719	0.60557	0.011527	-0.087066	1187.5342	1.7903	1869.0097	2.8559	196768.6719	1.2936	1029.9614	0.23313	447.9759	0.15422	350.5263	-0.45779	0.011527	-0.086422	841.8145	0.28346	989.269	0.43144	155447.625	0.20792
008	2019-06-14t2359	1560574908.89	adult	82.0208	28.0529	-181.9977	1108.601	-0.058904	513.7267	0.52093	452.6929	0.36604	0.011628	0.0061966	865.1542	0.15667	988.2905	-0.053771	176721.9844	0.51398	782.3316	-0.70788	416.8418	-0.23955	408.1576	0.43646	0.011696	0.068966	642.9572	-0.88961	716.3151	-0.81674	142559.9062	-0.28152
008	2019-06-15t0359	1560589308.57	adult	86.0207	32.0528	-177.9978
008	2019-06-15t0759	1560603708.56	adult	90.0207	36.0528	-173.9978	1201.4553	0.18054	555.1581	1.281	479.7431	0.96645	0.01173	0.10099	967.2148	0.78189	1075.7601	0.27147	189308.9062	1.199	745.6249	-0.72235	416.3374	-0.022767	384.033	0.2282	0.011594	-0.025496	654.4244	-0.60034	719.2928	-0.62728	143636.4062	-0.0070228
008	2019-06-15t1159	1560618109.05	adult	94.0208	40.053	-169.9977	811.8065	-0.78509	500.9173	0.56702	500.2324	1.4044	0.011905	0.26288	735.4369	-0.43065	781.054	-0.72001	168308.2031	0.38649	562.4148	-1.5327	363.3417	-0.80038	356.6734	-0.12073	0.011527	-0.087017	497.4479	-1.6498	535.0487	-1.5899	126079.5859	-0.74925
008	2019-06-15t1559	1560632508.68	adult	98.0207	44.0529	-165.9978	1539.9332	1.0076	531.2625	1.1124	483.7383	1.2398	0.011594	-0.025145	992.2222	1.017	1248.5222	0.88068	183285.5469	1.1239	915.0298	0.28269	388.5434	-0.26067	305.9607	-0.86012	0.011628	0.0067987	727.5349	0.19356	768.362	-0.1452	133658.9375	-0.26493
008	2019-06-15t1959	1560646909.31	adult	102.0209	48.053	-161.9976	783.4389	-0.85043	419.7472	-0.5045	404.5789	0.00085331	0.011527	-0.086933	675.1474	-0.70546	739.9861	-0.84534	145652.2656	-0.4505	635.0732	-1.0709	365.9822	-0.5443	355.722	0.026758	0.011561	-0.055008	547.1654	-1.0975	602.2427	-1.065	126629.8516	-0.51103
008	2019-06-15t2359	1560661309.21	adult	106.0209	52.053	-157.9976
008	2019-06-16t0359	1560675709.62	adult	110.021	56.0531	-153.9975	869.3834	-0.63788	436.168	-0.09804	379.6899	-0.25612	0.011628	0.0075141	782.4328	-0.030737	832.1961	-0.51346	150041.7812	-0.10339	557.4454	-1.402	357.6979	-0.49851	357.3344	0.20319	0.011561	-0.054304	498.264	-1.3268	521.9058	-1.4621	123763.4844	-0.46565
008	2019-06-16t0759	1560690109.48	adult	114.0209	60.0531	-149.9976	1536.2456	1.0083	456.1653	0.3103	388.7506	-0.0016518	0.011594	-0.022837	901.5139	0.70865	1166.7838	0.66335	157377.0156	0.32299	619.1352	-0.99753	358.0767	-0.40425	339.6017	-0.032424	0.011594	-0.023145	510.2016	-1.1455	599.2278	-0.87622	123536.4688	-0.39014
008	2019-06-16t1159	1560704508.96	adult	118.0208	64.053	-145.9977	624.0573	-1.241	381.6709	-0.84937	367.2825	-0.30665	0.011628	0.0093844	545.3027	-1.3832	580.8	-1.3801	131294.7812	-0.85044	505.0294	-1.6307	321.8011	-0.99706	312.7741	-0.43994	0.011628	0.0081981	457.8364	-1.5255	484.3535	-1.6172	110699.5781	-1.001
008	2019-06-16t1559	1560718908.87	adult	122.0208	68.0529	-141.9977	631.3337	-1.2198	372.0823	-0.95259	359.894	-0.36337	0.011561	-0.052185	530.4747	-1.4578	622.6457	-1.2268	128740.4844	-0.9167	505.383	-1.5843	299.9999	-1.342	277.3898	-1.0196	0.011594	-0.022745	446.1073	-1.5593	480.874	-1.5872	103499.9531	-1.3296
008	2019-06-16t1959	1560733308.96	adult	126.0208	72.053	-137.9977	938.2757	-0.45656	424.1263	0.0044052	353.692	-0.40926	0.011594	-0.020578	796.2837	0.19042	870.4476	-0.34172	146323.5625	0.017269	603.8478	-0.92237	370.7738	0.061034	356.0863	0.43537	0.011527	-0.084195	527.6489	-0.75756	575.247	-0.84502	128658.5156	0.11631
008	2019-06-16t2359	1560747709.26	adult	130.0209	76.053	-133.9976	1529.4189	1.0138	488.556	1.1991	424.6977	1.0447	0.01173	0.10587	874.2128	0.70422	1204.5364	0.86147	166597.5938	1.1077	648.5955	-0.59079	373.5483	0.17225	360.0246	0.55475	0.011834	0.20129	556.0187	-0.43497	611.3543	-0.52308	126259.3203	0.040395
008	2019-06-17t0359	1560762109.58	adult	134.021	80.0531	-129.9975	661.9772	-1.1411	371.3416	-0.83635	374.6936	0.11802	0.011594	-0.020047	573.6107	-1.1582	616.6168	-1.2405	128112.8438	-0.82091	579.1628	-0.99328	319.7222	-0.82347	309.0072	-0.35499	0.011696	0.073639	483.4547	-1.0424	526.7795	-1.1031	109344.9844	-0.86541
008	2019-06-17t0759	1560776509.03	adult	138.0208	84.053	-125.9977	1261.5702	0.36682	491.5	1.3621	434.0769	1.3467	0.011561	-0.050734	873.4377	0.75446	1036.9118	0.29173	170059.0156	1.3981	620.7585	-0.69196	370.1984	0.18505	353.5754	0.49246	0.011765	0.13824	543.5486	-0.44755	585.4374	-0.62675	125867.4688	0.0936
008	2019-06-17t1159	1560790912.35	adult	142.0217	88.0539	-121.9968	1555.1992	1.1321	504.364	1.6371	439.7923	1.5027	0.011561	-0.050221	903.8961	0.97218	1227.3875	1.014	174509.9375	1.6752	541.8653	-1.1852	318.2179	-0.80943	304.6838	-0.41778	0.011628	0.012045	480.249	-0.99878	524.4503	-1.0591	109466.9688	-0.81622
008	2019-06-17t1559	1560805309.63	adult	146.021	92.0531	-117.9975	1388.928	0.73144	467.0543	0.98416	410.1297	0.93371	0.011561	-0.049784	898.1112	0.95655	1195.5358	0.92396	161600.7969	1.0217	612.308	-0.69311	369.9728	0.22435	360.1432	0.63812	0.011696	0.075881	516.8639	-0.62731	578.4221	-0.61777	126530.6875	0.17284
008	2019-06-17t1959	1560819709.29	adult	150.0209	96.053	-113.9976
008	2019-06-17t2359	1560834109.63	adult	154.021	100.0531	-109.9975	724.5342	-0.98221	388.7052	-0.42785	387.5314	0.50505	0.011494	-0.11126	587.8586	-1.0193	699.492	-0.91413	135269.4062	-0.35313	644.5761	-0.41095	336.5216	-0.40892	297.3687	-0.56515	0.011594	-0.016812	551.3981	-0.23056	592.7165	-0.43999	116099.9531	-0.39813
008	2019-06-18t0359	1560848509.88	adult	158.021	104.0532	-105.9974	767.642	-0.85683	405.5651	-0.10468	391.6516	0.59746	0.011594	-0.018502	655.4404	-0.56335	725.9229	-0.7979	139919.9531	-0.092146	531.9893	-1.1654	316.8142	-0.78971	287.6855	-0.75581	0.011594	-0.015987	472.2843	-0.95706	524.3111	-0.95076	109300.9062	-0.77934
008	2019-06-18t0759	1560862909.47	adult	162.0209	108.0531	-101.9976	627.2433	-1.224	336.2583	-1.3696	285.6366	-1.5487	0.011561	-0.049262	576.2909	-1.056	620.025	-1.1899	116345.3594	-1.3404	893.7341	1.4529	404.459	1.0233	349.3978	0.4775	0.011594	-0.015782	693.4627	1.2515	775.7839	1.1377	139538.3438	1.0336
008	2019-06-18t1159	1560877309.55	adult	166.0209	112.0531	-97.9975
008	2019-06-18t1559	1560891709.53	adult	170.0209	116.0531	-93.9975	1165.0314	0.27813	472.4498	1.189	449.0043	1.8217	0.011594	-0.01773	778.0518	0.29843	1101.0175	0.72935	162995.1875	1.2024	657.9404	-0.10496	386.2139	0.73548	361.8609	0.78238	0.011594	-0.016031	602.3514	0.49315	626.66	0.056698	133243.7812	0.74636
008	2019-06-18t1959	1560906109.49	adult	174.0209	120.0531	-89.9976	1459.4436	1.1344	481.7311	1.3861	413.2467	1.1093	0.011696	0.076725	882.6878	1.0041	1180.6351	1.0803	164752.0469	1.3217	815.4239	1.1312	414.9317	1.3732	360.9537	0.79928	0.011628	0.01477	687.5389	1.4111	773.9611	1.3605	142736.5	1.3606
008	2019-06-18t2359	1560920509.46	adult	178.0209	124.0531	-85.9976	1688.1451	1.8349	444.0515	0.71251	394.7605	0.75298	0.011696	0.07684	848.3712	0.80921	1218.9418	1.2758	151865.6094	0.65315	527.859	-0.92156	263.0323	-1.6867	231.649	-1.8204	0.011765	0.14104	439.8927	-0.96018	487.1329	-0.95599	89430.9922	-1.7565
008	2019-06-19t0359	1560934910	adult	182.0211	128.0532	-81.9974	1643.4822	1.7651	468.7196	1.2049	366.5685	0.1967	0.011527	-0.079399	1062.3896	2.2416	1323.1416	1.7477	162645.6875	1.2683	528.5648	-0.834	323.2179	-0.38856	305.9761	-0.25132	0.011594	-0.017859	467.3412	-0.59973	497.0895	-0.78625	111510.1797	-0.37786
008	2019-06-19t0759	1560949309.74	adult	186.021	132.0532	-77.9975	771.9522	-0.76156	370.7766	-0.58117	327.9369	-0.57369	0.011561	-0.048352	627.0101	-0.57264	712.4777	-0.72558	128288.6875	-0.54979	733.5504	0.80658	407.0095	1.4067	368.3148	1.105	0.011561	-0.049486	657.2394	1.3821	710.9055	1.1181	140825.2969	1.446
008	2019-06-19t1159	1560963709.9	adult	190.021	136.0532	-73.9974	866.293	-0.45648	465.1412	1.2151	427.1198	1.5266	0.011527	-0.07919	720.685	0.080968	810.5622	-0.28751	161404	1.2762	670.5127	0.43057	322.2491	-0.26282	300.0837	-0.27788	0.011561	-0.049783	520.5862	0.1248	625.9287	0.50067	111498.1875	-0.23234
008	2019-06-19t1559	1560978109.68	adult	194.021	140.0532	-69.9975	1228.7444	0.68295	459.5053	1.1555	402.2124	1.0496	0.011799	0.17327	873.221	1.1277	1080.5676	0.88841	155772.3125	1.0183	713.4882	0.85998	383.6107	1.0815	325.1836	0.31761	0.011461	-0.1421	638.4618	1.3953	687.0548	1.1234	133880.1406	1.1879
008	2019-06-19t1959	1560992509.61	adult	198.021	144.0531	-65.9975	1042.2391	0.15282	466.5883	1.3356	408.403	1.2228	0.011594	-0.017249	845.8429	0.99716	980.4959	0.51296	160972.9688	1.3456	600.0119	0.10073	357.5963	0.62801	346.3059	0.84222	0.011561	-0.049966	484.0238	-0.028892	516.8286	-0.21402	123728.3203	0.66275
008	2019-06-19t2359	1561006909.7	adult	202.021	148.0532	-61.9975	656.8748	-1.0204	359.5537	-0.57458	314.1555	-0.6863	0.011561	-0.048532	560.6639	-0.82898	615.4024	-1.0086	124405.5859	-0.54391	695.0217	0.93516	389.7815	1.3868	373.296	1.5143	0.01173	0.1075	576.5416	1.0022	610.0141	0.68944	132915.4844	1.3076
008	2019-06-20t0359	1561021310.54	adult	206.0212	152.0534	-57.9973
008	2019-06-20t0759	1561035709.52	adult	210.0209	156.0531	-53.9975	1116.715	0.56467	444.5521	1.1213	350.5869	0.18221	0.011561	-0.048826	849.2234	1.2104	1014.6872	0.84955	153815.0312	1.1553	691.6013	1.1415	379.9924	1.3742	330.5764	0.72523	0.011494	-0.11139	615.8706	1.6379	673.321	1.4765	132237.3438	1.4588
008	2019-06-20t1159	1561050111.6	adult	214.0215	160.0537	-49.997	577.8526	-1.2021	383.5806	0.072466	387.5514	1.0235	0.011594	-0.017762	518.3061	-0.94744	542.9096	-1.2183	132335.3125	0.083312	550.0901	0.13803	321.2668	0.23311	303.846	0.1954	0.011869	0.2368	443.217	-0.0058173	491.1933	-0.007632	108266.8984	0.085263
008	2019-06-20t1559	1561064499.93	adult	218.0183	164.0504	-46.0002	1281.1993	1.2895	467.9092	1.7053	399.1497	1.3341	0.011662	0.044929	1019.2123	2.5174	1173.1903	1.7333	160492.8594	1.6641	698.4519	1.4549	354.9236	1.0639	321.9112	0.70063	0.011527	-0.080817	564.183	1.3863	622.316	1.2976	123158.4844	1.1232
008	2019-06-20t1959	1561078900.21	adult	222.0184	168.0505	-42.0001	1204.9121	1.1081	457.5645	1.588	356.2918	0.50222	0.011594	-0.017871	938.9632	2.0507	1060.3465	1.2921	157859.7656	1.5964	558.4892	0.42577	339.4393	0.83385	314.0148	0.60132	0.011594	-0.019118	499.7446	0.83186	532.599	0.60059	117106.5703	0.84772
008	2019-06-20t2359	1561093300.18	adult	226.0183	172.0505	-38.0001	921.5276	0.15253	429.7494	1.1474	364.0671	0.73113	0.011628	0.013326	839.0212	1.4412	906.3419	0.64004	147833.7812	1.1331	595.0541	0.85241	330.9896	0.75409	297.6041	0.28676	0.011594	-0.019442	521.855	1.2119	569.9183	1.0841	114191.4141	0.76793
008	2019-06-21t0359	1561107700.83	adult	230.0185	176.0507	-34	1243.7218	1.4442	479.1686	2.1342	400.2022	1.5562	0.011561	-0.049123	944.7105	2.2537	1115.0295	1.726	165792.3438	2.1662	580.0824	0.85011	330.5521	0.85684	304.2569	0.54205	0.011561	-0.050851	473.5905	0.80973	522.6564	0.76322	114371.0312	0.8933
008	2019-06-21t0759	1561122100.23	adult	234.0184	180.0505	-30.0001	851.4743	0.017051	385.9498	0.48579	343.0398	0.42199	0.011765	0.14012	623.0332	0.08173	789.3022	0.2126	131222.9375	0.39195	459.0006	-0.096295	320.7538	0.74347	314.7076	0.91053	0.011765	0.13813	419.1643	0.31383	446.8416	0.13784	109056.2812	0.64742
008	2019-06-21t1159	1561136498.74	adult	238.0179	184.0501	-26.0005	727.122	-0.41789	419.6709	1.1842	368.1626	1.018	0.011561	-0.04925	649.4983	0.33761	699.3276	-0.16995	145206.125	1.2141	524.7789	0.61522	334.4915	1.1958	326.1209	1.3268	0.011662	0.042351	442.3887	0.72724	478.9262	0.59576	114730.5938	1.164
008	2019-06-21t1559	1561150901.12	adult	242.0186	188.0508	-21.9999
008	2019-06-21t1959	1561165300.78	adult	246.0185	192.0507	-18	1702.2263	3.9386	508.6542	2.9846	423.2228	2.319	0.011662	0.044536	980.1234	2.866	1254.3113	2.8647	174468.3906	2.9316	401.439	-0.30324	282.786	0.1538	278.0621	0.21902	0.011561	-0.052171	352.4517	-0.12487	383.3551	-0.16774	97843.9688	0.18858
008	2019-06-21t2359	1561179700.56	adult	250.0185	196.0506	-14	1164.4285	1.7401	460.5338	2.172	415.3709	2.2262	0.011628	0.013096	785.2984	1.5451	980.8617	1.5345	158423.6406	2.1504	456.6332	0.35841	306.7629	0.89703	301.4786	1.0107	0.011527	-0.083518	379.451	0.36766	427.9182	0.47038	106446.7266	0.95982
008	2019-06-22t0359	1561194100.45	adult	254.0184	200.0506	-10.0001
008	2019-06-22t0759	1561208500.67	adult	258.0185	204.0507	-6
008	2019-06-22t1159	1561222900.81	adult	262.0185	208.0507	-2
008	2019-06-22t1559	1561237300.59	dead	266.0185	212.0506	2
010	2019-06-11t1158	1560272470.8	egg	-1.9923	-55.9601	-314.0115
010	2019-06-11t1557	1560286815.21	larva	1.9923	-51.9756	-310.0269
010	2019-06-11t1957	1560301215.31	larva	5.9923	-47.9756	-306.0269
010	2019-06-11t2357	1560315616.02	larva	9.9925	-43.9754	-302.0267
010	2019-06-12t0357	1560330016.03	larva	13.9925	-39.9754	-298.0267
010	2019-06-12t0757	1560344416.72	larva	17.9927	-35.9752	-294.0265
010	2019-06-12t1157	1560358815.71	larva	21.9924	-31.9754	-290.0268
010	2019-06-12t1557	1560373215.82	larva	25.9924	-27.9754	-286.0267
010	2019-06-12t1957	1560387616.19	larva	29.9926	-23.9753	-282.0266
010	2019-06-13t0920	1560435786.36	larva	43.3732	-10.5947	-268.646
010	2019-06-13t0956	1560437946.3	larva	43.9731	-9.9947	-268.046	606.1235	-1.2672	342.8786	-1.6794	325.6528	-1.33	0.011561	-0.054388	510.4766	-1.6983	551.462	-1.461	118636.0078	-1.6551	705.8729	-1.1772	379.7708	-0.94485	380.5823	-0.1787	0.011628	0.012697	590.0683	-1.3469	644.5389	-1.2987	130641.1719	-0.94995
010	2019-06-13t1356	1560452330.99	larva	47.9689	-5.999	-264.0503	866.6516	-0.69459	408.473	-0.88843	370.6036	-0.74899	0.011594	-0.023528	691.6168	-0.85542	784.607	-0.78805	140923.1875	-0.87588	1017.4846	-0.21875	459.5057	-0.061062	388.0631	-0.079513	0.011494	-0.11222	905.9562	0.065225	979.7689	-0.094168	159908	-0.0078122
010	2019-06-13t1756	1560466727.63	larva	51.968	-1.9999	-260.0512	1334.5483	0.36369	452.0746	-0.35145	398.7629	-0.38282	0.011905	0.26435	921.7682	0.24122	1118.0711	0.20578	151897.0625	-0.48876	1209.1896	0.4226	457.2566	-0.050723	371.8436	-0.26059	0.011561	-0.051424	912.2373	0.15217	1140.7036	0.54571	158210.7812	-0.025892
010	2019-06-13t2156	1560481126.97	adult	55.9678	1.9999	-256.0514	1129.2716	-0.088284	389.6524	-1.167	362.6804	-0.92014	0.011527	-0.085958	687.6281	-0.85627	1002.5661	-0.12189	135209.3906	-1.1244	1042.1053	-0.055787	468.2522	0.11864	401.2664	0.1177	0.011527	-0.083109	924.7214	0.27644	994.6982	0.060455	162483.5	0.16142
010	2019-06-14t0156	1560495529.85	adult	59.9686	6.0007	-252.0506	761.6205	-0.93178	480.4648	0.0050895	464.6858	0.53089	0.011662	0.038531	644.6648	-1.0553	716.9553	-0.98352	164799.4062	-0.01795	786.8759	-0.86115	361.9408	-1.1407	308.3185	-1.0434	0.011594	-0.021799	675.2627	-0.89314	738.7896	-0.89202	124869.5625	-1.1317
010	2019-06-14t0556	1560509930.16	adult	63.9687	10.0008	-248.0505	996.9993	-0.37816	538.8795	0.78229	510.2571	1.1975	0.011494	-0.11712	859.866	0.010102	964.4929	-0.20985	187530.0469	0.85807	1141.929	0.39189	522.0747	0.90766	449.9174	0.80443	0.011594	-0.022409	996.0737	0.79917	1090.2015	0.56974	180115.7656	0.92074
010	2019-06-14t0956	1560524334.04	adult	67.9697	14.0019	-244.0495	685.0748	-1.1185	443.5034	-0.49568	422.8406	-0.10398	0.011527	-0.086615	630.696	-1.1111	657.1726	-1.1729	153895.6875	-0.44646	1392.1549	1.364	519.6737	0.96322	448.2424	0.8274	0.011594	-0.022954	1060.8884	1.2569	1297.4565	1.536	179287.4375	0.97694
010	2019-06-14t1356	1560538744.82	adult	71.9727	18.0049	-240.0465	1022.1378	-0.30296	484.0547	0.054971	446.9474	0.25006	0.01173	0.10132	865.3249	0.083235	942.033	-0.25335	165062.6719	-0.0076724	1292.4849	1.1058	464.815	0.29247	382.1663	-0.039978	0.011628	0.0077909	926.4514	0.62485	1133.167	0.93629	159896.375	0.287
010	2019-06-14t1756	1560553133.72	adult	75.9696	22.0018	-236.0495
010	2019-06-14t1959	1560560516	adult	78.0203	24.0524	-233.9989	1055.9558	-0.2038	438.8375	-0.56919	405.0209	-0.40441	0.011594	-0.025077	783.2075	-0.30105	926.8942	-0.27965	151398.9375	-0.55365	931.7527	-0.16222	330.247	-1.6205	281.4987	-1.4596	0.011765	0.13374	640.9069	-0.96626	797.645	-0.48567	112283.9688	-1.6801
010	2019-06-14t2359	1560574917.94	adult	82.0208	28.053	-229.9984	705.8042	-1.0721	352.6263	-1.7766	327.7504	-1.6052	0.011594	-0.025068	613.3868	-1.1633	655.0488	-1.1799	121656.0781	-1.7592	989.6287	0.17004	474.0508	0.66255	451.4543	1.0841	0.011461	-0.14864	813.7535	0.23496	911.6319	0.16733	165443.7188	0.76512
010	2019-06-15t0359	1560589317.71	adult	86.0208	32.0529	-225.9984	1807.9441	1.7013	520.5494	0.69173	438.1907	0.20877	0.011561	-0.05618	1033.5846	1.0887	1493.9457	1.678	180110.0938	0.7273	1101.9341	0.78585	483.8548	0.95591	391.859	0.26735	0.011594	-0.025653	903.5911	1.0035	1006.5656	0.79747	166929.8906	0.97197
010	2019-06-15t0759	1560603717.78	adult	90.0208	36.0529	-221.9984	992.4329	-0.34011	492.8697	0.36687	451.3993	0.50611	0.011905	0.26291	810.3769	-0.059577	928.3022	-0.22935	165604.2188	0.19281	1146.8802	1.138	489.4733	1.1916	409.6862	0.62897	0.011628	0.0057687	931.6543	1.3849	1058.3438	1.2393	168378.8125	1.1839
010	2019-06-15t1159	1560618118.19	adult	94.0209	40.053	-217.9983	876.6152	-0.62488	506.9012	0.65611	485.3056	1.1582	0.011696	0.069141	734.7517	-0.43437	798.3541	-0.6612	173360.2188	0.60395	606.575	-1.3193	316.5155	-1.5935	286.8427	-1.2325	0.011494	-0.11774	524.4915	-1.4491	565.8025	-1.4136	110147.3984	-1.5315
010	2019-06-15t1559	1560632517.95	adult	98.0208	44.053	-213.9984	1324.7036	0.47845	485.1648	0.41518	429.255	0.32584	0.011628	0.0061198	825.0225	0.094707	1154.0721	0.55883	166896.6875	0.40768	797.115	-0.3109	458.3172	0.94143	448.6173	1.4505	0.011561	-0.055552	684.7319	-0.13474	757.2175	-0.21163	158577.7656	0.97963
010	2019-06-15t1959	1560646918.39	adult	102.0209	48.0531	-209.9982	1281.1281	0.37011	462.7097	0.15674	402.8602	-0.028523	0.011765	0.13322	975.6638	0.98035	1195.9494	0.71549	157321.2812	0.068268	1047.3845	1.0896	431.8986	0.60906	366.3084	0.20099	0.011594	-0.023923	768.1068	0.6511	900.8135	0.78418	149005	0.624
010	2019-06-15t2359	1560661318.39	adult	106.0209	52.0531	-205.9982	667.5582	-1.1338	435.6343	-0.1841	424.7648	0.44491	0.011905	0.2636	580.8129	-1.2181	625.5072	-1.2333	146373.125	-0.34636	883.5828	0.34028	416.1179	0.44666	340.5051	-0.15055	0.011696	0.070878	765.2632	0.7731	843.0273	0.5538	142312.3281	0.39702
010	2019-06-16t0359	1560675718.83	adult	110.0211	56.0532	-201.9981	1091.5438	-0.091463	442.1971	-0.001345	355.5592	-0.68641	0.011527	-0.085746	937.4597	0.87044	1048.2514	0.23602	153442.3906	0.054061	753.6663	-0.28738	367.7557	-0.31711	301.4992	-0.74261	0.011594	-0.023217	662.431	0.051588	727.9577	-0.08695	126875.7266	-0.30288
010	2019-06-16t0759	1560690118.69	adult	114.021	60.0532	-197.9982	817.2809	-0.7652	436.847	-0.0065439	387.2864	-0.028351	0.011561	-0.053925	712.3355	-0.40972	769.3475	-0.72491	151149.0625	0.028176	766.0861	-0.13248	414.2445	0.62455	373.3267	0.54747	0.011905	0.26496	684.6852	0.35739	756.1008	0.20511	139186.1562	0.44134
010	2019-06-16t1159	1560704518.09	adult	118.0209	64.053	-193.9983	1702.1715	1.4252	431.3935	-0.015979	344.4152	-0.7329	0.011594	-0.021885	928.2244	0.91481	1221.7093	0.87272	148830.7656	-0.0023944	862.0875	0.5302	414.3105	0.72309	357.5894	0.3433	0.011594	-0.02307	698.2669	0.58842	747.7802	0.24481	142937.1406	0.7384
010	2019-06-16t1559	1560718918.03	adult	122.0208	68.053	-189.9983	733.1285	-0.96793	412.7054	-0.2584	383.2753	0.081242	0.011461	-0.14439	654.7505	-0.70235	701.5204	-0.94828	144034.1875	-0.16271	670.5726	-0.56418	380.9106	0.1829	358.5047	0.4221	0.011494	-0.11547	604.1171	-0.14886	652.5579	-0.35133	132556.9062	0.26009
010	2019-06-16t1959	1560733318.11	adult	126.0209	72.053	-185.9983
010	2019-06-16t2359	1560747718.53	adult	130.021	76.0531	-181.9982	1111.5657	-0.02336	418.5049	-0.037407	347.8302	-0.4625	0.011561	-0.051406	759.3332	-0.010757	981.5887	0.064589	144802.7031	-0.0030402	845.9957	0.66229	452.1783	1.6832	418.4183	1.6245	0.011594	-0.021482	758.3781	1.4041	826.3403	1.0625	156001.5	1.6998
010	2019-06-17t0359	1560762118.76	adult	134.021	80.0532	-177.9981	918.2224	-0.50125	336.4229	-1.4608	276.477	-1.8278	0.011594	-0.020047	701.9771	-0.35018	866.4236	-0.33903	116065.8906	-1.4435	694.3469	-0.25292	388.3386	0.50367	383.9506	1.034	0.011561	-0.051814	598.1233	0.0065779	621.471	-0.39762	134365.1562	0.53957
010	2019-06-17t0759	1560776518.29	adult	138.0209	84.0531	-173.9983	1159.6577	0.10987	462.5384	0.83849	418.542	1.0363	0.011561	-0.050734	803.8434	0.31215	945.821	-0.040785	160038.2812	0.87398	767.0404	0.26088	349.365	-0.22016	305.7017	-0.40309	0.011527	-0.081968	650.3224	0.53598	745.0927	0.57545	121229.6562	-0.16825
010	2019-06-17t1159	1560790921.81	adult	142.0219	88.054	-169.9973	1584.674	1.2074	478.0309	1.1566	414.5207	0.99447	0.011461	-0.14243	885.7451	0.85588	1107.08	0.56914	166832.7812	1.2695	919.1877	1.3104	330.3062	-0.57266	276.1543	-0.95616	0.011662	0.043501	698.3531	1.0286	796.4723	1.0152	113295.0391	-0.59861
010	2019-06-17t1559	1560805318.92	adult	146.0211	92.0532	-165.9981	1434.4791	0.84955	448.559	0.64442	371.1384	0.14554	0.011561	-0.049783	945.1754	1.2601	1156.3571	0.77721	155201.4062	0.68097	753.0494	0.25321	414.0088	1.0946	401.1112	1.4186	0.011594	-0.018491	645.3449	0.58013	718.447	0.4649	142833.0312	1.1075
010	2019-06-17t1959	1560819718.62	adult	150.021	96.0531	-161.9982	1353.0176	0.66295	473.166	1.1171	404.6391	0.84064	0.011594	-0.018491	931.3933	1.192	1098.6919	0.58526	163242.25	1.1304	665.9311	-0.299	361.6057	0.076852	321.7102	-0.093229	0.011594	-0.017699	621.2	0.3957	647.8267	-0.042958	124753.9688	0.088327
010	2019-06-17t2359	1560834118.97	adult	154.0211	100.0532	-157.9981	1242.168	0.39253	397.6864	-0.262	309.9752	-1.0688	0.011527	-0.080522	917.6978	1.1218	1172.7046	0.89153	137997.1719	-0.20699	661.189	-0.29569	325.6382	-0.62786	285.2613	-0.80053	0.011628	0.014465	548.4972	-0.25843	609.506	-0.30665	112019.5469	-0.63611
010	2019-06-18t0359	1560848519.2	adult	158.0212	104.0533	-153.998	906.5887	-0.48495	450.8977	0.7327	419.2753	1.1586	0.011696	0.07587	718.2405	-0.15565	832.3066	-0.38972	154207	0.67355	698.1543	0.0042761	421.7328	1.3359	402.0322	1.4904	0.011494	-0.10874	639.4965	0.66521	673.6752	0.25009	146763	1.4204
010	2019-06-18t0759	1560862918.8	adult	162.0211	108.0532	-149.9981	569.1863	-1.3809	383.0881	-0.50377	389.1884	0.56134	0.011662	0.044564	532.415	-1.3409	552.8819	-1.4494	131399.2188	-0.53292	628.2488	-0.43977	386.0571	0.64883	385.9556	1.2029	0.011561	-0.046879	546.9274	-0.1799	588.7893	-0.38102	133575.7656	0.68186
010	2019-06-18t1159	1560877318.95	adult	166.0211	112.0532	-145.9981	958.4807	-0.31139	454.4167	0.83511	410.3942	1.0118	0.011561	-0.048946	805.0298	0.45207	908.5983	-0.051363	157228.1875	0.87252	774.4924	0.67294	420.6984	1.3972	408.4279	1.686	0.011594	-0.015888	635.2899	0.7495	730.9874	0.84529	145140.9375	1.4081
010	2019-06-18t1559	1560891718.86	adult	170.0211	116.0532	-141.9981	954.1388	-0.30627	373.8124	-0.64257	333.2371	-0.55588	0.011905	0.27045	666.7603	-0.42509	843.4785	-0.2849	125600.9766	-0.81238	637.6597	-0.2531	391.6657	0.84698	369.7712	0.94224	0.011527	-0.078046	581.5077	0.28767	617.2409	-0.021204	135908.0156	0.90442
010	2019-06-18t1959	1560906118.8	adult	174.0211	120.0532	-137.9981	1165.8912	0.30789	411.2364	0.073746	342.8698	-0.34277	0.011494	-0.1104	785.3299	0.37007	1024.8436	0.45945	143110.2656	0.15258	733.8914	0.52873	392.3454	0.91043	395.4166	1.5021	0.011594	-0.016508	600.079	0.54583	644.7005	0.28243	135359.1719	0.92204
010	2019-06-18t2359	1560920518.77	adult	178.021	124.0532	-133.9981	1004.1169	-0.12531	385.0642	-0.38737	322.2379	-0.74951	0.011628	0.01374	674.7112	-0.32433	799.5555	-0.41708	132462.0938	-0.39661	722.5635	0.5314	338.9466	-0.12832	288.5857	-0.64826	0.011527	-0.07919	566.4862	0.29568	656.947	0.4702	117614.4688	-0.077083
010	2019-06-19t0359	1560934919.39	adult	182.0212	128.0534	-129.998
010	2019-06-19t0759	1560949319.11	adult	186.0211	132.0533	-125.998	1005.5099	-0.068214	333.9959	-1.2655	286.5478	-1.4344	0.011561	-0.048352	659.2023	-0.36165	929.4572	0.17212	115562.5938	-1.2363	468.5648	-1.1965	293.0089	-0.94062	281.3693	-0.7223	0.011696	0.07598	403.813	-1.1352	438.8834	-1.1842	100209.0469	-0.98359
010	2019-06-19t1159	1560963719.27	adult	190.0212	136.0533	-121.998	710.9763	-0.92501	376.6416	-0.42639	347.2272	-0.13493	0.011561	-0.048274	601.1639	-0.7036	680.2585	-0.83225	130317.9844	-0.39474	545.106	-0.52044	307.9393	-0.5576	288.432	-0.52545	0.011628	0.012585	472.4115	-0.35302	511.0126	-0.47293	105931.125	-0.56557
010	2019-06-19t1559	1560978119.08	adult	194.0211	140.0533	-117.9981	483.0428	-1.6017	338.7962	-1.076	337.1797	-0.30271	0.011494	-0.10991	430.8723	-1.7806	452.6585	-1.7626	117901.0781	-1.0098	443.1403	-1.1948	303.4848	-0.56979	296.7295	-0.29374	0.011527	-0.080808	400.8085	-0.95834	438.6627	-0.98218	105309.2188	-0.52309
010	2019-06-19t1959	1560992519.29	adult	198.0212	144.0533	-113.998	1441.4607	1.3954	406.75	0.23227	351.4114	0.037469	0.011628	0.014027	764.4084	0.46057	1186.572	1.3922	139922.0156	0.2214	568.2241	-0.14152	308.3051	-0.3887	289.0877	-0.40088	0.011527	-0.08088	456.8305	-0.29811	482.6672	-0.50403	106981.8594	-0.341
010	2019-06-19t2359	1561006919.14	adult	202.0211	148.0533	-109.998	649.2209	-1.0448	335.9812	-1.0092	305.7982	-0.86041	0.011594	-0.017437	513.2161	-1.1435	625.747	-0.96381	115913.5	-0.99744	580.4082	0.054555	319.9366	-0.06306	294.9814	-0.20998	0.011594	-0.018698	502.2087	0.26036	552.0956	0.19338	110378.1406	-0.05167
010	2019-06-20t0359	1561021319.95	adult	206.0214	152.0535	-105.9978	863.0948	-0.32338	282.0797	-1.9416	264.1826	-1.6772	0.011594	-0.017568	421.6963	-1.7029	663.2634	-0.76214	97317.5078	-1.9292	647.0782	0.67758	321.4449	0.054019	300.6122	-0.021038	0.011594	-0.018696	491.0989	0.25904	560.9957	0.3806	110898.5	0.065637
010	2019-06-20t0759	1561035718.99	adult	210.0211	156.0532	-101.9981	961.4105	0.04764	374.1348	-0.17855	301.6863	-0.83993	0.011765	0.14049	748.1127	0.53292	904.7663	0.35837	127205.8438	-0.2674	656.7472	0.86831	334.8999	0.42534	305.2524	0.15162	0.011527	-0.080654	503.9802	0.50264	568.3526	0.55954	116210.2656	0.47879
010	2019-06-20t1159	1561050121.27	adult	214.0217	160.0539	-97.9974	683.4534	-0.84138	320.5263	-1.0922	283.0155	-1.1645	0.011561	-0.048857	553.9074	-0.70707	645.4215	-0.75241	110902.0938	-1.0632	621.3213	0.70719	318.2337	0.16818	277.618	-0.41093	0.01173	0.10761	512.8795	0.71601	566.6167	0.66531	108517.6875	0.10087
010	2019-06-20t1559	1561064509.32	adult	218.0184	164.0506	-94.0008	1030.6954	0.41201	432.4953	1.0511	373.9385	0.80591	0.011527	-0.079814	858.5669	1.4249	967.5251	0.78349	150075.875	1.1069	528.5435	0.069809	300.5823	-0.1209	278.6833	-0.32064	0.011561	-0.049903	462.3048	0.30684	489.1876	0.083106	104001.4922	-0.090563
010	2019-06-20t1959	1561078909.62	adult	222.0185	168.0506	-90.0007	901.2063	0.016434	421.2432	0.91691	354.3428	0.46136	0.011628	0.013404	753.7563	0.7818	837.1823	0.24489	144907.6562	0.90378	474.145	-0.27604	323.7532	0.48529	318.6892	0.7143	0.011494	-0.11186	431.4382	0.091107	442.8156	-0.23743	112666.1172	0.56102
010	2019-06-20t2359	1561093309.65	adult	226.0185	172.0507	-86.0007	856.3878	-0.08805	429.3793	1.1406	377.5346	1.0138	0.011594	-0.017949	742.3973	0.77407	834.0622	0.29528	148135.8438	1.1493	540.6366	0.38989	295.8516	-0.042261	265.9295	-0.49717	0.011628	0.011831	440.9805	0.3132	491.5227	0.33468	101772.9531	-0.049811
010	2019-06-21t0359	1561107710.28	adult	230.0187	176.0508	-82.0005	870.1329	0.024285	406.7547	0.7961	374.324	1.0127	0.011662	0.044704	696.7138	0.52782	783.0375	0.11536	139516.8594	0.76157	673.8167	1.6648	300.9352	0.17153	266.6528	-0.41229	0.011561	-0.050851	511.0065	1.2364	588.9896	1.4137	104123.5703	0.20442
010	2019-06-21t0759	1561122109.72	adult	234.0185	180.0507	-78.0007	662.7168	-0.72258	357.9637	-0.03145	324.3304	0.028658	0.011561	-0.049193	581.4052	-0.21041	632.9368	-0.55958	123855.4531	-0.001894	526.9447	0.50844	336.3638	1.1127	331.4774	1.3476	0.011461	-0.14337	450.5538	0.68199	499.1177	0.66463	117390.9766	1.2202
010	2019-06-21t1159	1561136508.3	adult	238.0181	184.0503	-74.001	974.103	0.58195	413.7784	1.0753	339.6052	0.41698	0.011628	0.013119	783.8301	1.2886	842.5692	0.55064	142339.7812	1.0609	589.6982	1.208	316.2793	0.75465	299.1432	0.60343	0.01173	0.10581	483.2094	1.2208	560.2317	1.4397	107851.2266	0.68004
010	2019-06-21t1559	1561150910.61	adult	242.0188	188.0509	-70.0004	709.41	-0.43622	383.1023	0.58394	360.9061	0.93405	0.011628	0.013086	603.4514	0.080553	668.3255	-0.26441	131787.1875	0.57204	656.1785	1.9813	334.5115	1.331	296.8186	0.64429	0.011696	0.07366	541.7227	2.1194	611.6561	2.1617	114402.9375	1.2745
010	2019-06-21t1959	1561165310.4	adult	246.0187	192.0509	-66.0005	781.4843	-0.065787	387.5187	0.74213	333.9588	0.43529	0.011662	0.044536	674.6072	0.66369	743.0943	0.19066	132918.9062	0.70852	586.9314	1.4893	315.0384	0.97684	299.0227	0.81741	0.01173	0.1051	472.1395	1.4252	547.4182	1.6525	107428.0938	0.89901
010	2019-06-21t2359	1561179710.13	adult	250.0186	196.0508	-62.0005	644.3756	-0.61242	367.3705	0.44592	349.2482	0.82853	0.011461	-0.14149	527.1009	-0.33332	589.5368	-0.55451	128212.2891	0.53301	579.5126	1.5839	309.9775	0.98147	294.6148	0.80782	0.011905	0.26661	476.2674	1.6712	514.2783	1.4653	104152.4375	0.78477
010	2019-06-22t0359	1561194109.99	adult	254.0186	200.0507	-58.0006
010	2019-06-22t0759	1561208510.25	adult	258.0187	204.0508	-54.0005
010	2019-06-22t1159	1561222910.32	adult	262.0187	208.0508	-50.0005
010	2019-06-22t1559	1561237310.22	adult	266.0187	212.0508	-46.0005
010	2019-06-22t1959	1561251710.6	adult	270.0188	216.0509	-42.0004
010	2019-06-22t2359	1561266110.29	adult	274.0187	220.0508	-38.0005
010	2019-06-23t0359	1561280510.75	adult	278.0188	224.051	-34.0004
010	2019-06-23t0759	1561294910.65	adult	282.0188	228.0509	-30.0004
010	2019-06-23t1159	1561309310.3	adult	286.0187	232.0508	-26.0005
010	2019-06-23t1559	1561323710.84	adult	290.0188	236.051	-22.0003
010	2019-06-23t1959	1561338110.45	adult	294.0187	240.0509	-18.0005
010	2019-06-23t2359	1561352510.79	adult	298.0188	244.051	-14.0004
010	2019-06-24t0359	1561366910.84	adult	302.0188	248.051	-10.0003
010	2019-06-24t0759	1561381310.67	adult	306.0188	252.0509	-6.0004
010	2019-06-24t1159	1561395711.04	adult	310.0189	256.051	-2.0003
010	2019-06-24t1559	1561410113.11	dead	314.0195	260.0516	2.0003
012	2019-06-11t1158	1560272479.52	egg	-1.9923	-59.9606	-290.0114
012	2019-06-11t1557	1560286824.04	larva	1.9923	-55.976	-286.0269
012	2019-06-11t1957	1560301224.18	larva	5.9923	-51.976	-282.0268
012	2019-06-11t2357	1560315624.98	larva	9.9926	-47.9757	-278.0266
012	2019-06-12t0357	1560330025.01	larva	13.9926	-43.9757	-274.0266
012	2019-06-12t0757	1560344425.69	larva	17.9928	-39.9755	-270.0264
012	2019-06-12t1157	1560358824.71	larva	21.9925	-35.9758	-266.0267
012	2019-06-12t1557	1560373224.91	larva	25.9925	-31.9758	-262.0266
012	2019-06-12t1957	1560387625.39	larva	29.9927	-27.9756	-258.0265
012	2019-06-13t0920	1560435795.54	larva	43.3733	-14.595	-244.6459
012	2019-06-13t0956	1560437955.53	larva	43.9733	-13.995	-244.0459	2395.7859	2.6482	499.7578	0.26241	383.174	-0.54422	0.01173	0.10287	1090.8362	0.97609	1774.5754	2.048	170417.4062	0.20302	1076.1846	-0.081553	417.6313	-0.54023	334.9099	-0.70608	0.011527	-0.080585	836.2479	-0.28717	946.4392	-0.25215	144918.0781	-0.50681
012	2019-06-13t1356	1560452340.4	larva	47.9691	-9.9992	-240.0501	969.3391	-0.46638	454.2529	-0.31358	399.7998	-0.34424	0.011594	-0.023528	807.0325	-0.31684	889.8019	-0.48108	156717.25	-0.301	878.4298	-0.64204	290.0003	-1.9331	194.6521	-2.3665	0.011561	-0.050573	743.9082	-0.65615	826.6958	-0.64083	100340.1172	-1.9184
012	2019-06-13t1756	1560466736.82	larva	51.9681	-6.0002	-236.0511	1207.2388	0.076433	470.4243	-0.11768	387.4006	-0.5427	0.01173	0.10242	1018.7266	0.69947	1181.624	0.39439	160414.6875	-0.17425	966.8614	-0.33749	492.125	0.34774	449.711	0.6829	0.011527	-0.082336	839.5401	-0.18307	910.8002	-0.30145	170767.375	0.39081
012	2019-06-13t2156	1560481136.16	larva	55.9679	-2.0004	-232.0513	1085.9531	-0.18749	572.3784	1.1952	521.9479	1.3548	0.01173	0.1022	929.6212	0.3024	1003.9171	-0.11781	195181.0469	1.1223	1096.6295	0.12072	500.8006	0.5041	470.3451	0.97596	0.011696	0.073252	911.9573	0.21535	1020.7103	0.15952	171273.8125	0.4637
012	2019-06-14t0156	1560495539.09	adult	59.9687	2.0004	-228.0504	1764.6532	1.3997	586.5245	1.3966	503.6821	1.0965	0.011594	-0.024183	1163.3536	1.4615	1490.0024	1.3901	202350.9375	1.4096	1559.0551	1.7236	559.7517	1.2917	456.9639	0.85172	0.011594	-0.021799	1136.8797	1.4056	1355.9865	1.5424	193114.3438	1.3049
012	2019-06-14t0556	1560509939.42	adult	63.9688	6.0005	-224.0504	846.9319	-0.73219	492.6996	0.1672	472.4537	0.64059	0.011594	-0.024403	725.9375	-0.64871	778.8365	-0.78985	169981.375	0.18091	635.3897	-1.3651	411.4813	-0.50772	405.8863	0.22787	0.011561	-0.053497	535.3235	-1.5948	574.59	-1.5414	142372.5156	-0.48164
012	2019-06-14t0956	1560524343.35	adult	67.9699	10.0016	-220.0493	783.6413	-0.88241	436.6041	-0.589	400.0714	-0.44479	0.011561	-0.05571	675.2947	-0.88856	764.7833	-0.83072	151065.0156	-0.55736	712.3883	-1.0857	281.2845	-2.2213	231.3154	-2.0932	0.011628	0.0083139	523.7482	-1.6653	653.3559	-1.2093	96761.8594	-2.2233
012	2019-06-14t1356	1560538754.21	adult	71.9729	14.0046	-216.0462	1237.7949	0.22156	513.0718	0.45364	404.4506	-0.3964	0.011527	-0.08683	998.8158	0.75885	1110.8528	0.29323	178035.9062	0.50851	675.0911	-1.213	437.9404	-0.083477	438.08	0.73494	0.01173	0.10269	604.9456	-1.2141	636.7648	-1.2734	149337.6719	-0.1417
012	2019-06-14t1756	1560553142.97	adult	75.9698	18.0015	-212.0494	1755.2793	1.5175	659.522	2.5092	539.3965	1.6754	0.011561	-0.056102	1242.4721	2.0456	1593.456	1.91	228194.625	2.5479	1403.5684	1.658	534.4036	1.387	426.7185	0.62186	0.011594	-0.024059	1133.9928	1.9943	1382.117	2.2134	184369.25	1.4025
012	2019-06-14t1959	1560560525.48	adult	78.0205	20.0522	-209.9987	761.9935	-0.93552	448.0264	-0.43996	431.319	0.0051558	0.011628	0.0061876	668.6501	-0.89358	735.0285	-0.91822	154121.0938	-0.44281	776.9299	-0.78547	416.8664	-0.31475	387.9201	0.084907	0.01173	0.10173	685.8153	-0.68691	767.3587	-0.63062	142151.4375	-0.37365
012	2019-06-14t2359	1560574927.29	adult	82.021	24.0527	-205.9982	899.8253	-0.58407	508.5798	0.44753	476.6065	0.74332	0.011799	0.16529	802.4476	-0.17208	890.7374	-0.38344	172408.5625	0.33591	1081.7849	0.56033	526.3533	1.4873	475.7945	1.4482	0.011527	-0.087364	964.6065	1.2282	1042.8158	0.82829	182644.5938	1.5518
012	2019-06-15t0359	1560589327.11	adult	86.0209	28.0526	-201.9982	1750.8679	1.5581	623.5135	2.1815	537.9457	1.805	0.011696	0.069247	1245.7141	2.214	1569.5979	1.9347	213241.625	2.1143	985.584	0.26958	498.6234	1.1954	485.5334	1.7006	0.011561	-0.056736	810.0506	0.35972	909.0941	0.28344	172523.7031	1.235
012	2019-06-15t0759	1560603727.23	adult	90.021	32.0527	-197.9982	920.6683	-0.51886	566.4188	1.4463	553.5782	2.1657	0.011628	0.0060913	802.7637	-0.10042	856.8332	-0.47209	194848.0469	1.4341	889.7388	-0.054187	463.9304	0.76748	445.7011	1.1916	0.011561	-0.056579	752.2023	0.099859	805.9552	-0.15018	160519.9062	0.80566
012	2019-06-15t1159	1560618127.66	adult	94.0211	36.0528	-193.9981	1340.6971	0.52238	579.3998	1.7355	517.9505	1.6967	0.011628	0.0060631	933.679	0.64663	1083.9741	0.30966	199313.5312	1.7211	734.3184	-0.7018	397.6971	-0.21848	378.9838	0.23446	0.011594	-0.025028	640.5341	-0.58803	668.7017	-0.82374	137205.5156	-0.20298
012	2019-06-15t1559	1560632527.33	adult	98.021	40.0527	-189.9982	908.7635	-0.54411	498.7794	0.62109	475.4137	1.1002	0.011461	-0.14841	780.6066	-0.15029	824.4209	-0.5645	174074	0.72135	803.9943	-0.27626	471.5594	1.1696	463.5578	1.6925	0.011594	-0.024467	707.203	0.037621	778.146	-0.086863	162688	1.1849
012	2019-06-15t1959	1560646927.77	adult	102.0211	44.0528	-185.998	1803.9536	1.6523	600.4286	2.2764	509.978	1.8024	0.011561	-0.056028	1134.4792	1.8713	1474.4351	1.6688	207748.3125	2.3101	1332.1403	2.5818	492.5718	1.6707	398.7724	0.7353	0.011494	-0.11664	909.7456	1.7721	1134.0897	2.229	171415	1.7608
012	2019-06-15t2359	1560661327.76	adult	106.0211	48.0528	-181.998	1246.8794	0.28762	505.3148	0.90964	469.5357	1.226	0.011527	-0.086481	782.5292	-0.066124	1003.4066	0.068385	175344.2188	0.96681	665.1779	-0.8517	374.2604	-0.29689	345.1984	-0.072163	0.011561	-0.054558	577.9824	-0.75476	648.8935	-0.69513	129494.1016	-0.26319
012	2019-06-16t0359	1560675728.22	adult	110.0212	52.0529	-177.9979	1090.5265	-0.093965	500.8317	0.93902	455.5904	1.0973	0.011494	-0.11647	865.7128	0.45337	961.5809	-0.064632	174289.4375	1.0193	836.4198	0.1827	326.4825	-1.0615	268.3437	-1.3042	0.011628	0.0080507	645.4441	-0.091028	778.0851	0.24759	112309.9609	-1.0647
012	2019-06-16t0759	1560690128.08	adult	114.0212	56.0529	-173.998	849.6234	-0.68542	453.9033	0.27321	435.0589	0.84285	0.011765	0.13534	651.8479	-0.7673	744.1899	-0.81278	154327.125	0.17862	699.1431	-0.52655	344.3042	-0.65651	287.6929	-0.92498	0.011799	0.16723	599.8211	-0.37357	656.2772	-0.48297	116719.125	-0.75235
012	2019-06-16t1159	1560704527.5	adult	118.021	60.0527	-169.9981	611.4192	-1.2723	390.8606	-0.69534	374.5948	-0.17035	0.011594	-0.021885	540.2256	-1.4137	575.006	-1.4004	134846.9062	-0.67865	639.741	-0.81545	390.4599	0.27961	384.9765	0.82194	0.011494	-0.11579	577.5496	-0.47294	610.8046	-0.72337	135880.0312	0.35762
012	2019-06-16t1559	1560718927.39	adult	122.021	64.0527	-165.9981	1029.8856	-0.23358	435.4369	0.13006	375.7013	-0.062779	0.01173	0.10509	771.7756	0.0090052	932.2778	-0.13332	148483.9844	0.056675	825.8056	0.39444	417.4559	0.87167	386.0782	0.91218	0.011628	0.0085232	681.5192	0.54205	762.8135	0.44237	143604.8438	0.86451
012	2019-06-16t1959	1560733327.57	adult	126.0211	68.0528	-161.9981	1407.3788	0.70476	472.2712	0.84136	368.0753	-0.13105	0.011594	-0.020578	860.4392	0.585	1262.0996	1.0482	162933.5625	0.85046	579.5648	-1.0745	339.2427	-0.53972	310.911	-0.38047	0.011869	0.23315	511.6302	-0.90201	548.4561	-1.0404	114324.7969	-0.67658
012	2019-06-16t2359	1560747728.14	adult	130.0212	72.0529	-157.9979	1615.3761	1.2272	487.5704	1.1817	387.6524	0.31833	0.011461	-0.14361	1052.2959	1.8126	1440.6736	1.7055	170162.0625	1.2894	609.9635	-0.83601	320.456	-0.84796	280.7733	-0.89704	0.011561	-0.052571	492.1222	-1.0157	516.0649	-1.2258	110877.7656	-0.81778
012	2019-06-17t0359	1560762128.25	adult	134.0212	76.053	-153.9979	724.9307	-0.98392	395.3843	-0.40639	376.0126	0.14416	0.011834	0.20274	572.8953	-1.1627	662.4401	-1.0751	133639.8906	-0.53527	930.9987	1.2682	376.9571	0.28354	305.3019	-0.42366	0.011662	0.042001	690.3144	0.84997	797.4085	0.91311	129296.2969	0.25494
012	2019-06-17t0759	1560776527.89	adult	138.0211	80.0529	-149.998	609.4835	-1.2773	345.5084	-1.2774	339.5217	-0.5422	0.011628	0.011631	510.6855	-1.551	573.1579	-1.4011	118854.8828	-1.2802	814.4647	0.56979	394.9153	0.66579	315.7925	-0.21433	0.011594	-0.019964	703.8269	1.0288	770.8718	0.76958	136245.7656	0.67957
012	2019-06-17t1159	1560790931.53	adult	142.0222	84.0539	-145.997	810.7485	-0.76959	387.7186	-0.49105	354.6604	-0.20948	0.011527	-0.081134	676.3134	-0.48602	743.5715	-0.7749	134538.3594	-0.43695	620.4105	-0.66568	347.1887	-0.24198	312.584	-0.26869	0.01173	0.10697	539.0998	-0.45174	581.7099	-0.62242	118391.3281	-0.3089
012	2019-06-17t1559	1560805328.41	adult	146.0213	88.053	-141.9979	1186.4259	0.20635	477.921	1.1838	403.4376	0.79844	0.011628	0.012584	881.1009	0.84684	1112.9509	0.61463	164404.8125	1.171	889.8378	1.173	393.1956	0.68326	339.1547	0.23829	0.011594	-0.018491	646.5422	0.59139	761.2954	0.7962	135652.4688	0.69584
012	2019-06-17t1959	1560819728.19	adult	150.0212	92.0529	-137.9979	743.0005	-0.94051	297.3061	-2.1258	249.2247	-2.3093	0.011594	-0.018491	636.411	-0.71912	732.7749	-0.80019	102570.5859	-2.1146	811.366	0.69478	347.6101	-0.2023	289.7293	-0.7086	0.011594	-0.017699	584.2367	0.044374	728.9448	0.59289	119925.5	-0.19099
012	2019-06-17t2359	1560834128.46	adult	154.0213	96.053	-133.9978	2267.2896	3.1151	481.2318	1.2808	334.9605	-0.56176	0.011561	-0.049607	1190.1234	2.8902	1811.493	3.329	166506.1875	1.3204	694.7845	-0.062599	365.3484	0.171	321.0631	-0.10451	0.011765	0.14141	595.0735	0.18907	645.9768	-0.017021	124218.4531	0.075362
012	2019-06-18t0359	1560848528.73	adult	158.0214	100.0531	-129.9978	974.1478	-0.30414	458.3671	0.87067	417.5536	1.1237	0.011662	0.044229	726.718	-0.10061	887.7428	-0.17702	157219.9062	0.83502	738.9373	0.29136	432.3333	1.5506	413.9297	1.7241	0.011494	-0.10874	664.7377	0.91009	699.9046	0.46097	150451.9688	1.637
012	2019-06-18t0759	1560862928.66	adult	162.0214	104.0531	-125.9978	654.1897	-1.1512	425.203	0.27487	410.0314	0.98605	0.01173	0.10803	580.9468	-1.0257	628.0955	-1.1587	144994.2188	0.19628	1058.576	2.6281	481.334	2.5879	415.2796	1.7847	0.01173	0.11043	835.0075	2.6341	961.3916	2.6451	164134.8906	2.4847
012	2019-06-18t1159	1560877328.6	adult	166.0213	108.053	-121.9978	1423.2141	0.95947	512.1904	1.9053	427.4335	1.3604	0.011628	0.013423	1021.7772	1.86	1208.4081	1.1175	176193.5	1.8917	738.7252	0.41493	373.6971	0.4381	330.792	0.13128	0.011594	-0.015888	618.6529	0.58627	691.3301	0.52037	128925.4922	0.44857
012	2019-06-18t1559	1560891728.47	adult	170.0213	112.053	-117.9978	556.1963	-1.409	358.4946	-0.927	346.4221	-0.28509	0.011628	0.013546	476.9553	-1.659	513.6244	-1.5839	123322.1406	-0.93516	809.4282	1.0016	423.6828	1.5018	417.3763	1.9043	0.011594	-0.016031	677.4172	1.2332	744.6749	1.0328	146170.5625	1.5133
012	2019-06-18t1959	1560906128.36	adult	174.0213	116.053	-113.9979	1058.3253	0.0050422	443.9914	0.68355	393.6873	0.70575	0.011527	-0.079661	851.8883	0.80354	971.407	0.24649	154065.0156	0.74438	644.7914	-0.12961	410.67	1.2859	398.0865	1.5566	0.011662	0.046229	574.1754	0.28955	610.6552	-0.0015178	140859.7969	1.2491
012	2019-06-18t2359	1560920528.32	adult	178.0213	120.053	-109.9979	925.003	-0.35203	477.1805	1.3302	431.6589	1.5174	0.011696	0.07684	796.8582	0.47297	877.4081	-0.10282	163195.75	1.2661	827.3223	1.3132	377.2215	0.65738	341.088	0.43256	0.011527	-0.07919	621.0412	0.83689	769.7476	1.4176	130895.8438	0.71434
012	2019-06-19t0359	1560934928.98	adult	182.0214	124.0532	-105.9977
012	2019-06-19t0759	1560949328.79	adult	186.0214	128.0531	-101.9978
012	2019-06-19t1159	1560963728.9	adult	190.0214	132.0531	-97.9977	794.9784	-0.6716	411.5985	0.22199	377.618	0.49709	0.011594	-0.017179	660.6451	-0.31315	746.0511	-0.5572	142001.5	0.23326	782.2418	1.2779	376.1479	0.84754	316.1577	0.063657	0.011461	-0.14199	638.7899	1.2972	740.8422	1.4743	131275.625	0.95152
012	2019-06-19t1559	1560978128.79	adult	194.0214	136.0531	-93.9978
012	2019-06-19t1959	1560992528.98	adult	198.0214	140.0532	-89.9977
012	2019-06-19t2359	1561006928.76	adult	202.0214	144.0531	-85.9978	825.5023	-0.48357	442.7791	0.95996	395.3305	1.0048	0.01173	0.10877	735.97	0.33311	801.2895	-0.20317	150987.6562	0.87574	640.8217	0.51874	398.1923	1.5614	394.8128	1.988	0.011628	0.012576	585.5335	1.092	621.0885	0.7843	136978.1562	1.5526
012	2019-06-20t0359	1561021329.66	adult	206.0216	148.0533	-81.9975	676.9952	-0.9284	416.2965	0.53381	386.7722	0.88073	0.011869	0.23783	607.8935	-0.46253	656.6729	-0.79111	140291.9219	0.36656	623.2613	0.49301	332.8209	0.29145	300.4932	-0.023689	0.011696	0.075675	507.8327	0.42712	542.9069	0.22441	113824.75	0.2431
012	2019-06-20t0759	1561035728.66	adult	210.0214	152.0531	-77.9978	462.4642	-1.6134	293.5948	-1.6652	286.0258	-1.1673	0.01194	0.30343	383.851	-1.9078	436.38	-1.7346	98354.2656	-1.81	664.8165	0.93157	345.5375	0.6492	324.3528	0.58427	0.011628	0.012627	522.9298	0.69491	572.7661	0.5981	118864.8906	0.64111
012	2019-06-20t1159	1561050131.27	adult	214.0221	156.0538	-73.9971	703.5726	-0.77265	413.9375	0.6332	379.7758	0.86074	0.011594	-0.017762	632.3976	-0.17713	688.9515	-0.55455	142808.4375	0.64353	540.6013	0.06223	332.4094	0.47165	309.9096	0.33559	0.011561	-0.049685	474.2009	0.31524	517.1603	0.22406	115013.6562	0.50496
012	2019-06-20t1559	1561064519.08	adult	218.0187	160.0504	-70.0005	595.7114	-1.1117	396.9371	0.39415	383.3312	1.0027	0.01173	0.1084	528.4242	-0.82037	580.0174	-1.0061	135355.5625	0.31955	563.9883	0.35876	337.1775	0.677	304.0404	0.27843	0.011527	-0.080817	500.394	0.71044	546.6079	0.60693	117000.5781	0.73303
012	2019-06-20t1959	1561078919.42	adult	222.0188	164.0505	-66.0004	680.0842	-0.77842	386.4032	0.27323	374.4463	0.88291	0.011594	-0.017871	568.0512	-0.4905	618.8724	-0.77951	133309.1094	0.28352	692.5451	1.5412	371.932	1.5559	361.574	1.7507	0.011628	0.012155	530.6814	1.1674	646.2298	1.6612	127944.6172	1.5475
012	2019-06-20t2359	1561093319.58	adult	226.0188	168.0505	-62.0003	928.0989	0.17681	431.0712	1.1718	425.2838	2.0158	0.011662	0.044783	657.4804	0.18782	735.2095	-0.17623	147857.4219	1.1344	494.0595	-0.0059816	326.1063	0.64343	320.596	0.85582	0.011561	-0.050534	436.7087	0.26574	481.118	0.23522	112832.7812	0.67848
012	2019-06-21t0359	1561107720.15	adult	230.019	172.0507	-58.0002	631.6684	-0.88205	361.3483	-0.042925	354.5644	0.59769	0.011594	-0.018028	505.5106	-0.80283	599.887	-0.7732	124665.1719	-0.032381	464.5527	-0.15399	324.8851	0.72573	329.2024	1.1751	0.011527	-0.081764	410.7868	0.093496	428.8857	-0.15627	112735.1406	0.78334
012	2019-06-21t0759	1561122119.6	adult	234.0188	176.0505	-54.0003	644.0895	-0.79557	398.2449	0.71303	381.1024	1.2222	0.011628	0.013176	559.1564	-0.36654	607.6067	-0.68466	136996.25	0.70059	476.1505	0.05636	330.7411	0.97975	326.3992	1.2153	0.01173	0.10612	428.0515	0.41808	457.8005	0.24829	112782.7266	0.90351
012	2019-06-21t1159	1561136518.2	adult	238.0185	180.0502	-50.0007	1117.3762	1.162	466.2014	2.0445	406.2407	1.8194	0.011594	-0.018156	803.5117	1.4279	986.854	1.2765	160839.5	2.05	441.7938	-0.1425	301.416	0.39464	298.2935	0.58065	0.011594	-0.020374	387.1039	0.058814	415.9272	-0.058121	103988.5156	0.40828
012	2019-06-21t1559	1561150920.49	adult	242.0191	184.0508	-46.0001	647.6007	-0.69527	354.2893	0.050947	333.8009	0.3629	0.011594	-0.018189	529.5376	-0.44743	611.3358	-0.55666	122229.8125	0.060919	418.8181	-0.2462	286.1963	0.13083	283.3906	0.27315	0.011594	-0.020702	365.8437	-0.078483	390.6731	-0.20661	98737.7344	0.14421
012	2019-06-21t1959	1561165320.4	adult	246.0191	188.0508	-42.0001	613.4394	-0.79662	340.2644	-0.13262	311.7094	-0.034226	0.011527	-0.080205	534.8718	-0.34361	584.3144	-0.63988	118071.7344	-0.085873	391.8542	-0.39585	287.7901	0.28151	292.135	0.62079	0.011662	0.041643	363.3553	0.016358	383.4408	-0.16677	98712.0156	0.25294
012	2019-06-21t2359	1561179720.03	adult	250.019	192.0507	-38.0002	796.6292	0.076315	379.522	0.67106	330.3881	0.42987	0.011799	0.17224	632.7825	0.43554	744.1454	0.27084	128657.9531	0.55688	397.4677	-0.23161	275.5549	0.07736	269.52	0.066098	0.011594	-0.021518	350.9691	-0.015803	380.4623	-0.076328	95066.4297	0.091501
012	2019-06-22t0359	1561194119.94	adult	254.0189	196.0506	-34.0002
012	2019-06-22t0759	1561208520.17	adult	258.019	200.0507	-30.0001
012	2019-06-22t1159	1561222920.26	adult	262.019	204.0507	-26.0001
012	2019-06-22t1559	1561237320.2	adult	266.019	208.0507	-22.0001
012	2019-06-22t1959	1561251720.62	adult	270.0191	212.0508	-18
012	2019-06-22t2359	1561266120.34	adult	274.019	216.0508	-14.0001
012	2019-06-23t0359	1561280520.71	adult	278.0191	220.0509	-10
012	2019-06-23t0759	1561294920.65	adult	282.0191	224.0508	-6
012	2019-06-23t1159	1561309320.49	adult	286.0191	228.0508	-2.0001
012	2019-06-23t1559	1561323720.92	dead	290.0192	232.0509	2.0001
013	2019-06-11t1158	1560272483.95	egg	-1.9923	-55.9603	-286.0115
013	2019-06-11t1557	1560286828.49	larva	1.9923	-51.9757	-282.0269
013	2019-06-11t1957	1560301228.74	larva	5.9924	-47.9757	-278.0269
013	2019-06-11t2357	1560315629.52	larva	9.9926	-43.9754	-274.0267
013	2019-06-12t0357	1560330029.63	larva	13.9926	-39.9754	-270.0266
013	2019-06-12t0757	1560344430.24	larva	17.9928	-35.9752	-266.0265
013	2019-06-12t1157	1560358829.29	larva	21.9925	-31.9755	-262.0267
013	2019-06-12t1557	1560373229.58	larva	25.9926	-27.9754	-258.0266
013	2019-06-12t1957	1560387630.01	larva	29.9927	-23.9753	-254.0265
013	2019-06-13t0920	1560435800.07	larva	43.3733	-10.5947	-240.6459
013	2019-06-13t0956	1560437960.15	larva	43.9733	-9.9947	-240.0459	1964.3411	1.7043	509.6243	0.38453	388.8074	-0.46726	0.011594	-0.023301	1153.4158	1.2645	1668.7853	1.7445	175820.375	0.39691	1103.4044	-0.0010174	508.1665	0.42735	407.0455	0.12688	0.011527	-0.080585	969.7814	0.28765	1060.5787	0.14351	176333.7812	0.46831
013	2019-06-13t1356	1560452345.01	larva	47.9691	-5.9989	-236.0501	904.4973	-0.61048	424.1549	-0.69152	398.4561	-0.36287	0.011594	-0.023528	722.7765	-0.71001	839.585	-0.62762	146333.4375	-0.67895	1798.3575	2.1583	681.5322	2.3911	561.6756	1.9734	0.011594	-0.019481	1347.7829	2.0321	1527.0087	1.8602	235128.6094	2.4048
013	2019-06-13t1756	1560466741.44	larva	51.9681	-1.9999	-232.0511	1265.0193	0.20681	618.0673	1.7633	545.8854	1.6873	0.011527	-0.08574	1037.8112	0.78967	1224.3108	0.52108	214469.3438	1.8217	987.5404	-0.27263	462.9947	0.014851	402.6806	0.11305	0.011561	-0.051424	838.3492	-0.18856	876.5152	-0.42778	160196.1562	0.039995
013	2019-06-13t2156	1560481140.76	adult	55.9679	1.9999	-228.0513	1191.9225	0.055205	526.6416	0.60391	467.8781	0.5825	0.011561	-0.055051	977.0072	0.52929	1124.8968	0.24737	182218	0.6367	1146.0936	0.28084	503.2523	0.53314	432.3334	0.50369	0.011494	-0.11384	1023.4869	0.74917	1077.7605	0.3768	175131.8125	0.59637
013	2019-06-14t0156	1560495543.72	adult	59.9688	6.0007	-224.0505	1520.2773	0.83163	617.739	1.8062	520.0711	1.3342	0.011594	-0.024183	1265.4294	1.9568	1450.5337	1.2689	213119.9688	1.819	919.3762	-0.41763	464.1395	0.11598	423.7611	0.4284	0.011594	-0.021799	838.5969	-0.07978	880.986	-0.33116	160128.125	0.12715
013	2019-06-14t0556	1560509944.03	adult	63.9688	10.0008	-220.0504	1767.1344	1.4387	636.1436	2.0778	559.045	1.9162	0.011696	0.069943	1188.4529	1.6265	1397.413	1.1426	217561.1094	2.0169	1589.47	1.9443	504.1304	0.67801	356.7004	-0.4162	0.011561	-0.053497	1149.5622	1.5967	1408.325	1.8723	174429.1094	0.70945
013	2019-06-14t0956	1560524348.02	adult	67.9699	14.0019	-216.0493	635.2693	-1.2378	380.6678	-1.3456	385.8199	-0.65811	0.011628	0.0066404	529.5402	-1.6157	571.3567	-1.4458	130949.7188	-1.3454	1116.7784	0.37157	578.3578	1.7472	545.4298	2.1359	0.011594	-0.022954	1015.1454	1.008	1084.0679	0.62647	199533.4375	1.7621
013	2019-06-14t1356	1560538758.85	adult	71.973	18.0049	-212.0463	886.4423	-0.63299	450.2536	-0.40943	416.1536	-0.21837	0.011561	-0.055924	781.9364	-0.3388	823.6504	-0.63664	155787.75	-0.37671	877.4702	-0.4529	462.8222	0.2646	435.0191	0.69251	0.011594	-0.023476	799.12	-0.10346	849.5293	-0.32628	159673.6562	0.27797
013	2019-06-14t1756	1560553147.6	adult	75.9698	22.0018	-208.0494	1026.1379	-0.28365	534.0027	0.75755	478.1575	0.72898	0.011527	-0.087007	870.3819	0.13499	996.6936	-0.057832	185298.9375	0.81462	1480.2987	1.9594	560.2668	1.767	449.0834	0.94132	0.011561	-0.055145	1053.6998	1.5093	1237.842	1.5403	193852.3125	1.8068
013	2019-06-14t1959	1560560530.12	adult	78.0205	24.0525	-205.9987	964.4453	-0.43158	478.8491	-0.0064821	442.0941	0.17297	0.01173	0.10108	821.1551	-0.10477	921.1601	-0.29873	163287.5312	-0.069596	709.8179	-1.0556	403.2935	-0.51936	362.8712	-0.27863	0.011594	-0.024431	635.8045	-0.998	677.7985	-1.0593	139136.25	-0.50554
013	2019-06-14t2359	1560574931.88	adult	82.021	28.053	-201.9982	1952.6079	2.0642	525.0939	0.68305	399.1444	-0.47879	0.011594	-0.025068	1127.5606	1.5324	1601.445	2.0183	181157.3906	0.69708	1150.4445	0.85111	528.4894	1.521	453.3316	1.1122	0.011628	0.0058887	937.2374	1.048	1068.2558	0.95646	181800.375	1.5132
013	2019-06-15t0359	1560589331.78	adult	86.021	32.053	-197.9983	892.1555	-0.59563	477.7102	0.071914	434.9109	0.15629	0.011765	0.13307	778.8954	-0.26227	857.7269	-0.48093	162421.4688	-0.013214	653.8871	-1.2022	328.5903	-1.562	287.3438	-1.3317	0.011494	-0.11837	557.4858	-1.3786	640.4051	-1.1335	114349.4219	-1.5004
013	2019-06-15t0759	1560603731.98	adult	90.021	36.053	-193.9982	2220.7839	2.7195	524.173	0.82627	397.0965	-0.37585	0.011494	-0.11789	986.0521	0.88296	1634.8436	2.1703	182412.1875	0.90624	833.6152	-0.31439	424.2615	0.10882	383.2024	0.21524	0.011561	-0.056579	760.7612	0.16115	801.699	-0.17361	146794.4688	0.145
013	2019-06-15t1159	1560618132.32	adult	94.0211	40.0531	-189.9981	1391.8235	0.64877	557.1516	1.4043	481.9429	1.1027	0.011799	0.16515	1040.2723	1.2259	1201.4069	0.70883	188874.4062	1.2717	837.7961	-0.20162	432.9371	0.3784	426.5672	0.99201	0.011696	0.069315	691.1474	-0.21245	742.5924	-0.40014	148064.4844	0.33018
013	2019-06-15t1559	1560632532	adult	98.021	44.053	-185.9982	1081.4135	-0.11966	501.4506	0.66149	445.1299	0.59216	0.011527	-0.087134	885.4508	0.42803	1037.2486	0.16074	174003.3438	0.71826	948.3168	0.45027	490.6186	1.4979	462.6393	1.6776	0.011527	-0.086458	816.3461	0.87477	930.4093	0.82085	170244.6562	1.5623
013	2019-06-15t1959	1560646932.44	adult	102.0212	48.0532	-181.9981	876.0546	-0.6233	403.6565	-0.75215	388.5843	-0.27253	0.011765	0.13322	637.4071	-0.91717	769.4262	-0.74456	137243.2031	-0.82434	879.592	0.21039	463.3872	1.16	440.8188	1.4273	0.011461	-0.1472	761.5595	0.59929	813.6493	0.24433	161722.1406	1.2691
013	2019-06-15t2359	1560661332.44	adult	106.0212	52.0532	-177.9981	919.6952	-0.51518	456.0765	0.13678	434.8684	0.62118	0.01173	0.10167	794.3879	0.0015991	899.8332	-0.28837	155522.0938	0.068338	870.8741	0.27092	462.4315	1.2694	449.6302	1.6721	0.011976	0.33076	722.5763	0.42486	815.1201	0.37427	154452.125	1.0223
013	2019-06-16t0359	1560675732.9	adult	110.0213	56.0533	-173.9979	554.875	-1.4114	372.2674	-1.1229	371.0266	-0.41059	0.011527	-0.085746	492.0662	-1.7186	521.9225	-1.5898	129176.7812	-1.0695	645.8056	-0.90008	405.2212	0.35862	402.8445	0.9741	0.011461	-0.1465	582.3698	-0.6206	617.2314	-0.8259	141422.2031	0.45794
013	2019-06-16t0759	1560690132.79	adult	114.0213	60.0532	-169.998	2788.6301	4.0977	530.3729	1.5274	428.0928	0.71581	0.011494	-0.11556	1156.3814	2.2154	1696.711	2.5144	184569.75	1.6102	533.3616	-1.5025	337.0156	-0.79001	302.7905	-0.66538	0.011561	-0.054232	512.5786	-1.125	526.1066	-1.3802	116607.3828	-0.75828
013	2019-06-16t1159	1560704532.23	adult	118.0211	64.0531	-165.9981	672.199	-1.122	392.3215	-0.67085	392.8727	0.17036	0.011628	0.0093845	578.9025	-1.1816	620.7973	-1.2395	134958.5938	-0.67325	670.6125	-0.62861	351.7398	-0.44036	329.5006	-0.1476	0.011561	-0.054157	559.2784	-0.63358	606.5204	-0.75365	121701.9688	-0.40738
013	2019-06-16t1559	1560718932.03	adult	122.0211	68.053	-161.9982	729.7228	-0.97636	415.9283	-0.20332	395.1702	0.30744	0.011561	-0.052185	620.4449	-0.91088	713.0515	-0.90756	143911.1719	-0.16877	519.1396	-1.4993	303.5056	-1.276	277.0183	-1.0262	0.011662	0.039974	465.7421	-1.384	496.5158	-1.4746	104102.4375	-1.2966
013	2019-06-16t1959	1560733332.26	adult	126.0211	72.0531	-157.9981	645.1405	-1.1822	377.7253	-0.80222	367.028	-0.1513	0.011765	0.13762	564.7293	-1.2337	614.7024	-1.2493	128426.6016	-0.88047	553.6769	-1.2368	310.7414	-1.0827	297.5584	-0.62161	0.011561	-0.053286	465.0823	-1.3218	493.8044	-1.4391	107516.5078	-1.0532
013	2019-06-16t2359	1560747732.85	adult	130.0213	76.0533	-153.998	749.4204	-0.92228	428.4419	0.138	406.872	0.69519	0.011594	-0.020315	664.2668	-0.60242	713.6808	-0.893	147812.4531	0.15035	562.4191	-1.1378	362.2478	-0.044887	363.1673	0.61233	0.011594	-0.021482	492.0172	-1.0166	527.3406	-1.1427	124975.4844	-0.031226
013	2019-06-17t0359	1560762132.96	adult	134.0213	80.0533	-149.9979	542.2129	-1.4402	315.5662	-1.8338	295.6062	-1.4489	0.011494	-0.11279	458.7342	-1.8812	492.3984	-1.6888	109817.0469	-1.7664	734.4633	0.004933	408.8895	0.90116	382.4905	1.007	0.011905	0.26742	639.8017	0.38787	688.1954	0.09948	137386.875	0.70926
013	2019-06-17t0759	1560776532.58	adult	138.0212	84.0532	-145.998	601.8599	-1.2965	350.6531	-1.1844	327.1851	-0.78864	0.011662	0.043086	518.475	-1.5015	569.8441	-1.4132	120274.0234	-1.2059	605.6282	-0.79051	390.8756	0.58722	379.0909	0.96977	0.011594	-0.019964	555.5147	-0.33732	594.2923	-0.56007	134852.0938	0.60088
013	2019-06-17t1159	1560790936.4	adult	142.0223	88.0543	-141.997	1198.7375	0.22155	435.4157	0.37915	381.3549	0.32742	0.01173	0.10707	742.2425	-0.06359	975.3026	0.081906	148476.75	0.29956	819.7402	0.65265	414.5091	1.0766	380.1056	1.0055	0.011561	-0.050321	670.2936	0.76775	742.1198	0.60078	143420.1406	1.1139
013	2019-06-17t1559	1560805333.2	adult	146.0214	92.0534	-137.9979	918.8859	-0.48738	438.7526	0.46429	374.2395	0.20823	0.01173	0.10751	763.7408	0.089898	886.2614	-0.23447	149614.625	0.38349	578.4818	-0.92055	331.6376	-0.53321	309.5518	-0.32564	0.011527	-0.080499	505.3957	-0.73508	536.6337	-0.94087	115078.2344	-0.48379
013	2019-06-17t1959	1560819732.91	adult	150.0213	96.0533	-133.9979	545.1353	-1.4606	361.1498	-0.94854	360.2906	-0.058213	0.01173	0.10771	462.8287	-1.8437	499.4486	-1.6836	123152.0938	-1.0139	879.6606	1.1614	470.4691	2.2482	443.6699	2.2535	0.011628	0.013576	750.3482	1.6232	866.7649	1.6732	161841.3906	2.2338
013	2019-06-17t2359	1560834133.18	adult	154.0214	100.0534	-129.9979	722.7703	-0.98689	419.7598	0.14563	399.0494	0.73879	0.011527	-0.080522	640.8154	-0.67556	696.6316	-0.92504	145656.6406	0.20337	884.7097	1.2551	458.198	2.0389	453.9179	2.4783	0.011628	0.014465	715.7212	1.3482	781.277	1.0575	157620.125	2.0234
013	2019-06-18t0359	1560848533.49	adult	158.0215	104.0534	-125.9978	532.0995	-1.4872	321.0056	-1.6666	322.3647	-0.81011	0.011494	-0.11125	377.6898	-2.3665	427.4076	-1.9433	111709.9688	-1.604	797.6458	0.70462	392.3641	0.74089	324.5283	-0.03209	0.011527	-0.078002	695.927	1.2127	740.7496	0.78935	136150.3438	0.79725
013	2019-06-18t0759	1560862933.39	adult	162.0214	108.0534	-121.9978	1043.3066	-0.099792	482.4448	1.3332	451.4244	1.8295	0.01173	0.10803	825.2925	0.56111	987.7904	0.23138	164513.6875	1.2433	752.543	0.44635	367.5854	0.2729	325.5131	0.0035778	0.011594	-0.015782	587.0345	0.21188	677.1155	0.33633	126816.9609	0.28312
013	2019-06-18t1159	1560877333.35	adult	166.0214	112.0534	-117.9978	1344.5808	0.74444	507.4509	1.8175	457.6341	1.9781	0.011594	-0.017852	930.0783	1.2644	1181.4744	1.0125	175070.5625	1.8314	838.8308	1.1371	403.2307	1.0407	331.9518	0.15451	0.011594	-0.015888	741.1044	1.7877	801.4003	1.4222	139114.5781	1.0515
013	2019-06-18t1559	1560891733.23	adult	170.0214	116.0534	-113.9978	848.3411	-0.59944	446.6865	0.71062	424.2993	1.3144	0.011561	-0.048824	659.4179	-0.47282	803.1781	-0.44361	154553.5312	0.7476	770.6279	0.71822	440.9524	1.855	422.7366	2.0126	0.011662	0.046707	672.0884	1.1806	724.9447	0.86961	151246.6562	1.8144
013	2019-06-18t1959	1560906133.11	adult	174.0214	120.0533	-109.9979	927.6005	-0.36301	396.0482	-0.20901	333.3864	-0.53843	0.011527	-0.079661	704.0166	-0.1595	815.9382	-0.37308	137428.7188	-0.15435	727.9814	0.48507	415.8984	1.393	405.4901	1.7075	0.011527	-0.078521	623.7992	0.78052	677.3941	0.55511	144316.75	1.4546
013	2019-06-18t2359	1560920533.04	adult	178.0213	124.0533	-105.9979	1300.0437	0.72271	440.9422	0.65454	392.9627	0.71573	0.011494	-0.11029	852.5921	0.83677	1045.0389	0.57383	153447.875	0.73876	747.605	0.71828	396.2813	1.0486	359.7369	0.81646	0.01173	0.10903	657.9228	1.2028	714.8047	0.95613	135131.9375	0.96677
013	2019-06-19t0359	1560934933.8	adult	182.0215	128.0535	-101.9977	825.5273	-0.62157	392.8218	-0.2101	362.3424	0.10891	0.011561	-0.048483	631.8356	-0.575	720.9802	-0.7144	135916.3438	-0.17722	551.751	-0.65963	340.0263	-0.042867	312.3133	-0.11955	0.011594	-0.017859	506.2281	-0.21337	538.8472	-0.43377	117309.0625	-0.031511
013	2019-06-19t0759	1560949333.57	adult	186.0215	132.0535	-97.9978	556.2794	-1.4018	353.7781	-0.89742	332.9705	-0.46902	0.011561	-0.048352	495.0476	-1.4375	525.4235	-1.4995	122407.2344	-0.86706	590.9302	-0.27152	392.8323	1.1148	388.1099	1.521	0.011561	-0.049486	544.8254	0.2655	567.2581	-0.097701	135919.9688	1.1526
013	2019-06-19t1159	1560963733.65	adult	190.0215	136.0535	-93.9977	1599.7504	1.7561	493.8696	1.7479	409.658	1.1634	0.011561	-0.048274	1029.3532	2.1072	1352.3045	1.9773	170878.875	1.7854	763.4017	1.135	408.3948	1.5118	385.4254	1.5354	0.011561	-0.049783	652.4985	1.4332	718.391	1.284	141304.6094	1.5518
013	2019-06-19t1559	1560978133.6	adult	194.0215	140.0535	-89.9977	938.1644	-0.2073	422.4042	0.46964	378.3049	0.55248	0.011561	-0.048253	729.84	0.18499	821.3286	-0.20607	146151.8438	0.50312	825.5591	1.7118	412.0637	1.6679	393.5229	1.7859	0.011527	-0.080808	635.165	1.3626	688.5771	1.1363	142986.1094	1.7333
013	2019-06-19t1959	1560992533.79	adult	198.0215	144.0535	-85.9977	676.7343	-0.98481	414.3482	0.37237	391.4139	0.86948	0.011594	-0.017249	602.9029	-0.60364	636.029	-0.95666	142950.125	0.38313	708.3434	0.92635	332.9837	0.12034	285.0267	-0.4891	0.011594	-0.018873	624.3576	1.3605	678.4968	1.1585	114879.3828	0.13237
013	2019-06-19t2359	1561006933.54	adult	202.0215	148.0535	-81.9978	1129.1453	0.48317	462.5238	1.324	413.2983	1.3791	0.011527	-0.079448	827.9639	0.94293	982.5025	0.58204	160495.7656	1.3835	436.5818	-1.0505	258.4413	-1.3396	253.9002	-1.1145	0.011662	0.044033	334.2159	-1.4162	384.0032	-1.2463	88645.375	-1.3624
013	2019-06-20t0359	1561021334.55	adult	206.0218	152.0537	-77.9975	980.5553	0.058505	424.1823	0.67926	401.6409	1.191	0.011527	-0.079579	704.7235	0.18254	924.0816	0.38454	147191.2656	0.73512	681.7526	0.94631	384.6463	1.3731	366.3371	1.4455	0.011594	-0.018696	612.5984	1.4794	666.9701	1.2957	132702.9844	1.3879
013	2019-06-20t0759	1561035733.45	adult	210.0215	156.0534	-73.9978	1153.2655	0.68637	440.0974	1.0391	403.2282	1.2826	0.011561	-0.048826	739.7978	0.47722	1009.5648	0.82667	152273.6875	1.0729	771.1334	1.765	403.6676	1.8724	392.4352	2.1264	0.011696	0.075724	594.3575	1.4196	647.7982	1.2535	138054.3125	1.8145
013	2019-06-20t1159	1561050136.23	adult	214.0222	160.0542	-69.997	988.3318	0.20005	452.8562	1.3521	430.3106	1.9185	0.011628	0.013513	732.6919	0.50003	874.609	0.28929	155782.5312	1.3375	646.8136	0.91089	373.6138	1.3537	373.7825	1.8122	0.011494	-0.11134	541.5534	1.0131	601.7667	0.97894	130017.6172	1.4383
013	2019-06-20t1559	1561064523.87	adult	218.0188	164.0508	-66.0004	882.697	-0.10641	432.4675	1.0506	402.3323	1.4008	0.011662	0.044929	725.277	0.51839	819.9848	0.10213	148336.3438	1.0139	679.5916	1.3011	386.4216	1.7507	366.4004	1.7517	0.011594	-0.01881	567.5217	1.4217	646.2464	1.5159	133315.4375	1.7667
013	2019-06-20t1959	1561078924.28	adult	222.0189	168.0509	-62.0003	1103.8328	0.74481	429.3193	1.0661	376.469	0.92533	0.011594	-0.017871	742.5597	0.7051	894.5202	0.51395	148115.1562	1.0753	564.005	0.47168	338.1346	0.80487	322.6089	0.80904	0.011561	-0.050211	485.4376	0.67673	527.6343	0.55427	116994.5625	0.84051
013	2019-06-20t2359	1561093324.41	adult	226.0189	172.0509	-58.0003	1048.2386	0.62052	398.3898	0.568	347.3354	0.38001	0.01173	0.10825	786.4122	1.078	866.8672	0.45176	135850.9375	0.49243	511.077	0.13866	332.1183	0.77969	332.6538	1.1543	0.011696	0.074926	419.3502	0.07285	447.8658	-0.082666	113584.4766	0.72798
013	2019-06-21t0359	1561107725	adult	230.0191	176.0511	-54.0001	797.4833	-0.25183	397.5189	0.62544	377.6127	1.0818	0.011561	-0.049123	653.5918	0.22772	765.0696	0.028193	137541.5312	0.65598	468.1656	-0.12259	321.2306	0.64117	320.5713	0.9561	0.011561	-0.050851	409.3251	0.076829	439.284	-0.054298	111145.7891	0.6765
013	2019-06-21t0759	1561122124.41	adult	234.0189	180.0509	-50.0003	819.3629	-0.10877	419.2491	1.1012	388.3222	1.374	0.011594	-0.018099	635.7503	0.17099	729.5074	-0.082675	144640.9375	1.1093	420.8375	-0.43595	300.9719	0.27553	302.8752	0.60215	0.011628	0.011203	374.3295	-0.21199	400.5787	-0.32833	103534.3281	0.26797
013	2019-06-21t1159	1561136523.05	adult	238.0186	184.0505	-46.0007	1034.0525	0.82464	409.5831	0.99774	368.2577	1.02	0.011561	-0.04925	714.7193	0.79935	840.4162	0.53982	141715.75	1.0275	420.2173	-0.33951	291.6032	0.15697	286.1115	0.25401	0.01173	0.10581	368.9305	-0.16092	404.9221	-0.17235	99436.7031	0.088024
013	2019-06-21t1559	1561150925.32	adult	242.0192	188.0512	-42	1045.5557	0.97269	411.2413	1.1045	363.5673	0.99013	0.011561	-0.049283	764.5433	1.2313	937.0472	1.1136	142289.5	1.1337	456.7126	0.10943	330.3102	1.2267	327.0869	1.4809	0.011628	0.010569	417.0459	0.56138	446.1122	0.38755	113626.6875	1.2185
013	2019-06-21t1959	1561165325.23	adult	246.0192	192.0511	-38.0001	931.9012	0.5884	315.5386	-0.59033	272.2424	-0.86708	0.011561	-0.04929	584.5583	0.014569	747.0895	0.21157	109176.3438	-0.56182	401.3057	-0.30451	275.5519	-0.030791	268.0999	-0.06536	0.011799	0.16931	348.9439	-0.17028	377.1717	-0.23632	93412.0938	-0.13991
013	2019-06-21t2359	1561179724.93	adult	250.0191	196.0511	-34.0002	547.6863	-1.0498	319.3665	-0.44346	303.7211	-0.13381	0.011594	-0.018178	452.6806	-0.87473	506.421	-0.99819	110181.4219	-0.43229	412.9999	-0.076706	285.5453	0.33976	278.1893	0.32234	0.011905	0.26661	366.0144	0.18677	383.9705	-0.035906	95943.2188	0.15841
013	2019-06-22t0359	1561194124.78	adult	254.019	200.051	-30.0002
013	2019-06-22t0759	1561208525.03	adult	258.0191	204.0511	-26.0001
013	2019-06-22t1159	1561222925.11	adult	262.0191	208.0511	-22.0001
013	2019-06-22t1559	1561237325.08	adult	266.0191	212.0511	-18.0001
013	2019-06-22t1959	1561251725.5	adult	270.0192	216.0512	-14
013	2019-06-22t2359	1561266125.19	adult	274.0192	220.0511	-10.0001
013	2019-06-23t0359	1561280525.6	adult	278.0193	224.0512	-6
013	2019-06-23t0759	1561294925.53	adult	282.0193	228.0512	-2
013	2019-06-23t1159	1561309325.44	dead	286.0192	232.0512	2
014	2019-06-11t1158	1560272488.26	egg	-1.9923	-63.9612	-302.0119
014	2019-06-11t1557	1560286832.89	larva	1.9923	-59.9765	-298.0272
014	2019-06-11t1957	1560301233.21	larva	5.9924	-55.9764	-294.0272
014	2019-06-11t2357	1560315634	larva	9.9926	-51.9762	-290.0269
014	2019-06-12t0357	1560330034.05	larva	13.9926	-47.9762	-286.0269
014	2019-06-12t0757	1560344434.71	larva	17.9928	-43.976	-282.0267
014	2019-06-12t1157	1560358833.78	larva	21.9926	-39.9763	-278.027
014	2019-06-12t1557	1560373234.07	larva	25.9926	-35.9762	-274.0269
014	2019-06-12t1957	1560387634.5	larva	29.9928	-31.9761	-270.0268
014	2019-06-13t0920	1560435804.79	larva	43.3734	-18.5955	-256.6462
014	2019-06-13t0956	1560437964.68	larva	43.9734	-17.9955	-256.0462	654.061	-1.1623	339.5468	-1.7207	309.1808	-1.555	0.01173	0.10287	567.6942	-1.4347	625.8179	-1.2477	115785.4609	-1.7574	613.6987	-1.4499	318.6317	-1.5983	289.8619	-1.2263	0.01173	0.10762	549.4198	-1.5219	590.2039	-1.4871	108653.3984	-1.6324
014	2019-06-13t1356	1560452349.47	larva	47.9691	-13.9997	-252.0504
014	2019-06-13t1756	1560466745.88	larva	51.9681	-10.0007	-248.0514	807.2845	-0.82602	469.9265	-0.12402	429.7141	0.052687	0.011594	-0.023747	743.1281	-0.60307	781.0136	-0.79457	162124.6562	-0.11111	816.2493	-0.8099	432.7215	-0.3311	422.7632	0.35639	0.011527	-0.082336	719.3978	-0.7371	759.9321	-0.85737	150154.375	-0.29325
014	2019-06-13t2156	1560481145.29	larva	55.968	-6.0009	-244.0516	800.5042	-0.84125	436.6573	-0.55937	398.8148	-0.404	0.011594	-0.023965	668.0631	-0.94995	734.1248	-0.93219	150646.75	-0.54606	804.8206	-0.82392	462.6664	0.052496	457.2285	0.81299	0.011561	-0.052198	722.0098	-0.69381	782.048	-0.74943	160082.5938	0.07886
014	2019-06-14t0156	1560495548.26	larva	59.9688	-2	-240.0507	1452.8488	0.6749	504.8843	0.32548	449.4638	0.31012	0.011869	0.23114	1007.7059	0.70624	1313.487	0.84811	170146	0.18531	1141.6304	0.32632	544.8033	1.1079	476.5788	1.1018	0.011765	0.13639	944.885	0.44951	1049.3198	0.33279	185233.1094	1.0235
014	2019-06-14t0556	1560509948.58	adult	63.9689	2	-236.0507	1464.9109	0.72572	525.1977	0.60006	470.828	0.61664	0.011527	-0.086394	980.5054	0.60354	1202.1106	0.53249	182243.5938	0.65408	1007.4929	-0.074411	436.6973	-0.185	351.6744	-0.48201	0.011594	-0.022409	869.4734	0.14138	948.9842	-0.0084611	150660.5781	-0.17369
014	2019-06-14t0956	1560524352.57	adult	67.97	6.0012	-232.0496	1707.7654	1.3309	559.1797	1.069	435.9242	0.091863	0.011628	0.0066404	1187.5958	1.6672	1630.201	1.9211	192357.8125	1.0604	1401.2122	1.3966	536.1636	1.1835	449.4155	0.8432	0.011561	-0.054041	1070.9783	1.3118	1229.6435	1.2469	185512.5938	1.2183
014	2019-06-14t1356	1560538763.54	adult	71.973	10.0042	-228.0465	647.3568	-1.2145	443.8464	-0.49746	439.5831	0.13804	0.011527	-0.08683	601.32	-1.2529	639.3141	-1.2335	154014.6875	-0.44725	1098.7627	0.37822	459.7492	0.22161	341.2935	-0.60644	0.011561	-0.054563	965.1729	0.84635	1073.3397	0.66999	159073.2188	0.25359
014	2019-06-14t1756	1560553152.17	adult	75.9699	14.001	-224.0497	1012.1441	-0.31821	492.3152	0.1758	456.6249	0.39619	0.011765	0.13315	856.4886	0.063654	934.5643	-0.26271	167387.1875	0.090883	1144.775	0.64147	440.7976	0.011694	328.8502	-0.77609	0.011799	0.16631	917.06	0.68395	1083.7121	0.82116	149430.375	-0.087202
014	2019-06-14t1959	1560560534.71	adult	78.0206	16.0517	-221.999	608.1373	-1.3185	401.7291	-1.0911	399.3938	-0.49204	0.011696	0.069266	540.1311	-1.5583	584.1952	-1.4202	137391.3594	-1.124	1106.9518	0.54308	385.5047	-0.78753	304.8933	-1.1201	0.011594	-0.024431	822.8615	0.16558	1056.9035	0.75516	132999.125	-0.77398
014	2019-06-14t2359	1560574936.43	adult	82.0211	20.0522	-217.9985
014	2019-06-15t0359	1560589336.39	adult	86.0211	24.0522	-213.9985	1382.6427	0.63458	450.3592	-0.32382	357.703	-1.0792	0.011561	-0.05618	931.1424	0.54533	1134.6523	0.45878	155824.2812	-0.2894	1025.1169	0.445	454.8237	0.48513	353.8335	-0.31443	0.011561	-0.056736	891.546	0.92063	948.8768	0.49325	157369	0.52242
014	2019-06-15t0759	1560603736.52	adult	90.0211	28.0523	-209.9985
014	2019-06-15t1159	1560618136.89	adult	94.0212	32.0524	-205.9984	715.3522	-1.0235	484.718	0.32583	477.0659	1.0223	0.011869	0.23011	635.7023	-0.97262	685.9995	-1.0431	163349.9844	0.17309	862.8183	-0.080673	405.0219	-0.094412	301.3941	-1.0008	0.01173	0.10113	806.8457	0.64609	849.5762	0.21318	138112.4688	-0.15844
014	2019-06-15t1559	1560632536.61	adult	98.0211	36.0523	-201.9984	972.2106	-0.38813	482.7232	0.37826	420.3168	0.1759	0.011594	-0.025145	862.9407	0.30386	948.6016	-0.14133	166539.5	0.39208	985.1547	0.63571	480.0251	1.3154	464.3551	1.7054	0.01173	0.1017	804.9776	0.78758	871.8861	0.47197	163688.5625	1.2349
014	2019-06-15t1959	1560646937.04	adult	102.0212	40.0524	-197.9983
014	2019-06-15t2359	1560661337.07	adult	106.0212	44.0524	-193.9983	1618.6921	1.1999	551.8209	1.6396	499.2077	1.7436	0.011765	0.13368	1061.8428	1.529	1377.9169	1.3584	187619.0938	1.5232	696.0847	-0.68302	382.3884	-0.1525	352.8813	0.056159	0.011628	0.0077956	620.841	-0.40511	679.0425	-0.50116	131541.5938	-0.15773
014	2019-06-16t0359	1560675737.55	adult	110.0214	48.0525	-189.9982	700.644	-1.0529	412.4749	-0.47801	392.8686	-0.021105	0.011628	0.0075142	598.5416	-1.0997	656.6584	-1.1224	141891.3594	-0.48076	561.5284	-1.3788	351.2639	-0.61454	334.7594	-0.17921	0.011594	-0.023217	517.6075	-1.1643	543.9466	-1.315	121186.0469	-0.60045
014	2019-06-16t0759	1560690137.53	adult	114.0214	52.0525	-185.9982	1097.2788	-0.074498	459.3828	0.36309	428.2688	0.71902	0.01173	0.10334	824.9017	0.25574	995.4705	0.064951	156649.5312	0.28856	705.0008	-0.49206	382.305	0.039534	371.3147	0.51288	0.01173	0.10303	602.6261	-0.34941	664.2685	-0.42788	130365.9922	-0.027275
014	2019-06-16t1159	1560704536.76	adult	118.0212	56.0523	-181.9984	1280.543	0.38251	467.235	0.58476	384.4207	0.012812	0.011527	-0.083883	965.5424	1.1388	1165.3333	0.67457	162130.5312	0.64079	678.4697	-0.58106	308.8793	-1.2373	268.9659	-1.2056	0.011594	-0.02307	556.0275	-0.66216	624.1271	-0.6292	106563.3594	-1.2242
014	2019-06-16t1559	1560718936.64	adult	122.0211	60.0523	-177.9984	1100.2266	-0.059513	447.2228	0.33146	404.128	0.47778	0.011561	-0.052185	811.9043	0.25293	985.4851	0.054591	154739.0781	0.36506	496.0632	-1.6418	268.4723	-1.9362	259.7059	-1.3339	0.011561	-0.053833	389.253	-2.0667	429.2336	-1.959	92891.4219	-1.9099
014	2019-06-16t1959	1560733336.86	adult	126.0212	64.0523	-173.9984
014	2019-06-16t2359	1560747737.56	adult	130.0214	68.0525	-169.9982	1087.936	-0.082013	461.1401	0.71519	378.7943	0.14464	0.011594	-0.020315	957.8411	1.2247	1027.0637	0.22713	159093.3281	0.72527	574.7589	-1.0595	309.539	-1.0577	276.2865	-0.97923	0.011527	-0.083481	493.2754	-1.0052	544.4662	-1.0164	107410.0312	-1.0113
014	2019-06-17t0359	1560762137.64	adult	134.0214	72.0526	-165.9981	988.2255	-0.32644	421.9123	0.068011	384.6404	0.31509	0.011662	0.042679	737.1097	-0.12904	881.0614	-0.2862	144715.9062	0.037129	419.0256	-2.0226	292.5705	-1.3486	288.8504	-0.72858	0.01173	0.10546	375.5323	-2.0297	398.7573	-2.0568	99766.5312	-1.4033
014	2019-06-17t0759	1560776537.28	adult	138.0213	76.0525	-161.9982	1044.2021	-0.18123	402.726	-0.24291	332.4603	-0.68326	0.01173	0.10655	778.0276	0.14808	996.5327	0.14433	137329.5625	-0.31383	680.7424	-0.30124	365.2118	0.088065	342.5017	0.28531	0.011594	-0.019964	560.2608	-0.2936	631.4551	-0.28023	125998.0781	0.10098
014	2019-06-17t1159	1560790941.15	adult	142.0224	80.0535	-157.9972	1794.662	1.7439	500.8462	1.5729	443.3036	1.5734	0.011561	-0.050221	1049.518	1.9052	1401.4544	1.6576	173292.7812	1.6109	868.7358	0.9767	307.5297	-1.0188	272.2974	-1.0289	0.011461	-0.14253	574.739	-0.12046	697.8771	0.26341	107327.8516	-0.93781
014	2019-06-17t1559	1560805337.89	adult	146.0215	84.0526	-153.9981	1007.7247	-0.25702	453.2653	0.73087	417.3899	1.0805	0.011662	0.044041	818.8489	0.44533	908.8928	-0.1497	155469.9844	0.69527	708.0979	-0.049033	367.9201	0.18378	317.1078	-0.1817	0.011765	0.13972	597.8662	0.13394	656.1576	-0.016716	125092.8281	0.090399
014	2019-06-17t1959	1560819737.55	adult	150.0214	88.0525	-149.9982	856.5561	-0.64202	384.4696	-0.51852	330.5363	-0.66127	0.01173	0.10771	670.0156	-0.50141	798.4065	-0.55169	131104.125	-0.58854	801.7301	0.62894	380.2022	0.44778	346.8686	0.39086	0.011662	0.045034	590.3464	0.10245	731.1923	0.61051	130409.3438	0.41549
014	2019-06-17t2359	1560834137.86	adult	154.0215	92.0526	-145.9981	1243.7957	0.39686	420.5376	0.15999	343.9563	-0.37921	0.011628	0.012761	938.316	1.2556	1162.8986	0.85412	144664.9219	0.15024	617.4802	-0.59893	353.4388	-0.068588	324.7863	-0.032125	0.011594	-0.016812	524.2537	-0.49135	579.989	-0.54106	121936.375	-0.057735
014	2019-06-18t0359	1560848538.15	adult	158.0215	96.0527	-141.998	631.1629	-1.2221	378.0154	-0.61357	348.506	-0.27905	0.011527	-0.08051	564.2	-1.1557	602.6845	-1.2707	131171.3438	-0.56101	570.2479	-0.89608	345.0817	-0.21703	329.652	0.068558	0.01173	0.11023	510.9148	-0.58227	549.3345	-0.74958	117672.8594	-0.28774
014	2019-06-18t0759	1560862938.06	adult	162.0215	100.0527	-137.998	874.9169	-0.5548	351.6334	-1.0853	312.433	-1.0027	0.011594	-0.018168	625.8593	-0.73405	775.0691	-0.5907	121313.5312	-1.0739	539.728	-1.0708	346.5834	-0.15453	340.9026	0.30894	0.011494	-0.10854	474.5969	-0.88643	523.2724	-0.91312	120611.0234	-0.083006
014	2019-06-18t1159	1560877338.03	adult	166.0215	104.0527	-133.998	1180.7621	0.29646	390.1041	-0.35615	332.8531	-0.57424	0.011662	0.044881	675.9907	-0.38615	974.3422	0.20496	133805.7031	-0.38622	710.818	0.21361	386.588	0.70114	374.7076	1.0107	0.011765	0.14234	581.515	0.22189	643.7097	0.13021	131439.9062	0.59736
014	2019-06-18t1559	1560891737.88	adult	170.0215	108.0526	-129.9981	674.3903	-1.0815	401.3076	-0.13201	367.7494	0.15294	0.01173	0.10847	629.6738	-0.66619	650.2246	-1.046	136845.8906	-0.20649	631.9404	-0.29487	365.8047	0.31806	349.6492	0.5356	0.01173	0.11018	548.9869	-0.032917	594.0837	-0.21273	124739.3984	0.24183
014	2019-06-18t1959	1560906138.03	adult	174.0215	112.0527	-125.998	725.5612	-0.93185	424.9977	0.32994	405.6601	0.95278	0.011696	0.076725	637.3652	-0.59358	676.3886	-0.92921	145349.2188	0.27354	498.6533	-1.2094	333.3112	-0.29915	333.5205	0.23982	0.011561	-0.047604	447.4949	-0.96377	477.9357	-1.1084	115325.6719	-0.26903
014	2019-06-18t2359	1560920537.91	adult	178.0215	116.0526	-121.9981	976.2273	-0.20523	447.9763	0.7857	402.0852	0.90473	0.01173	0.10867	789.3604	0.42403	929.5813	0.10778	152759.9375	0.70154	599.8228	-0.38453	312.6256	-0.66863	288.9558	-0.64063	0.011561	-0.048274	527.7118	-0.088968	584.4921	-0.1383	108168.4531	-0.63995
014	2019-06-19t0359	1560934938.51	adult	182.0216	120.0528	-117.9979	1369.6951	0.96625	472.0154	1.2663	411.61	1.1324	0.011561	-0.048483	894.1166	1.1408	1248.1309	1.441	163317.3438	1.3046	708.208	0.51697	361.622	0.40127	324.1395	0.12636	0.011461	-0.14117	565.8422	0.37891	628.7478	0.32506	126206.0859	0.49986
014	2019-06-19t0759	1560949338.26	adult	186.0216	124.0527	-113.998	696.1938	-0.98646	406.9009	0.090934	392.0677	0.75988	0.011662	0.045479	574.089	-0.91948	623.0535	-1.0955	139567	0.058606	616.9385	-0.074913	349.123	0.21482	345.7436	0.63062	0.011594	-0.018392	526.0191	0.0787	571.3629	-0.062956	120447.4375	0.22703
014	2019-06-19t1159	1560963738.32	adult	190.0216	128.0527	-109.998	998.59	-0.057386	391.105	-0.15812	310.2381	-0.90418	0.011561	-0.048274	778.6643	0.46157	892.5885	0.055404	135322.3281	-0.12575	580.3394	-0.25324	351.1277	0.33211	337.5761	0.51875	0.011561	-0.049783	505.9172	-0.020682	563.3019	-0.029907	121490.2031	0.36578
014	2019-06-19t1559	1560978138.39	adult	194.0216	132.0528	-105.9979	1087.0708	0.24891	436.5922	0.73194	397.1169	0.94368	0.011662	0.045577	719.285	0.11559	939.1496	0.29136	149751.125	0.69588	588.437	-0.090451	347.3824	0.3349	331.0855	0.44442	0.011594	-0.018801	503.6438	0.060099	542.1461	-0.10495	119846.9297	0.34754
014	2019-06-19t1959	1560992538.48	adult	198.0216	136.0528	-101.9979
014	2019-06-19t2359	1561006938.24	adult	202.0216	140.0527	-97.998
014	2019-06-20t0359	1561021339.28	adult	206.0219	144.053	-93.9977	1361.9324	1.2984	441.0449	0.99026	382.4901	0.79138	0.011662	0.045166	885.1139	1.3843	1044.1583	0.91245	151278.4062	0.95346	550.1273	-0.073765	321.3593	0.052242	294.6864	-0.15325	0.011561	-0.049789	492.1302	0.26941	532.2608	0.13249	111190.2969	0.083343
014	2019-06-20t0759	1561035738.16	adult	210.0216	148.0527	-89.998	941.1354	-0.019853	430.7115	0.86582	392.4456	1.0572	0.011561	-0.048826	784.598	0.7774	857.6519	0.14784	149026.1875	0.89926	679.3558	1.0456	357.9677	0.91077	302.5107	0.089529	0.01173	0.10755	593.1996	1.4079	632.2206	1.1175	122066.9844	0.83691
014	2019-06-20t1159	1561050141.08	adult	214.0224	152.0535	-85.9972	889.0073	-0.13922	421.5555	0.77392	397.8102	1.2382	0.011494	-0.11051	722.0259	0.42802	815.0305	0.018499	146701.3125	0.85177	550.5415	0.14166	347.3324	0.79111	347.1637	1.1968	0.011594	-0.018591	493.8282	0.51862	518.6246	0.23714	119829.6875	0.80454
014	2019-06-20t1559	1561064528.61	adult	218.0189	156.0501	-82.0007	958.5947	0.15945	419.692	0.81454	370.4598	0.73303	0.011594	-0.017804	744.2682	0.64755	893.6662	0.4424	144793.7344	0.82439	727.1957	1.6892	403.3246	2.1192	370.392	1.846	0.011561	-0.049903	602.217	1.7894	662.6336	1.6654	139550.3281	2.1617
014	2019-06-20t1959	1561078929.02	adult	222.019	160.0502	-78.0005
014	2019-06-20t2359	1561093329.16	adult	226.0191	164.0502	-74.0005	1569.2566	2.5448	421.4438	0.99395	332.4073	0.066737	0.011527	-0.079959	966.4791	2.3211	1334.4786	2.6822	146241	1.048	581.6682	0.73866	348.9888	1.162	323.4254	0.92585	0.011662	0.043286	500.0472	0.96957	544.9912	0.84585	119703.1719	1.1309
014	2019-06-21t0359	1561107729.79	adult	230.0192	168.0504	-70.0003	857.2328	-0.024736	420.7032	1.0538	387.79	1.2956	0.011527	-0.080038	710.6824	0.62504	818.0528	0.28525	145984	1.1073	507.2234	0.21688	318.7264	0.58322	301.506	0.47225	0.011594	-0.01976	440.5884	0.43338	476.0145	0.30588	109960.6172	0.59683
014	2019-06-21t0759	1561122129.17	adult	234.0191	172.0502	-66.0005	1138.2665	1.1409	476.3058	2.1558	410.8411	1.8474	0.011561	-0.049193	867.4878	1.7973	1090.9099	1.702	164801.8125	2.187	556.5853	0.77228	331.338	0.99387	308.9106	0.75945	0.011834	0.20272	488.237	1.124	519.1811	0.86683	111992.2344	0.8492
014	2019-06-21t1159	1561136527.81	adult	238.0187	176.0498	-62.0009	1140.5465	1.2558	425.9179	1.2997	369.569	1.0476	0.011461	-0.14146	791.3997	1.3422	964.6593	1.1648	148645.3438	1.398	576.9928	1.092	344.8865	1.4476	313.7543	0.99523	0.011628	0.010897	514.1241	1.5946	552.0797	1.3551	118640.9688	1.4392
014	2019-06-21t1559	1561150930.13	adult	242.0193	180.0505	-58.0002	1106.7587	1.2292	442.5299	1.6833	424.1411	2.2665	0.011594	-0.018189	722.5978	0.93166	836.4915	0.59798	152672.8281	1.689	542.2903	0.91256	325.9397	1.1181	303.0226	0.81577	0.011594	-0.020702	464.6438	1.1562	503.224	0.99964	112449.1953	1.1336
014	2019-06-21t1959	1561165330.19	adult	246.0193	184.0505	-54.0002	1177.391	1.6561	465.152	2.1793	401.404	1.8586	0.011765	0.14002	914.6537	2.3941	1067.6079	1.8881	158151.6875	2.0586	584.8154	1.4689	332.2052	1.4149	316.2277	1.3086	0.011594	-0.021081	477.5462	1.4952	533.6343	1.4996	114610.7812	1.4314
014	2019-06-21t2359	1561179729.77	adult	250.0192	188.0504	-50.0003	946.8835	0.75601	401.9735	1.087	362.6168	1.1111	0.011494	-0.11092	736.3232	1.1888	864.5366	0.91353	139886.7812	1.158	641.6121	2.2032	356.2711	2.1974	331.3255	1.8929	0.011561	-0.052608	532.3445	2.4263	596.5273	2.4129	123269.8125	2.2435
014	2019-06-22t0359	1561194129.62	adult	254.0192	192.0503	-46.0004	1091.109	1.5481	452.1806	2.0959	408.4214	2.1532	0.01173	0.10806	844.4714	2.0644	1025.7714	1.8836	154193.5781	2.0016	475.5954	0.69054	305.8949	1.0138	297.0721	1.0092	0.011696	0.072336	411.7037	0.97565	446.9497	0.85439	104616.0625	0.9585
014	2019-06-22t0759	1561208529.92	adult	258.0193	196.0504	-42.0003	1079.1177	1.6429	408.586	1.3659	326.0069	0.47944	0.01173	0.10812	791.7983	1.7643	1016.4659	1.9457	139327.8125	1.2827	484.4061	0.9387	297.4401	0.92683	298.0464	1.1812	0.011561	-0.053679	378.0459	0.67158	419.5056	0.69042	102914.2812	0.96876
014	2019-06-22t1159	1561222929.95	adult	262.0193	200.0504	-38.0003	640.981	-0.45892	344.8713	0.2605	309.7737	0.20652	0.011869	0.23738	522.7291	-0.16091	568.6604	-0.48522	116221.625	0.12068	449.2952	0.71827	294.1468	0.98489	288.1013	1.0058	0.011628	0.0080437	385.739	0.97904	408.8876	0.73356	101186.4844	0.97902
014	2019-06-22t1559	1561237329.98	adult	266.0193	204.0504	-34.0003
014	2019-06-22t1959	1561251730.38	adult	270.0194	208.0505	-30.0002
014	2019-06-22t2359	1561266130.11	adult	274.0193	212.0505	-26.0002
014	2019-06-23t0359	1561280530.51	adult	278.0194	216.0506	-22.0001
014	2019-06-23t0759	1561294930.44	adult	282.0194	220.0506	-18.0001
014	2019-06-23t1159	1561309330.39	adult	286.0194	224.0505	-14.0002
014	2019-06-23t1559	1561323730.74	adult	290.0195	228.0506	-10.0001
014	2019-06-23t1959	1561338130.54	adult	294.0194	232.0506	-6.0001
014	2019-06-23t2359	1561352531.04	adult	298.0196	236.0507	-2
014	2019-06-24t0359	1561366930.87	dead	302.0195	240.0507	2
015	2019-06-11t1158	1560272492.72	egg	-1.9923	-51.961	-246.0117
015	2019-06-11t1557	1560286837.41	larva	1.9923	-47.9763	-242.0271
015	2019-06-11t1957	1560301237.69	larva	5.9924	-43.9763	-238.027
015	2019-06-11t2357	1560315638.47	larva	9.9926	-39.976	-234.0268
015	2019-06-12t0357	1560330038.52	larva	13.9926	-35.976	-230.0268
015	2019-06-12t0757	1560344439.15	larva	17.9928	-31.9759	-226.0266
015	2019-06-12t1157	1560358838.29	larva	21.9926	-27.9761	-222.0268
015	2019-06-12t1557	1560373238.5	larva	25.9926	-23.976	-218.0268
015	2019-06-12t1957	1560387639	larva	29.9928	-19.9759	-214.0266
015	2019-06-13t0920	1560435809.31	larva	43.3734	-6.5953	-200.646
015	2019-06-13t0956	1560437969.29	larva	43.9734	-5.9953	-200.046	2215.6997	2.2543	371.2213	-1.3286	262.1005	-2.1982	0.011594	-0.023301	992.794	0.5243	1631.6301	1.6379	128071.3359	-1.3166	823.8947	-0.828	317.848	-1.6066	265.1529	-1.5116	0.01173	0.10762	629.4453	-1.1774	717.5661	-1.0455	108386.1797	-1.6407
015	2019-06-13t1356	1560452354.07	larva	47.9692	-1.9995	-196.0502	1948.6665	1.71	483.0195	0.047634	403.8156	-0.28857	0.011594	-0.023528	991.8207	0.54545	1450.7632	1.1558	166641.7344	0.060238	1184.3748	0.28928	355.7769	-1.2067	239.5788	-1.8353	0.011834	0.20332	881.737	-0.042586	1011.2497	0.018261	120252.6016	-1.2797
015	2019-06-13t1756	1560466750.42	adult	51.9682	1.9995	-192.0512	1764.7042	1.3343	473.6355	-0.076768	369.6546	-0.79239	0.011696	0.070601	1066.0025	0.92291	1357.6147	0.91671	161983.3281	-0.11633	1987.8881	2.8651	453.2467	-0.096545	288.5755	-1.2695	0.011527	-0.082336	1147.8837	1.2388	1667.1917	2.4857	157276.5938	-0.056892
015	2019-06-13t2156	1560481149.88	adult	55.968	5.9993	-188.0514	2011.924	1.9332	580.9771	1.3063	504.9824	1.1125	0.011527	-0.085958	1074.4384	0.9958	1613.9226	1.7235	201599.0312	1.3628	1452.8937	1.274	455.9315	-0.027263	287.4826	-1.296	0.011561	-0.052198	1133.3898	1.2752	1304.4014	1.24	157752.2812	-0.0012744
015	2019-06-14t0156	1560495552.76	adult	59.9688	10.0001	-184.0506	1551.1849	0.90347	467.0817	-0.1705	378.5523	-0.71837	0.011561	-0.055269	991.297	0.62662	1284.9172	0.76039	161610.2812	-0.13919	824.9327	-0.73376	352.7339	-1.2539	294.1834	-1.2236	0.011834	0.20097	726.4522	-0.63823	804.7848	-0.63172	119224.0625	-1.3332
015	2019-06-14t0556	1560509953.11	adult	63.9689	14.0002	-180.0505	752.1234	-0.95586	466.5238	-0.18146	462.1419	0.48868	0.011594	-0.024403	693.3261	-0.80913	719.3973	-0.97554	160950.7188	-0.16756	960.7228	-0.23664	439.5396	-0.14863	372.2168	-0.21302	0.011561	-0.053497	823.6373	-0.096776	886.1911	-0.26556	152080.6875	-0.12092
015	2019-06-14t0956	1560524357.13	adult	67.97	18.0014	-176.0494	1099.3408	-0.12631	396.1907	-1.1356	334.9648	-1.4193	0.011594	-0.024625	751.8253	-0.50676	996.5215	-0.093853	136685.7969	-1.1207	1240.1613	0.81621	373.6325	-0.9877	296.4092	-1.2168	0.011561	-0.054041	750.9204	-0.42944	1084.7441	0.62935	129276.8359	-0.96241
015	2019-06-14t1356	1560538768.1	adult	71.9731	22.0044	-172.0463	815.1845	-0.8063	455.5988	-0.33599	433.4956	0.045436	0.011696	0.069504	684.1383	-0.83377	746.6478	-0.88595	155814.7969	-0.37563	926.1893	-0.26992	422.2047	-0.3036	358.6487	-0.36591	0.011561	-0.054563	790.5528	-0.15246	917.6016	-0.023261	146082.8125	-0.27386
015	2019-06-14t1756	1560553156.69	adult	75.9699	26.0012	-168.0495
015	2019-06-14t1959	1560560539.27	adult	78.0206	28.052	-165.9988	890.8917	-0.61467	430.4401	-0.68729	403.696	-0.42504	0.011527	-0.087066	724.1327	-0.6066	843.9426	-0.55573	149362.7188	-0.63655	691.2305	-1.1305	355.873	-1.2342	325.3682	-0.82291	0.011527	-0.086422	598.2221	-1.2318	647.6525	-1.2035	123487.9375	-1.19
015	2019-06-14t2359	1560574941.07	adult	82.0211	32.0525	-161.9983	1539.1785	1.0242	406.4455	-1.0091	325.9814	-1.6331	0.011662	0.037644	904.9781	0.36546	1267.8416	0.89094	139410.8125	-1.0263	678.1121	-1.1493	297.3907	-2.1231	251.6735	-1.9042	0.011696	0.068966	569.7475	-1.3716	658.4367	-1.1083	101707.6406	-2.15
015	2019-06-15t0359	1560589340.99	adult	86.0211	36.0524	-157.9983	499.5187	-1.5804	331.1407	-2.0487	331.6511	-1.4961	0.011561	-0.05618	402.2637	-2.2601	427.7944	-1.9398	114574.6875	-2.0163	500.5973	-1.8824	295.9268	-2.0916	264.3102	-1.6841	0.011594	-0.025653	454.4564	-2.0877	482.7303	-1.9651	102094.7578	-2.0766
015	2019-06-15t0759	1560603741.03	adult	90.0211	40.0524	-153.9983	1026.2504	-0.25587	396.2149	-1.0516	355.5929	-1.0499	0.011628	0.0060913	701.2807	-0.6449	946.7153	-0.16681	136297.9375	-1.0511	1096.6958	0.90534	385.1369	-0.54081	304.3039	-1.0173	0.011905	0.26258	740.7133	0.017591	965.7737	0.72967	129406	-0.69198
015	2019-06-15t1159	1560618141.45	adult	94.0212	44.0526	-149.9982	754.9976	-0.92553	368.6173	-1.4028	322.1328	-1.5333	0.012012	0.36237	656.2106	-0.86118	728.3639	-0.89911	122749.5625	-1.5745	515.4816	-1.7596	288.7709	-2.0634	272.0088	-1.4686	0.011662	0.037684	446.9189	-2.0247	482.6216	-1.8905	99048.4219	-2.0764
015	2019-06-15t1559	1560632541.17	adult	98.0211	48.0525	-145.9983	426.3717	-1.73	286.1981	-2.594	287.4781	-2.0526	0.011594	-0.025145	373.3036	-2.3969	399.2299	-2.0134	98738.3281	-2.571	359.812	-2.5123	247.0029	-2.6992	241.9933	-1.8962	0.011527	-0.086458	327.1078	-2.8778	347.7425	-2.6527	85710	-2.6597
015	2019-06-15t1959	1560646941.66	adult	102.0213	52.0526	-141.9981	959.7117	-0.41814	343.2932	-1.6812	311.1228	-1.5965	0.011594	-0.024943	600.8269	-1.1224	759.0974	-0.77992	118436.1328	-1.6605	785.3677	-0.28334	337.7691	-1.0379	292.1891	-1.0189	0.011594	-0.023922	598.4157	-0.69189	686.5175	-0.54306	116530.3281	-1.0233
015	2019-06-15t2359	1560661341.62	adult	106.0213	56.0526	-137.9981	727.5345	-0.98667	351.3704	-1.5067	301.0185	-1.714	0.011594	-0.02449	634.6984	-0.91036	708.8355	-0.94626	121222.7734	-1.4863	684.1064	-0.74839	281.5985	-1.9429	247.548	-1.7031	0.011628	0.0077956	486.4937	-1.5011	586.9465	-1.0936	96869.8906	-1.9435
015	2019-06-16t0359	1560675742.14	adult	110.0214	60.0527	-133.998	1324.0948	0.48051	433.0783	-0.14758	393.0503	-0.017865	0.011561	-0.054839	672.6538	-0.66888	1026.1073	0.15921	149845.0938	-0.11249	880.4557	0.43285	325.0617	-1.0871	283.1696	-1.0531	0.011594	-0.023217	601.4297	-0.46057	780.8477	0.26604	112146.2969	-1.0732
015	2019-06-16t0759	1560690142.15	adult	114.0214	64.0528	-129.998	1173.8508	0.11439	373.1953	-1.0505	309.3766	-1.4491	0.011527	-0.084833	795.8809	0.084182	1076.3664	0.34752	129498.7812	-0.99669	635.6859	-0.9001	284.7934	-1.7465	248.9705	-1.5908	0.011594	-0.023145	505.9901	-1.1818	588.1778	-0.95238	98253.7266	-1.7334
015	2019-06-16t1159	1560704541.38	adult	118.0212	68.0525	-125.9982	1159.6046	0.083418	334.5875	-1.6385	270.351	-2.1135	0.011594	-0.021885	705.0129	-0.42473	993.5587	0.07078	115432.6719	-1.6175	865.6907	0.55201	238.902	-2.5385	202.2662	-2.3713	0.011628	0.0081981	488.2622	-1.258	626.6736	-0.6112	82182.2891	-2.5397
015	2019-06-16t1559	1560718941.2	adult	122.0211	72.0525	-121.9983	1500.6538	0.93138	380.0749	-0.81601	323.2267	-1.0606	0.011494	-0.11383	679.2663	-0.55332	1110.0202	0.49441	132266.0625	-0.74288	439.4278	-1.9916	287.2291	-1.5827	280.4652	-0.96492	0.01173	0.10343	368.9238	-2.2482	415.7839	-2.0558	97945.1094	-1.6334
015	2019-06-16t1959	1560733341.45	adult	126.0212	76.0526	-117.9982	1049.5061	-0.18119	326.4813	-1.693	247.0004	-2.4729	0.01173	0.10561	685.6907	-0.48975	824.5758	-0.50451	111330.1172	-1.7381	667.1324	-0.52578	238.6903	-2.4555	218.5604	-2.0483	0.011628	0.0090713	396.4712	-1.9405	503.1702	-1.3708	82109.4531	-2.4586
015	2019-06-16t2359	1560747742.17	adult	130.0214	80.0528	-113.998
015	2019-06-17t0359	1560762142.27	adult	134.0214	84.0528	-109.998	718.4178	-1.0002	366.4048	-0.92463	321.7674	-0.93055	0.011527	-0.082051	624.3084	-0.83904	681.5202	-1.0063	127142.4844	-0.87105	511.3661	-1.429	254.843	-2.0783	234.2795	-1.74	0.011594	-0.020723	381.1539	-1.9783	433.8959	-1.795	87920.8516	-2.0685
015	2019-06-17t0759	1560776541.94	adult	138.0214	88.0527	-105.998	962.3726	-0.38755	305.404	-2.0025	266.4275	-2.0024	0.011594	-0.019642	555.2791	-1.2676	773.1295	-0.67117	105364.375	-1.9858	647.6051	-0.51708	291.4387	-1.3468	267.7492	-1.1131	0.011461	-0.14326	450.2484	-1.307	518.5088	-1.1307	101712.0938	-1.2702
015	2019-06-17t1159	1560790945.88	adult	142.0224	92.0538	-101.997	1098.7062	-0.033986	333.3559	-1.4829	282.3988	-1.6629	0.011628	0.012145	674.7075	-0.49631	918.1694	-0.12934	114674.4375	-1.4866	540.0101	-1.1974	290.2097	-1.358	268.6579	-1.0976	0.011594	-0.019228	431.5939	-1.451	503.6446	-1.2177	100122.3359	-1.3474
015	2019-06-17t1559	1560805342.54	adult	146.0215	96.0529	-97.9979	827.4542	-0.72447	311.4456	-1.8742	258.0224	-2.141	0.01173	0.10751	641.1841	-0.70056	797.2848	-0.56774	106202.9375	-1.9281	313.5553	-2.7019	237.2477	-2.3985	237.116	-1.7055	0.011561	-0.049585	269.6454	-2.9506	288.8002	-2.8571	82087.7109	-2.3753
015	2019-06-17t1959	1560819742.15	adult	150.0214	100.0528	-93.998	820.827	-0.73594	297.2213	-2.1274	253.8766	-2.215	0.011561	-0.049584	598.8111	-0.96272	740.3561	-0.77148	102838.5625	-2.1003	293.4466	-2.8443	233.375	-2.4808	234.139	-1.7783	0.011561	-0.048794	270.2155	-2.9403	284.0648	-2.8943	80747.75	-2.4574
015	2019-06-17t2359	1560834142.52	adult	154.0215	104.0529	-89.9979	1378.3873	0.75431	327.4193	-1.5596	272.0939	-1.8375	0.01173	0.10768	702.2686	-0.27665	1090.1909	0.57668	111649.9844	-1.6186	662.9715	-0.28331	266.2716	-1.8222	240.0871	-1.6788	0.011628	0.014465	456.8795	-1.1387	572.403	-0.6013	91597.4375	-1.8272
015	2019-06-18t0359	1560848542.83	adult	158.0216	108.0529	-85.9978	1069.0356	-0.050181	373.85	-0.69051	324.9729	-0.75713	0.011594	-0.018502	669.2451	-0.47373	918.4563	-0.059175	128978.2578	-0.67855	556.0228	-0.99621	316.8658	-0.78866	298.7287	-0.53888	0.011628	0.015291	459.4193	-1.0819	526.4473	-0.93358	109001.8516	-0.7969
015	2019-06-18t0759	1560862942.71	adult	162.0216	112.0529	-81.9978	877.4545	-0.54794	358.3783	-0.96062	322.8758	-0.78989	0.011561	-0.049262	599.3534	-0.90619	746.4881	-0.70115	123998.8984	-0.92985	578.6404	-0.79343	299.9659	-1.1033	283.5545	-0.82896	0.011594	-0.015782	453.4974	-1.0925	529.4328	-0.86309	103488.25	-1.0932
015	2019-06-18t1159	1560877342.75	adult	166.0216	116.0529	-77.9978	832.1857	-0.65676	368.7169	-0.7523	341.029	-0.407	0.011594	-0.017852	594.5292	-0.91532	695.276	-0.88306	127207.3438	-0.74082	629.6167	-0.37216	315.3345	-0.75278	294.1636	-0.60224	0.011594	-0.015888	493.8237	-0.63851	536.475	-0.74837	108790.3906	-0.74287
015	2019-06-18t1559	1560891742.5	adult	170.0215	120.0528	-73.9979	938.2487	-0.3503	356.0453	-0.97248	320.0458	-0.8268	0.011628	0.013546	586.3707	-0.9477	697.9383	-0.85807	122479.5938	-0.98056	574.553	-0.71408	313.0876	-0.76015	290.8856	-0.65193	0.011561	-0.047128	477.7875	-0.73482	550.864	-0.57019	108328.3125	-0.73179
015	2019-06-18t1959	1560906142.69	adult	174.0216	124.0529	-69.9978	656.3951	-1.1266	353.7567	-0.99634	335.4623	-0.4956	0.011765	0.14057	516.593	-1.3801	606.9652	-1.2059	120277.2891	-1.0809	685.2896	0.16963	319.5724	-0.58066	291.7265	-0.61251	0.011561	-0.047604	504.3147	-0.40162	581.9188	-0.24118	110572.0312	-0.55165
015	2019-06-18t2359	1560920542.56	adult	178.0215	128.0529	-65.9979	573.36	-1.3597	282.6115	-2.2977	271.5219	-1.8002	0.011527	-0.079547	392.0823	-2.1692	478.5405	-1.7129	98066.1719	-2.2575	633.2059	-0.13541	316.6197	-0.58664	291.2099	-0.59423	0.011662	0.045557	478.8524	-0.57367	568.8017	-0.27008	108600.5547	-0.61421
015	2019-06-19t0359	1560934943.2	adult	182.0217	132.053	-61.9977	659.2993	-1.1066	358.5915	-0.84827	341.4331	-0.32545	0.011765	0.14083	508.3262	-1.383	568.1707	-1.3392	121921.0938	-0.93407	405.3748	-1.7604	279.2061	-1.2937	279.0388	-0.81143	0.011527	-0.079869	324.2775	-2.0211	351.9434	-2.0114	96884.5156	-1.2514
015	2019-06-19t0759	1560949342.94	adult	186.0216	136.053	-57.9978	646.1682	-1.135	362.5969	-0.73335	343.7379	-0.24511	0.011662	0.045479	524.112	-1.247	615.488	-1.1268	124370.7266	-0.76114	606.1914	-0.15615	324.126	-0.29989	300.7759	-0.31444	0.011628	0.012883	496.5193	-0.21432	576.1308	-0.022601	111499.3438	-0.30822
015	2019-06-19t1159	1560963743.04	adult	190.0217	140.053	-53.9977	643.5	-1.1286	343.933	-1.033	325.0828	-0.59546	0.011696	0.077199	501.4515	-1.3581	579.0646	-1.2553	117625.0781	-1.077	586.9183	-0.20335	301.9376	-0.68123	285.4167	-0.58951	0.01173	0.10751	440.9077	-0.66547	556.4501	-0.087956	102960.7188	-0.74337
015	2019-06-19t1559	1560978143.11	adult	194.0217	144.053	-49.9977	644.9739	-1.1056	352.1668	-0.82881	334.6365	-0.35559	0.011561	-0.048253	511.8929	-1.2479	584.9893	-1.2039	121849.7188	-0.79835	564.3277	-0.27369	317.8303	-0.27414	300.49	-0.21293	0.011696	0.07557	446.7906	-0.50295	520.5782	-0.28778	108697.9453	-0.32013
015	2019-06-19t1959	1560992543.22	adult	198.0217	148.053	-45.9977	661.7229	-1.0315	337.8071	-1.039	316.7913	-0.68258	0.01173	0.10896	472.1523	-1.4652	581.4119	-1.1897	115192.2188	-1.0993	557.1761	-0.2257	318.4719	-0.17898	302.7328	-0.10442	0.011594	-0.018873	456.6833	-0.29955	508.1517	-0.28767	109872.8125	-0.16771
015	2019-06-19t2359	1561006942.91	adult	202.0216	152.053	-41.9978	993.321	0.050737	372.6427	-0.33323	322.6073	-0.51022	0.011594	-0.017437	665.9095	-0.13131	903.7058	0.24061	128561.7266	-0.32194	527.2914	-0.35355	291.5753	-0.65179	281.9285	-0.49736	0.011905	0.26947	383.5099	-0.92428	475.1493	-0.46564	97969.2969	-0.80006
015	2019-06-20t0359	1561021343.97	adult	206.0219	156.0533	-37.9975	657.3912	-0.99214	356.2421	-0.57378	332.5517	-0.25063	0.011561	-0.048663	559.6942	-0.78362	609.6983	-0.99763	123259.7656	-0.54331	400.2327	-1.2354	288.3976	-0.6357	284.8284	-0.37321	0.011594	-0.018696	350.946	-1.1487	372.2556	-1.2491	99497.1562	-0.62576
015	2019-06-20t0759	1561035742.84	adult	210.0216	160.0529	-33.9978	620.8832	-1.086	345.7903	-0.70176	311.4933	-0.63493	0.011527	-0.079741	533.6309	-0.9042	598.1787	-1.0116	119989.2188	-0.65324	393.403	-1.196	296.1889	-0.38924	292.9816	-0.12631	0.011561	-0.04974	357.1075	-0.98749	385.0941	-1.0413	102481.375	-0.36066
015	2019-06-20t1159	1561050145.98	adult	214.0225	164.0538	-29.9969	646.8745	-0.96632	362.1982	-0.32247	337.2738	-0.028833	0.011561	-0.048857	540.2341	-0.79938	621.1639	-0.86265	125320.5781	-0.29189	438.8465	-0.7508	297.9564	-0.26587	293.3796	-0.04654	0.011561	-0.049685	357.7653	-0.89121	380.7596	-0.99291	103092.9141	-0.23656
015	2019-06-20t1559	1561064533.36	adult	218.019	168.0503	-26.0004	718.9023	-0.68017	346.8709	-0.5308	327.4185	-0.16875	0.011561	-0.048899	519.6868	-0.87978	631.4349	-0.76862	120017.3359	-0.50085	413.8654	-0.86502	303.3365	-0.060841	300.2817	0.18964	0.01173	0.10739	363.4084	-0.74105	376.4778	-0.94508	103437.7344	-0.12627
015	2019-06-20t1959	1561078933.75	adult	222.0191	172.0504	-22.0003	614.6381	-1.0137	366.7664	-0.089567	346.9299	0.30592	0.011561	-0.048966	516.0863	-0.84651	584.3469	-0.94151	126901.1719	-0.059154	392.5765	-0.95475	293.5775	-0.18522	292.7731	0.087972	0.011594	-0.019118	345.168	-0.84445	378.0767	-0.84169	101284.2188	-0.17387
015	2019-06-20t2359	1561093333.87	adult	226.0191	176.0505	-18.0003	795.5387	-0.31278	343.1351	-0.4529	314.6128	-0.30669	0.011628	0.013326	535.1257	-0.6569	665.5153	-0.50865	118038.4609	-0.45994	419.4358	-0.64024	299.154	0.032597	298.05	0.29782	0.011561	-0.050534	355.259	-0.63934	382.6622	-0.70601	103507.2656	0.064406
015	2019-06-21t0359	1561107734.6	adult	230.0193	180.0507	-14.0001	853.2452	-0.039891	329.1365	-0.63814	309.2168	-0.35478	0.011594	-0.018028	473.3257	-1.0268	598.8671	-0.77814	113552.0938	-0.62647	395.1129	-0.75751	291.9156	-0.037159	291.3405	0.21427	0.011561	-0.050851	338.3512	-0.73259	370.8118	-0.72572	101002.7812	-0.0053539
015	2019-06-21t0759	1561122133.89	adult	234.0191	184.0505	-10.0003	654.8738	-0.75331	334.7102	-0.46121	318.2196	-0.099805	0.011561	-0.049193	472.445	-0.97506	583.2044	-0.80516	115809.7188	-0.43199	365.1451	-0.93164	289.9168	0.014018	290.8906	0.2898	0.011561	-0.05116	330.4344	-0.72681	345.139	-0.88699	100311.2031	0.046487
015	2019-06-21t1159	1561136532.58	adult	238.0188	188.0501	-6.0006	517.4303	-1.2668	300.5989	-1.0172	289.7376	-0.6325	0.011594	-0.018156	410.8351	-1.352	477.0753	-1.288	103706.625	-1.0046	370.9727	-0.78915	292.9964	0.19072	291.5228	0.39911	0.01173	0.10581	336.5133	-0.55287	352.3587	-0.71792	99911.7812	0.12145
015	2019-06-21t1559	1561150934.86	adult	242.0194	192.0507	-2	613.2769	-0.83913	334.504	-0.31505	313.6176	-0.062384	0.011799	0.17223	509.0399	-0.59385	600.1122	-0.61421	113396.8594	-0.41146	421.1697	-0.22412	298.756	0.44283	295.4616	0.60679	0.011561	-0.051793	354.0088	-0.22637	387.8783	-0.23656	103369.5547	0.47843
015	2019-06-21t1959	1561165334.97	dead	246.0194	196.0508	2	645.0291	-0.65923	330.9354	-0.30531	310.7155	-0.055192	0.011594	-0.018196	486.4621	-0.69257	554.9064	-0.7937	114172.7188	-0.29448	387.0769	-0.44201	292.3201	0.39712	293.9041	0.6713	0.011662	0.041643	330.8111	-0.40511	355.1796	-0.48032	100265.7812	0.36812
018	2019-06-11t1158	1560272505.84	egg	-1.9924	-55.9605	-298.0125
018	2019-06-11t1557	1560286850.84	larva	1.9924	-51.9758	-294.0277
018	2019-06-11t1957	1560301251.17	larva	5.9925	-47.9757	-290.0276
018	2019-06-11t2357	1560315651.95	larva	9.9927	-43.9755	-286.0274
018	2019-06-12t0357	1560330052.07	larva	13.9927	-39.9755	-282.0274
018	2019-06-12t0757	1560344453.14	larva	17.993	-35.9752	-278.0271
018	2019-06-12t1157	1560358851.93	larva	21.9927	-31.9755	-274.0274
018	2019-06-12t1557	1560373252.13	larva	25.9927	-27.9755	-270.0274
018	2019-06-12t1957	1560387652.66	larva	29.9929	-23.9753	-266.0272
018	2019-06-13t0920	1560435823.08	larva	43.3735	-10.5946	-252.6466
018	2019-06-13t0956	1560437982.94	larva	43.9735	-9.9947	-252.0466	1197.8429	0.027371	463.2856	-0.18905	399.3288	-0.32353	0.011594	-0.023301	861.7266	-0.079692	1108.5258	0.13719	159833.5312	-0.17678	556.8144	-1.6182	335.6533	-1.4163	332.6329	-0.73237	0.011628	0.012697	499.6621	-1.7361	532.2076	-1.6881	115464.7188	-1.421
018	2019-06-13t1356	1560452367.83	larva	47.9693	-5.9989	-248.0508	823.8997	-0.7896	459.5344	-0.24726	425.3061	0.0093596	0.011594	-0.023528	705.5951	-0.79019	752.5547	-0.88158	158539.375	-0.23468	1485.3164	1.2054	582.4509	1.2968	487.7069	1.0988	0.011561	-0.050573	1111.3336	0.9795	1273.2439	0.95391	201528.0156	1.3271
018	2019-06-13t1756	1560466764.06	larva	51.9683	-1.9999	-244.0518	877.7978	-0.66692	425.0014	-0.69636	380.4833	-0.64003	0.011494	-0.11647	760.8036	-0.51953	836.0201	-0.63132	147900.5	-0.63633	1098.0422	0.073975	483.2311	0.24611	430.1101	0.44541	0.011628	0.010939	990.7606	0.51428	1049.4553	0.20948	166231.5	0.24028
018	2019-06-13t2156	1560481163.46	adult	55.9681	1.9999	-240.052	733.5891	-0.9945	472.0155	-0.10228	482.399	0.78991	0.011905	0.26413	651.1074	-1.0311	716.9603	-0.984	158597.2031	-0.24821	1331.2969	0.88039	536.6297	0.92841	460.0297	0.8478	0.011834	0.20167	1004.504	0.65832	1212.3383	0.88935	181380.8438	0.81127
018	2019-06-14t0156	1560495566.48	adult	59.9689	6.0008	-236.0512
018	2019-06-14t0556	1560509966.8	adult	63.969	10.0008	-232.0511	846.7041	-0.73273	503.9807	0.31746	495.3423	0.97777	0.011696	0.069943	733.8622	-0.60972	794.0508	-0.74232	172361.4062	0.27275	953.689	-0.26104	436.6574	-0.18551	376.481	-0.15718	0.011494	-0.11514	802.4749	-0.20673	884.1607	-0.27387	151956.7812	-0.12552
018	2019-06-14t0956	1560524370.99	adult	67.9702	14.002	-228.0499	1053.6774	-0.23567	487.3423	0.097288	400.1167	-0.44412	0.011594	-0.024625	924.3074	0.35373	1004.4769	-0.068556	168133.0938	0.11134	1555.6859	1.9533	575.0925	1.7035	471.0513	1.1345	0.01173	0.10322	1258.7133	2.3331	1463.5704	2.244	196106.5312	1.6292
018	2019-06-14t1356	1560538782.08	adult	71.9733	18.0051	-224.0468	1356.9598	0.51139	572.8156	1.2745	509.3964	1.2	0.011594	-0.02484	962.5831	0.57547	1126.3612	0.34345	197621.3906	1.2878	941.6882	-0.21171	502.2677	0.81641	475.2774	1.2505	0.011594	-0.023476	852.2287	0.20032	915.3117	-0.033451	173282.3438	0.83052
018	2019-06-14t1756	1560553170.45	adult	75.97	22.0019	-220.0501	1602.4188	1.1399	492.177	0.17387	368.6453	-0.96356	0.011662	0.037694	1210.4787	1.8813	1457.1416	1.4605	168816.7188	0.14865	1349.6439	1.4462	567.6032	1.8748	454.069	1.0125	0.011869	0.23127	1139.6955	2.0287	1299.0873	1.826	191282.2812	1.6972
018	2019-06-14t1959	1560560553.1	adult	78.0208	24.0526	-217.9993	1208.7283	0.17648	507.8448	0.4013	416.9685	-0.21834	0.011461	-0.14834	995.5701	0.79738	1162.3669	0.50405	177237.8281	0.4984	1497.2543	2.1143	552.6009	1.7315	483.2455	1.4684	0.011527	-0.086422	1059.7739	1.6393	1233.6483	1.6011	191752.5	1.7959
018	2019-06-14t2359	1560574954.93	adult	82.0213	28.0531	-213.9988	908.4283	-0.56243	481.052	0.054936	461.9923	0.51276	0.011461	-0.14834	789.4845	-0.24004	844.1822	-0.54077	167887.1562	0.14927	1190.8198	1.0221	495.4401	0.99984	420.1771	0.61626	0.011834	0.19736	893.9341	0.76291	1082.3735	1.0276	167458.7656	0.8573
018	2019-06-15t0359	1560589354.94	adult	86.0213	32.0531	-209.9988	1907.7305	1.9516	583.2228	1.5985	516.2993	1.4587	0.01173	0.10106	1027.119	1.0545	1474.2157	1.611	198878.9688	1.5131	1671.8505	3.3147	511.7493	1.4083	373.5146	-0.013309	0.011527	-0.08764	1116.0509	2.4658	1325.2309	2.478	177577	1.4726
018	2019-06-15t0759	1560603754.94	adult	90.0213	36.0531	-205.9988	1237.8679	0.27123	521.5742	0.78814	452.9473	0.53126	0.011561	-0.056257	848.1682	0.14319	1032.6818	0.12516	180464.6719	0.82358	1161.9154	1.2077	470.6787	0.87954	368.962	-0.0072278	0.011628	0.0057687	933.7774	1.4001	1060.8105	1.2529	161913.4844	0.87275
018	2019-06-15t1159	1560618155.24	adult	94.0214	40.0532	-201.9987	1560.9043	1.0668	495.6302	0.48831	432.6472	0.28964	0.011594	-0.025202	915.4521	0.54759	1265.3643	0.92623	170992.4219	0.50204	789.5195	-0.43497	431.038	0.34624	423.6997	0.94636	0.011561	-0.056112	648.5843	-0.52828	700.1524	-0.64343	149139.1562	0.38295
018	2019-06-15t1559	1560632555.31	adult	98.0214	44.0532	-197.9987	1628.7114	1.2258	549.9731	1.3953	466.2758	0.94692	0.011594	-0.025145	1106.6827	1.6483	1465.9441	1.6216	189740.7188	1.406	871.7877	0.065025	427.3033	0.40713	407.5007	0.78452	0.011594	-0.024467	709.833	0.057807	793.4929	0.0046393	147419.6562	0.42236
018	2019-06-15t1959	1560646955.63	adult	102.0215	48.0533	-193.9986	867.603	-0.64403	409.1857	-0.66704	356.4489	-0.82179	0.011594	-0.024943	743.8273	-0.32018	799.1301	-0.64288	141169.0781	-0.6498	730.4906	-0.5709	344.6671	-0.91725	282.0597	-1.1856	0.011905	0.26418	614.6093	-0.56372	685.8478	-0.54721	115808.1562	-1.06
018	2019-06-15t2359	1560661355.4	adult	106.0214	52.0532	-189.9987	937.8126	-0.47072	501.7132	0.85312	477.8383	1.3708	0.011494	-0.11721	806.0784	0.068364	871.3794	-0.38638	174596.1875	0.93291	817.9774	-0.017763	396.5724	0.099469	348.3226	-0.019977	0.011494	-0.11619	733.7222	0.5158	787.7319	0.19808	138007.2031	0.17529
018	2019-06-16t0359	1560675756.02	adult	110.0216	56.0534	-185.9985	869.6834	-0.63714	474.4795	0.5164	468.9036	1.3348	0.011561	-0.054839	700.663	-0.50606	817.5563	-0.56424	164169.9062	0.55077	1118.3665	1.7843	411.6921	0.47534	319.0224	-0.44577	0.01173	0.10295	842.3882	1.5625	926.4937	1.238	140387.0156	0.4038
018	2019-06-16t0759	1560690156.1	adult	114.0216	60.0534	-181.9985	1408.1678	0.69241	513.048	1.2433	444.6799	1.0183	0.011594	-0.022837	923.6373	0.83944	1269.6648	1.0227	177001.5469	1.252	599.8111	-1.1113	421.2321	0.75255	418.881	1.3308	0.011594	-0.023145	550.2068	-0.80091	591.1918	-0.9316	145325.0938	0.76752
018	2019-06-16t1159	1560704555.26	adult	118.0214	64.0532	-177.9987	887.1893	-0.59029	387.5473	-0.75086	359.7049	-0.44789	0.011527	-0.083883	606.8276	-1.014	778.8754	-0.68383	134478.9219	-0.69644	617.0942	-0.9525	345.9394	-0.54821	296.1822	-0.7299	0.011628	0.0081981	571.3929	-0.52706	610.6988	-0.72411	119003.1562	-0.553
018	2019-06-16t1559	1560718955.09	adult	122.0213	68.0531	-173.9988	1294.4812	0.42119	469.2639	0.70812	445.755	1.2693	0.011561	-0.052185	698.4361	-0.4368	987.9836	0.063415	162365.2969	0.74104	1040.7871	1.722	463.8478	1.746	406.7676	1.2799	0.011461	-0.14603	814.2111	1.7265	911.479	1.5126	161882.875	1.8645
018	2019-06-16t1959	1560733355.38	adult	126.0214	72.0532	-169.9987	1658.5599	1.3266	491.5689	1.1768	411.5302	0.70947	0.011561	-0.051669	1051.1944	1.7582	1335.2505	1.3078	170082.8438	1.2091	845.2582	0.59046	408.8053	0.78566	393.3431	1.1082	0.011561	-0.053286	613.8262	0.019588	758.617	0.49256	141446.6406	0.82371
018	2019-06-16t2359	1560747756.18	adult	130.0216	76.0535	-165.9985	1032.2271	-0.22029	425.3591	0.083593	357.6965	-0.26903	0.011628	0.010957	816.6965	0.34626	940.8699	-0.080952	146323.5156	0.074478	1069.2743	2.0797	402.0792	0.72052	340.4214	0.19566	0.01173	0.1047	714.5369	1.0057	900.74	1.6112	137109	0.64574
018	2019-06-17t0359	1560762156.36	adult	134.0217	80.0535	-161.9984	991.6518	-0.31789	421.7826	0.065696	383.3721	0.28997	0.011594	-0.020047	748.0768	-0.060008	896.1908	-0.2316	145514.9844	0.078429	600.8538	-0.85385	343.2094	-0.36918	312.3399	-0.29321	0.011594	-0.020723	532.9742	-0.58941	581.5993	-0.69465	118407.2344	-0.35652
018	2019-06-17t0759	1560776555.95	adult	138.0216	84.0534	-157.9985	974.3231	-0.35742	429.4601	0.24045	390.4298	0.47477	0.011696	0.074725	751.3496	-0.021476	834.3967	-0.44752	146875.3438	0.18548	561.0319	-1.081	367.5604	0.13375	357.4458	0.56487	0.011594	-0.019964	515.5929	-0.70505	548.9512	-0.90148	126808.3438	0.14673
018	2019-06-17t1159	1560790960.33	adult	142.0228	88.0546	-153.9973	1623.3182	1.3062	453.0985	0.70177	402.3373	0.74944	0.011662	0.043601	885.6466	0.85525	1211.0765	0.95366	155412.7812	0.66607	771.8232	0.33574	423.5266	1.2533	390.6555	1.2046	0.01173	0.10697	675.6722	0.81775	757.6065	0.71888	144422.5625	1.1709
018	2019-06-17t1559	1560805356.69	adult	146.0218	92.0536	-149.9983	643.522	-1.2014	362.3593	-0.93897	334.3057	-0.59899	0.011594	-0.01869	577.4438	-1.1117	615.6973	-1.2479	125013.9531	-0.92644	695.3478	-0.13476	326.7518	-0.62976	287.8595	-0.73888	0.011662	0.04424	526.5866	-0.53593	603.2376	-0.42589	112075.8594	-0.65593
018	2019-06-17t1959	1560819756.2	adult	150.0216	96.0535	-145.9985	1228.124	0.33466	451.2075	0.71215	378.8363	0.31767	0.011494	-0.11124	885.8142	0.89669	1103.2733	0.60261	157020.2188	0.79758	657.4863	-0.3567	387.4981	0.59331	383.4341	1.0944	0.011628	0.013577	578.4906	-0.010237	624.7221	-0.22406	133299.3594	0.58267
018	2019-06-17t2359	1560834156.69	adult	154.0218	100.0536	-141.9983	1354.0834	0.68976	455.7812	0.81083	388.3066	0.52079	0.011765	0.1397	911.4612	1.0813	1165.4312	0.86378	154965.5938	0.7021	746.0754	0.29326	390.6043	0.67908	375.837	0.96036	0.011527	-0.078825	615.5496	0.3858	676.9997	0.22935	135539.6875	0.73565
018	2019-06-18t0359	1560848557.06	adult	158.0219	104.0537	-137.9982	1013.2806	-0.1994	419.5506	0.15366	362.3052	0.0012843	0.011594	-0.018502	811.5651	0.45023	900.4705	-0.12818	144744.9688	0.16644	600.3286	-0.68433	401.816	0.93238	404.8217	1.5451	0.011594	-0.015987	546.5503	-0.23654	567.8212	-0.60095	138626.5312	0.94265
018	2019-06-18t0759	1560862956.85	adult	162.0218	108.0536	-133.9983	1212.4722	0.35731	414.9872	0.085996	370.6809	0.18422	0.011594	-0.018168	747.3271	0.054789	1035.9898	0.41765	143170.5781	0.098471	875.4635	1.3227	441.6552	1.7803	384.9167	1.1823	0.011628	0.015497	748.2116	1.7863	852.3618	1.7596	151929.375	1.7647
018	2019-06-18t1159	1560877357.02	adult	166.0219	112.0537	-129.9982
018	2019-06-18t1559	1560891756.68	adult	170.0218	116.0536	-125.9983
018	2019-06-18t1959	1560906156.85	adult	174.0218	120.0536	-121.9983	1104.053	0.13379	388.0811	-0.35733	318.2491	-0.85075	0.011594	-0.017651	776.0228	0.30946	965.9166	0.22462	133887.9688	-0.34563	740.6041	0.57835	387.8019	0.81735	364.7377	0.87646	0.011561	-0.047604	599.9387	0.54446	664.9433	0.45128	134179.4688	0.85191
018	2019-06-18t2359	1560920557.07	adult	178.0219	124.0537	-117.9982	824.2104	-0.64086	344.2586	-1.1482	303.1605	-1.1447	0.011662	0.045198	614.2529	-0.71896	775.3393	-0.51483	118080.7031	-1.1747	534.9619	-0.86853	345.8838	0.014098	326.3336	0.12883	0.011662	0.045557	489.3265	-0.46976	516.9377	-0.70565	118638.1406	-0.01607
018	2019-06-19t0359	1560934957.54	adult	182.022	128.0538	-113.9981	1359.1892	0.9356	417.4328	0.24874	341.8522	-0.31674	0.011561	-0.048483	890.8235	1.1193	1170.4767	1.1235	144431.75	0.28328	496.646	-1.074	278.2348	-1.3137	253.0717	-1.3514	0.011561	-0.048954	434.1121	-0.92984	485.3848	-0.88502	96269.25	-1.2881
018	2019-06-19t0759	1560949357.16	adult	186.0219	132.0537	-109.9982	1104.5425	0.22578	378.9436	-0.42921	342.916	-0.2622	0.01173	0.10895	634.6829	-0.52234	822.4466	-0.2706	129219.7812	-0.49956	568.9707	-0.43751	356.1066	0.35863	340.7594	0.52588	0.011765	0.13982	507.2279	-0.10795	541.1041	-0.31905	121076.25	0.26465
018	2019-06-19t1159	1560963757.24	adult	190.0219	136.0537	-105.9982	947.3081	-0.21208	375.0013	-0.4568	335.6352	-0.376	0.011628	0.014098	661.9664	-0.30447	780.5065	-0.41316	129000.4375	-0.46555	498.7025	-0.87232	324.4518	-0.21742	314.6978	0.032645	0.011594	-0.01869	445.2477	-0.62242	468.1441	-0.8361	111935.8906	-0.20612
018	2019-06-19t1559	1560978157.43	adult	194.022	140.0538	-101.9981	1033.2386	0.083982	396.8052	-0.0035914	343.5919	-0.16936	0.011561	-0.048253	770.523	0.45247	906.3494	0.15288	137294.6094	0.028786	561.6747	-0.29385	343.8865	0.26286	322.0676	0.25067	0.011594	-0.018801	487.4489	-0.10028	533.5006	-0.17823	118640.8359	0.27532
018	2019-06-19t1959	1560992557.5	adult	198.022	144.0538	-97.9981	925.3373	-0.21103	386.1611	-0.14737	337.6389	-0.24897	0.011594	-0.017249	696.0256	0.0099831	836.6185	-0.10087	133225.5781	-0.13622	507.0544	-0.60768	323.4321	-0.076667	306.014	-0.03313	0.011461	-0.14218	428.5388	-0.57819	482.7288	-0.50349	112877.7969	0.012411
018	2019-06-19t2359	1561006957.24	adult	202.0219	148.0537	-93.9982	621.6184	-1.1327	326.7375	-1.1796	311.2688	-0.74643	0.011561	-0.048532	503.9792	-1.2047	565.8292	-1.2234	113051.1797	-1.1503	551.8432	-0.1649	338.7072	0.32661	330.7216	0.57694	0.011594	-0.018698	468.6557	-0.074493	510.0953	-0.16633	116853.9688	0.33892
018	2019-06-20t0359	1561021358.3	adult	206.0222	152.054	-89.9979	558.5517	-1.3135	326.9171	-1.1146	308.953	-0.74304	0.01173	0.10864	488.4691	-1.2581	541.8336	-1.296	111478.7188	-1.1727	530.972	-0.22221	306.5216	-0.25743	288.4611	-0.29215	0.01173	0.1075	460.8512	-0.044764	513.8068	-0.026848	104523.875	-0.32092
018	2019-06-20t0759	1561035757.25	adult	210.0219	156.0537	-85.9982	974.3946	0.090879	383.5308	-0.0050913	340.8539	-0.021214	0.011594	-0.017731	643.8114	-0.16593	756.226	-0.30537	132318.125	0.0059512	465.3949	-0.63164	322.654	0.16767	319.4297	0.47277	0.011561	-0.04974	431.3613	-0.23412	453.7044	-0.44193	111638.2656	0.19925
018	2019-06-20t1159	1561050161.06	adult	214.023	160.0548	-81.9971	778.6528	-0.51618	298.4046	-1.5008	276.8692	-1.2931	0.011628	0.013513	480.977	-1.1995	669.2912	-0.6439	102651.1719	-1.5045	473.5821	-0.47325	312.8514	0.052997	297.8641	0.057142	0.011628	0.012683	422.1236	-0.22434	456.8493	-0.31401	107620.875	0.045111
018	2019-06-20t1559	1561064547.86	adult	218.0193	164.0511	-78.0008	585.8499	-1.1462	343.7635	-0.58821	318.5332	-0.35491	0.011594	-0.017804	517.6982	-0.8933	558.1729	-1.107	118598.4297	-0.57674	521.6619	0.013734	331.5004	0.55323	317.5141	0.59677	0.011594	-0.01881	446.1634	0.13583	507.217	0.24761	114367.625	0.56623
018	2019-06-20t1959	1561078948.19	adult	222.0194	168.0512	-74.0007	749.7686	-0.52792	346.5102	-0.46381	318.5965	-0.2882	0.011527	-0.079881	554.1445	-0.58576	635.31	-0.70237	120239.0469	-0.41542	522.5087	0.12641	310.0504	0.18083	294.359	0.12631	0.011765	0.13909	440.6005	0.1905	478.2276	0.093123	105417.1328	0.092988
018	2019-06-20t2359	1561093348.35	adult	226.0194	172.0513	-70.0006	968.7245	0.32686	367.4745	-0.0031943	310.1056	-0.40128	0.011494	-0.1107	713.6688	0.57575	859.8203	0.41816	127881.1094	0.066322	422.6823	-0.61264	297.644	-0.001617	294.7742	0.21675	0.01173	0.10675	368.5122	-0.49206	396.2173	-0.57641	101496.5938	-0.067987
018	2019-06-21t0359	1561107749.16	adult	230.0197	176.0515	-66.0004	421.7714	-1.6798	304.4895	-1.0936	302.5605	-0.49458	0.011561	-0.049123	371.729	-1.7339	385.6448	-1.8126	105353.375	-1.0648	378.6164	-0.90088	263.5543	-0.69341	260.2387	-0.57505	0.011527	-0.081764	329.427	-0.83436	370.0545	-0.73314	91453.3438	-0.64731
018	2019-06-21t0759	1561122148.38	adult	234.0195	180.0513	-62.0006	550.9387	-1.1606	323.8181	-0.66252	311.8333	-0.23406	0.011527	-0.080108	461.4271	-1.0524	529.2747	-1.0715	112364.875	-0.61614	419.9509	-0.44383	283.5327	-0.137	275.2273	-0.11844	0.011527	-0.082072	368.2581	-0.28318	383.3236	-0.5022	98385.8359	-0.085814
018	2019-06-21t1159	1561136547.19	adult	238.0191	184.051	-58.001	590.0693	-0.9727	289.8108	-1.2167	259.9659	-1.2591	0.011494	-0.1109	493.0465	-0.76995	541.7713	-0.96253	100854.1406	-1.1571	435.4483	-0.20042	287.283	0.052336	281.6682	0.13488	0.011527	-0.082377	377.3759	-0.058787	415.7903	-0.059522	99687.1875	0.10566
018	2019-06-21t1559	1561150949.49	adult	242.0198	188.0516	-54.0003	966.1653	0.63995	357.0529	0.10208	295.1223	-0.4521	0.011494	-0.11093	703.1428	0.7927	843.6511	0.63471	124254.4062	0.16921	379.9038	-0.61138	273.9106	-0.17435	270.0405	-0.095818	0.011594	-0.020702	337.3377	-0.4347	361.4038	-0.52028	94499.1484	-0.1616
018	2019-06-21t1959	1561165349.65	adult	246.0198	192.0516	-50.0003	616.1066	-0.78501	290.8753	-1.0469	261.4551	-1.0947	0.011662	0.044536	502.4835	-0.57707	556.5665	-0.78501	99770.2188	-1.0651	387.0352	-0.4424	255.4552	-0.54362	252.4202	-0.51297	0.011594	-0.021081	327.2187	-0.45162	365.8464	-0.36196	88132.0469	-0.53128
018	2019-06-21t2359	1561179749.26	adult	250.0197	196.0515	-46.0004	812.989	0.15034	346.4498	0.058338	302.3461	-0.16286	0.011765	0.14004	606.0574	0.24112	772.7011	0.42329	117792.9453	-0.024786	380.0413	-0.40537	274.5748	0.051638	273.4634	0.18267	0.011561	-0.052608	335.2889	-0.2269	357.883	-0.33644	95002.875	0.086673
018	2019-06-22t0359	1561194149.02	adult	254.0196	200.0515	-42.0005	780.7831	0.084117	339.1727	0.000239	296.5073	-0.21673	0.011594	-0.01814	609.2036	0.33692	729.2655	0.26743	117014.5938	0.0098577	370.9504	-0.38914	260.6027	-0.21341	262.0914	-0.064341	0.011834	0.20075	319.1154	-0.3253	340.3024	-0.42604	88083.7031	-0.343
018	2019-06-22t0759	1561208549.38	adult	258.0197	204.0516	-38.0004
018	2019-06-22t1159	1561222949.37	adult	262.0197	208.0516	-34.0004
018	2019-06-22t1559	1561237349.45	adult	266.0198	212.0516	-30.0003
018	2019-06-22t1959	1561251750.06	adult	270.0199	216.0517	-26.0002
018	2019-06-22t2359	1561266149.72	adult	274.0198	220.0517	-22.0003
018	2019-06-23t0359	1561280550.29	adult	278.02	224.0518	-18.0001
018	2019-06-23t0759	1561294950.12	adult	282.0199	228.0518	-14.0002
018	2019-06-23t1159	1561309350.16	adult	286.02	232.0518	-10.0001
018	2019-06-23t1559	1561323750.54	adult	290.0201	236.0519	-6
018	2019-06-23t1959	1561338150.36	adult	294.02	240.0518	-2.0001
018	2019-06-23t2359	1561352550.99	dead	298.0202	244.052	2.0001
019	2019-06-11t1158	1560272510.11	egg	-1.9924	-59.9609	-290.0126
019	2019-06-11t1557	1560286855.31	larva	1.9924	-55.9762	-286.0278
019	2019-06-11t1957	1560301255.67	larva	5.9925	-51.9761	-282.0277
019	2019-06-11t2357	1560315656.44	larva	9.9927	-47.9759	-278.0275
019	2019-06-12t0357	1560330056.6	larva	13.9927	-43.9758	-274.0274
019	2019-06-12t0757	1560344457.69	larva	17.9931	-39.9755	-270.0271
019	2019-06-12t1157	1560358856.45	larva	21.9927	-35.9759	-266.0275
019	2019-06-12t1557	1560373256.59	larva	25.9927	-31.9758	-262.0274
019	2019-06-12t1957	1560387657.2	larva	29.9929	-27.9756	-258.0273
019	2019-06-13t0920	1560435827.58	larva	43.3736	-14.595	-244.6466
019	2019-06-13t0956	1560437987.55	larva	43.9736	-13.995	-244.0466	1534.3523	0.76359	436.7833	-0.51709	346.994	-1.0385	0.011696	0.071049	1024.2331	0.66917	1340.0204	0.80133	149379.8906	-0.55191	880.6594	-0.66005	396.3075	-0.76812	342.6881	-0.61626	0.01173	0.10762	734.0421	-0.72713	810.7654	-0.72247	135140.8438	-0.81028
019	2019-06-13t1356	1560452372.38	larva	47.9694	-9.9992	-240.0508	991.5607	-0.417	457.6265	-0.27122	419.123	-0.076358	0.011527	-0.085522	783.7559	-0.42546	866.1263	-0.55017	158796.3906	-0.22532	1753.7897	2.0226	541.3978	0.84338	419.7363	0.29502	0.011561	-0.050573	1109.7173	0.9723	1429.8816	1.5133	187323.625	0.87153
019	2019-06-13t1756	1560466768.61	larva	51.9683	-6.0003	-236.0519	1376.3672	0.45806	603.1381	1.5731	525.9438	1.4067	0.011594	-0.023747	1087.7841	1.0259	1265.26	0.64262	208082.625	1.5858	1369.5314	0.92553	577.0756	1.3185	463.8079	0.85371	0.01173	0.10585	1123.4712	1.1263	1280.7082	1.0616	196782.7969	1.2541
019	2019-06-13t2156	1560481168.03	larva	55.9681	-2.0004	-232.052	814.0259	-0.81028	506.8333	0.34783	492.4188	0.93304	0.011662	0.03875	713.1548	-0.73405	767.8771	-0.83031	173843.8281	0.32297	976.9705	-0.26664	462.1065	0.045867	394.681	0.035887	0.011527	-0.083109	840.3507	-0.12738	905.9115	-0.27769	160350.9688	0.088091
019	2019-06-14t0156	1560495571.01	adult	59.969	2.0004	-228.0512	760.8851	-0.93349	449.0226	-0.40745	443.1391	0.21838	0.011561	-0.055269	628.0422	-1.136	718.643	-0.97834	155361.8281	-0.37673	1050.7659	0.022169	495.9606	0.50727	423.8275	0.42925	0.011662	0.040923	891.2101	0.18222	990.3014	0.10001	170114.5	0.4837
019	2019-06-14t0556	1560509971.4	adult	63.9691	6.0005	-224.0511	791.8179	-0.86221	510.4808	0.40403	523.2234	1.3885	0.011527	-0.086394	679.8206	-0.87556	736.0473	-0.92352	177136.8281	0.45702	1122.1393	0.32326	514.7561	0.81401	439.0198	0.66174	0.011594	-0.022409	980.5603	0.71857	1090.8704	0.57248	177590.8594	0.82694
019	2019-06-14t0956	1560524375.6	adult	67.9702	10.0017	-220.0499	844.8328	-0.73585	502.0367	0.29604	498.8967	1.0345	0.011594	-0.024625	731.1543	-0.60989	782.7981	-0.77344	173202.6406	0.30996	866.737	-0.5295	485.0548	0.50076	454.9873	0.91821	0.011494	-0.11568	782.9148	-0.25537	855.1869	-0.34906	168799.0781	0.57022
019	2019-06-14t1356	1560538786.78	adult	71.9734	14.0048	-216.0468	891.7411	-0.6201	493.8488	0.18953	466.9267	0.55399	0.011662	0.037873	759.8547	-0.45056	836.0942	-0.59635	169390.1562	0.16451	1165.839	0.63015	466.9389	0.32219	404.1745	0.26504	0.011561	-0.054563	894.1307	0.44	1114.9103	0.85504	161560.875	0.3546
019	2019-06-14t1756	1560553175.08	adult	75.9701	18.0015	-212.0501	573.7311	-1.4012	356.6851	-1.717	357.3984	-1.1374	0.011527	-0.087007	509.8078	-1.7165	555.8949	-1.5114	123769.7109	-1.6715	788.8234	-0.75675	453.6981	0.20124	432.8431	0.70935	0.011561	-0.055145	709.9473	-0.56704	746.0481	-0.75425	156979.5312	0.23467
019	2019-06-14t1959	1560560557.72	adult	78.0208	20.0523	-209.9993	786.7464	-0.8739	515.5134	0.50915	515.5694	1.3173	0.011494	-0.11779	702.4051	-0.71898	759.5122	-0.83673	179398.6719	0.58638	1021.7834	0.20023	465.7679	0.42245	419.9625	0.54994	0.011594	-0.024431	831.8065	0.22123	953.2993	0.25931	160689.9375	0.43723
019	2019-06-14t2359	1560574959.52	adult	82.0213	24.0528	-205.9988	665.532	-1.1734	392.9068	-1.2022	392.5122	-0.58342	0.011494	-0.11778	530.8844	-1.5958	563.1307	-1.4905	136731.5625	-1.1369	873.3564	-0.32237	431.3516	-0.010736	387.738	0.13104	0.011461	-0.14864	720.1253	-0.3815	758.3601	-0.60489	150541.7188	0.083557
019	2019-06-15t0359	1560589359.54	adult	86.0213	28.0528	-201.9988	1746.0232	1.546	480.6036	0.11378	436.4725	0.18128	0.011494	-0.11781	857.7278	0.1559	1201.0046	0.68393	167250.0625	0.18894	813.6466	-0.49334	426.7656	0.030134	402.6762	0.43286	0.011561	-0.056736	701.748	-0.38567	762.285	-0.49078	147660.9062	0.065939
019	2019-06-15t0759	1560603759.58	adult	90.0214	32.0528	-197.9988	859.7597	-0.67057	507.0467	0.57494	514.2371	1.5267	0.011594	-0.025173	729.127	-0.4955	770.0491	-0.76683	174931.1094	0.5887	769.9247	-0.60967	450.0489	0.537	424.9146	0.86689	0.01173	0.10066	722.6902	-0.11147	761.18	-0.39667	153466.6562	0.46617
019	2019-06-15t1159	1560618159.85	adult	94.0214	36.0529	-193.9988	720.7991	-1.0101	471.4721	0.12862	458.6978	0.71933	0.011594	-0.025202	646.2494	-0.9153	696.9005	-1.0061	162657.875	0.1433	656.567	-1.0776	376.3161	-0.58061	361.3917	-0.045605	0.011561	-0.056112	588.8633	-0.97144	640.2294	-0.98696	130205.3828	-0.54666
019	2019-06-15t1559	1560632559.97	adult	98.0215	40.0529	-189.9987	881.5954	-0.6109	448.8041	-0.13473	409.7499	-0.0013593	0.011696	0.069198	703.9982	-0.57285	798.6394	-0.65235	153491	-0.17816	928.5791	0.35092	467.1899	1.0943	431.471	1.1728	0.011461	-0.14774	794.7233	0.70894	863.7054	0.42321	163049.2656	1.203
019	2019-06-15t1959	1560646960.3	adult	102.0216	44.053	-185.9986	932.2139	-0.48557	524.5098	1.1079	499.4499	1.6224	0.011594	-0.024943	810.2152	0.052239	866.3059	-0.41293	180955.8906	1.119	859.8788	0.10711	378.7612	-0.32069	307.391	-0.76868	0.011561	-0.055008	689.2655	0.027143	794.5468	0.12603	131051.375	-0.28672
019	2019-06-15t2359	1560661360.07	adult	106.0215	48.0529	-181.9987	1522.5713	0.96407	544.5664	1.5258	491.341	1.6064	0.011527	-0.086481	968.6248	0.99664	1223.842	0.82767	188964.5469	1.5842	752.6609	-0.37424	367.8354	-0.41101	358.3492	0.14749	0.01173	0.1027	636.4946	-0.2774	701.5009	-0.35668	125431.8594	-0.4724
019	2019-06-16t0359	1560675760.74	adult	110.0217	52.0531	-177.9985	965.8247	-0.40068	440.7225	-0.024982	416.9172	0.40774	0.01173	0.10241	635.9646	-0.88216	795.749	-0.63989	150286.375	-0.092054	1060.9927	1.4584	443.431	1.0478	380.4516	0.59479	0.01173	0.10295	814.3036	1.3267	1001.5898	1.7392	151209.9688	0.96987
019	2019-06-16t0759	1560690160.72	adult	114.0217	56.0531	-173.9985	694.3068	-1.0686	398.0484	-0.64289	385.8975	-0.053663	0.011696	0.071516	615.5049	-0.98215	688.2221	-1.0083	136132.5469	-0.68266	671.1554	-0.69129	402.1412	0.40287	394.7263	0.91545	0.011905	0.26496	599.8954	-0.37292	642.502	-0.57791	135119.4375	0.22529
019	2019-06-16t1159	1560704559.86	adult	118.0214	60.0529	-169.9988	2048.9294	2.2828	580.6343	2.4854	532.1803	2.7671	0.011594	-0.021885	979.4213	1.2221	1554.8729	2.0438	200318.8438	2.4876	901.8519	0.77087	462.7452	1.6237	406.0027	1.1894	0.011527	-0.085065	744.2457	0.99269	852.5522	0.98538	160572.5781	1.69
019	2019-06-16t1559	1560718959.75	adult	122.0214	64.0528	-165.9988	1781.469	1.6263	514.2708	1.4772	402.5529	0.44783	0.011594	-0.021095	1101.2016	2.0115	1575.7383	2.1392	177423.4062	1.4834	688.5853	-0.45293	381.7984	0.19964	380.4157	0.81155	0.011527	-0.084741	621.3364	0.0048608	660.0658	-0.29727	132484.0312	0.25612
019	2019-06-16t1959	1560733360.01	adult	126.0215	68.0529	-161.9987	870.7548	-0.62371	408.7456	-0.26296	409.5687	0.67153	0.011594	-0.020578	693.2387	-0.44333	821.8375	-0.51423	141017.2344	-0.24889	592.0046	-0.99657	327.7784	-0.75814	305.9504	-0.47005	0.011594	-0.022198	508.4506	-0.93067	545.0975	-1.0649	113083.5547	-0.74523
019	2019-06-16t2359	1560747760.84	adult	130.0217	72.0531	-157.9985	745.8035	-0.93126	387.2607	-0.58891	374.322	0.056959	0.011527	-0.082318	623.0474	-0.85896	715.8542	-0.88523	134379.4688	-0.53424	601.2473	-0.89133	360.8745	-0.071268	353.4349	0.43405	0.011628	0.0097883	513.1352	-0.8247	557.8703	-0.91752	124140.8359	-0.077786
019	2019-06-17t0359	1560762161.02	adult	134.0218	76.0532	-153.9984	915.3812	-0.50834	381.8604	-0.64823	372.4424	0.073432	0.01173	0.10614	600.2757	-0.99031	713.4415	-0.89109	130214.375	-0.7123	663.8088	-0.4492	381.3517	0.36855	356.1885	0.51949	0.011561	-0.051814	547.7014	-0.45468	602.2275	-0.54097	131947.6719	0.40383
019	2019-06-17t0759	1560776560.67	adult	138.0217	80.0531	-149.9985	1921.7476	2.0314	470.462	0.98176	399.6971	0.6599	0.011628	0.011631	920.7937	1.0554	1433.3416	1.7388	161838.9219	0.96818	746.3636	0.1262	393.1601	0.63166	364.3189	0.69344	0.011594	-0.019964	661.5652	0.63955	706.5778	0.28545	135640.2188	0.64539
019	2019-06-17t1159	1560790965.19	adult	142.0229	84.0544	-145.9973	1221.6398	0.28006	526.6514	2.0437	492.7804	2.5685	0.011527	-0.081134	955.9514	1.3057	1087.4212	0.49646	182748.0312	2.1105	529.596	-1.2663	286.386	-1.4329	253.7557	-1.3788	0.011594	-0.019228	447.7659	-1.3007	511.7183	-1.1561	98803.1875	-1.4224
019	2019-06-17t1559	1560805361.41	adult	146.0219	88.0533	-141.9983	752.959	-0.91763	352.5463	-1.1192	305.3476	-1.1844	0.011561	-0.049783	623.6459	-0.81368	716.7535	-0.86938	121981.0156	-1.0879	542.8682	-1.16	315.0692	-0.86062	281.1754	-0.86621	0.01173	0.10771	488.4112	-0.8947	535.169	-0.9522	107438.5938	-0.92181
019	2019-06-17t1959	1560819760.95	adult	150.0217	92.0532	-137.9984	1309.8992	0.54961	480.6538	1.2551	445.6264	1.6714	0.011594	-0.018491	820.5461	0.47384	1110.3431	0.62938	165825.5625	1.2685	571.7067	-0.94285	332.5826	-0.50204	323.6858	-0.055215	0.011696	0.076676	507.5047	-0.68493	566.6402	-0.67934	113743.2656	-0.54863
019	2019-06-17t2359	1560834161.41	adult	154.0219	96.0533	-133.9983	1101.0059	0.017636	473.773	1.1431	428.9554	1.3457	0.011628	0.012761	870.4256	0.81491	1044.6532	0.40292	162977.9219	1.1314	602.2209	-0.7048	370.6591	0.27784	369.4178	0.83556	0.011628	0.014465	540.339	-0.3368	587.6824	-0.47996	127506.7188	0.26715
019	2019-06-18t0359	1560848561.77	adult	158.022	100.0534	-129.9982	1064.3469	-0.062728	393.8542	-0.321	349.0705	-0.26758	0.011561	-0.049596	655.277	-0.56441	905.3174	-0.10959	136273.5469	-0.28757	594.0302	-0.72867	381.5432	0.52167	352.265	0.51275	0.011594	-0.015987	543.0638	-0.27036	580.816	-0.49647	131632.4219	0.53196
019	2019-06-18t0759	1560862961.54	adult	162.0219	104.0533	-125.9983	580.7434	-1.3497	409.944	-0.0072448	415.4752	1.097	0.011494	-0.11091	509.4833	-1.4898	546.8297	-1.4727	142660.5156	0.071113	745.0262	0.39276	406.2641	1.0601	364.8779	0.78465	0.011628	0.015497	653.9373	0.8654	702.0117	0.53853	139754.8438	1.0464
019	2019-06-18t1159	1560877361.76	adult	166.022	108.0534	-121.9982	1483.1642	1.1234	482.2157	1.35	433.3671	1.4818	0.011696	0.076523	846.0256	0.71838	1279.9911	1.3966	164917.7812	1.2858	660.8307	-0.14698	381.0088	0.5873	381.7679	1.1521	0.011594	-0.015888	572.8864	0.13723	637.2847	0.077582	131448.0312	0.59784
019	2019-06-18t1559	1560891761.38	adult	170.0219	112.0533	-117.9983	604.4724	-1.2752	394.9622	-0.24983	384.9685	0.50658	0.01173	0.10847	523.6847	-1.3552	571.6814	-1.3553	134682.0938	-0.32308	623.5842	-0.35591	396.2518	0.94079	384.3897	1.2377	0.011594	-0.016031	551.1659	-0.011428	593.3887	-0.21847	136706.875	0.95183
019	2019-06-18t1959	1560906161.62	adult	174.0219	116.0534	-113.9983	857.0425	-0.56167	440.5921	0.62027	400.3314	0.84284	0.011594	-0.017651	699.912	-0.18623	796.0502	-0.45233	152004.2812	0.63306	587.67	-0.55165	357.8492	0.20363	328.6567	0.14064	0.011527	-0.078521	526.0159	-0.18691	564.8278	-0.38372	124173.6562	0.25703
019	2019-06-18t2359	1560920561.79	adult	178.022	120.0534	-109.9982	743.4271	-0.87236	361.317	-0.83016	345.1871	-0.27406	0.011594	-0.017536	573.2552	-0.98657	674.191	-0.92312	124654.3672	-0.81902	798.6947	1.0995	340.8317	-0.08961	288.5945	-0.64807	0.011494	-0.10993	664.4256	1.2673	770.6805	1.4254	118609.4219	-0.01778
019	2019-06-19t0359	1560934962.27	adult	182.0221	124.0535	-105.9981	1192.1212	0.44811	482.1656	1.4556	418.1063	1.2673	0.011905	0.2708	928.9331	1.3686	1050.6188	0.63343	162007.6406	1.2338	899.6967	1.957	357.4511	0.3155	310.0368	-0.16688	0.011527	-0.079869	654.8174	1.2629	836.1487	2.0757	124035.5312	0.37023
019	2019-06-19t0759	1560949361.87	adult	186.022	128.0534	-101.9982	674.3368	-1.0513	412.4607	0.19438	397.4064	0.8709	0.011594	-0.017256	570.1657	-0.94519	622.26	-1.0988	142298.9375	0.20598	710.7684	0.63439	370.8795	0.66282	312.0091	-0.078353	0.011594	-0.018392	635.6086	1.1673	690.62	0.94642	127953.4453	0.67603
019	2019-06-19t1159	1560963761.96	adult	190.022	132.0535	-97.9982	1677.5894	1.9909	506.2289	1.9772	411.1347	1.1941	0.011494	-0.10993	1092.9019	2.5243	1343.0566	1.9386	176167.6719	2.0697	619.6432	0.044828	364.193	0.60127	327.8164	0.31139	0.011799	0.17172	534.1118	0.25897	575.5812	0.074137	123461.4297	0.48378
019	2019-06-19t1559	1560978162.17	adult	194.0221	136.0535	-93.9981	1171.5657	0.50778	439.0911	0.77814	410.4221	1.2204	0.011594	-0.017158	774.0824	0.47587	1041.231	0.72235	151486.4375	0.78882	545.3865	-0.41764	364.7393	0.69261	359.0649	1.0456	0.011662	0.043929	474.0937	-0.23254	505.8889	-0.41229	125105.6016	0.66248
019	2019-06-19t1959	1560992562.24	adult	198.0221	140.0535	-89.9981	710.7792	-0.87885	396.3859	0.041173	388.826	0.81566	0.011662	0.045485	561.8086	-0.87441	633.1641	-0.96888	135960.375	0.0098377	881.8115	2.2484	410.0289	1.7095	362.606	1.1964	0.011594	-0.018873	696.693	2.0766	789.8064	2.1035	141459.9688	1.7256
019	2019-06-19t2359	1561006962.03	adult	202.022	144.0535	-85.9981
019	2019-06-20t0359	1561021363.06	adult	206.0223	148.0538	-81.9979	629.8447	-1.0817	352.5302	-0.64223	334.4037	-0.21198	0.011561	-0.048663	521.683	-1.0368	563.1148	-1.2024	121975.4531	-0.61191	482.0323	-0.60148	316.4141	-0.050958	301.3455	-0.0046594	0.011594	-0.018696	424.4815	-0.41008	467.8307	-0.42384	109162.875	-0.039595
019	2019-06-20t0759	1561035762.02	adult	210.022	152.0535	-77.9982	814.8739	-0.4402	418.8946	0.6477	385.5851	0.91378	0.011527	-0.079741	669.8495	0.0085366	734.6939	-0.40159	145356.4375	0.70306	501.3133	-0.35008	313.8929	-0.016684	306.0985	0.1708	0.01173	0.10755	428.0977	-0.26723	481.0412	-0.20313	107037.4844	-0.082064
019	2019-06-20t1159	1561050165.99	adult	214.0231	156.0546	-73.997	917.5502	-0.041714	365.9809	-0.25259	323.3203	-0.32088	0.011662	0.044971	687.1877	0.19281	774.9358	-0.16373	125531.4453	-0.2806	426.8583	-0.84658	300.371	-0.21416	298.8757	0.08053	0.011594	-0.018591	385.764	-0.60108	414.3482	-0.69321	103628	-0.20326
019	2019-06-20t1559	1561064552.66	adult	218.0194	160.0509	-70.0007	608.2704	-1.0677	381.9986	0.11818	368.5512	0.69305	0.011662	0.044929	522.7971	-0.85862	585.3537	-0.98143	131025.5234	0.087962	370.3313	-1.2199	253.569	-1.1459	247.943	-1.0469	0.011594	-0.01881	324.6126	-1.1521	358.1385	-1.1124	87481.2969	-1.1372
019	2019-06-20t1959	1561078953.04	adult	222.0195	164.051	-66.0006	495.6977	-1.4412	309.9771	-1.1388	302.793	-0.61958	0.011561	-0.048966	432.3712	-1.4201	483.5482	-1.4145	107252.0703	-1.1099	338.2522	-1.4068	265.338	-0.81272	263.7556	-0.61332	0.011628	0.012155	305.6965	-1.2725	330.7961	-1.283	91276.2812	-0.82006
019	2019-06-20t2359	1561093353.19	adult	226.0196	168.051	-62.0006	732.0314	-0.54733	380.0988	0.23006	347.6306	0.38622	0.011628	0.013326	605.5433	-0.17074	677.4245	-0.45184	130753.9844	0.21993	361.0761	-1.1363	284.4136	-0.30146	283.8301	-0.054114	0.011561	-0.050534	328.5661	-0.93594	346.0001	-1.0565	98407.1016	-0.27143
019	2019-06-21t0359	1561107754	adult	230.0198	172.0512	-58.0004	602.4546	-0.99307	347.7466	-0.29425	340.0518	0.29288	0.011527	-0.080038	500.0119	-0.84109	551.472	-1.0081	120668.0781	-0.24605	386.1251	-0.83562	254.6746	-0.89888	250.4956	-0.82232	0.011905	0.26839	313.0584	-1.021	362.8977	-0.80331	85570.6641	-1.0428
019	2019-06-21t0759	1561122153.24	adult	234.0196	176.051	-54.0006	615.4411	-0.90782	376.6861	0.3146	360.261	0.78406	0.011594	-0.018099	513.9032	-0.68411	571.1668	-0.8646	129956.7188	0.32429	440.0747	-0.26471	317.2532	0.6607	311.5018	0.82701	0.011628	0.011203	387.0646	-0.062608	417.4355	-0.15844	109135.1094	0.65287
019	2019-06-21t1159	1561136552.09	adult	238.0193	180.0507	-50.0009	553.0269	-1.1227	349.2709	-0.11734	335.0858	0.32189	0.011561	-0.04925	476.0414	-0.89034	515.9875	-1.0922	120847.7422	-0.08815	438.5126	-0.17243	267.9924	-0.41491	257.2525	-0.51981	0.011662	0.042351	363.6439	-0.22482	407.1409	-0.14929	91921.3984	-0.44072
019	2019-06-21t1559	1561150954.38	adult	242.0199	184.0514	-46.0003	470.6945	-1.4367	278.972	-1.3423	267.1146	-1.0423	0.011905	0.26999	385.4117	-1.477	430.7653	-1.4827	93734.5859	-1.463	365.3544	-0.74792	270.4934	-0.25923	272.0934	-0.039074	0.011561	-0.051793	324.1082	-0.60002	348.6811	-0.65664	93590.7188	-0.22715
019	2019-06-21t1959	1561165354.49	adult	246.0199	188.0514	-42.0002
019	2019-06-21t2359	1561179754.16	adult	250.0198	192.0513	-38.0003	599.5551	-0.81516	356.9792	0.25342	350.1586	0.84779	0.011527	-0.080187	492.413	-0.58566	541.6195	-0.81028	123871.7656	0.30066	486.2133	0.65345	288.7897	0.425	279.5986	0.36402	0.011594	-0.021518	400.339	0.64895	425.8219	0.44628	99632.4531	0.43992
019	2019-06-22t0359	1561194153.9	adult	254.0198	196.0512	-34.0004
019	2019-06-22t0759	1561208554.26	adult	258.0199	200.0513	-30.0003
019	2019-06-22t1159	1561222954.25	adult	262.0199	204.0513	-26.0003
019	2019-06-22t1559	1561237354.4	adult	266.0199	208.0514	-22.0003
019	2019-06-22t1959	1561251754.98	adult	270.0201	212.0515	-18.0001
019	2019-06-22t2359	1561266154.66	adult	274.02	216.0514	-14.0002
019	2019-06-23t0359	1561280555.3	adult	278.0202	220.0516	-10
019	2019-06-23t0759	1561294955.15	adult	282.0201	224.0516	-6.0001
019	2019-06-23t1159	1561309355.18	adult	286.0201	228.0516	-2
019	2019-06-23t1559	1561323755.54	dead	290.0202	232.0517	2
020	2019-06-11t1158	1560272514.57	larva	0	-51.9613	-306.0128
020	2019-06-11t1557	1560286859.74	larva	3.9848	-47.9765	-302.028
020	2019-06-11t1957	1560301260.14	larva	7.9849	-43.9764	-298.0279
020	2019-06-11t2357	1560315660.92	larva	11.9851	-39.9762	-294.0277
020	2019-06-12t0357	1560330061.08	larva	15.9851	-35.9761	-290.0277
020	2019-06-12t0757	1560344462.26	larva	19.9855	-31.9758	-286.0273
020	2019-06-12t1157	1560358860.99	larva	23.9851	-27.9761	-282.0277
020	2019-06-12t1557	1560373261.04	larva	27.9851	-23.9761	-278.0277
020	2019-06-12t1957	1560387661.69	larva	31.9853	-19.9759	-274.0275
020	2019-06-13t0920	1560435832.31	larva	45.366	-6.5952	-260.6468
020	2019-06-13t0956	1560437992.12	larva	45.966	-5.9953	-260.0468
020	2019-06-13t1356	1560452376.95	larva	49.9618	-1.9995	-256.051
020	2019-06-13t1756	1560466773.24	adult	53.9607	1.9995	-252.0521
020	2019-06-13t2156	1560481172.54	adult	57.9605	5.9993	-248.0523
020	2019-06-14t0156	1560495575.51	adult	61.9614	10.0001	-244.0514
020	2019-06-14t0556	1560509975.89	adult	65.9615	14.0002	-240.0513
020	2019-06-14t0956	1560524380.15	adult	69.9627	18.0014	-236.0501
020	2019-06-14t1356	1560538791.31	adult	73.9658	22.0045	-232.047
020	2019-06-14t1756	1560553179.74	adult	77.9625	26.0013	-228.0503
020	2019-06-14t1959	1560560562.32	adult	80.0133	28.052	-225.9995
020	2019-06-14t2359	1560574964.12	adult	84.0138	32.0525	-221.999
020	2019-06-15t0359	1560589364.26	adult	88.0138	36.0525	-217.999
020	2019-06-15t0759	1560603764.17	adult	92.0138	40.0525	-213.999
020	2019-06-15t1159	1560618164.42	adult	96.0138	44.0526	-209.999
020	2019-06-15t1559	1560632564.59	adult	100.0139	48.0526	-205.9989
020	2019-06-15t1959	1560646964.96	adult	104.014	52.0527	-201.9988
020	2019-06-15t2359	1560661364.7	adult	108.0139	56.0527	-197.9989
020	2019-06-16t0359	1560675765.41	adult	112.0141	60.0529	-193.9987
020	2019-06-16t0759	1560690165.36	adult	116.0141	64.0529	-189.9987
020	2019-06-16t1159	1560704564.5	adult	120.0139	68.0526	-185.9989
020	2019-06-16t1559	1560718964.36	adult	124.0138	72.0526	-181.999	1354.5038	0.5724	387.8666	-0.65996	325.4065	-0.99261	0.011696	0.073457	777.3193	0.055515	1168.9184	0.70983	132650.375	-0.70173	615.0901	-0.88484	342.0475	-0.52689	314.7417	-0.34136	0.011594	-0.022232	544.0015	-0.65573	605.1476	-0.66621	118006.3906	-0.51353
020	2019-06-16t1959	1560733364.59	adult	128.0139	76.0526	-177.9989	1314.8622	0.47944	409.3247	-0.23387	330.1334	-0.84432	0.011594	-0.020522	795.052	0.19395	1150.9456	0.66179	141217.0312	-0.21997	549.9188	-1.2452	341.8489	-0.47363	342.7754	0.20659	0.011869	0.23373	467.3154	-1.2796	513.1775	-1.2794	115203.0938	-0.61225
020	2019-06-16t2359	1560747765.56	adult	132.0142	80.0529	-173.9986	1123.2084	0.0093678	354.6511	-1.1564	291.3694	-1.5584	0.011696	0.074064	724.0709	-0.22306	962.9576	0.0040327	121290.6719	-1.194	498.9218	-1.532	269.9661	-1.8111	246.7067	-1.5226	0.011628	0.010293	436.7378	-1.5032	477.9373	-1.4947	92868.3516	-1.8155
020	2019-06-17t0359	1560762165.7	adult	136.0142	84.0529	-169.9986	1309.3776	0.4831	392.8637	-0.44425	343.6222	-0.48861	0.011494	-0.11274	727.1526	-0.1858	1022.2584	0.23095	136716.5625	-0.36892	523.2164	-1.346	328.6876	-0.64437	318.7219	-0.17476	0.011594	-0.020312	453.1625	-1.3076	490.6677	-1.3631	113397.2266	-0.63229
020	2019-06-17t0759	1560776565.37	adult	140.0141	88.0529	-165.9987	1399.3602	0.72592	451.1052	0.64028	387.2162	0.41814	0.011594	-0.019543	831.4893	0.49479	1257.6281	1.1114	155631.2969	0.65227	648.5184	-0.49867	339.5877	-0.40586	321.2903	-0.11294	0.011527	-0.081596	515.0874	-0.69695	576.1847	-0.68452	117836.9453	-0.35532
020	2019-06-17t1159	1560790969.99	adult	144.0154	92.0541	-161.9974	711.8724	-1.0229	323.6496	-1.6591	280.0627	-1.7091	0.011765	0.13919	586.825	-1.0556	665.379	-1.0626	110040.875	-1.7313	630.1234	-0.58886	364.9973	0.11454	358.4638	0.59972	0.011561	-0.049943	538.6488	-0.44121	575.0089	-0.66077	126289.0781	0.14762
020	2019-06-17t1559	1560805366.08	adult	148.0143	96.0531	-157.9985	487.2211	-1.6092	306.0439	-1.9701	299.7517	-1.2954	0.011765	0.13956	406.7594	-2.2087	455.8511	-1.8468	104054.9141	-2.0395	577.4565	-0.91529	325.6419	-0.64529	325.6667	-0.017183	0.011834	0.20469	487.93	-0.88522	542.367	-0.88313	110066.9531	-0.76541
020	2019-06-17t1959	1560819765.67	adult	152.0142	100.0529	-153.9986	1248.8153	0.40035	406.2614	-0.11043	338.2467	-0.5015	0.011765	0.13973	754.7112	0.056714	1012.6788	0.2712	138128.875	-0.20658	581.8387	-0.85788	322.1216	-0.7012	281.4879	-0.86738	0.011594	-0.017377	499.1358	-0.74647	554.9174	-0.75366	111131.9375	-0.69032
020	2019-06-17t2359	1560834166.11	adult	156.0143	104.0531	-149.9985	571.7657	-1.3843	376.4543	-0.64601	365.9667	0.073047	0.011494	-0.11114	534.6119	-1.355	555.4982	-1.4573	131006.1094	-0.5735	747.6639	0.33121	391.9062	0.72285	371.3315	0.88479	0.011527	-0.078637	599.7121	0.25985	700.9866	0.44772	135991.4375	0.77961
020	2019-06-18t0359	1560848566.77	adult	160.0145	108.0532	-145.9983	833.7328	-0.67265	375.7567	-0.64568	335.6368	-0.53391	0.011561	-0.049354	654.6092	-0.55703	770.3402	-0.61766	130011.8281	-0.61363	757.6255	0.45385	330.4477	-0.49588	285.8361	-0.78578	0.011561	-0.047098	561.3375	-0.06438	657.1229	0.14695	114334.9062	-0.46613
020	2019-06-18t0759	1560862966.3	adult	164.0144	112.0531	-141.9984	1224.4991	0.40168	391.9332	-0.3337	327.282	-0.6965	0.011527	-0.08008	745.2885	0.051371	1045.4834	0.46705	136000.8125	-0.27959	900.3326	1.5371	399.5441	0.94059	349.2807	0.48465	0.011905	0.27256	649.8953	0.85565	732.0296	0.81417	134246.8281	0.73828
020	2019-06-18t1159	1560877366.5	adult	168.0144	116.0532	-137.9984	1122.4844	0.14741	406.0523	-0.057356	357.2297	-0.074812	0.011594	-0.017871	761.1369	0.1753	927.2749	0.031903	140088.0469	-0.04517	672.6368	-0.038069	378.8709	0.55708	366.3589	0.85188	0.011765	0.14255	561.3651	0.048211	648.7695	0.19751	128816.125	0.45511
020	2019-06-18t1559	1560891766.14	adult	172.0143	120.0531	-133.9985	689.8309	-1.0364	375.1861	-0.61253	341.102	-0.39249	0.011494	-0.11045	607.0721	-0.80412	666.7562	-0.9753	130564.7656	-0.54032	758.3572	0.66155	360.359	0.22339	337.0993	0.29131	0.011628	0.015204	585.1185	0.35252	690.7435	0.61907	123963.5	0.21251
020	2019-06-18t1959	1560906166.34	adult	176.0144	124.0531	-129.9984	982.1968	-0.19932	376.6167	-0.56291	331.7669	-0.56738	0.011561	-0.048613	668.1055	-0.38261	888.4482	-0.071889	130309.375	-0.53115	598.3185	-0.44351	340.3575	-0.13436	329.3069	0.16627	0.011662	0.045987	491.388	-0.49872	539.7343	-0.56304	116742.6094	-0.16429
020	2019-06-18t2359	1560920566.62	adult	180.0145	128.0532	-125.9984	1294.2849	0.72606	412.5756	0.13761	357.8581	-0.0020098	0.011561	-0.048418	698.0748	-0.15962	1110.2699	0.85682	142751.1406	0.17189	548.3557	-0.73511	306.9909	-0.76029	287.9026	-0.65001	0.011594	-0.017536	456.6389	-0.75853	519.5916	-0.64806	105911.875	-0.75034
020	2019-06-19t0359	1560934967.04	adult	184.0146	132.0533	-121.9982	722.5528	-0.91775	384.0307	-0.35833	375.6971	0.40052	0.011561	-0.048269	564.0052	-1.0056	672.563	-0.90416	132874.625	-0.32617	554.6685	-0.59719	328.5246	-0.24893	313.7627	-0.069293	0.011594	-0.018246	468.3748	-0.54744	508.0032	-0.65253	113340.9922	-0.23778
020	2019-06-19t0759	1560949366.56	adult	188.0144	136.0532	-117.9984	836.9696	-0.55548	366.9407	-0.62744	320.5523	-0.70713	0.011594	-0.017333	636.0292	-0.49238	766.8909	-0.48414	126594.5547	-0.616	538.0885	-0.62048	338.3763	0.033243	326.6205	0.25873	0.011561	-0.049507	468.5114	-0.43988	513.0055	-0.50451	117078.2031	0.065221
020	2019-06-19t1159	1560963766.7	adult	192.0145	140.0532	-113.9983	1379.2501	1.1198	423.1245	0.46071	355.9178	0.066741	0.011527	-0.079283	764.5076	0.3925	1182.9463	1.2969	146824.2031	0.51726	611.3315	0.032738	344.9685	0.24644	303.5529	-0.17466	0.011696	0.075757	542.714	0.39698	571.8365	0.095074	117979.2188	0.19675
020	2019-06-19t1559	1560978166.97	adult	196.0146	144.0533	-109.9983	809.6643	-0.58503	302.4604	-1.7177	262.2229	-1.839	0.011561	-0.048374	595.7548	-0.67211	706.0234	-0.67452	104651.3125	-1.6893	534.0699	-0.45343	326.6048	-0.051359	315.3454	0.13872	0.011662	0.04401	458.6242	-0.33311	488.878	-0.50458	112025.4531	-0.078972
020	2019-06-19t1959	1560992567.07	adult	200.0146	148.0533	-105.9982	1364.9773	1.1942	429.0199	0.67322	399.2978	1.0591	0.011594	-0.01736	712.7102	0.14837	1108.0945	1.0904	148011.875	0.68377	549.9307	-0.23053	328.3428	0.0675	314.545	0.18591	0.011628	0.012483	459.7744	-0.21632	507.5531	-0.24068	112949.9297	0.059558
020	2019-06-19t2359	1561006966.79	adult	204.0145	152.0532	-101.9983	1036.6157	0.21015	382.7928	-0.1197	324.2502	-0.45347	0.011561	-0.048593	713.5866	0.20843	900.1203	0.24765	132446.3125	-0.088143	481.1554	-0.6563	329.2816	0.17188	324.5218	0.47388	0.011594	-0.01884	442.3644	-0.28322	466.4377	-0.48656	113602.1328	0.18387
020	2019-06-20t0359	1561021367.85	adult	208.0148	156.0535	-97.998	932.2147	-0.078034	386.1302	0.0048365	352.2267	0.18358	0.011594	-0.01769	608.2831	-0.43608	850.0749	0.082178	133214.9375	0.015908	532.3292	-0.15832	317.6896	0.017426	304.1457	0.089859	0.011527	-0.080816	437.1356	-0.22847	509.2395	-0.011282	110238.2969	0.06754
020	2019-06-20t0759	1561035766.78	adult	212.0145	160.0532	-93.9983	1368.8549	1.4519	415.2972	0.61983	322.9762	-0.36172	0.011628	0.013526	908.1555	1.6452	1237.3355	1.8915	142862.25	0.60809	504.1469	-0.27872	327.4794	0.31711	324.5907	0.63165	0.011561	-0.049664	441.3865	-0.079028	473.7593	-0.21532	113307.8594	0.34951
020	2019-06-20t1159	1561050170.99	adult	216.0157	164.0544	-89.9971
020	2019-06-20t1559	1561064557.63	adult	220.012	168.0507	-86.0008	962.9661	0.20613	403.4087	0.55054	357.7604	0.49996	0.011527	-0.079845	753.599	0.74568	879.1729	0.40838	139982.8125	0.60372	625.311	0.91951	329.8787	0.56902	287.016	-0.087968	0.011662	0.043771	528.0264	1.07	598.2952	1.1452	113148.4062	0.53996
020	2019-06-20t1959	1561078957.95	adult	224.0121	172.0508	-82.0008	1160.2531	0.99009	412.8641	0.79865	319.1996	-0.24311	0.011527	-0.079919	828.2096	1.3289	1031.0878	1.1944	143263.8438	0.85221	515.6882	0.12307	316.0897	0.36504	304.9527	0.42479	0.011527	-0.081285	437.8422	0.21858	475.6641	0.12532	109683.1094	0.41907
020	2019-06-20t2359	1561093357.98	adult	228.0121	176.0508	-78.0007	812.9909	-0.22113	371.7531	0.11241	322.6822	-0.10482	0.011594	-0.017989	668.6876	0.29867	766.0582	0.0015272	128254.8125	0.12273	534.0948	0.39153	321.9426	0.60254	310.0252	0.64049	0.011594	-0.019601	481.8648	0.83461	527.3815	0.74242	111070.1875	0.61611
020	2019-06-21t0359	1561107758.79	adult	232.0123	180.051	-74.0005	1502.6973	2.497	404.0452	0.78291	362.1286	0.78973	0.011594	-0.018065	698.549	0.57578	1240.4098	2.3865	139395.5938	0.79176	540.7428	0.56876	382.6101	2.1328	380.2009	2.5419	0.011696	0.074451	501.8319	1.2061	527.88	0.88316	130852.6719	2.072
020	2019-06-21t0759	1561122158.05	adult	236.0121	184.0508	-70.0007	659.1921	-0.71504	312.1631	-0.84089	286.6899	-0.72988	0.011594	-0.018129	472.9233	-0.94234	596.7552	-0.71246	107696.2578	-0.82872	471.5515	0.071441	305.983	0.44876	295.4322	0.45513	0.011662	0.042505	405.0511	0.21088	451.1985	0.24372	104952.1562	0.41984
020	2019-06-21t1159	1561136556.88	adult	240.0118	188.0505	-66.0011	1095.3552	1.1258	378.3247	0.45747	298.4352	-0.4161	0.011527	-0.080185	749.4221	1.0838	919.7018	0.98106	131278.6875	0.50697	546.7928	0.88433	323.5499	0.99366	306.2096	0.84728	0.011628	0.010739	460.1753	1.0197	507.3359	0.96563	111301.1719	0.98565
020	2019-06-21t1559	1561150959.21	adult	244.0124	192.0511	-62.0004
020	2019-06-21t1959	1561165359.31	adult	248.0124	196.0512	-58.0004	1149.5178	1.602	372.6013	0.50423	334.6568	0.48482	0.011561	-0.049284	713.839	0.98558	986.8519	1.5154	128920.0625	0.53256	511.8717	0.83524	284.6699	0.25834	261.8246	-0.20372	0.011561	-0.052381	424.5793	0.8903	475.7903	0.93797	98495.7812	0.29402
020	2019-06-21t2359	1561179759.01	adult	252.0123	200.0511	-54.0005	879.3278	0.49847	345.6493	0.081738	289.9106	-0.39129	0.01173	0.10804	683.4762	0.84303	797.8117	0.59863	117866.4219	0.017141	418.6059	0.039728	288.7826	0.48623	283.9157	0.54716	0.01173	0.10442	367.1933	0.27465	383.9819	0.0298	98474.875	0.41211
020	2019-06-22t0359	1561194158.75	adult	256.0123	204.051	-50.0005	723.5009	-0.15001	382.6354	0.845	354.7799	1.0533	0.011561	-0.049209	607.6289	0.36204	706.7198	0.18224	132391.8594	0.87208	413.1251	0.10941	295.9945	0.81437	294.4442	0.99539	0.011628	0.0089722	353.4329	0.2309	383.5695	0.16426	101822.1016	0.80761
020	2019-06-22t0759	1561208559.14	adult	260.0124	208.0511	-46.0004	578.0594	-0.80782	325.1994	-0.14375	306.109	0.092739	0.011628	0.013221	484.8278	-0.47793	506.0479	-0.86933	111868.5938	-0.15132	450.6868	0.6538	323.5424	1.7465	321.9225	2.0376	0.011905	0.26521	406.0087	1.1851	436.2321	0.99478	108710.2344	1.5256
020	2019-06-22t1159	1561222959.14	adult	264.0124	212.0511	-42.0004
020	2019-06-22t1559	1561237359.32	adult	268.0124	216.0512	-38.0004
020	2019-06-22t1959	1561251759.92	adult	272.0126	220.0513	-34.0002
020	2019-06-22t2359	1561266159.56	adult	276.0125	224.0512	-30.0003
020	2019-06-23t0359	1561280560.35	adult	280.0127	228.0515	-26.0001
020	2019-06-23t0759	1561294960.07	adult	284.0126	232.0514	-22.0002
020	2019-06-23t1159	1561309360.11	adult	288.0126	236.0514	-18.0002
020	2019-06-23t1559	1561323760.5	adult	292.0128	240.0515	-14
020	2019-06-23t1959	1561338160.32	adult	296.0127	244.0515	-10.0001
020	2019-06-23t2359	1561352561.02	adult	300.0129	248.0516	-5.9999
020	2019-06-24t0359	1561366960.54	adult	304.0128	252.0515	-2
020	2019-06-24t0759	1561381360.82	dead	308.0128	256.0516	2
022	2019-06-11t1158	1560272523.31	egg	-1.9924	-59.961	-222.0122
022	2019-06-11t1557	1560286868.57	larva	1.9924	-55.9762	-218.0275
022	2019-06-11t1957	1560301268.97	larva	5.9925	-51.9761	-214.0273
022	2019-06-11t2357	1560315669.76	larva	9.9927	-47.9759	-210.0271
022	2019-06-12t0357	1560330069.97	larva	13.9928	-43.9759	-206.0271
022	2019-06-12t0757	1560344471.28	larva	17.9932	-39.9755	-202.0267
022	2019-06-12t1157	1560358869.88	larva	21.9928	-35.9759	-198.0271
022	2019-06-12t1557	1560373269.93	larva	25.9928	-31.9759	-194.0271
022	2019-06-12t1957	1560387670.61	larva	29.993	-27.9757	-190.0269
022	2019-06-13t0920	1560435841.2	larva	43.3737	-14.595	-176.6462
022	2019-06-13t0956	1560438001.26	larva	43.9737	-13.9949	-176.0461
022	2019-06-13t1356	1560452386.08	larva	47.9695	-9.9992	-172.0504
022	2019-06-13t1756	1560466782.18	larva	51.9684	-6.0002	-168.0514
022	2019-06-13t2156	1560481181.47	larva	55.9682	-2.0004	-164.0516
022	2019-06-14t0156	1560495584.66	adult	59.9691	2.0004	-160.0508
022	2019-06-14t0556	1560509984.97	adult	63.9692	6.0005	-156.0507
022	2019-06-14t0956	1560524389.3	adult	67.9704	10.0017	-152.0495
022	2019-06-14t1356	1560538800.38	adult	71.9735	14.0048	-148.0464
022	2019-06-14t1756	1560553188.81	adult	75.9702	18.0016	-144.0496
022	2019-06-14t1959	1560560571.4	adult	78.021	20.0523	-141.9989
022	2019-06-14t2359	1560574973.21	adult	82.0215	24.0528	-137.9984
022	2019-06-15t0359	1560589373.49	adult	86.0215	28.0529	-133.9983
022	2019-06-15t0759	1560603773.31	adult	90.0215	32.0528	-129.9984
022	2019-06-15t1159	1560618173.54	adult	94.0216	36.0529	-125.9983
022	2019-06-15t1559	1560632573.93	adult	98.0217	40.053	-121.9982
022	2019-06-15t1959	1560646974.2	adult	102.0217	44.0531	-117.9981
022	2019-06-15t2359	1560661373.96	adult	106.0217	48.053	-113.9982
022	2019-06-16t0359	1560675774.65	adult	110.0219	52.0532	-109.998
022	2019-06-16t0759	1560690174.61	adult	114.0219	56.0532	-105.998
022	2019-06-16t1159	1560704573.77	adult	118.0216	60.053	-101.9982
022	2019-06-16t1559	1560718973.69	adult	122.0216	64.053	-97.9982
022	2019-06-16t1959	1560733373.71	adult	126.0216	68.053	-93.9982
022	2019-06-16t2359	1560747774.88	adult	130.0219	72.0533	-89.9979
022	2019-06-17t0359	1560762174.97	adult	134.022	76.0533	-85.9979
022	2019-06-17t0759	1560776574.69	adult	138.0219	80.0532	-81.998
022	2019-06-17t1159	1560790979.55	adult	142.0232	84.0546	-77.9966	765.8263	-0.88434	389.3324	-0.4616	371.239	0.12397	0.011494	-0.11187	624.4713	-0.81819	698.9929	-0.93973	135487.6875	-0.38677	632.0405	-0.58876	348.0461	-0.22518	339.1102	0.23189	0.011594	-0.019228	526.1642	-0.57197	574.9623	-0.67386	120075.8906	-0.21313
022	2019-06-17t1559	1560805375.41	adult	146.0221	88.0534	-73.9978	674.682	-1.1206	350.6515	-1.154	306.1354	-1.1684	0.011561	-0.049783	594.8813	-0.9992	649.3838	-1.1217	121325.4141	-1.1228	773.3894	0.38998	410.1822	1.0189	381.8486	1.0516	0.011594	-0.018491	665.1036	0.76583	717.0158	0.45384	141512.8438	1.0319
022	2019-06-17t1959	1560819775.04	adult	150.022	92.0533	-69.9979	779.3807	-0.84488	349.559	-1.1623	310.3502	-1.0704	0.011527	-0.080499	612.2654	-0.87555	716.6623	-0.86119	121296.9688	-1.1131	888.6586	1.2229	434.8798	1.5384	411.3465	1.6315	0.011527	-0.079709	685.7791	1.0095	796.0047	1.1186	150903.2812	1.601
022	2019-06-17t2359	1560834175.48	adult	154.0221	96.0534	-65.9978	704.7194	-1.0348	370.4562	-0.76485	358.0645	-0.092911	0.011461	-0.14182	602.5639	-0.92386	685.5821	-0.9672	129289.2031	-0.67352	942.7361	1.6577	409.9931	1.0691	358.9915	0.63286	0.01173	0.1094	664.5305	0.8564	850.9678	1.6109	139807.6562	0.98457
022	2019-06-18t0359	1560848576.21	adult	158.0223	100.0537	-61.9975	1195.823	0.28915	481.7655	1.3029	434.1721	1.4613	0.011905	0.26967	845.9004	0.67313	1052.106	0.45362	161873.2188	1.0844	738.3097	0.28695	401.7014	0.93006	359.8333	0.66142	0.011527	-0.078002	646.6381	0.7345	725.2817	0.665	139390.3906	0.98751
022	2019-06-18t0759	1560862975.74	adult	162.0222	104.0535	-57.9977	558.8152	-1.4089	363.586	-0.86433	361.6722	0.00065098	0.011561	-0.049262	489.0184	-1.6227	524.7532	-1.5581	125800.7656	-0.8332	924.9132	1.6752	399.6651	0.92578	345.4756	0.39967	0.011561	-0.046879	643.3338	0.76183	836.3761	1.6298	138284.125	0.95965
022	2019-06-18t1159	1560877375.97	adult	166.0222	108.0536	-53.9976	485.4401	-1.605	362.1136	-0.87462	359.5305	-0.028555	0.011561	-0.048946	454.3289	-1.826	468.0435	-1.769	125291.3047	-0.84378	687.2596	0.043679	373.3329	0.43068	359.9197	0.7146	0.011834	0.20695	573.1669	0.13999	622.9341	-0.039989	126186.5234	0.28651
022	2019-06-18t1559	1560891775.53	adult	170.0221	112.0535	-49.9977	992.587	-0.19972	405.2886	-0.058082	350.4414	-0.20253	0.011461	-0.14104	787.5764	0.36036	927.173	0.04472	141445.7188	0.041352	659.7015	-0.092069	361.7837	0.23583	334.7724	0.23497	0.011662	0.046707	544.0163	-0.081905	610.069	-0.080501	124091.8203	0.20342
022	2019-06-18t1959	1560906175.73	adult	174.0222	116.0535	-45.9977	827.4498	-0.64498	348.8018	-1.0886	282.1027	-1.5966	0.011461	-0.14096	698.9116	-0.19274	801.3249	-0.43131	121731.8125	-1.0023	549.8619	-0.83101	358.7099	0.22127	357.0777	0.72025	0.01173	0.1097	481.9695	-0.62268	515.159	-0.79797	122320.0781	0.14683
022	2019-06-18t2359	1560920576.12	adult	178.0223	120.0536	-41.9976	575.7496	-1.3529	362.5251	-0.80763	352.8526	-0.11524	0.011594	-0.017536	492.8556	-1.5114	540.3699	-1.4633	125071.1641	-0.79647	592.0661	-0.44239	346.9995	0.037006	318.6477	-0.029389	0.011799	0.17325	519.6603	-0.16882	563.2717	-0.3165	117632.8125	-0.07597
022	2019-06-19t0359	1560934976.48	adult	182.0224	124.0537	-37.9975	582.4876	-1.3307	361.365	-0.79655	347.6458	-0.19639	0.011527	-0.079399	540.026	-1.1756	563.48	-1.3584	125393.6406	-0.74627	739.2085	0.75012	371.9699	0.6141	346.6582	0.59461	0.011527	-0.079869	552.4757	0.24613	593.4749	0.027349	129073.5469	0.67113
022	2019-06-19t0759	1560949376.04	adult	186.0223	128.0536	-33.9976	554.8979	-1.4059	332.1518	-1.2998	316.5133	-0.81123	0.011594	-0.017256	457.1822	-1.6857	509.0457	-1.5672	114592.3672	-1.2886	486.7817	-1.0588	328.3441	-0.21302	326.1443	0.21872	0.011594	-0.018392	419.2857	-0.98146	454.2641	-1.054	113278.7266	-0.20177
022	2019-06-19t1159	1560963776.24	adult	190.0223	132.0537	-29.9975	452.9256	-1.7034	313.5756	-1.5961	311.1941	-0.88429	0.01173	0.10903	379.7703	-2.1569	412.5234	-1.9515	106929.2891	-1.6519	492.2074	-0.92156	315.8756	-0.39409	309.2544	-0.083009	0.011628	0.012585	403.0259	-1.0412	428.8152	-1.1693	108661.1953	-0.40213
022	2019-06-19t1559	1560978176.53	adult	194.0224	136.0537	-25.9975	845.7488	-0.49043	334.2795	-1.1595	295.3077	-1.1734	0.011594	-0.017158	561.7526	-0.92011	717.4389	-0.64468	115326.4297	-1.1477	420.9742	-1.3632	282.2707	-1.007	275.2777	-0.75462	0.011628	0.012473	361.0589	-1.352	396.9785	-1.3355	97101.125	-1.0146
022	2019-06-19t1959	1560992576.68	adult	198.0224	140.0538	-21.9974	744.5284	-0.7738	316.8942	-1.4246	288.5377	-1.2702	0.011561	-0.048345	559.6419	-0.88869	657.7019	-0.86419	109645.3906	-1.3955	427.5205	-1.2138	303.0005	-0.49809	298.8699	-0.18833	0.011594	-0.018873	375.1404	-1.1068	401.0441	-1.1969	104535.1562	-0.48762
022	2019-06-19t2359	1561006976.27	adult	202.0223	144.0537	-17.9975	754.6019	-0.70929	319.4488	-1.314	283.9176	-1.3162	0.01173	0.10877	555.994	-0.85992	713.6171	-0.58305	108932.0312	-1.3703	418.2391	-1.1914	295.9683	-0.56058	290.6222	-0.30594	0.01173	0.1075	374.1206	-1.018	404.2899	-1.0725	100925.1797	-0.62177
022	2019-06-20t0359	1561021377.41	adult	206.0226	148.054	-13.9972	658.4895	-0.98856	281.0926	-1.9598	257.1728	-1.8235	0.011696	0.076808	478.0616	-1.3274	594.1643	-1.0659	96133.6562	-1.9924	403.2583	-1.212	292.8608	-0.54254	290.7686	-0.24065	0.011527	-0.080703	360.1722	-1.056	385.2458	-1.1369	101622.6875	-0.49685
022	2019-06-20t0759	1561035776.39	adult	210.0223	152.0537	-9.9975	680.2372	-0.88843	238.3412	-2.6852	205.1608	-2.8575	0.011869	0.23767	453.3624	-1.442	582.031	-1.0838	80320.9688	-2.7741	417.1856	-1.0095	291.5794	-0.48622	287.3826	-0.25312	0.011594	-0.018647	365.5217	-0.90211	394.1712	-0.96197	100594.9062	-0.47599
022	2019-06-20t1159	1561050180.76	adult	214.0236	156.0549	-5.9963	573.0063	-1.2186	289.2414	-1.67	271.3882	-1.4078	0.011696	0.076613	464.1623	-1.313	538.3971	-1.2388	98920.5703	-1.704	482.1096	-0.4051	299.6422	-0.22976	294.9147	-0.011033	0.011561	-0.049685	370.5531	-0.75869	392.4383	-0.88869	103676.1875	-0.20026
022	2019-06-20t1559	1561064567.18	adult	218.0198	160.0511	-2.0001	498.4507	-1.4524	241.8158	-2.4717	225.609	-2.3018	0.011594	-0.017804	354.5173	-2.0031	435.7587	-1.6723	83426.4531	-2.458	363.8145	-1.273	277.8864	-0.61572	278.6432	-0.32157	0.011662	0.04392	322.086	-1.1789	334.4135	-1.3288	95315.0469	-0.64088
022	2019-06-20t1959	1561078967.6	dead	222.0199	164.0513	2.0001	568.8094	-1.1784	277.7695	-1.7338	252.3647	-1.677	0.011594	-0.017871	466.791	-1.1842	515.2973	-1.2655	95830.4844	-1.7207	431.2554	-0.63289	297.3458	-0.10147	293.6535	0.10926	0.011561	-0.050211	367.976	-0.59709	393.678	-0.69605	102881.6562	-0.070711
024	2019-06-11t1557	1560286877.43	egg	-2.0001	-51.976	-246.0281
024	2019-06-11t1957	1560301277.91	larva	2.0001	-47.9759	-242.028
024	2019-06-11t2357	1560315678.85	larva	6.0003	-43.9756	-238.0277
024	2019-06-12t0357	1560330079.11	larva	10.0004	-39.9755	-234.0277
024	2019-06-12t0757	1560344480.38	larva	14.0008	-35.9752	-230.0273
024	2019-06-12t1157	1560358878.91	larva	18.0003	-31.9756	-226.0277
024	2019-06-12t1557	1560373279.01	larva	22.0004	-27.9756	-222.0277
024	2019-06-12t1957	1560387679.73	larva	26.0006	-23.9754	-218.0275
024	2019-06-13t0920	1560435850.46	larva	39.3813	-10.5946	-204.6467
024	2019-06-13t0956	1560438010.5	larva	39.9813	-9.9946	-204.0467	960.7072	-0.49731	438.8699	-0.47278	374.8999	-0.62149	0.011561	-0.05415	824.5573	-0.26576	919.7799	-0.41467	151849	-0.4454	734.6849	-1.1022	399.0124	-0.74602	371.571	-0.28834	0.011594	-0.017645	642.237	-1.133	705.354	-1.099	137659.2812	-0.73953
024	2019-06-13t1356	1560452395.39	larva	43.9771	-5.9988	-200.0509	974.5165	-0.46122	431.4783	-0.58278	382.0017	-0.56026	0.011594	-0.023302	852.4429	-0.12246	941.5338	-0.34188	148860	-0.57058	1722.2731	1.8301	659.4337	2.0441	542.6388	1.6927	0.011594	-0.018578	1268.9803	1.5757	1584.0952	1.9584	227504.625	2.0567
024	2019-06-13t1756	1560466791.33	larva	47.976	-1.9999	-196.052	927.5942	-0.55915	473.7637	-0.068602	459.5961	0.48471	0.01173	0.10264	797.1249	-0.36305	888.5923	-0.4846	161553.4375	-0.12498	1166.5055	0.23497	554.549	0.98874	496.5082	1.2029	0.01173	0.10671	1054.9827	0.72877	1137.8559	0.47051	189101.1875	0.92866
024	2019-06-13t2156	1560481190.68	adult	51.9758	1.9999	-192.0522	932.3174	-0.54389	529.8147	0.63896	495.0247	0.97165	0.011662	0.038968	806.3127	-0.30441	885.5042	-0.48444	181726.4375	0.61267	1993.2401	2.8821	674.4781	2.4318	521.5879	1.5539	0.011461	-0.14363	1417.2415	2.4812	1658.4345	2.4537	235392.875	2.5357
024	2019-06-14t0156	1560495593.8	adult	55.9767	6.0008	-188.0514	1078.7115	-0.20406	541.108	0.79094	490.9028	0.91138	0.011594	-0.023966	927.1436	0.29059	1011.9208	-0.093619	186682.25	0.80396	1237.7347	0.57765	472.7291	0.17177	366.7471	-0.31115	0.011461	-0.1444	1044.9801	0.85225	1188.908	0.80029	164982.4688	0.24747
024	2019-06-14t0556	1560509994.2	adult	59.9768	10.0009	-184.0512	1133.4305	-0.067529	516.9639	0.48399	460.1169	0.46461	0.011561	-0.055269	938.1264	0.36867	1035.9223	-0.0041091	178869.5	0.51696	1158.2678	0.38213	497.9213	0.5315	400.3102	0.12947	0.011594	-0.0218	1027.7664	0.86243	1116.6734	0.59861	171782.8438	0.54339
024	2019-06-14t0956	1560524398.64	adult	63.978	14.0021	-180.05	791.793	-0.86227	473.7199	-0.085611	452.3973	0.3451	0.01173	0.10176	690.1168	-0.82489	757.766	-0.85567	161538.5	-0.14488	663.7184	-1.2668	421.6684	-0.37727	414.5951	0.34198	0.011976	0.33184	596.5201	-1.2768	633.1363	-1.3017	140837.25	-0.53863
024	2019-06-14t1356	1560538809.73	adult	67.9811	18.0052	-176.0469	1787.9152	1.5229	588.7803	1.4694	496.5116	0.99877	0.011561	-0.05571	1204.9788	1.7541	1524.9134	1.5864	203717.9688	1.5056	1153.1365	0.50281	570.0057	1.6359	504.5247	1.5853	0.011561	-0.054043	1006.866	0.96331	1130.3292	0.8239	197221.9844	1.6728
024	2019-06-14t1756	1560553198.06	adult	71.9779	22.002	-172.0502	1107.713	-0.094809	578.7781	1.3564	551.7165	1.8438	0.011799	0.16552	895.4449	0.23571	1027.2619	0.022617	196205.7812	1.2315	801.9207	-0.73661	349.7971	-1.3165	300.6936	-1.1691	0.011494	-0.1162	664.1456	-0.87546	726.7068	-0.87297	121729.4062	-1.2627
024	2019-06-14t1959	1560560580.68	adult	74.0286	24.0527	-169.9994	599.2814	-1.335	394.909	-1.1776	384.7476	-0.70644	0.011594	-0.024939	524.5046	-1.6417	583.4509	-1.4177	136243.6094	-1.1618	1019.798	0.11552	439.4442	-0.035945	324.7468	-0.8356	0.011561	-0.054847	871.1635	0.35679	977.7456	0.28496	152047.6875	-0.0042702
024	2019-06-14t2359	1560574982.48	adult	78.0291	28.0532	-165.9989	668.1359	-1.1691	423.8515	-0.77994	417.1266	-0.21587	0.011594	-0.025077	568.4509	-1.4118	599.4074	-1.3696	146228.7812	-0.76414	1047.3535	0.30336	483.4319	0.68896	443.6017	0.89315	0.011527	-0.086423	833.9383	0.23472	977.8572	0.37706	167750.875	0.74631
024	2019-06-15t0359	1560589382.89	adult	82.0292	32.0533	-161.9988	1548.162	1.0468	616.9573	1.9933	534.7127	1.6602	0.011628	0.0061968	1202.8367	1.9271	1465.8957	1.5603	212233.3125	1.9801	1165.7554	0.91628	432.5609	0.0085473	306.2884	-1.0872	0.011594	-0.025378	980.4925	1.3333	1088.293	1.0578	149233.5	0.023941
024	2019-06-15t0759	1560603782.58	adult	86.0291	36.0532	-157.9989	1362.4076	0.58384	475.6562	0.042327	398.1645	-0.4316	0.011527	-0.087085	878.5571	0.26647	1093.2911	0.31846	165052.7188	0.097073	1563.1725	2.833	544.3503	1.9373	433.994	0.91221	0.01173	0.1005	1071.0592	2.1567	1276.384	2.2209	185623.4688	1.8513
024	2019-06-15t1159	1560618182.86	adult	90.0292	40.0533	-153.9988	1239.4756	0.27524	481.5307	0.20062	405.3346	-0.24189	0.011594	-0.025173	992.225	0.91618	1210.6047	0.72948	166128.0781	0.2152	986.0974	0.39283	479.6854	1.0294	417.8721	0.75706	0.01173	0.10066	841.2076	0.7376	944.42	0.61243	163572.7344	0.95291
024	2019-06-15t1559	1560632583.35	adult	94.0294	44.0534	-149.9987
024	2019-06-15t1959	1560646983.6	adult	98.0294	48.0535	-145.9986	1535.0757	0.99562	514.4851	0.8588	468.8631	0.99052	0.011561	-0.056229	881.3304	0.40539	1253.4628	0.89754	178011.8438	0.89362	678.2094	-0.90933	391.8433	-0.20357	357.962	-0.017683	0.011594	-0.024465	598.7264	-0.79419	626.5601	-0.99037	135185.9375	-0.18841
024	2019-06-15t2359	1560661383.26	adult	102.0293	52.0534	-141.9987	870.4873	-0.63695	462.7552	0.15761	438.2762	0.57702	0.011561	-0.056028	734.6705	-0.37148	828.0729	-0.54378	160113.3125	0.19256	726.3116	-0.59264	339.9001	-1.0005	287.7589	-1.0917	0.011561	-0.055006	615.3589	-0.55756	691.1848	-0.51396	117605.4219	-0.96861
024	2019-06-16t0359	1560675784.09	adult	106.0296	56.0536	-137.9985	1508.7076	0.93005	500.3718	0.83225	457.4843	1.016	0.011561	-0.055575	974.4772	1.0302	1307.9265	1.1173	173128.6406	0.86658	766.377	-0.2992	455.4447	1.1455	445.6074	1.6051	0.011561	-0.054556	700.5656	0.24559	748.2156	-0.055906	157583.875	1.1839
024	2019-06-16t0759	1560690183.98	adult	110.0295	60.0536	-133.9985	860.6302	-0.6594	450.3835	0.13012	407.0067	0.2312	0.01173	0.10242	768.2617	-0.11304	841.4615	-0.4813	153580.7656	0.06064	852.6361	0.27506	404.0708	0.33811	372.0451	0.45254	0.011494	-0.11594	662.2815	0.050613	749.634	0.057965	140616.625	0.41604
024	2019-06-16t1159	1560704583.12	adult	114.0293	64.0534	-129.9988	905.3174	-0.54803	411.4556	-0.42285	389.9072	0.019648	0.011628	0.0084324	619.8921	-0.95617	793.1488	-0.64175	141540.7188	-0.42651	916.5524	0.75355	468.7166	1.6226	427.0877	1.4721	0.011561	-0.054232	795.5973	1.3131	867.7465	0.975	162175.9375	1.6631
024	2019-06-16t1559	1560718983.04	adult	118.0293	68.0533	-125.9988	1397.375	0.67146	540.5577	1.8139	482.4278	1.8399	0.011494	-0.11461	1026.3151	1.5036	1311.0342	1.1867	188114.0625	1.8976	1221.438	2.7053	407.1974	0.59101	301.1563	-0.64288	0.011696	0.071283	803.5211	1.5141	1032.4188	2.257	139261.5156	0.54025
024	2019-06-16t1959	1560733383.04	adult	122.0293	72.0533	-121.9988	2213.1064	2.6944	570.2903	2.4348	478.1797	1.8861	0.011527	-0.083094	1230.2858	2.7962	1744.7763	2.7362	197890.75	2.4927	894.5783	0.8193	437.7462	1.2543	399.3268	1.1478	0.011561	-0.053831	734.7215	1.0171	855.3433	1.1087	151460.1719	1.2944
024	2019-06-16t2359	1560747784.34	adult	126.0296	76.0537	-117.9984	1295.0105	0.42659	454.8994	0.53952	416.5025	0.80581	0.011561	-0.051668	727.8498	-0.23041	1047.592	0.28697	157395.1875	0.57279	893.538	0.89316	381.0358	0.25669	300.0005	-0.57744	0.011628	0.0090729	754.4869	1.2882	831.4429	1.0239	131076.3281	0.25019
024	2019-06-17t0359	1560762184.4	adult	130.0296	80.0537	-113.9984	518.6904	-1.495	335.5757	-1.5012	325.4498	-0.90123	0.011765	0.13788	429.7779	-2.0618	483.064	-1.7173	114095.7422	-1.5679	654.7602	-0.55155	369.4316	0.093255	325.0697	-0.085513	0.011561	-0.052569	574.3989	-0.26779	631.2537	-0.37621	127823.3281	0.12776
024	2019-06-17t0759	1560776584.2	adult	134.0296	84.0537	-109.9985	893.0945	-0.56399	354.5929	-1.1358	306.6479	-1.23	0.011594	-0.020047	653.5985	-0.65466	805.8307	-0.55768	122334.5469	-1.1195	669.028	-0.41558	387.8747	0.49478	360.921	0.60725	0.011594	-0.020722	606.2973	0.081468	652.694	-0.16491	133816.7812	0.50886
024	2019-06-17t1159	1560790989.38	adult	138.031	88.0551	-105.997	1162.7166	0.11761	458.0537	0.7575	395.1557	0.56926	0.011594	-0.019641	848.6948	0.59726	1084.3717	0.46502	158028.5312	0.76895	649.2559	-0.50625	312.6565	-0.93409	270.8877	-1.0543	0.011561	-0.051054	533.2721	-0.54212	585.818	-0.6238	108179.1406	-0.90505
024	2019-06-17t1559	1560805384.81	adult	142.0298	92.0538	-101.9983	843.0701	-0.68702	453.9556	0.71745	424.584	1.1969	0.011494	-0.11187	697.5403	-0.34999	764.9061	-0.69601	157976.5625	0.80159	755.3627	0.22694	415.9424	1.1047	391.0606	1.2123	0.011594	-0.019227	687.1156	0.9242	730.7854	0.51444	143500.125	1.1185
024	2019-06-17t1959	1560819784.58	adult	146.0297	96.0538	-97.9984	641.6998	-1.2061	374.3551	-0.71859	353.9051	-0.20278	0.011594	-0.018689	534.1572	-1.3908	601.283	-1.3019	129152.5234	-0.70604	967.5589	1.6957	417.203	1.1577	329.4601	0.053615	0.011561	-0.049583	783.0971	1.8748	857.9115	1.5434	144352.2344	1.1947
024	2019-06-17t2359	1560834184.88	adult	150.0298	100.0539	-93.9983	1072.022	-0.075628	487.8616	1.3881	449.2346	1.7445	0.011662	0.044241	771.8443	0.15835	934.1455	-0.037712	167336.5312	1.3494	1014.681	2.0842	401.9012	0.88064	309.6937	-0.32445	0.011628	0.013578	778.5048	1.891	941.2331	2.2571	138254	0.86934
024	2019-06-18t0359	1560848585.75	adult	154.03	104.0541	-89.998	878.7357	-0.57265	437.1406	0.46663	415.9066	1.0809	0.011594	-0.018514	664.6969	-0.52051	746.5832	-0.73441	150813.5156	0.47968	635.3768	-0.47469	384.9419	0.56522	361.3919	0.67955	0.011594	-0.01681	556.7684	-0.17887	600.6223	-0.37712	132804.9688	0.5762
024	2019-06-18t0759	1560862985.35	adult	158.0299	108.054	-85.9982	735.8994	-0.94176	406.2052	-0.092831	394.7285	0.65999	0.011594	-0.018502	537.7128	-1.3276	650.2638	-1.0882	140140.7969	-0.080288	1083.2258	2.7151	454.0535	1.9908	376.773	0.99421	0.01173	0.11023	793.7348	2.1617	1031.3318	3.1257	154832.2344	1.8943
024	2019-06-18t1159	1560877385.61	adult	162.03	112.0541	-81.9981	1090.5543	0.027912	412.3764	0.037737	355.7625	-0.11977	0.011696	0.076205	750.9518	0.078358	921.576	-0.024473	141032.7188	-0.016187	648.6616	-0.29416	378.3163	0.49133	352.5991	0.54103	0.011594	-0.01578	565.3419	6.5498e-05	623.3006	-0.10065	130519.1406	0.50158
024	2019-06-18t1559	1560891785.11	adult	166.0298	116.0539	-77.9982	945.4954	-0.34686	442.2029	0.60891	418.9888	1.1877	0.011527	-0.079861	661.9869	-0.47708	887.9143	-0.13196	153444.4219	0.66922	566.2698	-0.82903	350.887	-0.027261	327.3896	0.063188	0.011662	0.04685	503.2696	-0.54571	534.1907	-0.76698	120354.2266	-0.058532
024	2019-06-18t1959	1560906185.24	adult	170.0299	120.054	-73.9982	1273.3655	0.5784	440.6171	0.59797	395.0085	0.71282	0.011561	-0.048824	753.4008	0.13822	1011.9191	0.37853	152453.5156	0.6345	606.4271	-0.48111	348.9844	-0.025871	338.6741	0.31387	0.011561	-0.047129	508.8762	-0.4282	544.6203	-0.6217	120748.5938	0.005161
024	2019-06-18t2359	1560920585.62	adult	174.03	124.0541	-69.9981	998.617	-0.16302	411.3076	0.075122	389.635	0.62218	0.01173	0.10855	597.7061	-0.85182	757.1368	-0.60737	140255.875	-0.0015718	638.8429	-0.1734	367.8848	0.40935	357.4364	0.72763	0.011628	0.014769	529.104	-0.15621	572.8661	-0.31653	126552.3828	0.39855
024	2019-06-19t0359	1560934985.92	adult	178.0301	128.0541	-65.998	1117.5184	0.19972	495.0363	1.6633	435.5837	1.5988	0.011765	0.14068	861.2375	0.89327	1068.2909	0.66777	168312.3281	1.543	688.9608	0.28085	328.5375	-0.34186	284.8235	-0.72563	0.011461	-0.14049	509.3773	-0.27067	609.9506	0.075703	114659.5859	-0.25302
024	2019-06-19t0759	1560949385.63	adult	182.03	132.0541	-61.9981	945.4055	-0.27173	374.829	-0.54546	336.6458	-0.42484	0.011594	-0.017387	668.9692	-0.332	834.6405	-0.2496	129316.0234	-0.53408	576.7129	-0.47171	351.7834	0.19907	326.401	0.17349	0.011594	-0.01786	510.6287	-0.16945	554.4885	-0.30155	121365.2656	0.21089
024	2019-06-19t1159	1560963785.87	adult	186.0301	136.0541	-57.998	1362.1648	0.99067	481.686	1.4824	405.2685	1.0345	0.011594	-0.017256	879.7907	1.0842	1204.0509	1.3083	166181.6562	1.4944	666.8187	0.30236	363.7164	0.51547	346.1516	0.63932	0.011594	-0.018393	508.8208	-0.091919	619.6701	0.34612	125482.1484	0.52836
024	2019-06-19t1559	1560978186.17	adult	190.0301	140.0542	-53.9979	838.6027	-0.53995	401.6455	0.037486	368.2451	0.30226	0.011594	-0.017179	612.6239	-0.62828	757.6512	-0.50864	138567.6875	0.048792	521.3627	-0.70027	342.4488	0.15349	330.4816	0.36814	0.011628	0.012584	464.6978	-0.42929	486.076	-0.68396	117802.3906	0.1452
024	2019-06-19t1959	1560992586.27	adult	194.0302	144.0542	-49.9979	1499.6481	1.5131	483.9965	1.6084	389.8393	0.79243	0.011594	-0.017158	1007.9089	2.0133	1369.2902	2.1075	166978.7812	1.6186	463.6316	-1.0388	300.3981	-0.63322	285.7227	-0.53009	0.011494	-0.11154	407.4092	-0.89274	446.2822	-0.91736	104538.5547	-0.56905
024	2019-06-19t2359	1561006985.81	adult	198.03	148.0541	-45.998	1963.9508	3.0219	481.628	1.6131	368.2035	0.38683	0.011628	0.014027	1156.7699	3.0461	1602.1919	3.1655	165680.0312	1.5971	509.8318	-0.58631	312.8087	-0.29563	291.5611	-0.34701	0.011594	-0.018873	435.0757	-0.51326	471.254	-0.60069	107918.9844	-0.28464
024	2019-06-20t0359	1561021386.99	adult	202.0304	152.0544	-41.9977	908.7991	-0.21828	411.6006	0.38521	375.1086	0.58363	0.011594	-0.017437	678.3808	-0.048524	777.8004	-0.30485	142002.1875	0.39599	504.9007	-0.52536	339.2333	0.33771	332.0307	0.60591	0.011594	-0.018698	434.42	-0.41595	469.0112	-0.51799	117035.5	0.35005
024	2019-06-20t0759	1561035786.01	adult	206.0301	156.0542	-37.998	841.3162	-0.39409	390.4632	0.05751	340.1612	-0.091731	0.011561	-0.048663	666.0367	-0.075054	747.0529	-0.39365	135100.2812	0.089361	491.293	-0.52952	305.5253	-0.27805	298.1267	-0.076348	0.011527	-0.080703	397.923	-0.67665	457.5566	-0.51236	106017.2812	-0.23019
024	2019-06-20t1159	1561050190.66	adult	210.0314	160.0555	-33.9967	1512.9857	1.8842	403.3233	0.36044	329.8532	-0.25101	0.011527	-0.079741	835.3604	1.1177	1182.1233	1.598	139953.1875	0.41435	421.2784	-0.97726	288.9523	-0.54132	280.5613	-0.40749	0.011594	-0.018646	367.4023	-0.88281	398.3316	-0.92542	99688.5469	-0.53122
024	2019-06-20t1559	1561064576.84	adult	214.0275	164.0516	-30.0005	1366.9913	1.4936	449.4657	1.2895	356.1037	0.36537	0.011527	-0.079772	958.5219	2.0249	1217.5759	1.8482	155964.6094	1.3474	342.9543	-1.5169	250.1631	-1.2889	247.9187	-1.0974	0.011527	-0.080599	293.2538	-1.5596	316.9411	-1.5622	86806.5859	-1.2496
024	2019-06-20t1959	1561078977.29	adult	218.0277	168.0517	-26.0004	1027.2012	0.39992	393.1165	0.32373	332.8097	-0.055654	0.011561	-0.048899	759.728	0.75284	906.8383	0.50338	136018.3281	0.35517	358.4368	-1.3167	278.4049	-0.60425	276.9752	-0.36084	0.011561	-0.049904	321.6486	-1.1834	351.1205	-1.1762	96328.1094	-0.57654
024	2019-06-20t2359	1561093377.28	adult	222.0277	172.0517	-22.0004	947.0187	0.18126	330.7536	-0.75477	284.9707	-0.99316	0.011594	-0.017871	596.6083	-0.29471	736.9009	-0.22554	114109.9844	-0.74304	382.032	-1.0423	251.1139	-1.1287	243.67	-1.0986	0.011561	-0.050212	314.3536	-1.1784	347.7171	-1.1249	86885.3984	-1.1034
024	2019-06-21t0359	1561107778.26	adult	226.0279	176.052	-18.0001	1557.9271	2.5033	350.2268	-0.32171	296.3549	-0.68971	0.011461	-0.14126	656.8511	0.18363	1187.4199	1.981	122229.1562	-0.23571	329.112	-1.4078	258.9787	-0.87775	256.399	-0.73291	0.01173	0.10675	310.5185	-1.1363	325.6867	-1.2505	88311.75	-0.93604
024	2019-06-21t0759	1561122177.44	adult	230.0277	180.0518	-14.0003	1233.0167	1.4037	345.3594	-0.33821	283.3404	-0.89815	0.011594	-0.018028	659.0418	0.2658	936.4283	0.85972	119148.9922	-0.32711	352.9771	-1.1236	266.9695	-0.61422	264.9968	-0.45416	0.011976	0.33454	319.8626	-0.94325	339.1057	-1.0364	89167.8281	-0.80079
024	2019-06-21t1159	1561136576.32	adult	234.0274	184.0515	-10.0007	1534.0897	2.6922	384.5038	0.45923	347.5274	0.51649	0.011527	-0.080108	633.4189	0.15477	953.7343	1.0248	133422.8125	0.50972	312.4709	-1.4003	247.7247	-0.98392	248.9626	-0.80287	0.011561	-0.051161	281.5995	-1.2994	292.4587	-1.4177	85712.7344	-0.95655
024	2019-06-21t1559	1561150978.7	adult	238.0281	188.0521	-6	595.2264	-0.95175	272.9156	-1.5289	260.2197	-1.2536	0.011662	0.044576	389.2391	-1.5047	485.8629	-1.2437	93610.0625	-1.5442	334.6996	-1.1202	255.606	-0.71475	256.5246	-0.53918	0.011594	-0.020375	293.7702	-1.0695	308.4618	-1.1734	88184.0625	-0.70348
024	2019-06-21t1959	1561165378.78	adult	242.0281	192.0522	-2	1175.8583	1.5191	324.7489	-0.49534	270.6741	-0.96712	0.011594	-0.018189	626.4381	0.24492	995.0336	1.4112	112038.3594	-0.48395	329.6397	-1.0829	254.8491	-0.64767	252.318	-0.58551	0.011799	0.16969	295.3942	-0.95866	316.2896	-1.0036	86393.8594	-0.74626
024	2019-06-21t2359	1561179778.62	dead	246.028	196.0521	2	913.757	0.50969	310.6367	-0.6809	274.094	-0.82785	0.011594	-0.018196	556.1719	-0.18991	745.4166	0.20298	107169.6797	-0.66902	430.7792	-0.019427	286.6392	0.25239	281.5441	0.31867	0.011594	-0.021082	362.2447	0.0022664	404.4587	0.066709	98890.5156	0.26643
025	2019-06-11t1158	1560272536.4	egg	-1.9924	-55.9609	-254.013
025	2019-06-11t1557	1560286881.85	larva	1.9924	-51.976	-250.0282
025	2019-06-11t1957	1560301282.3	larva	5.9925	-47.9759	-246.0281
025	2019-06-11t2357	1560315683.37	larva	9.9928	-43.9756	-242.0278
025	2019-06-12t0357	1560330083.62	larva	13.9929	-39.9755	-238.0277
025	2019-06-12t0757	1560344484.85	larva	17.9933	-35.9752	-234.0273
025	2019-06-12t1157	1560358883.34	larva	21.9928	-31.9756	-230.0278
025	2019-06-12t1557	1560373283.5	larva	25.9929	-27.9756	-226.0277
025	2019-06-12t1957	1560387684.25	larva	29.9931	-23.9753	-222.0275
025	2019-06-13t0920	1560435854.91	larva	43.3738	-10.5946	-208.6468
025	2019-06-13t0956	1560438015.07	larva	43.9739	-9.9946	-208.0467	1966.512	1.7091	502.9824	0.30232	391.3306	-0.4328	0.011628	0.007966	1041.4915	0.74871	1418.6021	1.0268	173025.9375	0.29663	1174.5538	0.2095	468.3218	0.0015201	383.7545	-0.14206	0.011527	-0.080585	843.4938	-0.25597	973.6148	-0.15794	162507.6562	0.039163
025	2019-06-13t1356	1560452399.91	larva	47.9697	-5.9988	-204.0509	1981.1891	1.7823	506.349	0.34058	419.8681	-0.06603	0.011628	0.0077388	1017.0071	0.66298	1395.0388	0.99324	174184.0469	0.33477	1314.5247	0.68548	549.7231	0.93533	466.9201	0.85296	0.01173	0.10671	1062.4178	0.76175	1210.6355	0.73033	187455.5781	0.87577
025	2019-06-13t1756	1560466795.8	larva	51.9685	-1.9999	-200.0521	1464.1017	0.65602	653.3157	2.2123	571.9174	2.0536	0.011765	0.13443	1178.249	1.4534	1328.5812	0.83055	222127.3594	2.1044	1444.8372	1.1617	621.0421	1.821	538.9538	1.7642	0.011905	0.26781	1199.0874	1.475	1336.2695	1.2663	208670.1562	1.6486
025	2019-06-13t2156	1560481195.19	adult	55.9684	1.9999	-196.0523	1572.6921	0.92727	598.129	1.5281	547.5764	1.7209	0.011527	-0.085958	1123.562	1.231	1475.9167	1.3069	207550.75	1.5857	1384.1394	1.0515	535.7376	0.91786	428.1922	0.45224	0.011561	-0.052198	1162.3108	1.4136	1304.6197	1.2408	185365.2188	0.94829
025	2019-06-14t0156	1560495598.29	adult	59.9692	6.0008	-192.0514	989.3413	-0.40247	505.1765	0.32932	433.2943	0.075596	0.011561	-0.055269	873.0537	0.052875	945.7349	-0.28106	174791.0625	0.3619	1547.2058	1.6839	582.2283	1.5681	488.0859	1.2485	0.011561	-0.052888	1095.3351	1.1987	1247.7664	1.1155	201451	1.6025
025	2019-06-14t0556	1560509998.75	adult	63.9693	10.0009	-188.0513	813.439	-0.8112	543.8604	0.84864	528.9724	1.4732	0.011628	0.0068631	767.1481	-0.44599	806.6773	-0.70287	187087.9844	0.84102	997.4185	-0.10935	556.5264	1.3486	515.7616	1.6666	0.011594	-0.022409	916.2992	0.38469	961.7054	0.043631	192001.5938	1.3624
025	2019-06-14t0956	1560524403.29	adult	67.9706	14.0022	-184.05	1693.3329	1.2963	551.8405	0.96969	469.8025	0.59896	0.011765	0.13354	1017.3894	0.81811	1409.0375	1.2178	187625.75	0.87504	1218.3899	0.73777	555.7592	1.4453	506.5343	1.6122	0.011594	-0.022954	1047.1349	1.1821	1196.1351	1.1041	191736.9375	1.4597
025	2019-06-14t1356	1560538814.37	adult	71.9737	18.0052	-180.0469	1026.5347	-0.29226	544.7211	0.88848	516.8805	1.3139	0.011561	-0.055924	827.5715	-0.10783	978.618	-0.1349	188473.5	0.92381	941.3953	-0.2128	555.5382	1.5616	529.1501	1.9971	0.011594	-0.023476	834.8027	0.10065	917.1017	-0.025477	191660.6719	1.5767
025	2019-06-14t1756	1560553202.67	adult	75.9704	22.002	-176.0502	1351.7651	0.52072	478.7727	-0.013192	420.5025	-0.1621	0.011527	-0.087007	902.929	0.30212	1159.0875	0.47767	166134.125	0.040254	888.311	-0.36594	405.4764	-0.50727	340.8221	-0.60508	0.01173	0.10211	731.3209	-0.43793	829.9825	-0.36264	138267.4688	-0.56315
025	2019-06-14t1959	1560560585.34	adult	78.0212	24.0527	-173.9994	762.9059	-0.93325	502.0878	0.32034	493.8152	0.97847	0.011628	0.0061876	703.2364	-0.71468	729.3918	-0.93697	172718.2031	0.31438	870.5806	-0.40846	453.6126	0.23922	435.1212	0.76995	0.011594	-0.024431	744.9375	-0.31913	824.8725	-0.35535	156496.3438	0.25381
025	2019-06-14t2359	1560574987.04	adult	82.0216	28.0532	-169.999	1460.6763	0.82674	536.2918	0.84276	428.5589	-0.014711	0.011561	-0.056152	1126.4694	1.5267	1319.0211	1.0639	185556.9688	0.87871	907.0368	-0.17972	464.5225	0.51233	415.5072	0.54642	0.01173	0.10078	779.3881	0.0087157	853.6794	-0.12463	158402.1562	0.44308
025	2019-06-15t0359	1560589387.47	adult	86.0218	32.0533	-165.9988	1509.7189	0.95331	425.5693	-0.68248	358.2197	-1.0709	0.011594	-0.025096	846.4042	0.095841	1137.6079	0.46881	146821.4062	-0.66629	1396.984	2.0951	465.9909	0.66625	407.7369	0.5103	0.011561	-0.056736	860.6768	0.7082	1137.5769	1.4884	161232.8438	0.70412
025	2019-06-15t0759	1560603787.16	adult	90.0217	36.0532	-161.9989	1490.1436	0.89961	487.7189	0.2913	435.6609	0.25051	0.011561	-0.056257	909.9188	0.4745	1261.4135	0.90201	168750.75	0.32638	1070.2584	0.78279	479.376	1.024	399.4312	0.46878	0.011527	-0.087483	870.3446	0.94592	982.0639	0.81938	166343.4688	1.086
025	2019-06-15t1159	1560618187.42	adult	94.0217	40.0533	-157.9989	1024.6473	-0.25893	466.9888	0.061874	443.9141	0.47549	0.011561	-0.056286	726.246	-0.48059	938.5918	-0.18451	161578.125	0.096831	702.2742	-0.85668	383.483	-0.45921	355.7402	-0.13557	0.011765	0.13314	616.5439	-0.76603	693.6251	-0.68084	130384.2344	-0.53787
025	2019-06-15t1559	1560632588.06	adult	98.0219	44.0535	-153.9987	1035.3494	-0.23291	391.0163	-1.0087	361.2509	-0.81497	0.011461	-0.14841	649.283	-0.87465	792.7238	-0.67251	136464.6875	-0.92224	749.6849	-0.54964	350.0235	-0.92429	296.1068	-1.0197	0.01173	0.1017	627.1887	-0.57608	678.849	-0.67879	119358.0156	-0.97916
025	2019-06-15t1959	1560646988.27	adult	102.022	48.0535	-149.9986	2711.3589	3.8776	498.8221	0.71258	380.882	-0.40416	0.011662	0.037769	1118.4297	1.7812	2078.793	3.7376	171095.9844	0.68068	751.0721	-0.46304	421.0297	0.41892	381.1585	0.44542	0.011527	-0.085915	682.3893	-0.027264	732.9498	-0.25546	146097.3125	0.47654
025	2019-06-15t2359	1560661387.88	adult	106.0219	52.0534	-145.9987	695.2009	-1.066	338.4939	-1.7089	322.021	-1.3475	0.011527	-0.086481	485.9797	-1.7597	613.6218	-1.2742	117457.375	-1.657	863.264	0.22941	441.4608	0.89688	402.9459	0.89235	0.011594	-0.023471	688.8811	0.14999	768.7058	0.075691	152303.9688	0.91167
025	2019-06-16t0359	1560675788.7	adult	110.0221	56.0537	-141.9985	745.6318	-0.94225	385.0907	-0.91718	368.515	-0.45536	0.011594	-0.023753	605.4729	-1.0594	673.8894	-1.0626	132856.2969	-0.89908	826.1361	0.12431	383.571	-0.031835	313.0612	-0.54674	0.011594	-0.023217	683.6045	0.2294	775.9048	0.23307	132332	-0.017475
025	2019-06-16t0759	1560690188.62	adult	114.0221	60.0536	-137.9985	876.0369	-0.62026	514.8204	1.2724	492.6755	1.8936	0.011662	0.039881	789.0564	0.043844	857.8083	-0.41591	176583.4062	1.2322	804.1314	0.091515	351.7319	-0.52044	282.8112	-1.0089	0.011594	-0.023145	628.4209	-0.1272	728.463	0.014636	121347.5	-0.50642
025	2019-06-16t1159	1560704587.79	adult	118.0219	64.0534	-133.9988	890.1458	-0.58298	409.3141	-0.38603	381.5983	-0.039779	0.01173	0.10429	606.5609	-1.0156	721.8672	-0.88421	139576.125	-0.44993	664.565	-0.6652	379.5344	0.076477	355.2993	0.30329	0.011628	0.0081981	548.4329	-0.72892	611.4582	-0.71873	130559.8438	0.070579
025	2019-06-16t1559	1560718987.65	adult	122.0218	68.0534	-129.9988	840.4651	-0.70231	388.4068	-0.67361	348.1504	-0.58666	0.011628	0.010176	642.3323	-0.77783	746.837	-0.78824	133611.9375	-0.67651	794.7994	0.20298	405.2857	0.64232	384.0456	0.87607	0.011461	-0.14603	619.6362	-0.010305	739.7192	0.27614	141444.7031	0.74635
025	2019-06-16t1959	1560733387.77	adult	126.0218	72.0534	-125.9988	1216.1954	0.23146	485.9109	1.0785	415.266	0.78174	0.011628	0.010693	874.0535	0.66874	1105.5993	0.4928	167153.3438	1.0622	777.6715	0.16693	456.8227	1.7005	440.9301	1.9676	0.011594	-0.022198	673.8264	0.56067	751.9826	0.44417	157603.8281	1.7175
025	2019-06-16t2359	1560747789.03	adult	130.0222	76.0538	-121.9984	1380.2664	0.64361	473.0825	0.92601	394.1069	0.44491	0.011696	0.074049	915.4904	0.96113	1204.8035	0.86243	161794.2188	0.86294	795.1158	0.33933	429.2111	1.2419	424.0039	1.7268	0.011561	-0.052571	612.7784	0.080909	724.9086	0.31442	148507.0312	1.2817
025	2019-06-17t0359	1560762189.05	adult	134.0222	80.0538	-117.9984	1354.9611	0.58933	427.2318	0.16315	379.2445	0.20821	0.011561	-0.051139	749.4806	-0.051168	1061.0928	0.36348	147822.2188	0.19767	964.0717	1.4808	374.586	0.2377	297.3261	-0.57148	0.011527	-0.082725	681.2532	0.7671	869.9059	1.4532	129981.3438	0.29342
025	2019-06-17t0759	1560776588.91	adult	138.0222	84.0537	-113.9984	1087.0073	-0.073307	421.7936	0.10185	377.1433	0.20936	0.011834	0.20315	750.0923	-0.029463	929.9704	-0.098642	142566.25	-0.039902	697.7604	-0.19038	403.8351	0.8393	415.7037	1.6547	0.011799	0.17044	604.3482	0.11251	678.0977	0.070999	136900.0938	0.71653
025	2019-06-17t1159	1560790994.19	adult	142.0236	88.0552	-109.997	1475.9614	0.92974	485.0066	1.2839	408.3499	0.87038	0.011594	-0.019128	1014.7137	1.6822	1281.3669	1.2136	167327.2812	1.2957	713.8929	-0.047393	417.3456	1.1322	404.5118	1.4661	0.011461	-0.14253	589.0897	0.012949	642.6269	-0.15788	145653.625	1.2409
025	2019-06-17t1559	1560805389.5	adult	146.0223	92.0539	-105.9983	1302.7197	0.50791	474.1603	1.1147	442.058	1.5791	0.011461	-0.14199	715.7862	-0.21939	1109.6655	0.60233	165481.9375	1.2284	691.3743	-0.16147	310.336	-0.95415	280.2462	-0.88391	0.011527	-0.080499	541.5726	-0.39509	627.4847	-0.23841	107686.5859	-0.90759
025	2019-06-17t1959	1560819789.32	adult	150.0223	96.0538	-101.9983	1273.2684	0.45333	468.4774	1.0306	405.0369	0.84871	0.011594	-0.01849	921.7802	1.1297	1150.3022	0.78068	161624.6875	1.0439	786.8141	0.52702	395.6073	0.75506	379.0286	1.0097	0.011594	-0.017699	592.4043	0.12201	699.6754	0.36347	136484.5312	0.76693
025	2019-06-17t2359	1560834189.61	adult	154.0224	100.0539	-97.9982	993.9625	-0.26665	461.294	0.91264	413.4223	1.0305	0.011662	0.044217	810.1946	0.42393	940.5632	0.0057421	158223.8594	0.87667	946.4335	1.6833	453.6794	1.948	412.1401	1.6661	0.011561	-0.047908	783.5065	1.9995	887.4008	1.9003	156973.0625	1.9857
025	2019-06-18t0359	1560848590.44	adult	158.0226	104.0542	-93.998	754.8199	-0.89114	457.266	0.85033	442.7745	1.636	0.011594	-0.018502	639.9201	-0.6641	674.9555	-0.99345	157756.7812	0.8638	775.6218	0.5496	358.0996	0.046713	307.9133	-0.35847	0.011561	-0.047084	587.1695	0.15755	668.6736	0.20989	123902.4688	0.078065
025	2019-06-18t0759	1560862990.04	adult	162.0225	108.054	-89.9981	980.82	-0.26863	416.3405	0.11102	349.7617	-0.24205	0.011594	-0.018168	816.9031	0.50664	947.7502	0.076645	143637.4688	0.12352	576.3571	-0.80971	371.3351	0.34922	372.4426	0.93475	0.011527	-0.077797	509.6816	-0.54371	548.8848	-0.7051	128853.2734	0.40326
025	2019-06-18t1159	1560877390.32	adult	166.0226	112.0541	-85.998	552.8863	-1.4205	342.8254	-1.2319	333.3866	-0.56332	0.011765	0.14036	446.5035	-1.8769	493.639	-1.6692	116560.625	-1.313	677.9646	-0.023368	395.4058	0.88108	382.2743	1.1623	0.011594	-0.015889	547.6447	-0.11042	594.975	-0.26906	136415	0.89176
025	2019-06-18t1559	1560891789.83	adult	170.0224	116.054	-81.9982	1966.835	2.5	472.3141	1.1865	392.3352	0.65789	0.011594	-0.01773	898.6284	1.0823	1205.172	1.1396	162948.3594	1.1999	554.5941	-0.85986	296.5132	-1.0991	266.1107	-1.1526	0.011594	-0.016031	462.2614	-0.88786	496.0164	-1.0238	102297.0547	-1.0896
025	2019-06-18t1959	1560906189.96	adult	174.0225	120.054	-77.9981	822.9261	-0.65772	444.6823	0.69642	419.1401	1.2309	0.011628	0.013625	665.8432	-0.4081	786.9553	-0.48857	152970.7188	0.68527	750.3849	0.65063	328.9634	-0.38822	280.5438	-0.84056	0.011869	0.23891	582.9409	0.3763	655.8434	0.37539	110860.6562	-0.53448
025	2019-06-18t2359	1560920590.3	adult	178.0225	124.0541	-73.9981	1121.4882	0.21104	465.0321	1.1037	428.5719	1.4535	0.01173	0.10867	737.6124	0.086261	901.6957	-0.0047735	158575.9531	1.0162	836.6251	1.3826	416.6786	1.4674	394.7015	1.5363	0.011527	-0.07919	638.5455	1.0106	779.1408	1.4965	144587.4844	1.5302
025	2019-06-19t0359	1560934990.63	adult	182.0226	128.0542	-69.998	716.6774	-0.93918	442.2381	0.7112	418.3326	1.272	0.011594	-0.017387	630.8302	-0.58157	675.7258	-0.89943	152572.1562	0.72351	572.1585	-0.50613	365.0834	0.47248	355.7358	0.78337	0.011594	-0.017859	470.2948	-0.57035	503.5303	-0.73184	125953.7891	0.48481
025	2019-06-19t0759	1560949390.41	adult	186.0226	132.0541	-65.998	1360.1974	0.98474	496.3219	1.7546	452.9042	2.025	0.011527	-0.079268	916.916	1.3274	1256.2687	1.5242	172223.7031	1.8202	613.5507	-0.1005	400.3627	1.2699	393.47	1.6337	0.011561	-0.049486	551.8479	0.33528	592.3559	0.11475	138525.5	1.3084
025	2019-06-19t1159	1560963790.58	adult	190.0226	136.0542	-61.998	720.8472	-0.89522	398.209	-0.026342	384.5136	0.64051	0.011561	-0.048274	583.932	-0.8167	682.0088	-0.82492	137780.3281	0.0063817	565.9059	-0.36267	321.2488	-0.28339	296.3769	-0.35662	0.011527	-0.080697	466.3155	-0.41344	505.6572	-0.51826	111473.3281	-0.2338
025	2019-06-19t1559	1560978190.93	adult	194.0227	140.0543	-57.9979	945.1842	-0.18579	353.7936	-0.79873	334.215	-0.36434	0.01173	0.10905	545.277	-1.0284	834.368	-0.15101	120643.6328	-0.86293	522.8752	-0.58873	330.625	-0.010432	322.6089	0.26232	0.011594	-0.018801	425.233	-0.71641	463.7553	-0.76943	114065.6094	0.0013402
025	2019-06-19t1959	1560992591.04	adult	198.0228	144.0543	-53.9978	1284.0803	0.90558	433.5395	0.72626	384.9217	0.73446	0.011561	-0.048345	811.9796	0.77405	952.5236	0.39364	150004.6719	0.7599	570.9487	-0.12071	308.5989	-0.38261	283.4831	-0.52262	0.011662	0.043857	457.7948	-0.28852	550.6106	0.072819	105849.4375	-0.40884
025	2019-06-19t2359	1561006990.59	adult	202.0226	148.0542	-49.998	1286.8652	0.98534	438.2332	0.87616	381.1862	0.71015	0.011494	-0.11019	794.4066	0.7205	1033.5667	0.80333	152505.1406	0.9568	617.304	0.33808	367.605	0.9265	355.7195	1.1273	0.011594	-0.018698	477.4407	0.013204	574.2887	0.3835	126823.7344	0.94023
025	2019-06-20t0359	1561021391.78	adult	206.023	152.0545	-45.9976	1385.9808	1.3766	381.6892	-0.10443	329.9584	-0.30473	0.01173	0.10864	742.2768	0.43274	1099.9173	1.1576	130156.0312	-0.17489	678.4382	0.92066	348.311	0.61478	337.1189	0.79355	0.011594	-0.018696	479.5386	0.14296	584.8906	0.58698	120167.3047	0.62776
025	2019-06-20t0759	1561035790.8	adult	210.0227	156.0543	-41.9979	1023.1839	0.25332	406.2493	0.41429	354.772	0.26972	0.011594	-0.017731	680.6923	0.081199	924.4546	0.44637	140156	0.42503	506.3723	-0.31041	319.3369	0.097889	307.9222	0.21212	0.01173	0.10755	426.0758	-0.28772	479.8085	-0.21388	108893.8828	0.031461
025	2019-06-20t1159	1561050195.57	adult	214.024	160.0556	-37.9966	1007.627	0.26599	429.5708	0.922	394.4343	1.1676	0.011494	-0.11051	702.933	0.29913	839.8882	0.13151	149490.6406	1.001	477.372	-0.44294	295.4074	-0.3204	286.9647	-0.19481	0.011494	-0.11134	391.9877	-0.53658	440.8193	-0.45701	102801.7734	-0.25464
025	2019-06-20t1559	1561064581.59	adult	218.0201	164.0517	-34.0005	952.7893	0.13913	406.5332	0.57146	361.4431	0.54414	0.011561	-0.048899	744.6281	0.65001	894.0362	0.44413	140660.5	0.60333	451.1541	-0.56102	305.2162	-0.01983	300.358	0.19147	0.011527	-0.080817	374.672	-0.62167	445.5336	-0.31509	105910.0312	0.030397
025	2019-06-20t1959	1561078982.07	adult	222.0203	168.0518	-30.0003	754.9584	-0.50925	362.0981	-0.1758	329.3167	-0.06339	0.011594	-0.017871	644.8508	0.035696	740.0291	-0.21097	124923.8281	-0.16488	461.9265	-0.37767	283.3394	-0.4127	275.544	-0.3284	0.011594	-0.019118	366.0262	-0.61822	420.5586	-0.44514	97752.0938	-0.40191
025	2019-06-20t2359	1561093382.06	adult	226.0203	172.0518	-26.0003	1195.0122	1.1626	412.1628	0.8225	351.2828	0.46288	0.011696	0.076425	770.4693	0.96791	1024.0787	1.2017	140959.6562	0.7656	423.5407	-0.60532	285.812	-0.26976	283.5337	-0.061438	0.011594	-0.019442	335.0621	-0.86374	388.3593	-0.65151	98605.125	-0.25837
025	2019-06-21t0359	1561107783.1	adult	230.0205	176.0521	-22.0001	969.5789	0.40228	418.1099	1.006	395.6849	1.4614	0.011594	-0.018028	654.581	0.23463	849.6364	0.4385	144247.9062	1.0145	419.7582	-0.54328	259.8488	-0.77914	250.0239	-0.83428	0.011561	-0.050852	349.1305	-0.60963	383.2018	-0.60419	89907.7031	-0.75119
025	2019-06-21t0759	1561122182.25	adult	234.0203	180.0519	-18.0003	880.942	0.13255	411.909	0.9656	355.2949	0.67967	0.011494	-0.11085	724.7805	0.79581	840.1354	0.46366	143344.3281	1.04	380.9433	-0.791	281.7374	-0.17945	279.9009	0.0033919	0.011561	-0.05116	336.4514	-0.65621	360.2532	-0.73466	97481.1328	-0.14796
025	2019-06-21t1159	1561136581.1	adult	238.02	184.0516	-14.0006	473.8777	-1.4431	314.6845	-0.75678	309.5042	-0.21648	0.011662	0.044577	391.5999	-1.4881	437.1899	-1.4886	107936.7969	-0.77841	386.9091	-0.64361	282.2832	-0.068747	279.1282	0.066787	0.011696	0.073989	342.7602	-0.4773	368.5559	-0.54977	96540.8438	-0.11569
025	2019-06-21t1559	1561150983.53	adult	242.0207	188.0522	-9.9999	778.2969	-0.14746	361.0412	0.17588	336.5938	0.42178	0.011461	-0.1415	569.6176	-0.1611	683.2569	-0.18781	126003.3672	0.26276	460.1929	0.14214	293.4618	0.31136	278.2227	0.13035	0.01173	0.10548	387.647	0.19404	425.8452	0.17039	100070.4688	0.24042
025	2019-06-21t1959	1561165383.53	adult	246.0207	192.0522	-5.9999	599.5228	-0.85713	317.9084	-0.54643	293.4613	-0.41928	0.011594	-0.018196	492.527	-0.64883	545.8083	-0.84127	109678.3906	-0.53493	417.2424	-0.15046	307.6707	0.78889	309.4133	1.1141	0.011561	-0.052171	376.3667	0.18492	403.5768	0.056687	106454.0469	0.82687
025	2019-06-21t2359	1561179783.45	adult	250.0206	196.0522	-2	1073.3257	1.328	384.7317	0.76762	323.6783	0.28807	0.01173	0.10802	764.6863	1.3952	993.7788	1.6035	131193.5	0.69265	410.6876	-0.09972	296.4235	0.62553	295.0436	0.82056	0.011527	-0.083518	366.1701	0.18892	395.228	0.093841	102858.9375	0.68614
025	2019-06-22t0359	1561194183.14	dead	254.0206	200.0521	2
026	2019-06-11t1158	1560272540.84	egg	-1.9924	-63.9617	-198.0152
026	2019-06-11t1557	1560286886.27	larva	1.9924	-59.9769	-194.0304
026	2019-06-11t1957	1560301286.69	larva	5.9925	-55.9767	-190.0303
026	2019-06-11t2357	1560315687.82	larva	9.9929	-51.9764	-186.0299
026	2019-06-12t0357	1560330088.08	larva	13.9929	-47.9763	-182.0299
026	2019-06-12t0757	1560344489.45	larva	17.9933	-43.976	-178.0295
026	2019-06-12t1157	1560358887.74	larva	21.9928	-39.9764	-174.03
026	2019-06-12t1557	1560373287.89	larva	25.9929	-35.9764	-170.0299
026	2019-06-12t1957	1560387688.66	larva	29.9931	-31.9762	-166.0297
026	2019-06-13t0920	1560435859.47	larva	43.3739	-18.5954	-152.6489
026	2019-06-13t0956	1560438019.57	larva	43.9739	-17.9954	-152.0489	766.2706	-0.91683	363.0312	-1.43	332.9905	-1.2298	0.011561	-0.054388	646.3514	-1.0722	717.1118	-0.98574	125608.7891	-1.4049	642.5175	-1.3646	357.4966	-1.1829	339.5601	-0.65239	0.011905	0.26959	576.4425	-1.4055	634.284	-1.3342	120118.8594	-1.2766
026	2019-06-13t1356	1560452404.33	larva	47.9697	-13.9996	-148.0531	1669.0867	1.0887	368.9977	-1.3841	323.851	-1.3971	0.011594	-0.023528	653.7413	-1.0322	1299.0494	0.71314	127304.2188	-1.3716	656.2836	-1.3183	343.7411	-1.3396	312.3735	-0.97452	0.011628	0.011792	576.8308	-1.3999	619.2457	-1.3817	118246.9453	-1.3441
026	2019-06-13t1756	1560466800.23	larva	51.9685	-10.0008	-144.0543	584.3159	-1.3291	351.1803	-1.6368	348.0071	-1.097	0.011561	-0.054834	509.5869	-1.7068	565.5763	-1.434	121508.3984	-1.6108	922.5536	-0.47646	378.4025	-0.95184	286.2333	-1.2979	0.01173	0.10585	784.8074	-0.43546	868.6412	-0.45679	129035.25	-0.9941
026	2019-06-13t2156	1560481199.52	larva	55.9683	-6.0009	-140.0545	1240.6083	0.16671	466.3508	-0.17551	410.2512	-0.24064	0.011494	-0.11669	895.5967	0.1395	1120.0137	0.23263	162290.0938	-0.10986	1352.0294	0.94751	524.206	0.78129	457.0174	0.81037	0.011594	-0.021108	1049.3869	0.87315	1285.1226	1.1666	180851.0625	0.79305
026	2019-06-14t0156	1560495602.76	larva	59.9692	-2	-136.0536	912.7962	-0.58039	458.7675	-0.27959	429.8616	0.025808	0.011494	-0.1169	734.4617	-0.61961	838.3504	-0.61078	159651.1094	-0.21367	936.7402	-0.35951	429.1158	-0.31469	369.8546	-0.25887	0.011765	0.13639	837.3671	-0.085897	916.4181	-0.1914	145899.375	-0.38085
026	2019-06-14t0556	1560510003.11	adult	63.9693	2	-132.0535	1591.6188	1.0246	536.4188	0.74952	451.2064	0.32758	0.011527	-0.086394	999.8116	0.69852	1301.5962	0.84329	186137.3125	0.80433	1167.4482	0.48042	510.8183	0.76362	484.8929	1.2624	0.011594	-0.022409	956.1163	0.59157	1087.0627	0.5569	176232.3281	0.77646
026	2019-06-14t0956	1560524407.73	adult	67.9706	6.0013	-128.0522	1572.9515	1.008	554.1952	1.0015	471.7112	0.62753	0.011594	-0.024625	1141.0797	1.4352	1471.8304	1.4175	191197.3438	1.015	1268.2747	0.91754	573.8021	1.6863	528.0759	1.9022	0.011594	-0.022954	1019.9565	1.0342	1163.9134	0.9668	197961.7344	1.7011
026	2019-06-14t1356	1560538818.91	adult	71.9737	10.0044	-124.0491	857.3895	-0.70365	514.1463	0.46841	485.1836	0.83171	0.011594	-0.02484	776.5088	-0.36627	842.3042	-0.57624	177380.4688	0.48243	894.9424	-0.38727	444.5657	0.0092154	396.6717	0.16106	0.011594	-0.023476	810.5841	-0.037873	857.8307	-0.28932	153375.1562	0.022241
026	2019-06-14t1756	1560553207.12	adult	75.9704	14.0012	-120.0524	1306.0663	0.40784	527.295	0.66395	464.8458	0.52324	0.011527	-0.087007	982.7472	0.71197	1208.8334	0.64171	182971.375	0.72058	1017.3543	0.14095	428.352	-0.17116	327.829	-0.79067	0.011527	-0.086051	872.4154	0.41431	972.7867	0.30363	148638.125	-0.12097
026	2019-06-14t1959	1560560589.85	adult	78.0212	16.0519	-118.0016	734.2854	-1.0045	416.2195	-0.88728	391.2409	-0.61902	0.011527	-0.087066	637.6509	-1.0539	717.6476	-0.97606	144428.1719	-0.83746	960.2765	-0.047372	471.3525	0.50665	441.7528	0.86619	0.011628	0.0068349	802.5242	0.039085	872.9014	-0.12548	162145.25	0.5009
026	2019-06-14t2359	1560574991.51	adult	82.0217	20.0524	-114.0011	1536.3641	1.0171	493.0221	0.22566	417.0156	-0.19683	0.011594	-0.025068	1054.1038	1.1473	1315.4656	1.0519	170092.6094	0.24032	1449.8156	2.119	526.6511	1.492	427.3965	0.72426	0.011662	0.037335	977.804	1.3152	1255.8903	1.9019	180641.3125	1.4602
026	2019-06-15t0359	1560589392.01	adult	86.0218	24.0525	-110.001	1338.8528	0.52475	384.5098	-1.2766	321.2282	-1.6628	0.011696	0.069247	804.1541	-0.12828	1119.7254	0.40813	131502.3438	-1.3076	712.8148	-0.94075	414.979	-0.16099	381.4702	0.10842	0.011561	-0.056736	630.3072	-0.87736	680.8587	-0.92019	143582.7344	-0.12581
026	2019-06-15t0759	1560603791.61	adult	90.0217	28.0524	-106.0011	1302.818	0.43302	466.8826	-0.01449	432.5249	0.19958	0.011594	-0.025173	846.0868	0.13202	1149.1746	0.52081	161074.5	0.00056103	1095.7297	0.90088	473.6657	0.92915	386.7914	0.27132	0.011561	-0.056579	901.1673	1.1666	1008.732	0.96619	163888.3281	0.96782
026	2019-06-15t1159	1560618191.9	adult	94.0218	32.0525	-102.001	831.637	-0.73607	478.4959	0.2332	460.1762	0.74373	0.011594	-0.025202	758.5207	-0.3052	813.4614	-0.60985	165081.0938	0.24761	904.9971	0.12322	501.574	1.541	489.112	1.9878	0.01173	0.10113	808.9515	0.66174	864.9414	0.30128	171036.75	1.4581
026	2019-06-15t1559	1560632592.51	adult	98.0219	36.0527	-98.0009	995.4168	-0.33108	506.3147	0.73507	459.3407	0.83059	0.011561	-0.056229	796.289	-0.063775	906.1511	-0.28599	175184.875	0.76992	891.6878	0.16522	457.6147	0.92937	453.9329	1.5366	0.011527	-0.086458	753.6443	0.39387	835.5981	0.25567	158792.2812	0.99039
026	2019-06-15t1959	1560646992.83	adult	102.022	40.0527	-94.0008	960.6374	-0.41587	459.057	0.10055	419.8153	0.2613	0.011527	-0.086933	765.4547	-0.19885	939.5276	-0.16228	159292.7969	0.15594	1152.0481	1.6381	431.6885	0.60542	366.1581	0.19854	0.011561	-0.055008	790.3836	0.82746	975.6474	1.2477	149364.2188	0.64226
026	2019-06-15t2359	1560661392.39	adult	106.0219	44.0526	-90.0009	772.7806	-0.87565	443.8155	-0.055665	424.2883	0.43662	0.011696	0.069855	684.6459	-0.62511	735.9134	-0.85299	151784.8906	-0.10104	835.1287	0.075857	452.7049	1.0966	410.115	1.0121	0.011594	-0.023471	745.7137	0.61365	808.4633	0.33147	156183.1875	1.1115
026	2019-06-16t0359	1560675793.22	adult	110.0221	48.0529	-86.0007	803.5518	-0.7998	445.7385	0.055473	427.1171	0.58963	0.011461	-0.14703	658.8248	-0.74927	743.7746	-0.82019	155562.75	0.15226	716.9417	-0.49597	401.6835	0.29484	372.517	0.46039	0.01173	0.10295	635.8108	-0.17188	679.556	-0.40994	136974.0625	0.22532
026	2019-06-16t0759	1560690193.17	adult	114.0221	52.0528	-82.0007	1507.2006	0.9367	453.3264	0.26377	419.6585	0.56203	0.011662	0.039881	726.0284	-0.32876	1185.607	0.72911	155490.9375	0.23374	637.2369	-0.89096	393.4517	0.24372	384.4449	0.73867	0.011594	-0.023145	556.2351	-0.74897	591.0066	-0.93287	135740.8438	0.25832
026	2019-06-16t1159	1560704592.3	adult	118.0219	56.0526	-78.0009	1136.9235	0.027326	512.5927	1.345	466.6244	1.5451	0.01173	0.10429	882.0669	0.63782	1098.6524	0.44019	174794.1094	1.2532	679.5184	-0.5747	392.426	0.31619	397.0882	1.0336	0.011765	0.13511	591.2662	-0.35232	620.3771	-0.65569	133424.8281	0.22517
026	2019-06-16t1559	1560718992.18	adult	122.0218	60.0526	-74.001	652.837	-1.1666	379.6523	-0.82322	357.7753	-0.40363	0.01173	0.10509	574.6553	-1.1892	624.8472	-1.2191	129461.4375	-0.88114	972.0076	1.2973	399.7875	0.5387	364.6019	0.53049	0.011662	0.039974	708.2904	0.78104	823.0877	0.87629	137127.125	0.51015
026	2019-06-16t1959	1560733392.31	adult	126.0219	64.0526	-70.0009	765.5603	-0.88413	407.3103	-0.2879	382.5866	0.14965	0.011561	-0.051669	644.0056	-0.74612	731.5185	-0.83475	140929.3594	-0.25329	833.4522	0.51649	414.4794	0.89378	359.8046	0.50254	0.01173	0.10398	704.8241	0.84021	760.4146	0.50568	141337.4844	0.81769
026	2019-06-16t2359	1560747793.56	adult	130.0222	68.053	-66.0006	978.5616	-0.3535	425.6848	0.089353	368.4445	-0.058276	0.011594	-0.020315	745.2159	-0.09861	861.4919	-0.36467	146861.25	0.10189	707.7595	-0.2152	388.1459	0.45279	386.5917	1.0415	0.011461	-0.14477	572.2059	-0.28783	639.4676	-0.31572	135462.9062	0.55392
026	2019-06-17t0359	1560762193.6	adult	134.0222	72.053	-62.0006	1044.2366	-0.18658	403.1815	-0.26694	368.0114	-0.014345	0.011696	0.074318	693.2364	-0.40519	960.8184	0.0016196	137888.0781	-0.31572	611.2169	-0.78724	367.1452	0.093783	363.2178	0.64978	0.011594	-0.020723	518.8391	-0.71872	568.8282	-0.78979	126665.1094	0.1072
026	2019-06-17t0759	1560776593.38	adult	138.0222	76.0529	-58.0006	1289.5386	0.43734	405.162	-0.19885	353.5103	-0.26275	0.011527	-0.081647	702.8194	-0.32991	1087.9901	0.47819	140591.2031	-0.14321	592.8889	-0.87348	339.7682	-0.4068	326.4867	-0.014267	0.011561	-0.051055	512.5533	-0.73304	565.9911	-0.77317	117559.8125	-0.37544
026	2019-06-17t1159	1560790998.9	adult	142.0237	80.0544	-53.9991	1835.3173	1.8477	503.868	1.628	392.5293	0.55218	0.011662	0.043601	1183.2088	2.7618	1567.6184	2.272	172826.7344	1.5862	574.0355	-0.97239	372.9272	0.26217	375.8092	0.92444	0.011834	0.20357	529.376	-0.54211	564.9836	-0.74995	126049.3984	0.12644
026	2019-06-17t1559	1560805394.03	adult	146.0224	84.0531	-50.0004	1071.4966	-0.091659	422.9072	0.17323	384.7597	0.42089	0.011527	-0.080697	707.3216	-0.27399	891.0662	-0.21647	146748.7812	0.2309	648.3873	-0.45051	323.4212	-0.69557	279.1217	-0.90533	0.011594	-0.018491	540.333	-0.40674	612.8393	-0.35165	111580.3047	-0.68434
026	2019-06-17t1959	1560819793.89	adult	150.0223	88.053	-46.0005	1474.6743	0.98274	373.2355	-0.72568	292.7267	-1.4276	0.011527	-0.080499	830.532	0.53854	1091.4804	0.55796	129512.7188	-0.67365	626.5682	-0.56797	344.3309	-0.26771	322.6057	-0.076	0.01173	0.1085	521.7224	-0.5498	580.9001	-0.56755	117416.8281	-0.33611
026	2019-06-17t2359	1560834194.15	adult	154.0224	92.0531	-42.0004	1013.0626	-0.21592	406.119	-0.10627	364.7357	0.042467	0.011696	0.075858	721.4941	-0.15185	893.2202	-0.17491	138892.7188	-0.15901	553.4783	-1.043	314.318	-0.85559	282.4211	-0.85576	0.011461	-0.14013	477.6275	-0.93932	519.3392	-1.0227	109696.9766	-0.77157
026	2019-06-18t0359	1560848595.06	adult	158.0226	96.0534	-38.0002	1201.6334	0.30471	425.8148	0.26937	356.9439	-0.10763	0.011527	-0.08051	753.3579	0.072344	1101.6451	0.6437	147757.7188	0.32791	561.9472	-0.95451	303.0544	-1.0685	261.3311	-1.2735	0.01173	0.11023	504.6724	-0.64283	546.9874	-0.76844	103341.5547	-1.1293
026	2019-06-18t0759	1560862994.57	adult	162.0225	100.0532	-34.0003	1444.686	0.98478	433.8599	0.43492	383.6327	0.44813	0.011594	-0.018168	694.0573	-0.29116	1059.5866	0.50884	149681.6719	0.44771	608.2923	-0.58203	372.1026	0.36484	365.3372	0.79377	0.011662	0.046958	522.563	-0.41788	566.5572	-0.56157	127631.1875	0.33116
026	2019-06-18t1159	1560877394.92	adult	166.0226	104.0533	-30.0002	994.1403	-0.21387	389.3765	-0.36962	350.4076	-0.21516	0.011561	-0.048946	624.0291	-0.72369	848.4193	-0.28598	134724.2812	-0.33685	484.3138	-1.4203	289.2264	-1.2855	272.8025	-1.03	0.011561	-0.046986	412.6068	-1.4354	458.0756	-1.3907	100072.3516	-1.2587
026	2019-06-18t1559	1560891794.4	adult	170.0225	108.0532	-26.0003	530.1644	-1.4811	288.5804	-2.2252	280.9328	-1.6301	0.011696	0.076646	414.8776	-2.0626	470.7561	-1.7528	98694.5	-2.2621	474.6076	-1.4441	290.2866	-1.2265	279.5994	-0.88	0.011527	-0.078046	410.8043	-1.3951	462.3216	-1.3025	100729.4531	-1.1826
026	2019-06-18t1959	1560906194.62	adult	174.0225	112.0532	-22.0003	471.8891	-1.6461	253.9115	-2.8551	250.8477	-2.2414	0.01173	0.10855	333.9811	-2.5694	405.5743	-2.0084	86583.8359	-2.9011	444.6945	-1.6081	295.457	-1.0748	289.0094	-0.66791	0.011905	0.27169	391.4019	-1.5187	415.9055	-1.6258	99273.5469	-1.2234
026	2019-06-18t2359	1560920594.85	adult	178.0226	116.0533	-18.0002	408.639	-1.8317	246.9965	-2.9618	239.1558	-2.4708	0.011662	0.045198	321.5664	-2.6294	356.7541	-2.2045	84719.7891	-2.9796	438.266	-1.5901	271.5596	-1.5116	269.5291	-1.0405	0.011628	0.014098	349.268	-1.8592	381.1806	-1.8458	93416.5	-1.519
026	2019-06-19t0359	1560934995.18	adult	182.0227	120.0534	-14.0001	356.3418	-1.9906	224.6278	-3.3458	221.3924	-2.8191	0.011527	-0.079399	283.0981	-2.8564	319.832	-2.3546	77945.8438	-3.3122	361.3399	-2.0915	261.6783	-1.6541	261.4371	-1.1774	0.011594	-0.017859	315.9473	-2.1038	345.1491	-2.0687	90279.0156	-1.6458
026	2019-06-19t0759	1560949395.04	adult	186.0226	124.0534	-10.0002	440.4393	-1.7457	249.8557	-2.8309	246.272	-2.2719	0.011594	-0.017256	322.5738	-2.5679	369.0952	-2.1462	86200.2031	-2.8202	374.6684	-1.9063	247.6514	-1.8745	249.5751	-1.3905	0.011594	-0.018392	301.4351	-2.1521	329.8687	-2.1069	85439.7188	-1.867
026	2019-06-19t1159	1560963795.19	adult	190.0227	128.0534	-6.0001	360.2136	-1.9831	239.113	-2.9772	231.2773	-2.5463	0.011594	-0.017179	318.3462	-2.5601	332.8727	-2.2845	82493.9766	-2.9653	332.9609	-2.1292	254.8613	-1.651	253.1495	-1.2751	0.011765	0.13952	301.1773	-2.0513	324.9994	-2.0488	86652.8438	-1.7195
026	2019-06-19t1559	1560978195.59	adult	194.0228	132.0535	-2	450.1873	-1.7023	262.5543	-2.4854	255.2253	-2.0069	0.011527	-0.07917	367.3949	-2.1979	394.8977	-2.0064	91106.3359	-2.4448	342.7719	-1.9576	238.2956	-1.9132	236.2751	-1.5926	0.011628	0.012473	299.2812	-1.9638	314.376	-2.0357	81973.6875	-1.9206
026	2019-06-19t1959	1560992595.64	dead	198.0228	136.0535	2	387.3446	-1.8855	256.1879	-2.5439	247.379	-2.1263	0.011561	-0.048345	340.7557	-2.331	360.4289	-2.1325	88641	-2.5173	343.7499	-1.8522	264.3504	-1.2953	264.1695	-0.94222	0.011594	-0.018873	304.1594	-1.8096	319.593	-1.8884	91200.875	-1.2868
027	2019-06-11t1158	1560272545.19	egg	-1.9924	-55.9609	-302.014
027	2019-06-11t1557	1560286890.72	larva	1.9924	-51.976	-298.0291
027	2019-06-11t1957	1560301291.16	larva	5.9926	-47.9759	-294.029
027	2019-06-11t2357	1560315692.41	larva	9.9929	-43.9756	-290.0286
027	2019-06-12t0357	1560330092.66	larva	13.993	-39.9755	-286.0286
027	2019-06-12t0757	1560344493.96	larva	17.9933	-35.9751	-282.0282
027	2019-06-12t1157	1560358892.29	larva	21.9929	-31.9756	-278.0287
027	2019-06-12t1557	1560373292.41	larva	25.9929	-27.9756	-274.0286
027	2019-06-12t1957	1560387693.25	larva	29.9931	-23.9753	-270.0284
027	2019-06-13t0920	1560435863.98	larva	43.3739	-10.5946	-256.6476	893.1873	-0.63969	463.6489	-0.18263	430.7952	0.10978	0.011594	-0.023266	765.4015	-0.52537	824.2127	-0.67936	159958.8594	-0.1704	834.0682	-0.8008	292.2417	-1.876	218.4414	-2.0458	0.011765	0.13977	635.9961	-1.1509	797.7552	-0.7708	99362.1875	-1.9164
027	2019-06-13t0956	1560438024.21	larva	43.974	-9.9945	-256.0476	909.7231	-0.60298	386.9578	-1.1338	316.3674	-1.4568	0.011662	0.039416	785.6015	-0.43049	861.5834	-0.57127	132726.5156	-1.1495	1038.402	-0.19333	526.6363	0.62475	494.5429	1.1372	0.011628	0.012697	906.7091	0.01615	1013.5798	-0.019404	181162.875	0.61821
027	2019-06-13t1356	1560452408.93	larva	47.9697	-5.9988	-252.0518	985.9774	-0.42941	515.895	0.46045	477.2672	0.72971	0.011594	-0.023528	835.3938	-0.18449	899.0299	-0.45415	177983.7812	0.47307	1061.3481	-0.085215	520.1525	0.60875	488.5281	1.1085	0.011594	-0.019481	937.6461	0.20631	1018.98	0.045875	179452.625	0.61908
027	2019-06-13t1756	1560466804.78	larva	51.9686	-1.9999	-248.053	676.3718	-1.1214	414.6915	-0.82771	419.7123	-0.088047	0.011594	-0.023747	607.2699	-1.2452	650.8378	-1.1809	143068.5625	-0.81475	2145.801	3.3604	696.0765	2.6784	512.0745	1.4385	0.011527	-0.082336	1534.8302	3.0232	1936.1924	3.477	241538.5625	2.7394
027	2019-06-13t2156	1560481204.1	adult	55.9684	1.9999	-244.0532	1067.6819	-0.22934	540.8331	0.78737	463.9183	0.52594	0.011594	-0.023965	972.6109	0.50824	1049.0386	0.01839	186587.4062	0.80039	854.5712	-0.66287	486.3314	0.33276	453.3764	0.76514	0.011594	-0.021108	768.3623	-0.47194	821.4352	-0.59942	167784.3438	0.34371
027	2019-06-14t0156	1560495607.32	adult	59.9693	6.0008	-240.0523	1494.7717	0.77235	640.9161	2.1103	579.891	2.2018	0.011594	-0.024183	1103.1174	1.1692	1385.4714	1.0691	221116.0625	2.123	1282.1074	0.79654	614.5697	1.9657	571.8992	2.3171	0.011561	-0.052888	1143.5654	1.4389	1207.6309	0.95722	212641.125	2.002
027	2019-06-14t0556	1560510007.71	adult	63.9694	10.0009	-236.0522	2773.2378	3.8123	587.9775	1.4363	475.2173	0.6813	0.011662	0.038311	1206.8919	1.7172	1926.107	2.7943	201676.2656	1.4039	1363.3831	1.1601	524.7762	0.94225	418.6745	0.39533	0.011561	-0.053497	1133.9279	1.5155	1282.1438	1.3556	181572.5781	0.97489
027	2019-06-14t0956	1560524412.27	adult	67.9706	14.0022	-232.0509	661.9072	-1.174	421.8626	-0.78839	409.977	-0.29653	0.011594	-0.024625	593.9829	-1.2942	636.7784	-1.2377	145542.5938	-0.77372	1052.7316	0.14078	545.1664	1.3038	533.6758	1.9776	0.011561	-0.054041	929.425	0.54171	986.5983	0.21105	188627.5625	1.3392
027	2019-06-14t1356	1560538823.58	adult	71.9738	18.0053	-228.0478	1858.884	1.7322	636.7599	2.153	550.9771	1.8326	0.011561	-0.055924	1199.3543	1.7738	1383.4744	1.1759	220318.9375	2.1909	1340.094	1.2846	599.0321	2.1701	530.7107	2.0187	0.011527	-0.08547	1078.0539	1.492	1274.5955	1.5659	207864.1406	2.2347
027	2019-06-14t1756	1560553211.79	adult	75.9705	22.002	-224.051	822.6957	-0.78619	421.0573	-0.81862	385.6338	-0.701	0.011594	-0.025018	722.8009	-0.6228	757.7586	-0.84573	145264.7812	-0.80299	1172.9481	0.75215	508.1912	1.0019	445.7953	0.89436	0.011561	-0.055145	897.6961	0.56701	1054.3098	0.684	175834.1562	1.0386
027	2019-06-14t1959	1560560594.47	adult	78.0213	24.0528	-222.0003	922.6927	-0.53551	482.5026	0.044902	430.763	-0.0035012	0.011662	0.037635	791.8797	-0.25619	895.8353	-0.38302	165498.375	0.020422	830.0654	-0.57156	361.8849	-1.1436	305.9855	-1.1042	0.011594	-0.024431	652.2964	-0.8954	755.5372	-0.68719	124850.3125	-1.1304
027	2019-06-14t2359	1560574996.18	adult	82.0217	28.0533	-217.9998	1664.9121	1.3405	487.2409	0.14321	378.4558	-0.80518	0.011561	-0.056152	1047.6109	1.1132	1373.5613	1.2482	168585.3594	0.1781	957.3748	0.033466	428.4804	-0.056	351.3558	-0.41317	0.011561	-0.05646	805.0697	0.17782	876.5961	-0.0091614	148254.2344	-0.021055
027	2019-06-15t0359	1560589396.72	adult	86.0219	32.0534	-213.9997	1560.4855	1.0806	672.4445	2.8895	572.0516	2.3508	0.011628	0.0061686	1306.1534	2.5346	1480.3492	1.6319	231320.9062	2.8712	1492.153	2.5174	566.4362	2.2952	471.8762	1.4916	0.011561	-0.056736	1118.1174	2.4801	1303.3836	2.3629	195986.9062	2.3383
027	2019-06-15t0759	1560603796.22	adult	90.0217	36.0533	-209.9998	916.9246	-0.52818	449.8894	-0.26388	426.348	0.099254	0.01173	0.10099	712.4968	-0.58472	856.6252	-0.47279	153412.2812	-0.32466	751.4913	-0.69513	426.5398	0.14667	404.4963	0.54791	0.011527	-0.087483	637.4575	-0.72182	702.6429	-0.71892	148009.3125	0.2035
027	2019-06-15t1159	1560618196.52	adult	94.0218	40.0534	-205.9997	1112.4039	-0.041982	490.8934	0.41779	424.39	0.15345	0.011561	-0.056286	843.3409	0.15573	1004.936	0.041001	169849.1094	0.45284	858.2689	-0.10265	466.5421	0.9476	450.4885	1.3729	0.011594	-0.025028	701.3916	-0.13641	760.4987	-0.29747	160957.0312	0.96321
027	2019-06-15t1559	1560632597.18	adult	98.022	44.0535	-201.9995	948.6948	-0.44594	531.1556	1.1108	511.0199	1.6976	0.011594	-0.025145	802.7746	-0.028	888.9177	-0.34471	183248.6875	1.1223	1297.7301	2.2093	541.9618	2.3826	485.478	2.0475	0.011527	-0.086458	999.3691	2.2787	1199.8626	2.4272	188060.7344	2.4522
027	2019-06-15t1959	1560646997.5	adult	102.0221	48.0536	-197.9994	692.6855	-1.073	402.5628	-0.76897	385.9483	-0.31756	0.011628	0.0063216	576.5866	-1.2583	644.1552	-1.1734	138481.5938	-0.76927	1025.1538	0.97318	458.8873	1.0813	431.2238	1.2694	0.01173	0.10224	790.1964	0.82598	929.9042	0.9644	156480.5625	1.0033
027	2019-06-15t2359	1560661397.05	adult	106.022	52.0535	-193.9996	632.7833	-1.2192	365.0595	-1.2919	351.0094	-0.8418	0.011561	-0.055575	512.2899	-1.6094	545.7845	-1.5079	126310.5781	-1.2557	991.3858	0.92867	453.5156	1.111	419.0623	1.1615	0.011594	-0.023471	785.7926	0.94062	878.4366	0.78164	156462.8906	1.1259
027	2019-06-16t0359	1560675797.86	adult	110.0222	56.0537	-189.9993	2064.1814	2.3008	531.3502	1.4285	458.3305	1.1462	0.011594	-0.023753	898.4823	0.64388	1454.0853	1.6438	183315.8125	1.4373	636.2382	-0.95441	382.5656	-0.049966	351.2061	0.099403	0.011527	-0.085211	559.7235	-0.81071	603.7705	-0.91572	132750.2656	0.004404
027	2019-06-16t0759	1560690197.82	adult	114.0222	60.0537	-185.9994	743.3406	-0.9476	374.8592	-1.0232	359.9407	-0.52701	0.011696	0.071516	576.048	-1.2154	708.4557	-0.9376	128201.8281	-1.0581	716.1329	-0.42651	382.6804	0.046432	358.6867	0.29576	0.011834	0.19961	590.5542	-0.45336	648.1958	-0.53865	129345.9688	-0.081449
027	2019-06-16t1159	1560704596.91	adult	118.0219	64.0535	-181.9996	603.4376	-1.292	396.6178	-0.59883	388.6837	0.092297	0.011561	-0.052973	537.5903	-1.4295	575.3281	-1.3993	137229.75	-0.5634	1051.6968	1.6778	489.4248	2.1198	422.5154	1.478	0.011594	-0.02307	865.4515	2.0584	954.2728	1.7044	168851.5469	2.1367
027	2019-06-16t1559	1560718996.88	adult	122.0219	68.0535	-177.9996	1458.2081	0.82634	438.0851	0.17533	339.4687	-0.75174	0.011662	0.041629	1029.253	1.5741	1295.5803	1.1497	150263.2031	0.14441	983.0961	1.3658	452.3153	1.5287	391.4597	1.0078	0.011594	-0.022745	838.1932	1.9406	948.0995	1.7762	156048.7812	1.5453
027	2019-06-16t1959	1560733397.05	adult	126.022	72.0535	-173.9996	1010.9364	-0.27668	416.6753	-0.1251	347.3257	-0.53237	0.011594	-0.020578	778.3192	0.079947	872.4986	-0.33444	143752.9688	-0.11165	710.4562	-0.25428	402.9573	0.67425	392.149	1.0867	0.01173	0.10398	591.2512	-0.18398	654.3199	-0.26821	137408.4531	0.60035
027	2019-06-16t2359	1560747798.25	adult	130.0223	76.0538	-169.9992	1363.9166	0.60303	466.453	0.80899	411.0672	0.77747	0.011561	-0.051406	977.4655	1.3468	1255.3862	1.0432	161392.75	0.84248	735.7845	-0.037295	375.7186	0.21399	348.7902	0.34898	0.011662	0.041241	634.6525	0.27971	709.0163	0.19721	128871.4844	0.18616
027	2019-06-17t0359	1560762198.32	adult	134.0223	80.0539	-165.9992	942.697	-0.44013	431.2893	0.23572	411.3469	0.84422	0.011561	-0.051139	628.0271	-0.81564	754.0204	-0.74466	149226.1094	0.27023	926.7204	1.2407	455.273	1.7983	441.868	2.1075	0.011561	-0.051814	773.4983	1.611	851.3392	1.3149	157524.4531	1.8401
027	2019-06-17t0759	1560776598.07	adult	138.0223	84.0538	-161.9993	1609.0096	1.2428	476.9198	1.0985	397.8677	0.62336	0.011594	-0.019642	893.327	0.88088	1187.6885	0.84212	164537.3281	1.1093	1090.1028	2.3652	462.4005	1.9784	407.1585	1.4948	0.011594	-0.019964	830.421	2.1949	971.6608	2.2815	159528.1562	1.9941
027	2019-06-17t1159	1560791003.78	adult	142.0238	88.0554	-157.9977	1346.811	0.59982	481.7117	1.2238	429.3662	1.2931	0.011494	-0.11187	918.3876	1.065	1097.4482	0.53354	167635.6875	1.312	1311.2385	3.9034	520.5799	3.1542	430.3464	1.9536	0.011594	-0.019228	951.9976	3.3863	1090.8751	3.2602	179600.0625	3.1706
027	2019-06-17t1559	1560805398.73	adult	146.0224	92.054	-153.9991	1252.3135	0.3772	521.089	1.9767	466.1335	2.0658	0.011561	-0.049783	883.1164	0.85985	1033.0445	0.31534	180296.7812	2.0173	865.3123	1.0081	468.1002	2.1635	440.5755	2.1703	0.011628	0.012783	760.2789	1.6603	827.9115	1.3113	161026.4688	2.1507
027	2019-06-17t1959	1560819798.63	adult	150.0224	96.0539	-149.9991	752.3816	-0.91585	427.3377	0.27198	397.329	0.69249	0.011594	-0.01849	645.0504	-0.66315	731.454	-0.80519	147431.5156	0.28474	693.6904	-0.10931	420.1108	1.2438	416.0914	1.7228	0.011561	-0.048794	618.91	0.37394	682.5153	0.22896	145358.3438	1.2803
027	2019-06-17t2359	1560834198.84	adult	154.0225	100.054	-145.9991	1181.6182	0.23173	497.9567	1.5897	449.6588	1.7658	0.011594	-0.018514	799.0316	0.35147	965.6726	0.10155	171795.0469	1.6038	1082.7524	2.6291	489.739	2.6734	443.8447	2.2825	0.011561	-0.047908	896.3108	3.0833	972.796	2.5784	169449.6875	2.7134
027	2019-06-18t0359	1560848599.84	adult	158.0227	104.0543	-141.9988	1349.2161	0.6997	462.1454	0.94047	383.9604	0.44122	0.011834	0.2043	1019.4355	1.7997	1198.6566	1.0159	156205.1562	0.78064	931.8821	1.6496	470.8898	2.3318	422.1071	1.8847	0.011594	-0.015987	796.8396	2.1917	882.6445	1.9302	162456.9688	2.342
027	2019-06-18t0759	1560862999.25	adult	162.0226	108.0541	-137.999	1551.4103	1.2732	451.4109	0.75942	406.2171	0.90833	0.011594	-0.018168	802.6278	0.41393	1139.17	0.8164	155736.7656	0.77249	670.6344	-0.13758	350.0766	-0.083431	291.36	-0.67409	0.012012	0.37196	616.6962	0.50163	649.7947	0.11445	116575.5078	-0.32108
027	2019-06-18t1159	1560877399.69	adult	166.0227	112.0542	-133.9988	1940.5667	2.3742	485.6013	1.4128	415.1611	1.1094	0.011594	-0.017852	919.2941	1.1943	1678.334	2.9497	167532.4375	1.4263	831.0616	1.0811	435.7488	1.7043	406.9908	1.6573	0.011628	0.01539	706.5775	1.449	789.0451	1.321	149897.5938	1.6896
027	2019-06-18t1559	1560891799.15	adult	170.0226	116.0541	-129.999	864.2107	-0.55546	468.933	1.1237	439.6377	1.6294	0.011594	-0.01773	694.4534	-0.24504	809.3598	-0.41926	161781.8906	1.1371	732.6284	0.44066	389.3011	0.79864	364.7331	0.84044	0.011527	-0.078046	623.306	0.69976	698.3155	0.64939	135087.5	0.85577
027	2019-06-18t1959	1560906199.44	adult	174.0226	120.0542	-125.9989	692.1224	-1.026	409.8293	0.047561	413.9199	1.1232	0.011561	-0.048745	608.1171	-0.78405	656.0606	-1.0102	141800.9375	0.081856	886.3956	1.6556	353.6228	0.11704	306.088	-0.31962	0.011662	0.046229	626.2287	0.80458	781.8937	1.4267	121292.625	0.085747
027	2019-06-18t2359	1560920599.61	adult	178.0227	124.0542	-121.9989	1112.3456	0.18484	449.4515	0.81322	414.2071	1.1559	0.011461	-0.14085	717.5841	-0.044471	966.3175	0.25608	156858.5625	0.9233	794.0045	1.0646	388.2302	0.88339	368.6373	0.9997	0.01173	0.10903	603.8126	0.66601	739.924	1.1671	132386.5	0.80319
027	2019-06-19t0359	1560934999.96	adult	182.0228	128.0543	-117.9988	1071.9554	0.097488	452.2068	0.89706	419.101	1.288	0.011594	-0.017387	707.5627	-0.07959	815.2725	-0.32885	156011.3594	0.9095	859.8177	1.6571	413.0918	1.4598	373.2895	1.1484	0.011628	0.013416	688.6047	1.5986	791.9452	1.7026	142103.5781	1.4494
027	2019-06-19t0759	1560949399.79	adult	186.0227	132.0543	-113.9988	838.2701	-0.56468	420.8936	0.35128	391.674	0.75171	0.011594	-0.017256	678.9237	-0.23238	789.2684	-0.40786	145208.3125	0.36293	757.8492	0.99031	413.0977	1.5321	392.8188	1.62	0.011594	-0.018392	631.8027	1.1295	700.3418	1.0287	142518.7188	1.5473
027	2019-06-19t1159	1560963799.9	adult	190.0228	136.0543	-109.9988	745.8824	-0.8197	416.0337	0.30427	404.6615	1.0595	0.011527	-0.07919	636.7025	-0.4703	681.4469	-0.82727	144363.6875	0.36024	641.5783	0.21119	366.0799	0.64016	346.3862	0.70597	0.011527	-0.080697	554.5068	0.46128	616.426	0.4202	127029.7188	0.69739
027	2019-06-19t1559	1560978200.42	adult	194.0229	140.0544	-105.9986	704.9427	-0.92182	351.7098	-0.83725	322.2129	-0.61392	0.011561	-0.048253	573.8806	-0.84037	633.6682	-0.99836	121691.5859	-0.80681	796.2806	1.4893	391.8656	1.2517	364.8602	1.1701	0.011527	-0.080808	610.2543	1.116	712.7992	1.3417	135977.3594	1.3136
027	2019-06-19t1959	1560992600.39	adult	198.0229	144.0544	-101.9986	1511.9916	1.615	492.1864	1.8077	425.032	1.5687	0.01173	0.10896	872.4469	1.1725	1136.4779	1.1785	167835.5625	1.7122	577.0255	-0.074398	354.0495	0.55489	354.0702	1.0109	0.011527	-0.08088	497.2461	0.10206	534.4209	-0.064621	122855.1875	0.61045
027	2019-06-19t2359	1561007000.02	adult	202.0228	148.0543	-97.9987	1094.2698	0.37215	515.649	2.3036	450.6358	2.157	0.011561	-0.048532	887.9447	1.3406	1056.8841	0.90437	178414.5625	2.3405	708.4135	1.0381	373.5538	1.05	339.6528	0.7736	0.011765	0.13951	596.6581	1.203	662.2103	1.1365	127008.2812	0.95137
027	2019-06-20t0359	1561021401.17	adult	206.0231	152.0546	-93.9984
027	2019-06-20t0759	1561035800.3	adult	210.0229	156.0544	-89.9987	1308.9369	1.2047	482.0236	1.813	456.5378	2.3969	0.011628	0.013544	757.4806	0.59572	927.5206	0.46008	165816.1094	1.797	672.7468	0.99378	423.1628	2.2827	412.2245	2.5747	0.011662	0.044084	605.0504	1.5281	642.1562	1.2043	145144.8438	2.248
027	2019-06-20t1159	1561050205.29	adult	214.0243	160.0558	-85.9973	1144.3452	0.73302	458.8811	1.4634	430.951	1.9319	0.011561	-0.048857	688.3383	0.2006	939.9131	0.58614	158772.875	1.4975	610.3357	0.61949	371.8862	1.3168	363.8871	1.5835	0.011696	0.07578	518.175	0.77095	576.854	0.75672	127185.0938	1.2621
027	2019-06-20t1559	1561064591.02	adult	218.0203	164.0518	-82.0012	877.9208	-0.12312	438.2812	1.158	423.1501	1.837	0.011628	0.013471	648.6289	-0.0028537	751.9706	-0.21195	150768.75	1.144	542.5807	0.18429	337.7127	0.68871	329.6036	0.88241	0.011561	-0.049903	442.9994	0.10233	519.7378	0.36186	116848.5938	0.72344
027	2019-06-20t1959	1561078991.53	adult	222.0204	168.052	-78.0011	713.0002	-0.66008	389.9233	0.3383	361.7958	0.61767	0.011628	0.013404	594.252	-0.31096	658.388	-0.59406	134133.625	0.32765	623.3968	0.96592	323.0959	0.47074	301.1051	0.28937	0.011494	-0.11186	494.2501	0.77234	537.5966	0.64731	112437.3906	0.5463
027	2019-06-20t2359	1561093391.63	adult	226.0205	172.052	-74.0011	1470.7856	2.1812	481.0221	2.0948	398.3087	1.4498	0.011628	0.013326	978.5833	2.4047	1222.4032	2.1477	165471.5938	2.0762	619.3618	1.0591	353.9834	1.2753	330.5057	1.1011	0.011561	-0.050534	516.0304	1.1472	566.2258	1.0489	122478.25	1.3137
027	2019-06-21t0359	1561107792.56	adult	230.0207	176.0523	-70.0008	835.3569	-0.10786	376.1128	0.22993	332.5231	0.13476	0.01173	0.10817	657.884	0.25762	755.0862	-0.020217	128254.4609	0.15953	618.0186	1.1799	370.5219	1.7818	360.6126	1.9723	0.011561	-0.050852	502.9374	1.1445	568.9175	1.2169	128200.5859	1.8231
027	2019-06-21t0759	1561122191.69	adult	234.0205	180.052	-66.0011	942.939	0.37549	463.1967	1.9135	433.8665	2.3315	0.011561	-0.049193	729.4836	0.82882	892.362	0.72158	160266.0625	1.9446	549.546	0.70967	336.9471	1.1266	331.7205	1.354	0.011594	-0.020069	457.4109	0.76248	490.547	0.57833	116246.7422	1.1416
027	2019-06-21t1159	1561136590.64	adult	238.0202	184.0517	-62.0013
027	2019-06-21t1559	1561150993.06	adult	242.0209	188.0524	-58.0007
027	2019-06-21t1959	1561165393.08	adult	246.0209	192.0524	-54.0007
027	2019-06-21t2359	1561179793	adult	250.0208	196.0524	-50.0007	610.7431	-0.76453	391.6408	0.89563	367.92	1.2232	0.011527	-0.080187	551.6254	-0.15486	589.92	-0.55243	135899.375	0.94459	468.0019	0.47187	333.1139	1.5892	335.6819	2.0217	0.011594	-0.021518	423.053	0.95482	443.8707	0.65426	114924.2812	1.6068
027	2019-06-22t0359	1561194192.72	adult	254.0208	200.0523	-46.0008
027	2019-06-22t0759	1561208593.18	adult	258.0209	204.0524	-42.0006
027	2019-06-22t1159	1561222993.35	adult	262.0209	208.0525	-38.0006
027	2019-06-22t1559	1561237393.42	adult	266.021	212.0525	-34.0006
027	2019-06-22t1959	1561251794.39	adult	270.0212	216.0528	-30.0003
027	2019-06-22t2359	1561266193.7	adult	274.021	220.0526	-26.0005
027	2019-06-23t0359	1561280594.67	adult	278.0213	224.0528	-22.0002
027	2019-06-23t0759	1561294994.39	adult	282.0212	228.0528	-18.0003
027	2019-06-23t1159	1561309394.58	adult	286.0213	232.0528	-14.0003
027	2019-06-23t1559	1561323794.97	adult	290.0214	236.0529	-10.0001
027	2019-06-23t1959	1561338194.96	adult	294.0214	240.0529	-6.0001
027	2019-06-23t2359	1561352595.75	adult	298.0216	244.0531	-1.9999
027	2019-06-24t0359	1561366995.25	dead	302.0215	248.053	1.9999
029	2019-06-11t1158	1560272553.84	egg	-1.9925	-51.9617	-266.0137
029	2019-06-11t1557	1560286899.59	larva	1.9925	-47.9768	-262.0288
029	2019-06-11t1957	1560301300.15	larva	5.9926	-43.9766	-258.0286
029	2019-06-11t2357	1560315701.49	larva	9.993	-39.9762	-254.0282
029	2019-06-12t0357	1560330101.75	larva	13.9931	-35.9762	-250.0282
029	2019-06-12t0757	1560344503.03	larva	17.9934	-31.9758	-246.0278
029	2019-06-12t1157	1560358901.36	larva	21.993	-27.9763	-242.0283
029	2019-06-12t1557	1560373301.44	larva	25.993	-23.9763	-238.0283
029	2019-06-12t1957	1560387702.44	larva	29.9933	-19.976	-234.028
029	2019-06-13t0920	1560435873.16	larva	43.374	-6.5952	-220.6472	1373.4701	0.40857	493.6485	0.18791	429.1451	0.087288	0.011561	-0.054353	1088.3425	0.96004	1287.999	0.6478	170802.375	0.21789	1030.6661	-0.22153	491.8799	0.24727	432.2953	0.41498	0.011527	-0.080447	950.3076	0.19554	1002.0854	-0.065558	170682.3125	0.28663
029	2019-06-13t0956	1560438033.35	larva	43.9741	-5.9952	-220.0472	1727.8645	1.187	523.0177	0.55032	441.5124	0.25272	0.011527	-0.085296	1139.9882	1.2026	1456.9422	1.1368	181487.1406	0.60026	1330.252	0.67017	593.5479	1.3399	462.5619	0.76794	0.011527	-0.080585	1220.9232	1.3687	1303.6309	0.98607	205961.1094	1.3879
029	2019-06-13t1356	1560452418.03	larva	47.9698	-1.9994	-216.0514	2037.2834	1.9069	566.8926	1.1008	470.2403	0.63229	0.011594	-0.023528	1275.0477	1.8671	1790.0157	2.1458	195577.9688	1.1135	1088.1355	-0.0036706	510.5872	0.50311	454.663	0.70802	0.01173	0.10671	957.1382	0.29308	1043.2612	0.13259	174110.2188	0.44773
029	2019-06-13t1756	1560466813.89	adult	51.9687	1.9994	-212.0526	896.0445	-0.62575	522.3962	0.54444	493.8159	0.95465	0.011594	-0.023747	798.1861	-0.34285	852.5472	-0.58226	180226.6719	0.55729	1024.1304	-0.15785	545.4736	0.9574	528.4136	1.6365	0.011494	-0.11307	873.621	-0.025901	940.7025	-0.19126	189824.7969	1.0232
029	2019-06-13t2156	1560481213.18	adult	55.9685	5.9992	-208.0528	1703.2668	1.2263	615.9118	1.758	520.0282	1.3274	0.011765	0.13421	1286.2774	2.0101	1557.2109	1.5523	209410.0156	1.6554	1201.0901	0.45889	576.6096	1.4019	527.4915	1.686	0.01173	0.10507	1032.1282	0.79054	1110.3836	0.50106	196623.875	1.3355
029	2019-06-14t0156	1560495616.6	adult	59.9694	10.0002	-204.0518	691.5935	-1.0946	437.8077	-0.55459	416.9647	-0.16125	0.011905	0.26391	599.5609	-1.2742	660.9346	-1.1555	147103.375	-0.69069	799.3165	-0.8195	425.1948	-0.3629	402.787	0.161	0.011594	-0.021799	713.094	-0.70475	766.4022	-0.78311	146692.2188	-0.35254
029	2019-06-14t0556	1560510016.87	adult	63.9695	14.0003	-200.0517	989.7922	-0.39516	515.2416	0.46745	456.8656	0.41094	0.011561	-0.055488	888.9945	0.15339	962.475	-0.21615	178273.5938	0.50089	883.8114	-0.50341	402.7298	-0.61972	365.2353	-0.30443	0.011494	-0.11514	735.4663	-0.55489	807.3645	-0.58831	140149.9688	-0.56422
029	2019-06-14t0956	1560524421.57	adult	67.9708	18.0016	-196.0504	923.1458	-0.5483	539.8346	0.8073	536.5768	1.5985	0.011628	0.0066404	801.6133	-0.25837	871.5017	-0.49138	185703.1094	0.79971	880.3171	-0.48056	431.8594	-0.20986	366.5681	-0.27221	0.011527	-0.084949	810.6768	-0.10433	862.0646	-0.31974	149855.2188	-0.16439
029	2019-06-14t1356	1560538832.87	adult	71.9739	22.0047	-192.0473	818.2197	-0.79892	472.5965	-0.10246	473.842	0.65918	0.01173	0.10132	712.4111	-0.69068	766.0648	-0.82309	161155.4062	-0.16314	711.3322	-1.0769	317.6975	-1.7656	276.3715	-1.5062	0.011662	0.03924	554.9042	-1.5003	671.8457	-1.1172	108970.2578	-1.7807
029	2019-06-14t1756	1560553221.01	adult	75.9706	26.0014	-188.0506	1136.1107	-0.011988	438.7873	-0.5712	362.7216	-1.0551	0.011594	-0.025018	903.4943	0.30502	1099.2364	0.28031	151381.625	-0.55584	818.2911	-0.64099	445.4434	0.079967	419.9559	0.52527	0.011594	-0.024059	704.7953	-0.59815	771.6825	-0.63465	153677.9688	0.093915
029	2019-06-14t1959	1560560603.74	adult	78.0214	28.0522	-185.9998	1450.0135	0.77708	570.1568	1.2776	490.4024	0.92532	0.011594	-0.025077	1065.3247	1.1582	1306.0745	0.98235	196704.0938	1.291	810.2625	-0.65128	413.4517	-0.36621	399.173	0.24823	0.011594	-0.024431	690.3085	-0.65895	756.3006	-0.68354	142640.8438	-0.35223
029	2019-06-14t2359	1560575005.37	adult	82.0218	32.0526	-181.9994	684.1398	-1.1266	421.6761	-0.79187	417.437	-0.19018	0.011561	-0.056152	597.1245	-1.2485	656.3322	-1.1756	145899.9219	-0.75839	665.5641	-1.2024	388.6614	-0.68388	372.4423	-0.097752	0.011594	-0.025376	613.0334	-1.0866	643.1138	-1.1855	134088.1875	-0.66897
029	2019-06-15t0359	1560589406.04	adult	86.022	36.0528	-177.9992	2040.3315	2.2842	528.6624	0.80914	417.6908	-0.11925	0.011561	-0.05618	1119.7314	1.5457	1804.718	2.7326	182917.1875	0.84484	938.5618	0.060967	476.797	0.8415	441.3596	1.0247	0.011594	-0.025653	799.7418	0.28881	857.1886	0.0097406	164494.9688	0.85752
029	2019-06-15t0759	1560603805.54	adult	90.0219	40.0527	-173.9993	888.6395	-0.59864	435.3809	-0.4768	417.2231	-0.048945	0.011662	0.037538	742.8381	-0.42193	840.1605	-0.52871	149335.6562	-0.4977	742.8058	-0.7354	429.9755	0.20372	418.5988	0.76823	0.011527	-0.087483	660.581	-0.55622	719.1606	-0.62798	149201.5	0.26089
029	2019-06-15t1159	1560618205.8	adult	94.022	44.0527	-169.9993	761.4824	-0.9095	386.0587	-1.1431	334.7963	-1.3244	0.01173	0.10096	642.6598	-0.93481	751.7563	-0.81959	131646	-1.1915	765.4344	-0.55138	434.2888	0.40132	416.1656	0.82643	0.011561	-0.056112	648.5046	-0.52886	696.9454	-0.6618	150263.9219	0.4382
029	2019-06-15t1559	1560632606.5	adult	98.0222	48.0529	-165.9991	940.7276	-0.46553	470.8469	0.19866	432.2487	0.3761	0.011461	-0.14841	793.9651	-0.076591	900.3487	-0.30576	164325.5625	0.29535	902.304	0.21867	459.5408	0.96256	426.9861	1.1001	0.011628	0.006799	788.7799	0.66338	872.9291	0.47822	158082.0469	0.95492
029	2019-06-15t1959	1560647006.82	adult	102.0223	52.053	-161.999	798.7629	-0.81285	354.2155	-1.5131	339.3829	-1.1135	0.011561	-0.056028	539.8741	-1.4643	677.5884	-1.0589	122558.5469	-1.4772	983.2347	0.75353	463.3043	1.1586	402.9822	0.80461	0.011628	0.0073444	820.5323	1.0661	897.2371	0.76208	159376.6719	1.1502
029	2019-06-15t2359	1560661406.38	adult	106.0221	56.0529	-157.9991	1387.4888	0.63262	433.6444	-0.21531	374.7233	-0.42809	0.011594	-0.02449	889.5356	0.54498	1202.5291	0.75426	149607.3125	-0.19974	617.5802	-1.1115	335.7961	-0.98014	323.1421	-0.44053	0.011561	-0.054558	497.9146	-1.4079	539.8423	-1.3967	116185.4531	-0.94863
029	2019-06-16t0359	1560675807.26	adult	110.0224	60.0531	-153.9989	1231.6903	0.25324	454.0418	0.18864	367.56	-0.47239	0.011561	-0.054839	973.8152	1.0818	1169.5654	0.65686	157098.4531	0.22337	644.3514	-0.90832	361.0749	-0.43757	353.4112	0.13676	0.01173	0.10295	561.9022	-0.79242	592.5279	-0.99075	123126.5234	-0.49893
029	2019-06-16t0759	1560690207.13	adult	114.0223	64.0531	-149.9989	565.3653	-1.3866	350.4955	-1.4228	343.1299	-0.83358	0.012862	1.1531	485.7164	-1.7494	525.7904	-1.5757	109004.1016	-1.9669	664.0004	-0.7334	361.7738	-0.3365	347.2208	0.09861	0.011594	-0.023145	558.4533	-0.72986	614.5109	-0.77084	124811.9609	-0.32234
029	2019-06-16t1159	1560704606.26	adult	118.0221	68.0529	-145.9991	878.3422	-0.61217	439.4167	0.11852	390.0967	0.11864	0.011594	-0.021885	754.3423	-0.12869	830.5342	-0.50225	151598.75	0.13149	817.8035	0.26222	396.0051	0.38275	360.3984	0.39242	0.011561	-0.054157	694.2879	0.55348	769.284	0.39684	137017.75	0.41904
029	2019-06-16t1559	1560719006.28	adult	122.0221	72.0529	-141.9991	1338.1372	0.52922	440.5435	0.21735	402.8855	0.45418	0.011594	-0.021095	751.785	-0.1125	1091.705	0.42973	151987.5156	0.22943	682.7922	-0.48869	348.5864	-0.42629	311.3336	-0.41627	0.01173	0.10343	545.3173	-0.67368	615.5715	-0.61756	118867.9531	-0.48878
029	2019-06-16t1959	1560733406.33	adult	126.0221	76.0529	-137.9991	807.2054	-0.78104	397.9334	-0.4509	356.0532	-0.36356	0.011561	-0.051669	675.3017	-0.55364	731.0096	-0.83656	137684.9688	-0.41603	548.2301	-1.2709	308.6475	-1.1226	281.2111	-0.91682	0.011561	-0.053286	485.0731	-1.1415	521.7293	-1.2354	106792.0234	-1.0932
029	2019-06-16t2359	1560747807.63	adult	130.0225	80.0532	-133.9988	720.3441	-0.99445	351.3114	-1.2235	337.1832	-0.67124	0.011594	-0.020315	576.7681	-1.147	677.4558	-1.0225	121202.4375	-1.2058	641.1341	-0.63813	382.8013	0.35009	359.4601	0.54444	0.011628	0.0097883	586.6593	-0.15647	632.1609	-0.3696	131683.6562	0.34307
029	2019-06-17t0359	1560762207.7	adult	134.0225	84.0533	-129.9987	938.7089	-0.45009	363.6764	-0.97341	310.5553	-1.1527	0.011594	-0.020047	668.7878	-0.55907	829.8021	-0.47118	125468.3516	-0.95756	610.7367	-0.79032	324.5204	-0.73064	295.6458	-0.60262	0.011494	-0.11346	511.2378	-0.78825	576.7577	-0.73071	112933.1172	-0.6639
029	2019-06-17t0759	1560776607.47	adult	138.0224	88.0532	-125.9988	1106.072	-0.025238	424.9433	0.15879	386.0576	0.38744	0.011765	0.13856	804.1227	0.31393	954.4225	-0.0093821	144480.7188	0.06024	734.3663	0.048067	324.9486	-0.69504	272.5999	-1.0223	0.011594	-0.019964	594.1589	0.018657	672.3204	0.027499	112107.2812	-0.6833
029	2019-06-17t1159	1560791013.53	adult	142.0241	92.0549	-121.9971	999.8223	-0.28659	440.0479	0.46368	391.4803	0.53109	0.011461	-0.14243	792.8746	0.26084	972.8622	0.07289	153576.7344	0.56907	670.1464	-0.33672	279.6618	-1.5646	244.5624	-1.5523	0.011594	-0.019228	512.7164	-0.69696	637.3631	-0.19802	96483.3125	-1.5543
029	2019-06-17t1559	1560805408.19	adult	146.0226	96.0534	-117.9986	958.6722	-0.38421	425.6655	0.2239	394.7839	0.62353	0.011561	-0.049783	695.5262	-0.35007	855.0358	-0.35142	147280.25	0.2592	619.0298	-0.6479	317.1203	-0.82009	268.7312	-1.1033	0.011561	-0.049585	530.5391	-0.49878	583.1415	-0.58127	109723.625	-0.7908
029	2019-06-17t1959	1560819808.05	adult	150.0226	100.0534	-113.9986
029	2019-06-17t2359	1560834208.3	adult	154.0227	104.0534	-109.9986	803.7985	-0.77169	428.9287	0.31495	409.0822	0.94239	0.011594	-0.018514	675.294	-0.45175	755.8997	-0.69889	147980.4062	0.32787	721.0923	0.11994	388.3977	0.6347	375.0138	0.94436	0.011594	-0.016812	639.6015	0.61689	692.5464	0.35282	133997.2031	0.64569
029	2019-06-18t0359	1560848609.35	adult	158.023	108.0537	-105.9983	1111.9764	0.064751	450.1786	0.71942	406.7743	0.90468	0.011594	-0.018502	827.732	0.55519	986.5133	0.20196	155311.625	0.73275	789.6247	0.64818	399.0857	0.87707	380.3947	1.0653	0.011628	0.015291	659.8137	0.86234	749.0511	0.85611	137285.4688	0.86391
029	2019-06-18t0759	1560863008.72	adult	162.0228	112.0535	-101.9985	1495.5133	1.1221	506.8751	1.7849	426.6242	1.3242	0.01194	0.30298	1057.5704	2.0696	1334.0521	1.5695	169803.1406	1.527	836.3624	1.0439	344.1895	-0.20324	277.5923	-0.94727	0.011461	-0.1391	662.5508	0.94955	785.1144	1.2135	120122.1562	-0.11184
029	2019-06-18t1159	1560877409.25	adult	166.0229	116.0537	-97.9983	735.9593	-0.91989	380.2456	-0.53875	358.8983	-0.041483	0.011494	-0.1106	546.5034	-1.2273	660.2862	-1.0195	132325.4688	-0.46576	659.9594	-0.15325	375.7751	0.48052	365.1116	0.81858	0.011594	-0.015889	584.0652	0.24694	629.5251	0.014025	129642.3906	0.49101
029	2019-06-18t1559	1560891808.65	adult	170.0228	120.0535	-93.9985	1044.9778	-0.054535	430.1723	0.40398	378.6197	0.3762	0.011594	-0.01773	798.3089	0.43013	934.1587	0.072236	148409.4531	0.41657	512.7881	-1.1652	350.0689	-0.0037651	352.4795	0.59281	0.011561	-0.047129	478.9914	-0.72292	499.6177	-0.99402	121123.8281	0.027347
029	2019-06-18t1959	1560906208.93	adult	174.0228	124.0536	-89.9984	1191.1074	0.3789	423.43	0.30077	371.5342	0.24867	0.011594	-0.017651	830.7604	0.66595	1031.7743	0.48708	146083.3438	0.3132	594.2891	-0.50273	347.6001	-0.006359	347.84	0.53186	0.011527	-0.078522	473.4501	-0.70696	520.8653	-0.75037	120617.2422	0.045596
029	2019-06-18t2359	1560920609.16	adult	178.0229	128.0537	-85.9983	1209.8708	0.46432	440.1006	0.63886	370.675	0.254	0.011594	-0.017536	889.1146	1.0752	1062.8171	0.64561	151834.6875	0.6515	592.1641	-0.44165	333.1695	-0.24688	305.0515	-0.30927	0.011594	-0.017179	522.7464	-0.13819	567.8169	-0.27832	114943.4688	-0.23622
029	2019-06-19t0359	1560935009.61	adult	182.023	132.0538	-81.9982	1058.2678	0.05755	422.9433	0.35149	359.3676	0.047126	0.011594	-0.017387	791.3341	0.46843	970.6606	0.30651	145915.4375	0.36353	519.8116	-0.89978	315.392	-0.54947	297.2405	-0.43294	0.011799	0.17256	460.5778	-0.66688	502.3753	-0.74158	106917.875	-0.65209
029	2019-06-19t0759	1560949409.31	adult	186.0229	136.0537	-77.9983	673.2039	-1.0547	364.9572	-0.68942	343.4716	-0.25064	0.011869	0.23815	556.8072	-1.0327	616.5384	-1.1225	122990.5625	-0.83557	496.5904	-0.98463	300.7517	-0.78116	296.8213	-0.39753	0.011494	-0.11114	418.1921	-0.99231	467.0554	-0.94576	104661.6094	-0.71722
029	2019-06-19t1159	1560963809.45	adult	190.023	140.0537	-73.9983	1158.8837	0.42617	425.4135	0.47824	360.2301	0.1355	0.011594	-0.017179	829.9665	0.79834	1045.6906	0.69547	146767.6562	0.48946	451.2741	-1.232	287.4332	-0.98001	282.2348	-0.65711	0.011594	-0.01869	376.7931	-1.3013	410.2327	-1.3267	99164.4375	-0.97058
029	2019-06-19t1559	1560978210.03	adult	194.0231	144.0539	-69.9981	714.8497	-0.89146	387.0862	-0.18325	342.1102	-0.20016	0.01173	0.10905	619.7144	-0.53903	680.3336	-0.80133	131996.4062	-0.25494	460.7173	-1.0611	325.894	-0.10792	325.9462	0.33402	0.011628	0.012473	409.9011	-0.86824	443.1426	-0.94415	112107.5156	-0.11592
029	2019-06-19t1959	1560992610	adult	198.0231	148.0539	-65.9981	844.9051	-0.46137	416.564	0.41325	369.0825	0.40503	0.011594	-0.017249	722.6218	0.18525	811.1881	-0.20935	143714.5938	0.42397	441.7737	-1.1052	296.8032	-0.62591	293.8206	-0.29802	0.011561	-0.049966	385.7046	-1.0022	414.5116	-1.0826	102693.8984	-0.59797
029	2019-06-19t2359	1561007009.59	adult	202.023	152.0538	-61.9982	963.1583	-0.045278	384.6164	-0.11243	312.3364	-0.72417	0.011628	0.013839	761.0509	0.4994	865.2136	0.07384	132308.0312	-0.12184	414.473	-1.2203	279.3517	-0.90551	269.8555	-0.76316	0.011561	-0.049791	357.2628	-1.1862	385.0718	-1.2371	96655.7031	-0.87926
029	2019-06-20t0359	1561021410.74	adult	206.0233	156.0541	-57.9979	657.853	-0.99063	400.7434	0.24699	394.9289	1.051	0.01173	0.10864	589.1537	-0.58734	635.8707	-0.88255	136653.5	0.17222	387.4285	-1.3346	287.351	-0.65752	289.6151	-0.26638	0.011594	-0.018696	356.6902	-1.091	379.4867	-1.1867	99136.1094	-0.64762
029	2019-06-20t0759	1561035810.08	adult	210.0232	160.0539	-53.9981	1036.2218	0.29673	411.3605	0.50864	354.7269	0.26879	0.011561	-0.048826	825.3689	1.0506	976.8246	0.6804	142330.75	0.54131	406.522	-1.0931	297.5711	-0.36012	301.9134	0.076028	0.011905	0.26952	356.9574	-0.98898	379.5348	-1.0898	99983.8906	-0.51333
029	2019-06-20t1159	1561050215.11	adult	214.0246	164.0553	-49.9967	733.9462	-0.66887	386.5315	0.12703	353.9537	0.32032	0.011662	0.044971	601.1767	-0.38788	685.5638	-0.56992	132580.3125	0.096475	455.5476	-0.61731	315.7405	0.11488	315.4321	0.46331	0.011696	0.07578	378.5291	-0.67602	407.4269	-0.75493	107983.2656	0.067691
029	2019-06-20t1559	1561064600.62	adult	218.0205	168.0513	-46.0007	792.1588	-0.42354	431.6655	1.0358	403.485	1.425	0.011628	0.013471	619.9616	-0.19781	715.3432	-0.3811	148492.9219	1.0223	450.8871	-0.56319	304.3682	-0.03831	312.2448	0.47231	0.011561	-0.049903	394.8779	-0.40756	423.7735	-0.51359	105311.3906	-0.0075225
029	2019-06-20t1959	1561079001.11	adult	222.0207	172.0514	-42.0006
029	2019-06-20t2359	1561093401.22	adult	226.0207	176.0515	-38.0005
029	2019-06-21t0359	1561107802.22	adult	230.021	180.0517	-34.0003
029	2019-06-21t0759	1561122201.36	adult	234.0207	184.0515	-30.0005
029	2019-06-21t1159	1561136600.35	adult	238.0205	188.0512	-26.0008
029	2019-06-21t1559	1561151002.79	adult	242.0211	192.0519	-22.0001
029	2019-06-21t1959	1561165402.78	adult	246.0211	196.0519	-18.0001
029	2019-06-21t2359	1561179802.74	adult	250.0211	200.0519	-14.0001
029	2019-06-22t0359	1561194202.46	adult	254.021	204.0518	-10.0002
029	2019-06-22t0759	1561208602.97	adult	258.0212	208.0519	-6.0001
029	2019-06-22t1159	1561223003.14	adult	262.0212	212.052	-2
029	2019-06-22t1559	1561237403.17	dead	266.0212	216.052	2
032	2019-06-11t1158	1560272567.13	egg	-1.9925	-55.9611	-270.0142
032	2019-06-11t1557	1560286913.01	larva	1.9925	-51.9761	-266.0292
032	2019-06-11t1957	1560301313.5	larva	5.9926	-47.976	-262.0291
032	2019-06-11t2357	1560315714.91	larva	9.993	-43.9756	-258.0287
032	2019-06-12t0357	1560330115.31	larva	13.9931	-39.9755	-254.0286
032	2019-06-12t0757	1560344516.45	larva	17.9934	-35.9751	-250.0283
032	2019-06-12t1157	1560358914.81	larva	21.993	-31.9756	-246.0287
032	2019-06-12t1557	1560373314.93	larva	25.993	-27.9756	-242.0287
032	2019-06-12t1957	1560387715.89	larva	29.9933	-23.9753	-238.0284
032	2019-06-13t0920	1560435886.72	larva	43.3741	-10.5945	-224.6476	2083.4106	1.9581	454.9142	-0.29051	387.7874	-0.47644	0.011561	-0.054353	889.5642	0.045737	1401.2957	0.97201	157400.3125	-0.26202	1467.9987	1.067	546.4547	0.82771	388.0472	-0.094169	0.011869	0.23695	1084.9266	0.77219	1270.2589	0.86004	184155.2188	0.7028
032	2019-06-13t0956	1560438047.02	larva	43.9742	-9.9944	-224.0476	1109.2306	-0.16649	453.4445	-0.31086	368.7507	-0.74126	0.011628	0.0079659	901.9757	0.10579	1083.948	0.066682	155984.9062	-0.31489	914.5296	-0.55983	476.9402	0.09363	451.721	0.64276	0.011494	-0.11132	806.6153	-0.41472	872.3346	-0.50903	165975.1875	0.14679
032	2019-06-13t1356	1560452431.58	larva	47.9699	-5.9987	-220.0518	1654.402	1.0561	563.6451	1.06	480.2834	0.77152	0.01173	0.10264	1068.6373	0.90391	1336.7388	0.82312	192202.9688	0.99063	1300.4901	0.64276	574.793	1.2122	503.4515	1.2849	0.011628	0.011792	1177.0098	1.2719	1294.083	1.0283	197728.7812	1.2053
032	2019-06-13t1756	1560466827.28	larva	51.9687	-1.9999	-216.053	1030.1259	-0.3232	473.2448	-0.081746	448.1296	0.3118	0.011628	0.0075193	836.6373	-0.16112	940.4014	-0.32152	162796.2188	-0.086318	1460.3297	1.2103	553.5164	1.0493	458.8783	0.79399	0.011696	0.074031	1119.7454	1.1091	1269.0649	1.0187	189302.5938	1.0059
032	2019-06-13t2156	1560481226.64	adult	55.9685	1.9999	-212.0532	929.019	-0.54692	483.4051	0.044964	458.9634	0.45516	0.011561	-0.055051	768.9796	-0.46675	885.9479	-0.4739	167258.1719	0.076256	931.9888	-0.41225	510.4064	0.61787	477.2751	1.0621	0.011799	0.16928	840.2899	-0.12767	907.7848	-0.27055	173027.7812	0.52403
032	2019-06-14t0156	1560495629.97	adult	59.9694	6.0008	-208.0523	656.7507	-1.1755	353.591	-1.6596	342.7979	-1.2369	0.011527	-0.086175	560.7504	-1.4625	628.9784	-1.2537	122696.0781	-1.6186	821.4783	-0.74532	418.8524	-0.44089	344.7535	-0.57889	0.011594	-0.021799	712.4163	-0.70812	781.1891	-0.72478	144504.0625	-0.43067
032	2019-06-14t0556	1560510030.41	adult	63.9695	10.001	-204.0522	1406.046	0.58685	646.1616	2.2113	573.1049	2.1234	0.011461	-0.14767	1224.0616	1.8016	1354.2415	1.0078	225510.4062	2.3236	1531.2507	1.7423	530.0057	1.0092	459.8062	0.93393	0.011561	-0.053497	997.5637	0.80693	1362.2341	1.6836	183381.9844	1.0421
032	2019-06-14t0956	1560524435.35	adult	67.9709	14.0023	-200.0508	902.759	-0.59712	494.7073	0.19691	447.4397	0.26423	0.011628	0.0066404	748.613	-0.52279	845.8382	-0.57298	170179.3125	0.19151	799.4744	-0.7719	468.4198	0.27855	456.5126	0.93876	0.011594	-0.022954	698.5632	-0.71427	765.4843	-0.73138	161604.8281	0.29125
032	2019-06-14t1356	1560538846.75	adult	71.9741	18.0055	-196.0476	1302.2135	0.37824	498.4944	0.25336	439.1942	0.13212	0.011662	0.037873	982.6883	0.67724	1177.1617	0.50793	170983.5938	0.22791	911.2533	-0.32601	476.8703	0.46114	447.7232	0.8686	0.011527	-0.08547	792.8833	-0.13911	877.4205	-0.20211	165474	0.5135
032	2019-06-14t1756	1560553234.53	adult	75.9707	22.0021	-192.051	821.7141	-0.78862	365.0163	-1.6007	321.1983	-1.6969	0.011696	0.069325	656.2496	-0.96453	752.5751	-0.86282	124835.5781	-1.6285	1024.8259	0.17031	455.9172	0.23386	352.5075	-0.43816	0.011527	-0.086052	895.2973	0.55253	981.6837	0.34515	158203.2812	0.28686
032	2019-06-14t1959	1560560617.42	adult	78.0215	24.0529	-190.0002	984.8521	-0.38078	505.294	0.36543	447.1445	0.25162	0.011628	0.0061876	789.1872	-0.27011	950.7836	-0.20014	173821.125	0.35929	1057.0183	0.34209	475.0557	0.56248	410.3097	0.40986	0.011594	-0.024431	897.0829	0.6273	965.5379	0.3179	163894.2188	0.57741
032	2019-06-14t2359	1560575018.88	adult	82.0219	28.0533	-185.9998	1242.861	0.27883	564.0569	1.2387	495.4134	1.04	0.011561	-0.056152	976.287	0.73931	1211.7141	0.70127	195163.6875	1.2753	895.3584	-0.22918	456.7506	0.38978	404.9383	0.38833	0.011527	-0.087364	792.9508	0.098026	862.9516	-0.077903	158492.4688	0.44722
032	2019-06-15t0359	1560589419.78	adult	86.0221	32.0536	-181.9996	1882.358	1.8879	510.3369	0.544	413.3954	-0.18798	0.011594	-0.025096	1018.9457	1.0111	1534.8697	1.8169	176066.2344	0.55804	1435.5662	2.2663	534.3174	1.7743	445.2037	1.0835	0.011662	0.037057	1044.1812	1.9712	1248.4179	2.073	183270.8594	1.7404
032	2019-06-15t0759	1560603819.11	adult	90.022	36.0534	-177.9998	1208.0166	0.19688	558.548	1.3308	529.6534	1.7771	0.011561	-0.056257	911.3739	0.48231	1038.75	0.14577	193257.5938	1.3666	925.5242	0.11176	394.0405	-0.39295	303.8442	-1.0245	0.01173	0.10066	795.9052	0.41286	866.0726	0.18082	134367.8125	-0.45312
032	2019-06-15t1159	1560618219.42	adult	94.022	40.0535	-173.9997	1470.0916	0.84226	564.3155	1.511	512.0828	1.5999	0.011561	-0.056286	1027.6382	1.1572	1295.5707	1.0289	195253.1562	1.5463	803.3367	-0.36817	450.3078	0.67264	430.3777	1.0527	0.011594	-0.025028	724.7493	0.036923	770.7228	-0.23885	155356.1875	0.68822
032	2019-06-15t1559	1560632620.12	adult	98.0222	44.0537	-169.9995	530.2684	-1.4746	393.6245	-0.96925	394.4012	-0.25883	0.011527	-0.087134	492.0399	-1.742	514.4594	-1.6207	136587.7031	-0.91686	749.5475	-0.55032	384.0062	-0.3388	327.8834	-0.50502	0.011594	-0.024467	664.2786	-0.29158	727.6891	-0.38763	132482.125	-0.32367
032	2019-06-15t1959	1560647020.42	adult	102.0223	48.0537	-165.9994	724.4088	-0.9952	359.3396	-1.4342	332.3205	-1.2342	0.011662	0.037769	610.8152	-1.0663	691.1717	-1.0124	123253.4844	-1.4463	726.0726	-0.59403	388.5088	-0.15011	377.77	0.38966	0.011628	0.0073444	598.7542	-0.68918	645.062	-0.7998	133647.0156	-0.15503
032	2019-06-15t2359	1560661420.12	adult	106.0222	52.0537	-161.9995	727.1931	-0.98751	467.0517	0.30907	477.7021	1.3685	0.011561	-0.055575	636.8123	-0.89828	669.5439	-1.0816	161599.875	0.34385	729.267	-0.5019	404.9368	0.24808	390.5309	0.685	0.011594	-0.023471	638.7051	-0.25934	685.6779	-0.45845	139703.2031	0.26267
032	2019-06-16t0359	1560675820.87	adult	110.0224	56.0539	-157.9993	1412.4196	0.69775	500.1103	0.92749	458.7997	1.1546	0.011662	0.038963	907.3185	0.69524	1174.5245	0.67406	171537.8438	0.89194	587.1009	-1.2335	363.6553	-0.39102	344.2087	-0.019123	0.011628	0.0080509	526.1764	-1.0924	551.7156	-1.2631	125097.4375	-0.39585
032	2019-06-16t0759	1560690220.82	adult	114.0224	60.0538	-153.9993	948.6804	-0.44106	455.6404	0.30173	424.411	0.6487	0.011594	-0.022837	700.1535	-0.48172	838.1242	-0.48466	157195.9219	0.31445	750.8972	-0.22186	377.3856	-0.050545	335.6529	-0.1003	0.011561	-0.054232	614.1702	-0.24994	688.0634	-0.26383	130575.3984	-0.016122
032	2019-06-16t1159	1560704620.03	adult	118.0222	64.0536	-149.9995	762.614	-0.89838	464.9347	0.54623	447.8727	1.1956	0.011561	-0.052973	667.7009	-0.64865	716.0985	-0.90449	160867.4062	0.57974	645.2765	-0.78192	373.7999	-0.030143	350.2451	0.21497	0.011594	-0.02307	545.5902	-0.7539	587.7379	-0.88639	128960.9766	-0.015683
032	2019-06-16t1559	1560719019.97	adult	122.0222	68.0536	-145.9995	1030.3026	-0.23254	394.4406	-0.57049	374.2924	-0.089539	0.011594	-0.021095	665.5577	-0.63664	870.4283	-0.35175	136082.0156	-0.55473	865.7332	0.64103	396.3475	0.47387	328.0066	-0.11993	0.011561	-0.053833	718.4386	0.87163	826.6684	0.90207	137136.25	0.51066
032	2019-06-16t1959	1560733420.14	adult	126.0222	72.0537	-141.9995	859.3975	-0.65183	404.507	-0.33663	386.9576	0.23421	0.011527	-0.08258	701.1315	-0.39478	803.7577	-0.57839	140363.9375	-0.28165	663.7167	-0.54717	327.1429	-0.77023	284.7409	-0.85307	0.011494	-0.11493	549.758	-0.55815	619.6353	-0.52121	113845.7266	-0.70306
032	2019-06-16t2359	1560747821.36	adult	130.0226	76.054	-137.9991	618.1003	-1.2482	385.267	-0.62409	372.056	0.012546	0.011594	-0.020315	529.7404	-1.4397	566.5722	-1.4188	132917.1094	-0.60875	552.4203	-1.2013	286.2067	-1.5061	255.3959	-1.3619	0.011561	-0.052571	458.3506	-1.3226	528.6196	-1.1332	99027.5078	-1.4789
032	2019-06-17t0359	1560762221.56	adult	134.0226	80.0541	-133.9991	754.7557	-0.90944	383.3872	-0.62092	356.0542	-0.25124	0.01173	0.10614	641.5296	-0.73064	733.0305	-0.8204	130735.0469	-0.68538	615.964	-0.75672	358.0067	-0.082963	352.535	0.45179	0.011594	-0.020723	546.556	-0.46515	582.3855	-0.68878	123512.3281	-0.069834
032	2019-06-17t0759	1560776621.26	adult	138.0226	84.054	-129.9992	754.2218	-0.91237	421.6134	0.098592	396.4007	0.59406	0.011696	0.074725	639.5742	-0.73187	713.1241	-0.89021	144191.7969	0.045129	855.6279	0.83793	382.6887	0.428	335.084	0.14656	0.011561	-0.051055	633.9429	0.38512	768.5937	0.75244	132410.2812	0.46303
032	2019-06-17t1159	1560791027.91	adult	142.0244	88.0558	-125.9973	626.8346	-1.2394	402.3749	-0.22364	406.8683	0.84059	0.011527	-0.081134	557.2108	-1.2491	596.8403	-1.3174	139624.0938	-0.1682	772.4709	0.34004	352.3202	-0.14146	287.2687	-0.74642	0.011527	-0.081234	627.0657	0.36596	728.8918	0.49994	122255.0938	-0.089247
032	2019-06-17t1559	1560805422.02	adult	146.0228	92.0542	-121.9989	638.8204	-1.2136	322.0128	-1.6801	286.8282	-1.5587	0.011494	-0.11143	543.6398	-1.3297	613.6732	-1.2555	112060.4531	-1.6162	683.9476	-0.2114	356.64	-0.039118	329.5667	0.05564	0.011696	0.075881	585.7892	0.020455	639.43	-0.14604	121970.8984	-0.088593
032	2019-06-17t1959	1560819821.98	adult	150.0228	96.0542	-117.999	722.7696	-0.99369	441.7355	0.53748	438.7035	1.5311	0.011594	-0.01849	606.0654	-0.91572	644.1833	-1.1356	152398.75	0.55041	959.0076	1.7037	372.5614	0.29538	313.1225	-0.25847	0.011905	0.27048	631.4906	0.49352	748.4379	0.74571	125180.6172	0.11301
032	2019-06-17t2359	1560834222.27	adult	154.0228	100.0543	-113.9989	680.317	-1.0996	363.1068	-0.90057	360.6466	-0.04051	0.011696	0.075858	537.0695	-1.349	618.5928	-1.2228	124182.5078	-0.94711	752.1389	0.33534	412.53	1.1202	400.0109	1.4303	0.011594	-0.016812	620.8179	0.43643	711.1332	0.50043	142322.8594	1.1313
032	2019-06-18t0359	1560848623.56	adult	158.0232	104.0546	-109.9985	1142.2137	0.14568	445.1321	0.6262	399.6122	0.75918	0.011527	-0.08051	774.1625	0.20741	1039.103	0.40374	154460.8281	0.68715	624.0968	-0.51702	373.7596	0.36398	359.449	0.65387	0.011561	-0.047084	571.4286	0.0048403	608.2054	-0.27625	129320.8125	0.39623
032	2019-06-18t0759	1560863022.81	adult	162.023	108.0544	-105.9987	1322.4779	0.65457	522.7375	2.0781	476.3317	2.337	0.011594	-0.018168	939.6605	1.3039	1223.7352	1.1432	180344.4375	2.0924	787.4974	0.69556	381.9447	0.56514	360.6832	0.70143	0.011527	-0.077797	568.6786	0.032589	728.2775	0.75186	132534.8125	0.62046
032	2019-06-18t1159	1560877423.25	adult	166.0231	112.0545	-101.9986	1138.075	0.17974	469.0168	1.1056	427.5752	1.3633	0.011662	0.044881	728.3559	-0.045985	961.7707	0.15596	160872.75	1.0684	722.6274	0.29883	366.3473	0.28815	323.9884	-0.0049539	0.011662	0.04685	609.1226	0.4928	675.2057	0.3883	125657.1094	0.2552
032	2019-06-18t1559	1560891822.93	adult	170.023	116.0544	-97.9987
032	2019-06-18t1959	1560906223.11	adult	174.0231	120.0545	-93.9986	966.7655	-0.25274	440.4896	0.61836	413.0993	1.1063	0.011594	-0.017651	772.2344	0.28479	902.8222	-0.026817	151968.9062	0.63116	590.7617	-0.52879	345.3456	-0.05255	325.1042	0.068198	0.011561	-0.047604	513.8274	-0.30747	564.978	-0.38245	119489.5938	-0.021445
032	2019-06-18t2359	1560920623.12	adult	178.0231	124.0545	-89.9986	917.2067	-0.37436	434.5926	0.53616	380.7973	0.46371	0.011594	-0.017536	721.8258	-0.016781	838.962	-0.258	149934.4375	0.54869	547.7766	-0.77288	314.8156	-0.62365	293.7051	-0.54285	0.011527	-0.07919	475.557	-0.60633	524.2628	-0.6441	109241.0312	-0.57602
032	2019-06-19t0359	1560935023.65	adult	182.0232	128.0546	-85.9985	788.857	-0.72857	407.5579	0.064651	376.0225	0.39311	0.011594	-0.017387	654.2142	-0.42859	720.875	-0.71482	140607.4688	0.076484	549.8146	-0.67415	348.5251	0.13195	341.1327	0.47972	0.011594	-0.017859	483.5061	-0.43908	537.0138	-0.44921	120241.1484	0.14364
032	2019-06-19t0759	1560949423.38	adult	186.0231	132.0546	-81.9986	926.3757	-0.30312	330.7248	-1.3263	296.3626	-1.2302	0.011561	-0.048352	511.9652	-1.3266	772.3793	-0.47774	114430.7812	-1.2973	563.5711	-0.4783	325.108	-0.27964	310.3512	-0.11318	0.011628	0.012882	473.6475	-0.44147	527.4591	-0.43451	111837.1562	-0.28799
032	2019-06-19t1159	1560963823.53	adult	190.0232	136.0546	-77.9985	775.9097	-0.72912	353.4277	-0.85692	310.2554	-0.9038	0.011527	-0.07919	608.0131	-0.65862	742.5441	-0.57185	122639.4219	-0.80745	640.5637	0.20351	328.427	-0.13551	311.8753	-0.027308	0.011628	0.012585	468.0919	-0.39581	555.3075	-0.097596	112978.8828	-0.14366
032	2019-06-19t1559	1560978224.19	adult	194.0234	140.0548	-73.9983	805.3965	-0.61405	383.1339	-0.25631	370.7892	0.39621	0.011494	-0.10991	562.3204	-0.91637	678.9619	-0.80712	133330.6094	-0.18348	567.7513	-0.24763	338.3224	0.14822	329.8718	0.41837	0.011561	-0.049894	471.2141	-0.26102	500.1786	-0.46066	117059.5625	0.18065
032	2019-06-19t1959	1560992624.14	adult	198.0234	144.0548	-69.9984
032	2019-06-19t2359	1561007023.7	adult	202.0232	148.0547	-65.9985	733.0223	-0.77799	402.0627	0.20925	380.061	0.68672	0.011561	-0.048532	583.0901	-0.68028	670.3609	-0.77048	139113.6875	0.24163	474.4699	-0.75936	310.8054	-0.25257	302.9917	-0.03358	0.011527	-0.080705	400.5935	-0.75374	448.9108	-0.69033	107849.4609	-0.20414
032	2019-06-20t0359	1561021424.97	adult	206.0236	152.055	-61.9981	1089.5159	0.41278	457.0515	1.2855	394.5047	1.0421	0.011494	-0.11032	784.9661	0.71714	944.1592	0.47284	159053.9375	1.3689	456.3181	-0.80073	305.2494	-0.28395	299.8029	-0.039057	0.011662	0.044035	396.0891	-0.69523	437.5988	-0.68486	104700.5547	-0.31018
032	2019-06-20t0759	1561035824.16	adult	210.0234	156.0548	-57.9984	918.2225	-0.09611	447.9863	1.1847	421.1712	1.6576	0.011527	-0.079741	709.4174	0.27368	823.6967	-0.003858	155451.25	1.2428	425.688	-0.94287	295.6287	-0.40099	293.0208	-0.1254	0.011662	0.044084	357.758	-0.98085	409.7493	-0.82586	101400.6484	-0.4267
032	2019-06-20t1159	1561050229.8	adult	214.0249	160.0563	-53.9968
032	2019-06-20t1559	1561064614.8	adult	218.0208	164.0522	-50.001	686.4929	-0.79368	402.686	0.50039	380.5006	0.94344	0.011561	-0.048899	567.651	-0.55356	621.8254	-0.81298	139329.3438	0.53214	408.795	-0.90632	280.394	-0.56103	275.5295	-0.39511	0.011561	-0.049903	359.8058	-0.77918	384.9031	-0.86818	97016.3125	-0.53308
032	2019-06-20t1959	1561079015.35	adult	222.0209	168.0523	-46.0008	957.4062	0.21849	447.0672	1.3941	410.8868	1.6471	0.011594	-0.017871	695.5147	0.38282	852.5439	0.31701	154238.1875	1.4028	366.7695	-1.1694	274.3216	-0.61307	273.6495	-0.37418	0.011628	0.012155	330.6122	-1.0023	345.8745	-1.1422	94366.625	-0.62049
032	2019-06-20t2359	1561093415.39	adult	226.0209	172.0523	-42.0008	989.7576	0.40457	448.4637	1.4932	387.3489	1.2198	0.011527	-0.079959	761.7802	0.90793	908.1586	0.64875	155616.9219	1.5493	348.8372	-1.2403	264.6511	-0.74933	264.2578	-0.53851	0.011561	-0.050534	312.8964	-1.11	331.891	-1.1913	91569.2656	-0.72167
032	2019-06-21t0359	1561107816.44	adult	230.0212	176.0526	-38.0005	534.076	-1.253	371.9749	0.15348	366.0293	0.83853	0.011527	-0.080038	463.2669	-1.0968	496.0508	-1.2769	129075.2812	0.20342	377.596	-0.90972	262.6324	-0.71471	260.0626	-0.57949	0.011662	0.042968	316.0768	-0.98658	349.547	-0.93419	90082.9062	-0.7394
032	2019-06-21t0759	1561122215.62	adult	234.021	180.0524	-34.0007	791.951	-0.21615	410.2612	0.93516	368.712	0.96176	0.011527	-0.080108	666.9054	0.38966	750.5955	0.021497	142360.625	0.9874	399.0682	-0.62966	269.8723	-0.46011	265.2991	-0.37717	0.011594	-0.020069	320.9324	-0.83821	364.5372	-0.69147	93105.9609	-0.44861
032	2019-06-21t1159	1561136614.64	adult	238.0207	184.0521	-30.001	733.8345	-0.39068	355.5741	-0.00077209	323.3748	0.07545	0.011662	0.044577	546.9821	-0.38809	693.1881	-0.20079	121961.9062	-0.028555	327.6448	-1.1847	267.4966	-0.42689	266.4903	-0.27208	0.011662	0.042351	309.0297	-0.88513	323.6309	-1.0161	91751.3125	-0.45265
032	2019-06-21t1559	1561151017.06	adult	242.0214	188.0528	-26.0003	604.3068	-0.87671	364.3154	0.23646	344.4397	0.58712	0.011662	0.044543	515.8088	-0.54546	563.0631	-0.80418	124960.1875	0.20698	388.2126	-0.53336	289.2521	0.2068	288.9296	0.42631	0.011561	-0.051793	334.3968	-0.4714	358.9139	-0.54693	100081.2344	0.24122
032	2019-06-21t1959	1561165417.11	adult	246.0214	192.0528	-22.0003	550.2079	-1.0716	295.2115	-0.96658	281.1533	-0.679	0.011834	0.20461	412.2002	-1.2279	486.1581	-1.1533	99781.4688	-1.0645	361.7912	-0.68631	263.2242	-0.34532	262.0781	-0.23723	0.011628	0.01019	312.6003	-0.6409	329.7432	-0.76248	90549.1406	-0.35207
032	2019-06-21t2359	1561179817.16	adult	250.0214	196.0528	-18.0003	569.8817	-0.94937	333.9894	-0.17249	304.6342	-0.11447	0.011594	-0.018178	507.8326	-0.47345	561.2541	-0.70545	115226.3594	-0.16216	329.7646	-0.90673	257.1158	-0.40689	256.0264	-0.33269	0.011527	-0.083518	299.4647	-0.70919	319.1801	-0.78228	89219.1875	-0.35459
032	2019-06-22t0359	1561194216.9	adult	254.0213	200.0528	-14.0004	537.1259	-1.0654	326.3401	-0.23771	308.9359	0.046489	0.011461	-0.14145	454.72	-0.7974	499.234	-0.98637	113892.7031	-0.15736	430.239	0.22264	296.0111	0.74603	283.6853	0.5984	0.011594	-0.022021	394.0877	0.72822	424.302	0.58256	102123.8281	0.76237
032	2019-06-22t0759	1561208617.28	adult	258.0214	204.0529	-10.0003	668.6728	-0.38265	361.8845	0.49894	351.8672	1.0281	0.011834	0.20473	513.6304	-0.29738	629.6572	-0.2081	122316.9531	0.37076	433.0421	0.38884	311.2393	1.3136	308.9641	1.5303	0.011461	-0.14587	374.2528	0.61579	397.2784	0.41118	108622.5156	1.4337
032	2019-06-22t1159	1561223017.57	adult	262.0215	208.0529	-6.0002
032	2019-06-22t1559	1561237417.62	adult	266.0215	212.053	-2.0002
032	2019-06-22t1959	1561251818.85	dead	270.0219	216.0533	2.0002
033	2019-06-11t1557	1560286917.45	egg	-2.0001	-51.9761	-150.0304
033	2019-06-11t1957	1560301317.92	larva	2.0001	-47.976	-146.0303
033	2019-06-11t2357	1560315719.44	larva	6.0005	-43.9756	-142.0298
033	2019-06-12t0357	1560330119.83	larva	10.0006	-39.9755	-138.0297
033	2019-06-12t0757	1560344520.94	larva	14.0009	-35.9752	-134.0294
033	2019-06-12t1157	1560358919.31	larva	18.0005	-31.9756	-130.0299
033	2019-06-12t1557	1560373319.41	larva	22.0005	-27.9756	-126.0298
033	2019-06-12t1957	1560387720.41	larva	26.0008	-23.9753	-122.0296
033	2019-06-13t0920	1560435891.17	larva	39.3815	-10.5945	-108.6488	671.494	-1.1193	292.8562	-2.2477	260.1533	-2.157	0.011561	-0.054113	547.8034	-1.5253	609.855	-1.2881	101328.2422	-2.2261	603.89	-1.4787	339.5376	-1.3596	310.6186	-0.97434	0.011561	-0.048598	536.3543	-1.5737	589.7509	-1.4884	117480	-1.3443
033	2019-06-13t0956	1560438051.55	larva	39.9816	-9.9944	-108.0487	745.3924	-0.96086	357.5605	-1.465	307.2372	-1.5323	0.011594	-0.023063	626.6975	-1.1664	669.8855	-1.1195	123358.3906	-1.4534	632.089	-1.3976	334.9824	-1.4089	310.7062	-0.97508	0.011561	-0.04874	561.8295	-1.4682	615.195	-1.4028	115903.9062	-1.3937
033	2019-06-13t1356	1560452436.13	larva	43.9773	-5.9987	-104.053	861.3365	-0.70884	481.6194	0.03788	434.644	0.15888	0.01173	0.10287	773.1377	-0.48792	845.6613	-0.61694	164232.2188	-0.01894	1062.0344	-0.12338	472.1609	0.042579	390.5368	-0.063736	0.011594	-0.018578	940.7223	0.16261	979.0772	-0.13897	162895.5	0.051231
033	2019-06-13t1756	1560466831.83	larva	47.9762	-1.9999	-100.0542	1284.8263	0.23476	554.2744	0.94238	504.1313	1.1021	0.011662	0.039188	939.9056	0.30324	1167.9436	0.3306	190116.125	0.91468	1659.4371	1.7356	472.2625	0.079898	299.5245	-1.1265	0.011561	-0.050575	1201.5469	1.3813	1489.7532	1.7273	163402.8438	0.10435
033	2019-06-13t2156	1560481231.15	adult	51.976	1.9999	-96.0544	1153.2848	-0.045285	503.9939	0.31	409.6342	-0.22989	0.011594	-0.023748	986.353	0.54652	1114.108	0.19405	173877.9062	0.32287	1321.0341	0.77355	545.7363	0.96053	457.6006	0.77857	0.01173	0.10585	1071.2173	0.88547	1187.1	0.71682	186096.0938	0.89964
033	2019-06-14t0156	1560495634.49	adult	55.9769	6.0008	-92.0534	607.8949	-1.2824	444.0807	-0.46342	433.1045	0.085766	0.011628	0.0073005	576.8346	-1.3867	601.1896	-1.3335	152763.75	-0.46677	864.9982	-0.62905	477.1515	0.22415	447.8954	0.69712	0.011594	-0.02111	750.9473	-0.55522	816.4746	-0.61824	164617.25	0.23491
033	2019-06-14t0556	1560510034.96	adult	59.977	10.001	-88.0533	966.097	-0.45649	489.2074	0.1198	464.8388	0.5331	0.011594	-0.024184	757.2909	-0.50881	854.8675	-0.56005	168776.5469	0.13325	957.8858	-0.28865	462.6428	0.097671	392.4856	0.029708	0.011561	-0.052889	866.5709	0.059655	920.3709	-0.17572	160074.4062	0.12534
033	2019-06-14t0956	1560524439.97	adult	63.9784	14.0024	-84.0519	1259.3663	0.24085	537.6605	0.76608	478.1759	0.72488	0.011594	-0.024403	908.0355	0.24711	1188.8991	0.49128	185492.875	0.77949	886.8349	-0.49285	469.2906	0.23226	424.6326	0.47342	0.011561	-0.053498	798.7444	-0.22599	853.2773	-0.40023	162374.5312	0.26169
033	2019-06-14t1356	1560538851.5	adult	67.9816	18.0056	-80.0487	735.1266	-0.99861	438.5329	-0.56293	424.6271	-0.077273	0.011561	-0.05571	636.589	-1.0816	696.7743	-1.047	151732.3906	-0.53123	1185.1281	0.61812	482.5861	0.46798	417.4905	0.41348	0.01173	0.10322	970.4938	0.76542	1121.8885	0.78794	164561.8438	0.40609
033	2019-06-14t1756	1560553239.13	adult	71.9782	22.0021	-76.0521	1617.8597	1.146	583.9311	1.4272	505.3794	1.1389	0.011527	-0.08683	1100.021	1.2711	1460.8102	1.4264	202624.0781	1.4869	854.654	-0.53854	452.8322	0.12492	399.0891	0.1946	0.011561	-0.054563	734.9396	-0.4705	804.7317	-0.52563	156679.9375	0.15649
033	2019-06-14t1959	1560560622.02	adult	74.029	24.0529	-74.0013
033	2019-06-14t2359	1560575023.46	adult	78.0294	28.0533	-70.0009	844.7797	-0.72944	439.3713	-0.56167	410.167	-0.32426	0.011594	-0.025077	722.0587	-0.61729	802.2543	-0.69445	151583.0938	-0.54613	1127.4283	0.62575	457.4817	0.29772	386.4807	0.064098	0.011527	-0.086423	878.6281	0.51275	1016.0996	0.56012	158746.1406	0.3524
033	2019-06-15t0359	1560589424.41	adult	82.0296	32.0536	-66.0007	636.0114	-1.2477	389.5225	-1.2504	380.8244	-0.76774	0.011561	-0.056152	532.2101	-1.5888	597.9049	-1.373	134774.7969	-1.2176	1076.7675	0.53938	514.8769	1.3067	460.2289	1.2156	0.011594	-0.025378	905.0699	0.83662	1018.3703	0.70546	177632.5312	1.3229
033	2019-06-15t0759	1560603823.7	adult	86.0294	36.0534	-62.0009	825.3793	-0.7631	455.2723	-0.2526	437.9739	0.20545	0.011527	-0.087085	691.9256	-0.72355	773.7273	-0.76595	157979.5	-0.19905	871.0319	-0.23849	485.1344	0.97699	468.9624	1.4473	0.011594	-0.025654	760.0891	0.016169	816.0635	-0.20693	167371.375	0.99305
033	2019-06-15t1159	1560618223.97	adult	90.0295	40.0535	-58.0008	1351.3107	0.5538	585.5245	1.7268	510.9715	1.4739	0.011594	-0.025173	997.8045	0.94612	1200.0233	0.69354	202005.9688	1.7381	882.811	-0.086074	397.7371	-0.33135	319.3184	-0.78265	0.011594	-0.025495	766.1366	0.19997	830.4034	-0.015315	137219.2812	-0.31565
033	2019-06-15t1559	1560632624.83	adult	94.0298	44.0537	-54.0006	1676.7601	1.3531	660.6375	2.9453	586.5934	2.8292	0.011696	0.069141	1172.8641	1.9465	1504.0496	1.7376	225938.0156	2.8673	1162.8896	1.3701	420.1643	0.16233	332.1962	-0.51026	0.011527	-0.087016	864.2929	1.0728	1005.9436	1.11	145797	0.21912
033	2019-06-15t1959	1560647024.99	adult	98.0298	48.0537	-50.0005	736.9727	-0.96644	434.2612	-0.35453	417.4384	0.12781	0.011905	0.26294	646.3568	-0.89074	696.7826	-0.99942	145911.75	-0.50925	950.1622	0.45984	474.8883	1.2273	436.6125	1.2563	0.011594	-0.024465	816.8865	0.8793	880.3558	0.52278	163836.4531	1.2426
033	2019-06-15t2359	1560661424.74	adult	102.0297	52.0537	-46.0006	940.6162	-0.46496	474.6464	0.34064	423.3171	0.32133	0.011461	-0.14821	763.76	-0.20829	825.2752	-0.55336	165651.5938	0.43879	955.4503	0.60819	506.1984	1.9094	449.9838	1.5784	0.011662	0.038795	864.6994	1.416	915.9543	0.87831	173626.0625	1.8733
033	2019-06-16t0359	1560675825.49	adult	106.0299	56.0539	-42.0004	1213.1152	0.20477	499.2496	0.81465	453.3286	0.94347	0.011561	-0.055575	901.8436	0.61536	1100.478	0.40277	172740.3594	0.84899	993.4356	0.94017	469.5961	1.397	383.279	0.56404	0.011561	-0.054556	836.2105	1.3523	921.6686	1.0601	162480.25	1.4361
033	2019-06-16t0759	1560690225.44	adult	110.0299	60.0539	-38.0004	1004.3898	-0.30582	424.3409	-0.28755	365.7683	-0.50419	0.011594	-0.023752	802.67	0.08699	906.5055	-0.25566	146397.5938	-0.27196	598.3881	-1.1693	383.0627	-0.040794	369.8403	0.4152	0.011976	0.33103	527.6452	-1.0799	570.7712	-1.1358	127942.9219	-0.24683
033	2019-06-16t1159	1560704624.7	adult	114.0297	64.0537	-34.0006	809.2113	-0.7851	464.4489	0.44638	442.114	0.97177	0.01173	0.10334	683.4723	-0.58029	757.9831	-0.76459	158377.0938	0.37054	579.8917	-1.2284	355.5434	-0.45045	336.9376	-0.078079	0.011594	-0.023145	499.7207	-1.2356	552.4478	-1.1985	122662.4609	-0.43637
033	2019-06-16t1559	1560719024.65	adult	118.0297	68.0537	-30.0006	1080.5447	-0.1121	455.2683	0.38437	412.0358	0.52778	0.011594	-0.021883	809.3587	0.20155	922.003	-0.18071	157067.5625	0.39612	539.017	-1.4249	334.9873	-0.75172	318.8992	-0.33278	0.011561	-0.054156	466.4835	-1.4493	509.2128	-1.4413	115905.6094	-0.71999
033	2019-06-16t1959	1560733424.77	adult	122.0297	72.0537	-26.0006	708.7747	-1.0282	428.2176	0.0068375	414.3519	0.67239	0.011696	0.073267	612.9468	-0.95641	666.478	-1.072	146450.4062	-0.043435	455.8352	-1.8902	277.4194	-1.7675	256.1277	-1.3974	0.011561	-0.053831	417.2723	-1.8165	445.4341	-1.8422	95987.1172	-1.7405
033	2019-06-16t2359	1560747826.08	adult	126.0301	76.0541	-22.0002	1132.9623	0.025419	376.2474	-0.82781	315.7563	-1.1429	0.011662	0.042147	741.4579	-0.14671	1017.6065	0.18055	129052.8594	-0.84895	480.5796	-1.6947	274.4597	-1.7739	256.2469	-1.3676	0.011594	-0.022196	422.7184	-1.7037	462.3893	-1.6681	94688.6016	-1.7627
033	2019-06-17t0359	1560762226.2	adult	130.0301	80.0541	-18.0002	1160.7032	0.098621	425.1504	0.080008	339.4503	-0.6267	0.011799	0.17008	899.8388	0.86378	1063.9005	0.35883	144125.9688	-0.037423	428.5869	-1.9873	267.9705	-1.8564	262.2888	-1.2356	0.011561	-0.052569	355.4476	-2.2577	415.8602	-1.9648	92717.8047	-1.8309
033	2019-06-17t0759	1560776625.91	adult	134.0301	84.054	-14.0003	646.5227	-1.1797	321.2033	-1.7329	284.7047	-1.6648	0.011834	0.20274	525.0588	-1.4637	599.1296	-1.3036	108566.7188	-1.831	418.3202	-2.0271	276.9673	-1.6504	272.172	-1.0377	0.011628	0.010549	357.233	-2.1971	390.2355	-2.1203	95276.75	-1.6553
033	2019-06-17t1159	1560791033	adult	138.032	88.056	-9.9983	541.1776	-1.4496	265.4357	-2.7251	235.5569	-2.619	0.011594	-0.019641	453.8268	-1.9124	529.7502	-1.5596	91575.3281	-2.7071	372.8994	-2.3064	253.6337	-2.0821	250.1177	-1.4429	0.011594	-0.019962	322.5947	-2.4828	344.0624	-2.4443	87503.625	-2.0724
033	2019-06-17t1559	1560805426.73	adult	142.0303	92.0542	-6	429.235	-1.7442	239.0952	-3.2026	228.1405	-2.7541	0.011594	-0.019127	318.0966	-2.7812	397.5529	-2.0543	82487.8594	-3.1873	458.9766	-1.7334	277.7603	-1.6019	269.7209	-1.0776	0.011628	0.012046	362.164	-2.0964	412.1058	-1.9157	95549.5312	-1.6074
033	2019-06-17t1959	1560819826.68	adult	146.0303	96.0542	-2	378.0368	-1.8898	233.9723	-3.2973	228.4237	-2.7393	0.011696	0.075682	317.8837	-2.7858	339.9437	-2.2808	80018.5312	-3.3223	465.5187	-1.6801	273.7372	-1.6774	262.317	-1.2255	0.011594	-0.01849	377.1807	-1.94	420.1853	-1.8412	94439.3438	-1.6671
033	2019-06-17t2359	1560834227.01	dead	150.0304	100.0543	2	390.6037	-1.8668	236.8909	-3.2399	227.3461	-2.7527	0.011594	-0.01849	317.4726	-2.7854	347.462	-2.2591	81727.3438	-3.2294	478.56	-1.5793	279.9603	-1.5516	268.5465	-1.1162	0.011561	-0.048792	380.0329	-1.8965	419.7565	-1.8307	96866.2734	-1.5249
034	2019-06-11t1158	1560272575.81	egg	-1.9925	-55.9612	-290.0148
034	2019-06-11t1557	1560286921.9	larva	1.9925	-51.9761	-286.0298
034	2019-06-11t1957	1560301322.35	larva	5.9926	-47.976	-282.0296
034	2019-06-11t2357	1560315724.03	larva	9.9931	-43.9756	-278.0292
034	2019-06-12t0357	1560330124.34	larva	13.9932	-39.9755	-274.0291
034	2019-06-12t0757	1560344525.41	larva	17.9935	-35.9752	-270.0288
034	2019-06-12t1157	1560358923.79	larva	21.993	-31.9756	-266.0292
034	2019-06-12t1557	1560373323.9	larva	25.9931	-27.9756	-262.0292
034	2019-06-12t1957	1560387724.97	larva	29.9934	-23.9753	-258.0289
034	2019-06-13t0920	1560435895.71	larva	43.3741	-10.5945	-244.6482
034	2019-06-13t0956	1560438056.14	larva	43.9742	-9.9944	-244.048	1704.4111	1.1357	444.216	-0.42509	342.1685	-1.1044	0.011594	-0.023301	1057.2255	0.82122	1469.6612	1.1733	153254.5156	-0.41287	694.2184	-1.2117	328.6239	-1.4915	303.447	-1.0694	0.011696	0.075794	600.2306	-1.3031	653.5861	-1.2673	112389.3594	-1.5165
034	2019-06-13t1356	1560452440.68	larva	47.97	-5.9987	-240.0523	1295.9012	0.25935	451.387	-0.34957	349.7895	-1.0376	0.011494	-0.11625	1009.1246	0.6262	1150.1065	0.27851	157082.6875	-0.2877	820.5186	-0.81832	412.1161	-0.58444	352.4272	-0.5009	0.011799	0.17092	751.0928	-0.62416	811.4805	-0.69516	139707.375	-0.65573
034	2019-06-13t1756	1560466836.35	larva	51.9687	-1.9999	-236.0535	1397.5961	0.50596	428.3542	-0.65365	307.176	-1.6715	0.011594	-0.023747	1003.8087	0.62897	1282.4742	0.69371	147782.1875	-0.6407	979.7028	-0.29721	463.708	0.023009	421.9085	0.34603	0.011494	-0.11307	865.7163	-0.062352	942.4268	-0.1849	161370.3906	0.07897
034	2019-06-13t2156	1560481235.68	adult	55.9686	1.9999	-232.0537	1170.3495	0.0057985	519.6147	0.51307	461.3649	0.48946	0.011696	0.070382	964.3487	0.46868	1051.8091	0.026754	177708.25	0.46775	1274.7922	0.69748	431.8533	-0.31241	290.7198	-1.2558	0.011561	-0.052198	1038.2944	0.82006	1192.2036	0.81267	149421.2344	-0.28776
034	2019-06-14t0156	1560495639.05	adult	59.9695	6.0008	-228.0528	1103.5372	-0.13703	441.0421	-0.51215	346.7428	-1.1797	0.011594	-0.024183	921.1028	0.28602	1071.3657	0.10469	152159.5312	-0.49847	1395.532	1.1762	549.0366	1.1599	433.7807	0.55615	0.01173	0.10438	1161.9651	1.5305	1337.6047	1.4699	187221.4688	1.0945
034	2019-06-14t0556	1560510039.53	adult	63.9696	10.001	-224.0527	1976.438	1.9325	606.7004	1.6856	498.7529	1.028	0.011561	-0.055488	1273.5868	2.0453	1661.6858	1.9682	209918.3281	1.722	1165.1261	0.47237	530.0989	1.0104	437.5781	0.64286	0.011628	0.0088595	1017.5932	0.91101	1117.6392	0.6821	182354.0312	1.0039
034	2019-06-14t0956	1560524444.55	adult	67.971	14.0024	-220.0513	955.3948	-0.47106	511.2561	0.42075	456.3405	0.39746	0.011662	0.038088	834.7778	-0.092918	921.1971	-0.33336	175360.8438	0.39452	988.7104	-0.089934	432.9181	-0.19571	369.5961	-0.23144	0.011527	-0.084949	826.6815	-0.017253	899.0906	-0.16192	150222.5781	-0.15015
034	2019-06-14t1356	1560538856.2	adult	71.9743	18.0056	-216.048	2179.0789	2.5109	621.4429	1.9426	506.8754	1.1617	0.011594	-0.02484	1504.3048	3.3172	1842.7971	2.6631	214397.7812	1.9553	1415.0903	1.5663	550.7106	1.4941	405.0348	0.27697	0.01173	0.10269	1154.2507	1.9279	1332.5594	1.8239	187792.3281	1.4197
034	2019-06-14t1756	1560553243.73	adult	75.9708	22.0021	-212.0515	1613.3909	1.167	557.8085	1.0898	463.6272	0.50441	0.011527	-0.087007	1105.6127	1.3429	1406.6118	1.2939	193559.5625	1.1484	1237.535	1.0059	511.8118	1.0551	407.7698	0.35121	0.011594	-0.02406	994.9051	1.1542	1147.5424	1.119	176575.0625	1.0702
034	2019-06-14t1959	1560560626.71	adult	78.0216	24.053	-210.0007	960.762	-0.44075	529.9872	0.71271	496.2462	1.0163	0.011527	-0.087066	844.9754	0.018449	937.0979	-0.24568	183905.5625	0.76989	1248.9297	1.1147	508.8722	1.0723	455.8767	1.0712	0.011594	-0.024431	1006.5988	1.3085	1177.928	1.3344	175560.9062	1.0877
034	2019-06-14t2359	1560575028.04	adult	82.022	28.0533	-206.0003	1199.0854	0.16871	529.4642	0.74539	501.1285	1.1302	0.011494	-0.11778	846.2661	0.057658	1043.7702	0.13372	184253.5312	0.82491	962.4583	0.055003	481.5014	0.78007	448.3546	1.0378	0.01173	0.10078	773.626	-0.029212	832.9619	-0.229	164191.9844	0.70791
034	2019-06-15t0359	1560589429.04	adult	86.0223	32.0536	-202	1394.9941	0.66556	589.1534	1.6844	556.4084	2.1005	0.011594	-0.025096	1042.5978	1.1366	1270.518	0.91982	203257.9062	1.6964	805.5079	-0.52943	433.2497	0.13531	388.6071	0.21762	0.011594	-0.025653	689.637	-0.469	765.0877	-0.47597	149471.1562	0.15109
034	2019-06-15t0759	1560603828.26	adult	90.0221	36.0534	-198.0002	1489.9799	0.89921	623.9728	2.2909	540.0592	1.9461	0.011834	0.19756	1081.8527	1.397	1335.759	1.1545	210902.8281	2.1156	682.8254	-1.0135	399.7842	-0.29758	377.4635	0.1256	0.011628	0.0057688	603.212	-0.96704	662.0714	-0.94227	137525.7812	-0.30111
034	2019-06-15t1159	1560618228.6	adult	94.0222	40.0535	-194.0001	1627.9462	1.2325	609.2048	2.1793	509.5803	1.5586	0.011527	-0.08719	1139.8025	1.7668	1375.7647	1.3015	211394.0469	2.2411	1294.2299	2.0047	399.4183	-0.18929	293.5679	-1.1254	0.011628	0.0062371	924.9357	1.5224	1172.1378	2.0624	137399.9062	-0.1934
034	2019-06-15t1559	1560632629.41	adult	98.0224	44.0537	-189.9999	872.0631	-0.63434	515.4462	0.87318	492.4665	1.3863	0.011527	-0.087134	804.0752	-0.020823	847.2706	-0.48663	178859.8281	0.93053	1216.1039	1.7984	563.8461	2.7596	504.0977	2.3491	0.011561	-0.055552	988.5936	2.196	1162.4252	2.2041	195090.7656	2.8033
034	2019-06-15t1959	1560647029.64	adult	102.0224	48.0538	-185.9998	1510.2147	0.93192	518.3538	1.0132	457.8714	0.91179	0.01173	0.10122	940.5687	0.78349	1236.7965	0.85532	176758.6562	0.93243	857.9355	0.096949	467.7239	1.236	433.5772	1.3082	0.011976	0.33031	775.1985	0.70729	842.5594	0.42343	156219.7969	0.99004
034	2019-06-15t2359	1560661429.59	adult	106.0224	52.0538	-181.9999	1891.2723	1.8687	604.5318	2.467	474.5181	1.3129	0.011461	-0.14776	1255.0241	2.6322	1638.0872	2.2545	210981.5938	2.5822	749.6901	-0.39043	417.3798	0.46912	415.3763	1.1	0.011628	0.0077959	653.0604	-0.14222	720.0116	-0.23756	143578.6406	0.46228
034	2019-06-16t0359	1560675830.11	adult	110.0226	56.0539	-177.9997	1784.1887	1.6121	617.8248	2.8154	500.9208	1.9057	0.011561	-0.054839	1327.8182	3.1396	1595.5093	2.1344	213767.375	2.8472	950.28	0.82952	420.3574	0.63166	394.4761	0.83237	0.011594	-0.023217	716.9884	0.50971	864.3004	0.82302	145023.3125	0.64632
034	2019-06-16t0759	1560690230.07	adult	114.0226	60.0539	-173.9997	1300.5728	0.42699	520.9583	1.3731	437.0239	0.87872	0.011527	-0.084833	1017.2858	1.3931	1099.298	0.42763	180772.5156	1.4305	784.6702	-0.023037	324.1049	-1.0265	250.6236	-1.5624	0.011628	0.008123	664.1405	0.18048	730.2314	0.026839	111492.0938	-1.03
034	2019-06-16t1159	1560704629.3	adult	118.0223	64.0537	-169.9999	911.1379	-0.53106	467.8456	0.59502	434.9205	0.95418	0.011594	-0.021885	712.6164	-0.37909	780.5935	-0.67779	161406.75	0.60582	753.8506	-0.12482	392.9325	0.32562	355.0237	0.29849	0.011662	0.039648	638.0051	0.058633	680.0939	-0.23358	134775.8438	0.29808
034	2019-06-16t1559	1560719029.27	adult	122.0223	68.0537	-165.9999	1609.7507	1.2013	556.7264	2.2028	467.9813	1.692	0.011594	-0.021095	1144.2148	2.2729	1493.0532	1.8472	192070.625	2.2056	1112.8119	2.1668	434.1798	1.1869	400.8921	1.1755	0.011561	-0.053833	806.523	1.6579	1012.3727	2.2389	150226.2188	1.2268
034	2019-06-16t1959	1560733429.43	adult	126.0224	72.0537	-161.9999	1343.2213	0.54593	472.3506	0.84277	437.0483	1.2031	0.011628	0.010693	829.9258	0.39735	1249.5766	1.0038	162488.5938	0.82817	774.9244	0.14973	402.4478	0.66455	367.6163	0.64362	0.011561	-0.053286	657.2047	0.41079	727.4868	0.2655	139246.9531	0.70206
034	2019-06-16t2359	1560747830.74	adult	130.0227	76.0541	-157.9995	1130.4766	0.023581	473.0627	0.92567	406.9549	0.69685	0.011765	0.13788	896.7837	0.84471	1096.9793	0.47704	160841.2969	0.81439	627.4548	-0.72496	335.6762	-0.55546	314.877	-0.27228	0.011561	-0.052571	529.9489	-0.67187	591.8975	-0.66655	116143.9688	-0.52394
034	2019-06-17t0359	1560762230.84	adult	134.0228	80.0541	-153.9995	1037.1635	-0.20424	452.433	0.61384	432.8336	1.2699	0.011628	0.011225	747.9819	-0.060599	886.586	-0.26626	155636.9375	0.60154	912.7369	1.1508	381.9803	0.38072	339.4028	0.20839	0.011594	-0.020723	641.2576	0.40121	816.635	1.0564	131783.1875	0.39461
034	2019-06-17t0759	1560776630.57	adult	138.0227	84.054	-149.9996	1233.5337	0.29614	418.4666	0.041699	375.9536	0.1856	0.011594	-0.019642	731.7943	-0.14576	962.8619	0.021426	144370.9688	0.054503	731.6833	0.030594	365.8363	0.10023	341.483	0.26627	0.011594	-0.019964	597.0177	0.044994	696.2427	0.20764	126213.5156	0.11316
034	2019-06-17t1159	1560791038.07	adult	142.0248	88.0561	-145.9975	1598.7578	1.2434	384.5284	-0.54924	300.0118	-1.3086	0.011594	-0.019128	877.3894	0.80236	1295.4429	1.2656	132662.2812	-0.53606	739.183	0.11988	293.6404	-1.2908	258.2618	-1.2938	0.011527	-0.081234	543.6598	-0.40933	618.2687	-0.34362	101893.2109	-1.2467
034	2019-06-17t1559	1560805431.48	adult	146.023	92.0543	-141.9993
034	2019-06-17t1959	1560819831.37	adult	150.0229	96.0543	-137.9994	1907.8607	2.1214	503.9535	1.6848	408.8474	0.92595	0.011594	-0.01849	1147.9091	2.5947	1735.7901	2.9975	173863.9688	1.6985	693.4482	-0.11096	376.8388	0.3807	356.0125	0.56681	0.011461	-0.14101	575.4203	-0.039408	637.3304	-0.12522	131516.75	0.47955
034	2019-06-17t2359	1560834231.7	adult	154.023	100.0544	-133.9993	1563.3385	1.2455	467.0116	1.0182	417.6427	1.1161	0.011594	-0.018514	782.5603	0.24455	1214.6437	1.0516	161119.0156	1.0318	608.7095	-0.65977	357.3719	0.010539	341.7675	0.29801	0.011662	0.045924	526.129	-0.47332	581.6697	-0.5277	122578.5469	-0.020278
034	2019-06-18t0359	1560848632.93	adult	158.0234	104.0547	-129.9989	1478.308	1.0452	381.8098	-0.54348	307.2435	-1.1173	0.011527	-0.08051	762.3831	0.13094	1091.4864	0.60473	132488.0156	-0.49045	718.1967	0.14538	347.691	-0.16416	293.8727	-0.63428	0.011905	0.27222	572.6855	0.017036	653.7962	0.090288	116824.1875	-0.33757
034	2019-06-18t0759	1560863032.18	adult	162.0231	108.0545	-125.9991	1505.6785	1.1496	446.6588	0.67156	371.5784	0.20251	0.011628	0.013107	988.0776	1.6183	1274.2741	1.3385	153650.625	0.6606	736.5129	0.33208	401.9561	0.97241	382.7501	1.1393	0.011594	-0.015781	614.7439	0.48257	675.5294	0.32346	138674.8438	0.9827
034	2019-06-18t1159	1560877432.67	adult	166.0233	112.0546	-121.999
034	2019-06-18t1559	1560891832.37	adult	170.0232	116.0545	-117.9991	1509.6428	1.2331	486.0491	1.4416	401.8673	0.85366	0.01173	0.10847	919.754	1.2197	1249.4771	1.314	165742.75	1.3505	802.8882	0.95392	431.2519	1.6567	400.0613	1.5544	0.011765	0.1422	683.8217	1.2964	746.1854	1.0453	146625.6562	1.5403
034	2019-06-18t1959	1560906232.74	adult	174.0233	120.0546	-113.999	1513.4296	1.2864	509.2633	1.8987	432.3103	1.5027	0.011628	0.013625	889.649	1.0495	1210.7239	1.2002	175186.5781	1.8854	757.428	0.70269	375.6873	0.56914	349.8146	0.57214	0.011594	-0.016508	590.9824	0.45588	707.8892	0.8095	129612.1094	0.58038
034	2019-06-18t2359	1560920632.56	adult	178.0233	124.0546	-109.999
034	2019-06-19t0359	1560935033.12	adult	182.0234	128.0548	-105.9989	1024.2867	-0.041601	484.2935	1.4953	442.4479	1.773	0.01173	0.10882	780.9767	0.40068	942.8741	0.1929	165144.0781	1.4034	698.5188	0.44415	401.4107	1.2196	390.756	1.5116	0.011594	-0.017859	584.0031	0.55938	672.6985	0.69608	138486.7031	1.2333
034	2019-06-19t0759	1560949432.91	adult	186.0233	132.0547	-101.9989	1952.2439	2.7423	498.9837	1.8042	425.1451	1.4477	0.011594	-0.017256	973.829	1.7004	1533.2188	2.6701	172149.375	1.8162	726.3715	0.75237	338.7079	0.00040097	286.1053	-0.62274	0.01194	0.30276	576.3479	0.57866	654.1247	0.63757	113467.1484	-0.19048
034	2019-06-19t1159	1560963832.97	adult	190.0234	136.0547	-97.9989	1202.9666	0.55916	465.1589	1.2154	426.1796	1.507	0.011662	0.045556	855.5393	0.96621	1069.4295	0.79471	159549.5	1.1765	742.8182	0.97895	382.7523	0.98363	342.5616	0.62471	0.011905	0.26948	636.2478	1.272	697.0911	1.1036	128604.7812	0.79169
034	2019-06-19t1559	1560978233.69	adult	194.0236	140.0549	-93.9987	1814.0573	2.4762	446.1395	0.90846	344.2823	-0.15499	0.01173	0.10905	832.9379	0.86284	1189.3673	1.3478	152133.5625	0.82349	732.543	1.0049	390.9364	1.2325	359.6671	1.0585	0.011594	-0.018801	604.6888	1.0608	687.4385	1.1267	134873.0625	1.2475
034	2019-06-19t1959	1560992633.67	adult	198.0236	144.0549	-89.9987	1221.0662	0.70946	460.4543	1.2226	431.9772	1.7132	0.01173	0.10896	739.955	0.29946	1093.1512	0.99362	157014.9219	1.1343	745.6675	1.2109	384.5764	1.1846	348.0489	0.88013	0.011527	-0.08088	603.7994	1.157	680.8131	1.1782	133448.0312	1.2454
034	2019-06-19t2359	1561007033.22	adult	202.0234	148.0548	-85.9988	1424.3522	1.4231	461.987	1.3142	395.0773	0.99955	0.011594	-0.017437	894.1327	1.3816	1190.6101	1.4838	159385.5156	1.3243	760.2825	1.4367	396.8139	1.5329	364.8217	1.3278	0.011594	-0.018698	642.1841	1.6574	684.4628	1.3272	136900.7812	1.548
034	2019-06-20t0359	1561021434.49	adult	206.0238	152.0551	-81.9985	719.4777	-0.79027	417.4217	0.5546	405.0319	1.2618	0.011561	-0.048663	618.8451	-0.38954	692.9077	-0.63178	144427.9062	0.58754	767.4443	1.6105	366.2838	0.98991	302.6179	0.023757	0.011594	-0.018696	623.8082	1.5921	711.2174	1.6778	126367.8984	1.0038
034	2019-06-20t0759	1561035833.65	adult	210.0236	156.0549	-77.9987
034	2019-06-20t1159	1561050239.74	adult	214.0252	160.0566	-73.997	1141.3162	0.72269	389.6097	0.1839	337.3457	-0.027282	0.011561	-0.048857	716.9169	0.39357	1013.5131	0.92069	134804.9531	0.21548	688.4208	1.2434	396.8782	1.8518	379.0202	1.9334	0.011561	-0.049685	619.8687	1.8247	645.9617	1.3734	137319.8594	1.8926
034	2019-06-20t1559	1561064624.35	adult	218.021	164.0523	-70.0013	870.7654	-0.14818	467.9379	1.7059	440.3463	2.1973	0.011594	-0.017804	760.5654	0.75842	852.6432	0.25299	161438.5625	1.7147	645.9035	1.0266	379.15	1.5922	360.2214	1.6058	0.011594	-0.01881	550.9554	1.2463	589.1988	0.99555	130806.7344	1.6078
034	2019-06-20t1959	1561079024.9	adult	222.0211	168.0525	-66.0012	1401.3092	1.8142	457.5879	1.5885	404.8226	1.5199	0.011561	-0.048966	839.7421	1.371	1166.3124	1.7894	158325.4062	1.6214	685.482	1.4826	414.7428	2.5073	398.821	2.651	0.011494	-0.11186	596.9616	1.8863	648.1475	1.6792	144330.5	2.6056
034	2019-06-20t2359	1561093425.11	adult	226.0212	172.0525	-62.0011	1332.7246	1.6713	509.6446	2.6236	420.1469	1.9081	0.01173	0.10825	1002.3474	2.5688	1260.5121	2.3294	173788.8125	2.5209	817.8061	2.7458	403.8636	2.4058	385.8497	2.4709	0.011696	0.074926	600.5522	2.0865	719.5928	2.5151	138121.3438	2.3438
034	2019-06-21t0359	1561107826.03	adult	230.0214	176.0528	-58.0008	1305.3276	1.6784	457.6154	1.736	418.4357	1.9393	0.011696	0.076346	806.6086	1.2927	1081.8555	1.5651	156504.4531	1.6698	544.6733	0.54244	314.4523	0.48438	289.1509	0.15874	0.01173	0.10643	489.6172	0.99261	517.5132	0.71288	107228.2344	0.41321
034	2019-06-21t0759	1561122225.15	adult	234.0212	180.0525	-54.0011	1223.4863	1.4748	412.9214	0.98433	362.9014	0.8396	0.011561	-0.049193	803.5285	1.3485	1065.6141	1.5772	142870.8125	1.0147	626.468	1.3943	373.9057	2.0009	355.0578	1.9623	0.011594	-0.020069	546.0898	1.8026	591.0614	1.5913	128997.4531	2.0179
034	2019-06-21t1159	1561136624.22	adult	238.0209	184.0523	-50.0013
034	2019-06-21t1559	1561151026.77	adult	242.0216	188.053	-46.0006
034	2019-06-21t1959	1561165426.72	adult	246.0216	192.053	-42.0007
034	2019-06-21t2359	1561179826.99	adult	250.0217	196.053	-38.0006	1464.1238	3.0959	471.7724	2.3803	372.0991	1.3116	0.011494	-0.11092	997.9471	3.0922	1299.9976	3.2382	164176.7812	2.4585	464.9772	0.44174	324.9355	1.3745	323.9025	1.6736	0.011628	0.0097515	395.0348	0.57761	432.0389	0.51798	111777.8125	1.3667
034	2019-06-22t0359	1561194226.57	adult	254.0216	200.0529	-34.0007
034	2019-06-22t0759	1561208626.96	adult	258.0217	204.053	-30.0006
034	2019-06-22t1159	1561223027.26	adult	262.0218	208.0531	-26.0005
034	2019-06-22t1559	1561237427.35	adult	266.0218	212.0531	-22.0005
034	2019-06-22t1959	1561251828.62	adult	270.0222	216.0535	-18.0001
034	2019-06-22t2359	1561266227.76	adult	274.0219	220.0533	-14.0004
034	2019-06-23t0359	1561280628.69	adult	278.0222	224.0535	-10.0001
034	2019-06-23t0759	1561295028.63	adult	282.0222	228.0535	-6.0001
034	2019-06-23t1159	1561309428.76	adult	286.0222	232.0535	-2.0001
034	2019-06-23t1559	1561323829.38	dead	290.0224	236.0537	2.0001
035	2019-06-11t1158	1560272580.13	egg	-1.9925	-63.9621	-246.0143
035	2019-06-11t1557	1560286926.37	larva	1.9925	-59.9771	-242.0292
035	2019-06-11t1957	1560301326.8	larva	5.9927	-55.9769	-238.0291
035	2019-06-11t2357	1560315728.5	larva	9.9931	-51.9765	-234.0286
035	2019-06-12t0357	1560330128.81	larva	13.9932	-47.9764	-230.0285
035	2019-06-12t0757	1560344529.85	larva	17.9935	-43.9761	-226.0282
035	2019-06-12t1157	1560358928.24	larva	21.9931	-39.9765	-222.0287
035	2019-06-12t1557	1560373328.32	larva	25.9931	-35.9765	-218.0287
035	2019-06-12t1957	1560387729.44	larva	29.9934	-31.9762	-214.0284
035	2019-06-13t0920	1560435900.17	larva	43.3741	-18.5954	-200.6476
035	2019-06-13t0956	1560438060.62	larva	43.9743	-17.9953	-200.0475	1506.21	0.70203	531.6606	0.6573	439.9125	0.23087	0.011494	-0.11603	1072.1873	0.89016	1340.8971	0.80385	185017.9062	0.72696	746.2676	-1.0577	352.9805	-1.2312	287.7206	-1.251	0.011696	0.075794	676.8826	-0.97318	730.7734	-0.99976	120719.3203	-1.2579
035	2019-06-13t1356	1560452445.2	larva	47.97	-13.9996	-196.0518	2026.9584	1.884	475.7265	-0.043944	324.7356	-1.3849	0.011869	0.2318	1147.6759	1.2727	1679.4282	1.8231	160319.8438	-0.16987	1343.371	0.77329	481.9926	0.1873	322.7706	-0.85158	0.011628	0.011792	1111.5921	0.98066	1237.8529	0.82753	165805.4688	0.18136
035	2019-06-13t1756	1560466840.8	larva	51.9688	-10.0008	-192.053	1480.4606	0.69293	621.6788	1.8093	566.2704	1.9741	0.011527	-0.08574	1175.5888	1.4408	1350.3077	0.89503	215722.5312	1.8679	1635.2418	1.759	593.7023	1.5085	392.6606	-0.0083552	0.011561	-0.051424	1295.6772	1.9204	1482.7515	1.8061	205421	1.5408
035	2019-06-13t2156	1560481240.14	larva	55.9686	-6.001	-188.0532	1456.0536	0.66014	564.3787	1.0918	472.6555	0.65074	0.011594	-0.023965	1141.3258	1.3161	1313.5406	0.8168	194710.6406	1.1047	1473.635	1.3412	481.996	0.28142	367.4765	-0.30211	0.011461	-0.1444	1074.8678	0.99511	1265.3459	1.0912	168216.5938	0.35858
035	2019-06-14t0156	1560495643.52	larva	59.9695	-2.0001	-184.0522	1296.9456	0.31252	480.4702	0.0051609	446.1638	0.26225	0.011765	0.13399	783.5598	-0.38137	1007.7279	-0.090711	163359.875	-0.072676	758.894	-0.95481	382.4359	-0.88868	344.9763	-0.57605	0.011561	-0.052888	657.6191	-0.981	714.8468	-0.98646	132322.8125	-0.86558
035	2019-06-14t0556	1560510044.05	adult	63.9697	2.0001	-180.0521	1395.3625	0.56165	426.1128	-0.71972	359.4574	-1.0241	0.011662	0.038311	827.6103	-0.14856	1031.8752	0.00066521	146156.6875	-0.73842	1235.4626	0.71635	463.4042	0.15681	313.3209	-0.98423	0.011527	-0.084406	1042.5966	1.0409	1129.8391	0.73205	160801.25	0.20311
035	2019-06-14t0956	1560524449.06	adult	67.9711	6.0015	-176.0507	2039.2137	2.1247	621.6198	1.9135	531.2084	1.5181	0.011594	-0.024625	1435.303	2.903	1823.0168	2.5342	214458.8438	1.9263	898.081	-0.41654	484.7084	0.49615	469.6654	1.1158	0.011561	-0.054041	791.3557	-0.20944	848.9342	-0.3757	167709.1094	0.52797
035	2019-06-14t1356	1560538860.77	adult	71.9743	10.0047	-172.0474
035	2019-06-14t1756	1560553248.24	adult	75.9708	14.0012	-168.0509	1002.6736	-0.34161	463.6261	-0.22457	420.5079	-0.16201	0.011561	-0.056102	769.0304	-0.38542	915.5624	-0.32536	160414.6406	-0.19085	776.6491	-0.80456	411.5322	-0.41829	354.3213	-0.41226	0.011494	-0.11678	684.8122	-0.71885	730.1321	-0.82851	143213.2031	-0.35227
035	2019-06-14t1959	1560560631.22	adult	78.0217	16.0521	-166.0001	1553.9564	1.0358	453.7531	-0.35942	419.7955	-0.17431	0.011594	-0.025077	853.1869	0.060922	1199.935	0.62909	156544.8125	-0.34413	1040.7188	0.27647	405.747	-0.48236	307.1954	-1.0867	0.011494	-0.11715	800.8793	0.028864	983.1609	0.40225	141199.9688	-0.41525
035	2019-06-14t2359	1560575032.56	adult	82.022	20.0524	-161.9997	1015.1373	-0.29401	394.82	-1.1749	353.7901	-1.1943	0.011561	-0.056152	735.3071	-0.52406	933.3631	-0.23939	136607.7188	-1.142	803.8532	-0.61671	436.9606	0.077728	400.1537	0.31676	0.011561	-0.05646	676.2702	-0.67024	716.3796	-0.81639	151188.375	0.11315
035	2019-06-15t0359	1560589433.56	adult	86.0223	24.0527	-157.9994	2063.1223	2.3413	569.7135	1.4031	498.0001	1.1659	0.011628	0.0061686	1065.714	1.2592	1577.2278	1.9606	195981.4375	1.3918	765.2619	-0.70801	388.43	-0.59152	348.7369	-0.39239	0.011594	-0.025653	591.2067	-1.1465	635.4672	-1.1596	134008.3594	-0.576
035	2019-06-15t0759	1560603832.82	adult	90.0221	28.0525	-153.9996	858.8882	-0.67274	408.6592	-0.86895	382.8409	-0.60737	0.011765	0.13299	668.3641	-0.8215	770.8764	-0.76402	138944.1406	-0.93876	805.9755	-0.44251	457.4393	0.65974	433.4829	1.0008	0.01173	0.10066	721.2648	-0.12165	765.3193	-0.37386	155986.8125	0.5875
035	2019-06-15t1159	1560618233.13	adult	94.0222	32.0526	-149.9996	1246.4729	0.28945	476.3898	0.20185	441.9426	0.44298	0.011594	-0.025202	786.4774	-0.15328	1083.0627	0.30657	164354.4844	0.21634	872.3718	-0.034468	421.2848	0.18107	413.558	0.78492	0.011494	-0.11774	692.4163	-0.203	819.7857	0.042426	146607.1094	0.25866
035	2019-06-15t1559	1560632634	adult	98.0224	36.0528	-145.9993	1634.4845	1.24	607.1331	2.2599	540.2127	2.1873	0.011527	-0.087134	1100.4133	1.6138	1473.9456	1.6488	210675.1719	2.3209	1044.3774	0.93389	497.911	1.6236	461.6396	1.6614	0.011662	0.038247	825.3148	0.94363	987.1286	1.159	170783.4688	1.5893
035	2019-06-15t1959	1560647034.2	adult	102.0225	40.0529	-141.9993	761.5615	-0.90408	427.3168	-0.38797	390.4452	-0.24069	0.011594	-0.024943	680.3634	-0.67619	735.6025	-0.86034	147424.2812	-0.3717	685.187	-0.80827	454.1946	0.99923	448.2178	1.5491	0.011594	-0.023922	621.2728	-0.51095	647.0534	-0.78746	156697.1562	1.0143
035	2019-06-15t2359	1560661434.09	adult	106.0225	44.0529	-137.9993	682.3248	-1.0976	393.6238	-0.84349	385.115	-0.24679	0.011594	-0.02449	559.2168	-1.3414	642.257	-1.1756	135800.2188	-0.82557	771.2223	-0.27291	409.7041	0.33277	398.3921	0.8163	0.011561	-0.054558	639.1544	-0.25567	711.0333	-0.29532	141757.625	0.36849
035	2019-06-16t0359	1560675834.81	adult	110.0227	48.0531	-133.9991	1054.9445	-0.18148	394.1118	-0.7725	306.306	-1.5647	0.011594	-0.023752	859.7191	0.41855	1013.2879	0.11474	135968.5625	-0.75497	532.4272	-1.5441	319.3893	-1.1894	305.7663	-0.67031	0.011765	0.13496	453.4574	-1.7029	480.9614	-1.7353	108592.3594	-1.2591
035	2019-06-16t0759	1560690234.68	adult	114.0226	52.053	-129.9991	1667.6285	1.3324	482.8688	0.74833	396.0807	0.13207	0.011594	-0.022837	981.4019	1.1809	1423.1321	1.5588	166589.7344	0.75914	733.3521	-0.32514	399.7518	0.35913	377.8444	0.62518	0.011662	0.039573	636.1377	-0.060719	720.1191	-0.042865	137114.8594	0.33133
035	2019-06-16t1159	1560704633.92	adult	118.0224	56.0528	-125.9993	1255.4259	0.3204	472.5	0.67304	431.8253	0.89648	0.011494	-0.11461	874.6317	0.59321	1094.3813	0.42517	164430.0156	0.75203	712.4821	-0.37519	389.7263	0.266	365.0091	0.473	0.011662	0.039648	608.8505	-0.1977	655.4333	-0.40789	133676.125	0.23874
035	2019-06-16t1559	1560719033.83	adult	122.0224	60.0528	-121.9994	2333.2854	2.9918	530.5201	1.7549	402.3276	0.44358	0.011594	-0.021095	1270.7701	3.0422	1892.7169	3.2586	183029.4219	1.7598	622.407	-0.86159	331.0983	-0.75589	315.6676	-0.33924	0.011527	-0.084741	530.4641	-0.80625	565.8581	-0.97543	114891.1094	-0.70634
035	2019-06-16t1959	1560733434.01	adult	126.0224	64.0528	-117.9993	693.0154	-1.0637	394.5883	-0.50905	375.1743	0.0062947	0.011561	-0.051669	552.9246	-1.3063	617.1794	-1.2405	136527.5625	-0.47409	514.9013	-1.4797	314.5225	-1.0107	309.5349	-0.4053	0.011527	-0.084195	439.8359	-1.5494	476.8052	-1.5631	109139.2969	-0.9634
035	2019-06-16t2359	1560747835.35	adult	130.0228	68.0532	-113.9989	2107.4551	2.4486	466.8673	0.81631	382.198	0.21141	0.011561	-0.051406	1039.9032	1.7355	1569.8252	2.1671	161536.0938	0.8498	580.9474	-1.0202	329.4247	-0.67559	313.2325	-0.3024	0.011594	-0.021482	468.2676	-1.2324	526.8123	-1.1466	113651.5312	-0.663
035	2019-06-17t0359	1560762235.46	adult	134.0228	72.0532	-109.9989	1283.0708	0.40982	399.0625	-0.34059	339.3504	-0.58217	0.011527	-0.082051	770.1189	0.07874	1037.7729	0.27933	138474.6719	-0.28539	583.3589	-0.96629	311.1532	-0.98918	293.4808	-0.64275	0.011628	0.010548	447.9025	-1.3677	530.8211	-1.0729	107036.7031	-0.995
035	2019-06-17t0759	1560776635.18	adult	138.0228	76.0532	-105.999	1512.1285	0.99857	457.9353	0.75529	360.7473	-0.11817	0.011461	-0.14294	958.9976	1.2983	1354.7375	1.4519	159819.4219	0.86256	571.3791	-1.0136	336.937	-0.46186	323.2083	-0.075592	0.011765	0.13824	507.4891	-0.77968	549.1353	-0.90008	114558.5703	-0.54489
035	2019-06-17t1159	1560791042.92	adult	142.0249	80.0553	-101.9968	1024.1876	-0.22434	409.0267	-0.10228	337.9756	-0.54504	0.011594	-0.019128	724.7237	-0.17583	914.5014	-0.14289	141114.2188	-0.089455	543.9497	-1.1714	335.2236	-0.47633	323.0706	-0.070797	0.011527	-0.081234	489.5099	-0.91267	512.8901	-1.1472	116322.5859	-0.42649
035	2019-06-17t1559	1560805436.16	adult	146.023	84.0534	-97.9987	1461.5001	0.91963	440.5851	0.49796	359.2531	-0.094695	0.011834	0.20412	947.373	1.2743	1199.1712	0.93759	148917.75	0.34639	538.1282	-1.1919	257.8452	-1.9914	245.9654	-1.537	0.011494	-0.11124	396.9788	-1.754	459.823	-1.5348	89730.125	-1.9371
035	2019-06-17t1959	1560819835.98	adult	150.023	88.0534	-93.9988	1153.0278	0.13727	419.8229	0.13341	353.9488	-0.18674	0.011834	0.20432	842.9914	0.61926	984.7191	0.15374	141900.1406	-0.011106	531.1328	-1.2201	324.389	-0.66547	320.1593	-0.12307	0.011527	-0.079709	461.3823	-1.1233	501.8107	-1.1875	112562.9844	-0.6169
035	2019-06-17t2359	1560834236.36	adult	154.0231	92.0535	-89.9987	993.7802	-0.26713	400.3569	-0.21268	382.2076	0.39702	0.01173	0.10768	626.96	-0.7655	680.4947	-0.98661	136521.7188	-0.28603	630.1184	-0.51124	322.9161	-0.68262	301.509	-0.48467	0.011594	-0.016812	512.5526	-0.60376	611.9559	-0.28718	111406.0547	-0.67189
035	2019-06-18t0359	1560848637.58	adult	158.0234	96.0538	-85.9983	737.0381	-0.93873	424.2079	0.23969	404.7284	0.86312	0.01173	0.1077	636.713	-0.68492	683.1203	-0.96212	144654.9062	0.16162	635.9194	-0.43379	365.3367	0.19333	358.3906	0.63308	0.011594	-0.015986	527.8626	-0.41783	584.7455	-0.46487	126041.1484	0.20365
035	2019-06-18t0759	1560863036.84	adult	162.0232	100.0536	-81.9985	1073.3318	-0.018653	423.8572	0.24999	361.427	-0.0043452	0.011594	-0.018168	801.3724	0.40578	947.7397	0.076608	146230.75	0.26261	539.4385	-1.0729	343.0533	-0.22636	337.9749	0.25085	0.011594	-0.015781	477.8828	-0.85432	514.4927	-0.98441	118353.4062	-0.21619
035	2019-06-18t1159	1560877437.37	adult	166.0234	104.0538	-77.9984	1010.5046	-0.16911	450.472	0.76206	408.2204	0.9674	0.011561	-0.048946	715.6074	-0.1288	886.899	-0.13595	155863.3125	0.79919	542.4774	-1.0007	357.8874	0.11553	355.8282	0.63268	0.011494	-0.10864	474.4986	-0.82809	516.884	-0.90886	124544.8125	0.18938
035	2019-06-18t1559	1560891837.02	adult	170.0233	108.0537	-73.9985	1116.1124	0.14259	468.0688	1.1077	413.8401	1.0996	0.011594	-0.01773	901.5583	1.1014	1032.7917	0.46068	161483.7188	1.121	601.9037	-0.51425	357.2805	0.14374	347.8355	0.49897	0.011594	-0.016031	544.2765	-0.079315	591.5508	-0.23364	123261.7891	0.15419
035	2019-06-18t1959	1560906237.4	adult	174.0234	112.0538	-69.9984	1472.9957	1.1726	493.7268	1.6095	407.9613	1.0003	0.011561	-0.048745	1003.4221	1.7904	1247.4225	1.3465	170829.4844	1.6501	554.9056	-0.79372	353.3656	0.11178	333.1722	0.23274	0.011628	0.014769	492.6753	-0.51674	526.5489	-0.70296	121557.7578	0.10152
035	2019-06-18t2359	1560920637.21	adult	178.0233	116.0537	-65.9984	904.5771	-0.41055	425.7159	0.37064	383.3784	0.51718	0.011527	-0.079547	690.553	-0.22091	795.0324	-0.43533	147723.4062	0.42907	604.6563	-0.34842	326.337	-0.38713	306.5095	-0.27926	0.011561	-0.048274	505.2377	-0.31188	542.6825	-0.4894	112912.5938	-0.35723
035	2019-06-19t0359	1560935037.8	adult	182.0235	120.0539	-61.9983	1644.5797	1.7684	467.2229	1.177	386.3593	0.60785	0.01173	0.10882	974.251	1.6651	1245.8106	1.4316	159323.0156	1.0886	642.8325	0.025374	328.8461	-0.27276	305.0408	-0.27074	0.011561	-0.048954	470.1184	-0.57208	557.7139	-0.27447	113780.7656	-0.2422
035	2019-06-19t0759	1560949437.62	adult	186.0234	124.0538	-57.9983	1388.4001	1.0685	468.9765	1.2459	382.6778	0.56464	0.011662	0.045479	959.2052	1.6046	1169.1063	1.1636	160858.9375	1.2072	431.6614	-1.4754	298.3638	-0.83032	288.6867	-0.56849	0.011628	0.012882	383.5534	-1.3364	403.7093	-1.4819	102637.1406	-0.83831
035	2019-06-19t1159	1560963837.65	adult	190.0234	128.0539	-53.9983	704.294	-0.94515	366.13	-0.62132	349.9076	-0.079169	0.011628	0.014098	575.4362	-0.87246	625.4754	-1.0613	125948.7109	-0.62957	412.5379	-1.5257	263.633	-1.4703	263.505	-1.0551	0.011561	-0.049783	319.7242	-1.8674	352.2802	-1.8177	91217.0234	-1.4463
035	2019-06-19t1559	1560978238.41	adult	194.0237	132.0541	-49.9981	856.9807	-0.45601	400.3196	0.0614	353.7788	0.042491	0.011561	-0.048253	724.7423	0.1515	822.9074	-0.19939	138510.5938	0.093928	436.9352	-1.2419	315.9105	-0.31366	309.6088	-0.016983	0.011662	0.043929	386.3909	-1.1011	410.0552	-1.2246	108357.3125	-0.34049
035	2019-06-19t1959	1560992638.36	adult	198.0236	136.054	-45.9981	1044.5923	0.16017	433.2531	0.72099	378.0735	0.59203	0.011834	0.20557	785.3673	0.5987	915.267	0.2347	146439.5469	0.56951	378.1083	-1.5903	275.3618	-1.0682	271.5512	-0.78184	0.011628	0.012401	337.4953	-1.4795	362.208	-1.5266	94724.4766	-1.0756
035	2019-06-19t2359	1561007037.93	adult	202.0235	140.0539	-41.9982	736.001	-0.7685	376.3483	-0.26487	350.1947	0.064525	0.011561	-0.048532	564.6017	-0.80284	708.7972	-0.60392	130216.5	-0.23353	454.9148	-0.9096	295.1521	-0.5775	289.2985	-0.33507	0.011527	-0.080705	377.7243	-0.98197	417.5799	-0.95867	102417.7656	-0.53173
[truncated: 4,758 more rows]
