# Supplementary material for: Global, cell non-autonomous gene regulation drives individual lifespan among isogenic C. elegans
Source: eLife. 2021 Feb 1;10:e65026. doi: 10.7554/eLife.65026 (PMC7864635; doi:10.7554/eLife.65026)
Supplement: Source data 1. [file elife-65026-data1.zip › figure_data/readme.txt]

For each individual "worm corral" device (housing approximately 80-120 individuals, all of the same genotype), two tab-delimited data files are provided:
Timecourse data: [corral_id].tsv
Summary data: [corral_id]-spans.tsv

Each "corral_id" is a unique identifier noting the genotype and date of experiment. The timecourse file contains measurements made for each individual at each timepoint throughout life. The summary file contains the lifespan and related information for each individual.

Timecourse data files contain the following columns:

# in all files
name: identifier for each individual animal within the corral.
timepoint: ISO8601 date/time identifier for the specific timepoint of data acquisition (common across all individuals for a given timepoint).
timestamp: UNIX timestamp of the precise image acquisition start time for that individual at that timepoint.
stage: one of egg/larva/adult/dead (manually annotated).
age: age post-hatch, in hours.
adult_age: age post-L4-molt, in hours.
ghost_age: time before death, in hours.

# in files with whole-body fluorescence measurements (i.e. all but "head_only" or "vulva_only" datasets, for which only regional fluorescence was measured)
length: length of individual from nose to tail, in microns.
max_width: maximum width of individual, in microns.
projected_area: area of 2d projection of worm outline (i.e. area of worm in the image), in square microns.
surface_area: estimated surface area of individual, using formula for truncated cones assuming revolutional symmetry about the centerline, in square microns.
volume: estimated volume of individual again assuming revolutional symmetry, in cubic microns.

# fluorescence measurements
[fluorescence_image_type]_[measurement]: for each fluorescent image, multiple summary measures are made to describe the overall fluorescence. For example, "gfp_sum" is the sum of the pixel intensities within the worm region in the GFP channel. Measurements appended with "_z" represent the z-score of the individual's fluorescence measure at that timepoint (with moving mean/std estimated via LOWESS regression of all individuals in that corral). For datasets where specific regions of the individual were manually annotated and fluorescence gathered only in those regions, the "fluorescence_image_type" describes the anatomical region of the GFP image measured (e.g. "head" or "vulva").

Summary data files contain columns for name, lifespan, larvaspan (time between hatch and L4 molt) and adultspan (time between L4 molt and death).

Data for dual-reporter strains contain several different measurements of the same images using different radius circles around the head and vulval fluorescence. These are noted as "r=NN" or "r=NN,NN" in the parent directories, describing the radius in microns used for the transgene or transgenes that were measured within the circles. Figure 6 contains only the "r=20" and "r="20,20" data; other datasets are included for completeness.
