# Supplementary material for: Global, cell non-autonomous gene regulation drives individual lifespan among isogenic C. elegans
Source: eLife. 2021 Feb 1;10:e65026. doi: 10.7554/eLife.65026 (PMC7864635; doi:10.7554/eLife.65026)
Supplement: Source data 1. [file elife-65026-data1.zip › figure_data/Figure 4 - miRNA mutants/mir-47/mutant/mir-47_gk167_20190213-spans.tsv]

name	larvaspan	adultspan	lifespan
000	51.9988	216	267.9987
002	51.9995	140.0001	191.9996
003	55.9988	231.9956	287.9944
004	51.9988	183.9976	235.9964
005	55.9995	247.9965	303.9959
006	51.9988	167.998	219.9968
007	49.9982	259.9965	309.9947
009	59.9989	259.9949	319.9937
010	49.9982	231.9968	281.9951
011	51.9989	203.9963	255.9953
014	51.9989	203.9939	255.9928
015	51.9989	235.993	287.992
016	55.999	259.9926	315.9915
017	51.9989	148.0002	199.9991
018	47.9989	227.9941	275.9931
019	51.999	115.9999	167.9988
020	51.9989	207.9927	259.9917
021	47.9989	243.9915	291.9904
022	53.9983	231.9934	285.9917
023	47.9989	275.9919	323.9908
024	51.9989	120.0001	171.999
025	55.9989	203.9916	259.9905
026	47.9988	164.04	212.0389
027	53.9983	140.0002	193.9985
028	51.9988	140.0002	191.9991
029	51.9989	219.9895	271.9883
030	51.9988	152.0002	203.999
031	59.9986	167.9883	227.9869
032	47.9988	251.9871	299.9859
033	47.9988	239.9876	287.9864
034	51.9988	203.9883	255.9871
035	47.9988	207.9883	255.9871
036	51.9989	175.9881	227.987
037	51.9989	191.9883	243.9872
041	51.9989	156.0441	208.043
042	51.9994	144.0002	195.9996
043	51.999	231.9844	283.9834
044	47.9989	164.0366	212.0356
045	51.999	255.9832	307.9822
048	53.9987	227.9821	281.9808
050	59.9988	163.9799	223.9787
051	55.9993	199.9798	255.979
052	51.9992	163.9835	215.9827
053	51.9992	215.9802	267.9794
054	47.9992	227.9803	275.9795
056	55.9994	195.9786	251.978
057	51.9994	239.9778	291.9772
058	51.9994	227.9801	279.9795
059	51.9994	148.0005	199.9999
060	51.9994	124.0004	175.9998
061	55.9996	179.9773	235.9768
062	55.9996	195.9775	251.9771
063	59.9992	163.9777	223.9769
064	47.9994	219.9781	267.9775
065	55.9997	275.9774	331.9771
066	51.9996	255.9779	307.9775
067	59.9992	267.9783	327.9775
070	55.9998	148.0004	204.0002
071	55.9999	132.0004	188.0002
072	51.9998	148.0007	200.0004
073	53.9997	179.9727	233.9724
074	55.9999	251.9731	307.9731
076	59.9995	219.9738	279.9733
077	51.9999	167.9725	219.9724
078	59.9993	187.9722	247.9715
079	56.0001	152.0446	208.0447
080	58.0003	187.9718	245.9721
081	52.0001	211.9722	263.9723
082	52.0002	183.9716	235.9718
083	50.0001	207.9723	257.9724
084	52.0003	235.9723	287.9725
085	47.9998	148.0008	196.0006
086	48.0001	191.9723	239.9723
087	52.0003	199.9723	251.9727
088	48.0001	195.9725	243.9726
089	48.0001	211.9727	259.9728
090	48.0002	171.9733	219.9735
091	52.0004	207.9726	259.973
092	52.0005	227.9746	279.975
093	56.0007	191.9722	247.9729
094	52.0006	156.0451	208.0457
096	60.0004	171.9712	231.9716
097	52.0008	203.9714	255.9722
098	50.001	211.9718	261.9728
099	52.0009	239.9712	291.9722
100	52.001	191.9713	243.9722
101	52.0003	207.9716	259.9719
102	52.0011	203.9715	255.9726
103	52.0011	223.9723	275.9734
104	60.0009	195.9718	255.9727
105	56.0015	91.9992	148.0008
106	52.0013	183.9697	235.971
107	50.0016	148.0011	198.0028
108	52.0015	183.9684	235.9699
109	44.0017	136	180.0017
110	50.0018	195.9679	245.9697
111	60.0014	227.9689	287.9702
112	52.0017	179.9672	231.9689
113	54.0023	52.0025	106.0048
114	56.0022	128	184.0022
