# Supplementary material for: Global, cell non-autonomous gene regulation drives individual lifespan among isogenic C. elegans
Source: eLife. 2021 Feb 1;10:e65026. doi: 10.7554/eLife.65026 (PMC7864635; doi:10.7554/eLife.65026)
Supplement: Source data 1. [file elife-65026-data1.zip › figure_data/Figure 4 - miRNA mutants/mir-47/mutant/mir-47_gk167_20190213.tsv]

name	timepoint	timestamp	stage	age	adult_age	ghost_age	length	max_width	projected_area	surface_area	volume	gfp_maximum	gfp_maximum_z	gfp_mean	gfp_mean_z	gfp_median	gfp_median_z	gfp_over_99_mean	gfp_over_99_mean_z	gfp_over_99_median	gfp_over_99_sum	gfp_percentile_95	gfp_percentile_95_z	gfp_percentile_99	gfp_percentile_99_z	gfp_sum	gfp_sum_z	green_yellow_excitation_autofluorescence_maximum	green_yellow_excitation_autofluorescence_mean	green_yellow_excitation_autofluorescence_median	green_yellow_excitation_autofluorescence_over_99_mean	green_yellow_excitation_autofluorescence_over_99_median	green_yellow_excitation_autofluorescence_over_99_sum	green_yellow_excitation_autofluorescence_percentile_95	green_yellow_excitation_autofluorescence_percentile_95_z	green_yellow_excitation_autofluorescence_percentile_99	green_yellow_excitation_autofluorescence_sum
000	2019-02-13t1618	1550096404.38	egg	-1.9993	-53.9981	-269.998	147.7228	31.6247	3185.9983	10184.9113	63603.8359	0	1111.9489	0	-0.35399	0	-0.3706					0	-0.31568	0	-0.14682	0	102319.6429	0	0	0				0	-0.44297	0	0
000	2019-02-13t2018	1550110799.3	larva	1.9993	-49.9995	-265.9994	154.2905	34.7001	3657.3284	11709.9674	78465.2393	0	724.7034	0	-0.59035	0	-0.59813					0	-0.57533	0	-0.49566	0	3.5424	0	0	0				0	-0.62638	0	0
000	2019-02-14t0018	1550125199.23	larva	5.9993	-45.9995	-261.9995	147.6712	31.2094	3090.1848	9878.5584	60755.1328	0	-431.7284	0	-0.8322	0	-0.83122					0	-0.83985	0	-0.83776	0	0.45491	0	0	0				0	-0.81797	0	0
000	2019-02-14t0418	1550139599.43	larva	9.9993	-41.9995	-257.9994	147.6712	31.2094	3090.1848	9878.5584	60755.1328	0	-0.87127	0	-1.0804	0	-1.0708					0	-1.1099	0	-1.1731	0	-0.39429	0	0	0				0	-1.019	0	0
000	2019-02-14t0818	1550153999.31	larva	13.9993	-37.9995	-253.9994	147.7321	31.1896	3088.1651	9871.725	60667.1734	0	-1.1025	0	-1.336	0	-1.3179					0	-1.3862	0	-1.5017	0	-0.92618	0	0	0				0	-1.2313	0	0
000	2019-02-14t1218	1550168399.84	larva	17.9994	-33.9993	-249.9993	196.4064	30.5581	4783.5604	15223.4354	100956.0055	201.866	-0.16073	140.898	0.88144	141.2464	0.91477	187.3044	-0.83549	185.4609	4869.9146	170.2277	0.75392	182.2853	0.59263	364503	-0.88478	114.174	66.8656	66.6485	103.7369	103.2996	2697.1599	87.855	1.4231	98.532	172981
000	2019-02-14t1618	1550182802.49	larva	22.0002	-29.9986	-245.9986	356.8958	32.9876	9655.9428	30517.6737	222528.0555	246.24	-0.262	152.469	0.88414	151.5137	0.90528	218.779	-0.72158	216.3565	11376.5059	194.7359	0.87616	210.7461	0.65297	790554	-0.79678	109.528	59.7258	59.3371	94.5007	93.1776	4914.0376	80.4712	1.0524	89.0429	309678
000	2019-02-14t2018	1550197199.15	larva	25.9993	-25.9995	-241.9995	426.8833	47.4053	16132.4964	51013.9829	525030.3051	218.851	-0.65615	131.633	0.28796	131.7058	0.33775	186.1799	-1.2204	184.5254	16011.4697	165.5616	0.20736	180.0373	-0.064908	1123620	-0.82204	156.79	61.6492	61.413	97.9792	95.8324	8426.21	81.9846	0.96991	92.1853	526237
000	2019-02-15t0018	1550211598.98	larva	29.9992	-21.9996	-237.9995	459.7795	59.4082	22400.9929	71185.5356	917650.8663	225.998	-0.84519	136.619	0.15421	135.4897	0.19173	198.4739	-1.2711	195.901	23419.9219	173.7471	0.080226	190.8978	-0.22727	1607600	-0.70964	160.057	67.0149	66.6954	104.5206	103.0402	12333.4316	88.8432	1.083	99.0603	788564
000	2019-02-15t0418	1550225999.41	larva	33.9993	-17.9995	-233.9994	624.646	43.9942	19270.3821	60772.3117	508693.6448	308.428	-0.72734	170.034	0.57549	167.8862	0.60632	262.9907	-0.84875	257.9957	27088.0371	226.9645	0.6568	250.0438	0.25557	1749140	-0.90502	200.38	58.8642	58.6031	94.7964	92.1379	9764.0283	79.5779	0.57292	88.0039	605536
000	2019-02-15t0818	1550240399.35	larva	37.9993	-13.9995	-229.9994	759.1971	50.0035	31672.7413	99888.8944	1102598.1582	429.251	-0.48943	186.143	0.67173	184.1878	0.71889	332.3448	-0.39901	327.1197	55833.9219	246.9789	0.72995	290.2	0.49047	3109320	-0.10651	333.832	65.0568	64.8158	102.7995	99.5601	17270.3203	85.9384	0.66016	95.455	1086710
000	2019-02-15t1218	1550254797.39	larva	41.9988	-10	-226	831.3022	53.156	37044.2184	116883.6795	1363045.1282	603.328	-0.098833	164.886	-0.015796	160.7621	-0.0087116	382.9946	-0.12205	368.7778	75066.9375	221.8214	0.054181	279.9417	0.051993	3215780	-0.34405	242.855	55.8394	55.5319	91.3332	89.3825	17901.3047	76.1267	0.035751	85.9906	1089040
000	2019-02-15t1618	1550269197.69	larva	45.9988	-5.9999	-221.9999	874.3627	58.4466	42089.9418	132690.1984	1696439.8787	1090.63	1.253	212.589	0.7777	201.5295	0.64889	691.954	2.3407	650.0693	153613.7812	293.2914	1.0181	448.4974	2.0383	4699920	0.42223	183.457	67.071	66.7529	104.3095	102.5948	23156.6992	88.4216	0.40303	98.0566	1482810
000	2019-02-15t2018	1550283597.56	larva	49.9988	-2	-217.9999	1015.1926	66.2783	55876.6357	176100.9717	2571201.5106	893.996	0.45843	207.006	0.52586	196.4241	0.40479	611.3215	1.4821	600.2847	179117.1875	283.146	0.71321	425.1551	1.5795	6053880	1.038	262.113	64.8954	64.5943	100.398	98.2714	29416.623	85.737	0.14706	94.7333	1897870
000	2019-02-16t0018	1550297997.4	adult	53.9988	2	-214	1060.7352	67.3175	60556.5472	190875.0898	2865669.1102	810.043	0.065491	216.332	0.66662	204.8614	0.52302	610.1486	1.3042	608.0511	193417.1094	313.7618	1.2224	456.1863	1.9235	6849700	1.2508	126.626	66.9373	66.6527	102.6227	101.2747	32531.3789	88.0288	0.18066	97.9179	2119440
000	2019-02-16t0418	1550312397.58	adult	57.9988	6	-209.9999	686.6937	71.2744	39676.7153	125740.0932	1918154.9018	779.318	-0.13148	214.798	0.57695	201.5588	0.37593	627.6421	1.2822	625.469	128038.9844	317.6101	1.2883	522.4716	2.8537	4360830	-0.57907	149.016	71.7564	71.492	113.7717	111.3901	23209.4297	96.211	0.67948	107.4451	1456800
000	2019-02-16t0818	1550326797.62	adult	61.9988	10	-205.9999	1108.5521	72.4723	66373.0763	209089.628	3327494.5848	1736.6	2.6657	228.191	0.95676	217.5372	0.8338	729.8748	1.9487	639.5175	253266.5312	302.7096	0.98127	381.8033	0.73458	7910020	1.3818	290.098	66.0986	65.8325	100.7111	98.7919	34946.7422	86.392	-0.079723	95.5978	2291240
000	2019-02-16t1218	1550341197.59	adult	65.9988	14	-201.9999	1245.7746	76.3427	73744.6289	232303.5927	3793958.5666	1508.93	1.9273	197.412	0.00041342	188.8356	-0.093663	592.2845	0.82754	480.4115	228621.8125	274.2426	0.33539	357.7275	0.35276	7605290	0.99499	148.751	60.0609	59.9127	95.6908	93.8006	36936.6641	80.5125	-0.6787	90.2172	2313850
000	2019-02-16t1618	1550355597.73	adult	69.9989	18.0001	-197.9999	1147.6514	84.2377	72072.7866	227267.6318	3756632.5815	1128.44	0.76313	215.355	0.59696	208.7629	0.58905	577.8126	0.73507	529.9239	217257.5469	275.4922	0.38543	351.3679	0.2671	8096270	1.1124	230.398	67.9881	67.6532	104.7289	102.306	39378.0781	89.3432	0.072993	98.8772	2556010
000	2019-02-16t2018	1550369997.43	adult	73.9988	22	-194	1044.9756	83.426	71353.3069	226643.224	4146423.4664	382.656	-1.5192	175.146	-0.83909	171.3119	-0.81373	313.8512	-1.4969	310.0271	112672.5938	230.7743	-0.78083	290.4255	-0.71003	6274780	-0.047836	363.85	73.1766	72.5846	118.5322	116.1049	42553.0664	99.4557	1.1151	111.4784	2621630
000	2019-02-17t0018	1550384397.57	adult	77.9988	26	-189.9999	1092.3872	78.3635	65518.7125	206446.595	3431555.5293	1113.86	0.77107	184.261	-0.52381	177.5539	-0.60612	503.5623	0.24926	402.4009	172721.875	255.9665	-0.067347	341.2812	0.21626	6305220	-0.12137	121.964	62.843	62.387	100.3373	98.5672	34415.6836	84.6988	-0.55816	94.4682	2150420
000	2019-02-17t0418	1550398797.84	adult	81.9989	30.0001	-185.9999	1044.5933	73.9156	62486.757	197043.9606	3164025.4887	600.549	-0.83625	204.443	0.27626	199.8322	0.30535	445.6644	-0.19057	436.6115	143058.2812	254.4476	-0.06072	341.6894	0.3276	6558530	-0.049736	225.122	72.4775	71.9062	114.6243	111.8451	36794.4102	96.1877	0.73072	107.7148	2325080
000	2019-02-17t0818	1550413197.28	adult	85.9987	33.9999	-182	1050.6582	81.9055	69227.3925	218681.692	3793257.1652	418.243	-1.4373	193.124	-0.1504	188.7532	-0.14395	335.8697	-1.2333	331.4557	121248.9609	260.5829	0.19565	314.9782	-0.066843	6970410	0.12787	148.349	72.6908	72.2059	114.1357	112.4091	41202.9844	97.1328	0.8214	107.9363	2623630
000	2019-02-17t1218	1550427597.45	adult	89.9988	38	-178	1130.9869	77.177	67109.1943	211441.9976	3372781.9346	500.195	-1.1414	200.68	0.19556	195.3873	0.16246	370.2347	-0.78656	363.1894	129952.375	269.2205	0.55938	339.5488	0.57471	7033220	0.12957	164.912	70.603	70.2737	109.2675	107.381	38352.8828	92.7525	0.25539	103.2551	2474420
000	2019-02-17t1618	1550441997.18	adult	93.9987	41.9999	-174	1078.7308	76.407	67960.1686	214351.5988	3561792.0746	495.276	-1.1405	203.862	0.37405	198.6604	0.33584	373.2536	-0.64962	365.739	132505.0156	267.0375	0.58923	334.7211	0.63898	7227110	0.21921	332.367	70.8463	70.2096	123.7592	118.6949	43934.5234	92.5161	0.19242	106.6202	2511570
000	2019-02-17t2018	1550456397.81	adult	97.9989	46.0001	-169.9999	1047.3849	76.5679	65077.2879	205245.8401	3356588.6738	823.319	0.2105	200.76	0.28934	196.7197	0.2852	460.4803	0.60006	429.7263	156563.3125	246.5882	-0.012113	311.8717	0.26807	6817400	-0.017171	353.884	72.1047	71.7272	111.696	109.3442	37976.625	94.6415	0.43464	104.9763	2448530
000	2019-02-18t0018	1550470797.11	adult	101.9987	49.9999	-166.0001	744.0908	75.8272	48275.2538	153201.2197	2603347.5103	487.159	-1.1189	210.565	0.7673	206.5687	0.7653	368.6943	-0.47797	362.4931	90698.8047	266.9111	0.78699	327.8882	0.81089	5163480	-0.95383	335.936	77.8732	77.5225	121.1929	118.0317	29813.457	102.2546	1.4171	113.4733	1909610
000	2019-02-18t0418	1550485197.25	adult	105.9987	53.9999	-162	1007.4852	76.1986	63754.0783	201123.0805	3380782.0061	733.154	-0.0019914	199.341	0.32328	194.7735	0.27222	427.4238	0.4566	393.043	142332.1094	252.7852	0.37017	327.0322	0.94161	6626680	-0.11917	199.044	71.7595	71.3369	111.7169	109.2064	37201.7422	94.0794	0.29049	105.1285	2385500
000	2019-02-18t0818	1550499597.18	adult	109.9987	57.9999	-158	799.0349	90.3178	52914.814	168390.2753	2918983.3526	495.443	-1.0084	198.686	0.33953	196.1613	0.37245	386.7704	-0.00040893	385.3346	99786.7656	239.9956	-0.026236	326.0866	1.057	5109600	-0.98257	235.574	79.1866	78.929	122.3583	120.3114	31568.4336	104.1577	1.6494	115.584	2036440
000	2019-02-18t1218	1550513999.8	adult	113.9994	62.0006	-153.9993	1022.7716	76.8516	65329.2653	206119.3282	3481697.51	691.876	-0.055978	209.816	0.88841	207.3571	0.92681	394.7422	0.21849	361.3431	134607.0938	249.6211	0.39595	284.6425	0.030283	7148860	0.20337	239.529	71.2363	70.8886	107.6329	105.3106	36702.8203	92.1055	-0.081131	101.1506	2427160
000	2019-02-18t1618	1550528397.51	adult	117.9988	66	-149.9999	1112.9157	71.6118	67421.1683	212518.6547	3393192.346	937.81	1.1745	191.172	0.072603	186.4288	-0.01795	487.1221	1.7022	446.5673	171466.9844	238.1545	0.012911	291.5548	0.31065	6729440	-0.027861	257.108	67.7941	67.4354	103.9834	102.1119	36602.168	89.0004	-0.59635	98.31	2386420
000	2019-02-18t2018	1550542797.42	adult	121.9988	70	-146	1067.7304	80.2909	70044.619	220856.8237	3850547.014	504.886	-0.85883	189.254	0.010675	186.6433	0.014041	373.7757	0.075663	372.5066	136801.8906	232.8875	-0.15379	292.7945	0.42503	6908730	0.086303	231.497	72.4816	72.2255	110.9768	109.1727	40617.5078	94.9403	0.21537	104.9407	2645940
000	2019-02-19t0018	1550557198.03	adult	125.9989	74.0002	-141.9998	1112.4773	79.3538	72198.4957	227831.5523	3980247.3355	450.445	-1.1006	175.792	-0.60878	173.4883	-0.60142	329.947	-0.54265	325.476	124390.0312	217.8974	-0.73106	267.7974	-0.27501	6617860	-0.072564	357.902	69.6752	69.4488	108.4981	106.1617	40903.7656	91.7725	-0.34153	101.7435	2622990
000	2019-02-19t0418	1550571597.3	adult	129.9987	77.9999	-138	1050.3958	77.1402	67660.1691	213372.0101	3622721.4635	1043.18	1.9291	191.326	0.14885	188.4528	0.13318	452.5864	1.4766	396.0097	159762.9844	241.0561	0.22973	293.3798	0.56973	6750370	0.011701	447.756	64.4819	64.1741	105.4038	102.1072	37207.5547	87.1212	-1.1743	97.5577	2275050
000	2019-02-19t0818	1550585997.46	adult	133.9988	82	-134	1061.419	77.3384	65334.1971	205948.748	3433724.2304	486.602	-0.8681	185.414	-0.12683	182.8349	-0.13206	362.9389	0.092987	357.0409	123762.1562	233.3608	-0.075189	295.0806	0.67236	6322810	-0.2214	181.47	74.0125	73.6705	113.9788	111.947	38866.7578	97.0122	0.33488	107.3112	2523900
000	2019-02-19t1218	1550600397.51	adult	137.9988	86	-129.9999	1016.7704	80.0725	61324.4568	193298.1102	3191045.3077	651.647	0.025708	180.003	-0.38707	176.8865	-0.42023	357.6802	0.059195	339.1238	114815.3594	226.8046	-0.34827	265.973	-0.26063	5761900	-0.51966	147.892	68.3516	67.9191	108.5876	106.6428	34856.6094	91.4407	-0.67569	102.7301	2187930
000	2019-02-19t1618	1550614796.93	adult	141.9986	89.9998	-126.0001	1048.9288	77.3049	64629.7646	203713.2071	3347661.1958	727.782	0.47672	190.084	0.11554	187.3583	0.10051	364.3466	0.22522	314.467	123149.1406	244.6162	0.4142	276.3865	0.10214	6412090	-0.14851	173.237	68.6178	68.3163	110.6688	108.4734	37406.0508	93.3327	-0.46131	104.0993	2314690
000	2019-02-19t2018	1550629197.75	adult	145.9989	94.0001	-121.9999	1057.0055	76.4458	67230.1603	212082.337	3574857.9168	394.344	-1.2693	177.791	-0.49149	176.3717	-0.4406	297.4272	-0.88374	294.0804	104396.9453	215.22	-0.8536	249.8302	-0.79762	6233540	-0.22917	172.648	77.0882	76.5269	122.6388	120.2389	43046.2031	101.3549	0.74416	114.7219	2702790
000	2019-02-20t0018	1550643596.97	adult	149.9986	97.9999	-118.0001	1127.0658	76.1198	68340.3134	215224.9681	3558459.1522	853.024	1.2848	193.142	0.27059	192.3695	0.34856	374.5592	0.52218	308.4991	133717.625	240.8867	0.24665	268.701	-0.14814	6892080	0.12917	232.59	72.5901	72.3347	121.2851	117.8484	43298.7695	97.8922	0.060431	111.1963	2590300
000	2019-02-20t0418	1550657997.46	adult	153.9988	102	-114	959.5221	80.1184	65058.0109	205536.2499	3662120.1067	610.626	0.011818	180.279	-0.3665	178.3208	-0.3435	320.4503	-0.39008	281.0614	108632.6719	223.0331	-0.53331	250.9141	-0.76374	6108750	-0.25467	224.524	68.922	68.2997	115.3758	112.8868	39112.3828	94.4085	-0.60809	107.6483	2335420
000	2019-02-20t0818	1550672397.16	adult	157.9987	105.9999	-110	1053.9667	79.234	68093.144	214757.8416	3671317.7386	377.148	-1.2538	171.013	-0.82293	170.0851	-0.74638	275.0727	-1.1796	268.8442	97925.8906	213.8211	-0.94135	243.2896	-1.031	6071990	-0.25059	249.204	77.7757	77.297	122.9363	120.5133	43765.332	103.0298	0.58901	115.4782	2761510
000	2019-02-20t1218	1550686798.95	adult	161.9992	110.0004	-105.9995	1118.7422	75.513	68838.0791	216825.2051	3601306.4077	408.636	-1.0275	163.905	-1.17	162.5782	-1.1105	273.7958	-1.1698	264.2278	98566.4844	206.1259	-1.2841	234.6977	-1.333	5885020	-0.31849	324.431	72.1318	71.5268	118.8036	116.1919	42769.3125	98.1144	-0.28508	111.0623	2589890
000	2019-02-20t1618	1550701197.34	adult	165.9987	114	-102	1092.383	75.1848	63671.6703	200638.2631	3169323.1519	407.326	-0.98658	181.824	-0.29366	181.4639	-0.19587	291.6182	-0.78755	276.143	97108.8438	228.2262	-0.3438	253.7349	-0.67431	6052200	-0.21654	185.054	79.1566	78.3695	133.3916	130.0014	44419.3867	106.7162	0.82794	122.6451	2634810
000	2019-02-20t2018	1550715597.33	adult	169.9987	118	-98	1116.7926	74.9051	65303.1191	205712.7709	3262832.5056	378.151	-1.117	183.744	-0.20756	182.373	-0.15992	276.5194	-1.0522	263.5663	94569.625	225.737	-0.47133	249.2838	-0.83935	6270650	-0.096601	194.954	78.1178	77.248	126.9891	123.8971	43430.2734	104.1049	0.30768	118.2725	2665920
000	2019-02-21t0018	1550729997.4	adult	173.9988	122	-94	856.5958	73.8348	53936.6729	170518.0211	2835525.6931	590.156	0.26455	203.828	0.76736	202.27	0.79635	319.5092	-0.1367	289.1272	90101.5781	246.5288	0.40627	270.8905	-0.093012	5734480	-0.32598	419.465	80.7394	79.6172	133.8958	130.1286	37758.6016	108.8622	0.82016	124.6745	2271520
000	2019-02-21t0418	1550744397.59	adult	177.9988	126	-89.9999	654.0193	84.8854	36097.6853	114865.037	1690964.0474	327.736	-1.3525	205.186	0.82863	204.5798	0.90332	276.7868	-0.98609	273.4514	52312.7031	248.8776	0.48749	267.071	-0.23729	3875960	-1.1439	227.718	79.6823	78.9954	125.95	123.369	23804.5527	104.8662	0.14005	118.7397	1505200
000	2019-02-21t0818	1550758797.14	adult	181.9987	129.9999	-86	707.6991	124.6429	51821.4518	166762.6083	3294015.4821	490.256	-0.23236	205.895	0.8604	204.8975	0.91645	289.6148	-0.68035	277.5412	78485.625	249.2909	0.48509	269.2205	-0.17366	5560400	-0.36584	170.336	82.8486	81.5565	137.074	135.0722	37147.0625	112.5899	1.0117	128.9665	2237410
000	2019-02-21t1218	1550773197.56	adult	185.9988	134	-81.9999	438.7013	157.2221	36577.064	123810.727	3219208.8066	544.89	0.20583	208.474	0.99165	207.0762	1.0283	327.9854	0.20654	299.3141	62973.207	251.9437	0.582	278.4175	0.13953	3987680	-1.0383	185.308	83.105	81.4097	142.5512	139.5325	27369.8223	115.1449	1.1818	133.3475	1589630
000	2019-02-21t1618	1550787597.36	adult	189.9988	138	-78	637.9866	134.3164	42598.6733	138052.1032	2821271.7097	366.893	-0.97436	203.567	0.7545	202.8931	0.83128	272.4329	-1.0115	270.662	60752.5312	245.7843	0.29667	262.5381	-0.4367	4525700	-0.78093	255.307	80.7865	79.7898	131.4229	128.2701	29307.3086	107.5576	0.09338	122.7892	1796050
000	2019-02-21t2018	1550801997.74	adult	193.9989	142.0001	-73.9999	699.8259	70.4544	36454.5635	117024.4918	1637743.1832	355.979	-1.0122	203.408	0.75389	201.6888	0.77974	290.4129	-0.57354	285.3032	55759.2773	253.1606	0.60988	275.73	0.028073	3891000	-1.032	209.94	82.649	80.2644	158.9767	156.5975	30523.5312	117.7811	1.1948	146.2396	1580990
000	2019-02-22t0018	1550816397.75	adult	197.9989	146.0001	-69.9999	940.4141	75.4575	56767.1268	179046.4228	2875180.7914	473.252	-0.094269	198.247	0.49627	197.5127	0.57665	294.3338	-0.4494	280.5493	87417.1484	246.8589	0.31552	269.0563	-0.2216	5876630	-0.16479	200.067	80.2321	78.6691	143.3451	140.4126	42573.5	111.8301	0.35157	132.0947	2378320
000	2019-02-22t0418	1550830797.29	adult	201.9987	149.9999	-66	900.656	77.39	55392.022	174806.1308	2884505.2144	370.174	-0.8365	194.562	0.31605	193.8024	0.3999	280.0835	-0.7686	274.3528	81224.2266	243.5048	0.15436	265.3302	-0.36403	5625370	-0.26075	211.364	79.6951	78.1664	139.6468	136.5605	40497.5703	111.8899	0.2289	129.2228	2304220
000	2019-02-22t0818	1550845197.71	adult	205.9989	154.0001	-61.9999	920.3011	78.5672	55971.3538	176604.1696	2879289.0042	395.462	-0.59725	187.61	-0.052799	187.5321	0.072958	276.9597	-0.83113	267.4566	81149.2031	236.5038	-0.18117	258.5233	-0.62343	5479530	-0.31092	209.355	76.7325	75.2477	136.6691	133.6113	40044.0469	108.3608	-0.27358	126.2729	2241130
000	2019-02-22t1223	1550859910.94	adult	210.0859	158.0871	-57.9129	767.1883	93.1439	44484.0134	143523.9967	2212307.8186	350.98	-0.93095	215.987	1.4978	216.0574	1.625	306.6948	-0.055345	304.433	71459.8828	272.5213	1.4548	295.8893	0.73169	5029700	-0.49297	185.975	74.6765	72.9321	141.387	138.5291	32943.1641	110.3719	-0.16797	131.3865	1738990
000	2019-02-22t1618	1550873998.15	adult	213.999	162.0002	-53.9998	903.879	78.2643	54946.4292	173308.3686	2856542.3348	363.455	-0.79846	191.504	0.15697	191.3687	0.2858	280.1343	-0.72609	273.752	80398.5469	242.1604	0.041406	264.2535	-0.43692	5490600	-0.29161	193.968	76.8017	75.0659	140.3524	136.7903	40281.1367	110.3119	-0.27322	129.1396	2201980
000	2019-02-22t2018	1550888400.06	adult	217.9995	166.0007	-49.9992	752.4297	78.5634	41404.6891	133454.9231	2028373.5971	365.348	-0.76206	186.282	-0.14349	185.7025	-0.034272	278.1618	-0.76783	271.25	60639.2812	237.9885	-0.17308	262.5619	-0.51304	4044000	-0.89117	184.683	74.9149	73.1019	142.7339	139.3047	31115.9844	109.2801	-0.46784	129.7449	1626330
000	2019-02-23t0018	1550902797.52	adult	221.9988	170	-45.9999	900.7939	78.2052	54867.5349	173053.2749	2862798.1557	364.599	-0.75055	191.185	0.12518	191.4871	0.28617	278.5266	-0.75714	273.4354	79937.125	242.0063	-0.0091411	263.7978	-0.48393	5479550	-0.28823	200.264	78.0864	76.2327	145.5486	142.0879	41772.4375	113.2795	-0.18028	134.5587	2238030
000	2019-02-23t0418	1550917197.12	adult	225.9987	173.9999	-42.0001	743.946	79.0129	40893.4381	131416.7654	1978105.8624	329.305	-1.0638	186.517	-0.15702	186.316	-0.020216	279.74	-0.72542	276.7267	60144.1016	238.0392	-0.21807	264.7468	-0.46557	3997440	-0.89972	214.418	75.7104	73.7938	152.1631	149.591	32715.0625	110.0916	-0.55892	135.3001	1622620
000	2019-02-23t0818	1550931597.17	adult	229.9987	177.9999	-38	754.0671	83.3694	40797.7915	132018.4066	1974900.937	333.229	-1.0195	186.847	-0.15243	186.3088	-0.03248	275.6628	-0.83689	272.4831	58991.8477	238.9703	-0.19845	263.0112	-0.54494	3996850	-0.89462	200.895	76.6858	74.3832	153.0839	148.7875	32759.9629	112.2401	-0.44869	137.9489	1640390
000	2019-02-23t1218	1550945997.52	adult	233.9988	182	-33.9999	749.333	86.9956	42471.1374	137214.2809	2095241.9874	338.153	-0.96618	186.328	-0.20063	185.9342	-0.069428	275.7501	-0.83713	271.3929	61492.2656	236.6757	-0.33118	260.3215	-0.65931	4146350	-0.82792	206.642	77.4705	75.2216	151.0354	147.3759	33680.8984	113.2814	-0.43878	138.1413	1723950
000	2019-02-23t1618	1550960397.41	adult	237.9988	186	-30	878.6965	76.833	52505.2659	165637.0044	2707809.7589	327.293	-1.0762	186.421	-0.21249	186.7206	-0.036758	270.392	-0.99264	267.0487	74357.7891	236.2915	-0.3735	258.084	-0.75679	5111860	-0.42405	196.076	79.4516	77.3381	149.2132	145.5686	41033.625	115.6091	-0.32388	137.1128	2178640
000	2019-02-23t2018	1550974797.42	adult	241.9988	190	-26	759.2655	78.0123	40639.7431	130895.3775	1926553.7409	327.119	-1.0793	181.055	-0.56006	180.8064	-0.4138	271.1693	-0.9773	266.0055	57759.0547	231.7178	-0.61385	256.2529	-0.8388	3856300	-0.93579	201.746	76.3035	74.229	151.9452	148.4807	32364.3281	111.8232	-0.70334	136.1485	1625190
000	2019-02-24t0018	1550989197.12	adult	245.9987	193.9999	-22.0001	891.2022	78.0594	53342.3379	168255.0818	2758968.4567	361.363	-0.69255	190.203	-0.011452	190.7514	0.18443	279.2386	-0.75087	274.5296	77907.5703	240.8642	-0.20127	265.1451	-0.53104	5298480	-0.33619	238.709	80.3521	78.1586	153.231	150.7702	42751.4375	118.1099	-0.27877	140.6483	2238370
000	2019-02-24t0418	1551003597.14	adult	249.9987	197.9999	-18	886.9494	77.9278	54326.2815	171440.8785	2853026.1476	340.469	-0.92822	193.351	0.17133	193.5622	0.34805	282.307	-0.66432	277.9466	80175.1875	244.6552	-0.041769	267.4482	-0.46166	5481690	-0.25501	206.774	81.4556	79.1168	154.2315	150.4548	43801.7578	119.9431	-0.2131	142.0964	2309350
000	2019-02-24t0818	1551017997.4	adult	253.9988	202	-14	887.8348	76.319	53439.8598	168576.4948	2774067.1856	348.965	-0.82234	194.548	0.23362	195.0706	0.43215	284.2049	-0.61013	280.1323	79577.375	246.2172	0.012013	270.5967	-0.36117	5429640	-0.27038	197.896	82.2707	79.6324	157.4187	153.9147	44077.2461	121.4136	-0.1773	144.678	2296090
000	2019-02-24t1218	1551032397	adult	257.9987	205.9999	-10.0001	875.8526	74.1672	52202.6392	164689.7743	2696649.345	354.754	-0.74324	193.991	0.18436	193.9836	0.35184	284.0288	-0.61698	280.271	77539.8672	246.0054	-0.019036	270.4318	-0.38103	5288980	-0.32201	208.937	83.0428	80.2037	158.8395	154.6344	43363.1875	123.1683	-0.12227	146.1849	2264080
000	2019-02-24t1618	1551046797.3	adult	261.9987	209.9999	-6	874.637	74.0879	51535.3234	162592.2801	2615854.8548	341.635	-0.91935	197.166	0.37537	197.1686	0.54475	289.5594	-0.45034	285.2593	78181.0469	249.8988	0.14699	275.4482	-0.21227	5310460	-0.30731	221.659	83.6926	81.0576	160.2417	156.9123	43265.2617	123.384	-0.1797	147.451	2254180
000	2019-02-24t2018	1551061197.3	adult	265.9987	213.9999	-2	826.5109	73.5915	46631.7639	147194.9929	2293092.161	353.267	-0.7567	201.572	0.65022	201.3925	0.80842	304.9822	0.026848	301.3751	74415.6484	255.5818	0.3998	287.5214	0.21368	4916740	-0.46238	214.533	86.2296	83.3323	168.2156	165.5386	41044.6172	128.6121	0.11717	155.0848	2103310
000	2019-02-25t0018	1551075597.32	dead	269.9987	218	2	729.5384	72.6551	42207.3602	133361.1344	2108235.2066	355.825	-0.71829	206.745	0.98063	206.9059	1.1611	302.3461	-0.049256	297.4315	66818.4844	257.8873	0.49037	285.4425	0.1239	4564100	-0.60053	228.019	89.0403	85.8282	173.8173	170.1254	38413.625	134.3676	0.43953	160.294	1965650
002	2019-02-13t2018	1550110811.1	egg	-2	-53.9994	-193.9995	147.7294	33.3637	3135.6821	10041.6642	63026.1372	0	1112.0045	0	-0.35395	0	-0.37056					0	-0.31563	0	-0.14676	0	102323.2278	0	0	0				0	-0.44294	0	0
002	2019-02-14t0018	1550125211.03	larva	2	-49.9995	-189.9996	153.2445	31.7944	3232.1512	10317.9762	62789.1186	0	724.6179	0	-0.59039	0	-0.59817					0	-0.57538	0	-0.49572	0	3.5404	0	0	0				0	-0.62641	0	0
002	2019-02-14t0418	1550139611.26	larva	6.0001	-45.9994	-185.9995	153.2572	30.5895	3188.575	10168.4014	60894.7824	0	-431.8888	0	-0.83224	0	-0.83127					0	-0.8399	0	-0.83783	0	0.45468	0	0	0				0	-0.81801	0	0
002	2019-02-14t0818	1550154011.18	larva	10	-41.9994	-181.9995	199.7705	27.4148	3919.2306	12516.1315	65363.1788	222.506	1.291	137.815	1.2277	137.7849	1.2328	184.8839	-0.39596	182.6452	4067.4468	165.621	1.147	178.4616	1.1962	296716	0.10839	114.08	63.4341	63.2506	95.5136	93.9794	2101.3003	82.737	1.4922	91.421	136574
002	2019-02-14t1218	1550168411.66	larva	14.0002	-37.9993	-177.9994	154.2664	31.2262	3233.3008	10319.2326	62150.389	0	-1.1025	0	-1.336	0	-1.318					0	-1.3863	0	-1.5017	0	-0.92628	0	0	0				0	-1.2314	0	0
002	2019-02-14t1618	1550182814.53	larva	18.001	-33.9985	-173.9986	330.528	42.1668	10835.0133	34325.9561	304495.5389	223.031	-0.041817	150.591	1.0521	149.7827	1.0651	206.9614	-0.63308	205.7619	12003.7607	185.1524	0.96634	199.5889	0.82188	868458	-0.27541	126.092	66.0099	65.7117	99.9012	99.3531	5794.2715	85.9618	1.361	95.0091	380679
002	2019-02-14t2018	1550197211.02	larva	22	-29.9995	-169.9996	404.0319	47.0607	14899.5827	47163.9804	473973.2229	234.292	-0.32037	150.677	0.85172	149.6437	0.87139	211.9049	-0.78926	210.8951	16740.4883	187.037	0.76394	204.1641	0.56576	1189450	-0.36578	166.633	65.6926	65.4492	99.4037	96.9071	7852.8911	85.4743	1.2235	93.694	518577
002	2019-02-15t0018	1550211610.72	larva	25.9999	-25.9996	-165.9997	666.3627	44.416	23857.3939	75163.8205	723685.7486	310.061	-0.25594	175.958	1.1129	173.149	1.1114	264.2995	-0.47956	261.5299	33566.0391	230.6854	1.18	253.7567	0.91224	2227110	0.26385	132.688	68.5596	68.2621	104.1374	101.9531	13225.4443	89.3872	1.2347	98.5383	867758
002	2019-02-15t0418	1550226011.08	larva	30	-21.9995	-161.9996	971.1421	44.5856	33450.5633	105332.1187	966901.2833	300.373	-0.54572	164.117	0.68113	160.811	0.6791	250.3626	-0.79427	247.4492	44564.5352	215.9074	0.72598	240.3363	0.42865	2916850	0.48023	276.98	67.5986	67.2809	103.8198	101.2843	18479.9258	88.9725	1.0879	98.0436	1201430
002	2019-02-15t0818	1550240411.13	larva	34	-17.9994	-157.9995	736.8183	45.6369	26690.5076	84124.1042	807301.652	504.772	0.0093527	184.577	0.8628	177.9417	0.80617	355.149	-0.023533	334.4094	50431.1641	258.2063	1.1481	301.7807	0.94343	2609740	-0.17512	110.243	57.0998	56.89	90.9198	89.179	12910.6064	77.2752	0.48177	86.2672	807333
002	2019-02-15t1218	1550254809.11	larva	37.9995	-14	-154.0001	938.1512	52.9972	42860.74	135082.8105	1625664.3576	499.976	-0.23943	153.384	0.00281	148.3904	-0.01772	337.8065	-0.35115	328.6496	76344.2656	211.9308	0.16283	267.4864	0.18734	3457280	0.17116	189.674	59.4535	59.1357	92.397	90.4538	20881.7148	79.126	0.37422	87.4289	1340080
002	2019-02-15t1618	1550269209.52	larva	41.9996	-9.9999	-150	1012.9421	62.1284	50732.3683	160008.7476	2096726.0547	676.737	0.14747	178.625	0.2755	171.6357	0.22404	457.8029	0.52186	447.1035	122233.375	241.2051	0.37814	356.7886	1.084	4755880	0.8194	192.791	66.46	66.1757	103.5223	101.5643	27640.4629	88.7257	0.60291	98.0714	1769500
002	2019-02-15t2018	1550283609.25	larva	45.9995	-6	-146.0001	1105.6277	68.7224	58408.0959	184133.8236	2614700.8929	806.857	0.34537	189.208	0.25585	181.23	0.19035	529.4981	0.96354	513.2653	162555.9219	258.3111	0.40714	357.8061	0.80559	5792040	1.2055	160.304	66.9921	66.583	105.965	104.3128	32531.248	89.6413	0.46331	100.179	2050760
002	2019-02-16t0018	1550298009.06	larva	49.9994	-2	-142.0001	752.3569	114.9413	52546.9956	168935.2578	3288722.8049	602.842	-0.45055	177.812	-0.16825	169.6884	-0.24029	472.2677	0.31965	467.5536	97287.1406	245.2207	0.012756	422.1161	1.5371	3661160	-0.58925	197.819	69.1934	68.7041	113.6725	111.0894	23416.5254	94.7539	0.63987	106.2273	1424690
002	2019-02-16t0418	1550312409.17	adult	53.9995	2	-138.0001	254.8761	45.3439	6347.1765	20495.4724	149185.7198	232.647	-1.7043	159.032	-0.79772	158.9297	-0.67248	208.5109	-2.0081	206.3729	7297.8809	188.6791	-1.2381	201.6675	-1.7291	545956	-2.8414	118.874	68.8226	68.2965	103.2499	100.7004	3613.7466	89.122	0.24776	98.0959	236268
002	2019-02-16t0818	1550326809.32	adult	57.9995	6.0001	-134	372.4527	68.3684	20798.2368	66769.6247	987998.0963	284.147	-1.6296	178.516	-0.42514	176.4655	-0.3333	258.9828	-1.7157	257.549	26416.248	225.7539	-0.64359	248.5525	-1.1918	1816750	-2.1662	224.739	70.6279	70.4016	111.8629	108.7494	11410.0195	93.9901	0.52446	103.9899	718780
002	2019-02-16t1218	1550341209.36	adult	61.9995	10.0001	-130	1132.8885	74.4912	68685.4734	216321.2195	3528868.2942	840.473	-0.025309	199.084	0.087376	193.0899	0.082234	490.6102	0.02689	460.0409	176129.0625	256.6388	-0.05475	338.6784	0.079513	7137960	0.91614	154.08	65.4283	64.9635	101.6497	100.3596	36492.2578	86.7807	-0.048775	96.5106	2345870
002	2019-02-16t1618	1550355609.28	adult	65.9995	14	-126.0001	1183.2506	94.4876	67035.426	213358.6684	3369820.3713	577.857	-0.8667	188.633	-0.28202	185.604	-0.20135	322.4187	-1.3772	301.6651	104141.2266	243.1134	-0.41126	283.0182	-0.81532	6075860	0.098263	204.771	71.5379	71.3132	112.9823	111.2796	36493.2734	95.5804	0.67804	106.7002	2304240
002	2019-02-16t2018	1550370008.98	adult	69.9994	18	-122.0001	1339.5119	76.3416	78267.0155	246312.1625	3967393.5769	815.803	-0.18197	187.014	-0.37809	181.3612	-0.39308	456.2996	-0.28515	418.0353	186626.5469	245.663	-0.37525	326.1132	-0.14084	7647570	0.85524	148.019	71.3034	70.8874	112.7313	110.8332	46107.1055	95.3752	0.67518	106.7194	2915810
002	2019-02-17t0018	1550384409.27	adult	73.9995	22	-118.0001	1099.8707	78.2044	69341.4733	218823.6374	3687363.551	683.436	-0.59455	174.838	-0.85032	171.5669	-0.804	411.0708	-0.64774	396.4206	143052.6406	216.2451	-1.1733	261.2241	-1.2005	6084020	-0.1553	162.221	67.418	67.0633	107.6945	105.9771	37477.6719	90.195	0.1153	101.1648	2346010
002	2019-02-17t0418	1550398809.62	adult	77.9996	26.0001	-114	1062.3649	77.1293	68073.5709	214713.7063	3619783.3012	603.977	-0.83903	184.694	-0.50725	179.8096	-0.51569	380.471	-0.8842	354.2358	135447.6875	241.2765	-0.48559	308.4272	-0.36209	6559610	0.020273	317.892	70.9101	70.4912	112.7869	109.4122	40152.1289	94.4992	0.55919	105.7465	2518440
002	2019-02-17t0818	1550413208.78	adult	81.9994	29.9999	-110.0002	1190.0547	74.033	71136.2895	224119.4251	3661839.0918	777.01	-0.25792	176.573	-0.82986	172.0927	-0.84763	423.3178	-0.41038	372.7429	157474.2188	223.4151	-0.98666	287.0335	-0.68878	6560920	-0.048416	190	65.9882	65.6939	102.0734	99.7096	37971.3047	86.8619	-0.3722	96.5185	2451920
002	2019-02-17t1218	1550427608.96	adult	85.9994	34	-106.0001	1121.6005	78.4314	68220.0725	215051.4695	3495996.7551	863.409	0.091228	159.746	-1.5122	157.6048	-1.4707	350.7469	-1.0754	295.259	125216.6406	201.3668	-1.6455	241.5847	-1.5179	5691920	-0.57882	295.76	60.5656	60.4256	95.9477	93.9896	34253.3359	80.7257	-1.1726	89.9451	2158010
002	2019-02-17t1618	1550442008.7	adult	89.9993	37.9999	-102.0002	1045.0784	79.2236	66903.2648	210971.2446	3573098.6368	599.395	-0.782	158.938	-1.5447	156.6539	-1.5162	311.6945	-1.4583	278.702	108781.3828	198.6784	-1.717	234.2837	-1.6455	5542980	-0.69653	170.086	62.4558	62.1499	99.0596	97.5964	34571.7969	83.7365	-0.86717	93.5094	2178150
002	2019-02-17t2018	1550456409.4	adult	93.9995	42.0001	-98	1109.086	75.7639	66838.4831	210597.9395	3405026.3794	556.713	-0.90505	166.613	-1.2078	165.0979	-1.139	309.5437	-1.4337	275.6572	108030.75	202.7526	-1.5571	230.48	-1.7033	5813960	-0.56877	375.197	66.3316	66.0125	103.6308	100.0345	36167.1406	87.3148	-0.47042	96.6709	2314640
002	2019-02-18t0018	1550470808.82	adult	97.9994	45.9999	-94.0002	936.8808	73.635	59079.5836	186471.7907	3104980.66	408.81	-1.4653	163.518	-1.3181	162.0676	-1.256	281.243	-1.732	271.8668	86904.0781	204.9676	-1.4446	232.5933	-1.6184	5039120	-1.0164	200.813	73.304	72.8603	116.0091	113.8929	35846.8203	97.8875	0.85775	109.728	2259010
002	2019-02-18t0418	1550485208.76	adult	101.9994	49.9999	-90.0002	1034.3375	80.7054	65738.8901	207306.619	3587923.3142	465.634	-1.21	143.955	-2.1496	141.4848	-2.161	256.7765	-1.9953	230.2559	88074.3281	185.56	-2.0877	209.873	-2.1385	4936350	-1.0825	122.776	61.1553	60.7817	97.2632	95.9141	33361.2656	82.1203	-1.265	91.7591	2097080
002	2019-02-18t0818	1550499608.7	adult	105.9993	53.9999	-86.0002	942.1112	72.2004	56435.3093	178037.5232	2805530.1468	422.154	-1.3694	159.453	-1.4468	158.0342	-1.3968	277.5246	-1.6404	263.2497	81869.7578	197.4148	-1.6324	225.1675	-1.711	4699860	-1.2199	216.423	69.9404	69.4737	109.0204	107.1779	32161.0156	93.267	0.17994	103.2203	2061490
002	2019-02-18t1218	1550514011.63	adult	110.0002	58.0007	-81.9994	1045.6761	72.5427	61071.8704	192473.019	3016341.805	490.548	-1.0306	166.778	-1.0946	165.1561	-1.0507	287.8292	-1.4211	258.9131	92105.3359	204.6021	-1.334	229.7711	-1.542	5326060	-0.85803	185.951	68.8752	68.5029	106.0513	104.1023	33936.4297	90.4093	-0.26247	100.0129	2199530
002	2019-02-18t1618	1550528409.19	adult	113.9995	62	-78.0001	1011.467	76.1426	60479.7521	190627.9761	3090064.0696	574.891	-0.6007	161.061	-1.3315	159.4788	-1.2946	305.0644	-1.1002	280.2236	96400.3594	196.6328	-1.603	223.5329	-1.6736	5089360	-0.98769	234.731	67.4415	67.1023	103.839	102.0224	32813.1328	88.5114	-0.59271	98.1631	2131080
002	2019-02-18t2018	1550542809.12	adult	117.9995	66	-74.0001	969.6327	77.0305	59081.2016	186316.3541	3055397.7064	819.605	0.61052	176.987	-0.58227	175.0521	-0.55188	344.5708	-0.44178	291.8944	106472.3906	217.4113	-0.7866	243.7674	-1.0652	5460400	-0.76348	378.903	68.3	68.0465	107.0311	104.0441	33072.6133	89.8647	-0.47003	100.0379	2107190
002	2019-02-19t0018	1550557209.77	adult	121.9996	70.0002	-69.9999	967.2466	77.7497	62543.6164	197303.1879	3398345.1401	496.875	-0.89791	150.31	-1.8146	148.5324	-1.7969	283.4283	-1.3134	258.9979	92681.0547	188.5431	-1.9022	217.7136	-1.8087	4902060	-1.0753	128.2	64.4552	64.1001	100.8722	99.6454	32985.2227	85.7775	-1.1653	95.7551	2102080
002	2019-02-19t0418	1550571608.93	adult	125.9994	73.9999	-66.0001	998.3663	77.6018	62001.3537	195558.2899	3262556.6034	547.721	-0.61619	164.327	-1.1546	162.1086	-1.149	304.2898	-0.94591	275.0546	98589.8906	205.3819	-1.236	234.5564	-1.2969	5316810	-0.82171	191.33	67.1416	66.7085	107.5556	104.6641	34848.0312	88.8662	-0.79369	99.9233	2172370
002	2019-02-19t0818	1550586009.2	adult	129.9995	78	-62.0001	1039.652	75.1244	61908.3537	195090.7165	3173291.3971	541.539	-0.61576	161.918	-1.2719	160.5843	-1.2232	289.3386	-1.1457	260.6449	93745.7109	198.9511	-1.5058	221.1882	-1.7194	5238200	-0.85057	313.365	67.8651	67.4391	105.0332	102.9102	34030.7656	89.1774	-0.84489	98.9908	2195500
002	2019-02-19t1218	1550600409.17	adult	133.9995	82	-58.0001	1002.035	70.9637	59448.149	187373.45	3014878.1992	679.223	0.12587	165.369	-1.1071	163.6937	-1.0718	311.115	-0.75723	257.2849	96756.7656	211.7461	-0.98233	237.3299	-1.2098	5134210	-0.8897	271.015	68.1414	67.4619	117.1373	112.0216	36429.6914	92.0602	-0.47592	105.5997	2115590
002	2019-02-19t1618	1550614808.61	adult	137.9993	85.9999	-54.0002	1044.8406	73.8204	62048.7116	195592.7012	3100069.1605	653.192	0.033814	173.122	-0.7265	171.974	-0.66273	296.6575	-0.96248	253.6251	96413.6875	215.6401	-0.82324	239.1324	-1.1552	5613130	-0.60183	135.788	68.0589	67.6449	105.6506	104.3128	34336.4531	90.1059	-0.89669	100.0562	2206680
002	2019-02-19t2018	1550629209.41	adult	141.9995	90.0001	-50	1030.1293	74.6706	61450.7513	193721.3666	3132074.7388	536.109	-0.5438	158.674	-1.4409	157.0513	-1.3981	292.1644	-1.0073	257.6515	93784.7734	196.4857	-1.6507	222.0114	-1.7399	5092330	-0.86254	313.881	69.9139	69.2655	115.4433	111.3002	37057.2891	92.9008	-0.53267	106.1259	2243750
002	2019-02-20t0018	1550643608.65	adult	145.9993	93.9999	-46.0002	962.5827	78.2095	55624.682	175407.8184	2768792.6744	393.727	-1.2727	159.2	-1.4136	157.6125	-1.3671	267.2786	-1.4086	254.1772	77778.0703	197.8208	-1.6033	223.3215	-1.7054	4631130	-1.0769	180.702	69.3597	68.7217	110.9032	108.1642	32272.8262	91.9171	-0.79334	103.5518	2017670
002	2019-02-20t0418	1550658009.14	adult	149.9995	98	-42.0001	822.5775	81.8254	54330.0692	172846.3879	2960779.817	509.278	-0.60415	179.046	-0.42804	178.1095	-0.35388	285.0604	-1.0667	260.0362	80957.1562	217.8679	-0.74739	241.1507	-1.0985	5072370	-0.81159	355.221	72.6466	72.0755	116.3375	112.4284	33039.8477	96.13	-0.22096	107.575	2058080
002	2019-02-20t0818	1550672408.94	adult	153.9994	102	-38.0001	938.3971	74.7762	54695.7471	172426.915	2733454.5603	600.438	-0.045147	179.845	-0.38796	178.3363	-0.34274	301.3565	-0.73616	266.2504	86187.9688	222.1174	-0.5729	248.4906	-0.84776	5140160	-0.74399	201.976	74.6474	73.7656	125.6774	119.6915	35943.7344	99.3273	0.15915	113.4406	2133500
002	2019-02-20t1218	1550686810.88	adult	157.9999	106.0005	-33.9996	882.0903	74.0302	54065.6219	170644.2632	2790034.5657	551.427	-0.25967	172.256	-0.76165	170.6962	-0.71651	274.5699	-1.1889	251.7175	77703.2656	215.6391	-0.86273	237.9253	-1.2176	4863310	-0.8477	372.08	75.1162	74.4902	120.3229	117.2461	34051.3906	100.3064	0.17489	112.7926	2120760
002	2019-02-20t1618	1550701209.19	adult	161.9995	110	-30.0001	958.7978	73.0826	53261.1794	167910.9349	2558588.2529	442.728	-0.82864	178.106	-0.47246	176.6762	-0.42425	280.0906	-1.0501	262.1202	78145.2891	219.2995	-0.71451	245.5388	-0.955	4961840	-0.76498	343.339	78.4194	77.2134	129.7244	126.1227	36193.1094	106.2165	0.91452	120.2624	2184690
002	2019-02-20t2018	1550715608.91	adult	165.9994	113.9999	-26.0002	882.4104	71.3523	49183.9955	155116.4917	2375448.4653	532.41	-0.23848	178.272	-0.4675	176.5106	-0.43602	289.4245	-0.8304	266.7203	74671.5234	221.8951	-0.61717	250.026	-0.80377	4587290	-0.91123	308.717	80.5599	78.5707	141.6891	138.2713	36555.7969	113.0016	1.7326	130.2136	2072970
002	2019-02-21t0018	1550730009.14	adult	169.9995	118	-22.0001	618.2822	149.384	47554.9671	155771.206	3645553.1289	339.517	-1.3541	177.813	-0.49741	176.6812	-0.43545	269.9776	-1.1833	264.816	66954.4453	222.3625	-0.61691	249.1689	-0.84336	4395350	-0.96986	313.786	81.789	79.8179	142.8153	139.6727	35418.1875	114.5628	1.772	132.9335	2021740
002	2019-02-21t0418	1550744409.21	adult	173.9995	122	-18.0001	724.003	79.7405	43651.1543	138292.1661	2255622.4656	336.993	-1.3312	176.285	-0.5791	175.1682	-0.51581	257.4549	-1.4132	253.3253	58957.1641	221.1196	-0.69018	242.5375	-1.0852	4021060	-1.1102	316.361	82.9026	80.1475	150.0166	146.4012	34353.7969	120.5644	2.417	139.091	1891010
002	2019-02-21t0818	1550758808.83	adult	177.9994	125.9999	-14.0002	715.4255	91.4284	43695.5269	139297.5849	2295744.928	314.96	-1.4353	176.717	-0.56693	175.7502	-0.49632	259.7796	-1.3454	255.4464	59489.5391	221.7687	-0.68446	245.2371	-1.0035	4040290	-1.0699	343.966	83.6363	80.7991	151.7688	147.8128	34755.0664	122.2023	2.4463	140.5985	1912180
002	2019-02-21t1218	1550773209.32	adult	181.9995	130.0001	-10	702.7597	93.5695	43659.0486	139114.6983	2359884.6518	334.689	-1.2693	178.19	-0.50508	177.0501	-0.44299	261.0193	-1.3006	255.0281	59773.418	223.8319	-0.61967	247.1282	-0.95219	4063620	-1.0301	323.263	84.1935	81.1918	153.8387	149.792	35229.0742	122.9672	2.3578	143.3541	1920030
002	2019-02-21t1618	1550787609.06	adult	185.9994	134	-6.0001	689.9774	90.8175	42252.3627	135158.9519	2232880.9733	348.676	-1.1386	177.507	-0.55174	176.5637	-0.47836	256.5105	-1.3843	251.8683	56688.8164	222.0898	-0.7235	242.7473	-1.1266	3921840	-1.0672	305.112	84.579	81.7021	151.1701	147.219	33408.6016	122.9488	2.168	140.698	1868690
002	2019-02-21t2018	1550802009.46	adult	189.9996	138.0001	-2	685.9518	92.6841	41599.1647	133329.2545	2182430.5477	319.84	-1.3061	178.893	-0.49206	177.7686	-0.42666	259.1834	-1.3135	255.5764	56501.9766	224.0769	-0.66158	245.5617	-1.0445	3890020	-1.0568	341.334	85.7108	82.7142	154.3994	150.5729	33659.0703	124.2459	2.1458	143.8356	1863780
002	2019-02-22t0018	1550816409.47	dead	193.9996	142.0001	2	693.6165	81.5728	41398.382	131750.4083	2106280.6751	332.388	-1.1837	179.319	-0.47813	177.8669	-0.42801	264.832	-1.1711	260.0976	57468.5469	225.6712	-0.61379	249.5024	-0.9182	3882790	-1.0356	291.569	86.0002	83.025	154.5715	151.5829	33542.0273	125.0193	2.0611	143.9901	1862160
003	2019-02-13t1618	1550096420.36	egg	-1.9993	-57.9981	-289.9938	147.7263	30.7157	2975.1201	9506.9792	56940.9362	0	1111.9529	0	-0.35399	0	-0.37059					0	-0.31568	0	-0.14682	0	102319.9005	0	0	0				0	-0.44297	0	0
003	2019-02-13t2018	1550110815.64	larva	1.9993	-53.9994	-285.9951	150.4653	31.7854	3088.9987	9870.6719	59809.1097	0	724.6972	0	-0.59035	0	-0.59813					0	-0.57534	0	-0.49566	0	3.5422	0	0	0				0	-0.62638	0	0
003	2019-02-14t0018	1550125215.6	larva	5.9993	-49.9994	-281.9951	145.3005	31.9029	3007.1332	9623.0429	59058.023	0	-431.7404	0	-0.8322	0	-0.83122					0	-0.83985	0	-0.83776	0	0.4549	0	0	0				0	-0.81797	0	0
003	2019-02-14t0418	1550139615.77	larva	9.9994	-45.9994	-277.995	145.3005	31.9029	3007.1332	9623.0429	59058.023	0	-0.87127	0	-1.0804	0	-1.0708					0	-1.1099	0	-1.1731	0	-0.3943	0	0	0				0	-1.019	0	0
003	2019-02-14t0818	1550154015.78	larva	13.9994	-41.9994	-273.995	147.7272	31.8592	3003.651	9606.6109	58154.8138	0	-1.1025	0	-1.336	0	-1.3179					0	-1.3862	0	-1.5017	0	-0.92619	0	0	0				0	-1.2313	0	0
003	2019-02-14t1218	1550168416.18	larva	17.9995	-37.9993	-269.9949	143.2639	30.7737	2920.1044	9352.7897	55886.0829	215.466	-0.08423	146.856	0.98637	146.3331	1.0044	201.6694	-0.68752	200.9141	3226.7104	178.2563	0.86824	195.58	0.76885	233501	-1.0432	118.123	65.2581	64.5455	100.7531	97.1891	1612.0497	85.2202	1.3368	94.4277	103760
003	2019-02-14t1618	1550182819.17	larva	22.0003	-33.9985	-265.9941	343.6182	41.7349	10605.2467	33534.4037	293257.8685	213.392	-0.4225	124.747	0.38246	124.056	0.40757	180.5672	-1.0979	178.4977	10292.3301	158.7675	0.35184	173.8546	0.16406	706190	-0.88794	125.476	64.6001	64.3293	101.4433	98.9758	5782.2676	85.4029	1.221	94.8086	365701
003	2019-02-14t2018	1550197215.46	larva	25.9993	-29.9995	-261.9951	374.3108	29.8149	8654.677	27299.9691	171429.7048	278.549	-0.39418	178	1.1509	177.1996	1.187	248.0576	-0.63356	244.9107	11658.709	218.2256	0.99393	238.3084	0.70751	833932	-1.1071	132.097	67.5322	67.4715	100.1895	98.2461	4708.9062	87.1884	1.1561	95.0825	316388
003	2019-02-15t0018	1550211615.26	larva	29.9992	-25.9995	-257.9952	640.1663	45.3784	23824.0949	75209.5427	739163.4425	330.751	-0.42334	129.342	0.014753	127.8464	0.044596	199.9087	-1.2579	196.7417	25388.4004	172.7736	0.065311	190.9184	-0.227	1632300	-0.68719	328.033	61.0795	60.817	96.5459	93.5083	12261.335	81.0707	0.79122	89.9667	770823
003	2019-02-15t0418	1550226015.61	larva	33.9993	-21.9994	-253.9951	740.0138	49.8727	28643.972	90457.2856	921510.3408	336.823	-0.62079	164.864	0.47333	161.0814	0.47105	273.4792	-0.75483	268.8958	41568.832	218.7443	0.52751	251.9852	0.28138	2495710	-0.27178	223.317	66.8199	65.4312	140.1192	132.538	21298.1133	90.9751	1.0239	117.5382	1011520
003	2019-02-15t0818	1550240415.6	larva	37.9993	-17.9994	-249.9951	834.8331	51.0716	35119.2652	110719.1728	1218658.8739	317.856	-0.88319	161.696	0.17254	158.1778	0.18368	261.1753	-1.0227	257.8682	48578.6094	218.7753	0.27359	248.6099	-0.06457	2995090	-0.19767	185.637	61.2986	61.0714	95.9578	93.499	17848.1562	81.256	0.46363	89.9286	1135430
003	2019-02-15t1218	1550254813.62	larva	41.9988	-14	-245.9956	949.7892	56.4617	44948.2222	141593.5962	1771572.97	392.06	-0.80781	141.189	-0.5183	136.8634	-0.52037	291.8983	-0.90619	286.9357	69179.9062	193.4813	-0.41955	247.5794	-0.38265	3335740	-0.25342	121.095	58.1492	57.9426	90.3114	88.6301	21403.7969	77.3819	0.092261	85.6104	1373830
003	2019-02-15t1618	1550269213.99	larva	45.9989	-9.9999	-241.9955	812.3554	52.7039	37103.1898	117015.1171	1406314.2865	537.56	-0.51592	159.376	-0.4099	155.5997	-0.38854	382.251	-0.2846	377.4948	74921.2031	205.3913	-0.51704	280.2785	-0.24809	3111810	-0.71689	185.997	63.7661	63.4373	100.4858	97.8957	19695.2188	84.8041	0.22416	94.1042	1245030
003	2019-02-15t2018	1550283613.74	larva	49.9988	-6	-237.9956	911.3825	53.3662	40834.4068	128593.3052	1540574.8888	462.435	-0.88887	177.413	-0.17773	175.1374	-0.1088	328.8376	-0.87933	320.6237	70700.0938	215.8055	-0.53051	261.2959	-0.70614	3814020	-0.48526	131.337	69.7116	69.4452	105.8336	104.18	22754.2305	91.0159	0.43557	100.3042	1498660
003	2019-02-16t0018	1550298013.51	larva	53.9988	-2	-233.9957	920.0783	52.9545	40509.2012	127602.3019	1477310.9762	860.312	0.21957	144.072	-1.18	139.7009	-1.1729	333.3629	-0.97843	267.053	71339.6641	193.8482	-1.1364	236.0113	-1.2362	3074210	-1.2001	108.092	54.7287	54.4559	86.9509	85.4752	18607.5	73.0619	-0.73816	82.2351	1167800
003	2019-02-16t0418	1550312413.69	adult	57.9988	2	-229.9956	975.2434	58.5825	48322.3248	152271.7375	1984607.4363	960.833	0.41766	179.671	-0.39323	174.1899	-0.3976	513.1945	0.35152	478.6204	130351.4141	234.3777	-0.46221	312.8893	-0.24158	4555560	-0.45758	121.761	64.5595	64.3197	99.2884	97.9282	25219.2422	85.5113	-0.067367	94.5787	1636910
003	2019-02-16t0818	1550326813.71	adult	61.9988	6	-225.9956	1071.2811	68.3042	54545.8097	171812.4775	2341308.8897	960.031	0.33372	194.789	-0.040909	187.1941	-0.099011	583.3914	0.77213	556.6843	167433.3438	252.4097	-0.14985	330.363	-0.046805	5572930	-0.027769	215.117	68.3691	67.966	105.7923	102.9394	30362.4023	89.6866	0.18263	99.3629	1956040
003	2019-02-16t1218	1550341213.81	adult	65.9988	10.0001	-221.9956	1068.881	62.8838	51699.6387	162814.1439	2147172.0926	790.955	-0.22723	181.935	-0.49749	176.5587	-0.50273	462.359	-0.23392	430.0759	125761.6406	235.9802	-0.58235	313.8355	-0.33349	4939530	-0.56794	231.225	65.571	65.2238	102.4313	100.2878	27861.3242	86.5095	-0.13872	96.095	1780250
003	2019-02-16t1618	1550355613.67	adult	69.9988	14	-217.9956	1083.1802	60.6359	52166.1252	164315.6333	2102018.8731	555.96	-0.96749	174.917	-0.79428	169.0153	-0.83558	383.94	-0.8927	375.9412	105583.4922	235.9972	-0.62174	309.4909	-0.40936	4796590	-0.77857	289.144	68.2527	65.4578	196.8158	192.8286	54124.332	92.8202	0.42011	175.7623	1871630
003	2019-02-16t2018	1550370013.53	adult	73.9988	18	-213.9957	1019.0242	60.2917	52164.0607	164494.6245	2194739.8198	506.185	-1.1394	181.443	-0.60946	177.7328	-0.56876	349.7948	-1.183	339.124	95843.7812	230.7445	-0.78163	293.0141	-0.66655	4961930	-0.78736	130.933	71.6729	71.4257	110.3705	108.5318	30241.5234	94.15	0.54231	104.486	1960040
003	2019-02-17t0018	1550384413.72	adult	77.9988	22	-209.9956	950.5663	63.5165	48509.8374	152804.9998	2089092.4243	523.813	-1.0922	185.443	-0.4786	180.8269	-0.4749	367.9871	-0.99916	348.9956	93836.7031	239.8126	-0.52728	311.1312	-0.3145	4713960	-1.0074	147.73	66.7238	66.4715	100.8235	99.2603	25709.9922	87.134	-0.28053	95.8095	1696120
003	2019-02-17t0418	1550398814.15	adult	81.9989	26.0002	-205.9955	1014.8695	63.0743	50801.059	159911.4142	2175796.6152	579.159	-0.90635	175.883	-0.85725	173.122	-0.80484	335.1316	-1.2779	314.9723	89480.125	218.1195	-1.1447	262.9898	-1.1359	4685530	-1.0863	141.68	71.4401	71.1273	110.5941	108.7279	29528.6133	94.1387	0.4884	105.1674	1903170
003	2019-02-17t0818	1550413213.31	adult	85.9987	29.9999	-201.9957	299.0387	67.8677	14730.6151	47320.7184	642495.0953	331.947	-1.7336	165.113	-1.2932	162.8629	-1.2467	253.1337	-2.1114	247.8497	17466.2285	216.7775	-1.1664	240.857	-1.5323	1125580	-3.1029	320.457	77.9921	77.7142	129.7043	123.5667	8949.5947	105.8951	1.8863	118.889	531672
003	2019-02-17t1218	1550427613.43	adult	89.9987	34	-197.9957	496.7593	61.3181	20963.6311	67648.8035	827478.824	338.421	-1.7275	191.24	-0.198	188.3124	-0.14416	293.1521	-1.6711	289.4906	32539.8809	239.8138	-0.38958	276.6085	-0.75282	2121040	-2.5935	125.349	67.8055	67.5138	102.5032	100.8283	11377.8506	88.5971	-0.26198	97.4034	752031
003	2019-02-17t1618	1550442013.13	adult	93.9986	37.9999	-193.9958	966.8728	60.7323	49649.1341	156405.1921	2154201.5094	400.124	-1.5052	165.867	-1.2395	162.1034	-1.2706	316.2018	-1.3518	311.7513	82528.6641	212.5252	-1.2309	283.2171	-0.51832	4319020	-1.4023	333.989	69.9656	67.5724	193.7917	189.4426	50579.6406	97.3782	0.81203	157.4882	1821840
003	2019-02-17t2018	1550456413.82	adult	97.9988	42.0001	-189.9956	925.4018	64.3799	48106.7446	151638.3823	2082251.9381	424.201	-1.403	186.479	-0.32706	185.0632	-0.23324	297.0945	-1.5258	281.3894	75164.9219	223.8841	-0.79353	251.9388	-1.1581	4699820	-1.207	304.21	69.0014	68.8207	104.7713	102.2031	26507.1426	89.7149	-0.20754	98.3341	1739040
003	2019-02-18t0018	1550470813.31	adult	101.9987	45.9999	-185.9957	511.0835	79.4241	29636.8143	95044.8796	1454374.4371	255.562	-2.0996	154.576	-1.6845	153.5196	-1.6199	224.247	-2.4364	220.6572	32515.8164	195.6292	-1.7319	214.4056	-2.0252	2238100	-2.6114	158.137	78.5433	78.0714	128.6651	126.5213	18656.4414	106.7425	2.0149	120.2474	1137230
003	2019-02-18t0418	1550485213.19	adult	105.9987	49.9999	-181.9958	67.8658	28.1767	1288.4169	4321.6512	23119.0457	258.149	-2.0905	193.195	0.050548	193.2786	0.20431	247.3326	-2.0628	246.3758	1978.6611	224.3948	-0.65665	238.8242	-1.3553	137941	-3.8259	112.309	72.9897	72.1344	107.696	106.3528	861.5682	93.584	0.22308	103.7069	52114.7
003	2019-02-18t0818	1550499613.19	adult	109.9987	53.9999	-177.9958	978.3809	60.2123	46998.2612	148047.9024	1951610.7133	398.905	-1.4461	165.898	-1.1341	164.0214	-1.1028	291.2007	-1.3727	288.0851	71926.5781	203.2252	-1.3848	244.5764	-1.1425	4094370	-1.5667	331.295	69.9471	69.5219	110.7962	106.6293	27366.666	92.5693	0.037927	102.527	1726290
003	2019-02-18t1218	1550514016.08	adult	113.9995	58.0007	-173.995	951.8317	81.6442	61387.997	193804.2787	3323646.1204	795.995	0.42884	148.557	-1.9009	146.7289	-1.8862	281.7031	-1.4437	229.8303	90426.7031	185.3035	-2.0304	209.6987	-2.0593	4757830	-1.1794	316.885	57.8846	57.6117	95.4682	92.3833	30645.3066	79.2079	-1.917	88.9968	1853870
003	2019-02-18t1618	1550528413.65	adult	117.9988	62	-169.9956	992.6911	62.3809	50366.0565	158637.9834	2186002.5145	423.131	-1.2811	153.113	-1.6845	151.3319	-1.6651	274.4562	-1.4963	261.5547	72730.9062	192.2624	-1.7559	218.3333	-1.7976	4046300	-1.5832	351.024	65.9127	65.6457	103.0381	100.0233	27305.1055	86.9368	-0.89798	96.4338	1741880
003	2019-02-18t2018	1550542813.59	adult	121.9988	66	-165.9956	932.1086	62.7204	46860.9239	147797.7449	1988399.2333	504.773	-0.85939	185.681	-0.15679	184.0105	-0.11106	303.9411	-0.99803	278.035	74769.5	226.5214	-0.40479	254.1744	-0.72398	4565710	-1.2701	133.129	67.6048	67.2641	103.4861	101.7166	25457.582	88.7811	-0.7127	98.3252	1662330
003	2019-02-19t0018	1550557214.21	adult	125.9989	70.0002	-161.9955	1018.3765	66.6655	56157.4245	176941.7797	2650092.2088	444.799	-1.1287	144.378	-2.1044	142.8233	-2.077	248.8556	-1.8172	220.7229	73163.5391	179.74	-2.2705	202.3697	-2.2863	4242680	-1.4402	154.665	57.8	57.4578	92.1089	89.9913	27080.0312	77.959	-2.4905	86.7201	1698510
003	2019-02-19t0418	1550571613.44	adult	129.9987	74	-157.9957	979.8533	68.7243	52728.8513	166354.0013	2405173.6841	464.568	-1.0062	165.421	-1.1027	162.1762	-1.1457	281.4392	-1.2726	260.9822	77958.6641	220.1815	-0.63073	246.0372	-0.93147	4566290	-1.2337	160.95	61.8716	61.3376	101.3511	99.7602	28074.252	84.5838	-1.5807	95.4189	1707900
003	2019-02-19t0818	1550586013.67	adult	133.9988	78	-153.9956	972.1565	66.1734	52527.9492	165607.3701	2382771.603	642.693	-0.062643	177.719	-0.50313	176.7236	-0.43209	289.6642	-1.1092	250.4074	79947.3125	217.0442	-0.75997	237.4721	-1.2051	4890280	-1.0269	381.884	65.624	65.2698	103.9663	101.3475	28694.6914	87.5856	-1.2085	97.5976	1805780
003	2019-02-19t1218	1550600413.69	adult	137.9988	82	-149.9956	951.9197	60.6208	47771.2927	150485.1494	2030036.9434	514.145	-0.69525	188.27	0.020726	189.2925	0.19219	298.6772	-0.92867	268.4326	74967.9688	234.3249	-0.028347	255.1789	-0.62038	4716540	-1.0971	131.064	68.9337	68.6163	107.0716	105.681	26874.9648	91.7988	-0.61641	101.5036	1726930
003	2019-02-19t1618	1550614813.14	adult	141.9987	85.9999	-145.9958	946.5977	60.7424	47694.4209	150387.819	2010798.1066	514.93	-0.65657	188.225	0.023422	189.3408	0.19854	299.2474	-0.88635	268.5195	75111.1094	234.729	-0.0099818	256.1043	-0.58493	4712770	-1.0679	133.38	69.7453	69.3322	108.1133	106.7126	27136.4414	92.6881	-0.56779	103.0734	1746280
003	2019-02-19t2018	1550629213.85	adult	145.9988	90.0001	-141.9956	940.6999	62.9753	47938.4787	151124.9707	2071049.5189	543.237	-0.46428	192.584	0.24227	192.7587	0.36872	310.992	-0.64759	278.0818	78369.9844	237.1899	0.093002	261.4756	-0.39885	4843480	-0.9646	128.879	71.5774	71.2646	110.343	109.0029	27806.4395	94.6812	-0.34303	105.2138	1800170
003	2019-02-20t0018	1550643613.2	adult	149.9987	93.9999	-137.9958	746.4286	103.5936	40231.6918	128876.8347	1938646.4101	738.196	0.65377	195.07	0.36615	193.1857	0.38877	337.3029	-0.13922	287.1094	71508.2188	236.0402	0.037363	262.7097	-0.35481	4120470	-1.3037	133.959	72.6219	72.2164	110.4139	109.0141	23407.7422	95.2868	-0.35556	104.9091	1533990
003	2019-02-20t0418	1550658013.64	adult	153.9988	98	-133.9956	727.7627	105.5802	39475.6883	126984.8271	1910927.9773	756.896	0.82983	196.83	0.45215	195.1415	0.48226	335.2708	-0.12145	282.4545	69736.3281	238.505	0.13562	261.9244	-0.38202	4078910	-1.2801	145.479	72.6001	72.3181	111.1028	109.5968	23109.3809	95.2169	-0.48199	105.7382	1504490
003	2019-02-20t0818	1550672413.47	adult	157.9987	102	-129.9957	726.0644	105.7841	38856.6595	125023.5548	1868478.4436	688.729	0.52348	196.054	0.41162	193.9573	0.42062	335.4385	-0.060169	289.3354	68429.4531	237.9932	0.104	265.1477	-0.27063	3997540	-1.2754	140.019	73.0294	72.7274	110.9032	109.4084	22624.2461	95.3253	-0.58245	105.831	1489070
003	2019-02-20t1218	1550686815.47	adult	161.9993	106.0005	-125.9951	724.5139	103.7614	38250.2569	122955.1384	1809901.578	704.163	0.69626	196.799	0.44572	194.6603	0.45111	337.2146	0.036142	287.0923	67780.1406	239.077	0.14059	266.7657	-0.21484	3950930	-1.2539	140.975	73.1564	72.82	111.5035	110.1014	22412.2031	95.8915	-0.61422	106.8197	1468690
003	2019-02-20t1618	1550701213.66	adult	165.9988	110	-121.9956	727.1612	100.6025	38776.517	124222.0943	1847752.7343	687.806	0.69089	196.888	0.44359	194.7667	0.4491	328.7983	-0.061161	285.8075	67074.8594	239.8174	0.15669	265.8217	-0.25243	3999570	-1.1899	132.245	73.8081	73.4279	113.4909	112.1833	23152.1406	96.4406	-0.65104	107.5034	1499340
003	2019-02-20t2018	1550715613.44	adult	169.9987	114	-117.9957	740.1353	70.6056	43025.9128	135932.6193	2105643.6213	458.402	-0.62459	181.424	-0.32094	181.8816	-0.18371	288.8797	-0.80468	269.7166	64997.9414	231.6308	-0.21709	256.0107	-0.60433	4078770	-1.1173	197.705	69.4645	69.2933	110.624	108.5944	24890.4102	93.5825	-1.1657	104.9021	1561700
003	2019-02-21t0018	1550730013.81	adult	173.9988	118.0001	-113.9956	806.1549	63.9194	43053.1321	135805.8277	1944538.5517	342.733	-1.2951	181.949	-0.30221	181.7975	-0.19484	263.5702	-1.2874	256.7889	59566.8633	226.303	-0.46651	247.568	-0.90917	4106420	-1.0711	155.864	70.2851	69.8706	109.8099	107.4516	24817.041	93.5645	-1.2674	103.9686	1586260
003	2019-02-21t0418	1550744413.72	adult	177.9988	122	-109.9956	430.2241	145.3323	30447.4561	104743.7488	2126539.9984	458.207	-0.50703	191.319	0.14886	190.51	0.22025	293.0287	-0.64295	271.8387	47177.6133	234.59	-0.13018	255.4774	-0.64412	3065110	-1.5091	186.621	73.7115	73.495	113.495	111.699	18272.6914	96.6271	-0.95602	107.5966	1180930
003	2019-02-21t0818	1550758813.39	adult	181.9987	125.9999	-105.9957	434.289	143.6477	31699.0728	108151.6325	2221963.8609	505.381	-0.13154	191.893	0.17029	190.8335	0.22988	291.4225	-0.64115	271.541	48376.1328	235.3679	-0.11908	258.1834	-0.5626	3174100	-1.4249	152.08	73.6934	73.3613	113.8313	111.8805	18895.9902	96.4905	-1.0767	107.2139	1218960
003	2019-02-21t1218	1550773213.86	adult	185.9988	130.0001	-101.9956	643.0927	102.2489	35084.1822	113047.3628	1690670.4898	510.803	-0.02773	198.402	0.48966	197.2606	0.54365	295.069	-0.52611	274.928	54587.7578	242.5039	0.1692	264.2851	-0.3621	3651600	-1.1857	161.525	74.6236	74.0981	115.1911	112.9466	21310.3477	98.1579	-0.96513	108.5815	1373450
003	2019-02-21t1618	1550787613.63	adult	189.9988	134	-97.9956	652.8852	100.1018	34421.2523	110826.3677	1609088.1232	530.851	0.18163	198.222	0.48446	196.2763	0.49999	302.5499	-0.32485	279.5768	54761.5234	243.7559	0.20713	267.0536	-0.27504	3583850	-1.1897	187.443	75.0549	74.5528	116.0732	114.0242	21009.2422	99.035	-0.95479	110.0755	1356990
003	2019-02-21t2018	1550802014.01	adult	193.9989	138.0001	-93.9955	652.5526	98.9891	34953.7125	112309.1167	1660527.5236	543.719	0.35278	199.503	0.55417	197.4922	0.56698	307.2557	-0.18007	283.7421	56535.0469	246.8436	0.32868	270.3294	-0.16678	3661480	-1.1306	200.417	75.9923	75.6579	118.1207	116.0336	21734.2148	99.6336	-0.97716	111.6708	1394690
003	2019-02-22t0018	1550816414.03	adult	197.9989	142.0001	-89.9955	532.9192	104.7634	34482.2655	111170.0779	1988707.5	381.322	-0.78425	199.681	0.57063	198.409	0.62273	286.9691	-0.6259	279.3717	51654.4453	244.932	0.22901	268.9909	-0.22397	3592860	-1.1372	139.795	76.6489	76.1643	117.8877	116.1252	21219.7793	100.498	-0.96643	111.522	1379140
003	2019-02-22t0418	1550830813.56	adult	201.9988	146	-85.9957	714.1681	59.9991	35458.9285	111872.9116	1481292.5125	415.171	-0.48843	198.886	0.54452	197.3852	0.5877	280.4407	-0.75982	275.1036	52442.4062	245.1047	0.22685	265.9452	-0.34158	3702860	-1.0756	480.399	77.635	76.8506	122.7674	119.2206	22957.4961	102.5749	-0.81433	115.3645	1445410
003	2019-02-22t0818	1550845213.86	adult	205.9988	150.0001	-81.9956	696.5443	65.8227	38778.0481	122753.7796	1787755.5909	537.545	0.53912	199.294	0.5743	197.3349	0.59518	300.3467	-0.24577	280.1662	60970.375	245.5481	0.23151	270.1476	-0.19788	4044670	-0.9153	400.777	76.3284	76.0585	120.1195	115.269	24384.2617	100.132	-1.1649	111.5771	1549080
003	2019-02-22t1223	1550859927.34	adult	210.0859	154.0871	-77.9085	876.6813	62.1164	44964.2825	141731.5287	1935746.4943	717.715	2.0961	231.271	2.334	228.5972	2.3063	363.3745	1.3933	332.5909	85756.3828	286.7043	2.1061	315.2229	1.4382	5447590	-0.31746	219.826	76.5592	75.9542	121.341	118.985	28636.4727	102.8037	-0.9536	114.5547	1803350
003	2019-02-22t1618	1550874005.34	adult	213.9965	157.9977	-73.9979	813.9506	64.0538	43358.9396	137156.6428	1931295.6307	435.734	-0.1812	205.768	0.95051	203.6675	0.96572	305.6624	-0.064647	293.6916	69691.0312	254.676	0.61978	280.7587	0.16637	4671560	-0.63418	406.497	77.4781	77.0221	120.957	117.8651	27578.1934	102.045	-1.1033	113.0282	1758990
003	2019-02-22t2018	1550888407.22	adult	217.997	161.9982	-69.9974	788.9442	65.5792	42918.5805	135617.5998	1936191.407	673.952	1.9592	206.313	0.99037	204.2909	1.0119	330.6981	0.61732	292.6724	74407.0781	252.5974	0.50535	278.537	0.069099	4636260	-0.64396	145.994	79.1062	78.5823	121.6608	119.5911	27373.6797	103.6337	-1.0129	115.4303	1777670
003	2019-02-23t0018	1550902804.62	adult	221.9963	165.9975	-65.9981	775.1888	63.9464	41937.5927	132500.6484	1873819.1083	562.056	1.0484	206.167	0.98673	204.1783	1.0122	319.5964	0.33921	294.9075	70311.2031	252.9888	0.50303	279.2833	0.078933	4529900	-0.68377	153.557	79.3601	78.7365	123.0702	121.2714	27075.4414	103.9399	-1.0492	115.4968	1743700
003	2019-02-23t0418	1550917204.23	adult	225.9962	169.9974	-61.9982	576.3158	108.6063	36523.5051	118611.6253	2027961.0471	557.877	1.0933	207.68	1.0796	206.1493	1.1333	316.4276	0.26612	291.3333	60437.6719	254.0137	0.53037	277.3201	-0.0090645	3959420	-0.91552	145.7	80.6085	80.116	122.7749	120.6864	23450	105.1715	-1.0018	117.1652	1536800
003	2019-02-23t0818	1550931604.34	adult	229.9962	173.9974	-57.9982	449.7856	115.7179	30875.8487	102082.2672	1909838.2474	349.241	-0.86289	201.057	0.691	199.6826	0.75799	281.4283	-0.67893	277.5547	45591.3867	243.6197	0.020372	266.4366	-0.42066	3241840	-1.2075	153.923	79.322	78.7779	122.8335	120.7807	19899.0254	104.7244	-1.1042	116.9149	1278990
003	2019-02-23t1218	1550946004.67	adult	233.9963	177.9975	-53.9981	549.8968	109.4034	34124.0557	110678.6659	1920964.9175	327.749	-1.0716	197.512	0.47205	196.4314	0.55945	276.5434	-0.8151	272.2664	49501.2695	240.6547	-0.14329	262.4387	-0.58254	3524600	-1.0851	158.748	78.4046	77.8195	122.7548	120.4234	21973.1016	104.0174	-1.2218	116.5858	1399130
003	2019-02-23t1618	1550960404.47	adult	237.9962	181.9975	-49.9982	312.4596	119.5293	25068.4583	84000.6228	1843022.5148	455.977	0.2768	194.923	0.30515	193.6758	0.3851	293.9711	-0.3298	277.5101	38510.2109	240.6023	-0.16933	266.86	-0.43863	2541610	-1.4847	145.885	79.9085	79.2731	124.9112	122.9156	16363.3691	105.98	-1.1143	118.3505	1041930
003	2019-02-23t2018	1550974804.48	adult	241.9962	185.9975	-45.9982	433.1234	100.1031	25733.6635	85366.5172	1405510.4526	343.643	-0.89875	192.948	0.17224	191.7456	0.25719	269.8121	-1.0159	265.864	36424.6328	234.9904	-0.45842	256.9864	-0.81219	2603840	-1.4516	133.88	77.0811	76.4958	117.8103	116.1232	15904.3867	101.2652	-1.5469	111.997	1040210
003	2019-02-24t0018	1550989204.18	adult	245.9962	189.9974	-41.9983	404.3658	109.7074	31031.1906	102648.704	2105481.1857	340.444	-0.93047	198.769	0.52159	197.7995	0.62128	278.7375	-0.76532	274.5832	45155.4766	242.1601	-0.13956	262.4057	-0.63046	3209520	-1.1949	150.941	80.298	79.8014	123.4174	121.4583	19993.6211	104.9404	-1.3052	116.9287	1296570
003	2019-02-24t0418	1551003604.18	adult	249.9962	193.9974	-37.9983	405.2769	116.955	31070.0693	102695.3151	2127086.292	427.223	0.10172	201	0.65214	199.9328	0.74685	291.9189	-0.3833	278.8347	47290.8555	244.4041	-0.053743	265.8367	-0.52019	3250370	-1.1708	232.016	81.0503	80.3012	126.3085	123.8257	20461.9844	107.285	-1.1772	119.1316	1310660
003	2019-02-24t0818	1551018004.4	adult	253.9962	197.9974	-33.9982	410.0938	113.202	31226.9321	103266.2196	2109508.9928	314.91	-1.2458	201.242	0.65857	200.5242	0.77683	271.3198	-0.99207	268.2063	44225.125	242.3521	-0.17292	261.3865	-0.69609	3270580	-1.1553	153.598	81.7059	81.0167	126.7787	124.6274	20664.9258	107.2161	-1.2356	119.3385	1327880
003	2019-02-24t1218	1551032403.97	adult	257.9961	201.9973	-29.9983	398.0085	114.2626	29998.5656	99303.8111	2013526.5691	353.326	-0.76193	201.716	0.67959	200.9964	0.79929	277.708	-0.80698	272.2805	43600.1641	244.1154	-0.10967	264.0093	-0.61477	3151210	-1.1972	205.326	82.522	81.7671	128.6161	125.9634	20192.7227	109.3968	-1.128	121.1829	1289160
003	2019-02-24t1618	1551046804.31	adult	261.9962	205.9974	-25.9982	405.522	107.5038	30249.5248	100031.9697	2002019.2467	316.795	-1.263	202.149	0.69796	201.1754	0.80283	277.2903	-0.82447	272.7844	43811.8672	244.7342	-0.10126	265.6765	-0.56815	3183440	-1.1771	231.248	82.3486	81.6942	129.0399	126.3545	20388.2969	108.5507	-1.2419	122.2472	1296830
003	2019-02-24t2018	1551061204.47	adult	265.9962	209.9975	-21.9982	406.5019	107.7588	30288.6328	99801.2031	1994708.2867	403.907	-0.010494	203.692	0.78882	203.5813	0.95073	277.2988	-0.82971	273.6813	43813.2109	245.3438	-0.093404	264.0417	-0.64187	3209770	-1.1597	221.477	83.4332	82.565	131.1657	128.7023	20724.1816	110.8144	-1.1335	124.0055	1314740
003	2019-02-25t0018	1551075604.39	adult	269.9962	213.9974	-17.9982	401.9015	107.6982	29563.0774	98113.6387	1927381.2586	319.85	-1.2878	204.578	0.83759	204.1876	0.98276	275.0951	-0.90504	270.7227	42364.6406	246.1332	-0.07702	264.2709	-0.64781	3150500	-1.1775	224.164	83.6091	82.7962	130.5347	127.6264	20102.3359	110.3558	-1.2173	123.1494	1287580
003	2019-02-25t0418	1551090004.27	adult	273.9962	217.9974	-13.9982	402.5169	111.7121	29302.0972	97019.1237	1887567.5788	318.376	-1.3669	204.689	0.83506	204.2633	0.9796	270.5224	-1.0587	267.7524	41389.9297	244.5413	-0.17595	262.0201	-0.74431	3122320	-1.1827	248.856	84.2961	83.556	131.5243	128.2978	20123.2188	110.5956	-1.251	123.6411	1285850
003	2019-02-25t0818	1551104404.29	adult	277.9962	221.9974	-9.9982	400.2972	107.9157	28723.6959	95251.3452	1820912.2308	310.789	-1.5907	205.226	0.8605	205.0503	1.0232	273.7339	-0.96557	271.2369	41060.0781	245.6061	-0.14673	263.4053	-0.70839	3071010	-1.1974	201.128	84.0142	83.2974	130.1392	126.812	19520.875	110.5064	-1.3058	122.3724	1257190
003	2019-02-25t1218	1551118806.63	adult	281.9968	225.9981	-5.9976	399.1662	104.7239	28342.2783	94011.0335	1785465.2509	308.31	-1.7825	204.621	0.80814	204.4406	0.97257	270.9436	-1.0674	268.293	40099.6484	245.0852	-0.19456	262.066	-0.77194	3018770	-1.2125	237.711	84.9958	84.3034	130.7563	128.5986	19351.9258	112.2808	-1.237	124.2965	1253940
003	2019-02-25t1618	1551133199.46	adult	285.9949	229.9961	-1.9996	400.9962	107.2448	29010.6216	96119.071	1860318.1268	327.582	-1.5282	201.389	0.57413	201.1211	0.73602	266.7791	-1.219	263.5334	40550.4219	241.6093	-0.38627	257.5061	-0.95302	3041580	-1.1972	195.478	84.5003	83.6694	131.4225	129.1163	19976.2188	111.8021	-1.3159	124.511	1276210
003	2019-02-25t2018	1551147596.35	dead	289.994	233.9952	1.9996	405.83	106.0915	29331.6206	97044.8561	1884125.9358	310.463	-2.3957	200.544	0.50025	199.964	0.64298	266.4574	-1.2455	263.1154	40767.9883	240.0067	-0.48749	257.2432	-0.97756	3065310	-1.1816	226.662	84.4654	83.5362	132.9209	130.5785	20336.8906	111.6206	-1.3737	125.2108	1291050
004	2019-02-13t1618	1550096424.94	egg	-1.9993	-53.9981	-237.9957	148.0033	31.897	3230.1686	10324.0159	64268.5507	0	1111.9526	0	-0.35399	0	-0.37059					0	-0.31568	0	-0.14682	0	102319.879	0	0	0				0	-0.44297	0	0
004	2019-02-13t2018	1550110820.19	larva	1.9993	-49.9994	-233.997	145.3088	33.195	3189.4641	10215.5864	65197.6001	0	724.6978	0	-0.59035	0	-0.59813					0	-0.57534	0	-0.49566	0	3.5423	0	0	0				0	-0.62638	0	0
004	2019-02-14t0018	1550125220.09	larva	5.9993	-45.9995	-229.997	145.3414	34.7294	3311.8457	10624.147	70266.0187	0	-431.7361	0	-0.8322	0	-0.83122					0	-0.83985	0	-0.83776	0	0.4549	0	0	0				0	-0.81797	0	0
004	2019-02-14t0418	1550139620.39	larva	9.9994	-41.9994	-225.997	145.292	34.8083	3324.274	10662.6905	69915.2917	0	-0.87127	0	-1.0804	0	-1.0708					0	-1.1099	0	-1.1731	0	-0.3943	0	0	0				0	-1.019	0	0
004	2019-02-14t0818	1550154020.29	larva	13.9994	-37.9994	-221.997	147.7663	34.7099	3334.0763	10689.4049	70318.2204	0	-1.1025	0	-1.336	0	-1.3179					0	-1.3862	0	-1.5017	0	-0.92619	0	0	0				0	-1.2313	0	0
004	2019-02-14t1218	1550168420.77	larva	17.9995	-33.9993	-217.9969	147.5744	23.8248	2638.9334	8387.0309	41915.5078	192.88	-0.21128	137.142	0.81528	137.3523	0.84615	186.2585	-0.84627	185.3909	2793.8772	166.1936	0.69648	180.5094	0.56908	199268	-1.0847	107.119	64.6418	64.5389	97.3828	95.7831	1460.7417	84.3014	1.3066	92.9408	93924.5
004	2019-02-14t1618	1550182823.75	larva	22.0003	-29.9984	-213.996	308.9196	36.7391	8794.9627	27877.8315	215081.6177	264.966	-0.17052	158.54	0.99399	157.6788	1.017	227.395	-0.63675	223.4793	10914.9609	199.6805	0.94823	218.659	0.75783	748308	-0.84244	209.653	62.216	61.8348	96.9016	93.4848	4651.2793	81.9992	1.1046	90.3316	293660
004	2019-02-14t2018	1550197220.02	larva	25.9993	-25.9995	-209.9971	457.6812	49.8156	17302.9092	54684.3538	560049.1264	221.012	-0.64667	142.059	0.48201	141.8223	0.52661	194.8858	-1.1378	192.9801	17929.4961	174.8694	0.34637	188.4443	0.046529	1302540	-0.64596	122.534	66.1297	66.0138	100.7069	99.7863	9265.0332	86.5717	1.134	95.8787	606343
004	2019-02-15t0018	1550211619.73	larva	29.9992	-21.9996	-205.9971	497.7244	57.6063	22782.7857	72226.5601	878788.5652	255.306	-0.72717	150.654	0.42317	150.4409	0.47953	210.345	-1.162	207.9359	25241.4062	187.5573	0.29177	202.2947	-0.07605	1806030	-0.52929	109.985	64.6936	64.5291	97.7354	96.5954	11728.2461	84.8214	0.93204	93.2289	775547
004	2019-02-15t0418	1550226020.17	larva	33.9993	-17.9994	-201.997	636.849	52.7964	28641.8719	90518.7918	1066332.1871	239.235	-0.98697	140.431	-0.0094357	139.6101	0.044243	198.5483	-1.4258	196.7781	29980.793	175.9263	-0.14593	191.535	-0.52239	2115590	-0.5942	148.993	62.0257	61.7778	96.1995	93.691	14526.1309	82.3648	0.6832	90.883	934417
004	2019-02-15t0818	1550240420.2	larva	37.9993	-13.9994	-197.997	740.8549	48.4522	30477.7938	96179.3719	1028758.4391	524.692	-0.15206	202.376	1.0032	197.7416	0.99778	365.0846	-0.11209	352.3051	58778.6211	274.4358	1.1742	319.818	0.88574	3256430	0.010883	117.874	64.4553	64.2897	98.3269	96.973	15830.623	84.4323	0.59694	93.7049	1037150
004	2019-02-15t1218	1550254818.16	larva	41.9988	-10	-193.9976	776.4858	55.495	33227.5003	104772.575	1183245.2385	1183.49	1.8481	209.067	0.92108	202.6098	0.88721	564.544	1.4407	521.8825	99359.75	265.7217	0.78801	375.6543	1.3375	3665370	-0.0043914	223.144	64.7145	64.418	100.0058	97.8195	17601.0273	84.7161	0.42244	94.2855	1134570
004	2019-02-15t1618	1550269218.44	larva	45.9989	-5.9999	-189.9975	862.8548	53.772	38031.0919	119858.2167	1404003.7468	1280.45	1.8602	189.248	0.25678	183.3493	0.23825	546.2119	1.1052	491.8376	109242.375	239.5945	0.080305	314.4023	0.21571	3784960	-0.23406	329.204	66.9953	66.8199	104.4452	100.8683	20889.0469	88.1812	0.39114	97.6654	1339910
004	2019-02-15t2018	1550283618.18	larva	49.9988	-2	-185.9976	909.3513	54.2769	41489.9598	130706.5332	1581849.4847	1037.18	0.90544	176.752	-0.19344	168.6573	-0.26515	553.5444	0.99911	510.7734	121226.2109	246.1201	0.029378	348.8869	0.51563	3856200	-0.45657	285.821	67.4724	67.1306	107.0094	104.7065	23435.0547	90.0698	0.38387	100.3516	1472050
004	2019-02-16t0018	1550298018.1	adult	53.9988	2	-181.9976	951.1792	63.417	47088.4389	148537.685	1958955.4633	466.304	-0.9881	167.201	-0.58894	160.8024	-0.62372	372.353	-0.65688	369.27	92343.5469	231.7251	-0.39131	327.5275	0.0771	4131200	-0.51395	228.01	74.188	73.6955	120.4152	117.9303	29862.9727	100.9137	0.97166	113.3435	1833040
004	2019-02-16t0418	1550312418.2	adult	57.9988	6	-177.9976	668.8497	68.8986	31684.6383	100052.2562	1340758.6514	294.087	-1.5995	165.294	-0.79031	162.668	-0.72325	254.8132	-1.7496	251.3775	42553.8008	212.9472	-0.91291	243.1797	-1.2711	2753960	-1.5815	123.909	65.9387	65.6518	101.2341	99.4036	16906.0918	87.4749	0.069692	96.6168	1098600
004	2019-02-16t0818	1550326818.23	adult	61.9988	10	-173.9976	912.3442	89.1068	55675.1333	175944.9418	2924704.658	392.033	-1.372	155.606	-1.2112	152.7828	-1.1569	268.6602	-1.7558	264.0643	71194.9531	205.5721	-1.2031	246.9777	-1.3134	4113900	-0.90777	374.105	77.4507	77.153	126.2423	122.3546	33454.2227	105.421	1.4356	117.9573	2047640
004	2019-02-16t1218	1550341218.4	adult	65.9988	14.0001	-169.9975	471.5593	108.2096	33740.3798	109276.0726	2217116.4706	243.39	-1.8704	145.264	-1.6772	144.5403	-1.5696	204.5168	-2.3404	201.5778	35994.9531	179.1088	-1.9464	195.4881	-2.1838	2551280	-1.9682	312.514	61.6057	61.2977	97.8412	94.983	17220.0527	82.0372	-0.54141	91.28	1081980
004	2019-02-16t1618	1550355618.09	adult	69.9988	18	-165.9976	878.0928	58.8971	44099.549	139061.1022	1848526.2471	538.893	-1.0191	190.692	-0.25155	188.2852	-0.14491	386.2565	-0.87325	374.0735	89611.5156	226.687	-0.85916	295.1247	-0.64143	4412420	-0.99873	271.741	68.9134	68.6309	105.0152	101.9783	24363.5312	89.3542	0.074095	98.8254	1594590
004	2019-02-16t2018	1550370018.03	adult	73.9987	22	-161.9976	896.0518	63.0299	48141.6175	151912.9024	2152200.7237	386.948	-1.506	186.005	-0.44311	184.1777	-0.32289	305.7358	-1.5678	302.9785	77045.4297	223.5211	-0.97675	270.1563	-1.0505	4685100	-0.9433	341.337	68.3807	68.1089	104.6011	101.4934	26359.4844	88.6839	-0.047849	98.1272	1722370
004	2019-02-17t0018	1550384418.22	adult	77.9988	26	-157.9976	925.4354	65.3001	50667.5608	159756.7263	2327317.1017	370.585	-1.576	190.206	-0.29642	188.7096	-0.15888	287.5993	-1.7394	283.7411	76501.4219	230.8433	-0.78265	267.5035	-1.0825	5045780	-0.82266	225.737	75.623	75.2539	117.1568	114.6685	31163.7188	99.4197	1.1202	110.1079	2006130
004	2019-02-17t0418	1550398818.6	adult	81.9989	30.0001	-153.9975	874.2822	63.2323	46084.988	145348.644	2026231.5965	330.47	-1.7214	182.932	-0.57748	181.8454	-0.44226	272.0607	-1.8983	268.1235	65838.6875	220.3199	-1.079	250.9849	-1.3592	4416350	-1.2353	148.326	72.7829	72.5254	111.3207	110.1552	26939.6055	95.7603	0.68018	106.408	1757130
004	2019-02-17t0818	1550413217.72	adult	85.9987	33.9999	-149.9977	865.6047	68.2733	49013.9145	154622.5089	2371300.3404	291.492	-1.8725	176.601	-0.82451	175.6135	-0.70363	241.6983	-2.2328	239.5827	62116.457	212.6662	-1.2942	231.6582	-1.7142	4528920	-1.2217	192.02	67.2228	66.9726	102.2894	100.4019	26288.3672	88.1428	-0.27116	97.2402	1723930
004	2019-02-17t1218	1550427617.93	adult	89.9987	37.9999	-145.9976	837.0506	74.5757	49263.4064	155571.2807	2436381.0575	237.647	-2.0925	158.192	-1.5758	157.8624	-1.4638	214.5867	-2.5727	212.2453	55363.3594	191.8177	-1.9384	206.745	-2.2264	4072970	-1.5114	176.802	69.8893	69.6436	108.7069	106.4748	28046.3691	92.2683	0.1951	102.7169	1799440
004	2019-02-17t1618	1550442017.53	adult	93.9986	41.9998	-141.9978	888.4777	61.4166	41342.0552	130322.2638	1651741.3032	467.825	-1.2457	193.669	-0.058815	192.4229	0.061743	315.9042	-1.3554	303.639	68867.1094	230.3148	-0.63689	258.4044	-1.0759	4207850	-1.4643	210.997	72.2618	71.894	109.515	107.0894	23874.2773	94.1771	0.4041	104.0062	1570030
004	2019-02-17t2018	1550456418.3	adult	97.9988	46	-137.9975	820.3126	75.1637	50063.9646	159257.8726	2506993.5977	284.068	-1.9696	180.347	-0.59173	179.6812	-0.47261	243.8464	-2.2186	240.6013	63887.7539	214.6796	-1.1103	232.1227	-1.6296	4717510	-1.1971	139.599	70.6439	70.394	106.0319	104.6705	27780.3555	91.5426	0.03069	101.285	1847900
004	2019-02-18t0018	1550470817.73	adult	101.9987	49.9999	-133.9977	701.5339	107.3702	42732.7021	138750.324	2220465.1636	331.752	-1.777	186.238	-0.29799	185.5991	-0.17754	248.0552	-2.1136	245.5347	55564.3672	222.9399	-0.76681	239.3821	-1.401	4156450	-1.5244	247.049	70.7526	70.4882	107.7242	105.1056	24130.2227	91.6946	0.010362	101.6277	1579060
004	2019-02-18t0418	1550485217.83	adult	105.9987	53.9999	-129.9977	967.422	60.7814	50940.1699	160879.7685	2185064.256	322.762	-1.8064	168.202	-1.0585	167.6536	-0.95982	253.352	-1.9786	247.1149	67644.9922	215.8123	-0.96706	236.739	-1.4096	4488310	-1.3407	134.133	64.0958	63.7117	101.5657	99.9174	27118.0312	86.3818	-0.75697	96.1528	1710330
004	2019-02-18t0818	1550499617.63	adult	109.9986	57.9999	-125.9977	844.1463	58.0949	41380.4021	130460.0768	1698754.3864	434.894	-1.2829	199.832	0.39104	198.8069	0.49388	303.2458	-1.1998	290.2269	66107.5938	238.4069	-0.084938	264.7069	-0.59929	4341340	-1.4246	307.104	72.7711	72.4787	112.1397	108.2404	24446.4648	94.1422	0.25666	104.5653	1580950
004	2019-02-18t1218	1550514020.49	adult	113.9994	62.0007	-121.9969	863.9719	56.7668	39593.6347	124772.6588	1557939.7437	390.644	-1.4586	181.417	-0.40466	180.9665	-0.29764	286.3534	-1.3753	276.029	59847.8672	224.4808	-0.55247	251.8522	-0.88398	3776920	-1.7467	151.223	70.419	70.0745	107.9843	106.0073	22568.709	92.5226	-0.021762	102.0714	1466050
004	2019-02-18t1618	1550528418.04	adult	117.9987	66	-117.9976	773.7709	79.7207	44328.6858	140861.981	2175450.4546	246.31	-2.1247	154.548	-1.6182	153.9981	-1.54	208.3721	-2.4903	206.1304	48342.3203	187.386	-1.9439	201.0313	-2.2957	3584740	-1.8507	185.385	62.8662	62.614	97.344	95.799	22583.8008	83.1882	-1.4459	92.1071	1458180
004	2019-02-18t2018	1550542818.06	adult	121.9987	70	-113.9976	917.5898	55.7637	41817.3337	131780.7174	1606339.895	334.32	-1.691	175.384	-0.6394	173.3437	-0.61792	270.3783	-1.5141	265.3011	59753.6094	217.171	-0.77345	247.8002	-0.91362	3860030	-1.6786	278.014	65.4203	64.9705	104.4916	102.5248	23092.6328	86.8543	-1.003	97.5024	1439840
004	2019-02-19t0018	1550557218.74	adult	125.9989	74.0002	-109.9974	909.1393	54.9134	40625.5736	128078.6966	1520774.2206	387.06	-1.4162	174.403	-0.67491	172.1995	-0.66344	278.2818	-1.3547	266.5807	59552.3008	218.4907	-0.70712	249.824	-0.82752	3729960	-1.7354	243.568	65.7623	65.2692	105.9774	103.3327	22679.1641	87.5711	-0.99516	98.4887	1406460
004	2019-02-19t0418	1550571617.86	adult	129.9987	77.9999	-105.9977	885.8737	55.1873	38572.3469	121490.8049	1421012.0258	491.174	-0.87127	177.906	-0.4995	175.4062	-0.50178	289.9593	-1.1357	273.8074	59151.7031	223.2342	-0.50489	254.2807	-0.67007	3615410	-1.7759	255.244	66.5007	65.9377	108.8814	106.628	22211.8086	89.0227	-0.86965	101.0907	1351430
004	2019-02-19t0818	1550586018.16	adult	133.9988	82	-101.9976	731.3908	61.4929	36174.3277	114121.4292	1519989.5509	386.52	-1.3845	204.89	0.82557	204.8254	0.94756	290.3871	-1.0973	281.7018	55173.5586	248.9344	0.57842	271.7526	-0.087913	3890250	-1.5891	224.526	71.7865	71.3802	114.1692	111.2382	21692.1523	95.9117	0.15469	107.2338	1363010
004	2019-02-19t1218	1550600418.11	adult	137.9988	86	-97.9976	799.0292	60.2935	38182.4735	120454.2837	1548081.7309	346.985	-1.5717	199.292	0.56443	198.8881	0.66587	273.968	-1.3424	266.4818	55067.5781	238.3447	0.14267	257.4804	-0.54368	3997000	-1.4945	302.632	72.5665	72.1547	111.3917	108.3943	22389.7344	94.2691	-0.20741	104.2288	1455390
004	2019-02-19t1618	1550614817.62	adult	141.9986	89.9999	-93.9977	795.0492	62.5663	37228.2406	117449.4335	1559693.5791	657.609	0.1031	194.504	0.33455	195.959	0.5258	318.8886	-0.55098	278.3928	62502.1758	244.7384	0.41944	266.665	-0.22718	3801780	-1.5608	180.998	74.5123	74.0884	118.1035	115.63	23148.2812	98.8553	0.45088	110.5552	1456420
004	2019-02-19t2018	1550629218.29	adult	145.9988	94	-89.9975	782.6102	60.2966	35409.6294	111688.8116	1441906.1962	627.876	-0.006641	195.24	0.37401	196.8631	0.57143	315.987	-0.56063	278.5902	59089.5703	244.8315	0.42225	266.6014	-0.22333	3639480	-1.6016	169.405	75.0141	74.6004	118.2082	115.2989	22104.9297	99.8805	0.50397	110.9901	1398340
004	2019-02-20t0018	1550643617.7	adult	149.9986	97.9999	-85.9977	724.5729	58.5206	34677.0133	109393.1469	1421506.1981	657.265	0.20905	194.091	0.31763	195.5723	0.50633	315.0159	-0.53488	277.9528	57647.9062	242.6112	0.32112	265.7059	-0.25145	3536150	-1.6058	191.793	75.2026	74.7396	117.6436	115.6454	21528.7715	99.9738	0.39279	111.1843	1370120
004	2019-02-20t0418	1550658018.07	adult	153.9988	102	-81.9976	717.4957	57.8639	33754.4385	106506.4399	1357741.5987	608.403	-0.00061416	196.354	0.4286	197.8778	0.61659	317.38	-0.44573	282.2725	56493.6328	245.4329	0.43514	268.1646	-0.16569	3486260	-1.5795	225.944	75.8122	75.3068	120.6319	117.7147	21472.4766	100.9875	0.41815	113.0869	1346050
004	2019-02-20t0818	1550672417.92	adult	157.9987	105.9999	-77.9976	716.9315	58.3136	33850.8399	106794.5463	1368430.3944	580.48	-0.093974	195.981	0.40802	197.5013	0.59387	316.2781	-0.41548	284.8199	56297.4961	245.7592	0.43985	268.2216	-0.16369	3481990	-1.5301	178.87	76.2123	75.7449	120.801	118.6342	21502.584	100.9681	0.27554	113.7255	1354060
004	2019-02-20t1218	1550686820.04	adult	161.9993	110.0005	-73.9971	265.9484	160.2144	22309.7201	82214.0133	2003935.0891	506.402	-0.45725	164.515	-1.14	160.8538	-1.1944	298.439	-0.70121	264.6494	35215.8008	213.9541	-0.94563	245.1054	-0.97011	1935360	-2.2287	366.994	68.1359	67.401	115.6933	111.37	13651.8066	92.1925	-1.1619	106.1739	801550
004	2019-02-20t1618	1550701218.09	adult	165.9988	114	-69.9976	269.4124	159.6653	22202.1761	81809.1721	1962993.0093	470.712	-0.60749	164.634	-1.135	161.0014	-1.188	297.0959	-0.68053	264.9972	34760.2148	215.1312	-0.90922	247.9016	-0.87792	1922430	-2.175	343.258	68.3426	67.5013	115.3179	110.8795	13492.1904	93.2192	-1.1147	105.5197	798036
004	2019-02-20t2018	1550715617.91	adult	169.9987	117.9999	-65.9977	296.2547	115.8194	17131.0617	62900.7185	963906.7714	446.103	-0.70006	165.209	-1.1134	163.0331	-1.0961	286.7889	-0.84656	268.2969	25811.002	207.735	-1.2479	241.3356	-1.117	1484740	-2.3252	319.575	68.7899	67.8523	116.9076	112.4168	10521.6836	93.6977	-1.1496	107.8124	618215
004	2019-02-21t0018	1550730018.3	adult	173.9988	122	-61.9975	260.0462	140.2873	23230.5006	82471.7521	2031500.6811	387.442	-1.0132	167.598	-1.0038	164.8303	-1.0163	255.3719	-1.4561	248.6702	31155.3711	216.203	-0.90234	239.8809	-1.1782	2035150	-2.0191	315.982	70.5642	69.6536	119.1287	114.7752	14533.7002	95.2549	-1.0367	108.9037	856861
004	2019-02-21t0418	1550744418.22	adult	177.9988	126	-57.9976	252.3437	141.8919	22954.3433	81667.7086	2029856.4955	347.868	-1.2221	168.847	-0.95272	165.9094	-0.97407	261.3716	-1.3118	255.5942	32148.709	218.6214	-0.82052	244.6655	-1.0235	2074280	-1.9554	334.634	70.8255	69.9592	120.239	116.2706	14789.3994	96.2809	-1.0021	110.6087	870092
004	2019-02-21t0818	1550758817.89	adult	181.9987	129.9999	-53.9977	271.9369	147.7015	25067.1174	88342.8946	2317488.0722	349.003	-1.1739	168.708	-0.97242	165.0312	-1.0297	264.7586	-1.2195	260.9463	34683.375	221.3668	-0.72663	250.4648	-0.8346	2199780	-1.8573	336.707	71.0786	70.0835	122.6027	117.9016	16060.9492	97.8436	-0.90121	112.4487	926793
004	2019-02-21t1218	1550773218.37	adult	185.9988	134.0001	-49.9975	276.5178	144.555	25314.3201	88546.8134	2309895.5833	320.531	-1.3315	169.49	-0.9513	165.2281	-1.0381	266.3247	-1.1659	262.0314	35154.8594	224.5613	-0.61542	251.4848	-0.81644	2232350	-1.808	272.31	71.0235	69.9529	123.8559	119.4617	16348.9805	97.4799	-1.0508	112.9351	935451
004	2019-02-21t1618	1550787618.21	adult	189.9988	138	-45.9976	277.7783	141.5709	25181.6297	87829.9194	2267269.6888	337.603	-1.1809	168.895	-0.99717	164.6497	-1.0835	267.9849	-1.1129	264.417	35106.0234	224.3659	-0.64882	252.2316	-0.8057	2212690	-1.7847	357.462	71.2377	70.0477	127.8068	122.9091	16742.6875	98.3597	-1.0378	115.5373	933286
004	2019-02-21t2018	1550802018.57	adult	193.9989	142.0001	-41.9975	272.7452	106.1142	20354.4416	68796.9285	1346253.7187	337.455	-1.1469	172.866	-0.80817	170.8472	-0.7839	255.2742	-1.3944	251.5417	27314.334	221.3122	-0.80782	245.4444	-1.0646	1839460	-1.9133	347.853	73.3895	72.3071	128.3605	123.6128	13734.5723	101.7657	-0.72199	116.935	780937
004	2019-02-22t0018	1550816418.58	adult	197.9989	146.0001	-37.9975	264.6126	109.4135	17612.8636	62193.3319	1067131.554	331.885	-1.1553	162.733	-1.3452	160.3065	-1.3364	252.7486	-1.446	248.8197	23505.6172	209.3543	-1.3683	241.6384	-1.2181	1503000	-2.0271	320.538	69.6167	68.6149	120.3914	116.2065	11196.4004	95.7441	-1.5193	110.5387	642980
004	2019-02-22t0418	1550830818.11	adult	201.9988	150	-33.9976	258.7374	149.9083	22842.6978	81831.9665	1974725.1585	354.139	-0.96054	169.672	-0.99907	165.5502	-1.081	269.3102	-1.0332	264.8476	32586.5273	226.9745	-0.59453	254.8174	-0.7478	2040650	-1.78	351.799	72.0785	70.7215	126.741	121.9466	15335.6631	100.6688	-1.0278	116.5405	866888
004	2019-02-22t0818	1550845218.35	adult	205.9988	154.0001	-29.9975	267.6581	149.3885	23722.7633	83738.6348	2024569.7505	354.647	-0.92368	170.647	-0.96324	167.981	-0.96859	258.4154	-1.2953	254.2839	32560.3379	221.9109	-0.84701	246.3681	-1.0684	2133600	-1.7203	321.546	72.1142	70.9197	122.6925	117.9206	15459.2549	99.8058	-1.2002	114.5074	901644
004	2019-02-22t1223	1550859931.93	adult	210.0859	158.0872	-25.9104	269.8171	151.8271	24149.7551	85389.5419	2094472.6559	421.642	-0.34771	197.249	0.47279	193.9158	0.42209	300.3539	-0.21741	294.0577	37844.5938	255.1032	0.65488	283.9653	0.29595	2480600	-1.5636	311.483	70.5921	68.8489	126.2462	122.3964	15907.0244	101.658	-1.0725	116.2339	887766
004	2019-02-22t1618	1550874010.25	adult	213.9966	161.9978	-21.9998	265.6031	150.3043	23297.6512	82493.5488	2009200.0247	377.103	-0.68191	173.021	-0.87127	170.4171	-0.87247	261.0294	-1.2211	257.5011	31845.5859	221.9674	-0.89173	247.6385	-1.0442	2099100	-1.7101	308.883	71.9417	70.5402	128.1862	123.2958	15638.7207	101.6666	-1.1413	117.7979	872796
004	2019-02-22t2018	1550888412.11	adult	217.9971	165.9983	-17.9993	254.3738	149.3693	21910.6643	78671.8483	1903820.879	379.692	-0.63559	172.214	-0.9398	169.7073	-0.93452	260.4562	-1.2347	256.7137	29952.4609	221.3343	-0.94647	247.9114	-1.0469	1968400	-1.7575	331.402	72.2485	70.4639	129.5268	126.0394	14895.5771	102.7613	-1.0971	118.6329	825800
004	2019-02-23t0018	1550902809.44	adult	221.9964	169.9976	-14	261.4359	148.8857	22567.5696	80225.7185	1943189.0983	342.665	-0.9504	171.405	-1.0123	168.9327	-1.0041	253.8037	-1.4171	250.0659	29948.8418	219.0849	-1.078	242.3923	-1.262	2015200	-1.7312	336.039	72.4842	70.7383	130.436	125.4254	15391.4443	103.4016	-1.0993	119.296	852196
004	2019-02-23t0418	1550917209.07	adult	225.9963	173.9975	-10.0001	243.8668	145.8497	20411.0232	73420.5879	1679458.5751	349.205	-0.87598	170.783	-1.0764	168.8048	-1.0387	252.2267	-1.469	248.2714	26988.2617	216.5584	-1.2244	239.6213	-1.3778	1823100	-1.803	296.209	72.5905	71.0337	132.3916	127.7736	14165.9062	102.6319	-1.2304	119.7861	774903
004	2019-02-23t0818	1550931609.16	adult	229.9963	177.9975	-6.0001	241.7352	147.3081	20042.5391	72706.6062	1658455.5024	379.453	-0.5673	169.563	-1.1783	167.621	-1.137	248.8236	-1.5722	243.5868	26126.4746	215.5094	-1.3025	237.3457	-1.4761	1780070	-1.8134	349.172	72.8257	70.9903	131.57	126.912	13814.8506	103.4837	-1.2124	120.2554	764524
004	2019-02-23t1218	1550946009.56	adult	233.9964	181.9976	-2	253.7974	151.3325	21051.5565	76381.131	1791690.7553	372.643	-0.6166	168.239	-1.2886	166.1935	-1.2521	246.4455	-1.6507	241.7806	27355.4531	213.3704	-1.4316	235.0543	-1.5753	1854660	-1.7757	336.703	73.1851	71.376	130.2774	126.007	14460.793	103.9153	-1.2305	120.0352	806793
004	2019-02-23t1618	1550960409.35	dead	237.9963	185.9976	2	251.7207	147.1278	19978.4297	72352.3968	1625214.7865	348.656	-0.85156	165.496	-1.4865	163.8673	-1.4228	242.5909	-1.7742	238.9015	25472.043	209.509	-1.6419	231.841	-1.7081	1734390	-1.8178	368.498	73.1712	71.48	135.2111	130.711	14197.166	104.4633	-1.2388	123.3535	766834
005	2019-02-13t2018	1550110824.68	egg	-2	-57.9995	-305.9959	147.7256	31.6626	3145.0635	10058.4895	62574.4316	0	1112.0055	0	-0.35395	0	-0.37056					0	-0.31563	0	-0.14676	0	102323.2922	0	0	0				0	-0.44294	0	0
005	2019-02-14t0018	1550125224.7	larva	2	-53.9994	-301.9959	147.7249	33.2833	3194.6246	10237.9971	64903.3878	0	724.6164	0	-0.59039	0	-0.59817					0	-0.57538	0	-0.49572	0	3.5404	0	0	0				0	-0.62641	0	0
005	2019-02-14t0418	1550139624.95	larva	6.0001	-49.9994	-297.9958	147.7249	33.2833	3194.6246	10237.9971	64903.3878	0	-431.8925	0	-0.83224	0	-0.83127					0	-0.8399	0	-0.83783	0	0.45468	0	0	0				0	-0.81801	0	0
005	2019-02-14t0818	1550154024.86	larva	10	-45.9994	-293.9959	147.7249	33.2833	3194.6246	10237.9971	64903.3878	0	-0.87131	0	-1.0804	0	-1.0708					0	-1.1099	0	-1.1732	0	-0.39441	0	0	0				0	-1.0191	0	0
005	2019-02-14t1218	1550168425.25	larva	14.0002	-41.9993	-289.9958	191.8256	76.7616	9698.3883	32300.746	460988.101	196.685	0.25006	130.075	0.89652	129.7948	0.90816	175.3404	-0.74689	173.9645	9117.7031	158.0665	0.81433	170.0936	0.75432	663772	-0.00033537	118.735	60.9856	60.6466	96.0287	94.1015	4993.4902	80.4689	1.304	90.2668	311209
005	2019-02-14t1618	1550182828.39	larva	18.001	-37.9984	-285.9949	295.0389	50.2012	11375.32	36260.8934	377188.2321	190.639	-0.22403	126.246	0.62328	125.6776	0.64036	178.0527	-0.93088	177.5866	10861.2158	158.0041	0.57978	172.1884	0.45866	761641	-0.40461	116.057	62.9298	62.5375	97.5366	96.0445	5949.7319	83.3343	1.2749	92.5027	379655
005	2019-02-14t2018	1550197224.45	larva	21.9999	-33.9995	-281.996	323.4233	43.2509	10251.0702	32503.1275	283078.8308	279.575	-0.099115	176.494	1.3189	175.3379	1.3371	245.5754	-0.4577	243.3002	13506.6475	219.0545	1.2307	236.657	0.99637	965951	-0.60725	175.134	67.5572	67.343	102.5385	100.3374	5639.6167	87.2598	1.2845	96.0054	369741
005	2019-02-15t0018	1550211624.29	larva	25.9999	-29.9996	-277.996	612.5459	54.0093	27260.6886	86131.0472	1028354.1494	257.391	-0.48707	172.183	1.0427	171.3805	1.0784	239.8792	-0.71115	238.3673	34542.6094	215.3141	0.95041	231.4274	0.61625	2471000	0.50387	127.394	65.349	65.0524	99.3269	98.4017	14303.0684	85.2324	1.0861	94.1338	937824
005	2019-02-15t0418	1550226024.65	larva	30	-25.9995	-273.9959	590.5789	50.131	24256.0939	76643.674	837379.9271	262.278	-0.69913	147.05	0.35406	146.313	0.40003	205.4436	-1.2071	202.4625	26296.7852	182.3768	0.21236	197.632	-0.13798	1881800	-0.46049	150.632	60.5843	60.367	94.828	93.3762	12137.9795	80.1732	0.7575	89.0588	775297
005	2019-02-15t0818	1550240424.67	larva	34	-21.9995	-269.9959	745.8372	59.6751	34386.4238	108651.0974	1321356.8024	315.075	-0.70243	165.774	0.49128	164.2116	0.53324	255.069	-0.91971	251.4146	46167.4961	218.7577	0.52768	241.0197	0.13553	2997520	0.15379	153.572	61.6266	61.3413	96.7031	95.2064	17503.2637	81.7553	0.65905	91.0593	1114330
005	2019-02-15t1218	1550254822.67	larva	37.9994	-18	-265.9965	684.5497	47.7635	27735.4484	87496.8849	930097.3388	1078.38	1.8052	219.042	1.3435	209.2448	1.2345	662.2523	2.4922	670.8862	97351.0781	288.8157	1.4069	426.1637	2.305	3208960	-0.027007	259.026	63.3865	63.0221	98.8833	95.7137	14535.8506	83.3867	0.55305	91.9833	928613
005	2019-02-15t1618	1550269223.04	larva	41.9995	-13.9999	-261.9964	378.5905	56.0028	17341.7255	55308.7722	671889.8867	403.973	-0.76786	219.801	1.1487	211.8986	1.086	357.9615	-0.33756	354.1458	31858.5781	310.0524	1.529	343.6138	0.90708	1941070	-1.3071	136.71	69.6527	69.395	109.2507	107.1452	9723.3086	93.1337	0.80136	102.8272	615103
005	2019-02-15t2018	1550283622.65	larva	45.9994	-10	-257.9965	416.6624	55.8132	18998.3992	60419.6392	742047.6466	448.987	-0.79924	236.341	1.3078	225.2326	1.1843	390.7604	-0.21249	387.3277	37512.9961	336.6206	1.7748	372.7884	1.0092	2245710	-1.3382	247.275	71.138	70.9717	113.7445	109.5377	10919.4688	94.9091	0.72378	105.9351	675954
005	2019-02-16t0018	1550298022.7	larva	49.9994	-6	-253.9965	1018.9007	62.2371	51700.167	162884.2609	2191219.8488	1457.57	2.2179	221.51	0.8707	210.3701	0.74126	722.2213	2.4091	647.395	196444.1875	321.9445	1.4298	420.7886	1.5185	6005810	1.0052	328.207	67.3034	66.948	106.3392	103.755	28924.2617	89.2871	0.34108	99.5656	1824800
005	2019-02-16t0418	1550312422.7	larva	53.9994	-2	-249.9965	1240.4897	68.0335	64653.5296	203691.7609	2838695.7111	1774.58	3.0219	222.102	0.81407	211.4391	0.69422	675.3759	1.842	563.5427	228952.4375	310.6731	1.1617	395.9931	1.0596	7523250	1.688	161.332	64.7474	64.4879	101.3719	99.3348	34365.0703	85.1635	0.004745	94.5355	2193190
005	2019-02-16t0818	1550326822.74	adult	57.9995	2	-245.9965	898.556	98.9087	65855.5881	209571.3404	3996073.8649	470.085	-1.067	186.001	-0.21841	178.427	-0.27786	373.771	-0.78226	369.182	128203.4453	262.9692	0.1391	333.6655	0.065259	6372780	0.67609	201.48	64.7354	64.2785	104.4951	102.5622	35841.8281	87.7263	0.087234	98.0923	2217960
005	2019-02-16t1218	1550341222.98	adult	61.9995	6.0001	-241.9964	712.8973	83.0186	46310.3549	147422.5845	2504304.3814	1096.3	0.74294	218.137	0.65647	204.6008	0.43611	565.7267	0.63022	482.3883	136905.875	316.0441	1.2811	368.0111	0.52508	5268000	-0.21171	194.668	66.4173	66.158	102.3846	100.1747	24777.0781	87.4057	0.00099151	96.7558	1603980
005	2019-02-16t1618	1550355622.61	adult	65.9994	10	-237.9965	1183.1158	76.6335	76289.0517	240375.1923	4096378.5665	916.865	0.1506	218.512	0.67921	206.7408	0.50294	530.8706	0.32582	465.2357	211286.5	315.5698	1.3266	404.1187	1.0781	8687360	1.6294	176.666	62.804	62.699	97.0213	95.7321	38614.4844	82.5824	-0.49234	91.5723	2496900
005	2019-02-16t2018	1550370022.57	adult	69.9994	14	-233.9965	1218.3893	89.1445	79273.4211	250064.4915	4308048.6617	1007.19	0.3966	209.443	0.39357	201.748	0.33762	479.765	-0.088133	416.1867	198622.7031	288.6096	0.71994	350.2547	0.24913	8658590	1.4346	273.662	65.2126	64.774	103.4014	101.6684	42808.1602	87.4979	-0.11124	97.4833	2695950
005	2019-02-17t0018	1550384422.74	adult	73.9995	18	-229.9965	1372.0636	79.7673	88608.9489	278911.4731	4866836.7629	609.81	-0.82088	206.985	0.32194	201.6754	0.34468	403.5234	-0.71366	377.7473	186427.8125	275.9855	0.44042	330.0905	-0.043751	9561070	1.8033	118.694	62.4379	62.1143	96.5991	95.1948	44628.793	82.395	-0.72684	91.5974	2884130
005	2019-02-17t0418	1550398823.06	adult	77.9995	22.0001	-225.9964	1260.4462	81.0207	84458.4797	266060.103	4720360.5654	881.357	0.036883	216.19	0.69744	211.498	0.75474	449.558	-0.24802	389.6932	198255.0781	274.9256	0.47247	326.7975	-0.038697	9513880	1.6653	174.34	65.643	65.4025	100.7788	98.6534	44443.4688	85.9962	-0.41026	95.0988	2888750
005	2019-02-17t0818	1550413222.2	adult	81.9993	25.9999	-221.9966	852.6171	78.2051	50761.0487	161988.5862	2531642.3194	437.008	-1.3722	214.15	0.66152	207.7607	0.6349	359.8216	-1.035	354.5727	95712.5391	288.1612	0.94524	334.2691	0.18962	5684390	-0.53351	227.3	69.076	68.7354	106.8999	104.523	28435.3789	90.4863	0.056446	100.7002	1833550
005	2019-02-17t1218	1550427622.34	adult	85.9993	29.9999	-217.9966	1281.9868	84.7871	84931.4877	267495.7131	4779343.237	962.734	0.43228	189.656	-0.29188	184.5882	-0.32136	418.7357	-0.35384	356.133	185499.9375	250.9871	-0.10269	293.225	-0.49691	8393420	0.91444	314.131	60.0249	59.6981	94.2085	91.9529	41734.3789	80.1019	-1.2484	88.8924	2656460
005	2019-02-17t1618	1550442021.99	adult	89.9992	33.9998	-213.9967	1206.2436	83.4564	79924.1162	252236.7145	4472238.4213	536.879	-1.0085	186.569	-0.39273	183.0201	-0.37352	366.0685	-0.83436	353.5423	151186.2656	237.2298	-0.47296	285.3656	-0.5681	7702320	0.50049	461.786	69.2783	68.6393	113.1281	109.1908	46721.9062	93.4153	0.33791	105.2994	2860080
005	2019-02-17t2018	1550456422.73	adult	93.9995	38	-209.9965	949.2176	89.6976	62331.8262	199318.2251	3401111.203	402.543	-1.4959	188.904	-0.26116	187.0036	-0.1764	284.4482	-1.7426	279.9831	92730.1172	243.0724	-0.21091	269.7791	-0.82026	6142040	-0.38583	312.857	67.1461	66.8295	106.7074	103.7832	34786.6211	89.8819	-0.14328	100.716	2183190
005	2019-02-18t0018	1550470822.25	adult	97.9993	41.9999	-205.9966	1313.8725	84.6238	87149.1208	274370.4097	4929114.2979	542.885	-0.92323	191.807	-0.097083	186.8577	-0.15342	361.2717	-0.69076	341.2356	164378.6406	256.1343	0.31645	311.4524	0.25811	8711290	1.047	326.584	62.8377	62.4612	99.3619	96.9537	45209.6641	83.5482	-1.0114	93.3245	2853900
005	2019-02-18t0418	1550485222.23	adult	101.9993	45.9999	-201.9966	629.2544	109.8445	47647.5373	152724.7992	3152643.6736	459.681	-1.2352	171.367	-0.94919	168.4161	-0.95011	334.2851	-0.94448	330.529	75214.1406	217.4039	-0.96243	285.6077	-0.24575	3841880	-1.7027	199.425	73.5939	73.0444	120.3553	117.1857	27079.9375	99.4748	1.0468	111.7716	1649900
005	2019-02-18t0818	1550499622.12	adult	105.9993	49.9998	-197.9966	1312.211	82.6884	86960.9129	273809.9306	4865283.3784	696.251	-0.16424	190.251	-0.080089	186.3908	-0.10859	401.0193	0.087233	368.3024	182062.7812	241.5109	-0.03759	292.4148	0.04018	8621790	1.0206	212.378	67.963	67.5099	105.9402	103.5641	48096.832	89.9843	-0.26676	99.924	3079940
005	2019-02-18t1218	1550514024.94	adult	110.0001	54.0006	-193.9959	1269.1118	81.2349	84278.2476	265531.458	4659826.9105	819.332	0.46022	185.187	-0.26718	181.9238	-0.28107	408.4407	0.3108	363.3955	179305.4688	231.5075	-0.33984	270.5504	-0.44158	8128980	0.75455	244.203	61.7365	61.3773	98.6179	96.4059	43293.2578	82.9897	-1.2943	92.5899	2709990
005	2019-02-18t1618	1550528422.46	adult	113.9994	57.9999	-189.9965	1291.0333	79.3246	83153.1229	261893.3587	4482217.4717	967.034	1.2253	191.12	0.037141	188.2841	0.041877	440.1752	0.88657	391.8436	191036.0312	235.4313	-0.13936	273.0872	-0.29191	8285430	0.86067	177.986	68.3597	68.0018	105.6564	103.701	45854.8789	90.0302	-0.37653	99.8029	2963530
005	2019-02-18t2018	1550542822.43	adult	117.9994	61.9999	-185.9965	1228.1433	82.1684	82124.9074	258826.8817	4578997.1256	684.919	-0.032064	195.484	0.27168	191.4317	0.21685	422.9302	0.73676	399.6497	181014.125	247.3324	0.36667	295.5309	0.42515	8362590	0.91882	343.849	66.4216	66.0635	105.6381	103.1339	45213.125	87.9469	-0.75036	98.5799	2841450
005	2019-02-19t0018	1550557223.18	adult	121.9996	66.0001	-181.9963	1317.4749	80.6567	81316.6707	255982.057	4329163.3724	990.437	1.5102	206.533	0.82053	202.7288	0.77839	454.2996	1.3137	411.1278	193077.3125	254.6061	0.70254	294.5694	0.47785	8762560	1.1595	315.522	71.2605	70.7707	111.5439	108.8597	47406.1523	93.4166	-0.014233	104.6506	3023370
005	2019-02-19t0418	1550571622.4	adult	125.9994	69.9999	-177.9966	1226.4688	83.9302	86930.6713	274037.2015	5130266.6125	644.383	-0.13484	175.379	-0.62844	170.444	-0.74791	387.6454	0.36421	372.6176	175603.375	230.2382	-0.23316	282.0793	0.16403	7932580	0.68446	247.857	60.4368	59.8796	101.9445	99.2179	46180.8359	82.475	-1.788	94.3085	2733620
005	2019-02-19t0818	1550586022.77	adult	129.9995	74	-173.9965	1214.1805	87.2501	82237.8964	259097.0321	4699549.9456	891.315	1.1587	197.625	0.45318	194.0199	0.40413	451.4147	1.4578	413.4738	193656.8906	245.3467	0.40659	290.1819	0.46834	8463880	0.98879	332.339	70.1623	69.7044	112.0547	108.9771	48071.4531	92.5981	-0.29692	103.8905	3004910
005	2019-02-19t1218	1550600422.57	adult	133.9994	78	-169.9965	1325.8971	84.1778	85118.597	267952.3605	4667699.9531	914.5	1.3399	198.656	0.52072	194.2104	0.42642	458.0887	1.654	404.711	203391.4062	250.1828	0.63081	300.1913	0.83893	8817160	1.1811	167.619	71.4498	70.8124	114.623	111.9919	50892.625	94.5088	-0.075009	106.8842	3171230
005	2019-02-19t1618	1550614822.2	adult	137.9993	81.9999	-165.9966	1297.5697	90.3291	93541.7284	294717.7854	5678580.1064	687.018	0.21117	177.566	-0.50729	174.4286	-0.54156	378.9141	0.41471	339.8891	184531.1562	222.4202	-0.5348	261.3429	-0.41494	8641940	1.0711	349.177	68.4614	67.8589	113.1475	109.5498	55102.8555	91.3339	-0.69338	103.38	3331950
005	2019-02-19t2018	1550629222.77	adult	141.9995	86	-161.9965	1233.6131	81.551	82048.0215	258542.5479	4565616.5277	554.577	-0.44547	194.132	0.31612	190.9658	0.2789	362.1252	0.1873	349.7314	154989.5625	242.7534	0.33428	282.881	0.32215	8300130	0.873	283.977	68.3246	67.7916	111.3818	108.1749	47671.4102	91.1527	-0.82141	103.1391	2921220
005	2019-02-20t0018	1550643622.24	adult	145.9993	89.9999	-157.9966	1335.3773	92.8449	91855.6738	289211.2685	5460473.0241	815.532	1.008	181.86	-0.28966	178.752	-0.32304	385.3138	0.64628	344.9818	184565.2812	229.7189	-0.22889	263.7009	-0.32265	8697820	1.0746	170.277	67.2219	66.7603	107.6099	105.3212	51545.1641	90.2271	-1.0686	101.4674	3215020
005	2019-02-20t0418	1550658022.61	adult	149.9994	94	-153.9965	1290.079	83.7937	83885.4633	264114.326	4663002.5212	700.551	0.44692	201.821	0.70074	198.1153	0.6316	431.962	1.5413	398.8123	189199.3438	250.7177	0.67119	304.7403	1.095	8822000	1.1269	261.878	74.3685	73.5771	123.9162	120.8254	54275.3008	98.9806	0.23418	114.1161	3250800
005	2019-02-20t0818	1550672422.38	adult	153.9994	97.9999	-149.9966	1322.273	83.1087	86236.3455	271564.0848	4866165.5541	629.596	0.11792	191.308	0.17902	188.6118	0.16171	383.3854	0.75066	362.3553	172523.4375	237.9652	0.11228	282.5404	0.3327	8599660	1.0037	361.752	69.0762	68.4694	115.3538	111.9203	51909.2148	92.9809	-0.8308	106.0636	3105110
005	2019-02-20t1218	1550686824.59	adult	158	102.0005	-145.996	1300.587	84.8742	84078.5057	264719.8002	4688973.6955	765.08	0.95901	192.883	0.25529	190.8568	0.26905	396.1388	1.0655	360.2205	173904.9375	238.4468	0.12361	272.3058	-0.021617	8455970	0.92716	152.244	72.2669	71.873	113.5003	111.6998	49826.6406	95.7426	-0.51903	107.0361	3168180
005	2019-02-20t1618	1550701222.54	adult	161.9994	105.9999	-141.9965	1309.6984	81.0438	80978.4473	255220.8887	4232187.8739	629.068	0.25824	193.237	0.27076	191.173	0.28137	373.5054	0.72624	344.4342	157992.7656	235.0283	-0.034457	267.077	-0.20399	8167350	0.78537	143.4	73.6741	73.4549	112.7488	111.1449	47692.7344	96.4027	-0.53854	106.6525	3113910
005	2019-02-20t2018	1550715622.44	adult	165.9994	109.9999	-137.9965	1327.5109	83.1162	86626.4115	272776.9965	4840003.6203	365.953	-1.234	171.778	-0.78533	170.7011	-0.71769	258.8033	-1.4286	248.0642	116979.0938	212.4352	-1.0256	234.8819	-1.3324	7756310	0.59158	358.074	71.681	71.0943	115.7809	112.6049	52332.9531	95.0267	-0.85456	107.3941	3236610
005	2019-02-21t0018	1550730022.84	adult	169.9995	114	-133.9964	1316.68	87.4489	87997.4671	277170.2917	5023658.1738	511.544	-0.29847	177.264	-0.52424	173.7509	-0.57731	340.218	0.22356	320.7048	156160.0625	230.9016	-0.24855	274.7211	0.049331	8129660	0.76908	289.179	72.159	71.3752	122.8197	119.5989	56374.2656	96.9981	-0.68746	111.6729	3309360
005	2019-02-21t0418	1550744422.74	adult	173.9995	118	-129.9965	1130.6299	89.5828	81562.966	257255.8433	4920058.157	550.622	0.015362	176.181	-0.58418	172.9912	-0.62121	342.0237	0.32647	322.3863	145360.0625	226.1081	-0.47492	267.5069	-0.21142	7476580	0.47134	241.062	73.036	72.0726	125.2505	121.8875	53231.4648	98.7196	-0.56391	115.1676	3099430
005	2019-02-21t0818	1550758822.38	adult	177.9994	121.9999	-125.9966	1257.6339	82.7236	82297.9109	259185.2092	4563369.1131	559.031	0.14635	182.408	-0.28796	180.0821	-0.28602	348.859	0.53658	320.7449	149660.5	226.7927	-0.46726	264.4716	-0.32851	7822200	0.63351	229.31	74.1829	73.2419	127.3766	123.6147	54644.5469	100.1529	-0.487	116.4235	3181190
005	2019-02-21t1218	1550773222.88	adult	181.9995	126	-121.9964	1199.6302	86.8376	80232.224	252818.7998	4584755.3669	445.263	-0.53225	180.111	-0.4104	177.6489	-0.41376	320.9279	-0.0011955	305.4425	134468.7812	223.9794	-0.61327	263.7926	-0.36494	7530790	0.50861	169.645	72.8081	71.9617	123.0567	120.725	51560.7578	97.305	-0.9711	112.4568	3044250
005	2019-02-21t1618	1550787622.75	adult	185.9995	130	-117.9965	900.9629	85.9465	58452.7869	186082.6954	3205741.3156	598.133	0.57066	176.939	-0.58005	174.154	-0.59735	355.3733	0.81615	322.8013	108388.8672	222.3503	-0.71211	264.7005	-0.34736	5396820	-0.42043	200.684	73.833	72.5452	133.6566	130.0283	40765.25	100.9838	-0.608	120.4267	2251980
005	2019-02-21t2018	1550802023.11	adult	189.9996	134.0001	-113.9964	1214.5329	87.2082	82418.9934	259766.4741	4727313.6747	555.899	0.35825	174.881	-0.69475	172.1065	-0.71015	329.3092	0.28524	303.8637	141602.9688	220.3456	-0.82629	265.5923	-0.32736	7509210	0.51379	192.802	73.6501	72.4552	136.3273	133.6615	58620.7344	100.4035	-0.7865	121.6146	3162460
005	2019-02-22t0018	1550816423.15	adult	193.9996	138.0001	-109.9963	950.4903	92.9101	62435.5569	198657.5367	3449328.1974	538.59	0.3155	189.684	0.051983	186.2655	-0.0022058	352.8933	0.88608	338.219	115043.2266	239.3051	-0.0068878	293.5088	0.66952	6175740	-0.050638	264.842	78.0923	76.4388	143.6193	140.6625	46819.8906	107.3074	-0.058734	129.6303	2542530
005	2019-02-22t0418	1550830822.71	adult	197.9994	142	-105.9965	1201.1915	82.9432	79125.4446	249291.8985	4427409.259	579.34	0.70199	180.548	-0.42146	178.1082	-0.42109	337.0779	0.57503	314.1727	139213.1562	225.2576	-0.65432	270.0667	-0.18488	7444360	0.50275	199.941	73.8495	72.4381	138.7997	134.0936	57324.2812	101.0279	-0.90481	123.5548	3044960
005	2019-02-22t0818	1550845222.86	adult	201.9995	146	-101.9964	1183.0713	88.4002	80161.8513	252562.0736	4633230.0328	481.726	0.026413	180.742	-0.41416	177.692	-0.44457	325.6443	0.35059	312.8261	136119.3438	234.5252	-0.25245	281.8363	0.23852	7546140	0.55333	358.252	70.8678	69.1243	141.265	136.1723	59048.7617	99.8914	-1.1149	125.7339	2958800
005	2019-02-22t1223	1550859936.52	adult	206.0866	150.0872	-97.9093	970.5785	92.6013	72151.3333	228498.6331	4432874.9031	685.721	1.7265	212.976	1.3092	209.0246	1.2185	420.201	2.7557	393.273	157995.5938	270.9424	1.3901	332.7381	2.0932	7996610	0.7494	226.442	70.5104	68.1404	148.6535	143.9805	55893.7109	104.1029	-0.73665	131.2857	2647450
005	2019-02-22t1618	1550874014.87	adult	209.9973	153.9978	-93.9987	1203.396	84.9573	77752.5159	245034.575	4284219.9415	535.396	0.58972	199.552	0.5986	196.9179	0.58499	367.3864	1.4949	345.8384	149158.875	251.5163	0.4905	299.7465	0.87298	8090620	0.79256	380.116	73.6385	72.0502	144.7626	139.5557	58773.6172	102.3907	-0.99488	127.9614	2985600
005	2019-02-22t2018	1550888416.85	adult	213.9978	157.9984	-89.9981	1284.7685	86.4361	83545.5408	263099.0537	4645744.3375	516.957	0.51247	195.313	0.36888	192.6732	0.35792	353.316	1.1701	336.3113	154045.7812	251.1811	0.45827	299.6593	0.85719	8502190	0.96797	368.289	72.4583	70.6589	146.664	141.3449	63945.5	102.629	-1.0446	128.7354	3154180
005	2019-02-23t0018	1550902814	adult	217.997	161.9976	-85.9989	727.4296	78.4103	42646.2174	136776.7135	2179679.3392	383.165	-0.60496	207.041	1.0316	204.961	1.0496	316.7889	0.25059	313.1904	70960.7109	262.8235	0.98024	296.6791	0.73019	4620750	-0.65044	219.416	75.9738	73.5146	156.1361	151.7862	34974.4922	111.3505	-0.26791	139.0271	1695580
005	2019-02-23t0418	1550917213.64	adult	221.9969	165.9975	-81.999	1137.9897	91.21	80005.0826	252578.8138	4715031.3657	571.195	1.1317	191.974	0.17056	189.0111	0.14453	368.9921	1.6578	347.4958	153869.7188	244.6012	0.11188	292.8788	0.57309	7992250	0.75832	194.792	71.7362	70.115	139.4348	134.7588	58144.3125	101.7914	-1.2491	124.8487	2986520
005	2019-02-23t0818	1550931613.77	adult	225.997	169.9975	-77.999	1169.119	84.4976	78499.401	247675.7616	4414545.503	675.577	2.2041	213.816	1.4381	210.4994	1.3863	408.7931	2.7624	369.8894	167196.375	269.3356	1.2482	316.742	1.4222	8741430	1.0711	409.36	80.4904	78.4697	148.2946	143.7735	60652.4922	112.4813	-0.34376	135.2698	3290690
005	2019-02-23t1218	1550946014.24	adult	229.9971	173.9976	-73.9988	1204.6476	89.4732	79564.2797	250721.0689	4497127.9447	482.997	0.44575	189.745	0.019585	187.3149	0.026991	329.2682	0.63175	314.4102	136646.3125	243.4723	0.013431	287.8804	0.3573	7866810	0.70933	212.463	72.5751	70.3665	147.3431	143.5566	61147.3906	104.9194	-1.0872	131.7498	3008960
005	2019-02-23t1618	1550960413.95	adult	233.997	177.9976	-69.9989	1102.8376	85.9381	70325.1238	222882.8044	3865812.3567	452.619	0.19402	170.505	-1.1523	168.3857	-1.1207	312.082	0.17159	301.6113	114534.1094	212.0492	-1.494	251.1206	-0.99287	6249700	0.041952	259.694	67.8925	66.9214	117.3697	115.2927	43074.6641	93.2046	-2.1359	108.6077	2488530
005	2019-02-23t2018	1550974814.05	adult	237.997	181.9976	-65.9989	1111.9579	84.0011	76644.3584	241697.0222	4405471.0779	524.817	1.0006	177.757	-0.73999	173.2463	-0.85398	352.157	1.3059	328.4982	140862.8125	236.4274	-0.36705	286.2762	0.26523	7093400	0.39365	245.291	70.9474	68.5827	142.7685	139.3413	57107.3984	104.8279	-1.2089	129.7212	2831160
005	2019-02-24t0018	1550989213.66	adult	241.9969	185.9975	-61.999	1262.4869	83.1316	81096.6227	255381.9757	4574510.0168	474.16	0.527	183.243	-0.42533	180.1897	-0.45163	334.0505	0.813	314.888	141303.375	233.5818	-0.52531	279.6544	0.0099032	7750630	0.66793	244.146	77.7612	74.7722	162.0598	157.4163	68551.2812	115.1328	-0.43887	144.6508	3289070
005	2019-02-24t0418	1551003613.71	adult	245.9969	189.9975	-57.999	755.1008	80.3803	45299.2132	144750.6896	2289055.5769	339.065	-0.94615	211.688	1.3255	210.2327	1.3919	298.4258	-0.19739	296.1587	71025.3438	260.2634	0.72239	285.759	0.21716	5017430	-0.45172	240.406	81.8446	80.4392	142.9508	139.7542	34022.2969	111.5703	-0.78843	130.741	1939880
005	2019-02-24t0818	1551018013.99	adult	249.997	193.9976	-53.9989	1164.3265	81.3926	75576.4645	238285.6242	4085011.329	688.877	3.2081	204.927	0.89898	201.5581	0.84858	377.3221	2.1136	350.5981	149042.2188	257.5869	0.5755	303.7375	0.85675	8077390	0.81032	223.38	80.6304	78.0665	156.7171	152.5544	61903.25	117.4409	-0.40366	142.3837	3178130
005	2019-02-24t1218	1551032413.44	adult	253.9969	197.9974	-49.999	1172.8638	90.2389	78450.1205	247365.5631	4428519.6303	569.192	1.9163	194.298	0.21775	192.2194	0.25196	354.8087	1.4827	328.5233	145116.75	255.3921	0.45103	299.3796	0.68552	7941740	0.75925	227.037	77.4769	74.5619	158.8374	154.9049	64964.4844	117.6153	-0.46041	144.9253	3166790
005	2019-02-24t1618	1551046813.95	adult	257.997	201.9976	-45.9989	1212.4953	73.1694	71651.0307	225717.9397	3565007.6158	647.235	3.083	205.281	0.90814	200.9147	0.79408	382.0833	2.3306	356.9354	143281.2188	264.6682	0.87607	318.3116	1.3616	7686130	0.65934	312.883	82.4959	78.7656	176.178	169.6521	66066.75	125.0993	0.018795	156.2715	3088810
005	2019-02-24t2018	1551061214.24	adult	261.9971	205.9976	-41.9988	1141.237	79.3874	71612.8544	225647.4844	3873390.232	626.359	3.0204	203.206	0.76639	199.1227	0.67062	358.3511	1.6474	334.0971	134023.2969	262.723	0.76347	306.5522	0.92054	7587520	0.62388	390.69	82.4007	78.8585	164.4042	159.94	61487.1602	124.8737	-0.072979	151.5872	3076760
005	2019-02-25t0018	1551075614.05	adult	265.997	209.9976	-37.9989	672.8204	169.2746	68493.8433	224096.4807	6646005.9034	451.219	0.68669	199.119	0.48987	195.5955	0.43152	335.3735	0.96718	328.0282	119057.5781	256.3933	0.4389	300.9812	0.70414	7063760	0.41475	328.451	82.6666	78.9447	177.6462	171.672	63064.3984	125.8847	-0.074469	158.8517	2932600
005	2019-02-25t0418	1551090013.93	adult	269.997	213.9976	-33.9989	863.72	95.7695	63060.8501	200966.2015	3873754.8053	407.873	0.10568	200.599	0.57493	196.8172	0.49908	338.1528	1.0752	329.6833	111252.2812	259.2185	0.55463	309.5645	1.0032	6582440	0.22326	278.863	84.1366	79.7967	185.9266	180.4357	61169.8555	131.1049	0.21444	166.3145	2760860
005	2019-02-25t0818	1551104413.9	adult	273.997	217.9976	-29.9989	934.0634	137.0492	71863.0454	230990.2733	4861486.2153	437.782	0.68775	200.684	0.56814	197.459	0.52894	327.7385	0.76551	320.5668	122574.1875	256.9859	0.42591	299.9071	0.63697	7493350	0.59972	275.978	84.2298	80.2378	179.0381	174.8441	66960.2344	129.2792	0.015476	161.8083	3145060
005	2019-02-25t1218	1551118816.45	adult	277.9977	221.9983	-25.9982	1019.0533	86.6964	68917.9521	217400.3869	3938082.6877	414.27	0.3764	199.3	0.4618	195.638	0.39416	328.5889	0.81058	321.9963	118291.9922	257.2551	0.41762	301.7595	0.69001	7156260	0.46694	341.55	84.5503	80.3749	183.8991	178.5707	66203.6875	130.8606	0.050285	166.5349	3035950
005	2019-02-25t1618	1551133211.28	adult	281.9963	225.9968	-21.9996	1111.7406	86.0322	70274.2586	221556.7321	3800411.7697	485.521	2.0298	199.453	0.45724	196.4473	0.4337	319.1518	0.51833	309.5213	117128.7188	255.5239	0.31195	293.7134	0.38189	7311130	0.53454	293.098	85.3717	81.2764	177.0883	173.2454	64991.4062	130.7633	-0.026059	162.1574	3129380
005	2019-02-25t2018	1551147608.21	adult	285.9954	229.996	-18.0005	1136.3882	81.4428	71361.5376	224991.5115	3757610.8136	466.686	1.9957	198.867	0.40135	195.5728	0.35881	316.8903	0.45615	309.0397	118200.0625	255.9638	0.31117	292.5444	0.32429	7401050	0.57551	321.752	85.618	81.5521	178.6491	175.17	66636.1094	131.2403	-0.062948	164.135	3186360
005	2019-02-26t0018	1551162008.71	adult	289.9956	233.9961	-14.0004	1028.926	83.7966	66406.4946	209390.5805	3643202.2782	396.504	0.3814	198.818	0.38097	194.859	0.29307	326.1649	0.78369	322.8177	113179.2266	260.0057	0.48535	301.4321	0.63308	6882670	0.3692	305.168	86.1611	81.3489	186.3288	182.3983	64656.1055	135.8769	0.16519	169.8059	2982730
005	2019-02-26t0418	1551176408.34	adult	293.9955	237.996	-10.0005	996.434	85.0665	65487.6279	206612.2283	3640637.4508	438.157	2.9611	199.715	0.42557	195.755	0.33689	319.4814	0.57058	313.3255	109262.6406	261.4124	0.53135	299.2616	0.53864	6820680	0.34848	283.653	86.708	81.9486	186.2294	182.0555	63690.4609	137.3949	0.19151	170.9776	2961250
005	2019-02-26t0818	1551190808.5	adult	297.9955	241.996	-6.0004	1063.9737	82.4875	67873.0355	213966.3977	3706026.5556	410.69	166.1525	204.597	0.75015	201.3582	0.7083	326.0014	0.81429	320.5936	115404.4844	265.5243	0.70903	305.0097	0.73266	7241110	0.52338	300.757	88.4913	83.6351	191.0224	186.8453	67621.9453	139.8805	0.27663	174.7579	3131880
005	2019-02-26t1218	1551205211.67	adult	301.9964	245.9969	-1.9995	999.0828	82.4174	64816.4171	204417.5925	3575009.6033	403.587	146.1816	202.695	0.599	198.9314	0.52166	321.0026	0.65423	316.1637	108819.8906	263.9172	0.6078	303.0373	0.6453	6851910	0.36997	281.202	88.7885	83.7375	194.9832	191.5444	66099.2969	140.3877	0.23935	178.0385	3001400
005	2019-02-26t1618	1551219608.35	dead	305.9955	249.996	1.9995	981.9015	81.325	62560.3994	197372.2752	3384758.9807	377.693	28.4449	203.75	0.65567	200.134	0.58778	320.1934	0.64105	315.7711	104703.25	264.3604	0.60631	302.102	0.59572	6649990	0.29268	306.68	90.0528	84.905	198.3583	194.2592	64863.1719	142.0473	0.27217	183.399	2939140
006	2019-02-13t1618	1550096433.86	egg	-1.9994	-53.9982	-221.9961	153.3077	28.0499	2877.018	9158.2772	50788.1413	0	1111.9536	0	-0.35399	0	-0.37059					0	-0.31568	0	-0.14682	0	102319.9434	0	0	0				0	-0.44297	0	0
006	2019-02-13t2018	1550110829.2	larva	1.9994	-49.9995	-217.9974	176.5558	27.3308	3476.8288	11030.7174	62172.9951	0	724.6962	0	-0.59035	0	-0.59813					0	-0.57534	0	-0.49566	0	3.5422	0	0	0				0	-0.62638	0	0
006	2019-02-14t0018	1550125229.2	larva	5.9994	-45.9995	-213.9974	164.8461	30.1762	3285.831	10462.3809	62067.9592	0	-431.7444	0	-0.8322	0	-0.83122					0	-0.83985	0	-0.83777	0	0.45489	0	0	0				0	-0.81797	0	0
006	2019-02-14t0418	1550139629.42	larva	9.9994	-41.9994	-209.9974	164.8468	30.3652	3300.7007	10511.9189	62693.5757	0	-0.87127	0	-1.0804	0	-1.0708					0	-1.1099	0	-1.1731	0	-0.3943	0	0	0				0	-1.019	0	0
006	2019-02-14t0818	1550154029.33	larva	13.9994	-37.9994	-205.9974	159.215	29.3636	3205.9165	10213.4015	59849.3794	0	-1.1025	0	-1.336	0	-1.3179					0	-1.3862	0	-1.5017	0	-0.92619	0	0	0				0	-1.2313	0	0
006	2019-02-14t1218	1550168429.84	larva	17.9995	-33.9993	-201.9973	376.4974	44.3965	13230.8183	41896.9601	399012.4115	217.286	-0.073996	140.641	0.8769	139.935	0.89166	196.3175	-0.74265	194.5531	13938.5439	174.9052	0.82052	188.8232	0.67929	987299	-0.13149	112.516	65.1024	65.0158	98.7021	97.4675	7007.8481	84.9214	1.327	93.8753	457019
006	2019-02-14t1618	1550182832.98	larva	22.0004	-29.9984	-197.9964	470.2599	43.8325	14445.9792	45717.417	394641.7908	212.615	-0.42631	123.582	0.36137	121.6445	0.36385	189.2446	-1.0124	186.5912	14761.082	162.8941	0.41199	179.7856	0.24265	955290	-0.61882	111.469	62.9798	62.7215	96.8356	94.965	7553.1758	82.7139	1.1291	91.5155	486834
006	2019-02-14t2018	1550197228.94	larva	25.9993	-25.9995	-193.9975	427.9656	43.1307	14620.9908	46196.1947	432156.3822	334.545	-0.14846	129.392	0.24625	128.6207	0.28016	189.8752	-1.1853	185.8349	14810.2656	166.3965	0.21982	180.6064	-0.057367	1006020	-0.93777	325.479	60.0063	59.74	96.7787	91.2177	7548.7422	80.093	0.90224	88.3896	466549
006	2019-02-15t0018	1550211628.74	larva	29.9992	-21.9996	-189.9976	664.4311	44.7605	24837.5027	78312.1009	778806.2174	238.341	-0.79549	153.952	0.48637	153.1942	0.53252	214.0911	-1.1276	212.2744	28260.0293	189.3467	0.31918	206.7072	-0.017502	2024000	-0.33118	118.686	65.7299	65.56	100.5072	98.8031	13266.9502	85.9128	0.97302	95.2848	864151
006	2019-02-15t0418	1550226029.13	larva	33.9993	-17.9995	-185.9975	878.6441	47.9439	33717.9933	106311.2708	1071280.9092	322.423	-0.67483	159.071	0.35887	156.1753	0.37353	265.0009	-0.83075	258.7741	47435.1562	218.1164	0.51764	246.3809	0.20686	2837190	0.017861	120.649	62.248	62.0388	96.7453	95.6145	17317.4062	82.6748	0.69546	92.3209	1110260
006	2019-02-15t0818	1550240429.14	larva	37.9993	-13.9995	-181.9975	898.3983	51.4292	35741.4022	112550.157	1215807.5684	591.952	0.0857	163.017	0.19952	156.7261	0.15381	401.4583	0.20668	394.3242	75875.625	224.2969	0.36293	291.219	0.50407	3079550	-0.13027	166.669	63.2067	62.8697	97.5612	96.0583	18439.0664	83.1995	0.5452	92.6345	1194040
006	2019-02-15t1218	1550254827.26	larva	41.9988	-10	-177.998	1014.617	52.6336	42905.1485	135126.0244	1515747.0125	905.221	0.91426	155.462	-0.21564	148.9634	-0.26131	516.4248	1.0265	479.7761	117228.4375	203.643	-0.24969	323.6919	0.63957	3515300	-0.11777	407.743	59.7796	59.4995	97.3896	93.5831	22107.4492	80.2373	0.22081	89.9579	1351740
006	2019-02-15t1618	1550269227.67	larva	45.9989	-5.9999	-173.9979	1095.0478	58.9962	53502.8793	168509.2366	2177334.5256	836.525	0.44029	195.788	0.40273	185.3537	0.28352	588.0684	1.46	576.4279	165247.2188	268.2759	0.58121	425.6248	1.7274	5501440	0.99713	134.441	63.4556	63.2629	98.3387	96.9869	27633.1699	83.5005	0.1597	93.132	1783040
006	2019-02-15t2018	1550283627.25	larva	49.9988	-2	-169.998	1081.1649	89.0878	66389.7712	209581.8623	3416781.8581	865.348	0.36899	174.976	-0.23567	162.7728	-0.40713	523.6826	0.74948	482.1705	181717.8438	277.6065	0.6109	382.5892	0.98572	6063970	1.0448	164.883	61.415	61.0691	97.0466	95.3264	33675.1562	82.4743	-0.031256	91.8029	2128400
006	2019-02-16t0018	1550298027.38	adult	53.9988	2	-165.9979	1224.6557	69.7471	70370.6197	221562.6441	3443086.8798	882.925	0.28888	177.565	-0.32409	166.6207	-0.47228	520.1228	0.56174	469.0035	191405.1875	265.7973	0.27892	372.7963	0.72675	6531020	1.0439	348.098	58.2788	57.9508	94.4834	91.0968	34769.8906	78.6158	-0.39721	87.9534	2143550
006	2019-02-16t0418	1550312427.33	adult	57.9988	6	-161.998	1180.1916	72.456	68299.557	215280.4139	3343977.2401	1048.09	0.68165	190.543	-0.092955	181.4234	-0.19316	565.9229	0.78029	514.5504	202034.4844	271.1538	0.31123	376.7793	0.702	6799720	0.94247	255.991	61.7336	61.4234	97.605	95.5386	34844.9961	82.0792	-0.30693	91.598	2203030
006	2019-02-16t0818	1550326827.28	adult	61.9988	10	-157.998	1186.5783	81.2095	77849.9562	245504.0549	4246192.4602	1037.36	0.56594	128.993	-2.0061	156.1833	-1.0523	533.1289	0.36842	496.5081	216450.3438	240.5691	-0.41612	319.5717	-0.21073	5231710	-0.23357	180.965	57.2615	71.1648	132.2376	129.515	53688.4531	107.8027	1.6252	123.4108	2322410
006	2019-02-16t1218	1550341227.44	adult	65.9989	14	-153.9979	1495.1127	77.1588	80983.6813	255169.3822	3928553.3688	678.93	-0.5634	193.013	-0.1411	186.8847	-0.15867	445.7136	-0.3699	435.6366	188982.5625	256.9797	-0.078666	321.8818	-0.20769	8182000	1.3331	248.783	69.5548	69.334	108.2379	105.8679	45892.8828	92.2489	0.37806	102.2335	2948500
006	2019-02-16t1618	1550355627.21	adult	69.9988	18	-149.998	1001.06	97.8338	68761.5524	218688.798	3950893.5897	726.02	-0.45339	186.114	-0.40906	178.5844	-0.49261	477.7695	-0.1049	454.8635	171519.25	260.5969	0.0055795	361.6284	0.43284	6664180	0.2917	359.264	57.9617	57.7007	93.6572	89.8575	33622.9492	77.401	-1.1192	86.3247	2075430
006	2019-02-16t2018	1550370027.28	adult	73.9988	22	-145.998	1359.5601	88.2987	82824.6637	260797.6102	4419635.5701	803.94	-0.22413	204.29	0.22366	199.1821	0.24955	477.0128	-0.071779	449.4815	206546.5469	262.9402	0.088033	335.3976	0.045378	8833480	1.3935	209.061	66.145	65.8705	103.5074	101.908	44818.7148	87.5944	-0.16547	98.0061	2860110
006	2019-02-17t0018	1550384427.32	adult	77.9988	26	-141.998	1356.133	78.916	84727.6674	266732.0658	4444094.6067	869.233	-0.0014099	213.882	0.60915	208.6863	0.64201	507.0366	0.28125	474.6651	224110.1875	274.422	0.45812	337.079	0.14228	9453370	1.6316	274.186	67.712	67.5145	104.2687	101.3989	46086.75	88.395	-0.13675	97.9433	2992800
006	2019-02-17t0418	1550398827.7	adult	81.9989	30.0001	-137.9979	1334.6834	86.0983	87193.0618	274687.0673	4812768.7389	784.506	-0.23336	198.828	0.053408	194.169	0.069965	441.1517	-0.23496	419.7652	200724.0312	255.4517	-0.03076	310.621	-0.25016	9035950	1.3213	285.809	65.788	65.4086	101.6786	99.8161	46263.7812	86.5937	-0.40391	96.031	2989800
006	2019-02-17t0818	1550413226.8	adult	85.9987	33.9999	-133.9981	1320.6026	75.9913	83817.4226	264109.9154	4400014.3468	753.354	-0.28668	199.293	0.10128	193.5857	0.061886	453.6342	0.016522	421.8319	198691.7812	261.7499	0.23194	335.7367	0.34357	8713310	1.0913	157.099	65.2058	64.8929	101.0744	99.1955	44270.5859	85.8545	-0.54926	95.2398	2850860
006	2019-02-17t1218	1550427627.02	adult	89.9987	37.9999	-129.998	1118.5427	75.4916	69971.3315	220523.886	3658501.9635	760.937	-0.19678	197.471	0.061775	192.4442	0.034908	465.2632	0.3039	434.9367	170286.3281	254.2598	0.076592	322.2549	0.20995	7209460	0.22727	214.467	64.4515	64.1939	99.3356	97.367	36356.8203	84.6448	-0.75407	94.1705	2353060
006	2019-02-17t1618	1550442026.57	adult	93.9986	41.9998	-125.9982	1151.4986	82.6482	76527.9232	241159.0081	4311321.2014	663.112	-0.4973	190.008	-0.21428	184.9549	-0.26643	417.3922	-0.10641	395.8038	166539.4844	245.8998	-0.11653	326.4055	0.45212	7571050	0.411	214.674	70.2804	69.8461	112.0369	109.0089	44702.7422	92.8495	0.23491	103.8164	2800390
006	2019-02-17t2018	1550456427.61	adult	97.9989	46.0001	-121.9979	1187.445	80.3454	76101.5308	239758.8353	4090214.4685	679.875	-0.36941	189.825	-0.18263	185.6768	-0.20595	425.2531	0.14171	400.2588	168825.4688	244.2027	-0.094216	300.378	-0.0054262	7533390	0.38514	330.665	66.1048	65.6185	102.6909	99.9493	40768.2891	87.2375	-0.53048	96.5796	2623430
006	2019-02-18t0018	1550470826.89	adult	101.9987	49.9999	-117.9981	1165.8724	84.0384	76912.9081	242368.3653	4251733.6287	641.193	-0.46658	173.73	-0.84572	168.9968	-0.924	372.0332	-0.4327	334.0287	149557.3438	228.7461	-0.56164	288.8633	-0.1644	6967450	0.068337	271.534	67.3996	66.8844	112.4311	107.7801	45197.2969	89.4916	-0.28311	101.9515	2703060
006	2019-02-18t0418	1550485226.86	adult	105.9987	53.9999	-113.9981	1152.1769	77.3398	71375.1594	224790.6933	3746178.4178	574.636	-0.69898	186.377	-0.25201	183.401	-0.24443	357.9135	-0.51581	333.3832	133501.7188	233.3877	-0.3314	278.548	-0.32093	6941970	0.060942	280.845	72.4499	72.0359	112.3931	110.0822	41922.6328	95.3464	0.4629	106.0518	2698540
006	2019-02-18t0818	1550499626.74	adult	109.9987	57.9998	-109.9981	1082.2849	78.2339	69810.973	220168.28	3757689.6509	496.182	-1.005	188.85	-0.10255	185.7323	-0.10626	346.7198	-0.57551	329.2988	126206.0156	235.582	-0.18931	279.2711	-0.20628	6871680	0.031194	321.28	69.2476	68.625	111.0952	107.2006	40438.6602	91.3276	-0.13475	102.9023	2519710
006	2019-02-18t1218	1550514029.73	adult	113.9995	62.0007	-105.9973	1212.0128	80.7811	76463.2655	240846.6109	4188755.7776	780.496	0.35667	184.767	-0.25213	182.1538	-0.24255	400.3909	0.30156	357.731	159755.9844	227.816	-0.42665	263.4653	-0.56018	7368120	0.33017	284.624	68.4342	68.0814	109.4983	106.8918	43689.8398	91.2843	-0.19802	102.3294	2729020
006	2019-02-18t1618	1550528427.12	adult	117.9988	65.9999	-101.998	677.0449	80.4416	42590.5114	135167.1129	2266299.5615	721.264	0.14133	183.516	-0.28085	179.556	-0.34051	430.511	0.85076	400.7157	96003.9531	230.3732	-0.28701	281.3524	0.016903	4078820	-1.5643	224.35	70.0916	69.4315	118.9859	114.3488	26533.8613	93.0451	-0.0051458	107.2976	1557860
006	2019-02-18t2018	1550542827.11	adult	121.9988	69.9999	-97.998	1191.3017	79.6875	78351.9414	246822.5666	4335570.8677	875.061	0.94724	174.252	-0.69245	172.1199	-0.67607	377.1442	0.12745	309.6349	154251.9688	217.6345	-0.75518	247.36	-0.92672	7116450	0.20655	135.639	65.3066	64.893	104.6455	102.7594	42800	87.7735	-0.86452	98.7729	2667120
006	2019-02-19t0018	1550557227.84	adult	125.999	74.0001	-93.9978	1222.8598	81.5882	76736.8805	241754.9981	4127919.0022	839.393	0.83624	186.115	-0.11731	183.9117	-0.099847	359.8202	-0.073128	313.8291	144287.8906	229.0539	-0.28094	265.7857	-0.33685	7447760	0.40529	363.798	71.5219	71.0064	117.2813	111.6963	47029.8047	93.8332	-0.020951	105.7812	2862090
006	2019-02-19t0418	1550571626.97	adult	129.9987	77.9999	-89.9981	1347.0749	80.4654	81714.0189	257513.4004	4214717.0897	689.803	0.13639	174.777	-0.65067	172.8071	-0.62828	349.2878	-0.18272	314.4225	149145.9062	216.4724	-0.78362	249.6917	-0.81559	7456880	0.41457	266.432	67.0745	66.5865	109.0129	105.0516	46548.5234	88.9002	-0.88927	100.742	2861730
006	2019-02-19t0818	1550586027.37	adult	133.9988	82	-85.9979	1141.2162	79.5835	73641.8723	231990.1891	4053015.6847	673.553	0.096602	168.197	-0.96877	165.822	-0.96731	343.1496	-0.23168	294.6049	132112.5781	211.5337	-0.99124	243.0247	-1.0242	6459420	-0.14459	252.65	63.96	63.3254	107.9609	103.9921	41564.9492	86.8816	-1.3238	98.9241	2456320
006	2019-02-19t1218	1550600427.19	adult	137.9988	86	-81.998	1228.6242	78.901	75713.2765	238433.378	3987620.6087	748.564	0.53387	167.474	-1.0051	165.7549	-0.96974	331.4333	-0.38025	271.8531	131247.5938	211.8542	-0.9843	238.1868	-1.1867	6616220	-0.047784	282.938	71.6164	70.9786	115.0582	112.1961	45563.0469	94.9194	-0.099764	107.0861	2829280
006	2019-02-19t1618	1550614826.86	adult	141.9987	89.9999	-77.9981	1168.9544	78.4048	73617.519	231986.9857	3884727.0735	602.328	-0.19124	167.906	-0.9834	166.0309	-0.9541	316.1034	-0.59853	285.0124	121383.7188	210.6568	-1.0427	240.1287	-1.1261	6447410	-0.1294	267.851	71.8875	71.2557	115.8716	112.83	44494.6797	94.5837	-0.25469	106.9225	2760410
006	2019-02-19t2018	1550629227.39	adult	145.9989	94	-73.9979	1250.1798	80.3077	76085.8629	239636.5209	4056264.0479	732.738	0.56035	172.61	-0.74848	170.2526	-0.74281	356.219	0.13976	298.6049	141775.1719	213.9519	-0.90823	247.1384	-0.8898	6857260	0.10081	227.184	72.2206	71.2722	125.5721	121.7681	49977.6797	95.8638	-0.15037	112.7165	2869110
006	2019-02-20t0018	1550643626.88	adult	149.9987	97.9999	-69.9981	1203.1833	82.622	77114.9359	242962.8511	4207397.9056	859.003	1.3176	182.072	-0.27806	178.9861	-0.3107	393.0531	0.8505	331.8265	158400.4062	229.6083	-0.24039	268.4292	-0.15752	7323290	0.3521	197.088	73.1866	72.4106	121.5393	117.7643	48980.3477	96.1821	-0.21261	109.9529	2943710
006	2019-02-20t0418	1550658027.3	adult	153.9988	102	-65.998	1195.8214	80.6491	75862.8503	238998.0091	4137293.3409	868.412	1.4535	174.959	-0.62963	172.3819	-0.63505	392.0508	0.90771	343.2618	155252.125	216.5645	-0.81297	251.7845	-0.73356	6925040	0.15772	248.595	72.811	72.2689	117.8123	114.1746	46653.6602	95.8761	-0.37916	108.8058	2881930
006	2019-02-20t0818	1550672426.95	adult	157.9987	105.9999	-61.9981	1168.3521	77.9249	74558.9547	234926.679	3997042.3443	733.271	0.77755	174.337	-0.65905	171.5738	-0.67361	377.7509	0.72447	329.5982	146945.0938	223.5571	-0.52031	266.5204	-0.22287	6775420	0.09692	172.347	72.3673	71.6311	116.5734	114.3336	45347.0703	95.992	-0.48108	108.9301	2812480
006	2019-02-20t1218	1550686829.38	adult	161.9994	110.0006	-57.9974	1195.2642	80.2457	76788.9225	241980.4325	4234478.2858	660.33	0.44059	164.614	-1.1352	162.7125	-1.1039	338.7723	0.065764	302.0899	135847.6875	207.4998	-1.2247	243.6545	-1.0207	6587670	0.021352	248.592	72.5979	71.8983	116.8645	114.412	46862.6523	96.5604	-0.51518	108.9185	2905290
006	2019-02-20t1618	1550701227.09	adult	165.9988	113.9999	-53.998	1174.4366	81.5103	71279.1907	224564.5643	3743998.1217	885.92	1.8757	177.598	-0.50049	176.2864	-0.44689	371.9258	0.78142	310.3883	138728.3438	223.3333	-0.55507	254.5366	-0.64633	6609120	0.047559	166.634	75.9973	75.3755	121.051	118.3929	45152.0234	100.3979	-0.081452	113.1731	2828160
006	2019-02-20t2018	1550715626.97	adult	169.9987	117.9999	-49.9981	840.2763	85.4819	55968.2218	177248.5164	3160784.8369	484.937	-0.46176	161.423	-1.2984	158.7268	-1.3046	322.6625	-0.12806	311.6164	94217.4531	208.0911	-1.2326	249.9398	-0.81643	4709520	-0.82357	222.979	75.9999	74.9493	129.3026	125.5786	37756.3594	102.5178	0.085461	118.5524	2217300
006	2019-02-21t0018	1550730027.34	adult	173.9988	122	-45.998	1152.1341	79.0734	74326.634	234196.216	4116204.5989	480.784	-0.42487	153.732	-1.6816	151.7535	-1.6494	285.3426	-0.83955	261.3922	110712.9375	198.1595	-1.6809	230.9526	-1.4906	5960020	-0.22275	204.257	71.3767	70.1012	131.4924	127.5421	51019.0312	98.1905	-0.6361	117.2983	2767200
006	2019-02-21t0418	1550744427.24	adult	177.9988	126	-41.998	1193.0357	81.2391	77637.276	244599.4814	4313442.0388	474.337	-0.4025	152.214	-1.7681	149.9328	-1.7497	278.279	-0.95456	260.4953	112702.9922	196.419	-1.7803	232.4546	-1.452	6159340	-0.11544	279.378	68.6903	67.4585	124.8464	120.249	50562.8047	95.7986	-1.0663	113.5519	2779550
006	2019-02-21t0818	1550758826.91	adult	181.9987	129.9999	-37.9981	1107.0089	85.2546	71947.1664	226733.9419	4080934.0975	426.682	-0.65612	167.122	-1.0506	165.5062	-1.0065	280.5187	-0.87764	269.2913	105475.0469	217.829	-0.88015	250.3053	-0.84022	6270770	-0.050582	393.183	72.6692	71.3909	134.6383	129.6929	50624.0078	101.4451	-0.43402	119.9594	2726690
006	2019-02-21t1218	1550773227.39	adult	185.9989	134	-33.9979	867.0831	150.4264	70420.2611	227916.1513	5173360.7493	777.348	1.7986	177.559	-0.54915	175.5532	-0.52826	319.8226	0.024855	277.9635	117055.0625	224.1123	-0.63506	255.0372	-0.69035	6493520	0.06044	173.906	76.7092	75.3274	132.7683	129.7805	48593.2109	105.2352	-0.070663	123.1122	2805330
006	2019-02-21t1618	1550787627.24	adult	189.9988	138	-29.998	1113.0137	83.6119	69990.8687	220508.018	3792113.1573	489.667	-0.10874	163.82	-1.2536	161.9793	-1.2172	285.2828	-0.71851	262.2653	104413.5	207.0379	-1.4137	241.8081	-1.1789	5983020	-0.14852	180.694	75.9876	74.4507	134.2565	132.2035	49137.8984	104.7697	-0.24949	123.8495	2775220
006	2019-02-21t2018	1550802027.62	adult	193.9989	142.0001	-25.9979	1081.7423	86.4811	70877.3386	223518.4717	3934056.5028	526.993	0.23117	168.31	-1.0412	166.7415	-0.99205	284.0135	-0.72303	261.9315	105085	210.5269	-1.2879	240.3394	-1.2488	6217870	-0.032543	357.338	77.4658	75.9455	138.7138	135.1485	51324.1094	105.7451	-0.2457	126.1269	2861820
006	2019-02-22t0018	1550816427.66	adult	197.9989	146.0001	-21.9979	950.3216	84.2055	62388.0081	196799.285	3479778.5596	538.537	0.39573	169.259	-1.0068	167.7377	-0.95432	287.9161	-0.6032	259.8765	93860.6562	216.179	-1.0619	243.3428	-1.1561	5504480	-0.32326	208.365	77.6661	75.5368	140.7402	137.1077	45881.2891	110.4173	0.18726	130.5645	2525780
006	2019-02-22t0418	1550830827.15	adult	201.9988	150	-17.998	673.9406	93.0829	43819.7898	140079.5363	2419344.6573	459.391	-0.14637	171.201	-0.91828	169.3795	-0.8803	261.1258	-1.2343	250.6772	59797.8047	215.2852	-1.1241	240.4371	-1.2728	3914160	-0.986	399.304	77.9889	76.3374	144.2235	139.826	33027.1758	107.7363	-0.23628	131.9578	1783060
006	2019-02-22t0818	1550845227.23	adult	205.9988	154	-13.998	694.0843	77.383	39637.5489	127737.3333	1953601.8561	313.76	-1.2507	179.014	-0.51416	178.3029	-0.41871	257.4861	-1.3185	252.942	53557.0977	222.1534	-0.83595	243.3425	-1.1792	3716880	-1.0534	264.935	79.9856	78.4855	148.8988	142.2228	30970.9609	108.8186	-0.224	130.6568	1660740
006	2019-02-22t1223	1550859940.97	adult	210.086	158.0871	-9.9108	1145.2791	81.6552	70955.3901	223475.8232	3742388.1437	532.041	0.56352	212.521	1.3082	210.4043	1.3179	334.3076	0.65042	317.8375	124028.1406	269.1889	1.3017	301.9519	0.95323	7866050	0.69831	427.92	83.1258	80.058	171.6647	164.9895	63687.6172	122.9958	1.1425	152.541	3076740
006	2019-02-22t1618	1550874019.39	adult	213.9966	161.9978	-6.0002	981.149	81.1005	63334.6016	199994.6291	3461341.6639	444.94	-0.10258	187.237	-0.080408	185.4147	-0.043357	304.4381	-0.09637	294.1519	100769.0078	240.0084	-0.058028	274.5719	-0.059765	6183690	-0.0017344	441.111	83.1293	79.9736	172.7191	165.2192	57170.0273	121.8354	0.88395	149.8545	2745430
006	2019-02-22t2018	1550888421.5	adult	217.9972	165.9984	-1.9996	945.1013	86.1114	54691.2064	174417.4682	2735913.0683	422.483	-0.25826	188.145	-0.038027	186.1147	-0.011071	299.2356	-0.21221	289.9917	85880.625	239.358	-0.10947	273.366	-0.11933	5381710	-0.33282	270.628	84.0457	80.482	176.8989	169.0412	50769.9961	125.0509	1.0548	155.4064	2404040
006	2019-02-23t0018	1550902818.47	dead	221.9964	169.9975	1.9996	938.2267	81.9182	60727.7902	192022.9329	3329662.1582	394.471	-0.47841	186.839	-0.12473	184.8898	-0.091236	300.0876	-0.18157	293.9346	95127.7734	238.8105	-0.15816	275.1953	-0.069655	5916250	-0.10635	402.665	85.0168	81.7098	178.4355	172.5177	56564.0469	125.6963	0.97507	157.9326	2692060
007	2019-02-13t1618	1550096438.28	larva	0	-49.9982	-309.9947	153.8917	27.8834	2879.9762	9168.067	50631.8843	0	938.5671	0	-0.47154	0	-0.48373					0	-0.44495	0	-0.32211	0	91416.3729	0	0	0				0	-0.53373	0	0
007	2019-02-13t2018	1550110833.6	larva	3.9987	-45.9995	-305.996	153.451	27.2118	2790.9675	8877.8117	47777.5326	0	411.6149	0	-0.7105	0	-0.7139					0	-0.70691	0	-0.66751	0	1.2472	0	0	0				0	-0.72105	0	0
007	2019-02-14t0018	1550125233.66	larva	7.9987	-41.9995	-301.996	171.2314	26.3801	3238.7784	10273.5438	55228.5619	0	-0.74467	0	-0.9554	0	-0.95008					0	-0.97408	0	-1.0062	0	-0.034053	0	0	0				0	-0.91719	0	0
007	2019-02-14t0418	1550139633.89	larva	11.9988	-37.9994	-297.9959	136.1553	28.9799	2646.6861	8485.3434	47695.5706	0	-0.99239	0	-1.2071	0	-1.1933					0	-1.2471	0	-1.3382	0	-0.68293	0	0	0				0	-1.1236	0	0
007	2019-02-14t0818	1550154033.81	larva	15.9988	-33.9995	-293.996	351.7067	34.8595	10237.3139	32390.9738	252279.2389	201.792	0.039098	119.001	0.60185	117.9697	0.60573	175.6273	-0.85276	173.6956	9659.501	152.7456	0.62328	167.991	0.564	651057	-0.29582	108.662	60.895	60.4526	94.0021	93.251	5170.1128	80.0591	1.2299	89.2239	333156
007	2019-02-14t1218	1550168434.31	larva	19.9989	-29.9993	-289.9958	203.9813	31.741	4966.3464	15782.9872	106855.49	256.221	-0.047015	167.367	1.2515	166.4237	1.2678	234.3292	-0.46281	231.1752	6326.8896	202.9186	1.1081	224.533	0.99343	449547	-0.98306	128.6	64.2866	64.3986	99.9051	95.874	2697.439	83.9532	1.2341	93.1386	172674
007	2019-02-14t1618	1550182837.58	larva	23.9998	-25.9984	-285.9949	472.4935	39.426	15430.5057	48790.1198	420648.7939	222.541	-0.51554	136.089	0.48041	134.9481	0.50277	197.9606	-1.0197	196.9516	16430.7266	174.7901	0.46626	190.8566	0.23328	1117020	-0.64484	113.647	63.723	63.4292	97.6759	96.4374	8107.0967	84.005	1.1088	93.4028	523038
007	2019-02-14t2018	1550197233.3	larva	27.9986	-21.9996	-281.9961	526.8122	42.0321	16981.0326	53546.0887	473985.2102	249.749	-0.63967	141.838	0.36745	138.9091	0.36632	218.7471	-0.99996	215.4039	19905.9863	188.7701	0.43338	208.7663	0.16241	1284770	-0.83957	112.633	63.9018	63.6055	98.3502	96.7772	8949.8652	84.4682	0.99016	93.7549	578823
007	2019-02-15t0018	1550211633.25	larva	31.9986	-17.9996	-277.9961	575.8945	48.3137	22893.906	72353.8533	754330.0483	209.667	-1.0073	128.611	-0.1193	127.3091	-0.081143	189.9818	-1.4271	187.5935	22987.7969	165.2087	-0.1809	181.5549	-0.50328	1555810	-0.91787	114.327	65.0734	64.6252	100.4376	99.2014	12152.9502	85.6379	0.88942	95.1765	787192
007	2019-02-15t0418	1550226033.56	larva	35.9987	-13.9995	-273.996	756.009	44.2927	26921.8552	84797.4766	802529.0095	356.166	-0.65082	169.91	0.45859	167.2197	0.48337	258.2665	-0.97097	251.9621	36932.1094	220.3458	0.42764	244.1138	0.026248	2426830	-0.49534	258.309	65.8163	65.5343	101.3484	98.4443	14492.8223	86.2299	0.75638	95.4917	940054
007	2019-02-15t0818	1550240433.65	larva	39.9987	-9.9995	-269.996	785.3878	48.9732	30541.0821	96364.9775	976303.3207	600.319	0.00034871	167.667	0.17116	163.3411	0.17059	390.1009	0.02159	371.0157	63196.3516	228.2906	0.29702	281.6081	0.22561	2707160	-0.58137	153.803	65.8011	65.5044	100.7097	98.8642	16314.9688	86.4547	0.59364	95.4857	1062420
007	2019-02-15t1218	1550254831.73	larva	43.9982	-6.0001	-265.9965	1015.6203	52.147	43795.7209	138154.6605	1532547.5998	713.684	0.15757	163.147	-0.18736	156.8357	-0.22473	467.4088	0.51959	446.558	107971.4375	215.008	-0.2027	327.075	0.53578	3766580	-0.089807	187.832	64.3643	64.127	99.6873	97.6322	23027.7773	84.9711	0.33414	94.2767	1485980
007	2019-02-15t1618	1550269232.13	larva	47.9983	-1.9999	-261.9964	952.4181	59.4523	44585.8851	140552.1276	1756463.8109	1018.42	0.89262	199.52	0.3774	187.3843	0.21967	657.5471	1.9576	651.015	154523.5625	282.5203	0.72081	387.6843	1.0777	4673160	0.23159	343.217	65.0993	64.6509	104.4306	100.9238	24541.1953	86.4577	0.21291	97.0268	1524760
007	2019-02-15t2018	1550283631.69	adult	51.9982	1.9999	-257.9965	1013.5427	64.5268	55629.4455	175311.8409	2537881.8918	850.376	0.21769	197.772	0.21333	188.2371	0.11419	530.4937	0.72625	507.135	154904.1562	274.0059	0.45077	387.2522	0.93777	5759500	0.66306	167.3	67.0094	66.696	103.9006	102.2391	30338.9648	88.3834	0.22131	97.9953	1951450
007	2019-02-16t0018	1550298031.93	adult	55.9982	6	-253.9965	1048.9316	69.3531	58078.8914	182999.2443	2732694.7416	930.622	0.33883	176.827	-0.44575	165.7341	-0.60455	562.4689	0.83111	516.5802	170990.5312	262.9292	0.1421	397.8363	0.99786	5373940	0.14208	338.736	57.7539	57.4218	93.29	90.613	28360.1719	77.5649	-0.58042	86.8015	1755200
007	2019-02-16t0418	1550312431.85	adult	59.9982	10	-249.9965	1002.4399	70.9724	56727.5056	178712.2419	2710056.0552	900.099	0.15377	190.609	-0.15669	182.0267	-0.24404	580.1719	0.81848	551.7086	172311.0625	257.818	-0.032569	380.2682	0.68543	5653260	0.090393	261.954	61.8544	61.6065	96.7565	94.5904	28736.6855	82.0566	-0.39239	91.109	1834540
007	2019-02-16t0818	1550326831.74	adult	63.9982	14	-245.9965	1184.5723	72.1535	66196.2381	208513.6712	3190535.5578	959.675	0.26545	178.773	-0.58983	169.4267	-0.72408	533.1028	0.35132	484.6849	184986.6875	261.742	0.019902	364.6624	0.42608	6189660	0.21884	182.007	61.5194	61.2718	96.3927	94.3684	33448.2617	81.9264	-0.51657	91.1608	2129990
007	2019-02-16t1218	1550341231.84	adult	67.9982	18	-241.9965	1023.3346	75.1953	59847.0757	188632.4824	2959655.0565	1134.23	0.74902	196.694	-0.052524	188.2834	-0.14606	583.0593	0.71971	502.0721	182497.5781	276.0758	0.36934	378.356	0.6517	6153160	0.037134	267.763	63.3054	63.0217	98.5659	96.2329	30851.125	83.5996	-0.46761	92.466	1980380
007	2019-02-16t1618	1550355631.59	adult	71.9981	21.9999	-237.9966	1103.7083	78.5671	68673.2836	216431.098	3653861.0366	587.61	-0.90163	158.986	-1.4222	154.1596	-1.4563	381.2839	-0.93912	362.6981	136880.9062	212.5502	-1.281	282.6009	-0.87028	5699010	-0.34587	375.559	65.1234	64.7292	105.3987	102.3322	37838.1211	87.2486	-0.17573	98.0624	2334410
007	2019-02-16t2018	1550370031.71	adult	75.9982	25.9999	-233.9965	1142.2117	103.8544	71072.2838	225145.2621	3791856.1825	557.262	-1.0009	164.423	-1.2852	158.2568	-1.3766	359.509	-1.1103	341.9292	116121.4219	229.9215	-0.83122	303.2564	-0.49604	5300520	-0.66222	255.231	72.3492	72.1136	114.7972	112.5927	37079.5	97.0601	0.86348	107.9148	2332320
007	2019-02-17t0018	1550384431.78	adult	79.9982	30	-229.9965	1092.5704	69.7141	63003.5167	198672.8947	3038841.2061	701.543	-0.53142	168.213	-1.1702	165.6353	-1.1207	386.904	-0.81383	347.7183	127678.3047	209.4442	-1.4204	267.1222	-1.0916	5540420	-0.60069	354.137	67.414	67.1752	104.0624	102.0819	34340.5859	88.7988	-0.12098	98.4324	2220420
007	2019-02-17t0418	1550398832.13	adult	83.9983	34.0001	-225.9964	1113.7847	69.6905	63178.3635	199067.434	3079385.8698	734.195	-0.38254	179.846	-0.70766	175.4875	-0.72	399.706	-0.60888	356.5844	132302.6875	227.6296	-0.85694	287.9598	-0.64583	5939590	-0.43479	198.762	66.342	66.1557	101.1329	99.3649	33474.9883	86.4675	-0.45034	95.739	2191010
007	2019-02-17t0818	1550413231.3	adult	87.9981	37.9998	-221.9967	996.8351	72.0964	61015.174	192510.8713	3129561.9604	483.301	-1.2152	165.386	-1.2868	162.1601	-1.2856	314.8943	-1.4563	294.5333	100451.2891	220.415	-1.0409	265.7936	-1.0171	5266210	-0.84395	222.506	66.6428	66.1561	105.3475	102.8377	33605.8359	88.404	-0.26548	98.7806	2122040
007	2019-02-17t1218	1550427631.6	adult	91.9981	41.9999	-217.9966	970.744	113.7967	63886.9712	203189.7742	3612221.3201	384.698	-1.5707	154.396	-1.7337	152.4907	-1.6987	272.5449	-1.9167	264.5999	81218.375	194.1753	-1.8566	227.3154	-1.7931	4588940	-1.2463	206.888	72.86	72.5866	114.8812	112.6388	34234.5977	97.6124	0.84604	108.6243	2165540
007	2019-02-17t1618	1550442031.03	adult	95.998	45.9998	-213.9967	990.5071	70.4707	59559.1069	187912.4023	2953329.0334	460.685	-1.2678	169.738	-1.0614	167.5483	-1.022	298.5801	-1.5405	274.3951	93157	213.0778	-1.185	244.1388	-1.3693	5280370	-0.87939	179.885	68.3117	67.7835	114.2285	109.8669	35639.2812	90.8719	-0.038817	102.7352	2125110
007	2019-02-17t2018	1550456432.1	adult	99.9983	50.0001	-209.9964	1045.7945	71.465	62711.7604	197740.8149	3146292.8523	506.23	-1.0532	157.562	-1.5602	155.998	-1.5139	294.0658	-1.5213	278.6882	96453.5938	197.3447	-1.682	221.6195	-1.859	5162210	-0.95464	294.017	63.4529	63.1039	99.8783	97.8217	32760.0996	84.7677	-0.88085	94.2614	2078910
007	2019-02-18t0018	1550470831.38	adult	103.9981	53.9999	-205.9966	1061.4178	72.3914	61430.2803	193545.3361	3023470.4432	429.134	-1.3498	152.683	-1.7503	150.717	-1.7318	286.2077	-1.5464	272.2632	92158.8906	192.6281	-1.8113	223.3477	-1.7701	4903730	-1.1049	336.163	67.2041	66.9226	105.0214	102.5437	33816.8945	88.9254	-0.38305	98.7271	2158400
007	2019-02-18t0418	1550485231.32	adult	107.9981	57.9998	-201.9967	1023.0735	118.9337	72522.7955	231260.7049	4641360.1449	499.684	-1.0028	166.704	-1.1031	165.6208	-1.0339	318.4725	-1.0097	302.3961	95860.2188	206.8127	-1.2597	242.052	-1.2257	5012110	-1.0419	183.436	74.6092	74.4603	115.7491	113.8947	34840.4766	98.7267	0.90876	109.0008	2243200
007	2019-02-18t0818	1550499631.28	adult	111.9981	61.9998	-197.9967	1001.2323	72.6989	57816.2557	182191.3489	2816465.4037	699.607	-0.041094	177.415	-0.59314	175.2462	-0.56822	376.1973	-0.086997	349.2475	113987.7891	213.6322	-0.96804	248.4717	-0.99154	5363600	-0.8334	145.83	67.7778	67.4876	102.318	100.6842	31002.3555	88.5292	-0.55308	97.5867	2049060
007	2019-02-18t1218	1550514034.23	adult	115.9989	66.0006	-193.9958	1033.2834	71.8013	60019.0171	189178.5726	2955346.4121	882.645	0.88329	185.822	-0.18147	182.9276	-0.18793	417.4317	0.61837	384.1041	131073.5625	225.1974	-0.49388	267.4688	-0.39939	5830520	-0.55344	142.581	70.3761	70.0781	106.8489	105.5015	33550.5625	91.6593	-0.17198	101.3448	2208190
007	2019-02-18t1618	1550528431.55	adult	119.9981	69.9999	-189.9966	1071.8252	73.9056	61691.7179	194438.8592	2976213.6423	609.334	-0.36628	175.895	-0.61859	172.6051	-0.65557	376.0012	0.081302	364.4133	121448.375	218.1552	-0.73729	269.2044	-0.29069	5671740	-0.63587	278.003	66.134	65.9192	102.7127	99.8439	33176.207	86.9284	-0.9447	96.0216	2132490
007	2019-02-18t2018	1550542831.54	adult	123.9981	73.9999	-185.9966	791.5669	67.2812	41521.9129	132698.7859	1818357.4511	330.669	-1.704	191.088	0.1134	189.5898	0.16837	275.2806	-1.4147	271.3237	60011.1797	236.5604	0.015827	261.2156	-0.48564	4162850	-1.5007	281.921	69.01	68.6286	106.2852	103.3987	23170.1836	90.2548	-0.53207	99.4675	1503380
007	2019-02-19t0018	1550557232.29	adult	127.9983	78.0001	-181.9964	1118.1043	70.775	64681.2492	204108.6374	3073138.662	756.334	0.44918	185.244	-0.1489	181.2988	-0.21819	431.9352	1.1087	397.7039	145994.0781	230.1141	-0.22359	290.5641	0.46651	6261440	-0.27373	163.113	67.7831	67.4338	104.2314	102.0953	35230.2266	88.5918	-0.88968	98.2233	2291140
007	2019-02-19t0418	1550571631.42	adult	131.9981	81.9999	-177.9966	1093.2874	72.1506	62338.8603	196361.619	3034640.7202	733.995	0.3825	172.856	-0.74293	169.699	-0.77924	404.9709	0.7499	358.897	132020.5312	220.4258	-0.61713	268.1981	-0.20924	5634590	-0.6206	393.203	62.8737	62.4987	102.0682	99.4884	33274.2422	84.977	-1.5878	95.2701	2049490
007	2019-02-19t0818	1550586031.97	adult	135.9982	86	-173.9965	1044.2581	75.8632	60555.4367	190882.4048	2971842.9497	766.706	0.59897	185.53	-0.1167	182.024	-0.1685	402.48	0.77566	361.7277	127586.1562	229.2118	-0.2446	287.6199	0.45447	5872010	-0.47138	266.843	70.2308	69.5613	114.0502	110.8807	36153.9062	92.1841	-0.49894	104.4608	2222800
007	2019-02-19t1218	1550600431.65	adult	139.9982	89.9999	-169.9966	1101.5405	69.4015	62560.4245	197187.9493	2975803.809	617.188	-0.1341	178.401	-0.46466	174.6923	-0.52714	389.9192	0.63034	378.5281	127893.5078	225.0599	-0.4233	285.5234	0.40242	5835860	-0.46982	302.958	67.0076	66.6132	105.0667	101.5234	34461.8828	87.9326	-1.306	97.6875	2191950
007	2019-02-19t1618	1550614831.3	adult	143.9981	93.9998	-165.9967	987.8241	74.7112	60544.5971	191004.1942	3076209.2692	761.699	0.6864	176.053	-0.57866	172.7285	-0.62166	423.3591	1.2704	378.8587	134204.8438	219.7451	-0.65551	288.0648	0.50558	5571190	-0.59181	177.531	70.5985	70.2336	108.7971	106.7089	34488.6797	92.3614	-0.67118	102.7189	2234090
007	2019-02-19t2018	1550629231.93	adult	147.9982	98	-161.9965	1068.1382	74.4372	60726.6753	191328.903	2970510.5842	783.456	0.87395	180.788	-0.34236	177.0901	-0.40477	415.9974	1.2185	385.3272	132287.1719	228.7057	-0.27688	288.4028	0.52508	5741840	-0.47354	375.262	69.9118	69.5362	109.4471	106.3395	34804.1914	91.6765	-0.88737	102.1961	2220400
007	2019-02-20t0018	1550643631.38	adult	151.9981	101.9999	-157.9966	1152.154	76.0347	67821.7536	213596.2818	3427390.8523	413.53	-1.108	154.963	-1.6192	151.8414	-1.6451	288.6803	-0.98361	275.9546	102481.5	203.2994	-1.3817	242.0925	-1.0676	5490340	-0.57827	191.348	69.9167	69.4063	113.4125	109.9124	40261.4453	92.7238	-0.82214	103.9899	2477150
007	2019-02-20t0418	1550658031.79	adult	155.9982	106	-153.9965	1106.7263	70.7413	62242.4998	196071.0163	2978056.3279	619.55	0.098144	178.886	-0.43524	177.1596	-0.40071	329.2909	-0.20144	297.2586	107348.8438	215.37	-0.86997	246.1211	-0.93122	5817370	-0.38729	296.925	70.9739	70.6906	107.4754	105.5671	35036.9844	92.2161	-1.0053	101.6262	2308070
007	2019-02-20t0818	1550672431.47	adult	159.9981	109.9999	-149.9966	682.7868	71.6168	38581.8023	122666.4768	1817103.8739	304.37	-1.652	160.945	-1.3176	159.7512	-1.2501	233.3876	-1.9461	230.0201	47144.2891	203.0782	-1.4115	222.0568	-1.7718	3248670	-1.6186	226.552	65.3047	65.0734	102.2611	100.463	20656.7383	86.818	-1.9171	96.47	1318180
007	2019-02-20t1218	1550686833.97	adult	163.9988	114.0006	-145.9959	1127.6692	75.0465	65871.0794	207608.3722	3270525.3682	406.346	-1.0165	168.036	-0.96797	165.8007	-0.95462	298.9553	-0.66882	292.2715	103139.5703	211.9367	-1.0403	247.7962	-0.87914	5783120	-0.3556	274.832	72.1437	71.8363	110.9488	108.3917	38277.3281	94.5426	-0.87013	104.4448	2482900
007	2019-02-20t1618	1550701231.58	adult	167.9981	117.9999	-141.9966	1081.625	72.3756	62879.3694	198062.978	3117544.2684	564.186	-0.011808	169.407	-0.90267	167.7674	-0.8614	327.6738	-0.054478	296.2673	107804.6875	208.6464	-1.1967	242.6489	-1.0644	5566030	-0.43506	164.544	71.8411	71.6217	109.0423	107.5352	35874.9297	93.5513	-1.1182	103.4384	2360410
007	2019-02-20t2018	1550715631.52	adult	171.9981	121.9999	-137.9966	1118.9812	68.9961	61344.7301	193117.4225	2905802.2142	490.446	-0.39466	171.116	-0.82417	169.9795	-0.7596	301.3565	-0.52891	286.7145	96735.4375	214.5487	-0.95946	248.4966	-0.86817	5492150	-0.44628	144.817	69.5821	69.1615	109.9081	107.7048	35280.5078	92.1939	-1.4065	102.6394	2233310
007	2019-02-21t0018	1550730031.93	adult	175.9982	126	-133.9965	1082.6007	73.0344	63579.7612	200324.6717	3155901.7211	578.533	0.23482	169.303	-0.92085	167.4591	-0.88957	317.4284	-0.14852	289.7284	105703.6641	207.2655	-1.2947	237.7624	-1.255	5623220	-0.36501	389.504	71.9826	71.6188	109.8805	107.4258	36590.1953	93.6661	-1.3007	103.6622	2390830
007	2019-02-21t0418	1550744431.78	adult	179.9982	130	-129.9965	1026.5258	73.6977	60890.0939	191913.1155	3090640.934	461.32	-0.45907	164.32	-1.1856	163.4842	-1.1023	283.5519	-0.82722	263.9345	90453.0625	205.0394	-1.4253	230.8987	-1.5185	5226520	-0.52642	154.496	75.4733	74.9882	116.437	114.4389	37143.3867	99.2535	-0.66461	110.5035	2400580
007	2019-02-21t0818	1550758831.42	adult	183.9981	133.9999	-125.9966	1069.3338	69.8806	61230.8244	192942.9409	3006975.3368	473.605	-0.31477	161.02	-1.3644	159.6285	-1.306	280.1873	-0.87409	254.8678	89940.1406	202.8638	-1.5488	229.0154	-1.6037	5152970	-0.53778	150.153	72.0001	71.2654	116.6527	114.6761	37445.5234	96.2855	-1.1537	109.4255	2304150
007	2019-02-21t1218	1550773231.95	adult	187.9982	138	-121.9965	905.0682	73.773	55027.8234	173633.9979	2804978.1982	590.286	0.56091	168.181	-1.0242	166.8112	-0.96715	305.8715	-0.26945	269.3591	88090.9844	212.1059	-1.1746	238.6877	-1.2801	4833020	-0.65669	144.743	72.4041	71.776	117.2804	115.0971	33776.7578	97.6248	-1.0814	110.2249	2080680
007	2019-02-21t1618	1550787631.78	adult	191.9982	142	-117.9965	1014.6685	71.6415	58446.9688	184169.6245	2876405.5109	517.143	0.12663	166.94	-1.1027	165.9729	-1.0237	269.1965	-1.076	244.4882	82374.125	204.8551	-1.5244	226.3478	-1.7421	5100670	-0.52042	209.645	75.676	74.7669	123.0904	121.0432	37665.668	100.6172	-0.81119	115.2474	2312200
007	2019-02-21t2018	1550802032.21	adult	195.9983	146.0001	-113.9964	1083.7186	73.8224	61970.1158	195141.9516	3048724.2128	313.984	-1.3065	158.634	-1.5478	157.7906	-1.4564	238.5615	-1.7843	231.3083	77293.9375	200.2098	-1.7628	220.4851	-1.9757	5139570	-0.48828	179.699	73.4741	72.5674	122.6997	120.3261	39754.6953	101.1441	-0.8432	115.3724	2380490
007	2019-02-22t0018	1550816432.25	adult	199.9983	150.0001	-109.9964	1007.5896	68.3436	55343.8788	174356.7936	2629829.1817	497.994	0.12202	171.197	-0.91212	169.9325	-0.84611	280.9671	-0.7603	253.5731	81480.4688	216.6959	-1.0495	239.0255	-1.3192	4959220	-0.54887	170.429	79.7424	78.5439	137.7638	135.8835	39951.5	109.1905	-0.015132	127.9051	2309980
007	2019-02-22t0418	1550830831.7	adult	203.9982	153.9999	-105.9965	684.5104	72.9361	41884.145	133056.5843	2113605.0394	404.16	-0.55043	178.822	-0.51984	178.0188	-0.43047	260.8127	-1.2384	245.5711	57117.9766	216.9844	-1.0594	236.4254	-1.4259	3914050	-0.97781	167.541	81.0284	79.7311	135.334	133.1682	29638.1465	110.0956	-0.029593	126.4153	1773550
007	2019-02-22t0818	1550845231.84	adult	207.9982	158	-101.9965	608.3076	72.1395	36813.2115	117373.3179	1846379.6492	441.863	-0.20371	184.005	-0.24835	182.9144	-0.17368	279.8521	-0.74979	260.7926	54011.4648	221.9528	-0.85572	245.1728	-1.1166	3540620	-1.1228	177.534	83.8966	82.4476	139.6469	137.4265	26951.8496	114.1251	0.28649	131.5734	1614340
007	2019-02-22t1223	1550859945.63	adult	212.0854	162.0871	-97.9093	724.0796	71.9515	43793.515	138614.8775	2208189.3535	463.936	0.031182	201.86	0.72921	201.8802	0.861	306.2402	-0.057544	293.4413	70129	253.0144	0.55093	277.788	0.064015	4617750	-0.66102	375.737	80.2557	78.2485	150.4261	146.6306	34447.5859	115.7651	0.33096	138.6018	1835930
007	2019-02-22t1618	1550874023.98	adult	215.996	165.9978	-93.9987	547.2192	130.1484	45714.6209	148947.8612	3579455.9299	368.436	-0.74513	182.214	-0.36634	181.4171	-0.26942	256.0322	-1.3521	251.3337	60935.6641	223.6324	-0.82706	243.249	-1.2104	4323390	-0.77709	381.85	83.0174	80.9414	151.312	147.383	36012.2461	115.9721	0.2356	138.6888	1969750
007	2019-02-22t2018	1550888426.25	adult	219.9967	169.9984	-89.9981	500.7451	133.283	43867.3543	143831.7819	3614437.321	423.504	-0.2315	181.142	-0.44309	180.5786	-0.32994	260.5021	-1.2355	250.5436	59394.4844	221.9325	-0.93187	241.5482	-1.2855	4124430	-0.85509	394.913	83.7331	81.7454	150.2635	146.5976	34260.0781	117.7989	0.2963	136.8518	1906520
007	2019-02-23t0018	1550902823.01	adult	223.9958	173.9975	-85.999	498.2337	127.7081	43617.3575	143221.223	3588937.0331	390.41	-0.50291	181.199	-0.45872	180.5203	-0.34965	256.6072	-1.3462	249.9275	58249.8359	222.5083	-0.93185	242.6409	-1.2604	4102160	-0.85951	389.517	84.0068	82.082	150.0833	144.9246	34068.9062	117.0073	0.11401	136.9565	1901830
007	2019-02-23t0418	1550917222.62	adult	227.9956	177.9974	-81.9991	496.3038	129.5745	43335.5526	142067.6032	3553999.6249	403.613	-0.34491	180.833	-0.49866	180.1854	-0.38486	257.5661	-1.3292	250.9227	57952.3828	222.0023	-0.98333	241.5308	-1.3163	4066040	-0.86817	377.718	84.9095	82.9726	150.8076	146.6375	33931.7109	118.5933	0.1555	138.1408	1909190
007	2019-02-23t0818	1550931622.97	adult	231.9957	181.9975	-77.999	494.3904	130.2961	42061.2786	137791.1126	3467465.6643	393.676	-0.41582	182.025	-0.44899	181.5551	-0.32255	254.9072	-1.4111	249.6828	55824.6797	223.346	-0.9472	241.2993	-1.3407	3975060	-0.90128	390.106	86.341	84.7003	148.7559	144.2156	32577.543	119.1559	0.10543	137.7014	1885520
007	2019-02-23t1218	1550946023.32	adult	235.9958	185.9976	-73.9989	493.9717	130.1548	41986.4375	137507.9905	3451265.6606	376.442	-0.56878	179.605	-0.6163	179.3438	-0.47426	251.1746	-1.5261	247.3331	54756.0664	220.5351	-1.1066	238.296	-1.466	3913770	-0.92138	374.658	86.7437	85.1707	150.4011	147.0866	32787.4336	120.0364	0.085173	138.8859	1890230
007	2019-02-23t1618	1550960422.97	adult	239.9957	189.9975	-69.999	494.7467	129.4785	42207.0393	138197.1352	3460235.8372	398.665	-0.31188	177.135	-0.78971	176.5552	-0.664	249.095	-1.5985	244.5963	54800.8984	217.5925	-1.272	236.9214	-1.532	3880660	-0.92901	385.287	86.3191	84.497	149.0333	145.1183	32787.3281	119.0423	-0.084904	137.0518	1891080
007	2019-02-23t2018	1550974823.12	adult	243.9958	193.9976	-65.9989	482.2206	129.3592	41212.8075	134923.1185	3399725.3198	356.571	-0.75224	174.769	-0.95949	174.0206	-0.84131	243.6435	-1.7693	240.2514	52383.3594	215.1493	-1.4132	233.153	-1.6844	3741280	-0.97976	422.536	86.0906	84.2393	151.8214	146.5512	32641.5938	119.6199	-0.12124	140.0232	1842940
007	2019-02-24t0018	1550989222.71	adult	247.9957	197.9974	-61.999	482.0667	129.0066	41155.1148	135033.9799	3392955.5107	448.758	0.32879	180.667	-0.61534	179.8637	-0.49986	252.6322	-1.5251	247.9983	54063.2812	222.6773	-1.079	240.7263	-1.4249	3858500	-0.92466	394.336	88.0352	85.8372	155.5048	152.7859	33278.0234	123.2764	0.081869	144.5308	1880170
007	2019-02-24t0418	1551003622.86	adult	251.9957	201.9975	-57.999	486.6417	129.0703	42048.4043	137789.934	3461958.4745	377.723	-0.47543	183.573	-0.45311	182.9621	-0.32422	255.1621	-1.4644	252.0501	55880.5	224.8389	-0.99927	243.3506	-1.3446	4006110	-0.85722	386.652	88.9737	86.9349	157.0412	151.8907	34392.0234	123.7789	0.038644	144.6064	1941670
007	2019-02-24t0818	1551018023.12	adult	255.9958	205.9976	-53.9989	493.6175	129.3274	42312.4541	138481.163	3499168.4536	391.785	-0.2746	183.516	-0.47685	182.8321	-0.35041	257.1223	-1.4193	252.8677	56566.9062	225.6101	-0.98559	244.5426	-1.316	4031120	-0.84026	400.71	89.397	87.4544	156.8654	152.7938	34510.3789	124.7779	0.034041	145.0606	1963690
007	2019-02-24t1218	1551032422.54	adult	259.9956	209.9974	-49.9991	492.0401	129.7626	42223.7785	138169.4467	3498988.8514	358.674	-0.68758	184.342	-0.44443	183.7691	-0.30899	255.7308	-1.4747	252.079	56260.7773	226.5272	-0.96483	245.7255	-1.2875	4043370	-0.82869	434.514	90.0784	88.0508	158.2003	153.0349	34804.0703	125.0176	-0.025257	144.9269	1975780
007	2019-02-24t1618	1551046822.99	adult	263.9958	213.9975	-45.999	490.5447	130.0456	42219.1137	138282.8774	3491407.301	352.569	-0.76711	185.456	-0.39292	184.7259	-0.26583	258.0816	-1.4171	254.9785	56777.9531	227.7168	-0.93091	247.9029	-1.2227	4064450	-0.8137	368.636	90.565	88.353	158.9606	154.6865	34971.3438	127.0248	0.043038	147.8583	1984820
007	2019-02-24t2018	1551061223.35	adult	267.9959	217.9976	-41.9989	484.0482	128.8212	42145.8301	137988.828	3481287.8614	372.004	-0.47136	186.852	-0.3222	186.1169	-0.19385	261.6901	-1.3192	258.1638	57310.125	229.8784	-0.85004	250.8436	-1.13	4087010	-0.79829	391.63	91.5457	88.9358	165.4621	162.9523	36236.1953	129.7152	0.15632	152.6485	2002380
007	2019-02-25t0018	1551075623.07	adult	271.9958	221.9975	-37.9989	473.4278	130.0224	41588.1773	136475.1382	3473961.4548	430.971	0.51851	187.537	-0.2976	186.4687	-0.18941	264.1792	-1.2543	260.5374	57062.7109	231.3984	-0.79992	251.9226	-1.1052	4046110	-0.80894	406.88	92.1486	89.5691	167.7038	163.5879	36224.0312	131.0826	0.175	154.6254	1988110
007	2019-02-25t0418	1551090023.08	adult	275.9958	225.9975	-33.9989	489.1658	127.7414	41916.3116	137194.9881	3432213.4228	390.158	-0.1079	188.471	-0.2562	187.5819	-0.13463	265.1922	-1.2353	261.7473	57811.8906	232.4342	-0.77315	253.406	-1.0656	4100560	-0.78084	373.195	92.8188	90.3755	165.5106	162.1436	36081.3047	131.081	0.10101	153.7326	2019460
007	2019-02-25t0818	1551104423.1	adult	279.9958	229.9976	-29.9989	493.9628	127.8552	42093.0884	137604.7918	3434432.2262	401.853	0.18208	190.412	-0.14631	188.9984	-0.058913	271.1052	-1.0563	267.036	59372.0391	236.2251	-0.6128	258.2394	-0.90408	4161830	-0.75013	390.244	93.713	91.0351	170.5273	166.4481	37345.4766	133.6216	0.19745	158.1033	2048290
007	2019-02-25t1218	1551118825.9	adult	283.9966	233.9983	-25.9982	494.3207	126.8066	41929.1245	136834.0185	3400847.1705	422.364	0.7615	189.48	-0.23075	188.3867	-0.11964	270.8712	-1.0759	266.615	59049.9258	234.9185	-0.69959	257.3117	-0.95268	4123660	-0.76001	444.687	93.822	90.9016	170.9527	167.0487	37267.6875	134.1725	0.16138	157.2197	2041850
007	2019-02-25t1618	1551133220.65	adult	287.9951	237.9969	-21.9996	477.9682	128.4488	41112.0018	134643.8723	3367969.8415	393.227	0.19545	187.919	-0.36035	186.6469	-0.25883	267.9684	-1.1866	263.884	57345.2344	233.6695	-0.78389	256.0539	-1.0134	4010750	-0.80033	366.477	94.4997	91.8955	169.7906	166.5823	36335.1836	134.2887	0.098721	157.4759	2016910
007	2019-02-25t2018	1551147617.35	adult	291.9942	241.996	-18.0005	490.9862	127.7696	41597.5173	135888.6253	3376092.1147	414.602	1.2242	187.88	-0.38687	186.376	-0.29956	269.6187	-1.1454	266.0437	58237.6328	233.9061	-0.79615	255.284	-1.0565	4056510	-0.77618	370.913	95.5265	92.3019	173.7616	170.3519	37532.5156	137.6689	0.2435	160.789	2062510
007	2019-02-26t0018	1551162017.87	adult	295.9943	245.9961	-14.0004	475.5922	125.9247	40864.1961	133553.6203	3308620.9611	361.158	-2.2263	189.583	-0.29223	188.0155	-0.20879	272.2683	-1.0685	269.3284	57993.1562	236.2729	-0.70471	259.1376	-0.93118	4020300	-0.78535	316.571	95.8905	92.6718	174.6298	170.9044	37196.1445	137.9645	0.19266	162.4723	2033450
007	2019-02-26t0418	1551176417.53	adult	299.9942	249.996	-10.0005	464.8004	125.7259	39357.6752	128765.1993	3173194.7727	439.57	323.2767	189.9	-0.29406	188.1699	-0.22069	276.9383	-0.91764	273.5614	56772.3438	237.7699	-0.65555	262.8176	-0.81235	3883080	-0.83545	436.004	96.964	93.983	176.4073	170.9834	36163.5078	140.3127	0.26879	163.6652	1982720
007	2019-02-26t0818	1551190817.69	adult	303.9943	253.996	-6.0004	482.3607	121.7276	40318.8625	131560.1649	3204828.0256	379.898	31.8851	191.13	-0.23134	189.1174	-0.17731	276.362	-0.95131	271.8956	58036.0234	238.3847	-0.64939	263.5159	-0.80227	4000350	-0.78238	368.305	97.5415	94.2481	176.6589	173.0804	37098.375	141.4013	0.26696	165.1645	2041540
007	2019-02-26t1218	1551205220.93	adult	307.9952	257.9969	-1.9995	474.6042	118.8357	38963.0205	126925.1704	3031878.5553	363.872	-35.3928	190.531	-0.29875	188.2842	-0.25959	276.4598	-0.96188	272.8452	56121.3438	237.8881	-0.69749	263.939	-0.80231	3855580	-0.83536	373.683	99.0573	95.9966	178.4146	175.4052	36218.1562	142.9776	0.29425	167.1978	2004520
007	2019-02-26t1618	1551219617.61	dead	311.9943	261.996	1.9995	473.559	119.7855	39163.8248	127533.4871	3064760.8236	379.665	62.5391	190.559	-0.32212	188.3463	-0.27939	277.7591	-0.92816	274.4312	56662.8477	239.3025	-0.65229	265.493	-0.7612	3876540	-0.82122	402.837	99.2438	95.8023	182.3032	177.9151	37189.8438	143.8353	0.27886	169.5617	2018920
009	2019-02-13t1618	1550096447.23	egg	-1.9994	-61.9982	-321.9931	156.69	28.671	2978.5461	9482.8682	53539.5222	0	1111.9545	0	-0.35399	0	-0.37059					0	-0.31567	0	-0.14682	0	102320.0007	0	0	0				0	-0.44297	0	0
009	2019-02-13t2018	1550110842.65	larva	1.9994	-57.9995	-317.9944	156.3599	28.2786	2951.8584	9394.3561	52488.844	0	724.6949	0	-0.59035	0	-0.59813					0	-0.57534	0	-0.49566	0	3.5422	0	0	0				0	-0.62638	0	0
009	2019-02-14t0018	1550125242.91	larva	5.9994	-53.9994	-313.9943	167.1438	27.9053	3122.9288	9919.0888	54864.9645	0	-431.7616	0	-0.83221	0	-0.83123					0	-0.83986	0	-0.83777	0	0.45487	0	0	0				0	-0.81798	0	0
009	2019-02-14t0418	1550139643.23	larva	9.9995	-49.9993	-309.9942	156.3812	27.8676	2998.315	9539.432	53348.1456	0	-0.87128	0	-1.0804	0	-1.0708					0	-1.1099	0	-1.1731	0	-0.39432	0	0	0				0	-1.019	0	0
009	2019-02-14t0818	1550154042.93	larva	13.9994	-45.9994	-305.9943	165.253	27.889	3097.5043	9840.6366	54493.3648	0	-1.1025	0	-1.336	0	-1.3179					0	-1.3862	0	-1.5017	0	-0.9262	0	0	0				0	-1.2313	0	0
009	2019-02-14t1218	1550168443.49	larva	17.9996	-41.9993	-301.9941	321.2204	39.9204	8616.5847	27233.8509	213724.1813	186.588	-0.24669	123.558	0.57601	122.839	0.59041	173.4069	-0.97867	171.3126	8150.1226	154.5414	0.53056	167.9199	0.40219	573431	-0.63209	116.086	64.0301	63.6793	99.7907	97.6385	4690.1626	84.6812	1.3191	93.9278	297164
009	2019-02-14t1618	1550182846.9	larva	22.0005	-37.9983	-297.9932	406.1702	48.8695	15210.5648	48306.1474	478668.8281	219.676	-0.39182	132.535	0.52338	131.4024	0.54072	195.8914	-0.94698	193.7384	15867.2051	169.7284	0.51161	187.0879	0.33942	1068500	-0.49652	117.608	65.7336	65.3321	100.6532	98.5926	8152.9102	86.0244	1.2423	95.3022	529944
009	2019-02-14t2018	1550197242.48	larva	25.9993	-33.9995	-293.9944	522.4073	42.0861	16710.7031	52874.6783	442294.2174	289.214	-0.34738	122.048	0.10956	121.6385	0.14981	173.0108	-1.3453	170.9739	15397.9609	152.1991	0.0077725	165.0889	-0.26306	1086110	-0.85896	335.452	64.6242	64.284	99.9635	96.3966	8896.7559	84.7007	1.0671	92.7643	575091
009	2019-02-15t0018	1550211642.32	larva	29.9993	-29.9996	-289.9945	476.5999	76.4477	15546.8181	50518.7288	538344.7679	237.233	-0.79995	145.529	0.32495	144.4381	0.36397	207.2676	-1.1903	205.9232	17410.4785	184.1501	0.23957	199.9631	-0.10699	1208330	-1.0725	115.073	65.0826	64.7223	98.634	96.9868	8285.2549	84.7069	0.92774	94.1534	540381
009	2019-02-15t0418	1550226042.67	larva	33.9994	-25.9995	-285.9944	560.0212	40.6377	20151.1931	63686.9195	591646.5562	271.165	-0.86716	156.916	0.31629	156.6843	0.38365	225.3575	-1.1857	222.5826	24113.25	201.3759	0.25434	217.0125	-0.18363	1677900	-0.96544	216.555	63.2084	63.0288	99.1944	96.8289	10613.7979	83.3833	0.7235	92.9539	675887
009	2019-02-15t0818	1550240442.89	larva	37.9994	-21.9994	-281.9943	508.521	58.2174	18686.4088	59684.242	576476.3479	226.635	-1.2057	141.635	-0.23709	140.259	-0.18504	205.4685	-1.5109	204.4567	20546.8496	178.2148	-0.38272	196.4818	-0.76026	1404880	-1.4667	196.652	67.3045	67.0143	105.0233	101.8774	10502.332	88.5393	0.76932	98.3476	667594
009	2019-02-15t1218	1550254840.95	larva	41.9989	-18	-277.9949	750.7966	51.7327	31083.2903	98284.5323	1046298.7539	371.657	-0.87628	187.123	0.45574	183.7823	0.48413	310.3199	-0.74762	305.6143	50892.4609	247.2128	0.47861	282.714	0.089217	3067320	-0.45622	150.877	64.2046	63.9975	98.5325	96.6418	16159.3223	84.2037	0.39937	93.6237	1052440
009	2019-02-15t1618	1550269241.26	larva	45.999	-13.9999	-273.9948	834.5617	49.5316	33405.5408	105257.5492	1121149.3521	540.549	-0.50636	151.234	-0.59162	146.2746	-0.59917	387.0251	-0.24413	381.3603	68503.4453	205.4521	-0.51599	297.7859	-0.010144	2668380	-1.035	238.267	58.9665	58.6224	95.562	93.2207	16914.4688	78.9863	-0.063512	88.3193	1040410
009	2019-02-15t2018	1550283640.74	larva	49.9988	-10	-269.9949	1142.0823	67.9707	63942.159	201766.2528	2938555.1959	759.661	0.039046	176.873	-0.19057	172.9131	-0.16247	520.4311	0.7223	509.6559	174344.4062	258.4107	0.25637	362.7106	0.70845	5917820	0.94545	162.791	67.4986	68.3498	119.0388	116.7096	39878.0156	97.475	0.78859	111.3422	2258370
009	2019-02-16t0018	1550298041.19	larva	53.999	-5.9999	-265.9948	413.334	52.3683	18096.455	57519.3981	671155.6779	347.936	-1.3509	175.758	-0.37027	169.1769	-0.40575	297.1616	-1.277	293.9524	27636.0273	248.1607	-0.068007	283.2679	-0.55807	1633490	-2.1354	292.473	71.8036	71.3699	116.2378	112.7579	10810.1152	96.9126	0.72603	108.1133	667343
009	2019-02-16t0418	1550312440.96	larva	57.9989	-2	-261.9949	976.0505	59.3189	47299.5967	149023.6373	1908451.3678	822.063	-0.0021646	167.954	-0.71684	160.3869	-0.78772	534.3445	0.5235	515.7741	133051.7812	230.1703	-0.5507	352.6672	0.34589	4171810	-0.69699	114.427	58.1498	57.7904	91.2517	89.8832	22721.6719	77.4507	-0.63001	86.4922	1444380
009	2019-02-16t0818	1550326840.75	adult	61.9988	2	-257.9949	1130.9828	64.2426	57523.6866	181087.6676	2477449.418	888.402	0.11862	182.129	-0.41904	174.944	-0.47561	518.7872	0.25323	493.3251	156673.7188	243.3366	-0.35389	345.7632	0.18712	5495370	-0.074549	313.589	65.7305	65.3811	104.2634	100.8109	31487.5488	86.7741	-0.04929	97.0772	1983290
009	2019-02-16t1218	1550341240.92	adult	65.9989	6	-253.9949	1084.595	65.4969	58688.0762	184808.7453	2652795.3321	785.604	-0.24329	181.01	-0.52724	174.9337	-0.55687	493.8767	0.023576	468.7475	152114.0312	245.9201	-0.34393	342.1058	0.10851	5558810	-0.20486	288.435	59.5999	59.3004	95.7988	92.763	29506.0352	79.9249	-0.73161	88.84	1830310
009	2019-02-16t1618	1550355640.55	adult	69.9988	9.9999	-249.995	1141.1622	66.0708	63671.956	200714.2622	2938481.1407	967.196	0.27569	189.373	-0.29693	182.4487	-0.3541	522.2251	0.26835	484.9591	173900.9531	256.5058	-0.098749	344.1966	0.15126	6305360	0.086065	150.898	65.3731	65.091	101.8774	100.2841	33925.1641	86.8114	-0.17976	96.6768	2176660
009	2019-02-16t2018	1550370040.78	adult	73.9988	14	-245.9949	1155.4123	67.6957	64717.5411	203885.4046	2992253.1427	864.744	-0.037214	198.062	-0.0034486	191.6546	-0.037633	516.5214	0.27331	467.5979	175100.75	258.917	-0.020642	364.1152	0.52776	6708570	0.19652	130.297	65.6179	65.2835	101.8001	100.3777	34510.2422	87.0918	-0.21974	97.2226	2222540
009	2019-02-17t0018	1550384440.86	adult	77.9989	18	-241.9949	1313.0034	71.379	73445.1598	231417.585	3601324.1611	843.275	-0.083379	197.96	0.00015675	193.5454	0.034994	469.9953	-0.059838	428.1892	180948.1875	252.853	-0.15599	334.6605	0.09971	7603830	0.60174	221.122	63.9028	63.6749	99.5495	97.3654	38326.5469	84.7783	-0.5491	94.1218	2454570
009	2019-02-17t0418	1550398841.11	adult	81.9989	22.0001	-237.9948	1163.5729	74.3842	72359.9144	228268.519	3726469.8268	652.605	-0.66564	188.258	-0.3661	183.3067	-0.38152	436.7725	-0.27804	418.5533	165100	248.9006	-0.22623	334.32	0.19055	7108260	0.2545	148.134	71.4259	71.0446	113.0679	111.1683	42739.6641	95.3988	0.63742	106.6155	2696900
009	2019-02-17t0818	1550413240.23	adult	85.9987	25.9998	-233.9951	1301.9475	82.866	85218.54	268701.6068	4641687.9753	716.427	-0.41347	191.412	-0.22025	189.6273	-0.10672	439.3303	-0.13529	417.7796	195501.9688	256.7084	0.075182	315.0248	-0.065923	8499640	0.97315	365.961	71.1667	70.9927	124.1481	120.7363	55245.9062	101.3423	1.333	115.1306	3160160
009	2019-02-17t1218	1550427640.57	adult	89.9988	29.9999	-229.995	901.8408	79.2819	55155.6175	174112.0527	2854151.2608	745.542	-0.25255	197.823	0.07645	192.2669	0.027224	498.2344	0.68226	482.2948	143491.5156	253.3028	0.04571	374.7274	1.3167	5694550	-0.61251	187.511	66.0681	65.8314	102.2237	100.6168	29440.4258	86.8892	-0.47462	96.5721	1901840
009	2019-02-17t1618	1550442040.06	adult	93.9986	33.9998	-225.9951	1166.952	77.7025	70804.3674	223315.0508	3582310.6559	748.292	-0.17086	208.379	0.56587	204.9977	0.61433	460.9517	0.42969	429.2068	170552.1406	266.2666	0.56349	336.7123	0.68372	7699830	0.4828	148.536	66.2304	65.8931	101.5639	100.0054	37578.625	86.9249	-0.5201	96.1641	2447280
009	2019-02-17t2018	1550456441.11	adult	97.9989	38.0001	-221.9948	1170.384	81.6807	72661.0729	229083.033	3814453.6987	815.331	0.17821	185.277	-0.37894	178.3561	-0.53154	471.0998	0.73823	423.6887	179017.9375	250.3061	0.11585	351.6692	1.2151	7023500	0.098636	156.911	70.396	69.8756	112.1722	110.2714	42625.4453	94.4123	0.40476	105.7211	2668570
009	2019-02-18t0018	1550470840.36	adult	101.9987	41.9999	-217.995	809.4131	80.37	49289.4998	155985.6365	2574459.5775	725.144	-0.11107	180.743	-0.53862	176.4288	-0.58985	484.1094	1.0868	470.8881	124900.2344	220.3015	-0.86004	328.1565	0.8176	4651600	-1.2439	187.829	65.1338	64.9585	100.8594	98.9542	26021.7344	85.886	-0.76341	95.5274	1676280
009	2019-02-18t0418	1550485240.44	adult	105.9988	45.9999	-213.995	582.4772	75.6304	28512.7345	90474.1756	1250445.851	541.979	-0.84257	194.186	0.094525	189.8454	0.048339	437.9124	0.60333	432.2554	65686.8594	237.6083	-0.17874	373.1586	2.1428	2905410	-2.245	216.825	70.5627	70.3267	106.0579	104.0612	15908.6777	91.1551	-0.10743	100.2227	1055760
009	2019-02-18t0818	1550499640.19	adult	109.9987	49.9998	-209.9951	745.2944	89.1155	50326.8457	159970.0508	2828939.9666	524.828	-0.87514	173.832	-0.77754	169.8777	-0.834	350.4669	-0.5217	336.3852	92172.7969	223.0303	-0.65308	293.2243	0.17025	4558730	-1.2995	151.128	69.7099	69.5026	108.2003	106.2715	28456.6895	92.1933	-0.014357	102.4633	1828140
009	2019-02-18t1218	1550514043.25	adult	113.9995	54.0007	-205.9942	1103.1891	73.2653	66709.8777	210226.0666	3374673.4035	595.655	-0.50402	181.647	-0.39419	179.443	-0.36832	347.4666	-0.47668	326.8763	121265.8438	226.3328	-0.4826	258.7854	-0.69067	6326600	-0.27217	278.42	65.8023	65.4225	104.0695	101.6048	36320.2695	86.9609	-0.81342	97.4274	2291830
009	2019-02-18t1618	1550528440.53	adult	117.9988	57.9999	-201.995	526.67	70.8897	24695.9436	78307.2819	1086332.0606	315.475	-1.7947	183.192	-0.29581	182.2892	-0.21223	257.6491	-1.7491	254.3975	33494.3867	225.917	-0.45877	246.8085	-0.97769	2377100	-2.5508	128.342	70.3325	69.9676	106.0377	104.8222	13784.9014	91.4455	-0.23896	101.0379	912634
009	2019-02-18t2018	1550542840.6	adult	121.9988	61.9999	-197.995	1022.5217	79.3176	64273.5516	202659.1089	3394799.8941	489.983	-0.93155	176.255	-0.59858	173.9397	-0.5896	318.7139	-0.7709	303.9598	107087.8594	218.0169	-0.7401	256.4887	-0.65513	5908400	-0.49278	300.868	66.7897	66.3021	105.7936	103.0799	35546.6406	88.4898	-0.75659	98.9631	2238930
009	2019-02-19t0018	1550557241.4	adult	125.999	66.0002	-193.9947	1027.493	82.3842	66683.424	210450.1943	3594865.5171	501.408	-0.84681	150.717	-1.8026	149.1489	-1.7726	280.587	-1.3185	257.3138	97644.2734	185.6236	-2.0332	211.8156	-1.9959	5244030	-0.86362	130.68	62.5865	62.2349	99.6008	97.997	34661.0938	83.1236	-1.6871	93.1944	2177640
009	2019-02-19t0418	1550571640.44	adult	129.9988	69.9999	-189.995	1176.7115	80.615	71029.9861	223679.2692	3711523.491	430.153	-1.1808	165.309	-1.1081	163.8716	-1.0632	287.0922	-1.1818	272.4505	106511.2109	205.4779	-1.2368	235.1391	-1.277	6130330	-0.34186	241.529	64.7629	64.4982	103.7564	101.2487	38493.6172	87.1981	-1.1619	97.6896	2401670
009	2019-02-19t0818	1550586041	adult	133.9989	74	-185.9948	1196.754	71.9769	68295.1952	215051.5503	3328832.1224	498.886	-0.80472	158.281	-1.4537	156.4631	-1.4268	302.3508	-0.90102	290.6512	107939.25	195.7031	-1.6556	230.4615	-1.4336	5650780	-0.59925	317.917	68.5093	68.0774	107.9243	105.549	38528.9688	90.755	-0.68961	101.1611	2445850
009	2019-02-19t1218	1550600440.83	adult	137.9989	78	-181.9949	1154.5208	77.9369	69062.117	217563.5144	3554622.4972	584.25	-0.32767	168.354	-0.9617	166.1916	-0.94818	314.0559	-0.67119	277.4124	113374.1719	209.5504	-1.0823	238.8087	-1.166	6069680	-0.34966	228.686	68.4354	67.973	107.6396	104.7735	38857.9141	89.964	-0.92018	100.4635	2467300
009	2019-02-19t1618	1550614840.43	adult	141.9987	81.9999	-177.995	1075.5544	82.0018	68255.2179	215156.3023	3666207.8752	534.732	-0.55114	154.793	-1.6332	152.8525	-1.6058	306.4296	-0.76372	280.5243	109088.9219	191.9394	-1.8457	222.2919	-1.7303	5509550	-0.63682	142.283	65.9788	65.4704	104.1705	102.407	37084.7031	87.3743	-1.4455	97.9611	2348380
009	2019-02-19t2018	1550629241.12	adult	145.9989	86.0001	-173.9948	1091.2971	80.7999	66274.8172	208870.2108	3443671.0773	552.773	-0.41272	160.672	-1.3406	158.7358	-1.3116	316.7579	-0.54721	295.7245	109915	199.1051	-1.5479	230.7078	-1.4524	5559590	-0.58573	203.089	69.1251	68.6406	108.5658	105.7267	37672.3164	90.7175	-0.98875	101.7192	2391870
009	2019-02-20t0018	1550643640.49	adult	149.9988	89.9999	-169.995	1108.6217	76.3923	64886.5247	204345.3325	3224072.8083	452.513	-0.91609	166.817	-1.0341	162.4025	-1.1276	334.1892	-0.1945	326.9008	113624.3359	220.0571	-0.65285	302.8972	1.0314	5658100	-0.50878	385.137	71.8284	71.3455	113.7685	109.7971	38681.2773	94.9699	-0.40617	106.2078	2436270
009	2019-02-20t0418	1550658040.95	adult	153.9989	94	-165.9949	1066.7628	84.2076	67028.3449	211221.9121	3624008.0466	392.612	-1.2074	150.481	-1.8404	148.7853	-1.7935	273.1899	-1.2467	262.95	95616.4688	188.2424	-2.0375	218.4578	-1.8889	5261870	-0.68251	145.569	67.0027	66.3895	106.2909	104.5416	37201.8125	89.5214	-1.3704	100.4801	2342880
009	2019-02-20t0818	1550672440.7	adult	157.9988	98	-161.9949	1175.1233	82.0291	72503.7975	228349.5736	3819797.7518	367.551	-1.3085	152.065	-1.7571	150.9276	-1.6829	246.5047	-1.7094	237.5047	93425.2891	189.4772	-1.9941	214.2736	-2.0404	5751710	-0.40882	306.097	70.6266	70.1268	110.2969	108.0146	41802.5391	93.0345	-0.93077	103.6631	2671380
009	2019-02-20t1218	1550686843.36	adult	161.9996	102.0007	-157.9942	710.3845	77.1636	41533.7969	131523.7009	2099387.5839	674.817	0.52509	177.827	-0.48617	173.8931	-0.55971	387.9024	1	372.2096	84174.8125	227.3841	-0.36496	282.0493	0.31808	3857070	-1.2993	332.937	69.659	69.1392	110.8103	107.965	24045.8281	91.6525	-1.2419	103.3915	1510900
009	2019-02-20t1618	1550701240.7	adult	165.9988	106	-153.9949	1102.9402	76.5191	66288.4629	208807.9836	3376691.7463	623.519	0.30641	166.759	-1.031	164.6522	-1.011	334.9395	0.05882	300.4849	116224.0156	205.6205	-1.3199	238.8095	-1.1953	5773880	-0.34853	239.604	71.0293	70.2766	123.1068	113.0654	42718.0664	93.4391	-1.083	105.8698	2459320
009	2019-02-20t2018	1550715640.69	adult	169.9988	110	-149.9949	1170.5566	80.2048	73682.8491	232183.7288	3934297.0648	511.786	-0.297	163.426	-1.2005	161.51	-1.1699	310.0336	-0.381	287.3538	119362.9375	203.3168	-1.4385	235.0313	-1.3373	6282590	-0.091041	219.852	71.6754	71.2673	112.3074	109.9668	43238.3672	94.4311	-1.0469	105.1126	2755420
009	2019-02-21t0018	1550730041.23	adult	173.999	114.0001	-145.9948	813.2557	95.3086	56421.4806	179319.9612	3251862.6086	630.35	0.51791	190.23	0.10261	186.7602	0.045433	389.4259	1.3016	376.8981	114491.2188	242.4117	0.22861	297.7633	0.84738	5590290	-0.39197	442.214	71.6166	71.3362	112.8086	109.0868	33165.7344	94.4468	-1.147	105.0952	2104600
009	2019-02-21t0418	1550744440.93	adult	177.9989	118	-141.9949	914.862	76.5238	58397.5959	184514.788	3104777.8555	549.801	0.086531	187.812	-0.023052	185.0857	-0.043094	379.9798	1.1941	372.135	115893.8438	233.3141	-0.18533	287.6704	0.48557	5723560	-0.31172	178.158	70.8585	70.2982	113.5224	110.9899	34624.3281	94.894	-1.1866	106.1433	2159410
009	2019-02-21t0818	1550758840.64	adult	181.9988	121.9999	-137.9949	922.4088	77.6539	56096.4709	176947.8093	2941320.416	731.025	1.3725	184.331	-0.20241	181.2494	-0.23799	390.8901	1.5162	366.1091	114921.6875	233.94	-0.18104	278.775	0.16304	5401280	-0.43646	213.3	70.8701	70.2643	113.2439	110.7735	33293.7031	94.4515	-1.3412	106.0771	2076640
009	2019-02-21t1218	1550773241.21	adult	185.999	126.0001	-133.9948	1088.6826	76.9822	60148.0879	189857.8295	2840729.3044	619.78	0.71897	191.646	0.15295	188.0464	0.088655	352.5656	0.75365	318.5904	111058.1562	243.3153	0.20469	287.7426	0.47052	6033980	-0.14106	144.808	74.4615	74.1036	115.7699	113.488	36467.5234	97.7768	-1.0133	108.9041	2344420
009	2019-02-21t1618	1550787640.98	adult	189.9989	130	-129.9948	1109.1396	77.2385	69277.0124	218298.5662	3658401.2921	538.288	0.23406	168.566	-1.0138	165.8365	-1.0241	340.053	0.53017	315.1274	123099.1875	211.8275	-1.2023	252.0525	-0.81211	6091820	-0.1013	193.447	72.666	72.0732	116.2659	113.9464	42088.2656	96.4936	-1.2674	108.1327	2626080
009	2019-02-21t2018	1550802041.4	adult	193.999	134.0002	-125.9947	1131.3445	75.8202	68953.9635	217212.2473	3548257.4218	578.972	0.60909	171.264	-0.8901	168.7434	-0.89056	337.896	0.53572	303.1422	121642.5469	216.5538	-1.0196	254.9427	-0.72191	6165350	-0.055102	159.34	73.6973	73.1005	119.671	117.0408	43081.5742	97.4872	-1.2341	110.8562	2653030
009	2019-02-22t0018	1550816441.51	adult	197.999	138.0002	-121.9947	1117.4524	79.2911	69759.7031	219864.3619	3679864.6069	524.184	0.28801	167.719	-1.0867	165.334	-1.0779	319.7938	0.16079	300.895	116724.75	212.1004	-1.245	250.3622	-0.901	6105800	-0.067213	351.954	74.0956	73.3305	121.0126	118.3788	44169.6133	99.0127	-1.1392	112.3746	2697450
009	2019-02-22t0418	1550830840.92	adult	201.9989	142	-117.9949	1067.3943	77.5627	66984.0053	211136.9686	3574560.5678	585.789	0.83137	169.654	-1	166.9769	-1.0062	325.5021	0.34709	300.8528	113925.7266	216.7946	-1.0557	259.9484	-0.56049	5927020	-0.1329	496.096	70.529	69.7102	119.6259	115.4446	41869.0703	96.1977	-1.5285	109.2519	2464000
009	2019-02-22t0818	1550845241.12	adult	205.9989	146.0001	-113.9948	1108.0234	77.4865	67555.7304	212887.8911	3477710.4242	482.452	0.098494	168.133	-1.0982	166.082	-1.0698	305.6111	-0.11401	283.3848	107880.7188	208.554	-1.4565	247.6848	-1.0202	5927540	-0.12221	171.23	74.1149	73.5127	118.379	116.3638	41787.8008	97.7553	-1.4223	111.1289	2612920
009	2019-02-22t1223	1550859955	adult	210.0861	150.0873	-109.9076	1061.9651	79.0598	68946.0915	217574.3568	3708322.0183	611.106	1.2161	188.533	-0.0040225	185.6081	-0.029258	342.043	0.84813	323.5627	123135.4688	238.6974	-0.098536	284.4873	0.31502	6778130	0.24138	265.592	73.0926	71.7591	133.5504	124.9494	48078.1562	100.3432	-1.209	117.5822	2627820
009	2019-02-22t1618	1550874028.74	adult	213.9955	153.9966	-105.9982	984.9426	79.5605	57679.5845	182382.2023	2831259.8299	454.004	-0.025187	190.604	0.10691	186.7759	0.031896	314.8931	0.17452	300.8457	95097.7188	250.0041	0.40389	282.6404	0.23515	5744230	-0.18554	179.087	77.9296	76.6893	135.4268	132.4287	40898.8828	106.4683	-0.65908	124.8441	2348560
009	2019-02-22t2018	1550888431.05	adult	217.9961	157.9973	-101.9976	1261.5085	78.0439	75387.361	237442.3547	3855879.2791	516.925	0.5745	180.088	-0.49409	179.552	-0.38043	303.8673	-0.090095	279.1521	119723.7344	228.6852	-0.6051	257.0843	-0.71263	7091690	0.38092	220.629	74.4753	73.8274	122.0874	119.1578	48102.4219	100.1905	-1.3453	113.3791	2932760
009	2019-02-23t0018	1550902827.6	adult	221.9952	161.9963	-97.9986	1197.9967	79.5703	72539.7588	228429.507	3740607.7368	383.401	-0.57927	165.587	-1.3468	163.7856	-1.2985	267.8248	-1.0428	261.6846	101505.5938	210.2092	-1.4919	243.6397	-1.2166	6272430	0.042003	349.937	73.2301	72.4295	123.3138	119.7365	46735.9297	98.9143	-1.5168	113.7098	2773950
009	2019-02-23t0418	1550917227.27	adult	225.9951	165.9962	-93.9987	1124.6765	74.7252	66792.0333	210359.9573	3394079.3952	457.714	0.14802	173.131	-0.93916	171.2082	-0.89886	301.1847	-0.14584	285.7808	105113.4688	225.544	-0.80346	257.8246	-0.71688	6039490	-0.051372	359.767	72.0905	71.4603	123.8578	119.5494	43226.3594	99.397	-1.5217	113.7155	2514800
009	2019-02-23t0818	1550931627.56	adult	229.9952	169.9963	-89.9986	1195.6181	78.0403	70342.2868	221656.1974	3561891.5968	477.973	0.39657	186.228	-0.18916	184.5983	-0.13357	318.7353	0.34317	304.6346	117294.5938	231.3858	-0.55536	266.6583	-0.41261	6844620	0.28567	447.348	76.5653	75.7006	127.5261	123.5898	46929.6016	102.808	-1.2713	117.3	2814080
009	2019-02-23t1218	1550946027.96	adult	233.9953	173.9964	-85.9985	990.8058	81.1962	60709.9583	191978.4754	3345403.154	431.932	-0.015676	176.079	-0.81705	172.0014	-0.9041	321.5311	0.43393	304.3069	101925.3438	231.4215	-0.57926	271.1177	-0.26789	5581360	-0.23445	180.44	75.7773	74.5632	126.0104	123.5282	39945.3086	103.0534	-1.3033	117.9087	2401990
009	2019-02-23t1618	1550960427.6	adult	237.9952	177.9963	-81.9986	1170.0499	75.4368	70189.3547	221218.3643	3615055.9658	554.213	1.3096	179.999	-0.60347	176.6488	-0.64761	339.4149	0.94768	319.5328	124565.2812	228.9778	-0.71985	281.6455	0.09737	6600750	0.19035	380.828	76.6658	75.2736	141.4466	136.0425	51910.9023	104.6824	-1.2208	125.235	2811410
009	2019-02-23t2018	1550974827.73	adult	241.9952	181.9964	-77.9985	1079.9099	77.2388	64985.1771	204721.2559	3377327.1627	548.928	1.3437	169.759	-1.2556	166.6442	-1.2825	345.553	1.1405	319.1828	117488.0312	214.4282	-1.4349	259.6339	-0.71617	5760620	-0.15158	173.841	75.0169	73.8549	129.5867	126.4054	44059.4805	101.351	-1.54	118.7485	2545620
009	2019-02-24t0018	1550989227.4	adult	245.9951	185.9963	-73.9986	1075.1465	86.6634	66000.7833	208604.0324	3475512.597	525.887	1.1785	190.251	-0.008452	186.6437	-0.070162	355.5233	1.4496	330.611	122655.5391	248.6515	0.16952	288.9287	0.33221	6554730	0.18021	193.021	78.8025	77.2273	142.1191	138.1794	49031.1055	108.3768	-1.0373	128.3577	2714980
009	2019-02-24t0418	1551003627.52	adult	249.9952	189.9963	-69.9986	1070.1217	79.6853	68090.1142	214678.5957	3680163.0443	527.592	1.2933	170.452	-1.268	167.2693	-1.2978	333.7672	0.8402	317.4651	118821.1406	217.0939	-1.3573	258.7198	-0.77875	6054450	-0.019941	155.55	73.0789	72.0827	121.9991	119.6566	43431.6641	98.7815	-1.8249	113.7412	2595760
009	2019-02-24t0818	1551018027.82	adult	253.9952	193.9964	-65.9985	1170.8157	79.926	68557.6105	215913.3735	3564415.3961	538.754	1.5377	168.706	-1.4069	165.4732	-1.4384	326.2296	0.63556	300.3251	117116.4375	215.4984	-1.4578	259.7588	-0.75527	6041360	-0.019661	320.562	74.3825	73.072	130.0505	126.0633	46688.1406	101.144	-1.6882	118.249	2663640
009	2019-02-24t1218	1551032427.19	adult	257.9951	197.9962	-61.9987	1052.9197	72.8814	62539.6824	197081.6251	3109898.4527	460.649	0.64204	171.998	-1.2255	168.4256	-1.2788	327.9806	0.70425	315.0396	107249.6641	220.9008	-1.2231	267.5563	-0.48568	5616430	-0.18796	322.074	75.8333	74.4681	133.9685	129.1971	43807.6953	103.6128	-1.5504	121.7136	2476260
009	2019-02-24t1618	1551046827.68	adult	261.9952	201.9963	-57.9985	814.0415	81.5425	48491.0206	154626.8349	2448149.7632	544.032	1.8811	171.483	-1.2873	168.6818	-1.29	336.3643	0.97691	319.2434	85436.5312	215.0641	-1.5275	263.7579	-0.63802	4347090	-0.70128	227.692	74.4862	73.6443	122.0679	118.8981	31005.2578	98.8275	-1.9383	112.0071	1888230
009	2019-02-24t2018	1551061228.04	adult	265.9953	205.9964	-53.9984	1137.296	81.7039	70817.7412	223267.8639	3742027.8643	491.782	1.2843	168.605	-1.5049	165.4505	-1.5284	315.0737	0.33908	296.1554	116577.2812	217.2849	-1.4451	259.4618	-0.80875	6232830	0.075286	194.899	75.6624	74.452	131.9182	129.291	48809.7227	103.4107	-1.6538	121.601	2797010
009	2019-02-25t0018	1551075627.75	adult	269.9952	209.9964	-49.9985	1108.6144	80.8937	69821.3023	220062.2121	3732506.4354	516.408	1.8238	169.911	-1.4508	166.3036	-1.5034	327.5552	0.7424	303.2787	119557.6562	220.141	-1.3317	264.9752	-0.62214	6188320	0.062395	220.609	76.3249	74.7373	135.7708	133.2539	49556.3477	104.6863	-1.6084	124.9072	2779830
009	2019-02-25t0418	1551090027.77	adult	273.9952	213.9964	-45.9985	994.6777	80.1947	63454.5076	200125.4551	3425923.7097	495.394	1.679	175.583	-1.1048	172.2968	-1.1376	323.572	0.63267	303.731	107102.3438	225.0889	-1.1167	267.1214	-0.55832	5805830	-0.088409	287.929	77.1677	75.7199	135.9916	132.3689	45013.2148	105.6814	-1.5841	124.6654	2551630
009	2019-02-25t0818	1551104427.87	adult	277.9953	217.9964	-41.9985	630.5302	115.226	37327.8993	120857.5124	1993270.5713	335.916	-1.1131	166.681	-1.7328	165.7412	-1.6038	238.1928	-2.1163	233.4319	46685.7969	203.9295	-2.1658	223.081	-2.1786	3255280	-1.1223	314.19	73.1928	72.1483	128.6482	123.8166	25215.0527	96.3237	-2.2508	111.9115	1429460
009	2019-02-25t1218	1551118830.75	adult	281.9961	221.9972	-37.9977	861.7466	79.7635	54816.8088	173415.4853	2941586.7036	465.249	1.5937	182.717	-0.67915	177.9523	-0.81316	313.3291	0.3268	301.6723	89612.125	246.066	-0.14696	281.4197	-0.066325	5223160	-0.31531	358.3	80.7551	78.4739	149.2744	144.7407	42692.4688	115.1958	-1.046	136.1348	2308460
009	2019-02-25t1618	1551133225.45	adult	285.9946	225.9957	-33.9992	908.4533	82.9474	60336.1666	190487.1765	3371816.9184	452.133	1.627	178.482	-0.99521	173.5921	-1.1356	302.7456	-0.016682	290.2765	95364.875	239.8045	-0.47396	273.4791	-0.37073	5613630	-0.15133	345.196	80.2869	78.1043	142.8155	140.1466	44986.875	114.1371	-1.1654	131.8455	2525180
009	2019-02-25t2018	1551147622.04	adult	289.9936	229.9948	-30.0001	1009.4026	79.4476	64347.1738	203050.42	3481114.0827	412.271	0.89018	174.722	-1.2841	169.6297	-1.4362	289.3036	-0.46906	282.5789	97206.0078	235.9872	-0.68302	267.6224	-0.59925	5862620	-0.045204	360.213	79.8144	77.6651	141.9472	139.1777	47694.25	113.1536	-1.2765	131.051	2678090
009	2019-02-26t0018	1551162022.53	adult	293.9938	233.9949	-26	782.0498	91.854	47902.6386	154818.5638	2585505.3792	402.893	1.1173	175.147	-1.2862	169.5561	-1.4727	295.3977	-0.26193	287.0844	74144.8281	238.6571	-0.57672	275.5542	-0.32532	4389360	-0.63833	313.391	79.1835	76.9899	143.7906	141.1005	36091.4297	111.8383	-1.4051	131.9279	1984420
009	2019-02-26t0418	1551176422.32	adult	297.9937	237.9949	-22	821.907	82.0285	56637.6248	179676.1055	3247223.8951	387.183	45.2975	177.768	-1.134	172.861	-1.2745	289.9413	-0.45416	284.1416	85532.6875	240.8652	-0.49279	272.7101	-0.44424	5242020	-0.28721	409.02	81.7435	79.4497	148.9086	145.0909	43928.0312	116.7456	-1.1472	136.7589	2410450
009	2019-02-26t0818	1551190822.41	adult	301.9937	241.9949	-18	795.6698	88.1571	52401.6085	167371.2002	2927667.8032	347.817	-141.7204	176.754	-1.2364	171.2755	-1.4158	286.0354	-0.59814	280.987	78373.6875	240.8171	-0.51884	270.3652	-0.54503	4830160	-0.44901	303.289	80.961	78.3548	146.135	142.1411	40040.9883	116.128	-1.2321	135.2838	2212420
009	2019-02-26t1218	1551205225.84	adult	305.9947	245.9958	-13.9991	792.8949	88.5348	52035.9383	165865.3743	2911226.7606	398.354	135.5345	175.731	-1.3408	170.4655	-1.5039	278.8313	-0.86818	274.9529	75842.1172	237.6299	-0.69815	264.8406	-0.76173	4766870	-0.46939	355.493	81.4979	79.0364	145.7422	141.8834	39641.8828	116.6793	-1.2449	133.8678	2210710
009	2019-02-26t1618	1551219622.37	adult	309.9937	249.9949	-10	804.0047	98.7957	56948.2356	181104.507	3448672.4027	360.328	-46.0523	176.286	-1.3331	171.8398	-1.4378	279.3211	-0.86286	275.1467	82958.375	236.4086	-0.78165	265.5237	-0.75232	5225990	-0.27849	423.323	83.0737	80.5862	149.4871	145.6424	44397.6641	118.4149	-1.1877	137.6267	2462720
009	2019-02-26t2018	1551234022.32	adult	313.9937	253.9949	-6	805.7219	96.1921	54624.7596	174273.5405	3157937.7779	373.416	37.8215	176.47	-1.3518	171.4649	-1.4953	280.5623	-0.82923	276.8219	79960.2656	237.1681	-0.76844	266.0883	-0.74729	5024450	-0.35473	368.37	82.0313	79.4072	147.3058	144.019	41982.1641	117.7129	-1.2741	137.8348	2335600
009	2019-02-27t0018	1551248422.38	adult	317.9937	257.9949	-2	789.7954	95.8145	51927.2529	165520.3986	2958296.5353	371.794	45.0389	176.548	-1.378	171.8671	-1.4972	277.2775	-0.96999	273.7818	75142.1953	235.9314	-0.8527	263.8006	-0.84623	4782690	-0.44698	323.007	81.907	79.3411	149.6809	145.4043	40563.5156	117.738	-1.3167	138.1912	2218860
009	2019-02-27t0418	1551262822.47	dead	321.9938	261.9949	2	787.8498	82.2446	52269.621	165671.129	2979332.529	358.133	-11.2582	182.33	-0.98793	177.1537	-1.1472	293.4344	-0.34743	288.2957	80107.5938	246.9127	-0.34005	276.633	-0.39413	4966480	-0.36743	343.074	84.5449	81.8525	153.079	149.5406	41790.5781	121.8387	-1.1272	141.2488	2302920
010	2019-02-13t1618	1550096451.87	larva	0	-49.9982	-281.9951	153.7969	27.7309	2785.6404	8868.8218	48143.0439	0	938.5671	0	-0.47154	0	-0.48373					0	-0.44495	0	-0.32211	0	91416.3729	0	0	0				0	-0.53373	0	0
010	2019-02-13t2018	1550110847.21	larva	3.9987	-45.9995	-277.9964	164.6188	27.5127	3035.2768	9641.1054	52594.5872	0	411.6137	0	-0.7105	0	-0.7139					0	-0.70691	0	-0.66751	0	1.2472	0	0	0				0	-0.72106	0	0
010	2019-02-14t0018	1550125247.54	larva	7.9988	-41.9994	-273.9963	173.3207	26.0923	3265.4296	10353.948	55562.0282	0	-0.74467	0	-0.9554	0	-0.95009					0	-0.97408	0	-1.0062	0	-0.034069	0	0	0				0	-0.91719	0	0
010	2019-02-14t0418	1550139647.85	larva	11.9989	-37.9994	-269.9962	167.7969	26.9225	3016.9941	9574.8287	51079.6479	0	-0.99239	0	-1.2071	0	-1.1933					0	-1.2472	0	-1.3382	0	-0.68294	0	0	0				0	-1.1236	0	0
010	2019-02-14t0818	1550154047.49	larva	15.9988	-33.9995	-265.9963	312.8156	42.5696	9591.5561	30389.0485	261148.401	192.943	-0.01538	122.213	0.65768	121.8766	0.67363	172.5235	-0.88557	171.452	8971.2227	151.7272	0.60894	164.7909	0.52156	625728	-0.32857	104.535	64.3473	64.2326	98.0703	97.6399	5099.6533	84.5443	1.374	94.0707	329458
010	2019-02-14t1218	1550168448.13	larva	19.999	-29.9993	-261.9961	164.6193	27.0749	2985.4794	9479.6977	50897.6409	0	-1.3832	0	-1.7362	0	-1.7061					0	-1.8149	0	-1.9824	0	-1.4955	0	0	0				0	-1.5762	0	0
010	2019-02-14t1618	1550182851.5	larva	23.9999	-25.9983	-257.9952	397.3224	34.6908	11428.5071	36084.5447	276341.6849	264.647	-0.32121	173.447	1.1659	172.4373	1.1923	243.5567	-0.57946	242.5175	15100.5146	216.4512	1.0809	233.8825	0.80349	1060450	-0.70306	112.287	63.9552	63.7749	98.0757	97.0352	6080.6924	84.2957	1.1189	93.398	391022
010	2019-02-14t2018	1550197247.05	larva	27.9987	-21.9996	-253.9964	485.7958	38.9432	14436.7345	45669.536	364868.0041	257.196	-0.60844	138.017	0.2953	135.3765	0.29936	226.4534	-0.92807	225.3111	17663.3672	194.8841	0.52584	215.9494	0.25766	1066180	-1.046	207.358	56.9469	56.7022	93.6043	89.6796	7301.1343	75.8255	0.67356	85.4812	439915
010	2019-02-15t0018	1550211646.93	larva	31.9986	-17.9996	-249.9964	752.3057	51.1242	31316.9288	98837.8909	1077623.1874	308.937	-0.62198	176.202	0.80657	174.349	0.8388	262.4311	-0.77025	259.0852	43563.5664	225.4196	0.75349	250.301	0.40969	2912090	0.27161	238.495	66.1116	65.7209	102.7867	100.1688	17062.5938	87.4425	0.95893	96.6804	1092630
010	2019-02-15t0418	1550226047.13	larva	35.9987	-13.9996	-245.9964	817.9583	56.1919	37208.029	117419.7019	1402795.5314	526.844	-0.02994	195.965	0.98174	191.5692	0.97562	365.2321	-0.023869	345.7524	71585.5	264.0241	1.1242	309.7096	0.89983	3832870	0.66043	130.109	67.8331	67.653	103.7379	102.0109	20332.625	88.5989	0.85283	98.1177	1326750
010	2019-02-15t0818	1550240447.43	larva	39.9988	-9.9995	-241.9963	1002.1585	52.4622	43294.9932	136314.801	1570686.6186	798.963	0.684	140.4	-0.39571	134.4317	-0.43561	410.3656	0.19753	369.833	93563.3594	190.5353	-0.32342	258.5589	-0.082837	3199000	-0.19972	123.921	64.6541	64.3611	100.158	98.176	22836.0195	85.3145	0.54416	95.1607	1473140
010	2019-02-15t1218	1550254845.52	larva	43.9982	-6	-237.9968	908.3523	67.716	48957.4237	154423.8407	2216057.3908	1564.49	2.9443	182.78	0.23861	172.6205	0.12142	686.5322	2.3909	571.3199	176438.7812	265.8054	0.66329	385.9404	1.3303	4681720	0.58384	280.465	58.6316	58.3689	95.0233	91.9839	24420.9844	78.8963	0.048761	88.3409	1501790
010	2019-02-15t1618	1550269245.83	larva	47.9983	-1.9999	-233.9967	1145.0596	68.4358	61736.7774	194460.8253	2796519.1221	888.021	0.48531	182.903	-0.0071687	177.6771	-0.008103	548.002	1.0356	529.9958	177552.625	236.1402	-0.11459	338.4011	0.40129	5911240	1.0963	150.225	59.8931	59.5994	93.8814	92.3181	30417.5723	79.7475	-0.14078	89.0904	1935690
010	2019-02-15t2018	1550283645.23	adult	51.9982	1.9999	-229.9969	399.9468	61.241	20010.8812	63814.8889	853954.502	415.081	-1.1123	207.007	0.44327	198.2452	0.36772	358.3579	-0.70302	354.9532	37627.5781	296.2306	0.87744	340.9838	0.28435	2155770	-1.7257	162.076	73.5988	73.2573	116.4416	114.3843	12226.3691	98.6558	0.83003	109.6496	766458
010	2019-02-16t0018	1550298045.69	adult	55.9983	6	-225.9968	1298.1623	71.596	71053.4422	223697.217	3317110.2531	1802	2.9586	187.547	-0.15678	177.7773	-0.27271	649.5127	1.544	510.2635	241618.7188	282.0955	0.536	383.7603	0.79328	6975640	1.157	198.09	59.5527	59.2669	94.4898	92.671	35150.2188	79.7672	-0.43165	89.4096	2215000
010	2019-02-16t0418	1550312445.42	adult	59.9982	10	-221.9969	1165.5461	76.2325	73689.0337	232209.6871	3868447.1445	1228.1	1.1298	203.804	0.22888	195.3	0.15475	613.0017	1.0836	526.5891	236005.6562	274.0385	0.32442	370.103	0.53356	7836250	1.4218	142.747	66.1123	65.7867	102.2435	100.7289	39363.7617	87.8978	0.059765	97.1688	2542020
010	2019-02-16t0818	1550326845.21	adult	63.9982	13.9999	-217.9969	1246.3662	80.2585	74121.8445	233540.4453	3820309.124	1030.31	0.47489	206.296	0.2788	200.2236	0.28184	526.9999	0.30194	450.2816	203948.9688	268.5749	0.18052	349.0451	0.18621	7983870	1.2786	151.236	64.177	63.8184	99.1716	97.3974	38379.4102	84.4701	-0.29267	93.7313	2483710
010	2019-02-16t1218	1550341245.38	adult	67.9982	18	-213.9969	1280.4698	77.8886	82504.9936	260001.1004	4428085.1008	1199.04	0.94206	212.787	0.49216	206.3457	0.49062	552.0101	0.4647	484.0366	237916.3281	274.2129	0.32273	335.9022	-0.020825	9156020	1.7647	343.781	70.6891	70.3931	109.0243	106.3653	46989.4766	93.0339	0.45801	102.9533	3041680
010	2019-02-16t1618	1550355644.97	adult	71.9981	21.9998	-209.997	1319.4284	78.2613	81746.777	257356.7988	4277306.8102	1074.16	0.56816	211.137	0.45345	204.2609	0.42945	539.1187	0.40637	448.3583	230203.6719	273.496	0.33605	348.3834	0.21144	9008380	1.5195	143.584	68.7465	68.3381	105.1912	103.3033	44916.6523	90.0468	0.12226	99.8784	2933140
010	2019-02-16t2018	1550370045.31	adult	75.9982	25.9999	-205.9969	1403.7762	82.5137	84446.0701	265944.4759	4486384.0009	1530.5	2.0129	201.423	0.11355	194.5113	0.061284	560.0221	0.68903	413.633	246969.75	276.686	0.47795	355.2755	0.39917	8882940	1.3286	273.35	70.9879	70.5553	113.6048	111.0912	50099.7188	95.2113	0.6553	106.7216	3130640
010	2019-02-17t0018	1550384445.34	adult	79.9982	29.9999	-201.9969	1287.497	80.2031	82590.4195	260098.2338	4478141.862	1438.71	1.8347	213.326	0.60181	207.0423	0.58498	531.0111	0.56719	386.9848	228865.7969	273.9237	0.4728	329.8056	0.046978	9189440	1.4107	332.051	67.3255	66.9936	104.8711	102.3694	45199.4531	88.6756	-0.13537	98.4002	2900180
010	2019-02-17t0418	1550398845.54	adult	83.9982	34	-197.9968	1236.2506	82.5137	79614.1921	250792.0528	4336247.0574	1163.38	1.0605	209.357	0.48476	204.166	0.49179	528.4202	0.72374	415.1821	219822.8125	268.8964	0.40661	333.2539	0.22895	8692520	1.079	199.217	70.2286	69.7577	110.0062	108.0586	45762.5742	93.3753	0.37774	104.1285	2915890
010	2019-02-17t0818	1550413244.65	adult	87.998	37.9998	-193.9971	1186.145	88.9145	81134.6084	255653.4197	4712187.9838	1103.69	0.98789	202.417	0.24302	195.8262	0.16262	520.0208	0.84662	423.7309	219968.7812	263.698	0.33585	336.6517	0.44431	8552340	0.96757	233.379	66.1409	65.8343	103.6506	100.9782	43844.1875	87.2572	-0.40623	97.3355	2794520
010	2019-02-17t1218	1550427645.04	adult	91.9981	41.9999	-189.997	1228.1232	97.9398	84564.8704	267041.6012	5104665.3873	471.663	-1.2434	183.192	-0.52114	178.6136	-0.55861	355.2875	-0.91674	346.0907	156681.7812	243.0593	-0.24588	298.0791	-0.23554	8066320	0.68237	316.307	74.1385	73.2478	126.7999	123.6689	55918.7656	101.4649	1.33	116.6529	3264460
010	2019-02-17t1618	1550442044.53	adult	95.998	45.9997	-185.9971	1149.1544	79.8936	75412.4747	237718.5235	4139181.1512	1010.72	0.92208	199.019	0.19258	191.8012	0.049863	499.4442	1.0346	417.8739	196781	265.3039	0.59103	347.0891	1.0355	7825430	0.54413	166.69	67.8673	67.4235	106.0657	104.1803	41789.8906	89.8396	-0.17152	100.3639	2668540
010	2019-02-17t2018	1550456445.63	adult	99.9983	50	-181.9968	962.9907	82.2767	62073.3966	196290.1612	3417622.4877	669.675	-0.3698	190.117	-0.14483	186.8718	-0.13399	419.1976	0.15446	403.7368	129112.8516	235.5283	-0.34737	300.9496	0.090908	5851420	-0.56544	144.598	76.6982	76.0795	122.2883	120.783	37664.7969	102.608	1.4638	115.8351	2360620
010	2019-02-18t0018	1550470844.77	adult	103.998	53.9998	-177.997	1133.422	80.3524	73300.6663	230998.2046	3984566.6403	711.912	-0.11965	188.663	-0.16457	183.4202	-0.25446	402.0367	0.056923	366.5508	153980.0469	253.654	0.37331	310.576	0.46708	7209940	0.21007	187.892	72.8255	71.4039	132.625	128.7727	50795.3672	100.7312	1.2024	119.75	2783100
010	2019-02-18t0418	1550485244.96	adult	107.9981	57.9998	-173.997	1193.2023	80.4492	76853.1872	242359.271	4204411.6445	487.535	-1.0574	173.953	-0.7794	171.2501	-0.77694	322.3822	-0.95406	304.3225	129275.2812	221.8981	-0.70772	266.771	-0.56804	6972380	0.08575	208.195	75.1726	74.4226	124.0133	121.3339	49729.3516	101.8513	1.3377	115.9617	3013070
010	2019-02-18t0818	1550499644.69	adult	111.998	61.9998	-169.9971	1204.7341	82.0588	79408.1026	250262.8668	4382468.9232	762.956	0.25129	188.015	-0.11366	185.3338	-0.10265	376.0086	-0.089749	339.9721	155667.5625	239.3002	-0.0089196	286.4363	0.052707	7781020	0.56701	370.941	78.4729	77.7808	130.6674	126.8189	54096.3203	105.3465	1.8106	120.238	3247600
010	2019-02-18t1218	1550514047.67	adult	115.9988	66.0006	-165.9962	1188.842	80.5292	79266.2291	249868.3153	4383085.1098	599.817	-0.45465	183.345	-0.2951	179.4427	-0.35067	369.7969	-0.091669	347.5842	153095.9062	236.069	-0.078675	294.5578	0.3705	7574360	0.46105	218.215	67.7836	66.6575	127.3143	122.9069	52708.1094	93.5632	0.10302	113.274	2800280
010	2019-02-18t1618	1550528444.94	adult	119.9981	69.9998	-161.997	1354.4045	81.1757	83740.1352	263632.4336	4545521.3233	537.381	-0.71447	182.183	-0.32558	180.7197	-0.27165	328.2931	-0.64544	304.6658	143464.0938	229.801	-0.28192	267.5077	-0.34057	7958840	0.69556	356.63	73.0222	71.8438	133.7094	130.8184	58431	99.9645	0.99977	120.0892	3190050
010	2019-02-18t2018	1550542845.13	adult	123.9981	73.9999	-157.9969	1208.9023	81.8959	77734.6735	244989.4516	4346015.1466	742.206	0.32943	173.889	-0.70152	171.0352	-0.72153	372.4191	0.097573	326.4568	151202.1562	219.4661	-0.66912	278.9466	0.053719	7050000	0.17451	210.093	72.5234	71.4881	135.8734	128.3852	55164.5859	96.919	0.49755	116.8809	2940320
010	2019-02-19t0018	1550557245.79	adult	127.9983	78.0001	-153.9968	1259.2719	81.3552	82177.7484	258898.2768	4552239.9915	809.24	0.71556	183.837	-0.21664	180.9976	-0.23281	364.3637	0.033505	316.9167	156312.0312	234.8513	-0.029325	286.5365	0.33989	7875210	0.65534	194.317	72.1695	70.6711	140.1598	136.3724	60128.5625	98.3944	0.67686	124.4409	3091600
010	2019-02-19t0418	1550571644.83	adult	131.998	81.9998	-149.997	1225.0077	82.9686	81245.478	255930.1982	4532961.3916	879.69	1.1288	188.88	0.0392	186.7815	0.058906	374.8422	0.26024	319.7707	158933.1094	244.4339	0.38701	286.9254	0.39713	8000750	0.72502	249.847	71.9572	71.0364	125.2508	120.7933	53106.3594	96.8414	0.36021	113.2213	3048030
010	2019-02-19t0818	1550586045.5	adult	135.9982	86	-145.9968	1143.9847	129.7655	79149.8047	253935.3567	4780280.9963	654.584	0.015502	186.158	-0.085736	184.233	-0.059397	350.637	-0.083645	311.8683	145163.7031	232.2804	-0.11431	275.9801	0.068291	7703780	0.55342	230.587	75.7766	74.6881	135.6952	131.9115	56177.8125	101.7767	1.1017	121.1949	3135860
010	2019-02-19t1218	1550600445.25	adult	139.9982	89.9999	-141.9969	1237.9426	83.0757	83181.9694	262057.9346	4756351.9431	662.02	0.10278	178.231	-0.47307	175.5361	-0.48543	356.3114	0.062068	319.3134	154639.1562	226.1591	-0.37631	276.5968	0.10224	7721500	0.56129	326.963	73.4988	72.4909	141.6444	134.5985	61473.6562	99.8108	0.66158	120.0271	3184190
010	2019-02-19t1618	1550614844.95	adult	143.9981	93.9998	-137.997	1278.7571	82.6892	84809.1175	267048.2044	4855135.6863	724.232	0.48538	196.56	0.43835	193.1086	0.38577	370.4593	0.35829	337.3273	163743.0156	247.2398	0.52706	302.0515	0.98223	8682820	1.0732	346.163	75.0968	73.9321	139.6068	133.8262	61706.2266	100.4054	0.64986	123.0576	3317330
010	2019-02-19t2018	1550629245.47	adult	147.9982	98	-133.9968	1255.4744	86.0514	83149.9688	261881.4152	4757365.6273	893.929	1.4768	189.34	0.081264	184.5829	-0.035435	409.8658	1.1107	359.1986	177881.7344	244.6123	0.40883	309.039	1.2333	8202950	0.8116	225.87	72.1496	70.5864	146.3042	139.9938	63496	98.701	0.24145	125.4495	3125810
010	2019-02-20t0018	1550643644.89	adult	151.9981	101.9998	-129.997	1263.2802	86.3129	85102.3885	267991.45	4878498.2538	733.874	0.67023	186.81	-0.043676	182.5317	-0.13669	388.06	0.80103	343.7676	172298.6562	240.1113	0.20819	303.1487	1.0418	8280360	0.84643	238.568	76.0421	74.0157	164.3648	158.9791	72977.9609	104.9447	1.1016	140.2654	3370570
010	2019-02-20t0418	1550658045.64	adult	155.9983	106	-125.9968	1339.4459	89.8693	92616.9181	291627.7968	5513120.2397	503.112	-0.56032	171.717	-0.78906	168.7995	-0.8101	328.064	-0.22395	305.5905	158454.9062	218.6771	-0.72702	264.3474	-0.29862	8282420	0.84396	332.923	74.7985	73.4062	143.3587	138.7315	69242.25	102.4085	0.5617	125.7969	3607760
010	2019-02-20t0818	1550672445.08	adult	159.9981	109.9999	-121.9969	1267.0651	87.0382	87931.3	277109.3307	5111190.4168	746.766	0.90186	189.204	0.072566	185.5991	0.010467	366.3255	0.55103	332.4226	167777.0781	238.5408	0.12145	296.4339	0.81776	8661200	1.0274	227.72	76.1417	74.5894	146.9825	141.2123	67317.9922	103.6903	0.61088	128.906	3485540
010	2019-02-20t1218	1550686848.01	adult	163.9989	114.0007	-117.9961	1320.872	85.7692	87546.1196	275735.308	4954148.8402	772.823	1.1484	192.847	0.24827	189.6736	0.2049	373.2152	0.76188	327.2137	170186.125	241.011	0.21566	293.0109	0.69808	8793240	1.086	242.583	76.1571	74.7223	139.1194	135.6365	63438.4609	103.4215	0.42506	126.0545	3472540
010	2019-02-20t1618	1550701245.26	adult	167.9982	117.9999	-113.9969	1252.3524	86.7374	84514.8355	266212.5909	4956069.1584	798.261	1.4062	195.029	0.34963	192.5245	0.3371	380.7903	0.99655	334.0518	167928.5469	245.3576	0.38763	288.6095	0.54066	8582440	0.98178	199.84	74.3152	73.0387	133.8377	129.112	59022.4414	103.4683	0.29024	121.901	3270310
010	2019-02-20t2018	1550715645.22	adult	171.9982	121.9999	-109.9969	1291.6033	85.2973	88179.2672	277760.6096	5158533.8877	686.375	0.82453	191.803	0.18546	188.5441	0.13762	370.3118	0.87333	328.3783	170343.4062	241.5459	0.20478	285.5146	0.42593	8808350	1.0833	245.591	75.948	74.0714	151.6106	147.5193	69740.875	105.6035	0.44869	132.7801	3487830
010	2019-02-21t0018	1550730045.75	adult	175.9983	126.0001	-105.9968	1254.3932	91.0529	89830.1265	283044.271	5487424.3301	717.119	1.1214	186.958	-0.05853	183.6221	-0.10788	377.3616	1.1038	334.543	176605.2188	239.6269	0.10146	289.7617	0.56598	8737470	1.0473	262.507	77.2454	75.1073	157.6976	151.0226	73802.4531	108.3277	0.67604	137.3053	3610070
010	2019-02-21t0418	1550744445.49	adult	179.9982	130	-101.9968	1341.005	84.4683	90187.4507	283941.6726	5239144.8354	618.722	0.57413	189.808	0.070029	186.0929	0.0010449	380.6237	1.2509	357.8294	178893.125	240.2399	0.10126	295.2262	0.74548	8915870	1.1247	286.268	76.5069	74.2633	157.9431	149.2422	74233.2812	108.1485	0.50314	135.6758	3593760
010	2019-02-21t0818	1550758845.09	adult	183.9981	133.9999	-97.9969	1397.8423	86.3611	94344.4682	297023.6998	5457614.7274	752.18	1.5665	184.952	-0.17695	181.181	-0.24656	365.9554	1.0066	319.7096	180050.0312	234.0357	-0.18997	276.7503	0.085269	9088000	1.1989	234.394	77.2611	75.23	154.274	148.7059	75902.8125	108.3203	0.38677	135.8607	3796380
010	2019-02-21t1218	1550773245.73	adult	187.9983	138.0001	-93.9968	1385.6747	88.3607	93335.6961	293905.0692	5365707.847	662.841	1.0654	186.919	-0.085632	183.7906	-0.12438	358.155	0.90719	319.0752	174421.4688	236.1551	-0.1191	278.5652	0.14026	9090630	1.1988	244.379	76.2099	73.9623	153.3294	146.7208	74671.3984	109.2669	0.37118	135.3519	3706390
010	2019-02-21t1618	1550787645.51	adult	191.9982	142	-89.9968	1278.2911	90.1234	91354.2438	287857.9939	5467355.8218	896.079	2.8421	190.699	0.10119	187.2756	0.046207	374.9827	1.3671	322.6895	178491.7656	239.0553	-0.011234	280.2437	0.19241	9068310	1.1897	274.509	79.007	76.7363	153.0927	147.9734	72872.1094	111.2876	0.4857	136.9908	3757020
010	2019-02-21t2018	1550802045.98	adult	195.9984	146.0001	-85.9967	1358.1937	85.2347	91247.569	287243.4856	5353803.0742	650.171	1.1739	197.197	0.44259	194.1889	0.40624	369.4022	1.316	342.5571	175835.4375	244.7073	0.22875	293.2529	0.66087	9371800	1.324	254.115	78.5652	76.4876	156.2464	148.2936	74373.2969	109.7965	0.17538	135.0493	3733810
010	2019-02-22t0018	1550816446.08	adult	199.9984	150.0002	-81.9967	1163.616	87.5135	82513.4741	260198.6927	4990151.2727	578.592	0.73614	189.973	0.070732	186.1223	-0.0055532	367.3819	1.3333	348.2559	157974.2188	241.3828	0.064271	296.1949	0.76466	8160460	0.81089	320.37	78.9311	76.3076	170.4009	158.2737	73272.3906	113.1978	0.44252	141.0539	3390560
010	2019-02-22t0418	1550830845.43	adult	203.9982	154	-77.9969	1212.3463	90.0281	83552.9572	263378.8975	5025290.0587	532.099	0.45577	198.408	0.523	195.9393	0.51634	347.3673	0.90879	325.9558	151452.1562	250.7757	0.47703	293.9986	0.67919	8634930	1.0165	362.191	80.1738	77.6604	162.6067	156.2251	70896.5	116.6341	0.69068	143.8627	3489240
010	2019-02-22t0818	1550845245.65	adult	207.9983	158	-73.9968	1265.9924	86.7441	89597.931	282309.1361	5368079.0979	512.337	0.36866	188.014	-0.031144	185.3211	-0.044219	323.2744	0.34856	306.6916	150969.1406	236.3123	-0.19836	276.6129	0.033634	8763870	1.074	286.74	83.3091	80.4813	171.03	164.1019	79871.0312	119.9323	0.9025	149.7829	3883290
010	2019-02-22t1223	1550859959.66	adult	212.0855	162.0873	-69.9096	1319.9126	86.2132	88504.9748	278632.5919	5132507.2738	519.442	0.49731	217.388	1.5859	214.2575	1.5394	378.8362	1.8112	365.7025	175022.3125	275.7614	1.5989	324.7308	1.7797	10024400	1.6047	351.916	80.7401	77.1648	185.6108	169.591	85752.1875	124.0962	1.1811	155.4091	3723170
010	2019-02-22t1618	1550874033.55	adult	215.9949	165.9967	-66.0002	1223.3884	85.3643	82388.8348	259588.1585	4858767.4096	450.279	-0.034977	191.704	0.16631	189.6033	0.18731	338.8141	0.80731	332.1069	145690.0781	249.1217	0.35387	303.6278	0.99305	8225240	0.8532	331.051	81.5441	77.9796	183.9201	176.5322	79085.625	123.4236	0.96911	157.0763	3498730
010	2019-02-22t2018	1550888435.9	adult	219.9956	169.9973	-61.9995	813.964	93.9346	58520.7218	185686.8624	3646984.0818	486.386	0.33206	190.878	0.11247	187.1505	0.043042	321.1914	0.37457	312.2782	97963.375	251.9229	0.46387	296.0835	0.69905	5814350	-0.15047	277.277	84.4373	80.7339	180.0005	171.8395	54900.1445	127.6956	1.234	156.7971	2572050
010	2019-02-23t0018	1550902832.29	adult	223.9946	173.9963	-58.0005	1223.374	84.0753	82118.5194	258690.5259	4756499.5585	451.283	0.06096	191.908	0.16171	188.4393	0.10687	321.8217	0.40541	309.4758	137739.7031	248.6681	0.29047	287.7294	0.37686	8211760	0.85026	271.762	84.1381	80.4997	171.9703	165.031	73603.2969	126.6962	0.99988	154.2878	3600270
010	2019-02-23t0418	1550917232.06	adult	227.9945	177.9963	-54.0006	1152.3894	85.4025	78310.0381	246815.5653	4462659.0215	357.965	-0.78388	189.184	-0.0064554	186.6975	-0.0027139	291.9893	-0.39307	287.5062	119131.625	244.6302	0.079676	275.1009	-0.09761	7717960	0.64699	299.478	84.8465	81.3977	164.4327	160.3899	67088.5391	128.0575	0.99463	151.4191	3461400
010	2019-02-23t0818	1550931632.34	adult	231.9946	181.9963	-50.0005	1216.9034	81.1553	78918.1511	248614.094	4412980.8116	481.703	0.46062	192.074	0.1515	189.2974	0.13822	302.5287	-0.098286	294.6669	124641.8359	246.3255	0.13609	280.8098	0.092067	7899800	0.72363	436.709	86.8265	82.7445	176.4829	168.8843	72710.9688	131.2819	1.1464	157.6397	3571090
010	2019-02-23t1218	1550946032.73	adult	235.9947	185.9964	-46.0004	1186.923	83.0823	77761.8678	245001.9717	4318565.6584	406.942	-0.25399	188.888	-0.05447	186.3716	-0.050571	289.6335	-0.4517	285.3727	117591.2188	244.5363	0.028395	272.9754	-0.20885	7654500	0.62396	369.229	87.4346	83.2991	169.6846	165.4008	68891.9531	133.7909	1.2307	158.1205	3543200
010	2019-02-23t1618	1550960432.37	adult	239.9946	189.9963	-42.0005	1190.1673	84.1279	79681.5491	251023.28	4571170.2908	408.545	-0.20603	185.466	-0.27957	182.8594	-0.27943	284.9223	-0.58499	280.1704	118527.6875	239.7956	-0.21899	270.2715	-0.32279	7698330	0.64472	341.038	86.9019	83.0741	168.3679	164.0298	70041.0312	132.2969	0.98831	155.5252	3607130
010	2019-02-23t2018	1550974832.5	adult	243.9946	193.9964	-38.0004	1140.0375	84.3765	77242.6063	243464.3766	4430163.9006	362.669	-0.6843	182.423	-0.48567	179.7422	-0.48849	284.8588	-0.58819	279.4373	114798.1016	237.9031	-0.33123	269.2531	-0.3747	7340160	0.5009	374.336	86.6431	82.6744	171.8277	167.6156	69246.5469	133.065	0.93953	157.6264	3486260
010	2019-02-24t0018	1550989232.23	adult	247.9945	197.9963	-34.0005	1181.7616	83.3226	78845.2922	248428.2445	4496922.9041	397.476	-0.26687	190.27	-0.01473	187.1109	-0.048415	295.7366	-0.27336	288.8981	121547.7578	246.6317	0.062961	277.1175	-0.10346	7814200	0.70006	300.081	89.1224	84.7533	179.8695	174.9853	73926.3516	137.3039	1.1625	163.3627	3660170
010	2019-02-24t0418	1551003632.34	adult	251.9946	201.9963	-30.0005	1161.6106	84.3136	78800.5433	248302.5323	4515513.78	371.332	-0.55305	192.727	0.12515	189.8905	0.11158	295.3307	-0.28195	291.3681	121380.9062	250.3401	0.21947	279.8182	-0.019035	7909500	0.7437	355.641	90.6939	86.0024	179.1096	174.7963	73614.0625	141.3765	1.3645	166.6557	3722080
010	2019-02-24t0818	1551018032.54	adult	255.9946	205.9964	-26.0004	1150.0869	84.1668	77784.818	245189.4648	4493778.5262	432.584	0.24544	192.832	0.11746	189.7387	0.088181	297.3907	-0.21728	293.2015	120740.6016	250.8569	0.22388	280.8628	0.005405	7812210	0.70855	385.201	91.5449	86.842	182.8672	178.5339	74244.0781	142.7833	1.3624	168.2894	3708760
010	2019-02-24t1218	1551032431.92	adult	259.9945	209.9962	-22.0006	1157.382	83.9506	78409.7228	247183.3777	4468737.1085	396.476	-0.17939	192.9	0.1069	189.8165	0.078685	297.9951	-0.19509	292.9489	121879.9844	251.4995	0.23426	282.1	0.036843	7879590	0.74093	344.724	91.927	86.943	186.6001	182.2716	76319.4219	143.918	1.3415	171.2529	3755040
010	2019-02-24t1618	1551046832.38	adult	263.9946	213.9963	-18.0005	1147.2935	83.792	76937.8284	242434.6585	4376087.296	406.822	0.0068049	194.552	0.19882	191.5419	0.17525	300.032	-0.12863	295.9689	120312.8125	252.8045	0.2764	284.4434	0.10847	7798420	0.71252	329.026	92.9853	87.9972	187.3917	182.9232	75144.0781	145.9734	1.3872	173.5924	3727220
010	2019-02-24t2018	1551061232.91	adult	267.9947	217.9965	-14.0003	1119.4976	83.545	74455.8528	234625.5868	4261661.4687	412.903	0.1525	196.229	0.2938	192.8991	0.24918	308.1216	0.12806	302.5991	119859.2969	257.2715	0.47098	289.7236	0.28699	7616840	0.64309	358.831	94.6825	89.4055	196.1342	190.7165	76296.1953	149.6517	1.5445	179.8938	3675200
010	2019-02-25t0018	1551075632.54	adult	271.9946	221.9964	-10.0004	1077.0481	84.0204	70531.8228	222275.7609	3962387.6441	445.906	0.76455	197.924	0.39137	194.1517	0.31713	339.4109	1.1261	332.2662	124903.2031	258.4833	0.5088	306.4499	0.88263	7274090	0.50794	323.723	96.4832	91.3924	216.5876	210.1612	79704.2344	150.9467	1.5335	190.7475	3545950
010	2019-02-25t0418	1551090032.53	adult	275.9946	225.9964	-6.0004	990.5312	84.6003	66069.5565	208510.1494	3779547.5052	530.768	2.4289	200.175	0.52755	195.9804	0.42414	353.2928	1.5953	343.4872	121886	261.5623	0.63683	315.9685	1.2154	6890620	0.35634	369.375	99.0905	93.7213	235.6708	227.5262	81306.4375	155.3885	1.7345	202.7174	3410990
010	2019-02-25t0818	1551104432.53	adult	279.9946	229.9964	-2.0004	967.4495	87.2727	65202.2114	205827.0843	3778210.1999	497.451	2.108	203.172	0.71615	198.9287	0.60765	357.1418	1.7514	347.7357	121428.2031	264.3586	0.75125	316.0851	1.205	6900340	0.36502	355.388	100.398	94.2916	243.0236	234.5997	82628.0312	159.0629	1.8783	206.077	3409800
010	2019-02-25t1218	1551118835.66	dead	283.9955	233.9973	2.0004	951.3595	86.3947	63435.1069	200244.4198	3649800.4926	454.08	1.497	203.842	0.74884	199.4949	0.63243	346.9416	1.4465	337.7155	114837.6562	266.256	0.82201	310.8082	0.99765	6740230	0.30449	364.753	101.519	95.3422	236.8513	227.8607	78397.7891	163.1312	2.0433	204.6048	3356820
011	2019-02-13t1618	1550096456.3	egg	-1.9994	-53.9983	-257.9946	167.9055	26.1368	3065.2122	9723.781	51587.5039	0	1111.9547	0	-0.35399	0	-0.37059					0	-0.31567	0	-0.14682	0	102320.015	0	0	0				0	-0.44297	0	0
011	2019-02-13t2018	1550110851.74	larva	1.9994	-49.9996	-253.9959	170.667	27.2415	3251.8223	10319.3881	56384.0924	0	724.6945	0	-0.59035	0	-0.59813					0	-0.57534	0	-0.49566	0	3.5422	0	0	0				0	-0.62638	0	0
011	2019-02-14t0018	1550125252.15	larva	5.9995	-45.9994	-249.9958	141.4764	28.5462	2724.466	8713.3028	48649.5694	0	-431.7707	0	-0.83221	0	-0.83123					0	-0.83986	0	-0.83778	0	0.45485	0	0	0				0	-0.81798	0	0
011	2019-02-14t0418	1550139652.5	larva	9.9996	-41.9993	-245.9957	147.0777	28.3057	2890.0789	9231.4446	51627.5072	0	-0.87129	0	-1.0804	0	-1.0708					0	-1.1099	0	-1.1731	0	-0.39433	0	0	0				0	-1.019	0	0
011	2019-02-14t0818	1550154052.09	larva	13.9995	-37.9995	-241.9958	171.1185	25.9419	3250.2142	10309.9023	55565.7863	0	-1.1025	0	-1.336	0	-1.3179					0	-1.3862	0	-1.5017	0	-0.9262	0	0	0				0	-1.2313	0	0
011	2019-02-14t1218	1550168452.74	larva	17.9996	-33.9993	-237.9956	231.8514	24.8055	4138.4117	13070.3628	65960.8001	263.625	0.18666	183.062	1.6241	182.9023	1.6488	245.7875	-0.23304	245.3778	5653.1123	224.5608	1.5275	236.3954	1.3099	417747	-0.8204	136.301	64.7836	64.2506	100.4035	97.0724	2309.2808	84.2588	1.3052	93.5789	147836
011	2019-02-14t1618	1550182856.33	larva	22.0006	-29.9983	-233.9946	180.9546	46.1633	5827.0126	18820.5973	168865.4735	281.408	-0.090217	179.401	1.3715	176.2485	1.3536	258.8477	-0.32705	257.4139	8283.126	230.6649	1.3999	250.3251	1.1775	559013	-1.047	188.788	66.7198	66.4147	101.2926	97.2311	3241.3638	85.5553	1.2262	93.7922	207899
011	2019-02-14t2018	1550197251.65	larva	25.9993	-25.9996	-229.9959	420.4896	36.1401	12843.7403	40594.8111	328246.9366	283.23	-0.37365	174.107	1.0785	172.6954	1.103	247.2577	-0.64115	245.6164	17060.7832	219.0134	1.0057	237.4571	0.69622	1193330	-0.75344	193.589	65.9602	65.5786	101.0376	98.7566	6971.5977	85.7917	1.1061	94.4252	452091
011	2019-02-15t0018	1550211651.5	larva	29.9993	-21.9996	-225.996	483.5627	50.0323	18695.3603	59246.7055	606879.808	290.463	-0.58559	174.576	0.8816	172.2517	0.89937	257.8983	-0.72498	255.3746	25531.9336	223.2645	0.83872	246.0311	0.50427	1724810	-0.60311	118.06	66.5941	66.1509	99.3972	98.1091	9840.3252	86.193	0.98353	95.1119	657950
011	2019-02-15t0418	1550226051.74	larva	33.9994	-17.9996	-221.9959	650.5633	37.0341	19816.7429	62469.9927	499038.0532	413.649	-0.33252	195.051	1.0698	192.3165	1.0919	303.3342	-0.48749	289.7302	32153.4258	249.7101	1.0145	276.9749	0.61365	2062860	-0.63892	112.148	65.1596	65.0031	97.6587	96.1942	10351.8213	84.5075	0.76799	93.1937	689128
011	2019-02-15t0818	1550240452.04	larva	37.9994	-13.9995	-217.9958	776.2347	51.4096	30246.2909	95424.0109	975714.7276	591.85	0.085333	181.015	0.56702	178.0672	0.59294	368.9853	-0.077909	347.4388	59037.6445	239.3701	0.60682	288.271	0.46472	2893340	-0.27888	110.933	62.8706	62.5051	96.7295	95.2794	15476.7227	82.8762	0.53162	92.3612	1004920
011	2019-02-15t1218	1550254850.09	larva	41.9989	-10	-213.9963	895.5898	51.4488	38347.7785	120990.5925	1342928.7267	846.214	0.71623	152.051	-0.28798	147.4708	-0.29328	481.4311	0.72527	453.4192	97730.5156	203.213	-0.25689	303.2932	0.3656	3074470	-0.45082	274.491	55.238	54.9501	91.6782	88.4097	18610.6738	75.1094	-0.010055	84.6772	1116910
011	2019-02-15t1618	1550269250.34	larva	45.999	-5.9999	-209.9963	830.3411	50.8764	36762.5433	116183.9025	1322408.5946	765.614	0.21349	165.511	-0.27299	161.7014	-0.25072	482.2539	0.56309	465.5308	93557.25	209.4555	-0.44607	319.9313	0.29085	3204290	-0.65057	234.719	65.9228	65.6447	102.8527	100.7444	19953.4238	87.495	0.35721	97.7033	1276270
011	2019-02-15t2018	1550283649.78	larva	49.9988	-2.0001	-205.9964	890.752	54.8628	38427.9243	121090.6016	1375885.0763	710.225	-0.11529	163.451	-0.50968	157.8854	-0.52505	429.6506	-0.036583	415.9444	87219.0781	214.8974	-0.54728	292.0067	-0.27777	3309400	-0.82844	125.744	66.5601	66.2806	103.1095	101.5726	20931.2363	88.5105	0.29865	97.8337	1347640
011	2019-02-16t0018	1550298050.48	adult	53.999	2.0001	-201.9962	935.8955	60.5385	46461.4074	146417.1794	1927188.1341	808.088	0.059496	196.419	0.15773	190.7378	0.15542	474.3289	0.18408	463.3587	115736.2656	248.0985	-0.069232	327.0463	0.070192	4788900	-0.087002	133.49	69.7062	69.3941	105.6624	104.0027	25781.6211	90.9887	0.36236	100.5161	1699510
011	2019-02-16t0418	1550312449.88	adult	57.9989	5.9999	-197.9964	1020.0555	61.8381	52813.1503	166437.8326	2265826.3062	925.084	0.30951	189.552	-0.12033	181.9461	-0.17839	512.7103	0.34758	459.9722	142020.75	250.9762	-0.11313	345.7321	0.24347	5243940	-0.028126	181.523	67.8146	67.3963	105.867	103.8462	29325.1602	89.6704	0.22294	99.6093	1876090
011	2019-02-16t0818	1550326849.68	adult	61.9988	9.9999	-193.9965	1104.3723	64.6284	59228.0384	186552.8759	2646469.8619	1252.67	1.2125	209.865	0.40939	201.5229	0.34149	602.7675	0.92776	500.2236	187460.6875	276.1971	0.38507	384.5193	0.77583	6510020	0.53743	176.135	67.8775	67.5583	103.5422	101.6162	32201.6211	88.311	0.073093	97.7789	2105560
011	2019-02-16t1218	1550341249.89	adult	65.9989	13.9999	-189.9964	1098.1355	65.3315	58401.2399	183922.7856	2594031.2585	1308.46	1.3257	206.065	0.27878	200.7548	0.30349	592.7726	0.83153	515.6761	181388.4375	262.4589	0.052755	323.4479	-0.1832	6299200	0.22923	243.969	64.4681	64.3209	100.3402	98.1527	30704.1055	85.2314	-0.25381	94.7205	1970720
011	2019-02-16t1618	1550355649.4	adult	69.9987	17.9998	-185.9965	1283.9385	68.7021	66198.8987	208456.0139	3025951.6679	1021.77	0.44067	190.247	-0.26686	182.0713	-0.36763	529.2557	0.32738	447.9899	183651.75	268.5359	0.20803	384.5635	0.80333	6600810	0.25538	220.273	60.9716	60.5263	96.3804	94.8008	33444.0117	81.4236	-0.71764	90.7631	2115470
011	2019-02-16t2018	1550370049.79	adult	73.9988	21.9999	-181.9964	1104.5574	68.7108	63318.1381	199459.3784	3043865.2916	1050.65	0.53426	197.632	-0.019129	192.5417	-0.0037895	519.853	0.30241	453.8618	172071.3438	258.0889	-0.043009	328.4254	-0.071735	6539640	0.10136	272.429	65.4773	65.2374	101.6915	99.1739	33659.8945	86.6462	-0.26785	96.0846	2166640
011	2019-02-17t0018	1550384449.86	adult	77.9988	25.9999	-177.9964	941.8504	74.8644	58617.3274	185409.3974	3028832.4656	961.22	0.28906	202.558	0.17602	197.9455	0.2114	562.348	0.79057	530.2298	165330.2969	254.7304	-0.10254	338.9117	0.17455	5935960	-0.32698	324.347	73.2752	72.8815	115.733	112.526	34025.5156	97.2845	0.87674	107.809	2147330
011	2019-02-17t0418	1550398850.07	adult	81.9989	30	-173.9964	1162.9815	70.7158	70913.6397	223533.3542	3568121.1338	886.059	0.099462	206.435	0.35532	203.3331	0.45087	469.5793	0.04468	419.679	174213.9219	260.2382	0.11206	302.9666	-0.3925	7644920	0.5515	227.34	71.9138	71.5678	112.4604	109.8311	41722.8008	94.9215	0.58098	105.9861	2663180
011	2019-02-17t0818	1550413249.11	adult	85.9986	33.9997	-169.9966	1146.7091	73.9252	66369.582	209004.7185	3261672.5469	898.662	0.21226	198.732	0.078394	193.4165	0.054677	500.9586	0.51878	435.5037	174333.5938	254.5855	0.0091768	332.8701	0.2869	6897780	0.087723	324.557	67.1442	66.7484	105.1706	102.7719	36599.3594	88.814	-0.18958	98.9108	2330510
011	2019-02-17t1218	1550427649.46	adult	89.9987	37.9998	-165.9965	1080.0789	75.3063	68768.7177	217180.4225	3578687.7777	668.189	-0.53278	180.513	-0.64522	176.4391	-0.65874	407.9216	-0.3541	365.3542	146443.8438	235.5932	-0.52578	319.1941	0.14539	6471390	-0.18187	157.542	72.1432	71.8006	112.973	111.0583	40557.3047	95.8782	0.64455	106.9717	2586340
011	2019-02-17t1618	1550442048.98	adult	93.9986	41.9997	-161.9967	1020.8963	73.0066	61444.0134	193697.1934	3087880.9223	532.373	-0.99834	168.657	-1.121	165.7051	-1.1123	341.9593	-1.0348	320.0607	109768.9375	212.5156	-1.2312	261.3836	-1.0089	5411370	-0.79325	191.207	64.2387	63.8689	100.4972	98.3334	32259.5918	85.2978	-0.72745	94.7168	2061100
011	2019-02-17t2018	1550456450.07	adult	97.9989	46	-157.9964	1040.0254	73.4666	62037.3832	195565.8381	3088740.072	622.124	-0.60289	174.732	-0.83408	171.3303	-0.84402	354.0798	-0.78435	321.2881	114721.8594	223.4642	-0.80798	274.0246	-0.63251	5660600	-0.66717	215.771	68.749	68.558	105.2598	102.8765	34104.1719	89.9935	-0.17123	99.6968	2227190
011	2019-02-18t0018	1550470849.25	adult	101.9987	49.9998	-153.9966	1030.9894	71.411	61513.4742	193913.6786	3054982	641.621	-0.46477	192.332	-0.031131	189.6329	0.0038317	372.3199	-0.42882	326.6739	119887.0156	234.5624	-0.35611	286.9113	-0.21318	6180580	-0.37752	278.43	70.2735	70.0097	106.8558	104.4555	34407.5742	91.5213	-0.012728	101.0276	2258240
011	2019-02-18t0418	1550485249.39	adult	105.9987	53.9998	-149.9965	956.2787	73.9511	57607.2565	181594.6433	2974711.681	671.204	-0.27438	175.946	-0.71489	173.6624	-0.68684	353.1178	-0.5829	322.5122	106288.4531	215.9867	-0.96075	256.7795	-0.88778	5295440	-0.87965	242.727	73.0933	72.7276	113.3494	110.9306	34118.1758	96.5576	0.62772	106.6566	2199890
011	2019-02-18t0818	1550499649.32	adult	109.9987	57.9998	-145.9966	1003.1047	77.8532	61146.6469	193235.444	3212329.8018	443.573	-1.2436	154.155	-1.6619	152.1497	-1.6477	268.1007	-1.7044	257.4893	83915.5312	197.3267	-1.6028	228.4364	-1.5781	4821660	-1.1482	348.377	77.146	76.7263	123.7495	120.0348	38733.6016	103.5129	1.5598	115.2665	2412970
011	2019-02-18t1218	1550514052.22	adult	113.9995	62.0006	-141.9958	953.7181	72.5707	57415.4076	181095.4862	2877748.8552	526.637	-0.82539	176.032	-0.64985	174.9642	-0.57613	303.1564	-1.1282	275.0629	90946.9141	226.4033	-0.47994	252.9107	-0.85447	5274970	-0.88035	136.709	64.4122	64.0123	102.532	100.7005	30759.5879	86.9547	-0.81431	97.2879	1930180
011	2019-02-18t1618	1550528449.36	adult	117.9987	65.9998	-137.9965	1024.131	75.4512	59646.1954	188023.7789	2922504.0405	675.059	-0.079115	171.324	-0.84371	169.2594	-0.82375	330.0828	-0.6597	279.7695	102985.8359	210.6542	-1.047	239.9674	-1.1747	5339670	-0.83346	170.118	69.7423	69.0962	118.7509	112.8372	37050.2656	91.4995	-0.23106	104.437	2173660
011	2019-02-18t2018	1550542849.57	adult	121.9988	69.9998	-133.9965	1054.1905	72.424	59265.7409	186780.3152	2877159.6499	461.746	-1.0693	161.31	-1.299	159.6461	-1.2688	291.8081	-1.1846	267.4053	90460.5156	205.9465	-1.216	233.6278	-1.3353	4999790	-1.0188	141.782	69.4022	69.0695	106.5429	104.7915	33028.293	91.4295	-0.31363	100.9507	2151120
011	2019-02-19t0018	1550557250.31	adult	125.999	74	-129.9963	1060.2843	71.0534	59766.3251	188324.3487	2837642.1963	400.11	-1.3512	177.863	-0.51018	176.9738	-0.43369	268.2332	-1.5126	245.2617	83956.9844	213.5199	-0.90767	233.3438	-1.3341	5560180	-0.68158	133.736	70.8471	70.5197	106.8569	105.5856	33446.2031	92.002	-0.30584	101.595	2214750
011	2019-02-19t0418	1550571649.3	adult	129.9987	77.9998	-125.9966	1007.8188	78.7314	59635.8489	187909.7137	3016385.5637	409.549	-1.2854	155.717	-1.5715	154.1061	-1.5384	261.1749	-1.5981	239.3431	81486.5547	196.5845	-1.6034	221.5237	-1.7088	4851820	-1.0709	214.39	66.2429	65.761	105.0532	102.9253	32776.5938	88.1283	-1.0129	98.5952	2064000
011	2019-02-19t0818	1550586049.94	adult	133.9989	81.9999	-121.9964	1012.0551	70.8202	57967.7588	182747.1484	2845888.1474	545.951	-0.56185	167.944	-0.98114	166.6768	-0.92534	304.6058	-0.86403	268.1784	92600.1641	213.1133	-0.92495	238.7884	-1.1622	5092230	-0.9133	196.232	72.2199	71.7094	112.6145	110.167	34234.8203	95.0488	0.013421	105.7199	2189780
011	2019-02-19t1218	1550600449.9	adult	137.9989	85.9999	-117.9964	1120.7972	68.4193	59188.708	186305.7147	2731516.5943	370.669	-1.4475	158.632	-1.4413	157.7506	-1.3649	251.701	-1.7152	239.0724	78027.3125	199.0579	-1.5287	222.5193	-1.7089	4916330	-0.9867	235.127	63.5854	63.1321	101.5719	99.6865	31487.2812	85.4908	-1.6607	95.8362	1970640
011	2019-02-19t1618	1550614849.59	adult	141.9988	89.9998	-113.9965	998.6413	69.3022	54060.9834	170397.6248	2492138.0363	385.902	-1.3436	180.673	-0.35079	179.7891	-0.27378	274.7885	-1.304	263.4998	77765.1562	224.1806	-0.46253	247.1751	-0.88741	5112670	-0.85154	203.821	70.6088	70.2114	110.1881	108.5227	31183.2305	93.3535	-0.45788	103.9221	1998090
011	2019-02-19t2018	1550629249.94	adult	145.9989	93.9999	-109.9964	1045.8546	70.2577	59606.297	187810.2377	2852604.7132	608.135	-0.11338	162.322	-1.2588	161.1703	-1.1914	292.3827	-0.97156	251.8232	91223.3906	203.1649	-1.373	226.6478	-1.5915	5060560	-0.84975	130.524	69.3179	69.0071	105.427	103.8633	32893.2148	90.8388	-0.96899	100.5161	2161060
011	2019-02-20t0018	1550643649.35	adult	149.9987	97.9998	-105.9966	718.3799	79.9822	45514.7849	144511.2008	2392849.598	728.631	0.60121	176.28	-0.56513	175.0229	-0.50593	336.0118	-0.16214	299.1909	79970.8203	215.2679	-0.85966	242.191	-1.0626	4187170	-1.2692	298.105	72.5657	72.1137	112.4219	110.1376	26756.4023	94.5156	-0.47869	105.4555	1723650
011	2019-02-20t0418	1550658050.2	adult	153.9989	102	-101.9963	1030.2821	68.0002	55538.4526	174893.403	2571695.67	595.646	-0.071954	174.517	-0.6515	173.3481	-0.58762	293.9081	-0.87117	265.4537	85527.2422	213.2463	-0.95644	236.4784	-1.2642	5073910	-0.77747	169.118	73.8139	73.2578	114.4408	112.2076	33302.2773	96.1201	-0.34111	107.7765	2146070
011	2019-02-20t0818	1550672449.71	adult	157.9988	105.9999	-97.9965	971.888	71.1783	55858.3135	176031.9905	2745726.8606	433.363	-0.93313	179.461	-0.40643	179.4486	-0.28865	281.8813	-1.0533	265.787	82309.3438	225.2919	-0.44528	247.7497	-0.87584	5240270	-0.66149	137.411	73.4901	73.0185	114.5498	112.7378	33448.5547	96.8713	-0.34739	108.3411	2145910
011	2019-02-20t1218	1550686852.73	adult	161.9996	110.0007	-93.9956	985.2575	73.7556	55664.5071	175390.5879	2713517.214	500.414	-0.49217	170.201	-0.86075	168.6644	-0.81421	290.5862	-0.85054	264.2551	84851.1641	209.4853	-1.1388	233.122	-1.388	4953180	-0.76917	238.342	72.2859	71.6487	113.1615	110.729	33043.1641	94.8547	-0.76774	106.2357	2103660
011	2019-02-20t1618	1550701249.75	adult	165.9988	113.9999	-89.9964	1016.491	69.9522	56815.2465	179006.7482	2722106.5594	591.086	0.11243	176.138	-0.57194	174.3589	-0.54034	309.0475	-0.44703	282.137	92096.1484	221.5088	-0.63385	251.5138	-0.75184	5234990	-0.60408	246.58	74.9955	74.0909	125.6374	122.3578	37439.9414	99.6502	-0.18907	114.5798	2228940
011	2019-02-20t2018	1550715649.75	adult	169.9988	117.9999	-85.9964	936.2181	68.4867	53178.4207	167724.169	2539765.2093	561.471	0.0078919	182.592	-0.26386	180.966	-0.22804	315.7678	-0.26615	285.5255	88099.2266	223.6384	-0.56187	252.13	-0.73991	5078790	-0.65161	168.999	74.9553	74.076	125.9543	121.3993	35141.2578	98.7652	-0.44	113.2644	2084880
011	2019-02-21t0018	1550730050.44	adult	173.999	122.0001	-81.9962	994.7707	70.2949	56322.8514	177678.6614	2711117.2778	488.703	-0.37495	179.683	-0.41298	178.902	-0.33503	286.7498	-0.8106	264.2597	84591.2031	225.4511	-0.50327	248.2454	-0.88547	5294360	-0.52741	230.558	74.9674	74.3723	121.8172	119.081	35936.0703	99.6403	-0.43827	113.0201	2208920
011	2019-02-21t0418	1550744450	adult	177.9989	126	-77.9964	1102.1559	75.3205	61155.8675	192576.3308	2977832.2244	334.183	-1.3108	155.972	-1.5839	154.4559	-1.5301	246.4748	-1.6265	237.251	78871.9219	198.4707	-1.6917	221.2246	-1.8461	4988620	-0.64274	282.335	68.0096	67.2541	114.3562	111.605	36593.9727	92.345	-1.5257	105.936	2175220
011	2019-02-21t0818	1550758849.66	adult	181.9988	129.9999	-73.9965	986.6212	77.5052	57134.0104	180165.6128	2883943.7798	304.702	-1.4692	149.267	-1.9306	147.4658	-1.8872	232.8986	-1.9105	226.1985	69636.6797	192.0592	-1.9984	215.0778	-2.0816	4457270	-0.85541	224.473	70.9465	69.8749	121.6296	118.1768	36367.2539	96.291	-1.1026	111.0866	2118530
011	2019-02-21t1218	1550773250.29	adult	185.999	134	-69.9963	1003.2412	67.271	51953.9472	163616.8683	2298066.3616	530.85	0.10963	190.882	0.11487	189.3477	0.15291	299.065	-0.43716	276.6328	81644.7344	238.0849	-0.024039	263.0528	-0.40584	5197160	-0.50798	165.767	77.7034	76.755	127.8574	124.8647	34905.0781	103.1686	-0.33186	117.8344	2115630
011	2019-02-21t1618	1550787650.17	adult	189.9989	138	-65.9963	918.0418	70.4684	50685.3966	159845.4612	2402745.0214	331.459	-1.2242	187.402	-0.062176	186.7971	0.025384	264.5305	-1.1916	260.7658	70365.1172	231.2488	-0.34498	252.0173	-0.81337	4968020	-0.58898	290.369	79.3069	78.1304	134.3537	129.3279	35738.0859	106.665	-0.016407	123.1396	2102430
011	2019-02-21t2018	1550802050.56	adult	193.999	142.0001	-61.9962	967.3034	70.426	52549.4152	165656.7015	2438987.6403	346.2	-1.0833	188.172	-0.025348	187.0693	0.038548	268.7092	-1.0806	262.8677	73895.0312	229.489	-0.44384	250.6689	-0.87611	5174740	-0.48061	206.846	78.0621	77.1789	127.9502	124.7294	35186.2969	103.1452	-0.55688	117.2682	2146710
011	2019-02-22t0018	1550816450.69	adult	197.9991	146.0002	-57.9962	904.9615	70.4549	49430.6112	155848.1027	2298885.3811	377.992	-0.80924	186.924	-0.090846	185.8805	-0.021459	273.9761	-0.93729	263.9642	70959.8203	229.0491	-0.48409	252.2269	-0.83323	4840200	-0.60611	227.812	78.6177	77.7176	130.635	126.9686	33834.4766	104.1113	-0.54617	119.8561	2035730
011	2019-02-22t0418	1550830850.06	adult	201.9989	150	-53.9964	553.3575	81.0619	35926.8147	115882.4774	1933234.2312	347.071	-1.0152	186.982	-0.084454	185.5663	-0.031818	269.356	-1.0321	263.8666	50638.9258	228.8867	-0.5079	252.9795	-0.81489	3503850	-1.1599	326.062	80.8395	79.4319	134.7302	131.2143	25329.2754	108.7864	-0.11867	124.6662	1514850
011	2019-02-22t0818	1550845250.23	adult	205.9989	154	-49.9963	645.3945	81.9228	40279.9684	128777.5764	2091683.9804	396.033	-0.59268	188.124	-0.025212	186.5605	0.021201	283.3255	-0.6718	272.5789	59781.6875	233.5531	-0.3158	259.5103	-0.58729	3955690	-0.95278	358.195	80.9009	79.4191	140.3528	135.9276	29614.4414	110.0503	-0.090583	127.5062	1701100
011	2019-02-22t1223	1550859964.43	adult	210.0862	158.0873	-45.909	660.4021	78.2845	40785.832	129797.2351	2087404.2953	378.554	-0.70335	216.054	1.5015	215.0367	1.5696	303.1089	-0.14699	297.5718	64562.2031	264.1077	1.0684	288.8471	0.47434	4599800	-0.67353	209.893	81.3824	79.6215	138.5052	135.6727	29501.6172	112.5655	0.05973	129.6754	1732630
011	2019-02-22t1618	1550874038.24	adult	213.9956	161.9967	-41.9996	649.6123	71.7307	40416.3482	128314.7857	2083794.1971	367.61	-0.76299	190.303	0.090161	189.3785	0.17578	264.4272	-1.1331	260.781	55794.1484	233.0318	-0.38042	252.9138	-0.85138	4014070	-0.90917	178.486	80.7419	79.2124	136.3756	134.4754	28775.2539	109.7335	-0.33121	126.9447	1703090
011	2019-02-22t2018	1550888440.68	adult	217.9963	165.9974	-37.999	647.1781	71.9848	39713.6742	126088.168	2025117.6752	322.291	-1.1417	188.931	0.0064668	188.1382	0.10282	265.4378	-1.1033	262.2707	55211.0625	231.8079	-0.46008	252.9803	-0.86218	3915590	-0.94477	191.86	81.3311	79.569	144.0139	140.2592	29954.8828	112.111	-0.19447	132.8488	1685590
011	2019-02-23t0018	1550902836.88	adult	221.9952	169.9963	-34	642.7279	75.1751	39830.7449	127105.1523	2048861.8221	370.143	-0.70006	189.42	0.023693	188.2393	0.10038	277.4016	-0.78717	272.5972	57699.5234	234.2577	-0.37047	259.5055	-0.63993	3936720	-0.93083	193.918	81.6644	79.8084	148.3896	144.7536	30865.0391	113.3251	-0.17595	135.3382	1697230
011	2019-02-23t0418	1550917236.8	adult	225.9952	173.9963	-30	643.648	72.3063	39634.0624	126272.6436	2023452.0048	431.885	-0.095728	189.274	0.0040893	187.867	0.069999	275.139	-0.84976	270.4667	56953.7695	234.3645	-0.39021	257.9591	-0.71199	3917220	-0.93305	373.795	82.3758	80.465	151.2506	146.2338	31308.875	114.225	-0.18674	136.1164	1704850
011	2019-02-23t0818	1550931636.97	adult	229.9953	177.9963	-26	658.8365	76.5542	40742.0827	130144.0376	2098565.3196	382.769	-0.53487	188.922	-0.029257	187.6663	0.04777	278.3277	-0.76388	273.5586	59283.8047	232.5817	-0.49908	258.7731	-0.69868	4020060	-0.885	324.723	82.7414	80.6821	152.0323	148.4835	32382.875	114.3457	-0.26497	137.6289	1760650
011	2019-02-23t1218	1550946037.36	adult	233.9954	181.9965	-21.9999	654.5755	75.3613	39679.5108	126339.3993	2010475.4106	384.906	-0.49231	187.489	-0.13079	186.3431	-0.044918	272.5101	-0.92708	266.9811	56682.1094	230.7332	-0.61176	256.5697	-0.79532	3886270	-0.93549	322.716	82.7162	80.8831	153.7531	149.4483	31980.6504	114.7084	-0.31808	138.334	1714540
011	2019-02-23t1618	1550960437.02	adult	237.9953	185.9964	-18	639.5449	74.3708	39176.8038	124959.2151	1992871.7769	417.549	-0.12723	183.905	-0.36566	182.9164	-0.26747	268.2255	-1.0535	262.3181	54986.2188	227.1636	-0.80577	251.5703	-0.9929	3764540	-0.98004	310.011	82.6167	80.5435	155.0969	149.1507	31794.8555	114.6581	-0.40188	137.4595	1691160
011	2019-02-23t2018	1550974837.16	adult	241.9953	189.9964	-13.9999	640.3049	73.4759	38932.9125	124076.5377	1970057.1378	365.603	-0.65887	181.687	-0.52113	180.5745	-0.42801	266.2444	-1.1175	261.5352	54313.8672	225.4193	-0.91294	249.2905	-1.0913	3694600	-1.0024	341.229	82.0507	80.0335	153.0668	147.5754	31225.6367	114.1063	-0.52086	136.9175	1668500
011	2019-02-24t0018	1550989236.93	adult	245.9953	193.9963	-10	634.4915	74.9194	38763.2244	123716.9356	1968006.4185	340.522	-0.92958	188.167	-0.13813	187.0273	-0.046383	275.1085	-0.87	270.0443	55847.0195	232.9333	-0.57887	259.137	-0.74909	3805670	-0.94983	364.064	84.3548	82.0278	160.2591	154.4115	32532.5898	118.4861	-0.24939	144.3669	1706080
011	2019-02-24t0418	1551003636.97	adult	249.9953	197.9963	-6	638.7277	77.2771	38875.4488	124301.0568	1962751.0327	364.255	-0.64584	191.129	0.031669	189.9576	0.12243	283.6848	-0.62404	276.8872	57588.0234	236.0233	-0.45378	262.9156	-0.62631	3880110	-0.91234	374.349	85.2363	82.8182	162.5752	156.9198	33002.7578	120.1187	-0.19967	144.4826	1730380
011	2019-02-24t0818	1551018037.25	adult	253.9953	201.9964	-1.9999	644.064	74.6288	39535.0608	126190.3816	2015221.0413	369.969	-0.56116	192.412	0.098033	191.1815	0.18637	282.3733	-0.66442	276.0692	58451.2734	237.4513	-0.40741	262.0554	-0.67176	3974270	-0.8669	342.276	86.0428	83.6334	160.937	153.7031	33313.9531	121.0984	-0.20073	145.3333	1777210
011	2019-02-24t1218	1551032436.62	dead	257.9952	205.9962	1.9999	638.2027	77.6016	38672.7703	123675.7454	1966353.3558	364.742	-0.61259	192.48	0.087502	191.4202	0.1883	284.7402	-0.59559	277.7208	57802.2617	238.6677	-0.37095	264.5122	-0.59647	3888860	-0.8952	333.68	86.5801	83.9542	163.3668	157.6911	33163.4609	122.4464	-0.17492	146.0934	1749260
014	2019-02-13t1618	1550096469.78	egg	-1.9994	-53.9983	-257.9922	1007.0734	40.4064	33989.3851	106949.4875	940041.1055	307.288	3875.4494	152.924	2.0499	150.7859	1.9898	273.719	2.1014	270.7516	49543.2	236.6668	2.7355	262.5196	3.3627	2763790	372432.4266	253.82	61.4734	61.1842	96.0566	94.0369	17386.3	81.6844	1.8058	90.5826	1111010
014	2019-02-13t2018	1550110865.17	larva	1.9994	-49.9996	-253.9935	1718.4277	40.0303	58613.7251	184473.86	1612033.5552	311.381	5021.4111	125.436	1.4199	121.9116	1.3488	202.762	0.49144	200.2764	63261.7	177.4553	1.7514	194.124	2.0912	3907850	25.7406	288.323	60.8782	60.6836	97.4434	94.8988	30402.3	81.8419	1.6957	91.2889	1896600
014	2019-02-14t0018	1550125265.67	larva	5.9995	-45.9994	-249.9933	1749.5798	56.0236	61815.8957	194682.9254	1779013.8842	294.147	6380.741	127.399	1.2531	124.7693	1.2056	201.067	0.096118	198.197	65950	175.1352	1.4994	192.4046	1.7204	4175000	10.1058	273.939	61.7093	61.3796	98.6018	96.1693	32341.4	83.3849	1.6261	92.3753	2022270
014	2019-02-14t0418	1550139666.08	larva	9.9996	-41.9993	-245.9932	1744.9362	38.9232	60739.3351	191011.5126	1706513.9175	269.776	1.7506	123.697	0.99124	121.2124	0.95572	191.811	-0.31553	188.9365	61954.9	168.1027	1.1809	183.4375	1.2623	3990090	6.3671	321.034	62.29	61.9877	99.8514	97.2206	32252	83.9915	1.5303	93.5692	2009290
014	2019-02-14t0818	1550154065.34	larva	13.9994	-37.9995	-241.9934	1739.751	38.8594	60987.8702	191781.7318	1723525.1279	287.602	0.87542	122.544	0.7673	119.3596	0.72922	191.248	-0.57386	188.7426	61964.3	167.6052	0.94717	183.7408	0.9354	3964660	4.6046	306.476	62.4646	62.0961	100.168	97.2495	32454.5	84.0259	1.4161	93.755	2020920
014	2019-02-14t1218	1550168466.17	larva	17.9996	-33.9993	-237.9932	1753.1342	43.5586	61619.1548	194092.0514	1743311.3774	257.778	0.15377	121.5	0.53976	118.333	0.51101	190.26	-0.80506	187.878	62215.1	166.1586	0.69597	181.8557	0.58692	3971360	3.4779	342.207	62.6141	62.3559	99.7759	97.4648	32626.7	84.2902	1.3063	93.7346	2046610
014	2019-02-14t1618	1550182870.05	larva	22.0007	-29.9982	-233.9921	1761.3561	51.7771	61969.1371	195122.2636	1770101.3305	265.475	-0.16807	120.265	0.30133	116.9998	0.27964	188.074	-1.024	185.6027	61876.4	164.2212	0.43132	179.8564	0.24357	3951420	2.6182	312.113	62.7966	62.5081	99.8546	97.4117	32852.1	84.368	1.1856	94.026	2063250
014	2019-02-14t2018	1550197265.08	larva	25.9993	-25.9996	-229.9935	1759.5884	38.6125	60922.6656	191561.4602	1705917.0878	310.155	-0.25549	123.085	0.12886	119.6764	0.11318	191.116	-1.1736	188.7717	61921.6	167.9765	0.24342	183.1556	-0.023579	3980080	1.989	296.095	62.9601	62.4955	100.877	98.3012	32684.2	84.4489	1.0581	94.3303	2035880
014	2019-02-15t0018	1550211664.98	larva	29.9993	-21.9996	-225.9935	1753.5915	38.6521	61121.9155	192271.2643	1714308.0725	253.896	-0.73285	125.326	-0.062212	122.0117	-0.06772	194.312	-1.3094	192.1289	63151.3	170.1296	0.024806	186.2946	-0.28836	4065830	1.5246	357.967	63.3122	62.896	100.676	98.4902	32719.6	85.1553	0.94457	94.7782	2053980
014	2019-02-15t0418	1550226065.1	larva	33.9993	-17.9996	-221.9935	1760.9345	38.2744	60973.7657	191737.3471	1704990.0244	309.922	-0.72174	129.715	-0.22117	126.4844	-0.21667	198.038	-1.4304	195.7041	64164.3	174.6424	-0.16613	190.0714	-0.54185	4201600	1.1751	374.601	63.691	63.3093	101.639	99.6415	32931.2	85.8581	0.82143	95.6036	2063020
014	2019-02-15t0818	1550240465.43	larva	37.9994	-13.9995	-217.9934	1764.6106	44.0264	61874.253	194701.8377	1750347.3575	290.21	-0.98092	131.054	-0.45315	127.7363	-0.44272	201.521	-1.5455	199.4152	66300.5	176.7196	-0.40691	193.5831	-0.79894	4303420	0.84641	288.413	63.8908	63.4799	101.851	99.4267	33508.9	86.2043	0.67132	95.4144	2097980
014	2019-02-15t1218	1550254863.51	larva	41.9989	-10	-213.9939	1771.8473	96.2408	80763.8402	256772.2955	3277314.1239	513.783	-0.39933	145.714	-0.42236	142.4166	-0.40148	312.812	-0.72617	287.2987	132945	194.0506	-0.41004	230.1308	-0.617	6192690	1.9049	324.281	61.4857	61.0963	100.821	97.2906	42848.9	83.925	0.38682	93.8946	2613080
014	2019-02-15t1618	1550269264	larva	45.999	-5.9999	-209.9938	1789.4826	37.6761	58559.7774	184073.4127	1561622.8967	397.707	-0.96323	140.736	-0.82592	136.8171	-0.8128	215.025	-1.7021	212.0131	67087.7	189.164	-0.80046	205.6737	-1.2621	4389000	0.19919	351.121	64.444	63.9348	103.665	100.624	32343.3	86.4029	0.3032	96.1116	2009750
014	2019-02-15t2018	1550283663.2	larva	49.9988	-2.0001	-205.994	1799.6422	63.613	62016.0375	195318.7591	1779768.9641	342.442	-1.2635	140.011	-1.067	136.0493	-1.0519	212.829	-1.8491	210.3946	70233.5	188.0977	-1.0422	204.7999	-1.4942	4611260	0.056911	364.868	65.371	64.9366	105.191	101.8109	34713.1	87.4641	0.24145	97.8573	2152990
014	2019-02-16t0018	1550298063.99	adult	53.999	2.0001	-201.9938	1117.2603	65.5126	59800.7746	188318.5848	2725436.5927	1438.13	1.9906	194.599	0.11122	185.962	0.031119	619.813	1.3839	560.1351	194621	268.8049	0.33808	348.9955	0.38518	6091540	0.75862	310.413	59.4514	59.1663	94.2989	91.824	29609.9	79.0722	-0.36919	88.095	1861010
014	2019-02-16t0418	1550312463.28	adult	57.9988	5.9999	-197.994	1180.4026	68.7844	66716.7039	210268.7348	3119899.8347	1594.18	2.3338	222.068	0.77774	212.9159	0.69691	712.052	1.9686	627.5004	248506	297.9876	0.87557	390.4843	0.90441	7748620	1.5345	166.548	66.1216	65.7815	100.845	99.0907	35194.9	86.4545	-0.0015314	95.6907	2307180
014	2019-02-16t0818	1550326862.94	adult	61.9987	9.9998	-193.9941	1161.0148	72.5847	67828.4722	213676.9742	3310035.04	1097.12	0.7454	212.373	0.4843	203.3501	0.39766	588.376	0.81217	514.251	208873	289.7179	0.68912	418.5244	1.2924	7526300	1.1504	228.748	65.2053	64.9332	100.87	99.0888	35808.9	85.9772	-0.11275	95.3913	2310810
014	2019-02-16t1218	1550341263.31	adult	65.9988	13.9999	-189.994	1213.7882	74.2361	70602.0357	222380.1884	3432055.4186	1166.6	0.90001	215.38	0.57845	209.1914	0.58459	557.916	0.54676	490.316	206429	277.9859	0.42517	365.1697	0.46911	7950340	1.1973	357.017	67.0635	66.7188	104.05	102.071	38498.4	88.4223	0.033514	97.7394	2475520
014	2019-02-16t1618	1550355662.72	adult	69.9987	17.9998	-185.9941	1170.9608	75.1452	68280.3694	215099.9015	3344208.2497	1023.81	0.44683	217.638	0.67551	212.0338	0.70628	551.16	0.51129	519.2182	196764	278.6303	0.46545	351.9557	0.27659	7765120	0.92262	331.162	64.5546	64.0903	99.8992	96.6309	35664	84.6667	-0.39387	93.1799	2303240
014	2019-02-16t2018	1550370063.03	adult	73.9988	21.9998	-181.9941	2785.2023	78.9734	129743.6259	408712.8305	5468326.519	1141.86	0.81464	184.334	-0.50404	180.1987	-0.47469	470.686	-0.12704	365.5184	321008	258.8045	-0.023682	311.9269	-0.34887	12568800	3.4976	349.829	66.4506	66.1252	104.462	101.7964	71243.3	87.9544	-0.12661	98.2197	4530930
014	2019-02-17t0018	1550384463.36	adult	77.9989	25.9999	-177.994	1264.359	76.1356	76307.8208	240361.7654	3837100.4827	1220.59	1.1081	218.638	0.79106	213.3259	0.82801	559.258	0.76212	474.4789	223144	280.7094	0.63713	334.7194	0.10075	8709660	1.2175	310.338	64.4939	64.3775	99.1585	97.0979	39564.2	84.4806	-0.58304	93.7925	2569180
014	2019-02-17t0418	1550398863.47	adult	81.9989	30	-173.9939	1266.3887	80.435	78908.1748	248521.2747	4137552.32	1239.87	1.259	209.481	0.47621	204.3258	0.49213	525.728	0.59701	446.3069	216600	268.0014	0.3437	338.348	0.26546	8629980	1.0967	228.773	64.7029	64.3396	99.9232	97.6356	41168.4	84.726	-0.62479	94.215	2665570
014	2019-02-17t0818	1550413262.65	adult	85.9987	33.9997	-169.9942	1197.7727	79.6545	77112.3487	242991.4328	4135242.9277	949.817	0.38791	208.016	0.45716	203.6249	0.4895	513.433	0.65118	469.7493	206400	261.9221	0.23729	323.1917	0.095546	8360360	0.89617	264.992	67.7732	67.3883	106.523	104.2565	42822.1	89.3551	-0.12383	99.8746	2723870
014	2019-02-17t1218	1550427662.9	adult	89.9987	37.9998	-165.9941	803.3464	86.0572	43190.7281	137118.4669	1985966.8327	386.473	-1.5534	189.415	-0.27409	187.0166	-0.20032	303.61	-1.5511	299.8271	68615.8	248.3037	-0.11561	286.0008	-0.55472	4276990	-1.3983	238.807	74.227	73.5988	120.154	117.3952	27154.7	100.7718	1.2538	112.4915	1676050
014	2019-02-17t1618	1550442062.37	adult	93.9986	41.9997	-161.9942	791.8492	81.4038	49623.5015	158227.8474	2567818.9476	368.221	-1.6274	191.13	-0.16664	188.745	-0.099877	285.572	-1.7287	282.1813	73677.5	241.9972	-0.24683	271.871	-0.77327	4919500	-1.0675	391.724	71.5042	71.1353	113.995	110.793	29410.7	95.6713	0.59451	106.3945	1840450
014	2019-02-17t2018	1550456463.61	adult	97.9989	46	-157.9939	1316.8219	81.3626	84241.4864	265247.3289	4525984.3925	1010.67	0.96792	194.699	0.027737	191.0794	0.034338	442.731	0.36912	382.4448	194802	242.733	-0.1448	289.1079	-0.2736	8549440	0.95606	235.491	69.1443	68.7217	108.689	105.4768	47823.1	91.2283	-0.01027	101.5853	3036200
014	2019-02-18t0018	1550470862.82	adult	101.9987	49.9998	-153.9941	1301.6757	80.342	83835.0263	264074.7466	4506136.94	910.792	0.67508	178.442	-0.63938	175.2886	-0.64111	418.9	0.20272	367.4573	183478	226.1675	-0.65276	268.4269	-0.67514	7800580	0.54041	330.051	73.3058	72.8179	118.307	115.857	51818.2	99.0576	0.99117	111.0777	3204560
014	2019-02-18t0418	1550485262.83	adult	105.9987	53.9998	-149.9941	1146.6888	80.5532	75974.5851	239567.9394	4214602.5977	892.482	0.69856	179.705	-0.54808	176.5746	-0.55454	432.749	0.53109	380.7224	170503	222.8699	-0.7118	272.1911	-0.48646	7063310	0.13026	202.43	70.6712	69.9342	115.632	113.0409	45559.1	95.3998	0.47016	107.9162	2777730
014	2019-02-18t0818	1550499662.92	adult	109.9987	57.9998	-145.9941	1193.3899	84.2591	78112.2208	246072.6878	4345232.7726	766.033	0.21853	186.67	-0.20053	183.1964	-0.22266	400.446	0.19596	363.0666	163382	234.1554	-0.24202	287.6197	0.019012	7602300	0.45154	241.882	69.6276	68.8495	119.457	115.5685	48738.3	93.2355	0.13057	107.6092	2835650
014	2019-02-18t1218	1550514065.85	adult	113.9995	62.0006	-141.9933	1296.7058	80.7487	82096.1275	258454.0042	4411238.3468	474.869	-1.0664	177.218	-0.59585	173.6619	-0.63655	322.947	-0.83723	306.6373	138544	229.9932	-0.34451	275.221	-0.23241	7587430	0.457	171.572	66.9097	66.3529	111.749	108.2592	47940.2	89.4202	-0.46337	101.8959	2864670
014	2019-02-18t1618	1550528462.79	adult	117.9987	65.9998	-137.9941	1262.6753	81.2966	83528.3348	263089.8212	4628518.4941	718.105	0.12626	189.836	0.010924	186.718	-0.0043795	393.251	0.29036	347.9234	171457	235.9859	-0.070677	288.8128	0.2317	8264120	0.86174	280.351	68.6634	67.9353	119.064	115.0238	51912.1	92.7133	-0.053637	107.8172	2989130
014	2019-02-18t2018	1550542862.95	adult	121.9987	69.9998	-133.9941	1331.4925	83.3336	85996.6395	270745.6724	4723459.1003	871.783	0.93125	179.834	-0.43083	176.2978	-0.47755	389.011	0.3099	325.5323	174666	227.1667	-0.37934	273.8522	-0.13853	8060340	0.75296	294.389	70.4138	69.795	116.016	112.6168	52091	94.4475	0.14111	106.9185	3156020
014	2019-02-19t0018	1550557263.66	adult	125.9989	74	-129.9939	1211.9401	82.0067	79330.6683	250165.4946	4309263.2073	818.521	0.73231	184.328	-0.20239	181.502	-0.2158	379.765	0.24035	326.061	157223	230.8713	-0.20762	278.436	0.052025	7621030	0.50506	311.148	70.9099	70.1441	120.358	117.2052	49828.1	94.6484	0.10588	109.8867	2931770
014	2019-02-19t0418	1550571662.72	adult	129.9987	77.9998	-125.9941	1299.3091	80.6836	81965.5119	258137.6478	4378583.0592	738.579	0.38383	190.488	0.10837	187.0831	0.06652	378.682	0.28944	327.5572	162076	243.19	0.31769	287.2953	0.3768	8145260	0.8071	166.806	73.09	72.1351	124.494	121.0744	53283.4	98.4144	0.63482	113.9617	3125330
014	2019-02-19t0818	1550586063.34	adult	133.9989	81.9999	-121.994	1327.9409	93.1768	91731.7358	289009.487	5348912.4724	729.66	0.38613	169.758	-0.89243	167.0129	-0.90884	344.045	-0.21699	307.4786	164454	215.0078	-0.84544	262.6216	-0.3855	8107320	0.78195	341.165	70.4889	69.7737	121.228	117.162	57947.1	95.0443	0.012675	109.504	3366410
014	2019-02-19t1218	1550600463.35	adult	137.9989	85.9999	-117.994	1313.523	83.7336	87598.5291	275888.9661	4984988.0663	712.309	0.34377	174.766	-0.64541	171.9058	-0.6661	344.919	-0.15446	311.4721	157628	220.9039	-0.59931	265.5004	-0.27638	7975950	0.70325	284.916	71.4597	70.4494	129.927	124.0218	59376.5	96.3453	0.13632	113.8544	3261280
014	2019-02-19t1618	1550614863.03	adult	141.9988	89.9998	-113.9941	1275.1338	77.0275	81930.8916	258056.6528	4414150.4898	677.439	0.20868	197.245	0.47037	194.4145	0.44943	367.496	0.279	331.4046	157288	245.2647	0.44202	292.3087	0.64152	8427310	0.94181	251.565	76.4267	75.4826	133.856	130.0227	57290.3	102.0279	0.97491	119.9847	3265330
014	2019-02-19t2018	1550629263.42	adult	145.9989	94	-109.9939	1276.8796	81.4697	82938.3696	261145.1258	4681219.6405	627.922	-0.0063915	192.861	0.25601	189.8597	0.22555	366.324	0.31568	332.7514	158618	241.9952	0.30004	291.3185	0.62305	8336990	0.88368	402.771	72.7107	71.6921	130.177	125.3718	56366.7	97.9419	0.18816	115.8469	3143140
014	2019-02-20t0018	1550643662.85	adult	149.9987	97.9998	-105.9941	1269.6443	87.7265	86457.8891	272333.9538	5051229.9135	708.67	0.49152	184.124	-0.17636	181.1394	-0.20463	348.726	0.063572	312.8892	157275	234.5112	-0.028663	279.6026	0.22789	8290190	0.85197	184.999	74.9864	73.9049	130.863	128.4561	59019	101.0215	0.56007	119.6381	3376260
014	2019-02-20t0418	1550658063.88	adult	153.999	102.0001	-101.9938	1349.9425	88.9189	89847.5196	282865.4962	5129567.8431	600.761	-0.043348	175.169	-0.61925	172.7297	-0.61798	327.153	-0.26859	307.4018	153435	222.8224	-0.54242	271.0865	-0.064388	8202300	0.803	260.991	72.5212	71.4451	135.506	130.7251	63552.2	97.6035	-0.10971	118.1381	3395800
014	2019-02-20t0818	1550672463.17	adult	157.9988	105.9999	-97.994	1421.0584	88.4702	95516.4328	300677.4125	5523051.6026	660.965	0.36511	168.18	-0.9626	165.0154	-0.99422	321.678	-0.31534	295.5581	160196	215.502	-0.86866	259.9286	-0.45218	8369120	0.88425	437.761	71.9178	70.8397	129.267	125.3705	64374.9	97.9573	-0.18227	115.9925	3578840
014	2019-02-20t1218	1550686866.59	adult	161.9998	110.0008	-93.9931	1284.0033	86.5126	88092.0384	277458.0678	5137911.7816	592.993	0.047832	173.452	-0.70106	170.58	-0.72098	327.381	-0.15085	306.6017	150268	221.9077	-0.60174	268.9488	-0.13872	7957970	0.6841	221.586	72.6586	71.2273	145.164	138.2075	66630.2	99.1499	-0.13178	124.3184	3333580
014	2019-02-20t1618	1550701263.22	adult	165.9988	113.9999	-89.994	1284.5471	86.7536	90164.8599	284177.4527	5279468.2821	627.744	0.33167	181.113	-0.32846	178.2753	-0.35046	332.476	0.01069	306.7805	156264	231.5173	-0.2017	275.5304	0.086449	8499270	0.94391	189.313	75.3795	74.4024	135.515	131.2296	63692.1	100.8791	-0.012194	119.9657	3537410
014	2019-02-20t2018	1550715663.33	adult	169.9988	117.9999	-85.994	1335.8029	87.1522	88945.5306	280086.9807	5149949.9854	650.924	0.55682	178.219	-0.47757	174.2881	-0.5513	324.941	-0.082427	303.1143	150773	235.3152	-0.058147	278.2216	0.17163	8259740	0.82965	214.791	74.6511	73.1879	140.508	137.047	65195.8	103.1117	0.16862	126.223	3459780
014	2019-02-21t0018	1550730064.08	adult	173.9991	122.0001	-81.9938	908.5354	87.9262	58765.6234	188006.567	3273618.052	596.813	0.30652	193.674	0.27097	191.3347	0.26691	356.82	0.63085	339.6195	109544	241.2013	0.17638	294.9685	0.74958	5941520	-0.23122	230.056	77.2807	76.2974	136.482	131.5518	41900.1	103.4033	0.075231	122.0558	2370820
014	2019-02-21t0418	1550744463.64	adult	177.9989	126	-77.9939	1320.7905	86.3219	86992.9232	273887.3131	4943522.7727	563.305	0.17404	181.807	-0.31742	179.9765	-0.29114	330.122	0.14072	312.6875	149875	230.5655	-0.30416	278.0081	0.14651	8244050	0.82351	262.367	77.162	75.7762	150.112	142.8634	68150.8	104.7199	0.12057	127.7285	3498910
014	2019-02-21t0818	1550758863.38	adult	181.9989	129.9999	-73.994	1319.5199	89.147	92570.5861	291631.9166	5554218.8847	545.102	0.13323	184.319	-0.203	181.6876	-0.2166	319.234	-0.037941	304.8639	153871	235.7741	-0.10145	276.9523	0.098808	8877340	1.1062	193.506	77.8616	76.5286	138.801	135.1445	66901.9	105.7794	0.12823	125.3577	3750050
014	2019-02-21t1218	1550773264.01	adult	185.999	134.0001	-69.9938	1346.9173	85.2798	89126.5361	280597.9556	5021638.2469	572.443	0.39463	189.329	0.037468	187.1934	0.046533	332.256	0.3016	310.6201	154499	238.5843	-0.0022009	283.7999	0.33057	8795650	1.0699	232.382	74.8339	73.4453	146.94	140.3441	68327.1	102.5389	-0.41144	127.2683	3476560
014	2019-02-21t1618	1550787663.84	adult	189.999	138.0001	-65.9938	1218.4719	88.6237	86020.8673	271081.3688	5113945.4588	499.893	-0.036638	181.443	-0.36323	178.621	-0.38398	311.619	-0.11808	296.6261	139605	231.7118	-0.32454	273.8785	-0.030694	8120280	0.77897	427.083	74.9655	73.5143	146.095	138.2584	65450.7	103.3448	-0.42475	124.9442	3355010
014	2019-02-21t2018	1550802064.21	adult	193.9991	142.0002	-61.9937	1322.5054	86.1697	90075.8956	283700.3581	5228236.1178	542.959	0.34725	178.501	-0.51997	176.338	-0.50552	314.702	-0.0061157	297.7164	147910	228.9763	-0.46666	274.4844	-0.016866	8375070	0.89407	320.819	76.5449	74.892	151.59	147.4902	71247.2	105.872	-0.23052	133.9358	3591410
014	2019-02-22t0018	1550816464.34	adult	197.9991	146.0002	-57.9937	1222.8384	84.9667	83032.1327	261774.4088	4685147.6414	600.686	0.8622	191.833	0.1637	189.2182	0.15016	331.982	0.45289	309.1226	143748	241.1929	0.061126	282.6319	0.27179	8301000	0.8675	323.738	81.4285	79.662	154.633	148.7532	66956.1	112.7256	0.45572	138.0296	3523570
014	2019-02-22t0418	1550830863.87	adult	201.999	150.0001	-53.9938	1311.2547	81.099	84582.9099	266348.1713	4680882.0288	447.681	-0.23695	182.924	-0.29887	180.2556	-0.31019	321.498	0.24873	314.3045	142102	235.2987	-0.21741	289.6442	0.52355	8069680	0.77522	272.723	75.047	72.9124	167.076	159.5991	73847.8	105.9848	-0.43244	141.7009	3310700
014	2019-02-22t0818	1550845263.86	adult	205.999	154.0001	-49.9938	2163.7704	88.3152	97766.865	308323.2016	4411812.4244	399.335	-0.56627	177.082	-0.61786	175.3373	-0.5767	284.013	-0.65459	274.4079	146266	226.1362	-0.65422	255.2659	-0.74267	9111910	1.2191	378.626	74.1935	73.0266	138.099	131.5902	71120.8	100.9041	-1.0813	120.6242	3817700
014	2019-02-22t1223	1550859978.36	adult	210.0864	158.0874	-45.9065	2541.6365	88.1005	121489.6945	383019.006	5661126.8581	528.157	0.53147	203.944	0.83904	200.8838	0.80066	344.353	0.90717	331.0872	220041	262.1867	0.98018	304.7831	1.0567	13021600	2.8637	348.263	74.239	72.2618	166.873	155.7244	106632	104.9719	-0.72853	136.6062	4740090
014	2019-02-22t1618	1550874042.91	adult	213.9932	161.9943	-41.9996	1336.6766	84.9765	86990.634	273947.8854	4777897.9107	432.844	-0.20592	182.926	-0.32023	180.8177	-0.29748	301.09	-0.18313	293.6142	136695	235.0273	-0.28819	272.5948	-0.13202	8295860	0.88167	368.771	73.6916	71.5274	159.869	151.6144	72580.4	104.9704	-0.80944	135.3716	3341990
014	2019-02-22t2018	1550888445.41	adult	217.9939	165.9949	-37.9989	1324.174	85.0581	88288.057	277996.0274	5015773.4115	474.749	0.20257	182.435	-0.36123	181.0865	-0.29406	299.202	-0.2131	289.0554	137932	232.3394	-0.43539	269.5451	-0.25855	8393820	0.92443	263.626	74.5882	72.872	157.161	150.3388	72451.4	104.427	-0.93625	133.114	3431800
014	2019-02-23t0018	1550902841.52	adult	221.9928	169.9939	-34	1250.8656	89.4123	85365.6266	269056.8178	4972174.1182	435.35	-0.106	184.043	-0.2855	180.773	-0.32673	314.951	0.21519	304.4239	140153	237.8899	-0.20107	281.3043	0.15241	8182360	0.8375	330.108	75.3259	72.7965	167.251	160.715	74426.9	108.7181	-0.60455	144.5182	3348910
014	2019-02-23t0418	1550917241.47	adult	225.9928	173.9939	-30	1259.4028	86.938	84369.3992	265782.2564	4901784.2824	428.661	-0.12618	182.759	-0.37658	179.4484	-0.41961	316.419	0.26588	309.4283	139224	238.7117	-0.18652	284.7914	0.26221	8033880	0.77718	253.148	75.4348	73.0035	171.248	165.1884	75349.2	108.2814	-0.72178	146.4477	3316040
014	2019-02-23t0818	1550931641.58	adult	229.9928	177.9939	-26	2321.1161	82.7785	115554.7984	363447.6725	5475009.6531	396.327	-0.40223	174.898	-0.86162	171.6851	-0.89678	287.777	-0.505	279.5186	174681	228.8489	-0.67473	263.6094	-0.52321	10601800	1.8429	253.918	74.0116	71.9202	157.603	152.8793	95665.2	104.312	-1.1401	134.5971	4486360
014	2019-02-23t1218	1550946042.01	adult	233.9929	181.994	-21.9999	2249.4621	93.8193	112757.1871	355965.0522	5586336.8642	363.195	-0.71238	174.023	-0.9407	171.1951	-0.95239	280.715	-0.69928	275.3155	166183	225.0984	-0.87781	258.9306	-0.70971	10290200	1.713	253.728	74.9204	73.2054	152.569	146.5339	90320.8	104.2587	-1.2014	132.1221	4430120
014	2019-02-23t1618	1550960441.69	adult	237.9928	185.9939	-18	2360.6266	88.7054	123206.5093	388356.6348	6215208.7994	446.099	0.17291	170.725	-1.1681	167.6953	-1.1906	284.889	-0.58511	276.1829	184038	222.6726	-1.0184	258.1587	-0.75405	11020100	2.014	233.444	74.4706	72.5472	152.431	146.6412	98470.3	104.1319	-1.266	131.6456	4807010
014	2019-02-23t2018	1550974841.83	adult	241.9929	189.994	-13.9999	2334.3355	89.7461	124140.6077	391427.7395	6269061.1547	389.141	-0.40176	167.964	-1.3661	164.8468	-1.3927	274.979	-0.86882	268.086	179011	220.0809	-1.1664	252.8959	-0.96053	10920500	1.9733	388.664	74.201	72.2244	151.136	144.0991	98389.3	104.6049	-1.28	131.4148	4824330
014	2019-02-24t0018	1550989241.55	adult	245.9928	193.9939	-10	2378.0903	86.0328	123162.5743	388536.1465	6081357.6541	437.709	0.17568	173.988	-1.0204	170.7889	-1.0528	284.811	-0.59012	277.4782	183988	227.6991	-0.82807	260.6988	-0.6924	11234000	2.1037	288.956	75.5996	73.4181	156.164	149.0799	100882	107.5304	-1.1032	134.9836	4881320
014	2019-02-24t0418	1551003641.59	adult	249.9928	197.9939	-6	2365.0738	85.0573	122835.6031	387162.9416	6015275.2852	427.74	0.10782	176.94	-0.86021	173.6394	-0.89903	293.855	-0.3267	285.6767	189243	231.9172	-0.64976	267.9015	-0.44517	11393200	2.1712	345.188	76.6121	74.1532	164.165	156.6064	105722	110.0638	-0.96549	140.9091	4933050
014	2019-02-24t0818	1551018041.92	adult	253.9929	201.994	-1.9999	2340.7348	85.6159	121868.4171	384275.0167	5945106.6466	414.09	-0.012524	177.9	-0.8232	174.4432	-0.8715	299.57	-0.15468	291.3519	191425	233.5244	-0.59529	270.1042	-0.37906	11360300	2.1604	282.212	77.3094	74.5828	171.846	164.1346	109810	112.1528	-0.86754	145.3314	4936820
014	2019-02-24t1218	1551032441.31	dead	257.9927	205.9938	1.9999	2327.0251	87.6094	121822.7938	384357.5336	5963552.468	460.473	0.6397	178.862	-0.7855	175.5677	-0.82312	305.739	0.035645	293.573	195367	233.6453	-0.61182	272.3384	-0.31162	11419400	2.1877	332.049	78.0544	75.188	178.02	167.4954	113755	113.5637	-0.82363	149.9049	4983380
015	2019-02-13t1618	1550096474.16	egg	-1.9994	-53.9983	-289.9913	139.7289	31.9348	2954.0209	9467.2923	58796.3724	0	1111.9558	0	-0.35399	0	-0.37059					0	-0.31567	0	-0.14681	0	102320.0865	0	0	0				0	-0.44297	0	0
015	2019-02-13t2018	1550110869.7	larva	1.9994	-49.9995	-285.9926	147.7149	31.3143	3079.4505	9847.2222	60571.0607	0	724.6928	0	-0.59035	0	-0.59813					0	-0.57534	0	-0.49567	0	3.5421	0	0	0				0	-0.62638	0	0
015	2019-02-14t0018	1550125270.28	larva	5.9995	-45.9994	-281.9924	145.3052	31.0064	3011.7957	9631.029	58755.3778	0	-431.7833	0	-0.83221	0	-0.83123					0	-0.83986	0	-0.83778	0	0.45483	0	0	0				0	-0.81798	0	0
015	2019-02-14t0418	1550139670.76	larva	9.9997	-41.9993	-277.9923	145.3091	31.8552	3109.0064	9948.8203	62142.305	0	-0.87129	0	-1.0804	0	-1.0708					0	-1.1099	0	-1.1731	0	-0.39435	0	0	0				0	-1.019	0	0
015	2019-02-14t0818	1550154069.86	larva	13.9994	-37.9995	-273.9925	145.3103	31.7602	3136.2162	10035.7913	62988.285	0	-1.1025	0	-1.336	0	-1.3179					0	-1.3862	0	-1.5017	0	-0.9262	0	0	0				0	-1.2313	0	0
015	2019-02-14t1218	1550168470.74	larva	17.9997	-33.9993	-269.9923	257.1535	26.0425	5432.1462	17180.6095	98158.4814	234.787	0.024439	165.31	1.3114	164.7417	1.3288	220.5149	-0.49339	218.8609	6615.4458	200.3253	1.1825	215.4984	1.0329	488490	-0.73484	111.252	64.5745	64.1452	97.5702	95.5532	2927.1052	83.3855	1.2766	92.6674	190818
015	2019-02-14t1618	1550182874.69	larva	22.0008	-29.9982	-265.9912	140.9429	16.4697	1784.211	5656.4285	19161.814	304.928	0.024686	184.373	1.4615	180.9666	1.4391	283.3346	-0.085934	279.6385	3116.6807	235.5868	1.4716	269.3625	1.4297	186770	-1.4492	104.56	61.6019	61.5015	94.445	92.8891	1038.8948	80.1853	1.0426	89.2266	62402.7
015	2019-02-14t2018	1550197269.59	larva	25.9993	-25.9996	-261.9926	542.1255	51.5069	21870.8951	69186.2689	747987.8452	212.148	-0.68557	130.762	0.27174	130.1295	0.30832	187.1652	-1.211	185.255	21711.166	164.9469	0.19817	179.6659	-0.069838	1510700	-0.44111	166.75	58.5691	58.3534	92.591	89.8686	10740.5537	77.4644	0.8082	86.3216	676649
015	2019-02-15t0018	1550211669.45	larva	29.9993	-21.9996	-257.9926	474.2159	37.1263	12719.8174	40201.8188	285743.8913	285.333	-0.60625	191.516	1.2062	190.4923	1.2505	257.664	-0.72713	254.9485	17778.8184	232.1913	0.97545	249.6666	0.55251	1308050	-0.9819	111.737	67.9024	67.7367	102.1395	101.7407	7047.6274	87.9305	1.0488	97.6252	463773
015	2019-02-15t0418	1550226069.66	larva	33.9994	-17.9996	-253.9926	728.634	42.0912	26908.6655	84930.7194	806525.8404	429.775	-0.27202	204.911	1.2646	200.4909	1.2544	324.2171	-0.30049	310.5886	46363.0469	269.8387	1.3311	298.9018	0.9052	2924900	0.092253	309.582	63.591	63.3834	98.5562	96.5105	14093.5293	83.8074	0.74028	92.7317	907698
015	2019-02-15t0818	1550240469.95	larva	37.9994	-13.9995	-249.9925	789.8921	46.2464	29963.2352	94436.2968	941929.7088	798.543	0.81596	197.409	0.90177	195.1406	0.94426	407.1772	0.2568	356.5898	64741.1797	261.7917	0.96962	295.5252	0.56153	3129520	-0.090404	186.374	61.883	61.7795	97.5421	96.2668	15509.1904	82.2581	0.50568	91.7317	981030
015	2019-02-15t1218	1550254868.01	larva	41.9989	-10	-245.993	935.041	68.2445	48927.0701	154388.8378	2164150.4326	431.779	-0.67452	152.579	-0.27678	148.661	-0.2678	338.4135	-0.5058	332.7082	86972.2812	196.7541	-0.36485	277.8519	0.023915	3913050	0.18272	225.677	60.7137	60.5331	93.6192	91.582	24060.1406	80.4861	0.232	88.8572	1557060
015	2019-02-15t1618	1550269268.51	larva	45.999	-5.9999	-241.9929	898.2438	56.2342	42280.6349	133219.6996	1659210.4904	772.674	0.23607	187.018	0.207	181.3274	0.19257	478.8264	0.53403	467.4326	106778.2812	239.1972	0.073352	325.6229	0.3682	4155170	0.031473	163.786	65.5229	65.2167	100.8606	99.3828	22491.918	86.6517	0.3155	95.8467	1455790
015	2019-02-15t2018	1550283667.69	larva	49.9988	-2.0001	-237.9931	1088.5377	60.9644	47707.6916	150211.3145	1875969.1951	945.534	0.61933	181.776	-0.073995	172.3507	-0.17604	554.9725	1.011	520.8484	139853.0625	261.9265	0.32131	356.1258	0.6166	4565500	0.025791	148.793	59.9562	59.6023	93.8927	91.9944	23660.9648	79.7525	-0.18002	88.7853	1505860
015	2019-02-16t0018	1550298068.43	adult	53.999	2.0001	-233.9929	860.0812	66.1426	45582.5468	143696.2992	2031796.4746	1488.1	2.1438	212.362	0.56516	202.158	0.45266	642.394	1.5701	546.3198	153532.1562	289.6727	0.74857	390.824	0.98546	5069710	0.095289	259.514	67.6836	67.4041	103.2543	100.5984	24677.7676	88.4408	0.20594	97.1448	1615810
015	2019-02-16t0418	1550312467.82	adult	57.9989	5.9999	-229.9931	1218.7742	65.0278	59469.2011	187490.489	2488978.8467	500.13	-0.97613	160.264	-0.92923	156.3983	-0.90045	355.3899	-0.93171	345.1687	111237.0312	205.5593	-1.0683	274.3963	-0.81008	5004560	-0.17747	216.124	61.7322	61.4998	97.3594	95.0402	30473.4922	81.9559	-0.31554	91.506	1927710
015	2019-02-16t0818	1550326867.44	adult	61.9988	9.9998	-225.9932	1187.4169	65.139	58507.2312	184238.988	2491011.3211	1284.13	1.307	176.729	-0.58033	170.4826	-0.61276	508.3136	0.16911	432.6615	156560.5781	235.1098	-0.53889	310.7009	-0.34547	5428780	-0.11471	327.958	58.3765	58.1718	92.2789	89.9859	28421.9023	77.6846	-0.7731	86.7458	1793210
015	2019-02-16t1218	1550341267.79	adult	65.9988	13.9999	-221.9931	1216.088	65.8368	60077.8336	189389.1121	2571809.8458	1298.99	1.2973	213.518	0.51855	203.1552	0.38347	604.5796	0.92799	488.9131	191047.1562	296.9054	0.87897	404.3436	1.0816	6733700	0.48398	197.358	65.0909	64.6576	100.8576	98.4397	31871.0098	85.8902	-0.19448	94.9435	2052770
015	2019-02-16t1618	1550355667.11	adult	69.9987	17.9997	-217.9933	890.8636	68.98	50901.3002	160699.712	2397294.1453	912.546	0.11048	224.883	0.92477	216.8978	0.88061	562.0886	0.60305	524.6366	150077.6406	293.7958	0.85218	405.7918	1.1462	5982320	-0.099059	190.89	67.9285	67.6703	104.0757	102.2234	27788.1992	89.2127	0.059961	98.8898	1807030
015	2019-02-16t2018	1550370067.46	adult	73.9988	21.9998	-213.9932	1100.5055	68.5457	62794.8723	197837.7326	2983282.8215	1384.7	1.5611	222.934	0.90351	215.5526	0.87411	623.9304	1.2115	509.2263	205273.0938	289.5179	0.80594	380.1915	0.79779	7317590	0.53958	365.112	64.693	64.3717	100.448	97.4158	33047.4062	85.0107	-0.44442	93.9568	2123480
015	2019-02-17t0018	1550384467.83	adult	77.9989	25.9999	-209.9931	1244.4157	70.6493	70619.1723	222308.8766	3413148.3248	1010.94	0.44607	216.802	0.72084	210.8888	0.73031	531.7296	0.50863	448.182	196739.9375	276.6947	0.52283	347.7272	0.32974	8006920	0.82619	417.481	68.1284	67.7244	108.4097	103.8955	40111.582	90.3153	0.082176	100.1732	2516120
015	2019-02-17t0418	1550398867.95	adult	81.9989	30	-205.9931	1126.0115	75.0946	69968.7811	220473.3241	3621800.1245	1321.11	1.5253	193.944	-0.14043	188.6559	-0.15919	494.415	0.28899	392.017	180955.9062	254.2235	-0.067409	329.0767	0.093049	7079520	0.23859	143.109	59.0706	58.8631	93.2701	91.6823	34136.8711	78.9343	-1.3098	87.8457	2156250
015	2019-02-17t0818	1550413267.09	adult	85.9987	33.9997	-201.9933	1165.7553	77.3055	70695.7355	222673.6327	3607591.0834	1070.85	0.80349	204.641	0.31947	200.6784	0.364	485.1335	0.35083	420.2917	179499.3906	269.6213	0.47667	339.9127	0.42614	7553310	0.45007	272.331	61.5978	61.2446	98.6766	96.7503	36510.332	82.5451	-0.95145	92.6464	2273580
015	2019-02-17t1218	1550427667.3	adult	89.9987	37.9998	-197.9932	1264.3126	82.8965	80173.2179	252712.8815	4301105.6284	1080.51	0.96096	191.866	-0.1719	186.4589	-0.22449	466.7527	0.32099	381.5599	195569.3594	250.1006	-0.057627	311.3664	-0.019711	8027490	0.68074	226.907	63.3648	62.9374	100.8695	98.7136	42264.3203	84.664	-0.75168	94.5581	2651120
015	2019-02-17t1618	1550442066.75	adult	93.9986	41.9996	-193.9934	1233.2733	92.7534	81414.5029	256838.0366	4497232.9874	510.589	-1.0818	186.974	-0.34313	182.3001	-0.38309	371.1562	-0.67544	358.9293	157741.4062	245.9733	-0.11407	323.7633	0.39275	7933880	0.61331	317.729	60.1675	59.91	94.5961	92.3413	40203.332	79.7906	-1.4293	88.857	2553090
015	2019-02-17t2018	1550456468.06	adult	97.9989	46	-189.993	1184.8518	94.0141	80545.0145	254495.4171	4550769.6363	515.101	-1.0356	187.519	-0.28217	183.8975	-0.28509	350.062	-0.83663	338.2027	144925.6719	242.3459	-0.15812	302.5605	0.046508	7757270	0.51094	323.414	68.1782	67.7299	108.5573	106.2168	44942.7188	91.1305	-0.023023	101.8742	2820400
015	2019-02-18t0018	1550470867.23	adult	101.9987	49.9998	-185.9933	1241.4824	103.0439	79009.9325	249865.4793	4352354.824	977.177	0.9562	217.558	1.0735	212.9462	1.052	463.041	0.80118	396.9634	191235.9375	271.7249	0.95709	340.6343	1.1294	8968630	1.2023	229.322	68.2019	67.8345	104.8633	103.4108	43308.543	89.589	-0.27013	99.0623	2811550
015	2019-02-18t0418	1550485267.21	adult	105.9987	53.9998	-181.9933	1074.3788	83.412	73699.3135	232426.8077	4222878.8851	928.99	0.85908	209.761	0.78568	204.1881	0.69992	466.5197	1.0035	409.8948	179143.5625	269.0782	0.95944	341.2672	1.3123	8050420	0.69415	180.262	66.6909	66.3891	102.6777	100.7859	39428.2266	87.5381	-0.59963	97.1043	2559530
015	2019-02-18t0818	1550499667.57	adult	109.9988	57.9999	-177.9932	1179.2427	166.6277	100220.5736	322504.9215	8211497.9564	692.935	-0.11291	190.298	-0.037469	186.3705	-0.076963	399.7636	0.18617	366.4509	165502.125	243.8385	0.11575	307.5316	0.55634	7871470	0.60639	204.827	72.7135	72.3501	116.5201	114.6366	48239.3242	98.0132	0.79496	109.9952	3007720
015	2019-02-18t1218	1550514070.49	adult	113.9996	62.0007	-173.9924	1257.419	85.0109	84069.9835	264794.2204	4808742.6528	727.997	0.11222	188.803	-0.068356	184.4646	-0.13533	375.8246	-0.05968	334.3795	164611.1875	243.8746	0.17917	296.0908	0.34949	8269020	0.85118	158.376	66.0767	65.7139	102.6816	101.0606	44974.5273	87.4127	-0.74911	97.3824	2893960
015	2019-02-18t1618	1550528467.38	adult	117.9987	65.9998	-169.9932	1186.6917	81.7897	78124.6288	246157.072	4322347.2399	656.47	-0.1678	193.903	0.19868	189.8771	0.14388	393.2503	0.29035	353.464	160446.125	250.5752	0.49165	305.577	0.71438	7893590	0.64695	245.188	68.0597	67.7413	106.0855	103.6521	43282.8984	89.4598	-0.5292	99.1573	2770640
015	2019-02-18t2018	1550542867.33	adult	121.9987	69.9998	-165.9932	1236.2633	90.6585	85000.1141	268302.3063	4955933.2245	539.648	-0.68923	175.602	-0.62918	172.7665	-0.64535	338.387	-0.46843	319.3329	149905.4375	220.5056	-0.64198	265.7924	-0.37832	7772320	0.58623	456.12	59.6948	59.3536	97.5611	94.2472	43219.5625	80.7649	-1.9206	90.3618	2642150
015	2019-02-19t0018	1550557268.08	adult	125.9989	74	-161.993	1208.1612	85.9157	81778.2939	257802.2298	4656475.9693	780.354	0.54225	191.273	0.12825	187.9687	0.095379	389.599	0.39491	323.2844	166358.7812	241.4153	0.21778	284.4783	0.23777	8148620	0.80885	346.03	67.3736	67.0023	106.3753	103.4095	45422.2695	89.5614	-0.68552	99.6386	2870250
015	2019-02-19t0418	1550571667.15	adult	129.9987	77.9997	-157.9933	1177.3902	89.225	80288.8518	253036.3947	4663627.183	771.086	0.54875	187.37	-0.04227	183.8454	-0.091058	373.6586	0.20875	318.45	156562.9688	239.0837	0.14842	281.7919	0.20229	7836380	0.63097	156.009	65.3201	65.0078	103.9769	102.3636	43566.3359	88.1268	-1.0132	98.4516	2731880
015	2019-02-19t0818	1550586067.72	adult	133.9988	81.9999	-153.9931	1111.5407	86.2531	79016.4616	249377.5795	4645236.7388	572.173	-0.42654	188.661	0.031949	185.6527	0.0062779	363.741	0.10615	339.329	149861.2969	235.369	0.0090933	285.5476	0.36168	7755680	0.58424	201.864	65.9553	65.5961	102.2152	100.5503	42112.6523	87.0979	-1.2884	97.0601	2711350
015	2019-02-19t1218	1550600467.73	adult	137.9988	85.9999	-149.9931	1144.8331	83.6158	77352.9613	243764.5585	4384576.3004	694.266	0.24917	190.678	0.13951	187.7629	0.11668	387.1232	0.55215	342.8567	156010.6406	236.6788	0.071792	277.618	0.12749	7676490	0.53784	302.04	69.2299	68.7354	110.3862	106.7957	44485.6328	91.7319	-0.62748	102.5527	2787120
015	2019-02-19t1618	1550614867.41	adult	141.9987	89.9998	-145.9932	1156.6891	81.9023	78138.3195	246266.8001	4414073.6243	731.026	0.494	190.622	0.1422	187.2791	0.096594	368.0895	0.28913	303.9544	149812.4375	240.2891	0.22856	275.0911	0.058261	7756980	0.57913	317.871	70.3248	69.9778	109.6531	107.0403	44628.8008	92.4178	-0.61242	102.8017	2861730
015	2019-02-19t2018	1550629267.84	adult	145.9989	93.9999	-141.9931	1210.9429	83.4427	82287.0364	259402.6566	4714542.5436	711.133	0.44353	188.103	0.020002	185.0436	-0.012308	373.6779	0.4437	316.6669	160307.7969	235.579	0.023593	272.23	-0.030593	8060960	0.73765	166.47	69.8674	69.4983	109.1745	106.7596	46835.8438	91.7662	-0.81791	102.4139	2994100
015	2019-02-20t0018	1550643667.37	adult	149.9987	97.9998	-137.9932	1265.2383	83.5563	83646.3467	263476.0479	4671308.5075	710.995	0.5043	195.354	0.38022	193.0406	0.38162	373.4459	0.50242	316.0435	162822.3906	241.1091	0.25626	272.4425	-0.019084	8516250	0.96884	144.745	71.2501	70.8764	110.8657	109.1084	48337.4258	93.4471	-0.6493	104.5157	3106080
015	2019-02-20t0418	1550658068.4	adult	153.999	102.0001	-133.9929	1217.3716	79.5737	79469.2089	250548.4753	4299238.9583	930.531	1.8009	202.926	0.75367	200.1868	0.72994	394.4901	0.95193	314.8387	163713.4062	248.1052	0.55068	279.1305	0.21449	8406600	0.90621	188.889	72.324	71.74	114.4179	112.356	47483.4375	95.4175	-0.4507	107.1832	2996170
015	2019-02-20t0818	1550672467.6	adult	157.9988	105.9999	-129.9932	1165.499	85.8495	80238.0495	252930.4557	4642504.1875	539.659	-0.32682	183.374	-0.21352	181.2585	-0.20017	334.82	-0.071637	313.7279	139954.7812	228.4275	-0.30968	265.0056	-0.27557	7662300	0.53506	153.758	69.2882	68.7206	108.8615	106.4904	45504.1016	91.3496	-1.187	102.236	2895210
015	2019-02-20t1218	1550686871.16	adult	161.9998	110.0009	-125.9922	1230.4982	83.8893	84743.0207	267162.872	4901474.0264	848.706	1.5394	191.657	0.19315	189.5544	0.20258	380.7393	0.86381	300.0621	168286.7812	237.7867	0.084803	267.4264	-0.19181	8462210	0.92798	301.73	70.7357	70.3063	111.571	109.2478	49314.3906	94.2555	-0.85646	104.8928	3123200
015	2019-02-20t1618	1550701267.73	adult	165.9988	113.9999	-121.9931	1317.8727	89.4894	89911.231	283193.2201	5270462.5994	800.179	1.363	190.607	0.13619	188.3241	0.13674	372.2132	0.78703	299.5698	174567.9688	235.7461	-0.019104	266.0087	-0.2459	8924240	1.1454	381.001	70.899	70.4607	111.8512	108.403	52458.1914	93.6314	-1.0554	103.8937	3319490
015	2019-02-20t2018	1550715667.76	adult	169.9988	117.9999	-117.9931	1275.7254	88.1078	87811.7609	276596.4667	5136844.0428	711.07	0.9259	189.221	0.060104	186.0754	0.019302	369.1749	0.80351	316.961	169082.0938	236.4158	-0.010669	282.7819	0.33095	8649880	1.0113	162.615	70.1332	69.5827	112.7827	109.9968	51654.4688	92.9105	-1.2598	105.0815	3206000
015	2019-02-21t0018	1550730068.54	adult	173.9991	122.0001	-113.9929	1266.3053	91.3731	88246.7787	277996.3205	5248149.4181	687.447	0.87782	194.7	0.32113	191.7419	0.28663	360.5533	0.70765	312.8093	165854.5	243.9606	0.29544	284.4652	0.38203	8944930	1.1434	188.071	73.5208	72.9539	115.3984	113.1175	53083.2734	96.5815	-0.85566	108.2998	3377690
015	2019-02-21t0418	1550744468.05	adult	177.9989	126	-109.993	1321.7689	91.3663	91520.6834	288211.9348	5446098.4203	611.448	0.48603	196.923	0.42357	194.8103	0.42902	346.7505	0.49203	309.3645	165399.9688	242.3524	0.2054	276.12	0.080255	9382020	1.3361	182.428	73.2338	72.6074	117.9507	114.1801	56262.4844	96.5003	-0.9729	108.7575	3489080
015	2019-02-21t0818	1550758867.81	adult	181.9989	129.9999	-105.9931	1247.1827	87.9031	88547.8958	279087.2487	5282947.819	538.802	0.091232	202.641	0.70002	200.7132	0.71218	339.0085	0.39095	307.5842	156282.8906	249.6162	0.4992	282.4497	0.29253	9338490	1.3109	175.245	76.1928	75.627	121.6051	118.6354	56059.9727	99.5554	-0.67916	112.6253	3511270
015	2019-02-21t1218	1550773268.49	adult	185.999	134.0001	-101.9929	1233.3207	94.1658	82975.636	261381.2119	4888936.7125	359.816	-1.0623	184.031	-0.22658	183.1522	-0.15302	271.898	-1.0418	262.7109	117731.8359	223.1107	-0.67886	246.9174	-0.97856	7954940	0.70124	359.816	71.0437	70.6548	109.9158	107.6209	47593.5352	92.6552	-1.6606	103.4503	3070930
015	2019-02-21t1618	1550787668.37	adult	189.999	138.0001	-97.9929	1290.4947	90.0893	87865.4555	276805.1718	5143149.711	412.435	-0.65326	185.003	-0.18338	183.7916	-0.1251	283.4899	-0.75938	271.7936	129838.3906	231.1027	-0.35143	256.7967	-0.64226	8469810	0.93065	319.277	74.0712	73.4445	118.5391	115.0988	54290.8906	97.7516	-1.1126	109.8543	3391130
015	2019-02-21t2018	1550802068.67	adult	193.9991	142.0002	-93.9929	1169.6884	89.7359	82096.4987	258799.0261	4864095.5168	570.866	0.55015	188.068	-0.030667	186.8811	0.029003	300.0056	-0.34944	270.3101	128402.3828	231.0942	-0.37239	255.0843	-0.71681	8035590	0.74825	301.764	76.0888	75.5198	122.0288	117.5548	52228.3281	99.7631	-0.96168	111.7421	3251040
015	2019-02-22t0018	1550816468.83	adult	197.9991	146.0002	-89.9928	1248.7647	116.6059	93859.2501	298401.204	5998179.3455	497.281	0.086086	180.675	-0.41487	179.7065	-0.33891	281.2185	-0.76372	258.3732	137515.8438	224.7337	-0.67784	246.686	-1.0346	8817500	1.0874	377.893	74.6329	74.0592	120.2208	116.5524	58787.9922	99.0526	-1.1345	111.3855	3642310
015	2019-02-22t0418	1550830868.35	adult	201.999	150.0001	-85.993	1199.5735	89.6444	83803.3754	264063.3331	4937608.9236	386.279	-0.71192	172.635	-0.84251	171.2366	-0.78295	271.0887	-0.98955	257.4983	118465.7656	215.6884	-1.1058	239.6747	-1.3006	7532930	0.54773	270.701	72.4216	71.8581	115.1664	112.6457	50327.7305	96.0521	-1.5449	107.7189	3160120
015	2019-02-22t0818	1550845268.3	adult	205.999	154.0001	-81.993	1266.5543	87.4321	85037.6587	267821.7215	4932740.8797	407.605	-0.50013	193.108	0.24229	192.2162	0.32249	296.2719	-0.34776	284.5093	131544.7188	237.9577	-0.11483	265.7113	-0.36028	8555070	0.98453	275.462	73.9949	73.2358	123.597	118.7238	54877.0859	98.059	-1.3894	112.149	3278120
015	2019-02-22t1223	1550859982.94	adult	210.0864	158.0875	-77.9056	846.0653	89.8428	56036.1872	178724.7431	3060209.888	381.05	-0.68275	211.648	1.2605	211.0955	1.3555	294.2263	-0.37403	288.6767	86208.3125	258.3566	0.80429	280.5088	0.16964	6187110	-0.0068543	223.073	71.3537	70.4223	128.0945	122.7041	37531.6914	96.5481	-1.603	114.176	2085880
015	2019-02-22t1618	1550874047.72	adult	213.9933	161.9943	-73.9987	1136.9524	91.8132	79456.853	250368.1247	4771301.2868	531.911	0.6401	184.291	-0.24429	183.1546	-0.1683	308.2131	0.0014277	281.8505	127600.2188	228.6533	-0.58274	256.1487	-0.73314	7619130	0.59863	344.57	71.9051	71.1504	125.6217	119.9906	52007.3828	96.0277	-1.7074	110.6112	2972770
015	2019-02-22t2018	1550888450.37	adult	217.994	165.9951	-69.9979	536.7966	188.3508	57360.067	192839.9926	6138990.846	362.768	-0.78484	200.799	0.67825	200.258	0.78494	283.6013	-0.62442	277.4118	84229.5781	243.5614	0.085746	266.1993	-0.38047	5960100	-0.091401	345.605	78.5058	77.9825	124.2552	121.3616	36903.7812	103.1544	-1.0591	115.9022	2330210
015	2019-02-23t0018	1550902846.28	adult	221.9929	169.9939	-65.9991	1085.5597	85.0699	75455.247	238041.6172	4380062.57	550.673	0.94464	194.119	0.29391	192.6139	0.35065	300.96	-0.15829	284.7882	118277.2891	239.2655	-0.13692	265.952	-0.40561	7626930	0.60616	333.199	76.1565	75.3058	130.6943	125.3383	51362.8516	101.8974	-1.2392	116.8853	2992190
015	2019-02-23t0418	1550917246.27	adult	225.9929	173.9939	-61.9991	696.8379	85.0588	46349.7951	148607.3066	2584548.8281	387.334	-0.51617	205.432	0.94822	204.7469	1.0517	288.2659	-0.49499	282.703	69760.3438	249.7381	0.33007	272.7181	-0.17613	4965510	-0.49755	207.794	80.8287	79.8169	139.1314	133.9702	33669.7891	107.6482	-0.77878	124.5127	1953710
015	2019-02-23t0818	1550931646.41	adult	229.9929	177.994	-57.999	1066.0616	87.5726	72817.406	229699.7542	4185565.5035	498.591	0.59826	200.381	0.65088	199.7994	0.76489	306.2215	0.0003203	293.3757	116364.1719	246.6528	0.16313	274.0984	-0.14268	7598660	0.59819	263.806	80.1419	79.0606	142.8721	138.3008	54291.4141	107.4975	-0.86225	126.1667	3039060
015	2019-02-23t1218	1550946046.8	adult	233.993	181.9941	-53.9989	872.1489	86.0804	61228.4229	194372.8727	3588068.0759	511.04	0.7861	195.625	0.35856	194.3871	0.43699	304.8918	-0.028039	291.4231	97260.5	241.9714	-0.081097	270.9146	-0.27524	6239260	0.037631	241.084	80.2439	78.9881	146.5499	140.9585	46749.4297	108.1501	-0.87243	126.5149	2559300
015	2019-02-23t1618	1550960446.45	adult	237.9929	185.994	-49.999	1057.3892	86.046	70751.824	223084.4635	4005051.7947	385.317	-0.46613	192.342	0.14802	191.833	0.27334	285.6245	-0.56443	279.0371	105395.4219	237.5784	-0.31252	262.7009	-0.58939	7089520	0.39205	305.249	80.2108	79.0898	140.6745	135.5013	51908.9023	107.5898	-0.98211	126.4119	2956490
015	2019-02-23t2018	1550974846.69	adult	241.993	189.9941	-45.999	1037.795	83.2075	66536.2073	209714.0192	3654817.9721	351.483	-0.81311	190.272	0.0074796	189.6535	0.12888	278.8829	-0.75768	273.1771	96772.3594	234.5653	-0.47859	260.9068	-0.67	6602450	0.19509	270.222	80.9129	79.6649	142.3888	138.2102	49408.9219	109.0828	-0.92221	127.8122	2807680
015	2019-02-24t0018	1550989246.38	adult	245.9929	193.994	-41.9991	839.4368	128.3727	62388.2121	200539.2936	4025969.4756	434.476	0.13891	196.583	0.38557	195.5209	0.48006	294.9536	-0.29755	286.0953	95859.9375	241.6352	-0.16453	270.0281	-0.35379	6385600	0.11068	238.395	82.8757	81.4724	148.2187	143.6105	48171.0703	112.3298	-0.72917	133.0577	2692050
015	2019-02-24t0418	1551003646.42	adult	249.9929	197.994	-37.999	958.7389	85.1295	64671.4531	204126.8038	3660409.9429	367.859	-0.60306	198	0.46357	197.4509	0.59149	291.817	-0.38629	286.7623	98634.1328	243.7812	-0.083455	271.0946	-0.32916	6672990	0.23392	316.323	83.5067	82.0412	151.632	146.0731	51251.625	113.8204	-0.67936	135.1135	2814340
015	2019-02-24t0818	1551018046.79	adult	253.993	201.9941	-33.9989	944.3175	85.4472	63415.2433	200221.8146	3590581.2365	371.999	-0.53592	198.24	0.46801	197.6569	0.59562	292.3599	-0.3684	288.3099	96771.125	244.7426	-0.058516	271.4782	-0.32909	6550050	0.18883	235.73	84.4349	82.8455	151.9768	147.3388	50304.3125	115.6634	-0.60585	136.8547	2789810
015	2019-02-24t1218	1551032446.14	adult	257.9928	205.9939	-29.9991	943.0555	84.3321	63032.1458	198969.7587	3538423.3939	360.275	-0.67103	198.355	0.46414	197.2544	0.56055	291.1523	-0.40284	285.8237	95789.125	244.6647	-0.083312	271.9857	-0.32446	6518160	0.18119	271.302	85.0989	83.6281	152.2805	147.5359	50100.2812	116.4162	-0.6153	137.9595	2796430
015	2019-02-24t1618	1551046846.51	adult	261.9929	209.994	-25.999	937.8483	86.7375	62880.1186	198527.9007	3555088.1908	358.571	-0.68501	199.127	0.50234	198.4786	0.62914	294.2844	-0.30626	288.3626	96525.2891	246.4598	-0.018291	273.8665	-0.26986	6521600	0.18798	323.253	85.7116	83.9972	158.7964	153.299	52085.2266	118.4206	-0.53505	141.8838	2807140
015	2019-02-24t2018	1551061247.01	adult	265.9931	213.9942	-21.9989	947.8843	85.7273	63138.5792	199338.7084	3544502.9736	377.267	-0.40306	200.676	0.59166	199.7337	0.70058	296.4948	-0.23576	290.4226	97843.2969	248.8429	0.075184	276.5835	-0.18485	6602630	0.22636	283.179	86.518	84.6684	159.0391	154.7533	52482.9062	119.6152	-0.51499	142.5275	2846620
015	2019-02-25t0018	1551075646.71	adult	269.993	217.9941	-17.999	931.997	85.4612	62227.2926	196483.316	3488220.3579	378.484	-0.3596	201.666	0.64537	200.743	0.75672	297.825	-0.19124	291.613	96793.1094	249.945	0.107	277.3591	-0.17073	6536590	0.20454	275.855	86.9731	85.1019	161.2965	156.6352	52421.3594	120.4706	-0.51927	144.5809	2819060
015	2019-02-25t0418	1551090046.78	adult	273.993	221.9941	-13.9989	931.1445	84.7587	61784.3737	195108.8646	3431545.6798	373.74	-0.41428	203.406	0.74956	202.6361	0.87183	299.3647	-0.13912	293.8681	96694.8125	252.1228	0.19073	279.0576	-0.12314	6552110	0.2159	286.93	87.7248	85.6483	161.7203	157.2451	52235.6484	122.2444	-0.46133	146.5494	2825790
015	2019-02-25t0818	1551104446.83	adult	277.993	225.9941	-9.9989	919.3186	82.8408	59832.7176	188958.1667	3267174.6604	393.908	-0.010757	206.995	0.97952	206.315	1.1077	305.4622	0.061756	298.8599	95609.6719	255.7031	0.34245	285.0179	0.079627	6459700	0.18316	250.419	89.1526	87.1027	164.4374	160.4745	51468.8984	124.7686	-0.35554	149.0341	2782190
015	2019-02-25t1218	1551118850.34	adult	281.994	229.9951	-5.998	856.5406	83.4575	54815.1999	173118.873	2988592.337	382.621	-0.18391	209.262	1.1233	208.2576	1.2299	309.053	0.18614	302.3703	88389.1562	257.173	0.39197	287.715	0.1632	5982160	-0.0063832	273.305	90.7347	88.4427	170.5047	165.6217	48764.3359	127.6925	-0.22722	153.0626	2593830
015	2019-02-25t1618	1551133244.74	adult	285.9924	233.9935	-1.9995	840.4924	80.6755	51904.5311	163851.7422	2756684.4549	385.901	-0.050904	210.807	1.2194	209.5924	1.312	310.9524	0.25765	303.6558	84579.0469	258.4079	0.42994	290.215	0.23938	5714330	-0.11039	296.757	92.7798	90.2699	174.4388	169.266	47447.3594	131.0246	-0.076803	157.5405	2514980
015	2019-02-25t2018	1551147641.23	dead	289.9915	237.9925	1.9995	842.9878	82.9155	52177.6146	164682.2927	2776252.7908	377.492	-0.23233	211.561	1.2616	210.0643	1.3353	309.0042	0.20046	304.1081	84358.1406	259.0533	0.43905	290.7454	0.24358	5759100	-0.087263	321.36	93.827	91.1831	174.8665	170.9666	47738.5508	133.0125	-0.016473	160.7456	2554160
016	2019-02-13t1618	1550096478.61	egg	-1.9994	-57.9984	-317.9909	69.0732	38.8185	1754.207	6146.0281	42494.0535	121.418	2203.8877	79.205	0.89108	79.1476	0.86836	113.5627	-0.43402	113.057	1135.6272	99.2101	0.96339	109.06	1.3111	75324	109681.8105	103.946	60.0169	59.547	91.0942	89.9363	910.9424	78.8291	1.7272	87.9286	57076.1
016	2019-02-13t2018	1550110874.33	larva	1.9994	-53.9995	-313.9921	173.755	30.323	3545.5608	11264.4144	65794.0529	0	724.6897	0	-0.59035	0	-0.59813					0	-0.57534	0	-0.49567	0	3.5421	0	0	0				0	-0.62638	0	0
016	2019-02-14t0018	1550125275.01	larva	5.9996	-49.9994	-309.9919	176.4089	27.3813	3508.957	11133.3445	62767.8634	0	-431.7942	0	-0.83222	0	-0.83124					0	-0.83987	0	-0.83779	0	0.45482	0	0	0				0	-0.81799	0	0
016	2019-02-14t0418	1550139675.38	larva	9.9997	-45.9993	-305.9918	141.3721	29.8697	2874.8561	9210.1179	53879.8492	0	-0.87129	0	-1.0804	0	-1.0708					0	-1.1099	0	-1.1731	0	-0.39435	0	0	0				0	-1.0191	0	0
016	2019-02-14t0818	1550154074.36	larva	13.9994	-41.9995	-301.9921	176.3882	27.3364	3523.0599	11178.8195	63263.3884	0	-1.1025	0	-1.336	0	-1.3179					0	-1.3862	0	-1.5017	0	-0.9262	0	0	0				0	-1.2313	0	0
016	2019-02-14t1218	1550168475.38	larva	17.9997	-37.9993	-297.9918	258.8941	34.1102	6582.8926	20848.1218	149950.09	214.665	-0.088755	144.397	0.94305	143.9856	0.96303	197.7483	-0.72792	195.7295	7118.9375	176.1116	0.83769	189.1853	0.68407	511742	-0.70672	155.504	66.875	66.4644	111.5472	109.1802	4015.7007	88.0578	1.4298	100.5253	237005
016	2019-02-14t1618	1550182879.34	larva	22.0008	-33.9982	-293.9907	469.0494	42.2755	15595.4845	49232.8421	447660.4919	244.848	-0.26885	128.234	0.44554	127.205	0.46462	188.357	-1.0212	185.3976	15633.6309	164.1226	0.42988	179.8727	0.24378	1063700	-0.50173	185.807	60.2932	60.157	94.5699	91.8318	7849.2998	79.3414	1.0137	87.899	500132
016	2019-02-14t2018	1550197274.16	larva	25.9994	-29.9996	-289.9922	458.1717	40.4862	14680.9906	46376.6261	396913.6746	300.856	-0.2963	147.039	0.57469	144.5201	0.57697	227.6932	-0.82669	224.5385	17987.7617	195.6856	0.65728	217.6875	0.43416	1150730	-0.79537	236.958	64.194	64.1648	101.447	96.8618	8014.3164	84.6036	1.0636	93.827	502382
016	2019-02-15t0018	1550211674.04	larva	29.9993	-25.9996	-285.9922	586.9134	45.8339	21001.8495	66298.4966	626842.2969	308.32	-0.51367	184.621	1.0741	182.6301	1.0991	267.4629	-0.63708	263.9037	29955.8457	234.1167	1.0049	257.2394	0.65299	2056490	-0.30166	200.521	64.5646	64.3846	98.8318	95.839	11069.1582	84.4	0.91622	93.0636	719185
016	2019-02-15t0418	1550226074.26	larva	33.9994	-21.9996	-281.9922	671.664	44.383	21995.3306	69452.4561	594863.7063	372.444	-0.48714	182.278	0.81741	180.6679	0.86039	286.8232	-0.63534	281.0489	33845.1367	241.565	0.88644	269.0446	0.5082	2133930	-0.57864	135.806	64.1215	63.9031	100.3787	98.8487	11844.6865	84.9657	0.78612	93.9372	750670
016	2019-02-15t0818	1550240474.55	larva	37.9995	-17.9995	-277.9921	819.6691	47.2239	32771.5568	103315.2597	1082007.3824	645.815	0.27609	198.627	0.92664	195.1936	0.94534	421.2113	0.37979	404.9888	73290.7656	260.2137	0.94409	319.9452	0.88743	3438240	0.15596	125.554	65.6602	65.3729	99.5735	98.4742	17325.7812	85.9586	0.661	95.0023	1136580
016	2019-02-15t1218	1550254872.67	larva	41.9989	-14	-273.9926	817.9077	53.9663	36457.3551	115025.82	1345490.8043	537.318	-0.32036	198.26	0.69191	192.8251	0.67772	377.2428	-0.17156	367.8465	72430.625	258.6539	0.66986	319.7049	0.58602	3806000	0.10184	123.661	62.5712	62.3405	97.008	94.8789	18625.5371	82.6977	0.33157	92.1567	1201180
016	2019-02-15t1618	1550269273.03	larva	45.999	-9.9999	-269.9925	812.3942	55.9896	38664.6788	121955.6873	1525608.3343	612.714	-0.27555	180.895	0.070345	175.2816	0.056013	417.2556	0.012118	405.1159	85120.1484	238.8913	0.068012	308.4632	0.13497	3677420	-0.31121	187.589	68.2638	67.8816	106.9878	105.2399	21825.502	90.3356	0.49766	100.8782	1387730
016	2019-02-15t2018	1550283672.2	larva	49.9988	-6.0001	-265.9927	956.4235	58.4873	46420.4	146231.2331	1888053.8617	1160.61	1.2908	199.74	0.35311	190.0593	0.25122	614.7432	1.5107	572.7319	149997.3281	282.4148	0.69971	390.3379	1.0938	4865480	0.2298	212.102	63.2782	63.0005	98.1498	96.7289	23948.5449	83.2532	0.011314	92.7575	1541390
016	2019-02-16t0018	1550298073.07	larva	53.9991	-1.9999	-261.9925	1091.3237	65.2394	59399.9562	187158.7997	2673612.3536	1239.7	1.3824	203.383	0.3357	194.1931	0.24535	646.6469	1.6051	560.1617	201107.1875	270.5012	0.37145	353.9212	0.45587	6321540	0.90793	246.274	67.0374	66.6434	105.2922	102.7268	32745.875	88.7991	0.22794	99.1519	2083660
016	2019-02-16t0418	1550312472.35	adult	57.9989	1.9999	-257.9927	1126.153	66.6455	61438.4584	193462.1768	2848918.282	1250.42	1.2938	211.261	0.47926	202.3719	0.39891	656.954	1.5205	588.162	211539.1875	283.0991	0.56245	407.3603	1.1536	6795850	0.94006	165.095	71.1932	70.9887	109.4373	107.6124	35238.8242	93.4921	0.4897	103.7436	2290140
016	2019-02-16t0818	1550326871.84	adult	61.9987	5.9998	-253.9928	1082.8739	68.1637	62638.5221	197484.8546	3000595.0071	910.578	0.18521	212.755	0.49571	205.4791	0.46311	524.3309	0.29776	480.9683	171980.5312	277.9519	0.42453	369.5979	0.54917	6961140	0.80952	222.97	71.8481	71.5616	110.056	107.8864	36098.375	93.9492	0.52207	103.984	2350800
016	2019-02-16t1218	1550341272.32	adult	65.9988	9.9999	-249.9927	1194.6477	70.7102	66767.2791	210310.9228	3129811.6192	636.331	-0.69123	167.402	-0.96502	161.9529	-0.9894	394.5633	-0.78779	369.1865	138097.1562	221.9826	-0.91808	297.7102	-0.58561	5846360	-0.036266	251.515	62.4403	62.0326	98.9164	97.0973	34620.7344	83.6313	-0.39788	93.4109	2180670
016	2019-02-16t1618	1550355671.6	adult	69.9986	13.9997	-245.9929	1186.5997	68.4457	63796.5555	200844.0191	2896200.8818	727.312	-0.44949	185.952	-0.41463	182.3172	-0.35882	408.2854	-0.6883	365.4493	136367.3281	232.5713	-0.7091	304.9619	-0.48252	6210230	0.031551	121.899	65.4113	65.0694	98.5081	97.4233	32901.7109	85.2081	-0.33982	94.0805	2184540
016	2019-02-16t2018	1550370071.95	adult	73.9987	17.9998	-241.9928	1171.8822	67.0347	63002.848	198397.5274	2908743.7462	564.671	-0.95964	190.826	-0.26731	187.6181	-0.19163	369.0955	-1.0144	344.3156	121801.5078	237.1414	-0.60884	283.5331	-0.8258	6290400	-0.039037	293.982	69.6087	69.1991	108.1447	106.0092	35687.75	91.6746	0.27506	102.1625	2294580
016	2019-02-17t0018	1550384472.38	adult	77.9989	21.9999	-237.9927	965.1887	71.3948	56504.6802	178253.3995	2758957.465	717.052	-0.48196	174.321	-0.904	170.4429	-0.89121	410.61	-0.60668	355.3414	121540.5781	219.9577	-1.0926	287.2737	-0.73449	5149260	-0.76504	174.485	67.9374	67.6574	105.5777	103.7833	31251.0039	89.6622	0.0077215	99.9104	2006800
016	2019-02-17t0418	1550398872.48	adult	81.9989	25.9999	-233.9926	1059.7198	67.7976	59143.1869	186402.1397	2752809.2333	652.157	-0.66711	180.115	-0.68928	177.288	-0.63169	347.243	-1.1587	308.4211	107645.3125	225.365	-0.92849	269.5363	-1.0142	5573660	-0.59479	253.181	67.9983	67.5505	105.6379	103.1143	32747.7539	89.8441	-0.019503	99.288	2104210
016	2019-02-17t0818	1550413271.67	adult	85.9987	29.9997	-229.9929	1031.2049	70.7771	58230.0061	183452.6127	2757448.8774	611.679	-0.77314	178.217	-0.75858	175.9257	-0.69034	354.2052	-1.0387	319.4483	108032.5938	218.8165	-1.103	265.0015	-1.0549	5425810	-0.72591	130.753	66.4613	66.0769	104.1046	101.323	31751.8945	87.4364	-0.35701	97.3034	2023420
016	2019-02-17t1218	1550427671.88	adult	89.9987	33.9998	-225.9928	1087.8333	70.0826	60463.3176	190461.1095	2831155.6832	549.269	-0.9636	178.5	-0.72914	177.3453	-0.61946	313.7247	-1.435	289.3274	99450.7422	221.9047	-0.96751	254.078	-1.228	5645960	-0.63944	130.249	66.6665	66.2073	103.5999	101.5655	32841.1562	87.6637	-0.3782	97.3018	2108660
016	2019-02-17t1618	1550442071.26	adult	93.9986	37.9996	-221.993	1055.6171	71.3427	60925.8156	192028.7106	2955468.3489	628.691	-0.62921	181.544	-0.57372	178.4345	-0.55296	350.4205	-0.93064	316.6534	111784.1484	226.9106	-0.75055	272.4844	-0.75949	5785100	-0.58486	168.965	68.3031	68.0106	104.7365	103.6431	33410.9414	89.477	-0.19487	99.3852	2176550
016	2019-02-17t2018	1550456472.63	adult	97.9989	42	-217.9926	978.8722	72.8044	58378.51	184147.337	2890311.5132	536.526	-0.94894	188.736	-0.22964	186.8183	-0.15518	342.5552	-0.9343	320.4551	104479.3359	229.0228	-0.61667	270.6183	-0.71357	5755310	-0.61395	194.576	73.0222	72.7636	111.5139	109.9296	34011.7422	95.1881	0.50589	105.8466	2226740
016	2019-02-18t0018	1550470871.74	adult	101.9987	45.9997	-213.9928	1077.8527	67.7735	60277.0156	189893.8828	2877725.5864	540.119	-0.89459	189.822	-0.14104	187.733	-0.08159	344.003	-0.81274	323.1961	108704.9453	230.8275	-0.48809	274.5711	-0.52158	5981290	-0.49044	258.149	73.7812	73.4952	113.2287	110.7948	35780.2812	96.4572	0.64478	107.297	2324850
016	2019-02-18t0418	1550485271.88	adult	105.9987	49.9998	-209.9928	1043.3674	68.1436	59273.3485	186872.8259	2774399.3824	591.307	-0.62568	166.155	-1.1494	163.9036	-1.1302	331.1112	-0.89075	305.0968	102644.4844	212.4389	-1.0891	260.6298	-0.78752	5150140	-0.96265	328.653	64.0458	63.6942	99.9105	97.0002	30972.2578	84.4938	-1.0139	93.7737	1985160
016	2019-02-18t0818	1550499672.04	adult	109.9988	53.9998	-205.9928	1015.3127	70.0779	58015.9454	182937.8691	2773594.8616	553.93	-0.74318	182.894	-0.37025	181.2756	-0.31082	349.5655	-0.53464	323.9802	100325.3047	233.4097	-0.26957	274.4045	-0.3376	5239010	-0.90812	155.288	75.3057	74.8778	115.5039	113.7174	33149.6172	99.4266	0.99152	109.8803	2157130
016	2019-02-18t1218	1550514075	adult	113.9996	58.0006	-201.9919	1128.4302	70.0299	63289.487	199357.0395	2996699.6685	577.31	-0.58944	183.473	-0.31104	181.4229	-0.27646	313.2141	-0.98035	276.9891	103673.8594	225.4942	-0.51424	253.7112	-0.83215	6072220	-0.41928	170.518	68.7581	68.5219	105.3346	103.5455	34865.7383	90.2091	-0.35107	99.9148	2275620
016	2019-02-18t1618	1550528471.85	adult	117.9987	61.9998	-197.9928	1126.4168	68.835	60353.0451	190029.9581	2755717.5948	424.791	-1.2731	188.049	-0.071576	187.1009	0.01359	295.9819	-1.1726	279.3719	93826.2578	231.6932	-0.23613	260.4261	-0.58561	5943300	-0.48356	221.976	67.0919	66.8418	102.7369	100.6088	32567.6016	87.9811	-0.74534	96.9973	2120440
016	2019-02-18t2018	1550542871.73	adult	121.9987	65.9997	-193.9929	1071.0717	69.0799	61552.6506	194065.7353	2942060.8792	670.975	-0.048491	182.256	-0.31731	181.5736	-0.22686	324.394	-0.68358	270.87	104454.8594	225.8649	-0.43067	249.3626	-0.86714	5862610	-0.51929	316.38	69.8345	69.4956	108.528	106.1659	34946.0312	92.3199	-0.17947	102.0486	2246370
016	2019-02-19t0018	1550557272.6	adult	125.9989	70	-189.9926	1079.6639	67.3304	59748.9115	188237.4271	2763746.321	602.359	-0.34411	188.11	-0.022335	186.3144	0.015775	317.1063	-0.74447	284.0946	99254.2734	231.4048	-0.1861	261.1071	-0.48067	5884840	-0.49464	383.48	69.4022	68.9126	111.2547	107.1753	34822.7344	91.4367	-0.39378	102.2337	2171180
016	2019-02-19t0418	1550571671.6	adult	129.9986	73.9997	-185.9929	1042.7829	68.4228	58031.1033	182855.1931	2727110.416	588.666	-0.37669	186.279	-0.094979	184.9211	-0.038703	316.3658	-0.71156	280.9053	96175.1875	225.2401	-0.42221	252.6438	-0.72198	5654870	-0.61298	130.252	69.4895	68.998	105.5608	103.9631	32090.4902	90.6075	-0.61578	100.1468	2109490
016	2019-02-19t0818	1550586072.15	adult	133.9988	77.9998	-181.9927	1122.2453	67.1021	58139.0354	182976.7613	2588486.0388	414.285	-1.2413	186.288	-0.084094	185.6038	0.0038792	283.5847	-1.2089	268.0467	86493.3281	224.8575	-0.43206	247.2039	-0.88797	5675460	-0.58538	303.257	72.0033	71.6587	108.9811	106.9218	33239.2344	93.4348	-0.25085	103.0367	2193650
016	2019-02-19t1218	1550600472.09	adult	137.9988	81.9998	-177.9928	1067.3434	71.3832	61543.7704	193879.8103	3014899.0111	462.081	-0.96823	171.493	-0.80686	170.8229	-0.71956	278.6285	-1.2643	257.3038	89718.375	217.0548	-0.76306	240.2415	-1.1182	5515540	-0.65573	280.013	65.7852	65.3897	105.0184	102.4219	33815.918	87.7016	-1.2947	97.7964	2115780
016	2019-02-19t1618	1550614871.97	adult	141.9988	85.9998	-173.9928	1023.6176	68.8935	57785.6356	182159.4691	2713899.1435	505.144	-0.70867	182.41	-0.26472	181.2819	-0.19996	295.8192	-0.94489	261.4565	89633.2031	222.2825	-0.54396	245.4611	-0.94547	5514430	-0.63418	130.646	70.7822	70.3741	107.3999	106.0602	32542.168	92.3842	-0.61797	102.4681	2139820
016	2019-02-19t2018	1550629272.31	adult	145.9988	89.9999	-169.9927	1087.484	67.7616	57080.8559	179702.004	2560055.2616	435.368	-1.0475	176.612	-0.54997	175.318	-0.49264	273.5954	-1.2986	257.2065	82078.6328	215.614	-0.83662	238.3822	-1.1896	5281750	-0.73273	312.684	69.3426	69.0344	105.984	103.2927	31795.2148	90.3584	-1.0472	99.366	2073760
016	2019-02-20t0018	1550643671.89	adult	149.9987	93.9998	-165.9928	1038.9074	65.1894	55635.0318	175289.3935	2539020.9531	386.158	-1.2807	182.662	-0.24882	181.9774	-0.16335	269.4226	-1.3443	254.504	78671.3906	220.0367	-0.65373	240.0075	-1.1379	5320210	-0.68346	266.754	73.5646	73.2547	111.7781	108.4694	32639.2051	94.8636	-0.42313	104.5944	2142640
016	2019-02-20t0418	1550658072.83	adult	153.999	98	-161.9925	1026.0968	66.612	54554.4201	171845.5657	2441821.6051	437.748	-0.95499	185.242	-0.12102	184.573	-0.036571	278.0977	-1.1577	259.561	79535.9375	222.6495	-0.54989	244.0348	-1.0022	5294410	-0.66607	316.012	74.2472	73.859	112.5373	109.5892	32185.666	95.8107	-0.38938	105.3483	2122060
016	2019-02-20t0818	1550672472.03	adult	157.9988	101.9998	-157.9928	949.0424	67.8628	51419.5882	162136.6201	2349946.2508	409.237	-1.0707	185.645	-0.10155	184.9	-0.022153	277.8111	-1.1288	260.0588	75009	223.4006	-0.52707	244.1188	-1.0021	5000150	-0.78011	303.112	74.8985	74.4889	114.0672	111.0971	30798.1348	96.8223	-0.35483	107.0806	2017320
016	2019-02-20t1218	1550686875.84	adult	161.9998	106.0009	-153.9917	951.0539	66.6069	51359.0647	161916.3415	2319957.3738	377.151	-1.2111	185.755	-0.096751	185.1246	-0.013029	275.7268	-1.1331	260.7458	74170.5156	223.3687	-0.53857	246.4203	-0.92427	4994770	-0.74905	320.893	75.2142	75.0035	113.5341	110.7623	30540.6719	96.952	-0.45722	106.4745	2022430
016	2019-02-20t1618	1550701272.14	adult	165.9988	109.9998	-149.9927	954.9851	66.1141	50960.8908	160641.8057	2291932.0955	385.444	-1.1175	186.256	-0.076751	185.234	-0.013083	273.1756	-1.1479	259.4964	72937.8906	224.4734	-0.50584	245.4265	-0.96431	4973220	-0.72822	307.251	75.5347	75.1132	115.6533	112.1383	30879.4199	97.7577	-0.46146	108.0027	2016850
016	2019-02-20t2018	1550715672.24	adult	169.9988	113.9999	-145.9927	786.0074	93.8613	49377.5582	159761.572	2580418.817	358.995	-1.2346	165.632	-1.0927	164.4703	-1.0266	258.4375	-1.4144	248.5661	66935.3203	209.0197	-1.1925	234.4947	-1.356	4273650	-1.0265	256.085	72.7844	72.3136	114.1829	111.4824	29573.3691	95.9238	-0.83786	106.8685	1877980
016	2019-02-21t0018	1550730073.09	adult	173.9991	118.0001	-141.9925	557.1531	105.4962	37071.6546	121096.5037	2206991.9699	385.94	-1.0227	165.362	-1.1131	163.9836	-1.0573	263.9218	-1.2802	250.4743	51200.8359	203.5328	-1.4491	227.7975	-1.601	3199580	-1.4861	167.411	73.2141	72.7233	117.7074	112.6804	22835.2422	96.0637	-0.92633	107.326	1416620
016	2019-02-21t0418	1550744472.51	adult	177.9989	121.9999	-137.9926	559.6075	102.7927	37046.9719	121465.3388	2150954.275	289.801	-1.5984	166.536	-1.066	165.7109	-0.98372	234.8938	-1.8712	231.6588	45569.3906	204.8236	-1.417	224.1539	-1.7433	3223960	-1.4375	170.079	74.0215	73.5845	121.0418	116.8681	23482.1016	97.764	-0.80479	110.0794	1432980
016	2019-02-21t0818	1550758872.34	adult	181.9989	125.9999	-133.9927	436.7165	126.2676	34031.2803	114320.4162	2535334.3707	348.245	-1.1789	164.198	-1.1947	161.6501	-1.1948	265.1795	-1.2103	256.9212	47201.9492	211.5042	-1.1546	237.5734	-1.2889	2913870	-1.5404	208.656	74.0357	73.1673	124.1767	120.5796	22103.4512	99.3519	-0.70555	113.2494	1313840
016	2019-02-21t1218	1550773273.02	adult	185.999	130.0001	-129.9925	359.6364	129.2854	24074.1704	83197.3056	1639781.6767	336.377	-1.2229	166.655	-1.0926	164.2694	-1.0854	266.3896	-1.1644	262.6142	33565.0938	213.6808	-1.0912	242.96	-1.119	2097690	-1.867	180.313	73.0467	72.3822	121.0145	118.0777	15247.8213	97.0506	-1.1051	111.0038	919438
016	2019-02-21t1618	1550787672.85	adult	189.999	134	-125.9925	366.0317	128.0359	30297.8353	102403.2548	2411859.7071	322.625	-1.2865	163.016	-1.2942	161.1766	-1.2574	255.4744	-1.3981	248.3089	40364.9531	206.2652	-1.4479	231.4751	-1.5488	2574190	-1.6278	175.786	73.9124	73.1416	125.283	121.5784	19794.7188	99.3189	-0.91988	113.5723	1167150
016	2019-02-21t2018	1550802073.22	adult	193.9991	138.0001	-121.9924	361.8568	126.8711	29942.5573	101244.4067	2365922.7241	335.337	-1.1623	163.928	-1.2653	162.1491	-1.2249	255.4397	-1.3905	246.6724	40104.0391	207.6306	-1.4168	233.9328	-1.4799	2559250	-1.6041	176.331	74.8071	73.7516	130.3097	127.048	20458.6211	100.9486	-0.81979	118.2943	1167890
016	2019-02-22t0018	1550816473.45	adult	197.9992	142.0002	-117.9924	359.5422	126.5227	29679.159	100297.3942	2345136.023	319.941	-1.2449	164.342	-1.2618	162.199	-1.2391	254.5003	-1.4041	246.2727	39447.5508	209.1116	-1.3792	233.4054	-1.5173	2541050	-1.5851	201.334	75.2664	74.1569	133.7992	129.6687	20738.8828	101.8409	-0.81024	121.6176	1163770
016	2019-02-22t0418	1550830872.89	adult	201.999	146.0001	-113.9925	365.6562	125.859	29862.4069	101209.0435	2343062.7346	313.44	-1.2754	164.053	-1.296	162.0152	-1.2663	252.6085	-1.4435	246.2386	39406.9219	209.3284	-1.394	235.7713	-1.4431	2554970	-1.5621	180.339	75.9874	74.6474	137.1039	131.4695	21388.2148	103.3834	-0.72378	123.2855	1183430
016	2019-02-22t0818	1550845272.82	adult	205.999	150	-109.9926	365.2204	132.7244	34736.1443	117356.8146	3003995.9956	307.518	-1.3006	161.43	-1.4579	159.3265	-1.4296	251.8394	-1.4599	246.8655	45582.9258	205.4724	-1.5971	235.2354	-1.476	2908800	-1.3937	190.713	75.891	74.6208	141.5572	137.1744	25621.8457	103.9299	-0.75352	125.3942	1367480
016	2019-02-22t1223	1550859987.66	adult	210.0864	154.0875	-105.9051	397.7902	126.9048	31401.6413	107102.2194	2374906.5854	353.75	-0.90808	188.689	0.0045113	186.5047	0.019452	287.7837	-0.53869	282.7594	47196.5312	240.1006	-0.0341	268.12	-0.28309	3092240	-1.3067	221.709	75.2486	73.4022	149.3919	146.016	24500.2734	106.6292	-0.55649	132.3794	1233170
016	2019-02-22t1618	1550874052.46	adult	213.9933	157.9944	-101.9982	373.0082	133.3762	35357.2228	119572.9204	3073030.9799	308.561	-1.2673	165.152	-1.309	163.2208	-1.2703	254.5902	-1.3879	252.0057	46844.6055	210.2513	-1.4331	236.4614	-1.4527	3034840	-1.3187	230.576	75.7083	73.9855	151.9135	144.7742	27952.0859	105.8801	-0.71811	130.5944	1391220
016	2019-02-22t2018	1550888455.22	adult	217.9941	161.9951	-97.9974	371.8979	138.8189	33130.7302	113449.2586	2765767.0738	293.787	-1.3931	163.611	-1.4268	161.5078	-1.396	249.9695	-1.5111	246.6605	43244.7266	210.3907	-1.4547	236.5382	-1.4613	2821140	-1.4016	199.54	76.3995	74.4948	150.1668	144.7432	25978.8594	107.2324	-0.66541	133.4236	1317360
016	2019-02-23t0018	1550902851	adult	221.9929	165.994	-93.9986	367.4511	136.8516	31767.3459	108802.2039	2600795.4807	301.938	-1.3214	161.779	-1.5658	158.8173	-1.5828	258.7269	-1.2857	253.9428	42948.6719	211.8249	-1.4166	241.7677	-1.2846	2671780	-1.4577	218.52	76.1172	73.9503	155.9123	150.4675	25881.4414	108.8856	-0.58897	136.3076	1257080
016	2019-02-23t0418	1550917250.89	adult	225.9929	169.9939	-89.9986	373.7535	133.9309	36200.9355	121160.2797	3294535.4465	330.285	-1.0545	161.627	-1.6113	158.8377	-1.6183	259.0511	-1.2846	253.1978	48701.6055	209.3735	-1.561	239.042	-1.3988	3034070	-1.3	211.511	76.574	74.6034	152.6565	148.0091	28699.418	108.4145	-0.7098	134.4188	1437450
016	2019-02-23t0818	1550931650.89	adult	229.9929	173.9939	-85.9986	338.8213	138.6048	32580.5941	110940.2314	2921914.0885	315.497	-1.193	164.4	-1.4847	161.685	-1.4878	263.6533	-1.1659	260.0572	44821.0547	213.4825	-1.3979	245.8688	-1.1668	2784280	-1.3972	225.154	77.7595	75.2047	164.8124	159.4366	28018.1016	111.9209	-0.47642	144.2336	1316930
016	2019-02-23t1218	1550946051.33	adult	233.993	177.9941	-81.9985	338.3376	137.9144	32360.583	110172.3414	2882974.0884	329.939	-1.0494	162.253	-1.6486	159.3594	-1.6614	260.8213	-1.2516	255.033	44078.793	211.357	-1.5266	243.4782	-1.2699	2732020	-1.4128	237.692	78.143	75.5873	167.8976	161.1738	28374.6914	112.7539	-0.48325	145.932	1315770
016	2019-02-23t1618	1550960450.98	adult	237.9929	181.994	-77.9986	350.4236	137.5565	33689.3343	114133.5583	3023655.3224	361.258	-0.71907	159.009	-1.8814	156.1547	-1.8906	267.6504	-1.0697	259.7297	46838.8125	207.2631	-1.7482	240.7313	-1.3858	2778850	-1.3868	258.36	77.9003	75.1904	176.7524	169.4946	30931.6777	112.546	-0.57523	147.4989	1361390
016	2019-02-23t2018	1550974851.23	adult	241.993	185.994	-73.9985	363.9284	137.1448	34981.45	117546.8161	3094905.1351	345.83	-0.87486	156.563	-2.0681	153.6319	-2.0806	255.6987	-1.4178	250.5824	46537.1641	204.8513	-1.8897	236.4923	-1.5554	2839420	-1.3546	242.627	77.3779	74.7657	170.6949	161.7341	31066.4766	111.6008	-0.72101	146.815	1403330
016	2019-02-24t0018	1550989250.91	adult	245.9929	189.9939	-69.9986	360.6205	136.3928	34431.2705	115953.0254	3026988.1096	348.798	-0.83546	161.57	-1.7931	158.5405	-1.812	268.6931	-1.0551	263.1073	48096.0703	211.1613	-1.6155	246.9198	-1.1925	2884840	-1.3284	257.493	79.176	76.1644	180.261	171.6048	32266.7227	115.6418	-0.47103	154.3246	1413690
016	2019-02-24t0418	1551003650.98	adult	249.9929	193.994	-65.9986	360.2603	128.9968	33406.5921	112568.0386	2854921.8572	332.224	-1.0261	163.999	-1.6736	160.8904	-1.6971	274.5614	-0.89078	270.6743	47773.6875	215.2929	-1.4433	253.4454	-0.97036	2843250	-1.3379	249.778	79.9405	76.6619	183.4175	177.4775	31914.6484	118.4519	-0.32658	157.0459	1385930
016	2019-02-24t0818	1551018051.32	adult	253.993	197.9941	-61.9985	360.6283	131.9922	33851.7772	114133.0457	2915011.3237	348.169	-0.83225	165.021	-1.6408	161.8794	-1.6655	279.896	-0.73785	277.3638	49261.6953	216.6961	-1.4005	257.4985	-0.83746	2896770	-1.3085	248.929	80.3249	77.1407	182.8942	178.1379	32189.3789	119.7365	-0.30222	158.4249	1410020
016	2019-02-24t1218	1551032450.71	adult	257.9928	201.9939	-57.9987	352.9944	131.4048	33506.0807	112993.4726	2921914.5929	349.27	-0.81499	165.433	-1.6464	161.972	-1.6906	281.8506	-0.68245	276.0304	49042	218.2064	-1.3523	259.4866	-0.77937	2877870	-1.3091	245.221	81.2539	77.9717	185.4058	180.8681	32260.6133	121.4218	-0.24972	160.9159	1413490
016	2019-02-24t1618	1551046851.04	adult	261.9929	205.994	-53.9986	350.7746	133.9698	33966.7474	114623.269	3032076.2241	329.187	-1.0916	165.869	-1.6507	162.7466	-1.6723	277.0928	-0.83049	273.6532	49045.4297	217.3832	-1.416	254.6843	-0.96847	2921460	-1.2843	267.521	81.3398	77.9883	187.6994	184.2242	33222.7969	121.903	-0.28565	160.697	1432640
016	2019-02-24t2018	1551061251.55	adult	265.9931	209.9941	-49.9985	349.5637	133.6225	33104.9178	112099.9103	2884432.4419	363.261	-0.60944	166.216	-1.6611	162.8073	-1.7002	289.7181	-0.44544	281.6685	49831.5078	219.2216	-1.3518	263.1633	-0.67386	2858590	-1.3032	283.647	81.8248	78.0345	196.0265	187.3453	33716.5625	125.7859	-0.081339	168.464	1407220
016	2019-02-25t0018	1551075651.27	adult	269.993	213.994	-45.9985	352.8021	132.1948	33304.8324	112657.6419	2897821.7217	415.875	0.23229	167.495	-1.6103	163.9504	-1.6578	293.3828	-0.33074	287.5665	50755.2227	220.2636	-1.3258	266.4571	-0.56811	2893980	-1.2822	285.454	82.08	78.1921	201.6272	193.3292	34881.5039	124.9577	-0.20965	167.9782	1418180
016	2019-02-25t0418	1551090051.31	adult	273.993	217.9941	-41.9985	349.8265	135.9638	33229.2881	112637.4819	2949690.3557	358.023	-0.68471	167.888	-1.6176	164.0299	-1.6851	291.5022	-0.3898	286.4923	50429.875	223.0107	-1.2172	268.1463	-0.52095	2892880	-1.2762	259.512	82.2058	78.2752	197.2184	194.5642	34118.7891	127.3178	-0.11741	170.3437	1416490
016	2019-02-25t0818	1551104451.36	adult	277.993	221.9941	-37.9985	346.4375	134.4535	33265.0585	112647.832	2953460.3841	346.32	-0.91529	168.552	-1.6069	164.6676	-1.6755	295.1364	-0.27258	287.8934	51058.6016	225.7661	-1.1079	269.8797	-0.47232	2908190	-1.2637	272.147	82.6219	78.4527	199.1222	192.6223	34448.1328	128.4826	-0.10807	174.3266	1425560
016	2019-02-25t1218	1551118855.01	adult	281.994	225.9951	-33.9975	348.0287	136.1904	33447.5741	113321.4128	2978411.1489	345.473	-0.983	167.369	-1.7213	163.8404	-1.7645	287.7965	-0.51305	284.9412	50076.5859	221.3319	-1.3471	266.114	-0.62435	2904850	-1.2589	264.096	82.7215	78.7445	198.3778	193.2535	34517.7305	127.3384	-0.25042	171.6095	1435710
016	2019-02-25t1618	1551133249.35	adult	285.9925	229.9935	-29.9991	346.3321	136.5149	32977.0309	112108.7327	2928027.0237	370.339	-0.44509	166.857	-1.7916	163.2773	-1.8369	290.6094	-0.42237	285.9392	49984.8203	221.755	-1.3509	266.5084	-0.62484	2856600	-1.2725	288.087	83.6006	79.3262	201.8107	194.909	34711.4453	129.2635	-0.19033	178.2725	1431240
016	2019-02-25t2018	1551147645.74	adult	289.9915	233.9925	-26.0001	348.0955	135.9926	33238.9941	113023.8972	2941777.8218	388.681	0.12873	165.347	-1.9319	161.9415	-1.9631	285.2216	-0.60779	277.4857	49343.3359	218.8762	-1.5154	261.7499	-0.81328	2852240	-1.2682	267.445	83.5428	79.6225	200.1347	193.7232	34623.3047	126.6207	-0.42201	174.198	1441110
016	2019-02-26t0018	1551162046.25	adult	293.9916	237.9927	-21.9999	346.658	135.2759	33073.2659	112775.318	2941232.6201	364.322	-0.89789	166.142	-1.9136	162.9499	-1.929	283.107	-0.68678	278.1404	48694.4023	220.5874	-1.4566	259.1502	-0.92313	2851990	-1.2623	283.745	83.9655	80.0243	200.7585	193.492	34530.4609	128.3218	-0.37527	175.6394	1441350
016	2019-02-26t0418	1551176446.11	adult	297.9916	241.9926	-18	347.4488	136.3135	33097.3068	112447.8434	2933036.13	344.303	-175.1533	165.709	-1.9808	162.3701	-2.0044	280.6069	-0.7825	275.1768	48264.3828	218.5638	-1.5797	259.3418	-0.93134	2844880	-1.2592	263.037	84.1385	80.194	198.9931	193.9987	34226.8164	127.9287	-0.45887	175.2494	1444490
016	2019-02-26t0818	1551190846.14	adult	301.9916	245.9926	-14	344.7805	136.094	32640.6708	111142.8625	2868775.1823	347.774	-141.9507	166.596	-1.9551	163.2699	-1.9766	284.9394	-0.63739	281.1983	48439.6953	219.9902	-1.5346	262.9809	-0.81406	2820630	-1.263	281.94	84.7798	80.5305	201.2546	193.9913	34213.2852	129.6674	-0.4108	176.4763	1435410
016	2019-02-26t1218	1551205249.88	adult	305.9926	249.9937	-9.9989	344.4429	134.4015	32223.8167	109446.3826	2786636.4001	357.583	-75.8028	166.356	-2.0088	162.8051	-2.044	286.0309	-0.60548	281.1692	48053.1836	219.5221	-1.5818	264.5638	-0.7718	2781630	-1.2728	267.284	85.5475	81.3036	203.4129	197.0249	34173.3711	130.6741	-0.40793	180.2856	1430440
016	2019-02-26t1618	1551219646.32	adult	309.9916	253.9927	-5.9999	337.2973	135.5343	31479.2686	107450.6408	2718291.1368	346.813	-116.3998	164.86	-2.1526	161.7375	-2.1543	283.6705	-0.70106	279.9836	46521.9688	216.8277	-1.7376	260.9543	-0.91878	2694640	-1.3019	261.848	85.735	81.3835	204.8001	200.6711	33587.2227	132.3075	-0.36817	178.7639	1401340
016	2019-02-26t2018	1551234045.76	adult	313.9915	257.9925	-2.0001	344.7717	135.8365	31971.5252	108612.2312	2759155.9139	354.002	-63.641	167.17	-2.0229	164.1584	-2.0162	284.2357	-0.68982	279.84	47183.1328	220.3532	-1.5896	263.5991	-0.83797	2771850	-1.2646	270.781	86.0955	81.696	207.837	202.2026	34500.9453	132.9521	-0.38704	180.7787	1427550
016	2019-02-27t0018	1551248446.24	dead	317.9916	261.9926	2.0001	331.8364	138.1791	31840.3407	108940.7228	2792875.0288	347.101	-84.5363	167.875	-2.0074	164.4664	-2.0274	285.2259	-0.66199	278.3726	47347.4922	222.4259	-1.5124	262.6828	-0.88695	2772450	-1.2581	281.737	86.0495	81.5935	207.3936	202.4894	34427.3398	133.2682	-0.4243	180.289	1421110
017	2019-02-13t1618	1550096482.99	egg	-1.9994	-53.9984	-201.9985	165.117	31.2964	3318.9101	10569.9176	62757.8636	0	1111.9602	0	-0.35399	0	-0.37059					0	-0.31567	0	-0.14681	0	102320.3727	0	0	0				0	-0.44297	0	0
017	2019-02-13t2018	1550110878.93	larva	1.9994	-49.9995	-197.9997	161.29	63.3232	4450.919	15658.6621	136949.0997	0	724.686	0	-0.59035	0	-0.59813					0	-0.57534	0	-0.49567	0	3.542	0	0	0				0	-0.62639	0	0
017	2019-02-14t0018	1550125279.56	larva	5.9996	-45.9993	-193.9995	167.4655	26.5871	3131.5768	9938.7992	53597.6784	0	-431.7976	0	-0.83222	0	-0.83124					0	-0.83987	0	-0.83779	0	0.45481	0	0	0				0	-0.81799	0	0
017	2019-02-14t0418	1550139679.9	larva	9.9997	-41.9992	-189.9994	168.452	27.0709	3246.3222	10308.0246	56461.4885	0	-0.87129	0	-1.0804	0	-1.0708					0	-1.1099	0	-1.1731	0	-0.39435	0	0	0				0	-1.0191	0	0
017	2019-02-14t0818	1550154078.87	larva	13.9994	-37.9995	-185.9997	244.356	49.3197	7194.2955	23039.0753	194002.7289	211.62	0.35287	146.065	1.171	145.8207	1.1831	195.1405	-0.53154	193.3039	7610.4795	175.3987	1.0557	188.1976	0.99451	562935	-0.14089	104.103	64.5306	64.3536	97.1747	96.4362	3789.8147	83.8994	1.4121	93.227	248701
017	2019-02-14t1218	1550168479.85	larva	17.9997	-33.9992	-181.9994	370.0437	38.6654	11120.8828	35212.7485	282616.7259	231.955	0.0085057	138.845	0.84526	137.4487	0.84784	208.9266	-0.61277	207.6243	12535.5957	181.9886	0.92137	199.6529	0.82283	825574	-0.32712	120.472	63.2496	62.7733	99.9778	97.7201	5998.6685	84.7337	1.3208	94.3816	376082
017	2019-02-14t1618	1550182883.92	larva	22.0008	-29.9981	-177.9983	387.3399	42.5653	13168.2666	41735.0902	381354.4197	236.357	-0.31034	151.979	0.87524	151.0485	0.89682	209.1802	-0.81613	206.2719	14642.6162	187.2392	0.76684	201.23	0.52681	1063550	-0.50189	120.08	65.6848	65.3321	101.6375	100.7198	7114.626	85.7722	1.2336	96.144	459662
017	2019-02-14t2018	1550197278.56	larva	25.9993	-25.9996	-173.9998	525.1173	35.1873	14997.7487	47277.0352	364389.3261	334.042	-0.15067	169.895	1.0001	167.9619	1.0146	261.8923	-0.50236	257.1801	21213.2734	225.3699	1.1006	249.3564	0.85395	1365790	-0.58372	279.157	63.4635	63.2639	100.5294	96.9771	8142.8804	84.4084	1.0566	94.5986	510183
017	2019-02-15t0018	1550211678.58	larva	29.9993	-21.9996	-169.9998	568.9015	43.7033	19616.1723	61890.9072	564407.1231	249.236	-0.75162	142.478	0.26648	141.7396	0.31203	205.5295	-1.2063	203.6677	21580.6016	180.3026	0.18063	196.9187	-0.14739	1486620	-0.8196	130.713	63.6794	63.3924	100.4217	98.5768	10544.2793	84.8287	0.93231	94.878	664431
017	2019-02-15t0418	1550226078.73	larva	33.9994	-17.9996	-165.9997	725.4254	57.5005	31251.7492	98569.2957	1139598.0498	275.595	-0.85054	172.46	0.62342	171.5685	0.67952	237.8719	-1.0737	234.9788	39248.8594	211.484	0.41332	229.0276	-0.023875	2839550	0.019859	120.666	63.9065	63.5853	98.7016	96.9837	16285.7637	83.903	0.74407	93.6771	1052220
017	2019-02-15t0818	1550240479.05	larva	37.9995	-13.9995	-161.9996	737.7662	44.1568	25775.3802	81327.8547	748827.1967	450.867	-0.41302	185.253	0.65355	180.5394	0.64381	339.5288	-0.33606	333.8847	46515.4453	245.8936	0.71238	300.6129	0.62943	2533700	-0.56589	157.06	63.205	62.9481	97.7283	96.1495	13388.7715	83.091	0.54064	92.839	864454
017	2019-02-15t1218	1550254877.22	larva	41.999	-10	-158.0001	774.9774	48.7691	30384.5851	95813.8893	989939.6783	677.02	0.14845	167.685	0.043546	160.7733	-0.0084844	467.6669	0.60679	467.9798	75294.3672	223.4309	0.081072	352.263	1.0233	2692360	-0.7395	116.868	62.3479	62.1816	96.1724	94.4457	15483.7617	82.3632	0.3165	90.7591	1001060
017	2019-02-15t1618	1550269277.48	larva	45.999	-5.9999	-154.0001	818.4145	51.3614	35311.9054	111346.0621	1263071.2438	542.067	-0.50151	175.485	-0.050394	171.593	-0.027303	395.5069	-0.17224	389.1708	73959.7969	217.4374	-0.30667	304.9289	0.086937	3267000	-0.60559	140.252	63.2757	63.0014	96.0943	94.0296	17969.6328	83.1131	0.14054	91.253	1178000
017	2019-02-15t2018	1550283676.71	larva	49.9988	-2.0001	-150.0003	973.7323	55.0826	42084.3036	132553.8036	1519374.7414	956.979	0.65506	173.559	-0.26936	167.7634	-0.28672	527.8382	0.78422	479.9901	117180.0859	218.6489	-0.47799	301.2457	-0.1489	3845890	-0.46359	191.933	64.2642	63.955	101.0778	98.9728	22439.2695	84.8957	0.10108	94.5603	1424030
017	2019-02-16t0018	1550298077.58	adult	53.9991	2.0001	-146	1112.499	59.7288	53412.5039	168143.199	2154521.0122	806.333	0.054116	180.602	-0.24648	173.4634	-0.29419	481.9822	0.24719	457.0869	135437	238.9679	-0.24884	321.7208	-0.0062335	5065340	0.09245	128.409	63.5886	63.3007	98.5446	96.8651	27691.0234	84.222	-0.053048	93.4122	1783470
017	2019-02-16t0418	1550312476.73	adult	57.9988	5.9999	-142.0003	856.2848	67.2673	40177.353	127546.6069	1689780.8829	857.422	0.10481	182.372	-0.31863	173.8334	-0.40768	567.2531	0.79111	542.2017	120257.6562	250.4105	-0.12502	407.8228	1.1605	3852420	-0.89625	154.286	67.5819	67.3951	106.8543	104.8941	22653.1074	89.7324	0.22727	100.5233	1427600
017	2019-02-16t0818	1550326876.21	adult	61.9987	9.9997	-138.0004	921.3271	112.2222	67407.3893	213983.2325	4259287.4962	1017.25	0.50555	180.575	-0.46546	171.6054	-0.57824	620.1754	1.0676	583.9254	215821.0312	248.8994	-0.22879	410.2485	1.1667	6266480	0.39054	245.493	66.8659	66.3314	112.4933	109.9155	39147.6641	92.7052	0.42301	105.5401	2320450
017	2019-02-16t1218	1550341276.72	adult	65.9988	13.9999	-134.0003	1211.5391	66.8883	62737.1541	197473.7106	2764314.2347	890.634	0.071888	191.691	-0.18363	184.966	-0.2226	514.9089	0.1954	471.2779	169405.0312	249.6083	-0.25547	333.6933	-0.023017	6301660	0.23068	253.39	63.7621	63.4118	99.0651	97.2088	32592.4219	84.0261	-0.36233	93.4176	2096110
017	2019-02-16t1618	1550355676.05	adult	69.9986	17.9997	-130.0005	1091.9984	76.0903	61927.986	195376.9307	2915403.0575	850.302	-0.077687	198.216	0.0073059	191.1577	-0.041956	509.7121	0.16329	483.2638	165146.7188	263.6638	0.083786	339.5932	0.076894	6420620	0.15212	146.823	63.8283	63.5995	98.3924	97.108	31879.125	84.1305	-0.4474	93.0341	2067530
017	2019-02-16t2018	1550370076.34	adult	73.9987	21.9998	-126.0004	1165.1682	70.3553	67734.8158	213414.8243	3321460.419	899.72	0.070301	193.03	-0.18694	185.0888	-0.28812	523.2624	0.33218	483.7288	185234.8906	261.8137	0.057602	362.633	0.50286	6833460	0.26687	312.79	64.6246	64.2671	102.2983	99.7769	36213.6055	85.9365	-0.34447	95.9268	2287770
017	2019-02-17t0018	1550384476.81	adult	77.9988	25.9999	-122.0002	1170.7517	94.2643	75921.1471	240794.1917	4076065.0956	824.715	-0.14199	184.331	-0.52113	178.7002	-0.56016	467.778	-0.080256	433.4087	185240.0781	243.4055	-0.42498	316.646	-0.21742	7297310	0.43106	349.503	66.413	66.0292	107.0664	103.9502	42398.3047	89.0818	-0.058458	99.645	2629160
017	2019-02-17t0418	1550398876.9	adult	81.9989	29.9999	-118.0002	1082.5784	77.9594	66654.3882	210043.1175	3477718.5689	866.024	0.0338	190.906	-0.261	181.6026	-0.45235	504.7597	0.39075	453.3844	175656.375	275.8145	0.57682	403.1969	1.4714	6637240	-0.0061759	310.391	59.604	59.2998	93.7023	91.7786	32608.3945	78.963	-1.3064	88.0996	2072250
017	2019-02-17t0818	1550413276.08	adult	85.9986	33.9997	-114.0005	1233.0172	73.7813	70587.4251	222234.7294	3466815.4724	1032.49	0.67178	202.338	0.22551	194.5684	0.10374	532.6547	0.85518	448.0912	197082.2188	274.0635	0.61479	361.4658	0.85227	7470510	0.4043	165.613	66.2613	66.0442	102.48	100.94	37917.5938	87.4497	-0.35539	97.4052	2446430
017	2019-02-17t1218	1550427676.31	adult	89.9987	37.9998	-110.0004	1140.4584	79.5092	70914.3789	223366.0431	3746108.9457	671.942	-0.51918	179.518	-0.6867	173.4292	-0.78918	428.2737	-0.12056	407.7055	158461.25	242.2767	-0.3101	331.1902	0.39841	6641810	-0.087401	431.908	68.6335	68.211	109.7647	106.9248	40612.9375	92.087	0.17253	102.7039	2539300
017	2019-02-17t1618	1550442075.82	adult	93.9986	41.9996	-106.0005	1176.7494	73.2763	71285.3873	224497.8737	3616504.9064	860.514	0.25922	191.405	-0.15496	186.209	-0.21132	461.9519	0.44199	412.4257	172308.0625	244.9633	-0.1478	314.2106	0.1781	7123130	0.16123	321.719	64.9666	64.6469	102.0539	98.9259	38066.1211	86.0379	-0.63314	95.6698	2417730
017	2019-02-17t2018	1550456477.08	adult	97.9989	46	-102.0002	1114.2602	77.751	69271.7023	218252.9167	3608830.0023	914.596	0.57951	193.341	-0.030877	186.1385	-0.18541	491.331	1.0015	432.9178	177861.8281	257.0629	0.3484	345.2336	1.0619	6989480	0.07952	204.322	67.1809	66.7454	106.73	104.3722	38636.2734	89.659	-0.21483	100.4779	2428660
017	2019-02-18t0018	1550470876.27	adult	101.9987	49.9998	-98.0004	1224.4109	76.1818	73433.8895	231287.1466	3695992.3008	790.397	0.16525	200.708	0.33566	193.6311	0.1836	483.2639	1.0754	427.0829	185573.3438	267.4773	0.80699	359.1898	1.5932	7695530	0.48088	219.387	65.1906	64.9101	100.4131	98.4018	38558.6484	85.4834	-0.81703	94.8777	2499540
017	2019-02-18t0418	1550485276.35	adult	105.9987	53.9998	-94.0004	1116.4291	73.9335	67780.6723	213554.7089	3436366.819	919.998	0.81954	201.481	0.41825	196.1193	0.33336	499.184	1.4605	435.1506	176711.1406	255.5586	0.47047	315.9617	0.65333	7126590	0.16641	143.643	67.5468	67.3267	103.7537	102.2716	36728.7969	89.1016	-0.38687	98.6304	2389200
017	2019-02-18t0818	1550499676.54	adult	109.9988	57.9998	-90.0003	1173.1082	77.9371	72860.8787	229570.7444	3785252.8124	646.456	-0.32365	189.072	-0.092572	183.3898	-0.21378	395.9093	0.13082	373.0698	150841.4375	251.1363	0.38539	332.049	1.2179	7191550	0.21522	354.692	67.7057	67.3973	106.7504	103.2298	40671.9102	89.4354	-0.39789	99.367	2575260
017	2019-02-18t1218	1550514079.55	adult	113.9996	62.0007	-85.9995	1248.0506	82.5165	79638.9976	250951.2297	4323286.7569	718.879	0.06976	173.298	-0.77433	169.2502	-0.84124	377.2426	-0.038828	320.4485	156932.9219	222.8404	-0.61435	274.4073	-0.25509	7195340	0.23025	182.147	65.4476	65.0926	102.3626	100.4601	42582.8594	87.2145	-0.77732	97.2757	2717380
017	2019-02-18t1618	1550528476.35	adult	117.9987	65.9998	-82.0004	1205.7437	79.2516	73853.1206	232547.1004	3887910.5918	724.75	0.15796	178.672	-0.50448	174.2396	-0.59002	403.5861	0.4458	359.7489	155784.2188	227.2623	-0.40691	290.9665	0.29371	6888680	0.064445	337.815	64.4525	64.1185	101.1378	98.4945	39039.1953	85.1664	-1.1568	94.9606	2484970
017	2019-02-18t2018	1550542876.22	adult	121.9987	69.9997	-78.0004	1238.1324	76.2412	76538.6908	241155.6635	3960419.0616	649.702	-0.15228	176.098	-0.60593	172.0627	-0.67879	389.0839	0.31102	344.0208	155633.5469	222.0966	-0.57925	276.0175	-0.074113	7035280	0.15956	194.462	65.9247	65.6163	102.4716	100.6815	40988.625	86.988	-0.98288	97.0857	2633760
017	2019-02-19t0018	1550557277.09	adult	125.9989	74	-74.0002	1163.3171	77.8892	72264.6941	227640.3309	3829893.574	636.689	-0.17316	167.803	-0.98913	164.9325	-1.0131	338.3351	-0.41081	298.4853	127890.6719	208.6473	-1.1043	255.3648	-0.65719	6328700	-0.23906	326.688	65.23	64.771	102.6739	99.5489	38810.7344	86.1374	-1.2182	95.8548	2460150
017	2019-02-19t0418	1550571676.1	adult	129.9986	77.9997	-70.0004	1161.4349	78.5977	70654.7472	222538.5696	3671041.5762	526.704	-0.69103	172.49	-0.76116	169.6686	-0.78103	325.1124	-0.57106	296.2527	119966.4766	219.7839	-0.64711	265.2918	-0.32092	6364190	-0.20851	247.227	62.8548	62.4711	100.6562	98.7701	37142.1211	84.2207	-1.6389	94.2008	2319090
017	2019-02-19t0818	1550586076.59	adult	133.9988	81.9998	-66.0003	1098.5616	76.6965	67564.1418	212865.6073	3519099.231	445.215	-1.0817	178.308	-0.47433	177.1161	-0.41282	293.5379	-1.0456	268.696	103618.8828	217.1298	-0.75638	241.3712	-1.0781	6286420	-0.24186	328.354	66.5895	66.2368	105.2509	103.1333	37153.5742	88.5171	-1.056	99.0376	2347680
017	2019-02-19t1218	1550600476.51	adult	137.9988	85.9998	-62.0003	1240.1125	83.1093	80151.6944	252441.1322	4537967.8488	350.378	-1.5539	151.735	-1.7815	150.5273	-1.7214	237.1214	-1.9593	224.1013	99116.75	189.5504	-1.9332	210.9219	-2.0954	6337510	-0.20173	161.763	67.9949	67.5125	107.4162	105.4985	44899.9766	90.9526	-0.75649	101.6268	2839940
017	2019-02-19t1618	1550614876.42	adult	141.9987	89.9998	-58.0004	1190.0951	81.522	71846.9586	226254.112	3877964.128	403.509	-1.2498	154.677	-1.6389	153.3088	-1.5832	252.3785	-1.6866	232.9192	94894.3125	193.5152	-1.7781	215.8144	-1.9498	5803630	-0.47771	323.333	68.9686	68.4694	108.8623	105.9891	40932.2305	91.5576	-0.75452	102.251	2587770
017	2019-02-19t2018	1550629276.83	adult	145.9989	93.9999	-54.0002	1086.1365	79.349	69521.1299	219192.4888	3817119.811	433.947	-1.0552	159.058	-1.4207	157.6767	-1.3639	255.24	-1.6182	235.7604	92652.1094	199.5752	-1.5277	221.3166	-1.774	5766960	-0.47602	278.564	70.4933	69.7318	118.2128	113.0959	42911.2539	93.82	-0.48334	106.7345	2555880
017	2019-02-20t0018	1550643676.33	adult	149.9987	97.9998	-50.0004	1221.573	81.7025	75554.7509	237887.9622	4038448.3018	356.209	-1.4453	152.145	-1.7613	150.6955	-1.7043	233.1753	-1.9878	222.0402	92104.2266	191.485	-1.8867	212.4104	-2.0898	5995720	-0.33423	175.953	70.5265	70.0351	112.8422	111.055	44572.6875	94.825	-0.4293	105.9014	2779310
017	2019-02-20t0418	1550658077.28	adult	153.999	102	-46.0001	1081.9101	82.786	70167.1706	221239.5747	3835305.7825	409.993	-1.1102	155.365	-1.5988	154.2953	-1.523	240.4939	-1.8393	226.3958	88020.75	195.9898	-1.7025	215.653	-1.9862	5683700	-0.4694	368.803	67.3997	66.7372	112.1451	108.9254	41045.0977	91.9659	-0.98911	104.606	2465680
017	2019-02-20t0818	1550672476.6	adult	157.9988	105.9998	-42.0003	1034.6344	81.8647	67231.4302	211893.0379	3749844.704	353.583	-1.3882	154.355	-1.6442	152.6999	-1.5963	239.3485	-1.8421	227.7568	84011.3125	196.6009	-1.6861	217.461	-1.9295	5410300	-0.57749	267.133	66.0193	65.3325	109.7332	107.3988	38516.3359	90.7449	-1.2789	102.6626	2314040
017	2019-02-20t1218	1550686880.52	adult	161.9999	110.0009	-37.9992	1062.8519	77.3996	62453.944	196733.9129	3152710.0614	424.724	-0.93365	169.345	-0.9028	168.3942	-0.82736	254.239	-1.5417	242.8877	83136.1484	213.5382	-0.96361	234.1713	-1.3514	5526400	-0.49193	410.447	72.383	71.7064	117.1093	114.2903	38294.75	97.3133	-0.40373	109.7188	2362150
017	2019-02-20t1618	1550701276.67	adult	165.9988	113.9999	-34.0003	856.2525	81.0169	56331.0762	178803.8006	3067662.2416	351.26	-1.3219	172.776	-0.73648	172.1975	-0.64514	254.4572	-1.5136	245.6802	74810.4219	215.6097	-0.88856	235.8367	-1.299	5074940	-0.67998	198.006	71.3012	70.5721	117.9125	115.9602	34666.2734	96.9073	-0.58386	110.119	2094330
017	2019-02-20t2018	1550715676.74	adult	169.9988	117.9999	-30.0003	974.4129	75.3865	55146.7858	173788.4731	2714749.7894	349.044	-1.2957	176.922	-0.54096	175.8382	-0.47626	256.9128	-1.4449	250.8325	74247.7969	219.5642	-0.73762	241.7933	-1.101	5099940	-0.64176	152.412	72.7182	71.7287	121.519	118.7936	35118.9805	99.2604	-0.37067	113.8312	2096170
017	2019-02-21t0018	1550730077.69	adult	173.9991	122.0002	-26	1045.3146	71.3022	58536.6776	184511.8486	2765823.7135	362.367	-1.1713	175.608	-0.61219	174.9162	-0.528	254.2384	-1.4794	247.5244	78051.1875	217.8569	-0.83097	238.5185	-1.2259	5377810	-0.48921	148.107	73.1309	72.2977	119.3736	117.0595	36647.6953	98.6927	-0.56757	112.1089	2239560
017	2019-02-21t0418	1550744477.04	adult	177.9989	126	-22.0002	1031.3067	73.9399	58008.2221	182768.3855	2815902.2725	379.075	-1.0198	177.012	-0.55247	176.5611	-0.45695	261.3722	-1.3117	253.8154	79457.1484	220.2221	-0.75132	243.3153	-1.0709	5368600	-0.47159	189.407	73.3037	72.3725	120.6114	118.1765	36665.8711	99.9208	-0.51785	113.2849	2223230
017	2019-02-21t0818	1550758876.88	adult	181.9989	129.9999	-18.0002	1013.5021	73.3501	56902.7031	179294.6339	2767235.342	358.847	-1.1083	177.107	-0.55846	176.1449	-0.48718	260.6702	-1.3081	255.2603	77679.7266	221.8793	-0.70439	245.3691	-1.0142	5268760	-0.49527	157.045	74.1418	73.2701	120.9383	119.2375	36039.6094	99.8592	-0.63975	113.4867	2205650
017	2019-02-21t1218	1550773277.53	adult	185.999	134.0001	-14	943.3097	74.3479	52802.281	166483.2088	2542596.5048	300.497	-1.4687	177.168	-0.56863	176.1443	-0.49907	252.0658	-1.4833	249.147	69822.2188	221.6045	-0.74472	241.5069	-1.1706	4890180	-0.64258	146.95	74.7444	73.8424	120.8643	119.2291	33479.4062	101.1097	-0.59206	114.1204	2063100
017	2019-02-21t1618	1550787677.35	adult	189.999	138.0001	-10.0001	954.0576	72.9561	52735.7225	166215.6787	2529720.2978	305.748	-1.4055	176.835	-0.59603	176.2062	-0.50488	251.8163	-1.4815	248.0261	69753.125	220.4077	-0.82355	240.1353	-1.2388	4881890	-0.62636	155.004	75.1476	74.0933	124.6297	123.2284	34522.4141	103.1262	-0.45163	117.441	2074600
017	2019-02-21t2018	1550802077.75	adult	193.9991	142.0002	-6	948.1516	73.6551	51506.5029	162342.2716	2505527.1192	344.682	-1.0943	178.05	-0.54304	177.2931	-0.4571	257.2531	-1.3482	251.6583	69458.3203	220.9395	-0.82441	241.4149	-1.21	4795770	-0.6434	158.565	76.3753	75.2848	126.1584	124.3655	34062.7734	104.2128	-0.4291	118.9289	2057170
017	2019-02-22t0018	1550816477.99	adult	197.9992	146.0002	-1.9999	944.1713	70.7671	48897.1753	154084.3581	2278319.8013	305.408	-1.354	179.68	-0.46646	179.1859	-0.36568	252.3382	-1.4559	248.3632	64850.9219	221.117	-0.84022	241.6405	-1.218	4602140	-0.70747	161.382	77.3111	76.1904	127.209	125.1862	32692.7168	105.5968	-0.3734	119.6666	1980170
017	2019-02-22t0418	1550830877.41	dead	201.999	150.0001	1.9999	890.8311	69.129	45180.7793	142530.1605	2076119.3757	291.458	-1.4454	181.82	-0.3572	181.2015	-0.26061	250.5599	-1.4938	248.3254	59382.6875	223.383	-0.75724	241.4195	-1.2369	4307670	-0.81922	175.392	78.7038	77.5628	129.558	127.2625	30705.2422	108.1409	-0.19098	122.1731	1864650
018	2019-02-13t1618	1550096487.56	egg	-1.9994	-49.9983	-277.9925	243.1072	45.5554	7839.6472	25150.4961	218976.7208	148.351	2446.1	87.7579	1.0255	87.5731	1.0002	125.861	-0.23932	124.8085	5286.17	110.4351	1.1081	120.2707	1.461	367354	138222.6305	110.964	59.5852	59.4131	91.5853	90.1354	3846.58	78.4449	1.7166	87.3989	249424
018	2019-02-13t2018	1550110883.34	larva	1.9994	-45.9995	-273.9936	222.8845	39.9401	5974.2796	19070.6692	143246.299	172.589	3106.2492	117.038	1.2853	116.5423	1.2631	157.702	-0.13459	156.7732	5204.15	142.807	1.2971	153.3289	1.5476	376513	5.6807	104.743	60.6211	60.4387	93.1918	92.8776	3075.33	79.4188	1.627	88.3258	195018
018	2019-02-14t0018	1550125283.99	larva	5.9996	-41.9993	-269.9935	226.1251	43.7391	6351.2828	20318.7871	164282.3181	193.509	4049.7162	129.134	1.2815	129.0675	1.2758	173.514	-0.25028	170.4058	6072.98	154.9074	1.2292	166.631	1.3778	441250	1.4748	103.251	61.5029	61.2981	92.4274	91.3124	3234.96	80.555	1.5431	88.8127	210155
018	2019-02-14t0418	1550139684.33	larva	9.9997	-37.9992	-265.9934	226.3382	43.3717	6443.9937	20599.6523	165751.4768	182.456	0.90192	130.758	1.1095	130.7543	1.1152	174.61	-0.5152	173.7041	6111.34	156.8357	1.0273	169.3771	1.0756	452423	0.37231	111.408	61.6839	61.5871	94.9371	94.1144	3322.8	80.5612	1.4261	89.8418	213426
018	2019-02-14t0818	1550154083.37	larva	13.9994	-33.9995	-261.9936	225.5001	43.8762	6248.5061	19987.6496	162823.1566	185.678	0.17446	131.664	0.92383	131.1266	0.93103	174.435	-0.7567	173.4496	5930.8	158.864	0.82547	169.5762	0.74752	441996	-0.30961	110.091	62.2689	61.982	95.0593	93.5984	3232.02	81.5607	1.3384	90.3948	209037
018	2019-02-14t1218	1550168484.37	larva	17.9997	-29.9992	-257.9934	470.434	45.1472	14520.358	45891.9378	392751.0005	228.72	-0.0096928	151.877	1.0748	151.5338	1.096	215.519	-0.54485	213.6092	16810.5	192.1815	1.0665	207.9482	0.93279	1176900	0.097823	193.728	65.2532	64.9996	100.018	97.8455	7801.38	85.3771	1.3419	94.2095	505647
018	2019-02-14t1618	1550182888.54	larva	22.0009	-25.9981	-253.9922	693.6523	50.3317	25540.304	80677.6381	777917.1398	263.737	-0.17657	149.31	0.82694	148.0626	0.84269	216.64	-0.74268	213.5307	29463.1	188.7067	0.78823	207.2891	0.60711	2017920	0.52922	119.992	63.4885	63.0798	97.0171	95.5605	13194.3	83.001	1.1389	92.2402	858048
018	2019-02-14t2018	1550197283.06	larva	25.9993	-21.9996	-249.9937	714.0551	85.9999	29974.2212	96240.7013	1133152.5883	307.502	-0.26713	140.756	0.45775	138.0778	0.4567	226.138	-0.84143	223.1868	35955.9	194.2365	0.63564	215.918	0.41071	2227330	0.26413	337.884	64.071	63.8457	99.5579	96.9131	15829.7	84.2697	1.0517	93.3598	1013860
018	2019-02-15t0018	1550211683	larva	29.9993	-17.9996	-245.9937	801.1852	46.2559	28074.5745	88646.253	821400.1182	315.825	-0.48345	160.839	0.61835	159.0503	0.64525	249.957	-0.79797	247.2037	37493.5	216.5813	0.73634	238.0975	0.399	2396990	0.0078115	294.18	61.2544	60.7554	98.8214	95.8745	14823.2	82.6961	0.85224	92.8774	912874
018	2019-02-15t0418	1550226083.1	larva	33.9993	-13.9996	-241.9937	718.0982	47.3432	28381.2801	89567.3839	923669.5627	555.548	0.19992	191.401	0.99768	185.2759	0.95199	374.608	0.15075	361.3949	56191.2	262.3268	1.213	304.3961	0.97825	2871200	0.046707	130.226	58.1927	57.9669	92.0829	89.8944	13812.4	78.0473	0.51235	87.0125	872948
018	2019-02-15t0818	1550240483.5	larva	37.9995	-9.9995	-237.9936	892.614	50.8408	36112.8293	113824.0306	1215401.6536	591.353	0.083575	175.165	0.44756	169.5211	0.41709	431.629	0.47108	430.0312	82441.1	227.5838	0.41611	323.4857	0.93468	3341270	0.078578	463.785	61.3725	60.926	98.0205	94.52	18721.9	82.0759	0.49803	91.3135	1170680
018	2019-02-15t1218	1550254881.75	larva	41.999	-6	-233.9941	897.7914	55.633	40526.198	127682.3435	1523380.8815	653.053	0.068023	151.778	-0.29377	147.044	-0.30242	418.611	0.18452	406.8703	89164.2	194.8052	-0.39743	292.1001	0.21527	3232710	-0.33127	311.003	61.3853	61.0562	99.8576	96.2894	21269.7	82.6085	0.32755	92.5343	1307450
018	2019-02-15t1618	1550269282.05	larva	45.9991	-1.9999	-229.994	989.3465	60.7085	46345.1611	145984.8057	1817134.8022	1097.07	1.2736	187.479	0.21729	179.5124	0.15157	611.413	1.6579	575.2198	149185	246.8533	0.20706	341.2906	0.58115	4568870	0.32821	132.936	64.3025	64.0452	99.8002	98.146	24351.3	84.9423	0.23098	94.6207	1567050
018	2019-02-15t2018	1550283681.14	adult	49.9988	1.9999	-225.9943	939.3182	74.0711	59361.3528	187830.0817	3096025.5661	906.121	0.49629	185.917	0.02446	177.2305	-0.058302	560.825	1.06	538.5721	169930	258.63	0.26042	368.9653	0.79569	5618050	0.74159	161.471	60.5748	60.0765	102.53	100.4222	31066.5	84.1328	0.059388	95.6745	1830450
018	2019-02-16t0018	1550298082.1	adult	53.9991	6.0001	-221.994	1024.5636	75.3671	65304.1676	206577.069	3427437.9352	896.023	0.32902	203.665	0.34291	196.5461	0.3066	568.257	0.95868	525.907	175023	273.4131	0.42873	395.4255	1.0515	6253520	0.86377	352.324	65.6333	64.8442	112.972	110.2099	34795.5	91.6218	0.40123	104.3665	2015270
018	2019-02-16t0418	1550312481.15	adult	57.9988	9.9999	-217.9943	1003.8428	64.1102	54086.569	170601.8408	2397974.9459	1230.08	1.2322	189.925	-0.11002	181.5895	-0.18847	603.627	1.0869	550.0445	171430	250.1357	-0.1308	351.1889	0.32406	5376220	0.0544	161.332	64.3159	64.0761	97.9028	96.0296	27804.4	84.2462	-0.15567	93.3263	1820590
018	2019-02-16t0818	1550326880.73	adult	61.9987	13.9998	-213.9944	1031.5896	62.4881	53984.9092	170190.6946	2321949.4585	1005.25	0.46951	180.425	-0.46994	171.9215	-0.56852	564.032	0.61664	512.2177	159621	245.8851	-0.29658	359.8218	0.40067	5103500	-0.3109	180.931	62.4352	62.2564	96.8255	94.8936	27401.6	82.2471	-0.40978	91.2719	1766040
018	2019-02-16t1218	1550341281.26	adult	65.9988	17.9999	-209.9942	1106.7195	65.4994	55994.3085	176303.5712	2388811.5242	968.824	0.30652	190.344	-0.22697	183.3616	-0.27605	525.596	0.28271	480.6512	154525	249.4817	-0.25851	329.4899	-0.088738	5590780	-0.18611	185.587	67.7785	67.5069	104.129	101.7115	30613.8	88.7041	0.058882	97.9439	1990790
018	2019-02-16t1618	1550355680.48	adult	69.9986	21.9997	-205.9944	1072.4914	68.4791	57548.9785	181232.8106	2612540.4292	872.214	-0.011447	176.812	-0.72908	170.3577	-0.78747	478.428	-0.099375	448.3387	144485	235.7908	-0.627	314.7828	-0.32388	5328240	-0.47389	233.95	69.3787	68.9775	109.148	107.288	32962.8	92.3528	0.37345	103.0406	2090730
018	2019-02-16t2018	1550370080.82	adult	73.9987	25.9998	-201.9943	1293.1984	79.1799	80025.2443	252122.0398	4143315.6066	772.666	-0.32026	167.558	-1.1158	186.2121	-0.24527	475.916	-0.081362	466.0365	197029	253.8139	-0.15849	314.0711	-0.31285	6929380	0.3209	264.224	60.5253	67.3817	120.26	117.0973	49787.7	97.8806	0.94509	112.0745	2503020
018	2019-02-17t0018	1550384481.32	adult	77.9989	29.9999	-197.9942	1134.4039	68.4404	62628.6795	197216.2109	2899891.5672	799.802	-0.22066	173.114	-0.95017	169.4821	-0.92972	437.584	-0.35829	399.8969	143528	220.7696	-1.0695	275.9776	-0.93335	5673450	-0.47315	144.442	67.4421	67.0425	106.172	104.2097	34824.3	90.0802	0.055376	100.2394	2210280
018	2019-02-17t0418	1550398881.39	adult	81.9989	33.9999	-193.9942	1026.3708	69.2859	55592.35	175106.8005	2544770.476	805.485	-0.16461	171.348	-1.0372	167.0128	-1.0588	434.174	-0.3036	389.8405	126779	220.9619	-1.0599	270.4826	-0.99658	4986920	-0.9195	123.494	62.7361	62.5855	98.0929	96.4283	28643.1	83.2997	-0.79348	92.7634	1825870
018	2019-02-17t0818	1550413280.58	adult	85.9986	37.9997	-189.9944	1052.6272	68.7509	57252.4021	180338.6167	2633861.6556	834.572	-0.0078027	168.488	-1.1555	165.2974	-1.143	416.831	-0.37408	364.9378	125049	209.2723	-1.3997	253.2767	-1.2868	5048760	-0.93433	168.432	67.7964	67.3903	106.551	104.4163	31965.4	90.5306	0.019025	101.1586	2031520
018	2019-02-17t1218	1550427680.83	adult	89.9987	41.9998	-185.9943	960.7344	68.5471	54976.999	173328.0806	2614708.8303	575.85	-0.8673	153.514	-1.7708	150.3063	-1.7913	333.709	-1.2057	304.6144	96108.1	192.8349	-1.9056	243.0773	-1.4601	4412460	-1.3232	166.814	60.2765	59.9503	94.2933	92.7271	27156.5	80.1244	-1.3169	88.5238	1732530
018	2019-02-17t1618	1550442080.28	adult	93.9986	45.9996	-181.9945	953.1035	67.1378	51671.8066	162820.5596	2361050.9125	595.957	-0.75466	178.009	-0.72384	175.7002	-0.67312	356.487	-0.85597	337.3023	96607.9	215.9345	-1.117	253.7918	-1.1795	4814970	-1.1258	286.158	70.0883	69.8351	109.805	106.1692	29757.1	92.1899	0.15086	102.2245	1895820
018	2019-02-17t2018	1550456481.83	adult	97.999	50.0001	-177.9941	981.552	67.2642	53713.1454	169236.0236	2477084.492	752.659	-0.075161	171.981	-0.95282	170.3652	-0.88695	351.545	-0.81733	308.4972	99135.6	209.4386	-1.2907	237.7796	-1.495	4838160	-1.1293	164.569	67.0748	66.8245	102.949	101.1767	29031.6	88.2746	-0.39528	97.6701	1886950
018	2019-02-18t0018	1550470880.78	adult	101.9987	53.9998	-173.9944	1020.2782	68.4572	55092.9114	173575.0065	2514140.7232	634.921	-0.49314	168.16	-1.0896	166.4654	-1.0378	347.169	-0.76981	310.7014	100332	205.9803	-1.3661	238.0317	-1.4348	4848570	-1.1323	175.57	66.1023	65.9258	101.75	99.9365	29405.7	87.2869	-0.57679	96.5553	1905930
018	2019-02-18t0418	1550485280.86	adult	105.9987	57.9998	-169.9943	974.5455	66.4933	53424.2109	168355.8312	2458482.4248	444.389	-1.2717	161.584	-1.3522	160.4015	-1.2893	262.95	-1.8443	244.4698	73626	201.4727	-1.4857	225.964	-1.6902	4514010	-1.326	287.773	73.4682	73.1876	115.114	112.2702	32232	97.2985	0.72853	107.7597	2052410
018	2019-02-18t0818	1550499681.05	adult	109.9988	61.9998	-165.9943	881.9727	68.1227	49577.9729	156745.8927	2335789.4498	598.628	-0.54051	168.742	-1.0063	167.3798	-0.94866	314.58	-1.037	287.9112	81476.3	207.9292	-1.211	238.4296	-1.3084	4354880	-1.4168	398.726	74.1524	73.711	117.839	114.0848	30520.4	98.6472	0.88313	110.1725	1913720
018	2019-02-18t1218	1550514084.13	adult	113.9996	66.0007	-161.9934	1096.4173	66.6606	56554.9064	178096.8668	2478774.5405	600.903	-0.47958	176.311	-0.63715	174.9576	-0.57644	308.396	-1.0512	277.1351	91593.7	212.9192	-0.98863	235.5623	-1.3382	5225680	-0.90885	182.638	65.46	65.0742	102.709	100.6832	30504.5	87.0105	-0.80636	96.9463	1940170
018	2019-02-18t1618	1550528480.89	adult	117.9987	69.9998	-157.9943	1037.815	69.7117	57330.8512	180626.6434	2681257.2363	425.177	-1.2713	153.61	-1.6615	152.0867	-1.6297	249.519	-1.8714	229.852	74855.8	189.9717	-1.8442	212.4538	-1.9668	4606300	-1.2586	341.691	63.6848	63.3391	100.672	98.1881	30201.6	84.9782	-1.1843	94.5889	1909720
018	2019-02-18t2018	1550542880.67	adult	121.9987	73.9997	-153.9944	957.8358	70.9821	54201.7209	170854.4286	2569288.1506	529.94	-0.7366	165.145	-1.1193	164.1163	-1.0564	292.405	-1.1754	259.3132	83043.1	203.4874	-1.313	226.6507	-1.5429	4679890	-1.204	191.012	68.2316	67.9314	105.809	103.3467	30049.8	89.8844	-0.54645	99.5484	1933550
018	2019-02-19t0018	1550557281.55	adult	125.9989	78	-149.9941	1039.7064	67.9159	58054.6391	182942.5134	2773505.9563	431.696	-1.194	146.194	-2.0179	144.7016	-1.9866	252.518	-1.7596	231.474	76765.6	181.186	-2.2122	204.9685	-2.2064	4439190	-1.327	301.602	61.773	61.4168	97.8424	95.1452	29744.1	81.8681	-1.8824	91.5998	1875740
018	2019-02-19t0418	1550571680.56	adult	129.9986	81.9997	-145.9944	1252.7473	68.0442	60221.3529	189685.4061	2561827.7937	626.168	-0.18644	174.336	-0.67198	173.0155	-0.61814	304.472	-0.90261	263.451	96517.7	214.7649	-0.854	238.8897	-1.1581	5513200	-0.69376	301.601	69.5714	69.1873	110.679	108.3061	35085.2	91.7162	-0.43818	103.4657	2200120
018	2019-02-19t0818	1550586081.12	adult	133.9988	85.9999	-141.9943	957.7451	69.1278	51617.2931	162650.4663	2348672.6825	513.987	-0.72679	166.312	-1.0609	165.2212	-0.9968	283.132	-1.2163	255.5854	76728.8	205.8922	-1.228	229.3564	-1.4696	4492100	-1.2507	187.768	69.4849	69.1071	108.564	106.4872	29420.7	91.5254	-0.56347	102.3114	1876790
018	2019-02-19t1218	1550600481.06	adult	137.9988	89.9999	-137.9943	1063.8991	70.4365	56831.3253	178962.4241	2593436.2187	398.317	-1.3026	153.832	-1.678	152.276	-1.6351	247.663	-1.7828	228.8903	73803.5	192.3661	-1.8134	213.7453	-2.0013	4578360	-1.1734	337.021	65.6859	65.3459	103.334	100.8873	30793.4	87.0628	-1.4005	96.7227	1954940
018	2019-02-19t1618	1550614880.89	adult	141.9987	93.9998	-133.9943	1038.3996	70.3662	55893.9234	176063.1997	2553868.6895	392.786	-1.3069	153.485	-1.698	152.2602	-1.635	240.132	-1.8957	225.1996	70358.7	191.3825	-1.8696	211.728	-2.0882	4490830	-1.188	347.994	66.682	66.2294	105.578	102.8415	30934.2	88.1866	-1.3113	98.6755	1951050
018	2019-02-19t2018	1550629281.32	adult	145.9989	97.9999	-129.9942	1030.0201	69.0407	53755.8163	169250.8259	2409141.6292	384.07	-1.3249	154.643	-1.6397	153.439	-1.5732	240.843	-1.8688	225.0867	67917.7	193.2633	-1.7996	212.0353	-2.0918	4356920	-1.222	379.737	67.0616	66.5553	106.119	103.2071	29925.4	88.7859	-1.3034	98.9443	1889390
018	2019-02-20t0018	1550643680.77	adult	149.9987	101.9998	-125.9944	906.529	67.5294	47779.877	150644.8282	2149533.4669	428.789	-1.0465	171.99	-0.77775	170.6977	-0.71899	273.211	-1.277	258.9984	68576	209.5028	-1.1086	237.4288	-1.2268	4306470	-1.2076	191.768	71.5607	70.6496	126.25	122.2531	31688.8	95.0908	-0.38685	110.4258	1791810
018	2019-02-20t0418	1550658081.76	adult	153.999	106	-121.9941	968.7371	71.4686	51907.6837	163516.6534	2439712.659	365.132	-1.3611	158.801	-1.4288	158.2598	-1.3283	247.98	-1.7036	234.2795	67450.6	200.6156	-1.5025	222.3294	-1.7547	4314940	-1.1609	231.913	69.7081	69.0955	113.089	109.7329	30760.1	93.0827	-0.81491	105.0871	1894110
018	2019-02-20t0818	1550672481.05	adult	157.9988	109.9998	-117.9943	956.2272	71.1806	51144.6537	161138.3966	2386827.9451	359.597	-1.3539	157.232	-1.5024	156.551	-1.408	242.248	-1.7883	232.1693	64922.5	199.2491	-1.5715	220.8474	-1.8117	4211300	-1.1698	205.797	69.7097	69.1218	115.391	111.6863	30924.9	93.0587	-0.92708	105.6606	1867110
018	2019-02-20t1218	1550686885.13	adult	161.9999	114.001	-113.9931	910.8703	72.0978	50170.5408	158124.5749	2360853.0571	376.086	-1.2173	157.484	-1.4854	156.6701	-1.398	251.867	-1.5868	239.2043	66241.1	200.3405	-1.5342	225.6671	-1.6479	4135210	-1.1648	246.701	69.9866	69.2778	116.602	113.4968	30666.3	93.8582	-0.91529	106.4984	1837710
018	2019-02-20t1618	1550701281.18	adult	165.9988	117.9999	-109.9942	892.0283	69.561	47291.6739	149166.4159	2200131.8368	376.101	-1.1733	161.699	-1.2786	160.9529	-1.1903	263.966	-1.3278	258.6683	65463.5	207.8793	-1.2223	236.7759	-1.2663	4006250	-1.1868	239.61	71.2963	70.6186	120.545	116.3978	29895	95.4371	-0.79547	109.7835	1766440
018	2019-02-20t2018	1550715681.16	adult	169.9988	121.9999	-105.9943	878.7672	77.3443	51457.4902	162372.584	2605179.7649	319.807	-1.4751	148.445	-1.9326	146.5036	-1.8963	239.634	-1.791	232.9713	64461.5	188.6916	-2.0694	215.7682	-2.0102	3991990	-1.1577	170.893	68.3533	67.5395	116.516	112.6613	31342.9	91.6544	-1.4357	105.7186	1838160
018	2019-02-21t0018	1550730082.23	adult	173.9991	126.0002	-101.994	872.7409	76.105	51114.3316	161287.5693	2568021.5942	326.611	-1.3967	147.453	-1.9886	145.5947	-1.9476	239.373	-1.7852	232.9093	64152	187.3165	-2.1488	213.3649	-2.1061	3940820	-1.1469	189.599	68.6567	67.9226	117.551	113.2195	31503.6	92.2469	-1.4472	105.6618	1834920
018	2019-02-21t0418	1550744481.48	adult	177.9989	130	-97.9942	580.3239	110.3284	42027.8837	135253.4215	2694127.5898	317.128	-1.4213	143.775	-2.1818	141.6663	-2.151	235.448	-1.8594	228.5643	51563.1	182.5803	-2.3786	211.4554	-2.1889	3142920	-1.474	168.332	68.3977	67.696	115.602	111.3939	25316.8	91.1574	-1.6837	104.8486	1495170
018	2019-02-21t0818	1550758881.32	adult	181.9989	133.9999	-93.9942	581.7596	109.0563	41268.7934	132462.3697	2598144.5383	283.024	-1.6137	142.974	-2.2408	141.2481	-2.1907	221.955	-2.1478	216.2931	47720.2	181.0216	-2.4773	205.5656	-2.4168	3073660	-1.4695	193.318	68.361	67.5678	116.171	111.5932	24976.7	91.4378	-1.7322	105.3152	1469620
018	2019-02-21t1218	1550773281.95	adult	185.999	138.0001	-89.994	632.471	76.3348	35229.6469	113482.2494	1734526.3661	261.645	-1.7349	152.129	-1.8166	151.2168	-1.73	224.617	-2.0942	220.5997	41554.1	190.8359	-2.0902	211.4469	-2.2376	2807990	-1.5556	183.984	69.7012	68.8782	119.173	115.6198	22047	94.0497	-1.4843	109.1017	1286540
018	2019-02-21t1618	1550787681.8	adult	189.999	142.0001	-85.9941	525.0224	84.3447	31733.2705	102517.8624	1591730.465	261.983	-1.714	149.384	-1.9829	148.3628	-1.8989	219.916	-2.2088	215.9625	36726	187.2743	-2.2862	206.9251	-2.4278	2482160	-1.6677	184.756	70.3361	69.7539	116.617	112.3389	19475.1	92.9654	-1.7013	104.8158	1168710
018	2019-02-21t2018	1550802082.1	adult	193.9991	146.0001	-81.994	501.1905	99.2212	32348.8051	105040.4586	1797511.3354	292.835	-1.4713	149.471	-2.0047	148.1175	-1.9363	221.774	-2.177	216.0356	37701.6	189.2831	-2.2336	208.8406	-2.3852	2526810	-1.618	206.417	69.9726	68.9396	122.876	117.9197	20888.8	94.9967	-1.5322	109.2934	1182890
018	2019-02-22t0018	1550816482.39	adult	197.9992	150.0002	-77.9939	762.9536	72.437	44557.2544	140784.6401	2212287.3872	281.648	-1.5324	152.877	-1.8563	151.181	-1.8056	233.728	-1.9019	229.8563	54458.6	195.895	-1.9726	219.7453	-2.0137	3560500	-1.151	180.759	70.7964	69.8934	120.151	116.5394	27995.2	95.7278	-1.5212	109.6542	1648850
018	2019-02-22t0418	1550830881.78	adult	201.999	154.0001	-73.9941	761.9295	71.4427	44290.5994	139903.8026	2189165.991	306.873	-1.3262	152.69	-1.8964	150.5997	-1.8647	232.272	-1.9431	226.6283	53887.2	196.7556	-1.9636	219.3864	-2.0412	3535400	-1.1465	180.381	70.9813	69.8935	123.497	119.0862	28651.3	96.6743	-1.4752	111.9452	1643500
018	2019-02-22t0818	1550845281.7	adult	205.999	158	-69.9941	743.6125	73.4194	43839.1296	138625.4697	2186900.8761	297.897	-1.3776	153.994	-1.857	151.6351	-1.8394	236.93	-1.833	232.3344	54493.9	198.4512	-1.9174	222.706	-1.9346	3529850	-1.1321	189.147	71.3228	70.1369	126.376	122.555	29066.5	97.2769	-1.4741	113.9874	1634860
018	2019-02-22t1223	1550859996.87	adult	210.0865	162.0876	-65.9066	731.8285	72.2746	43545.0064	137634.1341	2187360.4043	330.759	-1.0979	175.983	-0.69057	172.808	-0.72468	275.336	-0.85685	270.379	62776.7	228.8698	-0.54986	259.1301	-0.61161	4003960	-0.92378	206.215	70.7885	69.1836	134.94	130.9663	30766.4	99.2603	-1.3214	118.8498	1610580
018	2019-02-22t1618	1550874061.58	adult	213.9934	165.9944	-61.9997	634.0656	77.0677	39205.543	125048.6294	2032410.448	331.026	-1.0754	156.018	-1.8172	153.6049	-1.8019	238.651	-1.8009	233.5743	48923.4	202.4022	-1.7958	226.1953	-1.828	3191810	-1.2531	178.613	71.531	70.0167	129.955	126.2716	26640.8	99.5642	-1.3523	119.2429	1463380
018	2019-02-22t2018	1550888464.37	adult	217.9941	169.9952	-57.9989	506.2401	96.2961	34010.666	109592.8217	1990230.95	293.79	-1.3931	155.09	-1.9091	152.8685	-1.8822	237.247	-1.8466	233.7727	42230.1	199.6821	-1.952	223.2014	-1.9473	2751910	-1.4305	197.832	72.6327	71.108	128.349	124.1759	22846.2	100.6362	-1.3022	117.378	1288790
018	2019-02-23t0018	1550902859.91	adult	221.9929	173.994	-54.0002	434.952	107.6607	29521.5074	98822.316	1851858.1317	297.607	-1.3609	156.785	-1.853	154.2725	-1.8427	246.242	-1.619	242.748	38167.5	202.5974	-1.8469	231.4747	-1.6588	2418260	-1.5633	186.29	72.9333	71.7565	130.399	126.9869	20211.8	101.2949	-1.2952	119.4233	1124920
018	2019-02-23t0418	1550917259.87	adult	225.9929	177.994	-50.0002	602.2629	70.0135	34333.9602	108686.3091	1682757.1015	298.195	-1.3574	159.779	-1.7193	157.0917	-1.7198	252.419	-1.4638	249.5048	45435.4	209.9679	-1.5332	238.2741	-1.4267	2871070	-1.3677	181.653	74.0553	72.3997	134.785	130.8595	24261.3	104.6162	-1.0518	123.5699	1330700
018	2019-02-23t0818	1550931659.91	adult	229.9929	181.994	-46.0002	559.3312	73.6195	32712.8061	103860.4731	1611666.5016	361.009	-0.74777	161.434	-1.6608	158.0122	-1.7049	266.166	-1.0971	260.5032	45780.5	214.0144	-1.3729	246.3358	-1.1499	2763110	-1.406	185.782	74.0782	71.8949	136.215	133.5261	23429	106.4665	-0.95217	126.0257	1267920
018	2019-02-23t1218	1550946060.39	adult	233.993	185.9941	-42	563.5945	77.766	31924.1061	102028.0056	1522761.9347	322.296	-1.1269	151.529	-2.2936	147.3676	-2.3798	247.303	-1.6269	241.2678	41546.9	203.3563	-1.9044	229.5063	-1.7765	2532660	-1.4953	191.509	73.2867	71.2603	137.899	133.8051	23167	104.7522	-1.1597	126.9403	1224910
018	2019-02-23t1618	1550960459.97	adult	237.9929	189.994	-38.0001	488.8298	108.8607	33755.8438	110159.0111	2041885.4537	312.889	-1.2276	147.733	-2.5679	143.2302	-2.6745	249.139	-1.5901	242.9677	44097.7	199.0499	-2.1372	229.0335	-1.8099	2603950	-1.459	235.19	72.3049	70.6718	135.183	131.3023	23927.5	102.3655	-1.411	121.8463	1274450
018	2019-02-23t2018	1550974860.24	adult	241.993	193.9941	-34.0001	339.0632	144.9836	33907.414	118108.6992	3140561.176	337.778	-0.96282	149.466	-2.5051	144.5377	-2.6384	253.123	-1.4911	247.1497	44549.6	205.3716	-1.865	234.8663	-1.6144	2630740	-1.4405	197.866	73.5674	71.5667	140.397	137.6412	24709.9	105.1057	-1.24	127.4099	1294860
018	2019-02-24t0018	1550989259.99	adult	245.9929	197.994	-30.0001	328.9347	148.7786	32954.0415	115607.0021	3097037.5804	333.158	-1.0133	153.957	-2.2669	148.621	-2.4268	261.977	-1.2488	256.6364	45060.1	211.1679	-1.6152	243.1626	-1.3289	2641900	-1.4282	198.482	75.1869	72.9052	147.838	144.382	25428.2	108.69	-1.0129	134.559	1290210
018	2019-02-24t0418	1551003660.09	adult	249.993	201.994	-26.0001	332.1944	157.3041	34688.1947	119723.0055	3426013.8214	320.805	-1.1617	156.901	-2.1198	152.441	-2.226	259.248	-1.3385	254.2796	46923.8	212.7492	-1.5647	243.1262	-1.3453	2826410	-1.3448	214.164	75.6834	73.4322	149.451	146.2478	27050.6	110.0254	-0.96842	135.7913	1363360
018	2019-02-24t0818	1551018060.39	adult	253.993	205.9941	-22	336.9204	156.6502	35004.8732	120694.9633	3472062.1225	349.623	-0.81417	156.927	-2.1546	152.7567	-2.2421	256.341	-1.4361	250.1619	46654	211.3443	-1.6566	239.8239	-1.4802	2846350	-1.3292	219.325	76.2231	73.7871	151.951	147.7284	27655	110.1724	-1.0152	136.9747	1382530
018	2019-02-24t1218	1551032459.74	adult	257.9929	209.9939	-18.0002	344.0963	149.9054	34990.3166	119910.3356	3351448.4449	334.711	-1.0054	156.54	-2.2165	152.3213	-2.3063	256.441	-1.4463	251.0684	46672.3	210.4782	-1.7229	240.7217	-1.4623	2839490	-1.3248	223.113	77.0924	74.376	158.665	154.2395	28877.1	112.7444	-0.88347	143.6812	1398380
018	2019-02-24t1618	1551046860.07	adult	261.993	213.994	-14.0001	336.9828	141.2125	32285.4507	111766.4372	2899700.7071	338.839	-0.95802	156.359	-2.2664	152.2918	-2.3457	258.25	-1.4051	253.7022	43386.1	209.5532	-1.7924	239.0405	-1.5382	2626360	-1.405	232.538	77.1726	74.2673	161.868	155.1023	27193.7	112.9261	-0.92855	141.1627	1296270
018	2019-02-24t2018	1551061260.67	adult	265.9931	217.9942	-9.9999	336.7792	145.8403	32493.9457	113130.9281	2951101.7383	332.702	-1.0597	156.944	-2.2672	153.282	-2.3195	258.836	-1.401	254.1163	43743.2	210.9175	-1.7519	239.7416	-1.5273	2650940	-1.3881	230.022	78.1702	75.2177	164.627	160.2079	27821.9	115.4314	-0.80901	144.6436	1320370
018	2019-02-25t0018	1551075660.32	adult	269.993	221.9941	-6	336.9519	143.9034	32624.9449	113183.7258	2966834.1458	350.636	-0.80043	157.355	-2.2796	153.424	-2.3486	265.578	-1.2039	258.5632	45148.3	211.7413	-1.7372	242.2471	-1.4506	2667480	-1.3746	232.561	78.0996	74.768	170.538	164.8599	28991.5	116.4051	-0.7998	150.0304	1323940
018	2019-02-25t0418	1551090060.47	adult	273.9931	225.9941	-2	343.3171	145.7423	33166.1154	114472.4464	3016678.5748	348.149	-0.8546	157.955	-2.2796	154.0561	-2.3456	265.246	-1.2269	259.3207	45887.6	212.427	-1.7291	244.9291	-1.3674	2727880	-1.3435	222.656	78.3001	75.0031	169.16	163.6432	29264.6	116.8551	-0.82666	147.8574	1352240
018	2019-02-25t0818	1551104460.46	dead	277.9931	229.9941	2	339.4836	148.5446	33189.4515	114517.8346	3052912.5683	340.657	-1.0229	158.929	-2.2543	154.8188	-2.3337	268.824	-1.1245	262.7355	46506.5	212.2118	-1.7645	245.7615	-1.3517	2738030	-1.333	220.984	78.9677	75.7038	171.075	164.64	29596.1	118.3739	-0.78161	149.959	1360460
019	2019-02-13t1618	1550096491.91	egg	-1.9994	-53.9984	-169.9983	190.9479	25.9531	3526.1249	11162.6306	58182.896	0	1111.9596	0	-0.35399	0	-0.37059					0	-0.31567	0	-0.14681	0	102320.3298	0	0	0				0	-0.44297	0	0
019	2019-02-13t2018	1550110887.79	larva	1.9994	-49.9995	-165.9994	176.0573	27.9725	3445.57	10933.7526	60917.803	0	724.687	0	-0.59035	0	-0.59813					0	-0.57534	0	-0.49567	0	3.542	0	0	0				0	-0.62638	0	0
019	2019-02-14t0018	1550125288.48	larva	5.9996	-45.9993	-161.9992	173.8984	26.9743	3373.7752	10703.3273	59194.61	0	-431.7993	0	-0.83222	0	-0.83124					0	-0.83987	0	-0.83779	0	0.45481	0	0	0				0	-0.81799	0	0
019	2019-02-14t0418	1550139688.82	larva	9.9997	-41.9992	-157.9991	182.0702	27.7735	3410.8343	10814.064	59824.7043	0	-0.87129	0	-1.0804	0	-1.0708					0	-1.1099	0	-1.1731	0	-0.39435	0	0	0				0	-1.0191	0	0
019	2019-02-14t0818	1550154087.81	larva	13.9994	-37.9995	-153.9994	136.5912	25.4203	2519.1064	8108.9709	40131.3741	211.339	0.35094	156.022	1.3419	156.3315	1.3633	201.7883	-0.45925	200.2044	2825.0361	185.0374	1.1899	198.4058	1.1299	216402	-0.62431	101.497	64.6436	64.0514	95.4195	95.2453	1335.8726	84.1192	1.419	91.47	89660.6
019	2019-02-14t1218	1550168488.9	larva	17.9997	-33.9992	-149.9991	240.0774	46.7519	7649.3084	24494.7093	214817.3418	206.996	-0.1319	127.053	0.63756	126.7776	0.65981	177.0458	-0.94119	175.2887	7258.8784	157.9018	0.5784	170.39	0.43492	518377	-0.6987	109.108	60.579	60.2438	95.7016	94.2972	3923.7651	81.2859	1.2078	90.8503	247162
019	2019-02-14t1618	1550182893.03	larva	22.0009	-29.9981	-145.9979	392.8072	66.3648	18787.0016	60137.5286	777001.0995	266.596	-0.1626	139.86	0.65592	138.6749	0.67253	209.1259	-0.81667	205.3229	20703.4609	181.6565	0.68546	199.842	0.50841	1380280	-0.1597	218.299	61.6022	61.3245	98.8271	95.675	9783.8848	82.1969	1.1114	91.6384	607952
019	2019-02-14t2018	1550197287.49	larva	25.9993	-25.9996	-141.9995	489.5306	42.1345	16558.5767	52240.3181	478532.2113	374.698	0.027734	168.387	0.97203	167.2114	1.0006	233.9372	-0.76747	230.1947	20586.4727	207.2726	0.83034	223.2384	0.50774	1478600	-0.4727	288.097	63.0473	62.7201	99.2191	95.3259	8731.2812	82.5085	0.98865	91.5803	553619
019	2019-02-15t0018	1550211687.54	larva	29.9994	-21.9996	-137.9995	640.448	45.7683	24998.5097	78976.0103	803787.2653	251.8	-0.74129	158.516	0.57383	157.1881	0.6094	222.5887	-1.0495	220.1149	29604.2949	198.5825	0.46064	215.1535	0.09456	2096370	-0.26542	126.239	65.6716	65.4097	99.3774	98.016	13217.1895	85.7992	0.96875	94.7692	868507
019	2019-02-15t0418	1550226087.55	larva	33.9994	-17.9996	-133.9995	713.8478	43.7469	26302.7693	82909.8764	805403.6262	462.599	-0.14885	197.314	1.1145	194.2749	1.1309	321.7579	-0.32251	304.8667	45046.1016	259.5395	1.1691	289.2763	0.77721	2749970	-0.056121	187.312	63.7779	63.6601	98.6514	96.2112	13811.1914	83.7505	0.73803	92.2827	888873
019	2019-02-15t0818	1550240487.98	larva	37.9995	-13.9995	-129.9993	884.9359	50.3074	36776.6013	115827.0558	1282433.4295	551.012	-0.059026	174.281	0.42951	169.5412	0.4175	351.1327	-0.23437	337.0379	68119.75	238.5029	0.59279	282.2424	0.38426	3379840	0.10936	190.891	63.9052	63.7454	98.2403	96.3753	19058.6094	83.6089	0.56237	92.8816	1239310
019	2019-02-15t1218	1550254886.2	larva	41.999	-10	-125.9998	905.9203	54.7038	40629.2066	128116.0991	1514236.7411	428.43	-0.68576	169.219	0.076073	166.5514	0.11522	330.64	-0.57272	323.868	70756.9531	211.6946	-0.11511	285.3462	0.12456	3615870	-0.041805	154.221	62.6608	62.3711	97.9621	95.9167	20963.8945	83.2152	0.35486	92.4009	1338940
019	2019-02-15t1618	1550269286.55	larva	45.9991	-5.9999	-121.9997	929.694	60.0634	45061.9422	141982.3139	1858193.5227	619.667	-0.25332	174.605	-0.070038	169.5869	-0.072619	448.7307	0.27892	436.7902	106349.1719	226.6967	-0.14497	335.7992	0.50651	4134300	0.0165	167.012	68.7792	68.4017	109.3369	107.0358	25912.8535	92.2496	0.59229	103.2443	1628550
019	2019-02-15t2018	1550283685.62	larva	49.9988	-2.0001	-118	1101.6248	63.6425	59942.0606	189019.6239	2656943.8097	515.114	-0.72441	189.186	0.10218	182.2933	0.063848	350.3216	-0.69973	340.0254	110000.9844	263.8386	0.35662	317.9041	0.083461	5940240	0.9607	150.552	66.2313	65.8622	103.0909	100.8697	32370.5371	87.7465	0.25689	97.5942	2079600
019	2019-02-16t0018	1550298086.6	adult	53.9991	2.0001	-113.9997	1151.8659	71.5987	63374.7187	199537.565	3008619.6166	871.785	0.25473	169.868	-0.52079	162.1039	-0.58985	521.3663	0.57198	495.8014	173093.625	235.6217	-0.31466	335.5326	0.19198	5635550	0.46261	374.482	56.3938	56.0765	91.011	88.0206	30215.6641	75.7162	-0.57522	84.1872	1870920
019	2019-02-16t0418	1550312485.62	adult	57.9988	5.9999	-110	1201.6841	73.2427	68278.4166	214968.2533	3332264.5325	967.271	0.43714	193.271	-0.01761	183.3931	-0.13749	545.9595	0.61796	493.6645	195453.4844	270.6153	0.2999	366.3004	0.54724	6903070	1.0069	267.811	64.577	64.3111	101.8224	99.5173	36452.4102	86.0401	-0.030453	95.8623	2306500
019	2019-02-16t0818	1550326885.14	adult	61.9987	9.9997	-106.0001	1175.4469	74.8816	72775.3262	229265.0695	3767015.0473	1086.6	0.7138	203.182	0.20978	196.5549	0.18876	516.0721	0.23143	452.3845	196107.3906	264.2173	0.11567	336.3741	0.044503	7716230	1.2649	186.822	62.9277	62.6699	97.1412	95.4221	36913.6719	82.9024	-0.3576	91.679	2389800
019	2019-02-16t1218	1550341285.86	adult	65.9989	13.9999	-101.9999	1207.1066	77.0822	77896.4493	245508.6061	4156384.1726	988.376	0.36519	194.271	-0.10063	187.9751	-0.12233	497.3345	0.051825	433.4383	202415.125	254.4011	-0.14052	322.4763	-0.19839	7890890	1.1624	398.797	68.4678	68.1246	109.4198	105.2589	44533.8594	91.5306	0.31338	101.5562	2781020
019	2019-02-16t1618	1550355684.94	adult	69.9986	17.9997	-98.0002	1582.4255	80.7078	93678.0812	295024.4543	4729433.6132	641.129	-0.71002	185.485	-0.4307	179.9819	-0.44252	410.8589	-0.66669	384.6436	201320.8438	245.8594	-0.37025	308.2374	-0.42961	9077100	1.6745	396.958	65.5329	65.2047	103.832	101.5291	50877.6953	87.2776	-0.13322	97.4638	3206980
019	2019-02-16t2018	1550370085.27	adult	73.9987	21.9998	-94.0001	1257.0082	83.914	84564.5148	266411.3874	4803832.4947	723.605	-0.47108	192.798	-0.1954	188.7358	-0.14899	439.0577	-0.4033	422.1046	193624.4375	251.4661	-0.2219	306.2467	-0.44428	8490620	1.2003	224.601	72.2663	71.9054	114.4809	112.0478	50486.0781	96.7607	0.82418	107.6635	3182530
019	2019-02-17t0018	1550384485.79	adult	77.9989	25.9999	-90	1244.5552	90.3785	81814.8029	257887.4746	4590946.9032	877.274	0.023982	205.73	0.29735	198.153	0.21972	500.4785	0.22086	445.1074	213704.3438	275.6819	0.49399	351.9964	0.40489	8774200	1.2534	324.408	64.0062	63.6164	99.9212	97.7535	42666.375	84.6069	-0.56864	93.7933	2729800
019	2019-02-17t0418	1550398885.86	adult	81.9989	29.9999	-85.9999	1211.7076	88.4015	88943.7049	281879.6575	5418079.9658	712.421	-0.46961	187.849	-0.38233	183.3754	-0.37866	422.2991	-0.42041	388.8448	189612.2969	247.5934	-0.26524	297.2917	-0.49803	8424630	0.98301	247.858	69.7189	69.2633	112.2379	110.0407	50394.8359	93.9646	0.46782	105.6839	3126760
019	2019-02-17t0818	1550413285.32	adult	85.9987	33.9998	-82.0001	1335.5808	79.8627	85734.7964	269997.0675	4616940.4935	754.436	-0.28296	204.403	0.30976	200.2872	0.34733	442.218	-0.10464	404.8016	198113.6875	260.8185	0.20298	314.5736	-0.074841	9138060	1.326	269.953	67.7336	67.416	105.0401	103.007	47057.9727	89.492	-0.10719	99.2889	3028100
019	2019-02-17t1218	1550427685.35	adult	89.9987	37.9998	-78.0001	1287.6744	83.6656	82924.0563	261881.1906	4666262.8234	677.797	-0.49797	191.777	-0.17561	187.9758	-0.15875	434.5775	-0.048219	412.2427	185130.0312	244.8243	-0.22789	293.4492	-0.39762	8161280	0.75491	430.71	69.8635	69.5731	111.0142	107.6003	47292.0312	92.9892	0.28486	103.683	2973110
019	2019-02-17t1618	1550442084.78	adult	93.9986	41.9996	-74.0002	1375.7537	84.6791	88146.948	277467.9029	4804120.7492	820.071	0.10423	199.906	0.20605	195.4601	0.19521	450.2062	0.29744	395.9329	207094.875	251.8955	0.083662	301.4258	-0.10917	9186870	1.312	231.035	65.8706	65.5721	101.6305	99.5652	46750.0352	86.6838	-0.55083	95.9814	3027150
019	2019-02-17t2018	1550456486.36	adult	97.999	46.0001	-69.9998	1346.3325	83.8575	89935.5195	283346.7007	5017068.1571	613.404	-0.63814	183.715	-0.44635	180.9947	-0.41419	353.9575	-0.78594	307.2946	166006.0469	233.7673	-0.45337	265.3251	-0.83952	8606290	0.988	441.013	72.747	72.4863	115.2068	112.3293	54031.9883	97.1927	0.76719	108.1951	3407910
019	2019-02-18t0018	1550470885.39	adult	101.9988	49.9998	-66.0001	1127.4586	124.4003	84339.5286	267764.2821	5519096.0628	659.501	-0.38905	185.963	-0.31003	182.3991	-0.32141	401.16	-0.037801	384.375	154045.4375	239.3065	-0.18847	302.3952	0.17379	7139680	0.16593	172.13	72.6646	72.2232	114.1708	112.5278	43841.5781	97.1377	0.73543	107.7977	2789810
019	2019-02-18t0418	1550485285.37	adult	105.9988	53.9998	-62.0001	674.5034	121.4639	45756.3	149399.5834	2788064.1287	592.346	-0.62111	185.619	-0.28564	181.6354	-0.32463	409.5582	0.20667	402.3936	97884.4141	229.477	-0.47283	325.779	0.90898	4436470	-1.3703	219.376	69.8917	69.4625	107.7753	105.534	25758.293	91.7686	-0.023957	102.0936	1670480
019	2019-02-18t0818	1550499685.77	adult	109.9989	57.9999	-58	1200.3766	83.1477	78736.0535	248230.9795	4402561.3463	608.464	-0.49591	179.01	-0.54481	175.5649	-0.57295	353.8707	-0.47282	327.5208	145440.875	226.0099	-0.54298	272.1972	-0.39716	7343180	0.30246	238.293	68.459	68.0199	108.7337	106.1017	44689.5469	90.6311	-0.23161	101.5469	2808260
019	2019-02-18t1218	1550514088.7	adult	113.9997	62.0007	-53.9991	1216.703	85.6768	82469.471	259837.5642	4722731.7933	453.64	-1.1653	165.067	-1.1491	163.0372	-1.1295	296.6839	-1.2234	278.671	127574.0781	205.3566	-1.2739	238.5734	-1.2542	7090110	0.16939	238.192	67.8797	67.446	108.0529	105.7049	46462.7539	90.6123	-0.29368	101.5757	2915640
019	2019-02-18t1618	1550528485.49	adult	117.9988	65.9998	-50	1191.7907	85.6693	77505.8435	244232.6345	4254373.6134	687.492	-0.019797	179.858	-0.44973	176.0573	-0.50471	393.3726	0.29219	341.2376	158922.5312	228.9815	-0.34065	273.6062	-0.20613	7265360	0.28279	204.463	66.6514	65.7992	116.6532	113.0535	47127.9023	90.77	-0.3377	106.0242	2692380
019	2019-02-18t2018	1550542885.14	adult	121.9987	69.9997	-46.0001	1245.9234	85.7389	85922.6037	271005.8525	4974478.1716	464.215	-1.0573	163.608	-1.1913	161.3521	-1.1877	320.1244	-0.74922	308.5756	143415.7188	204.0638	-1.2902	244.3545	-1.0161	7319640	0.32418	285.014	66.7596	66.2421	107.9949	105.2093	48381.7266	89.8721	-0.5483	101.2767	2986760
019	2019-02-19t0018	1550557286.05	adult	125.9989	74	-41.9999	1163.454	91.5	80898.5476	255177.0935	4765253.0042	700.601	0.1451	170.299	-0.8703	166.513	-0.93707	376.1886	0.18414	332.9265	158751.5938	218.8542	-0.69245	261.8644	-0.4574	7174190	0.24777	190.795	66.685	65.9317	115.3782	111.9473	48689.6016	90.1574	-0.59281	104.2367	2809240
019	2019-02-19t0418	1550571685.06	adult	129.9987	77.9997	-38.0002	1224.1286	85.5824	82657.8407	260405.329	4761393.813	653.203	-0.049286	180.812	-0.3591	177.5105	-0.39937	387.1752	0.42587	357.9428	166872.5	226.6163	-0.36548	267.7628	-0.24256	7784120	0.60117	152.861	68.6891	67.8474	114.9595	112.7101	49547.5625	92.6124	-0.29462	106.579	2957130
019	2019-02-19t0818	1550586085.65	adult	133.9988	81.9999	-34	1262.2595	88.1847	84099.5885	264847.1225	4788647.5434	733.77	0.40733	176.834	-0.54641	173.9378	-0.56886	368.2819	0.18065	337.7152	161675.75	222.6703	-0.52385	273.4569	-0.032369	7748850	0.5804	309.371	68.605	67.5311	124.1285	119.4078	54492.3984	93.5021	-0.23982	111.4066	3006270
019	2019-02-19t1218	1550600485.52	adult	137.9988	85.9998	-30	1391.7371	87.6795	92539.1697	291295.5855	5293272.9561	819.028	0.90333	172.107	-0.77657	168.474	-0.83551	367.0364	0.21584	306.9633	177278.5938	222.0484	-0.55061	268.9068	-0.16285	8298670	0.8815	246.294	70.5117	69.2657	128.9323	124.6309	62274.2969	96.4651	0.15615	115.1693	3399930
019	2019-02-19t1618	1550614885.35	adult	141.9987	89.9998	-26.0001	1360.7444	89.4349	91272.0801	287378.6741	5228754.1802	608.319	-0.15934	159.644	-1.3928	155.5607	-1.4718	312.9767	-0.65192	291.5068	148976.9219	214.7068	-0.86897	263.8015	-0.32418	7590280	0.48894	333.959	70.2597	68.596	130.9337	127.8573	62324.4531	98.1083	0.32749	118.9208	3340500
019	2019-02-19t2018	1550629285.81	adult	145.9989	93.9999	-21.9999	1427.1632	88.099	93189.1381	293346.9112	5192352.7495	486.688	-0.77004	161.791	-1.2851	158.3231	-1.332	291.2297	-0.99163	280.7768	141537.625	216.4874	-0.79899	261.2369	-0.40703	7857060	0.62977	295.743	71.3923	70.002	130.0789	127.0505	63218.3672	99.1687	0.38801	119.4503	3467020
019	2019-02-20t0018	1550643685.17	adult	149.9987	97.9997	-18.0001	1431.5625	87.2783	91702.2411	288647.2909	5063234.3695	405.624	-1.1737	160.1	-1.367	156.3669	-1.4249	287.7999	-1.018	280.8122	137856.1719	216.8321	-0.79212	263.402	-0.33092	7653410	0.52277	292.159	71.4979	69.8337	132.7506	129.4792	63587.5547	100.4998	0.47677	121.6501	3417880
019	2019-02-20t0418	1550658086.3	adult	153.999	102.0001	-13.9998	1429.8752	87.0528	90588.4707	285124.5015	4954734.4205	428.589	-1.0062	163.557	-1.1936	159.5297	-1.266	304.4565	-0.67997	297.5216	144007.9375	223.8783	-0.49676	278.9812	0.20931	7724620	0.56167	346.512	72.2042	70.4357	137.1084	133.7445	64852.2656	101.8135	0.54699	125.0292	3410130
019	2019-02-20t0818	1550672485.52	adult	157.9988	105.9998	-10	1405.6019	86.2352	82906.7616	262072.5964	4380464.6556	524.168	-0.41518	165.862	-1.0769	162.4115	-1.1215	319.9273	-0.34781	303.8391	138848.4375	225.0098	-0.45748	278.8771	0.20697	7186950	0.30023	362.379	73.3751	71.7367	137.3681	132.894	59617.7461	102.4012	0.49342	123.6946	3179420
019	2019-02-20t1218	1550686889.81	adult	162	110.001	-5.9988	1350.0906	86.0518	85755.9738	270007.7515	4682690.8847	619.476	0.20231	167.537	-0.9916	162.8102	-1.0992	331.8301	-0.066238	317.2677	148659.9062	231.2212	-0.19906	289.8344	0.58954	7492400	0.45893	343.754	73.9817	71.9033	143.9602	139.5848	64494.1719	105.0076	0.7355	130.1477	3308540
019	2019-02-20t1618	1550701285.61	adult	165.9988	113.9999	-2	1313.9796	85.1852	77538.322	245111.7936	4055747.4095	545.035	-0.16298	169.881	-0.87817	165.3731	-0.976	331.2128	-0.013989	313.222	134472.4062	232.4522	-0.16133	286.854	0.48169	6880520	0.17626	366.501	74.8434	72.7688	143.1958	137.9372	58137.5	105.7855	0.69399	128.007	3031310
019	2019-02-20t2018	1550715685.64	dead	169.9988	117.9999	2	1306.4159	85.1316	78219.5222	247243.2351	4115354.0978	522.624	-0.23049	171.647	-0.79875	166.6144	-0.92277	332.9226	0.077432	318.1353	136165.3438	237.212	0.023677	291.3279	0.62951	7015710	0.25035	339.289	75.4996	73.4917	143.9161	138.0518	58861.6836	107.5798	0.79425	129.6108	3085900
020	2019-02-13t1618	1550096496.56	egg	-1.9994	-53.9983	-261.9911	165.0066	26.9178	2944.4659	9349.2405	49688.2705	0	1111.9587	0	-0.35399	0	-0.37059					0	-0.31567	0	-0.14681	0	102320.2726	0	0	0				0	-0.44297	0	0
020	2019-02-13t2018	1550110892.36	larva	1.9994	-49.9995	-257.9922	182.2767	26.8228	3612.1018	11457.3936	64002.1905	0	724.6884	0	-0.59035	0	-0.59813					0	-0.57534	0	-0.49567	0	3.542	0	0	0				0	-0.62638	0	0
020	2019-02-14t0018	1550125293.04	larva	5.9996	-45.9993	-253.992	187.9512	30.0633	4008.5951	12726.8546	76546.6691	0	-431.7964	0	-0.83222	0	-0.83124					0	-0.83987	0	-0.83779	0	0.45482	0	0	0				0	-0.81799	0	0
020	2019-02-14t0418	1550139693.39	larva	9.9997	-41.9992	-249.992	187.9509	29.2442	3970.8706	12603.2554	74993.1411	0	-0.87129	0	-1.0804	0	-1.0708					0	-1.1099	0	-1.1731	0	-0.39435	0	0	0				0	-1.0191	0	0
020	2019-02-14t0818	1550154092.3	larva	13.9994	-37.9995	-245.9923	187.964	30.7179	4109.8596	13058.436	80985.1337	0	-1.1025	0	-1.336	0	-1.3179					0	-1.3862	0	-1.5017	0	-0.92619	0	0	0				0	-1.2313	0	0
020	2019-02-14t1218	1550168493.43	larva	17.9997	-33.9992	-241.9919	268.5567	31.1347	6396.945	20231.1596	133977.2891	244.08	0.07671	160.744	1.231	159.8687	1.2429	222.0043	-0.47805	220.1283	7770.1519	199.2929	1.1678	214.1679	1.0152	556014	-0.65317	124.179	63.3761	63.2306	97.2628	96.3523	3404.1995	83.3932	1.2768	91.9384	219218
020	2019-02-14t1618	1550182897.68	larva	22.0009	-29.998	-237.9908	367.9201	32.5344	9434.9587	29796.1278	205822.1006	223.657	-0.37239	139.893	0.65652	139.213	0.68228	197.6988	-0.9292	195.694	10082.6367	174.7613	0.58495	188.4703	0.35771	711214	-0.88257	100.119	58.5595	58.3626	91.6214	90.9781	4672.6919	77.7615	0.95966	87.1425	297717
020	2019-02-14t2018	1550197292.03	larva	25.9993	-25.9996	-233.9923	392.0743	34.4221	10905.2823	34486.7205	252408.7379	259.069	-0.47967	173.591	1.0689	172.6582	1.1023	232.5264	-0.78085	230.1575	13719.0596	209.6916	0.86647	224.2222	0.52079	1015330	-0.92861	120.647	67.7617	67.5021	101.173	99.6399	5969.2051	87.8833	1.1809	96.7561	396338
020	2019-02-15t0018	1550211692.01	larva	29.9993	-21.9996	-229.9923	534.3857	53.0579	22148.1528	70024.8031	774942.9734	252.265	-0.73942	170.711	0.80753	170.1399	0.85871	225.603	-1.0218	223.8913	26395.5566	203.5337	0.53648	218.4147	0.13783	1995950	-0.35668	135.589	70.9752	70.6004	106.3697	104.2743	12445.252	91.2232	1.1724	100.8632	829842
020	2019-02-15t0418	1550226092.05	larva	33.9993	-17.9996	-225.9923	599.6582	44.6635	21330.5907	67270.9888	643145.1532	432.451	-0.26197	191.844	1.0064	189.2487	1.031	317.716	-0.3587	309.7875	36219.6211	253.7619	1.0783	288.8619	0.77171	2171680	-0.54662	151.256	67.3045	66.9028	102.8691	101.0644	11727.083	87.7876	0.89778	97.3124	761886
020	2019-02-15t0818	1550240492.45	larva	37.9994	-13.9995	-221.9922	683.9006	47.0568	27649.8843	87231.4415	924239.196	520.686	-0.16622	180.149	0.54933	176.5214	0.56113	344.7285	-0.29049	327.0986	50330.3672	247.2103	0.73368	294.732	0.55095	2628560	-0.49018	145.332	65.1666	64.8991	101.6986	99.7647	14847.9902	85.9935	0.66247	95.9518	950846
020	2019-02-15t1218	1550254890.66	larva	41.9989	-10	-217.9927	830.5295	51.0767	37615.1837	118614.4757	1398838.0446	1248.01	2.0646	186.328	0.43888	180.1918	0.40725	561.4728	1.4143	517.0572	111171.625	241.7774	0.38775	332.4884	0.75771	3685580	0.010863	137.237	66.2024	66.0993	100.7434	98.9619	19947.1875	86.2342	0.49078	95.5331	1309480
020	2019-02-15t1618	1550269291	larva	45.999	-5.9999	-213.9926	839.5098	58.3862	38677.4945	121929.6631	1491267.6934	1408.14	2.2685	224.41	1.0415	211.2948	0.86946	854.4562	3.7181	838.2559	174309.0781	303.9479	1.2042	483.8625	2.5189	4563380	0.32427	224.243	69.6109	69.394	107.3074	104.7822	21890.6992	90.9661	0.52883	101.0605	1415540
020	2019-02-15t2018	1550283690.05	larva	49.9988	-2.0001	-209.9929	881.4549	62.6049	43965.4784	138670.6065	1835119.7888	1691.87	2.9493	192.69	0.18549	182.8682	0.07772	730.6613	2.4797	637.9439	168782.75	262.0168	0.32298	379.2427	0.93905	4444390	-0.056568	124.068	67.0428	66.6609	105.8612	104.6317	24453.9336	89.9559	0.37764	100.9085	1546340
020	2019-02-16t0018	1550298091.03	adult	53.999	2.0001	-205.9926	999.181	65.7322	55515.4907	175122.8289	2543519.6725	1240.22	1.384	221.701	0.80382	209.9442	0.65532	709.4014	2.1227	660.3486	206435.8125	305.8412	1.0666	425.7647	1.4869	6439980	0.98482	309.652	66.4918	66.2742	102.4406	100.3989	29810.2031	87.187	0.12897	96.6424	1931450
020	2019-02-16t0418	1550312490.23	adult	57.9988	5.9999	-201.9928	1031.2354	68.7229	57001.2182	179602.2343	2671855.309	899.991	0.2336	204.457	0.29134	197.3438	0.2568	539.5875	0.56614	489.4997	161336.6719	272.3769	0.33695	370.9285	0.61559	6096500	0.50376	118.667	61.9704	61.5688	95.9493	94.3156	28688.832	82.0334	-0.31013	91.4056	1847830
020	2019-02-16t0818	1550326889.59	adult	61.9986	9.9997	-197.993	1061.8743	72.3729	63600.4884	200501.4624	3169623.2314	1384.41	1.6081	203.916	0.2317	195.5195	0.15693	619.6658	1.0635	508.134	206348.7188	272.188	0.29491	352.0564	0.28272	6772470	0.69573	252.321	64.2715	63.9827	100.4552	97.9022	33451.5859	85.023	-0.18873	94.4493	2134580
020	2019-02-16t1218	1550341290.4	adult	65.9989	14	-193.9928	1170.5213	73.6291	67925.0312	213933.8481	3307343.9809	1429.34	1.6884	212.249	0.47772	204.4776	0.42753	556.38	0.53421	451.9227	197514.9062	285.1266	0.59645	375.759	0.63468	7533160	0.9527	229.561	64.6186	64.3521	99.9975	97.9187	35499.1094	85.1629	-0.25997	94.6014	2293440
020	2019-02-16t1618	1550355689.41	adult	69.9986	17.9997	-189.9931	1123.8933	77.1003	73864.1663	232932.8976	4026844.1035	946.671	0.21364	210.55	0.43165	204.0128	0.41879	512.5662	0.18725	446.1899	197850.5625	291.7031	0.79882	374.2123	0.63611	8107010	1.1185	377.254	63.0459	62.7186	100.7918	97.5076	38905.6328	83.8984	-0.47057	93.4072	2427520
020	2019-02-16t2018	1550370089.75	adult	73.9987	21.9998	-185.993	1209.9417	79.5593	76055.8641	239812.9387	4015150.8367	922.548	0.14047	213.223	0.5494	207.0265	0.54882	516.8658	0.27631	460.4248	205195.75	274.0183	0.38727	333.453	0.012712	8464320	1.1855	174.807	67.5099	67.1417	103.9235	102.3541	41257.6406	88.9004	-0.024465	98.6811	2679940
020	2019-02-17t0018	1550384490.2	adult	77.9988	25.9999	-181.9928	1115.9185	77.1542	72098.3728	227358.231	3850591.8774	716.148	-0.48482	221.087	0.88473	214.5297	0.87628	466.5323	-0.091728	438.8416	175416.1562	290.53	0.91674	390.5116	1.0829	8308900	0.99434	235.327	71.3148	70.889	111.6973	109.4141	41998.168	94.3377	0.54077	105.2645	2680150
020	2019-02-17t0418	1550398890.21	adult	81.9988	29.9999	-177.9928	1210.4277	76.4367	76050.6605	239582.7321	3997868.5296	980.836	0.41008	219.115	0.85857	212.3529	0.82577	506.5168	0.40803	440.3804	201087.1719	290.9491	1.0284	382.51	1.0867	8694940	1.1326	364.41	71.4519	71.1798	111.7596	109.4589	44368.5586	94.2765	0.5047	104.9238	2835350
020	2019-02-17t0818	1550413289.73	adult	85.9987	33.9998	-173.993	1189.1781	80.3304	73882.0291	232729.8028	3914373.3571	984.872	0.50828	210.642	0.5643	202.9074	0.45894	508.8687	0.60274	444.9772	196423.3125	278.5396	0.75397	384.3055	1.3038	8118780	0.76263	177.928	70.9079	70.6213	109.3138	107.5591	42195.1094	93.0908	0.33017	103.1804	2733000
020	2019-02-17t1218	1550427689.79	adult	89.9987	37.9998	-169.993	1034.6639	78.7931	68040.5155	214642.0838	3734511.5016	1137.87	1.1688	215.421	0.81013	209.4748	0.773	521.3708	0.94775	436.3641	185086.625	273.9219	0.71109	325.1206	0.27039	7644200	0.46827	163.653	68.3296	68.0011	103.8729	101.7946	36874.8789	88.8406	-0.23167	97.9686	2424680
020	2019-02-17t1618	1550442089.18	adult	93.9985	41.9996	-165.9931	1076.8171	76.382	66428.155	209299.7232	3482936.9329	938.905	0.55964	205.742	0.45388	200.611	0.42156	472.8857	0.57656	384.9577	164091.3281	259.4521	0.33597	320.4191	0.31761	7133270	0.16689	215.116	68.1878	67.9429	103.8454	102.372	36034.3555	88.8168	-0.279	98.3826	2364140
020	2019-02-17t2018	1550456490.83	adult	97.999	46.0001	-161.9927	1163.4816	133.2731	89123.5021	286023.1953	6311908.9739	543.436	-0.92101	133.793	-2.6011	166.7792	-1.0464	376.2768	-0.49554	376.1033	133201.9844	231.9675	-0.51532	288.8825	-0.27896	4730530	-1.1898	475.283	51.465	62.4246	120.7783	117.7892	42755.5078	96.8507	0.72261	111.3031	1819650
020	2019-02-18t0018	1550470889.86	adult	101.9987	49.9998	-157.9929	973.7137	75.8856	61653.8226	194498.5596	3252603.6605	1332	2.4588	193.748	0.030877	188.7432	-0.036169	490.6108	1.175	370.2974	157976.6719	243.2101	-0.05053	298.0873	0.066124	6234050	-0.34722	176.309	70.1497	69.8722	107.7534	106.2771	34696.5938	91.7815	0.021934	101.862	2257140
020	2019-02-18t0418	1550485289.75	adult	105.9987	53.9998	-153.993	1021.1354	77.45	64908.7921	204751.7356	3435152.8684	782.923	0.21684	190.38	-0.074369	188.0876	-0.031515	382.0252	-0.1785	337.6028	129506.5469	235.4199	-0.2579	272.4171	-0.48058	6444160	-0.22344	264.671	71.5884	71.0921	114.8682	111.9609	38940.3125	94.8236	0.39175	106.3955	2423200
020	2019-02-18t0818	1550499690.23	adult	109.9988	57.9999	-149.9928	1081.7323	80.2677	68471.6535	215967.721	3649805.1603	792.81	0.33995	187.538	-0.16152	184.7947	-0.14929	402.5183	0.22572	354.7433	144101.5625	236.9449	-0.13895	278.8494	-0.21765	6699410	-0.067916	383.956	76.342	76.0269	119.5323	116.794	42792.5703	101.2639	1.247	112.4885	2727170
020	2019-02-18t1218	1550514093.27	adult	113.9997	62.0008	-145.992	1009.4516	83.1073	66860.2033	210915.3771	3700186.7343	910.75	0.96318	194.712	0.2007	191.6315	0.19719	416.921	0.54463	338.0886	145505.4375	238.2824	-0.031797	278.2767	-0.1472	6783570	-0.0078896	236.278	68.9896	68.5117	106.4311	103.9389	37144.4375	90.0172	-0.37839	99.6206	2403530
020	2019-02-18t1618	1550528490.01	adult	117.9988	65.9999	-141.9929	994.6399	77.8723	64889.5914	204821.1314	3517345.0467	817.17	0.59889	192.487	0.13331	190.7751	0.18603	359.6709	-0.21469	315.7779	121928.4375	234.6708	-0.12136	264.9556	-0.45519	6510670	-0.15467	333.082	69.103	68.7847	105.3728	103.4578	35721.3828	90.3336	-0.40147	99.652	2337340
020	2019-02-18t2018	1550542889.57	adult	121.9986	69.9997	-137.993	1161.2783	82.9645	74656.0546	235212.0444	4170012.3224	468.141	-1.0381	166.425	-1.0593	164.094	-1.0574	302.2623	-1.0238	287.5187	117882.3047	210.3988	-1.0405	243.475	-1.0423	6476270	-0.16405	140.944	71.1332	70.8629	110.0692	108.3233	42926.9922	93.9566	0.067148	104.2657	2768080
020	2019-02-19t0018	1550557290.5	adult	125.9989	74	-133.9928	1017.2538	78.3743	64641.841	203890.8428	3431744.1858	669.667	-0.0089384	186.301	-0.10846	184.7209	-0.060908	359.2766	-0.081674	322.2905	121435.4766	232.7582	-0.13149	264.7123	-0.36985	6282440	-0.2657	249.341	71.5121	71.0166	112.0098	109.4763	37859.3203	95.0436	0.16736	105.1019	2411530
020	2019-02-19t0418	1550571689.48	adult	129.9986	77.9997	-129.993	1009.6894	84.0185	66883.0051	210910.6302	3763521.1176	705.163	0.21431	175.217	-0.62941	173.4706	-0.59599	330.4355	-0.48555	280.0947	115321.9766	216.4738	-0.78356	245.4072	-0.95144	6106670	-0.35535	201.053	67.8134	67.4763	105.5779	103.1791	36846.6758	89.3869	-0.81131	98.8651	2363430
020	2019-02-19t0818	1550586090.05	adult	133.9988	81.9999	-125.9929	1074.013	79.0654	68535.3359	216024.4235	3701308.3411	492.888	-0.83567	176.393	-0.56797	174.1076	-0.56053	329.7742	-0.45111	315.71	118059.1719	220.7224	-0.6056	258.5721	-0.51748	6305710	-0.23102	140.557	69.7145	69.2364	108.8215	107.452	38958.1133	92.4185	-0.41724	102.9376	2492150
020	2019-02-19t1218	1550600489.92	adult	137.9987	85.9998	-121.9929	1192.3961	78.902	73261.624	230728.968	3897253.4195	663.134	0.085936	181.615	-0.30756	179.1599	-0.308	346.8841	-0.12156	317.9639	132856.625	225.7349	-0.39378	260.3926	-0.44662	6942600	0.13249	164.541	72.79	72.5988	110.8872	108.8666	42469.8125	95.2763	-0.040662	104.7608	2782540
020	2019-02-19t1618	1550614889.83	adult	141.9987	89.9998	-117.9929	1156.85	78.4626	71278.7459	224532.4233	3725084.7056	693.39	0.29361	183.786	-0.19653	180.8977	-0.21896	367.974	0.28716	318.8792	136886.3438	233.3062	-0.071023	272.9203	-0.015279	6834820	0.080209	216.059	72.6352	72.394	111.486	109.561	41472.7969	95.0678	-0.17473	105.2895	2701230
020	2019-02-19t2018	1550629290.28	adult	145.9988	93.9999	-113.9928	1130.7871	82.008	72125.8485	227288.5024	3954848.4144	972.539	1.8569	192.447	0.23547	190.2137	0.24303	411.9936	1.1107	337.1427	155321.5938	239.2422	0.18143	276.2237	0.10616	7237150	0.3018	455.902	69.4238	69.0902	112.108	107.7796	42264.7109	92.8164	-0.64683	103.6426	2610750
020	2019-02-20t0018	1550643689.63	adult	149.9987	97.9997	-109.993	1124.4395	77.5822	71289.0814	224732.578	3847859.2523	943.259	1.7806	199.668	0.59403	197.0331	0.57829	387.3913	0.74999	324.1719	144109.5625	244.8406	0.4174	285.4523	0.42967	7417470	0.40079	368.827	74.1916	73.437	136.9778	126.6821	50955.7578	97.8278	0.05014	112.3083	2756140
020	2019-02-20t0418	1550658090.77	adult	153.999	102.0001	-105.9927	1169.6017	80.8333	76915.0343	242529.1456	4302837.0703	812.414	1.1403	198.913	0.55518	196.9817	0.5726	357.2805	0.27749	304.5594	143269.4844	244.1848	0.38118	275.5367	0.089892	7973420	0.68737	304.742	73.3367	72.7313	122.4864	116.2686	49117.043	96.0897	-0.34585	108.9652	2939700
020	2019-02-20t0818	1550672489.94	adult	157.9987	105.9998	-101.9929	1087.9165	79.9806	73217.4437	230930.7328	4096130.3675	641.034	0.25143	181.411	-0.3103	180.0578	-0.25887	310.6664	-0.51955	278.9972	118674.5469	222.679	-0.55828	250.8517	-0.76793	6920480	0.16858	216.94	73.4226	73.0538	114.2046	112.251	43626.1562	95.8214	-0.50702	106.6501	2800920
020	2019-02-20t1218	1550686894.43	adult	162	110.0011	-97.9917	1123.5051	83.4673	78159.0162	246656.3497	4533075.0916	524.248	-0.35314	171.835	-0.78049	169.8626	-0.75589	281.8175	-1.0173	259.5892	114699.7188	218.6144	-0.74413	243.3615	-1.0309	6993500	0.21763	250.325	67.0881	66.6632	106.9613	104.7242	43533.2383	90.3591	-1.4334	100.5933	2730420
020	2019-02-20t1618	1550701290.1	adult	165.9988	113.9999	-93.9929	1142.5465	80.6487	72922.8042	229701.186	3978994.387	748.306	1.0527	192.225	0.21538	190.883	0.2608	316.5536	-0.30039	283.0152	120606.9375	236.6768	0.021079	265.3944	-0.26734	7310720	0.38027	438.41	75.1283	74.4948	129.6591	124.2351	49400.1016	99.1047	-0.26759	114.8701	2857280
020	2019-02-20t2018	1550715690.12	adult	169.9988	117.9999	-89.9929	1139.4188	80.2684	74238.1467	233890.6524	4132893.1131	486.926	-0.44955	180.661	-0.35823	180.0366	-0.27303	279.907	-0.98439	259.0398	108603.9062	224.5005	-0.52468	246.3713	-0.9411	6994670	0.24055	381.857	73.3207	72.852	114.5584	112.3402	44448.6484	96.8606	-0.70669	107.8578	2838760
020	2019-02-21t0018	1550730091.23	adult	173.9991	122.0002	-85.9926	1093.1636	78.711	66938.299	210896.4273	3519501.9392	456.451	-0.57825	193.319	0.25362	192.4076	0.31886	279.0537	-0.96892	265.9915	97668.7969	233.2859	-0.16518	255.7997	-0.62111	6755140	0.14116	333.371	77.4973	76.917	122.985	118.6569	43044.7656	100.8162	-0.27781	113.5389	2707990
020	2019-02-21t0418	1550744490.44	adult	177.9989	126	-81.9928	1081.4866	78.9209	71810.4195	226466.4358	4002556.1817	538.673	0.014418	174.461	-0.67752	173.3443	-0.61312	271.5654	-1.0964	257.036	101837.0078	221.9829	-0.6752	244.6262	-1.0249	6531480	0.052168	157.075	70.851	70.4353	116.0473	113.8451	43517.7461	96.0345	-1.0349	108.6725	2652520
020	2019-02-21t0818	1550758890.27	adult	181.9988	129.9999	-77.9928	1020.7116	83.3932	63317.303	199647.8067	3407842.7172	492.551	-0.21706	195.556	0.35083	194.6627	0.41681	288.9511	-0.69475	274.3326	95642.8203	239.308	0.051898	261.5482	-0.44403	6459400	0.033132	177.252	82.6072	81.4713	136.7548	134.4342	45265.8477	110.819	0.78197	127.6581	2728600
020	2019-02-21t1218	1550773290.91	adult	185.999	134.0001	-73.9926	677.2999	102.2475	44959.8096	144248.8918	2551694.9582	359.855	-1.062	190.486	0.095133	189.0718	0.13929	281.7856	-0.82177	276.9491	66219.6094	234.8229	-0.16668	263.9886	-0.37262	4468040	-0.82768	213.546	80.4565	78.8431	158.6649	155.2007	37286.2578	108.9268	0.39589	138.6869	1887190
020	2019-02-21t1618	1550787690.75	adult	189.999	138.0001	-69.9927	674.1522	83.81	44497.3577	141664.2145	2455632.4959	429.062	-0.53603	196.295	0.38711	195.4679	0.45952	281.944	-0.79463	270.5205	65692.9531	237.46	-0.070791	259.584	-0.54247	4558160	-0.76684	174.402	81.7526	80.713	131.937	129.8404	30741.3164	109.1656	0.29114	123.5066	1898380
020	2019-02-21t2018	1550802091.07	adult	193.9991	142.0001	-65.9926	927.0789	78.6245	56443.3446	178386.0012	2871976.4	410.844	-0.61329	195.467	0.34775	194.9108	0.43611	276.772	-0.8922	267.6012	81647.75	238.5544	-0.040302	258.3259	-0.59985	5759040	-0.22963	400.105	82.3699	81.242	133.3035	129.9947	39324.5469	110.1586	0.28253	125.1471	2426860
020	2019-02-22t0018	1550816491.36	adult	197.9991	146.0002	-61.9925	559.5763	77.3321	32875.1401	105773.2113	1626820.0597	287.438	-1.4889	187.378	-0.067305	186.9104	0.031496	256.8043	-1.3488	254.2789	44170.332	229.8601	-0.44768	248.449	-0.97054	3222330	-1.295	149.33	80.6669	79.8883	127.4769	125.1753	21926.0234	107.4828	-0.15406	120.5856	1387230
020	2019-02-22t0418	1550830890.74	adult	201.999	150.0001	-57.9927	624.869	98.5052	42340.2677	135945.5007	2451714.1668	404.593	-0.57025	192.149	0.18856	191.5478	0.28172	269.3014	-1.0335	264.6234	59515.6016	234.8902	-0.23591	255.2248	-0.73293	4244000	-0.84621	383.438	82.8041	81.7213	134.9451	130.3164	29822.8672	110.5957	0.083947	124.8416	1828890
020	2019-02-22t0818	1550845290.65	adult	205.9989	154	-53.9927	649.742	99.1929	38931.778	124939.0483	2074093.8709	318.521	-1.2126	193.314	0.25335	192.2519	0.32439	269.6168	-1.0149	266.3562	55001.8164	236.942	-0.16117	257.5059	-0.66067	3938580	-0.95998	173.163	82.9647	81.8214	133.4075	132.006	27215.1309	111.9619	0.11648	125.8779	1690320
020	2019-02-22t1223	1550860005.94	adult	210.0865	158.0876	-49.9051	670.3595	97.7882	40905.7498	131356.6142	2165220.3787	372.542	-0.75297	221.553	1.8023	220.9515	1.8909	299.0461	-0.25083	295.2863	63995.875	268.2329	1.2578	287.8278	0.4371	4738140	-0.61543	182.823	84.9333	83.5999	143.0674	140.7262	30616.418	116.6512	0.48384	133.1039	1816380
020	2019-02-22t1618	1550874066.08	adult	213.9921	161.9932	-45.9995	669.183	93.6821	38777.7667	124159.8597	1962427.9301	331.341	-1.0727	196.472	0.43335	195.8393	0.53294	270.2315	-0.98268	267.1145	55127.2188	239.2407	-0.093483	259.1198	-0.62454	3989760	-0.91934	165.993	83.6495	82.4635	135.8531	133.6011	27714.0352	112.8441	-0.018768	128.0517	1698670
020	2019-02-22t2018	1550888468.89	adult	217.9929	165.994	-41.9988	696.9343	93.0294	42596.6119	135601.2382	2279706.5962	445.923	-0.051615	199.634	0.61231	198.9366	0.71057	280.9212	-0.69509	274.5765	62645.4336	243.729	0.093537	263.5168	-0.47822	4446860	-0.72302	430.912	86.3017	84.9322	147.6348	142.7961	32922.5703	117.6608	0.34142	136.1187	1922370
020	2019-02-23t0018	1550902864.34	adult	221.9916	169.9927	-38	682.6786	86.3591	38949.5324	124291.0567	1926073.8705	308.354	-1.263	195.306	0.36217	194.432	0.45465	267.0996	-1.0622	264.8006	54488.3125	238.1523	-0.18883	256.4305	-0.75169	3979750	-0.91291	159.436	85.0154	83.679	136.4658	134.9412	27839.0312	115.043	-0.016018	129.5693	1732360
020	2019-02-23t0418	1550917264.33	adult	225.9916	173.9927	-34	702.2212	86.6929	42585.5828	135384.2432	2241469.8489	430.777	-0.10622	199.9	0.62498	199.3409	0.73732	275.7448	-0.83339	271.3539	61491.1016	243.4744	0.036619	264.1102	-0.48865	4447170	-0.71289	421.067	88.0707	86.7716	142.1526	138.5092	31700.0293	118.4148	0.19055	133.0331	1959310
020	2019-02-23t0818	1550931664.39	adult	229.9916	177.9927	-30	700.044	86.0138	42249.2828	134345.9423	2223729.9927	406.713	-0.30063	199.644	0.60714	199.0588	0.72113	276.4169	-0.81623	271.7642	61088.1445	242.734	-0.021281	263.2738	-0.53538	4406340	-0.72491	399.655	88.6354	87.747	142.5728	138.79	31508.5879	118.9464	0.1364	133.8336	1956270
020	2019-02-23t1218	1550946064.83	adult	233.9918	181.9929	-25.9999	678.0651	84.0949	38209.825	121933.3806	1860487.3762	301.153	-1.3412	192.805	0.18896	192.1924	0.30551	262.0451	-1.2176	259.222	52409.0273	234.7666	-0.42129	252.1352	-0.95607	3856110	-0.94796	179.535	86.3608	85.1513	138.222	136.2182	27644.4102	116.2906	-0.18425	130.7368	1727220
020	2019-02-23t1618	1550960464.43	adult	237.9917	185.9927	-22	700.3	85.6152	43127.0946	137792.8821	2279577.0038	434.355	0.049424	195.302	0.32824	194.5544	0.43839	271.6987	-0.9559	266.5148	61403.8984	237.3646	-0.32263	257.3081	-0.78488	4405820	-0.71542	414.972	88.5029	87.3651	143.712	140.0596	32478.9219	119.2705	-0.023156	133.7386	1996540
020	2019-02-23t2018	1550974864.69	adult	241.9917	189.9928	-17.9999	675.0778	85.3745	38315.4715	122315.5415	1872363.247	309.259	-1.2743	187.899	-0.13863	187.4632	-0.0054678	256.6166	-1.3916	254.0284	51579.9453	228.6941	-0.7574	246.815	-1.1811	3768690	-0.97188	164.586	85.923	84.9882	136.2416	134.6292	27384.5703	116.0017	-0.36935	129.2526	1723360
020	2019-02-24t0018	1550989264.51	adult	245.9917	193.9928	-14	682.224	86.3354	39218.7486	125918.3018	1918238.4701	327.563	-1.077	195.719	0.33181	195.0187	0.44894	266.9444	-1.1055	264.3452	54990.5547	238.2526	-0.32558	256.8125	-0.83345	4016950	-0.86299	170.749	88.1483	86.9357	141.1193	139.096	29070.5742	119.1062	-0.20099	134.0305	1809150
020	2019-02-24t0418	1551003664.57	adult	249.9917	197.9928	-10	680.1125	85.5519	38942.8786	124897.8286	1895584.4189	315.235	-1.2278	199.387	0.55076	198.8385	0.67835	271.1217	-0.99134	268.8538	55308.8203	241.3922	-0.19749	260.6325	-0.70924	4062920	-0.83731	175.892	89.4296	88.2819	143.8117	141.7523	29337.5938	120.7319	-0.15289	135.9843	1822310
020	2019-02-24t0818	1551018064.87	adult	253.9918	201.9929	-5.9999	673.4554	79.6925	37214.8137	118622.9294	1771689.989	322.148	-1.1558	200.476	0.60996	199.7348	0.72695	273.2789	-0.93399	271.485	53289.3828	242.7227	-0.15516	262.4863	-0.65608	3906270	-0.89477	179.901	90.6066	89.125	146.8978	143.9776	28645.0605	123.143	-0.048255	138.8489	1765470
020	2019-02-24t1218	1551032464.25	adult	257.9916	205.9927	-2	682.8929	80.9169	38846.0819	124593.3322	1853954.142	310.907	-1.3168	202.401	0.72352	201.8801	0.85569	273.0958	-0.94562	270.0307	55711.5508	244.6562	-0.083709	263.1375	-0.64649	4115620	-0.80237	193.019	91.5132	90.1215	150.1187	147.8608	30624.209	124.4103	-0.031428	141.299	1860830
020	2019-02-24t1618	1551046864.58	dead	261.9917	209.9928	2	762.4782	74.517	44160.3852	139595.6669	2191576.5031	449.758	0.57664	210.186	1.2183	209.1193	1.3145	293.095	-0.34253	288.3297	67704.9375	254.7865	0.38198	279.0017	-0.082832	4852780	-0.49448	407.428	96.6604	94.635	164.6378	160.526	38031.3203	133.2646	0.52805	152.4547	2231700
021	2019-02-13t1618	1550096500.98	egg	-1.9994	-49.9983	-293.9898	168.1222	27.1999	3114.4706	9885.6647	53697.5481	0	1111.9598	0	-0.35399	0	-0.37059					0	-0.31567	0	-0.14681	0	102320.3441	0	0	0				0	-0.44297	0	0
021	2019-02-13t2018	1550110896.88	larva	1.9994	-45.9995	-289.991	168.338	26.4465	3205.7036	10176.7592	55323.2844	0	724.6867	0	-0.59035	0	-0.59813					0	-0.57534	0	-0.49567	0	3.542	0	0	0				0	-0.62639	0	0
021	2019-02-14t0018	1550125297.54	larva	5.9996	-41.9993	-285.9908	162.4149	28.2265	3084.2011	9807.1789	54972.1131	0	-431.7982	0	-0.83222	0	-0.83124					0	-0.83987	0	-0.83779	0	0.45481	0	0	0				0	-0.81799	0	0
021	2019-02-14t0418	1550139697.86	larva	9.9997	-37.9992	-281.9907	167.5248	28.044	3131.5388	9948.6651	55189.3837	0	-0.87129	0	-1.0804	0	-1.0708					0	-1.1099	0	-1.1731	0	-0.39435	0	0	0				0	-1.0191	0	0
021	2019-02-14t0818	1550154096.83	larva	13.9994	-33.9995	-277.991	164.6195	28.0679	3081.7884	9794.0642	54366.8484	0	-1.1025	0	-1.336	0	-1.3179					0	-1.3862	0	-1.5017	0	-0.9262	0	0	0				0	-1.2313	0	0
021	2019-02-14t1218	1550168497.88	larva	17.9997	-29.9992	-273.9907	315.8621	75.9421	13901.2207	45791.7862	560657.1895	224.512	-0.033365	116.445	0.45072	115.6106	0.46304	176.1489	-0.95043	173.5203	13035.0156	150.6687	0.47541	168.1925	0.4058	854594	-0.29202	144.199	62.3935	62.0352	97.4074	95.7034	7208.1475	82.4557	1.2461	92.1614	457906
021	2019-02-14t1618	1550182902.28	larva	22.0009	-25.998	-269.9895	329.2833	79.3626	13661.7883	44950.9683	542968.6806	260.678	-0.19152	167.11	1.1491	166.2313	1.172	226.9838	-0.64083	224.5117	16569.8203	204.018	1.0114	219.8151	0.7731	1206700	-0.34724	166.664	66.318	65.9901	101.8271	98.4115	7433.375	86.8595	1.2708	95.596	478882
021	2019-02-14t2018	1550197296.53	larva	25.9993	-21.9996	-265.9911	373.3137	35.3041	10910.182	34547.3633	265861.9825	281.412	-0.38162	179.788	1.1842	178.418	1.2098	255.1757	-0.56606	252.0556	15055.3652	225.9348	1.1091	247.6111	0.83082	1050140	-0.89436	117.387	66.5036	66.4512	100.3401	98.8818	5920.0659	86.6017	1.1351	95.4007	388448
021	2019-02-15t0018	1550211696.55	larva	29.9993	-17.9996	-261.9911	585.7765	43.9952	19680.4587	62013.7161	557582.1065	256.526	-0.72226	141.516	0.24805	139.6894	0.27256	214.4686	-1.1241	210.6149	22519.1992	184.8386	0.25011	204.7893	-0.042959	1482940	-0.82295	128.466	66.4598	66.1495	103.1054	101.7943	10826.0674	88.1372	1.0565	98.1732	696432
021	2019-02-15t0418	1550226096.48	larva	33.9993	-13.9996	-257.9911	604.7902	42.3597	21496.2676	67924.7481	627081.2028	435.905	-0.24901	209.06	1.3466	205.5732	1.3555	328.0143	-0.26648	315.8886	37721.6406	271.6078	1.359	300.614	0.92797	2385380	-0.36536	112.08	64.4176	64.3179	98.6122	97.3133	11340.4004	85.0881	0.79096	93.8096	735005
021	2019-02-15t0818	1550240496.96	larva	37.9995	-9.9995	-253.991	813.419	47.2467	33867.8664	106789.2288	1154859.3275	707.317	0.49349	199.994	0.95455	194.7573	0.93637	435.0798	0.50133	395.6523	77879.2812	267.1687	1.0566	312.8494	0.79273	3572900	0.26343	212.827	62.6817	62.4759	98.267	96.0194	17589.7891	83.0171	0.53754	92.1603	1119810
021	2019-02-15t1218	1550254895.16	larva	41.999	-6	-249.9915	897.4968	54.2778	39709.2351	125102.6359	1465510.7037	974.979	1.1483	182.653	0.36095	175.584	0.3086	572.7909	1.5117	544.8671	120286.0938	238.7643	0.33739	370.3862	1.2667	3819640	0.11214	186.021	62.3565	62.0167	98.606	96.3281	20707.2578	83.0611	0.34793	92.4628	1304000
021	2019-02-15t1618	1550269295.55	larva	45.9991	-1.9999	-245.9914	1118.6769	59.8113	56836.6542	178957.3003	2389995.7484	1123.62	1.3585	205.42	0.61769	194.6351	0.49316	684.8589	2.2805	657.9612	204772.8125	280.5357	0.79532	390.9285	1.2558	6122750	1.4428	231.574	65.2344	64.8353	102.2861	100.4912	30583.5391	87.0053	0.33299	97.1247	1944380
021	2019-02-15t2018	1550283694.53	adult	49.9988	1.9999	-241.9916	1137.0737	65.407	61698.4896	194326.2888	2810879.6723	1558.21	2.5321	209.807	0.59246	196.3156	0.40217	718.3317	2.3766	651.5546	232021.1406	306.8724	1.1514	423.5246	1.5567	6772980	1.527	320.149	65.3042	64.9761	101.8653	99.2083	32902.5078	86.1909	0.17187	95.6893	2108150
021	2019-02-16t0018	1550298095.67	adult	53.9991	6.0002	-237.9913	1185.4606	73.4882	69047.8494	217543.6208	3365286.7307	1203.36	1.271	204.306	0.35929	191.8119	0.18338	665.8519	1.7635	608.3806	240372.5156	293.0128	0.81427	427.48	1.5115	7371360	1.5894	269.841	63.8353	63.3915	101.4467	98.7142	36622.2578	84.9929	-0.0057225	94.9103	2303180
021	2019-02-16t0418	1550312494.66	adult	57.9988	9.9999	-233.9916	1147.2062	76.729	69752.3038	219764.5917	3555920.3981	1140.07	0.95992	214.506	0.56888	205.3172	0.48215	641.0268	1.391	591.428	233974.7812	287.8082	0.66149	374.42	0.66716	7813170	1.5747	130.396	68.1487	67.724	106.1936	104.5487	38760.6484	90.2477	0.26324	100.6307	2482250
021	2019-02-16t0818	1550326893.95	adult	61.9986	13.9997	-229.9918	1347.6985	84.4785	83074.9733	261662.1466	4433551.9085	1168.7	0.96035	194.384	-0.053005	188.6985	-0.052761	554.0289	0.5363	496.3274	240448.5625	260.9456	0.042097	328.5867	-0.073789	8424780	1.6923	295.962	60.8618	60.5553	96.0805	94.4093	41698.9219	81.1697	-0.49558	90.4141	2637810
021	2019-02-16t1218	1550341294.87	adult	65.9989	18	-225.9915	1228.1978	77.4931	77962.48	245542.7059	4122298.077	912.327	0.13698	209.653	0.39421	202.3045	0.35512	534.55	0.35587	483.6765	217561.8594	277.0299	0.40224	359.8809	0.38642	8527020	1.5354	323.806	67.348	67.0004	105.2107	102.7046	42820.7422	88.8733	0.074117	99.0646	2739180
021	2019-02-16t1618	1550355693.83	adult	69.9986	21.9997	-221.9918	1312.1739	77.967	79636.9497	250731.3893	4062423.8715	741.104	-0.40779	203.293	0.18198	196.2203	0.13949	482.146	-0.068159	462.3319	200572.75	272.8295	0.31752	349.1523	0.23131	8453930	1.3174	371.385	73.6865	73.2192	116.3832	113.4113	48415.4062	98.0589	0.9431	108.9575	3064250
021	2019-02-16t2018	1550370094.16	adult	73.9987	25.9998	-217.9917	1336.3018	80.5704	82216.2254	258771.2964	4302957.1525	893.753	0.051957	202.954	0.17494	197.1781	0.1731	517.3922	0.28091	479.1993	222478.6406	260.5888	0.024515	330.1101	-0.04344	8711180	1.3246	240.944	66.4836	66.0332	103.769	101.9799	44620.6797	88.215	-0.098465	98.2383	2853610
021	2019-02-17t0018	1550384494.68	adult	77.9988	29.9999	-213.9916	1374.6718	81.1862	87720.9539	276121.0862	4737119.1185	902.984	0.10517	196.607	-0.051594	190.6625	-0.080582	468.8968	-0.069955	417.4875	214754.7344	255.4351	-0.082475	316.6245	-0.2178	8988260	1.3726	337.562	64.564	64.2949	100.9931	98.2557	46254.8281	85.1076	-0.51156	94.7463	2951670
021	2019-02-17t0418	1550398894.65	adult	81.9988	33.9999	-209.9916	1373.8776	80.6887	87762.2083	276578.091	4635085.0799	885.059	0.096183	192.237	-0.20818	187.8323	-0.19342	467.2774	0.022033	420.6765	214013.0312	243.6149	-0.38395	291.6249	-0.60341	8797340	1.1893	208.718	67.1816	66.8889	104.5346	102.184	47876.8438	88.8682	-0.13491	98.5086	3074430
021	2019-02-17t0818	1550413294.18	adult	85.9987	37.9998	-205.9917	1351.3602	77.7409	81213.1118	255627.7445	4157457.3893	903.119	0.22756	195.166	-0.067092	191.2999	-0.035477	447.614	-0.047371	401.3481	189788.3438	242.9264	-0.35333	288.8903	-0.58263	8273650	0.84824	306.825	64.8165	64.5955	100.3437	98.5319	42545.7266	85.3304	-0.61296	94.7124	2747760
021	2019-02-17t1218	1550427694.27	adult	89.9987	41.9998	-201.9917	1151.1305	84.717	79361.6544	250148.4074	4593208.8341	513.296	-1.0939	172.721	-0.97008	168.8655	-0.98697	339.1056	-1.1438	325.1032	140389.7188	226.0686	-0.83314	279.3546	-0.6949	7136150	0.18663	213.303	74.0098	73.6384	117.0476	115.0002	48457.6914	99.2842	1.0686	110.5421	3057790
021	2019-02-17t1618	1550442093.74	adult	93.9986	45.9996	-197.9919	892.4505	114.1388	58785.8916	188219.5936	3419783.3684	586.401	-0.79128	170.821	-1.0291	168.1249	-1.006	387.636	-0.47262	365.5874	107762.8125	214.0478	-1.18	298.3548	-0.17818	4748640	-1.1628	299.067	74.9037	74.4859	120.6038	117.2891	33527.8438	100.7311	1.2393	112.8545	2082250
021	2019-02-17t2018	1550456495.22	adult	97.999	50.0001	-193.9914	1205.5093	82.3363	76731.4004	241708.4082	4164681.0071	643.475	-0.51657	173.363	-0.89317	170.9125	-0.8626	363.2556	-0.66496	341.0387	145665.5	213.4354	-1.1531	250.8936	-1.1829	6936230	0.049599	147.29	68.7269	68.2708	109.5555	107.5659	43931.7734	91.5867	0.036442	103.0546	2749760
021	2019-02-18t0018	1550470894.34	adult	101.9987	53.9998	-189.9917	1230.7994	76.8945	77300.8018	243450.0808	4095831.6703	593.93	-0.66672	171.765	-0.93177	169.7019	-0.8923	342.6459	-0.83114	321.8785	138428.9375	214.1591	-1.0771	256.0461	-0.98455	6924520	0.044012	256.018	68.3365	68.0057	107.94	105.4647	43607.7422	90.1323	-0.19776	101.0682	2754920
021	2019-02-18t0418	1550485294.21	adult	105.9987	57.9998	-185.9917	1078.8215	81.6517	75103.6455	237671.7095	4284896.9355	520.291	-0.93793	164.426	-1.2261	162.1181	-1.2113	323.1871	-1.0016	311.6458	123780.6562	204.014	-1.3938	238.2049	-1.3715	6296840	-0.30759	185.344	73.8493	73.3577	116.2161	114.2208	44510.7578	98.624	0.9089	109.9518	2828130
021	2019-02-18t0818	1550499694.72	adult	109.9988	61.9999	-181.9916	844.239	81.3569	52662.4485	166719.0579	2833546.8066	536.56	-0.82194	172.829	-0.82262	170.1045	-0.82359	356.6664	-0.43268	338.4855	95586.5781	216.0035	-0.9127	281.4205	-0.14827	4630430	-1.2582	209.949	74.6467	73.6971	142.1837	136.5965	38105.2188	99.6868	1.0277	116.7792	1999930
021	2019-02-18t1218	1550514097.81	adult	113.9997	66.0008	-177.9907	1167.3805	85.9134	79649.0318	251088.4431	4555838.6936	544.255	-0.74335	164.747	-1.1637	161.929	-1.1809	319.0325	-0.89479	286.8095	132398.5	210.7995	-1.0686	244.6361	-1.0852	6829740	0.018812	233.108	66.6292	65.8659	114.5269	110.8473	47528.6719	89.6115	-0.43614	104.1041	2762180
021	2019-02-18t1618	1550528494.51	adult	117.9988	69.9999	-173.9916	1279.8542	83.2574	83605.0929	263311.1664	4653301.5953	567.454	-0.59249	169.968	-0.90632	167.6091	-0.9012	319.3037	-0.82182	289.0354	139216.4219	213.3999	-0.94122	251.155	-0.85254	7405680	0.36413	357.291	66.3328	65.7617	111.9655	107.2208	48816.9688	88.1545	-0.72	101.12	2890190
021	2019-02-18t2018	1550542894	adult	121.9986	73.9997	-169.9918	1380.5385	79.6297	84249.7287	265210.9566	4466608.2582	693.277	0.060319	179.675	-0.43828	177.569	-0.41714	366.5518	-0.035405	327.4713	161282.8125	220.8778	-0.6273	257.6977	-0.61916	7903730	0.6623	340.425	66.3589	65.7085	112.4413	108.6455	49474.1719	88.9299	-0.69026	102.2127	2919060
021	2019-02-19t0018	1550557294.9	adult	125.9989	78	-165.9915	689.111	100.2688	49310.7105	158109.1702	3015003.113	483.472	-0.93613	161.778	-1.276	158.7915	-1.3086	344.7983	-0.30923	339.004	88613.1562	204.4901	-1.272	277.8939	0.03536	4157540	-1.4892	311.43	69.6032	69.1083	114.0019	110.6232	29298.4902	92.6817	-0.20009	105.0426	1788730
021	2019-02-19t0418	1550571693.96	adult	129.9986	81.9997	-161.9918	1250.9008	83.4722	81760.6945	257477.751	4529453.0142	774.077	0.56392	175.842	-0.59922	173.0754	-0.61522	366.3405	0.091199	315.2549	156427.4062	219.0836	-0.67598	264.43	-0.34825	7497370	0.43766	297.794	71.0057	70.3083	123.6021	118.7098	52778.0859	94.3219	-0.020771	109.6526	3027470
021	2019-02-19t0818	1550586094.42	adult	133.9987	85.9998	-157.9917	1268.5934	84.6177	82139.1165	258626.7418	4526473.7128	817.958	0.84176	178.513	-0.4643	175.7174	-0.48149	381.404	0.39593	330.3897	163622.3125	222.483	-0.53172	265.9574	-0.27678	7647310	0.52331	186.557	68.8746	68.167	118.0233	113.6491	50632.0156	91.7493	-0.5268	106.3028	2950520
021	2019-02-19t1218	1550600494.33	adult	137.9987	89.9998	-153.9917	1288.7066	80.9698	85487.4649	269261.2079	4770559.5218	884.492	1.2466	179.761	-0.39901	176.9062	-0.41926	387.613	0.56035	321.6738	172875.4062	223.0751	-0.50694	270.1282	-0.12214	8004570	0.71906	187.976	70.6009	69.9156	118.9545	115.735	53053.6953	93.5139	-0.33245	108.0104	3143790
021	2019-02-19t1618	1550614894.21	adult	141.9987	93.9998	-149.9917	1303.2965	83.7907	85868.9271	270384.9446	4854221.9544	670.998	0.17439	172.971	-0.73243	170.6414	-0.72612	354.7464	0.061295	313.0755	158926.375	215.3262	-0.84239	255.7057	-0.59843	7737000	0.56832	378.512	72.1327	71.4074	124.4472	118.3981	55752.3359	95.9612	-0.027144	111.2332	3226500
021	2019-02-19t2018	1550629294.73	adult	145.9988	97.9999	-145.9916	1253.3177	84.4836	84667.2623	266763.4761	4771683.8147	789.531	0.86743	177.076	-0.52696	174.3321	-0.54133	384.7227	0.63598	328.0751	170047.4375	224.5603	-0.45116	269.9929	-0.1072	7812440	0.60616	167.129	72.8233	72.143	120.8252	117.2964	53404.7188	96.5706	-0.035236	110.7671	3212890
021	2019-02-20t0018	1550643694.1	adult	149.9987	101.9997	-141.9918	1351.0281	85.0751	87943.165	276919.2261	4862988.0581	703.732	0.46439	172.871	-0.73409	170.3304	-0.73708	364.8423	0.34968	311.2092	167462.625	216.3809	-0.8116	251.4514	-0.74314	7925950	0.66366	209.174	69.7135	69.121	112.8027	110.2982	51776.4609	92.2022	-0.84807	104.5305	3196290
021	2019-02-20t0418	1550658095.2	adult	153.999	106	-137.9914	1356.5622	84.5746	89310.7176	281253.9253	4988539.7299	757.385	0.83257	183.71	-0.19679	180.8334	-0.22015	382.4241	0.73323	333.4288	178209.625	227.7023	-0.33143	266.2592	-0.23175	8551150	0.97923	184.401	71.6404	70.9915	117.7563	114.8985	54874.4531	95.0341	-0.51051	108.7307	3334650
021	2019-02-20t0818	1550672494.39	adult	157.9987	109.9998	-133.9917	1254.9706	86.9615	85244.2086	268507.1881	4891547.0087	611.927	0.0854	171.993	-0.77462	168.8958	-0.80453	369.0888	0.56384	338.1974	164244.5	218.3612	-0.74501	263.6941	-0.32119	7638030	0.52307	315.076	72.0657	71.4683	122.9647	118.3257	54719.2812	95.6633	-0.53105	109.8075	3200360
021	2019-02-20t1218	1550686899.07	adult	162	114.0011	-129.9904	1338.2477	83.1634	89374.6172	281447.8006	5003799.6112	758.314	1.0121	182.41	-0.26105	179.9622	-0.2643	363.3957	0.53401	322.0453	169342.4062	227.6753	-0.35238	264.9299	-0.27886	8493580	0.94315	407.593	69.6019	68.9002	119.2664	113.9185	55578.125	93.2901	-0.99942	107.1629	3240870
021	2019-02-20t1618	1550701294.53	adult	165.9988	117.9999	-125.9916	1372.0353	84.9238	89098.9299	280550.8419	4998295.5775	768.848	1.1756	176.101	-0.57375	173.65	-0.57472	361.8525	0.58462	315.6965	168261.4219	220.0066	-0.69871	256.9025	-0.56375	8180430	0.79271	176.911	71.8688	71.12	121.0214	117.0335	56274.9375	95.3147	-0.81309	110.2789	3338520
021	2019-02-20t2018	1550715694.6	adult	169.9988	121.9999	-121.9916	1315.9152	85.4696	90791.4567	286007.538	5287039.439	649.41	0.54752	176.378	-0.56754	174.0711	-0.56181	348.5751	0.39093	298.9843	164876.0156	221.0026	-0.67557	255.1621	-0.63398	8338250	0.86621	180.52	70.0122	69.3557	116.8042	113.11	55248.3633	92.6262	-1.2996	106.1522	3309830
021	2019-02-21t0018	1550730095.69	adult	173.9991	126.0002	-117.9913	1335.0708	84.6601	88956.159	280074.5466	5052290.444	703.776	0.98075	173.211	-0.72937	170.6032	-0.73682	358.0091	0.65531	304.9014	166116.2188	217.8214	-0.8325	253.4597	-0.70299	8028480	0.72393	206.331	73.1411	72.2863	127.7637	123.5754	59282.3555	97.5388	-0.72503	113.8194	3390160
021	2019-02-21t0418	1550744494.91	adult	177.9989	130	-113.9915	1382.3613	83.2059	91907.3896	289303.4858	5167268.7473	553.653	0.11149	175.178	-0.64237	173.2379	-0.61829	332.3242	0.18725	300.3003	159183.2969	218.6693	-0.81844	254.3591	-0.68337	8389250	0.88891	285.063	73.5264	72.7746	124.4112	120.1998	59592.9609	97.4866	-0.84169	112.2069	3521180
021	2019-02-21t0818	1550758894.73	adult	181.9988	133.9999	-109.9916	1385.0566	82.3152	90392.5756	284586.9702	5031424.58	754.562	1.5294	182.532	-0.29108	180.1469	-0.29181	355.4832	0.74827	311.033	167788.0938	228.3855	-0.42207	264.4076	-0.34326	8598350	0.98239	341.861	71.4991	70.6496	124.4369	118.2438	58734.1953	94.6286	-1.3183	109.8109	3368040
021	2019-02-21t1218	1550773295.4	adult	185.999	138.0001	-105.9914	1312.7698	85.3177	88628.451	279105.0355	5128134.1079	708.015	1.3236	175.326	-0.66044	171.92	-0.70767	358.869	0.89395	324.7925	165797.5	223.9123	-0.6438	269.7262	-0.16897	8095170	0.76273	230.469	69.9334	69.0188	126.4562	121.0753	58422.7773	94.7036	-1.4017	111.2158	3228970
021	2019-02-21t1618	1550787695.18	adult	189.999	142	-101.9915	1325.9394	85.3628	87588.9469	275748.5071	5004882.5905	629.581	0.87773	170.324	-0.92497	167.0317	-0.96423	351.1659	0.78353	323.8355	160482.8125	216.6219	-0.99067	260.6396	-0.50467	7771530	0.62762	186.755	72.6113	71.6691	128.085	123.7827	58534.8555	97.7619	-1.1114	114.7113	3313110
021	2019-02-21t2018	1550802095.55	adult	193.9991	146.0001	-97.9914	1287.98	87.1401	89055.0171	280578.2842	5231482.1025	656.689	1.1741	173.514	-0.77503	170.5277	-0.8001	360.5706	1.0654	322.7419	167304.7812	222.1555	-0.77028	269.9066	-0.18203	8043070	0.75146	278.03	75.7316	74.3932	143.6504	137.2619	66653.7969	102.455	-0.63948	123.9294	3510460
[truncated: 5,177 more rows]
