# Supplementary material for: Global, cell non-autonomous gene regulation drives individual lifespan among isogenic C. elegans
Source: eLife. 2021 Feb 1;10:e65026. doi: 10.7554/eLife.65026 (PMC7864635; doi:10.7554/eLife.65026)
Supplement: Source data 1. [file elife-65026-data1.zip › figure_data/Figure 4 - miRNA mutants/mir-47/mutant/mir-47_gk167_20181101-spans.tsv]

name	larvaspan	adultspan	lifespan
000	47.9994	219.9992	267.9986
001	49.9986	207.9994	257.998
002	47.9994	167.9995	215.9989
003	60.0014	243.9976	303.999
004	51.9993	207.9997	259.9989
005	56.0004	207.9986	263.9989
006	51.9992	260.0003	311.9996
007	51.9992	151.9997	203.999
009	47.9993	267.998	315.9973
010	47.9993	227.9977	275.997
011	49.9984	159.9978	209.9962
012	51.999	255.9987	307.9977
013	52.0013	227.9968	279.9982
014	51.9991	171.9981	223.9972
016	51.9991	271.9987	323.9977
017	56.0006	151.9968	207.9974
018	51.9991	131.9991	183.9982
019	56.0007	287.9978	343.9986
020	51.9991	83.998	135.997
022	47.9992	255.997	303.9962
024	51.999	255.9957	307.9947
025	51.999	203.9946	255.9936
026	49.9984	267.9955	317.9939
027	47.9991	283.9964	331.9955
028	56.0008	247.9936	303.9944
029	51.9989	139.9952	191.9941
030	47.9991	239.9956	287.9946
031	51.9989	203.995	255.9939
032	51.9989	295.9963	347.9951
033	51.9989	239.9956	291.9945
034	56.001	227.9938	283.9948
035	58.0002	243.9938	301.994
036	51.9988	283.9975	335.9963
039	60.0033	207.9866	267.99
040	51.9987	219.9917	271.9904
041	47.9989	171.9911	219.99
042	64.0041	239.9868	303.991
043	53.9978	279.9941	333.9919
044	47.9988	279.9929	327.9918
046	51.9986	103.9887	155.9872
047	64.0043	279.9855	343.9899
049	51.9985	239.9877	291.9862
050	60.0037	287.9836	347.9874
051	51.9985	239.9879	291.9863
052	60.0037	139.9814	199.9852
053	51.9984	235.9889	287.9873
054	56.0011	183.9851	239.9863
055	51.9983	171.9872	223.9855
056	60.004	219.9823	279.9863
057	47.9986	299.9896	347.9881
058	56.0012	155.9846	211.9858
059	47.9985	215.9879	263.9865
060	47.9985	211.9883	259.9868
061	51.9982	259.9917	311.9899
062	53.9974	295.9904	349.9878
063	47.9984	171.988	219.9864
064	60.0044	247.985	307.9894
065	56.0012	231.987	287.9882
066	47.9984	227.9889	275.9873
067	51.9981	215.9889	267.987
068	60.0045	167.9814	227.9859
069	51.998	227.9889	279.987
070	47.9983	167.9881	215.9864
071	47.9983	223.9894	271.9877
072	47.9983	271.9902	319.9885
073	51.9979	263.9918	315.9897
074	51.9979	175.9883	227.9862
075	51.9979	203.9895	255.9874
076	51.9979	223.9901	275.988
077	47.9982	191.9893	239.9875
078	49.9974	251.9902	301.9876
079	56.0012	231.9882	287.9894
080	47.9981	299.9922	347.9903
081	56.0013	195.9858	251.9871
082	51.9978	255.994	307.9917
084	51.9978	283.9921	335.9898
085	51.9978	271.99	323.9878
086	51.9977	223.9888	275.9865
087	47.9981	223.9885	271.9866
088	51.9977	271.9904	323.9881
089	51.9977	255.9927	307.9904
091	51.9977	175.9848	227.9825
092	56.0016	231.9847	287.9863
093	49.9973	195.9861	245.9833
094	51.9977	279.9924	331.9901
095	52.0023	251.9874	303.9898
097	47.9981	223.9851	271.9831
098	60.0065	183.9759	243.9823
099	51.9977	203.9849	255.9825
100	47.998	271.9866	319.9846
101	51.9976	251.9876	303.9852
102	51.9976	183.9849	235.9825
103	47.9979	175.9832	223.9812
106	56.0018	291.98	347.9818
107	56.0019	103.9747	159.9766
108	47.9979	247.982	295.9799
110	56.002	191.974	247.976
