# Supplementary material for: Global, cell non-autonomous gene regulation drives individual lifespan among isogenic C. elegans
Source: eLife. 2021 Feb 1;10:e65026. doi: 10.7554/eLife.65026 (PMC7864635; doi:10.7554/eLife.65026)
Supplement: Source data 1. [file elife-65026-data1.zip › figure_data/Figure 4 - miRNA mutants/mir-47/mutant/mir-47_gk167_20181101.tsv]

name	timepoint	timestamp	stage	age	adult_age	ghost_age	length	max_width	projected_area	surface_area	volume	gfp_maximum	gfp_maximum_z	gfp_mean	gfp_mean_z	gfp_median	gfp_median_z	gfp_over_99_mean	gfp_over_99_mean_z	gfp_over_99_median	gfp_over_99_sum	gfp_percentile_95	gfp_percentile_95_z	gfp_percentile_99	gfp_percentile_99_z	gfp_sum	gfp_sum_z	green_yellow_excitation_autofluorescence_maximum	green_yellow_excitation_autofluorescence_mean	green_yellow_excitation_autofluorescence_median	green_yellow_excitation_autofluorescence_over_99_mean	green_yellow_excitation_autofluorescence_over_99_median	green_yellow_excitation_autofluorescence_over_99_sum	green_yellow_excitation_autofluorescence_percentile_95	green_yellow_excitation_autofluorescence_percentile_95_z	green_yellow_excitation_autofluorescence_percentile_99	green_yellow_excitation_autofluorescence_sum
000	2018-11-01t1606	1541106546.74	egg	-1.9992	-49.9986	-269.9978	148.1012	27.7095	2906.2197	9326.2733	52819.8447	0	1192.4375	0	-0.60891	0	-0.62383					0	-0.58146	0	-0.43299	0	2.0629	0	0	0				0	-0.47756	0	0
000	2018-11-01t2006	1541120941.01	larva	1.9992	-46.0002	-265.9994	153.2562	28.5062	3072.3492	9854.6936	57033.8517	0	0.16829	0	-0.82175	0	-0.82479					0	-0.82071	0	-0.75452	0	1.0571	0	0	0				0	-0.54144	0	0
000	2018-11-02t0006	1541135340.62	larva	5.9991	-42.0003	-261.9995	150.8974	29.3706	3111.3295	9993.1943	59515.1606	0	-0.41455	0	-1.0428	0	-1.0339					0	-1.0666	0	-1.0717	0	0.28028	0	0	0				0	-0.60972	0	0
000	2018-11-02t0406	1541149741	larva	9.9992	-38.0002	-257.9994	150.5108	29.3972	3089.2356	9923.4178	58767.9955	0	-0.75224	0	-1.2731	0	-1.252					0	-1.3195	0	-1.3844	0	-0.3549	0	0	0				0	-0.68309	0	0
000	2018-11-02t0806	1541164141.08	larva	13.9992	-34.0002	-253.9994	148.096	29.0951	3052.417	9808.1655	58292.7505	0	-1.0062	0	-1.5138	0	-1.4807					0	-1.5804	0	-1.6925	0	-0.894	0	0	0				0	-0.76259	0	0
000	2018-11-02t1206	1541178541.71	larva	17.9994	-30	-249.9992	250.4715	34.014	5525.1807	17541.2933	115577.4025	355.745	-0.22121	240.335	1.0942	238.3602	1.1243	326.3066	-0.5542	322.8928	10115.5049	293.2411	0.8522	314.3242	0.60022	722927	-0.8202	120.565	59.3594	59.0504	92.5304	89.9391	2868.4421	78.1008	0.34563	86.8184	178553
000	2018-11-02t1606	1541192942.58	larva	21.9996	-25.9998	-245.999	391.6305	35.3276	10012.232	31608.4841	219592.6179	493.392	-0.13412	264.122	1.2193	262.0217	1.2643	376.7481	-0.50757	369.8517	20344.3984	334.1975	1.0334	359.3718	0.68037	1423620	-0.77245	250.653	57.5269	57.1411	91.5902	87.8676	4945.8687	76.4791	0.28778	85.1122	310070
000	2018-11-02t2006	1541207340.94	larva	25.9992	-22.0002	-241.9994	440.643	57.5413	19560.9453	62051.3556	738899.1006	363.995	-0.69414	244.676	0.8056	243.2663	0.87406	332.5756	-0.88897	331.1166	34587.8633	297.129	0.46979	322.5203	0.086181	2520650	-0.46367	115.089	61.1742	61.0134	93.8676	92.3072	9762.2305	80.6595	0.32368	89.5277	630217
000	2018-11-03t0006	1541221741.36	larva	29.9993	-18.0001	-237.9993	574.5864	52.7785	24768.5211	78288.0315	898629.2685	419.278	-0.76988	264.349	0.88239	261.418	0.94882	378.7706	-0.84922	376.1905	49618.9531	338.7459	0.66615	365.736	0.16144	3448700	-0.29121	110.33	59.8526	59.6363	93.6882	92.1243	12273.1484	79.6537	0.27096	89.2074	780837
000	2018-11-03t0406	1541236141.37	larva	33.9993	-14.0001	-233.9993	756.1929	63.6154	37962.7752	119924.8711	1602600.8554	504.696	-0.77269	266.544	0.72688	259.3367	0.75038	444.9176	-0.71619	439.3916	88983.5234	381.8326	0.8939	427.4949	0.39854	5305560	0.43822	120.323	55.9322	55.6725	90.828	89.4903	18165.5977	76.3707	0.16694	86.1062	1113330
000	2018-11-03t0806	1541250541.07	larva	37.9992	-10.0002	-229.9994	833.8586	56.4369	39824.6066	125602.3937	1574351.1839	1140.28	0.3554	272.577	0.61549	258.4368	0.5529	759.3622	0.528	730.0114	159466.0625	380.7371	0.66679	540.9504	1.0816	5699590	0.25143	239.681	61.7687	61.4925	97.4915	94.4872	20473.2051	81.6528	0.22946	90.9492	1291580
000	2018-11-03t1206	1541264941.02	larva	41.9992	-6.0002	-225.9994	863.3628	58.5172	42301.5065	133432.6715	1712062.4437	1597.32	1.0469	296.152	0.76176	272.657	0.56972	1059.4498	1.7046	1018.3228	236257.3125	458.6571	1.3046	719.1726	2.3338	6575470	0.35496	126.482	57.0571	56.7051	91.2185	89.5502	20341.7227	77.0001	0.070781	86.3068	1266840
000	2018-11-03t1606	1541279341.61	larva	45.9994	-2.0001	-221.9992	1037.1575	67.7996	57727.3263	181918.4989	2677722.5549	1712.49	1.0393	318.912	0.91526	292.8111	0.68874	1100.5104	1.7313	1047.6486	333454.6562	519.5503	1.8017	773.9243	2.5461	9634650	1.653	305.843	60.7576	60.4343	96.8704	94.2743	29351.7227	81.0999	0.10852	90.5207	1835550
000	2018-11-03t2006	1541293742.02	adult	49.9995	2.0001	-217.9991	1124.3345	72.6941	67227.964	211786.8642	3385574.4156	910.601	-0.6625	286.033	0.14562	262.4981	-0.049172	729.1221	-0.066626	717.5749	256651	480.0769	1.137	634.7489	1.072	10043800	1.4522	242.236	57.1507	56.6695	93.8601	91.6921	33038.75	78.5073	-0.051141	88.3001	2006790
000	2018-11-04t0006	1541308141.07	adult	53.9992	5.9998	-213.9994	1226.7814	77.2504	73036.6745	230137.3995	3676269.774	995.281	-0.67513	283.223	-0.15598	271.4998	-0.13045	682.4371	-0.41988	659.6623	260690.9844	414.7454	0.098667	516.6769	-0.23328	10804100	1.428	263.724	55.0852	54.4227	93.6053	91.497	35757.2422	77.2488	-0.21923	87.5053	2101330
000	2018-11-04t0306	1541322548.62	adult	58.0013	10.0019	-209.9973	1151.5129	89.1699	82450.2973	260070.5838	4940188.886	1487.7	0.088858	285.747	-0.2617	269.0126	-0.33384	864.9936	0.24282	765.5119	371082.25	434.9762	0.24867	620.0259	0.55187	12258000	1.8245	142.734	54.9899	54.4954	90.7512	88.9643	38932.2773	75.8097	-0.39831	85.5478	2358960
000	2018-11-04t0706	1541336948.54	adult	62.0013	14.0019	-205.9973	1137.2487	72.4102	70209.1828	221247.2232	3609097.6241	1353.71	-0.24034	318.546	0.33037	298.0639	0.19737	871.8782	0.20112	800.5349	319979.3125	492.2712	0.99528	696.1349	1.1578	11672100	1.2269	318.876	58.8557	58.4664	96.1587	93.429	35290.2305	80.1249	-0.28991	89.6588	2156590
000	2018-11-04t1106	1541351345.61	adult	66.0005	18.0011	-201.9981	1276.8175	87.3215	87610.3652	276031.5992	5120659.378	1726.21	0.35066	287.674	-0.46514	275.8873	-0.42736	848.0276	-0.032678	743.2499	387548.5938	415.2464	-0.18306	534.1624	-0.40145	13126300	1.6728	395.001	54.1498	53.6741	91.2702	88.6086	41710.4766	75.4363	-0.7023	85.0442	2470800
000	2018-11-04t1506	1541365744.29	adult	70.0001	22.0007	-197.9985	1189.5305	75.6485	74983.729	236207.1093	3998639.4805	1704.4	0.26902	327.16	0.46238	308.0546	0.36094	878.3796	0.0057247	811.4478	343446.4062	475.7747	0.74805	628.5792	0.46195	12788400	1.2774	133.094	62.5478	62.2947	98.5368	96.9943	38527.8906	84.1916	-0.22441	93.7505	2444930
000	2018-11-04t1906	1541380141.93	adult	73.9995	26	-193.9992	1168.5553	78.5107	77135.3012	243098.6021	4263836.5482	957.295	-1.121	303.113	-0.21822	288.0355	-0.26163	689.7716	-0.88982	666.7025	277288.1875	448.7316	0.32466	577.832	-0.028018	12181800	0.7958	258.375	64.7813	64.2337	116.0487	108.7095	46651.5703	87.5999	-0.06305	100.2505	2603490
000	2018-11-04t2306	1541394541.82	adult	77.9994	30	-189.9992	1126.2077	78.1343	75886.0183	239357.3532	4224484.4206	1044.64	-0.98705	301.984	-0.29867	292.2189	-0.18986	670.9057	-0.99437	634.6685	265678.6562	399.2937	-0.52653	504.9315	-0.75393	11941400	0.5278	289.007	67.183	64.9877	153.3951	147.4979	60744.4727	96.2096	0.52959	134.3999	2656620
000	2018-11-05t0306	1541408941.24	adult	81.9993	33.9998	-185.9993	1176.1431	76.5031	73641.9293	232023.867	3863326.7376	1036.38	-1.0157	284.723	-0.88184	270.6995	-0.97751	695.5873	-0.85525	651.7817	267801.125	399.3136	-0.52263	551.2259	-0.23671	10939900	-0.063686	201.247	63.6678	62.9899	117.5688	106.0743	45263.9844	86.3877	-0.37375	98.7887	2446310
000	2018-11-05t0706	1541423341.09	adult	85.9992	37.9998	-181.9994	1270.0702	76.9406	82994.8294	261743.2101	4517052.5623	879.688	-1.3385	275.869	-1.2252	269.6919	-1.0876	565.3844	-1.5951	533.4753	244811.4531	344.0361	-1.595	424.7779	-1.6166	11935500	0.31268	268.717	71.3365	69.0361	187.3105	185.0678	81105.4297	98.6635	0.5138	158.6107	3086370
000	2018-11-05t1106	1541437741.86	adult	89.9994	42	-177.9992	997.3812	82.7444	66566.8262	210142.4198	3677742.148	901.651	-1.2976	279.575	-1.1429	269.5851	-1.148	624.6051	-1.2309	598.2507	216737.9688	378.6029	-0.89364	486.7659	-0.86586	9697900	-0.80115	323.627	68.8207	65.7622	222.6421	217.3393	77256.8203	97.0417	0.2583	179.0276	2387250
000	2018-11-05t1522	1541453116.57	adult	94.2702	46.2708	-173.7284	1161.1469	77.664	75591.0696	238225.4604	4101707.8129	863.554	-1.3783	273.055	-1.3963	268.8336	-1.22	562.5693	-1.6289	548.0678	221652.3281	338.4334	-1.7238	416.5221	-1.6995	10758100	-0.35004	266.885	65.2017	63.8001	146.9059	126.1425	57880.9297	91.2426	-0.35115	108.5021	2568880
000	2018-11-05t1906	1541466540.14	adult	97.999	49.9995	-169.9997	1169.4271	75.4392	72154.3639	227305.0797	3738592.4772	776.037	-1.5786	284.847	-0.99582	278.1112	-0.89758	530.2451	-1.8443	506.8083	199902.375	377.7162	-0.8403	455.7596	-1.1471	10731000	-0.3905	304.617	70.7314	66.9021	212.1983	202.7819	79998.7656	108.8118	0.95561	181.4071	2664670
000	2018-11-05t2306	1541480940.24	adult	101.999	53.9996	-165.9996	1143.6108	93.5088	82429.5171	260059.4352	4999254.0186	1301.71	-0.26513	267.956	-1.6139	262.9496	-1.5083	581.316	-1.3986	506.4398	249384.5625	344.4982	-1.5521	417.86	-1.6055	11485700	-0.050423	281.38	66.8608	64.98	153.7301	140.4537	65950.2344	95.7826	-0.2357	120.7396	2865920
000	2018-11-06t0306	1541495340.25	adult	105.999	57.9996	-161.9996	669.6381	93.5871	46633.169	148873.9151	2738274.6359	778.461	-1.5291	305.41	-0.25287	299.4242	-0.10414	539.3452	-1.6488	514.5156	131600.2188	384.7643	-0.58383	459.8084	-0.94973	7423590	-1.9656	311.371	78.0826	74.9396	217.2724	213.449	53014.4766	111.1348	0.87106	175.8029	1897950
000	2018-11-06t0706	1541509740.62	adult	109.9991	61.9997	-157.9995	1193.423	75.2032	76758.0976	242004.0159	4069672.2626	1178.77	-0.46164	291.242	-0.77649	284.5197	-0.70832	620.2303	-0.91428	566.4249	248712.3438	377.1274	-0.71989	454.7575	-0.95019	11663400	0.02738	187.932	69.6514	68.2419	133.1767	130.1742	53403.8477	98.4025	-0.29221	119.6608	2789330
000	2018-11-06t1106	1541524140.64	adult	113.9991	65.9997	-153.9995	1139.1957	75.8384	72708.5817	229117.2985	3895799.4162	883.527	-1.1747	295.417	-0.62466	288.486	-0.56761	571.1069	-1.2212	536.8286	217020.625	373.503	-0.77188	451.1138	-0.93735	11196900	-0.18454	308.195	72.0729	70.6492	135.9748	129.3762	51670.4414	99.8319	-0.31147	120.0042	2731710
000	2018-11-06t1506	1541538540.62	adult	117.9991	69.9997	-149.9995	1111.8271	77.9907	70101.2743	220906.9654	3740874.8302	1540.44	0.58469	324.378	0.47743	315.0341	0.50296	667.884	-0.3549	591.0747	244445.5469	417.338	0.33266	509.2499	0.0059637	11864800	0.12661	424.889	75.1687	73.6836	145.8079	141.3079	53365.7031	104.7781	-0.051225	129.2544	2749450
000	2018-11-06t1906	1541552940.41	adult	121.999	73.9996	-145.9996	955.4983	75.9133	61163.9207	193549.4614	3183021.2233	1648.19	0.91526	320.635	0.33196	314.5708	0.47198	707.2766	0.041643	594.1531	225621.2188	419.4202	0.41857	503.1098	-0.023576	10226600	-0.5993	400.534	72.2023	68.3078	197.7956	191.1165	63096.7969	115.3208	0.64492	169.9359	2302890
000	2018-11-06t2306	1541567340.52	adult	125.9991	77.9996	-141.9995	1200.6884	73.8909	75760.868	238716.9351	3980748.9723	883.188	-1.0381	306.828	-0.22011	301.3965	-0.10323	574.0386	-0.97713	524.3658	227319.2812	378.7247	-0.58989	467.1795	-0.53476	12129200	0.24009	287.951	78.643	76.9718	162.237	151.3031	64245.8633	107.7987	-0.081884	136.1213	3108840
000	2018-11-07t0306	1541581740.67	adult	129.9991	81.9997	-137.9995	1129.787	77.3304	70040.0736	220606.3595	3734794.2849	1616.02	0.91205	338.517	1.0182	331.2767	1.1416	729.2378	0.34927	616.9503	266901.0312	427.1614	0.65657	512.3208	0.22102	12373500	0.33395	407.001	79.953	77.112	186.7262	173.8656	68341.7969	116.0475	0.42218	152.9388	2922440
000	2018-11-07t0706	1541596139.92	adult	133.9989	85.9995	-133.9997	1177.9	76.6109	73220.5732	230622.6648	3867488.1844	1685.28	1.1256	334.954	0.86113	324.9091	0.84372	703.4855	0.19757	627.7875	269434.9375	435.2029	0.87472	523.8861	0.44467	12797300	0.49107	361.78	80.1221	75.3645	216.1573	205.9628	82788.2656	126.5349	1.0831	184.9115	3061150
000	2018-11-07t1106	1541610539.75	adult	137.9989	89.9994	-129.9998	1231.9391	74.3636	79116.4319	249560.7451	4158358.1595	1555.73	0.822	323.582	0.37897	319.2955	0.56864	692.8914	0.16411	580.9086	286164.125	405.5622	0.09335	489.88	-0.083241	13356200	0.68796	256.768	75.6322	73.9372	168.9827	162.5553	69789.8438	112.4133	-0.11726	147.4021	3121800
000	2018-11-07t1506	1541624941.96	adult	141.9995	94	-125.9991	1148.7698	74.2502	71511.5164	225397.8507	3694335.2744	1710.96	1.2541	340.082	1.0281	332.9143	1.1331	707.2889	0.33187	589.5428	264526.0625	421.2432	0.50037	505.0157	0.18422	12693900	0.40512	323.487	81.2704	78.3761	195.1673	182.4634	72992.5625	118.0056	0.17086	164.3491	3033500
000	2018-11-07t1906	1541639341.21	adult	145.9993	97.9998	-121.9994	1136.3508	83.4853	77027.6238	242852.1866	4387784.5522	791.751	-1.0811	308.382	-0.31077	305.0862	-0.13717	513.0147	-1.2297	489.704	206231.9062	384.0079	-0.52425	441.5655	-0.87047	12377800	0.26551	274.853	78.0652	75.6875	174.8472	170.1369	70288.5625	115.8981	-0.10941	152.1928	3133380
000	2018-11-07t2306	1541653741.39	adult	149.9993	101.9999	-117.9993	1210.6776	73.5235	75560.4066	237974.4524	3953601.9866	710.553	-1.2559	306.542	-0.42619	302.6342	-0.29177	528.4064	-1.0645	514.2797	208720.5156	372.801	-0.86129	445.701	-0.8036	12085700	0.14186	347.744	82.4435	80.8445	158.1728	153.197	62478.25	112.8458	-0.44946	139.3686	3250420
000	2018-11-08t0306	1541668141.78	adult	153.9994	106	-113.9992	1159.1903	77.7962	72967.262	229845.5537	3905515.4007	706.734	-1.2325	301.71	-0.6678	296.8394	-0.59665	512.1388	-1.1657	487.8964	195124.875	374.2473	-0.85563	443.6177	-0.8454	11489100	-0.079981	359.072	78.7188	77.2178	151.7877	146.9683	57831.1016	108.2754	-0.88554	133.1258	2997610
000	2018-11-08t0706	1541682541.82	adult	157.9994	110	-109.9992	1239.2631	81.8675	81316.3587	256161.1191	4506247.4996	744.961	-1.1009	291.198	-1.1543	287.8233	-1.0521	509.8198	-1.1528	481.212	216163.5781	369.997	-1.0112	433.0304	-1.0367	12342100	0.20028	297.769	72.9986	70.3559	168.8732	161.8979	71602.25	112.0262	-0.7342	147.9322	3093970
000	2018-11-08t1106	1541696943.05	adult	161.9998	114.0003	-105.9988	1046.8854	79.4752	68700.8135	216753.3812	3809988.9315	608.777	-1.4234	303.992	-0.65568	300.3664	-0.53128	480.544	-1.3717	470.2108	172515.3125	374.8267	-0.91601	437.4104	-0.97345	10887800	-0.29432	299.739	83.6723	80.9732	206.7718	198.4124	74231.0703	119.1851	-0.36487	162.0773	2996810
000	2018-11-08t1506	1541711341.57	adult	165.9994	117.9999	-101.9993	1141.328	77.5141	76697.8204	241878.1265	4265840.977	1330.31	0.49215	330.079	0.41412	324.5927	0.52424	613.6707	-0.2019	524.1338	245468.2969	408.3368	-0.0049018	474.4388	-0.33722	13192600	0.44376	320.223	84.745	81.6063	179.0503	175.2285	71620.1094	125.4955	-0.068393	162.6009	3387090
000	2018-11-08t1906	1541725742.11	adult	169.9995	122.0001	-97.9991	1054.5083	79.7354	64670.1106	203748.8157	3476093.0165	969.252	-0.41685	334.645	0.56994	328.5945	0.66154	608.0795	-0.21506	555.0764	205530.8906	415.5578	0.16579	503.5768	0.16839	11297000	-0.17175	358.493	89.115	84.4029	236.321	225.2863	79876.5	135.7573	0.46191	201.6745	3008340
000	2018-11-08t2306	1541740141.59	adult	173.9994	125.9999	-93.9993	1199.85	77.1677	75505.4113	237791.7303	4051744.8319	756.949	-0.9455	308.089	-0.61706	304.1834	-0.50542	518.4476	-0.96912	498.5459	204268.3438	376.9769	-0.98819	432.225	-1.1154	12137500	0.080481	207.556	83.7546	81.1596	157.2308	153.4975	61948.9336	121.851	-0.53255	144.5653	3299600
000	2018-11-09t0306	1541754542.21	adult	177.9995	130.0001	-89.9991	1135.2653	76.836	75011.5793	236545.1135	4117354.0576	809.956	-0.7744	316.932	-0.28162	310.1252	-0.28291	565.3228	-0.53121	543.0789	221606.5312	408.4997	-0.11734	487.2156	-0.14422	12397100	0.14733	361.836	84.0015	79.7228	199.4713	192.7427	78192.75	128.4307	-0.24389	172.602	3285800
000	2018-11-09t0706	1541768941.79	adult	181.9994	134	-85.9992	1171.4447	77.01	74252.9203	233993.8364	3917559.9207	1092.01	0.01871	324.072	-0.018561	318.4958	0.051981	627.3969	0.049691	578.3441	243429.9844	405.7053	-0.24398	492.5411	-0.061397	12548700	0.17952	257.038	84.7651	81.0806	178.442	172.5239	69235.5156	129.1508	-0.31513	159.3576	3282280
000	2018-11-09t1106	1541783341.95	adult	185.9995	138	-81.9992	1173.3337	76.6234	73960.1263	232960.4612	3956459.1724	1064.19	-0.02038	336.813	0.49038	332.4828	0.64708	600.4551	-0.16844	536.1989	232376.1406	406.3111	-0.27438	464.0714	-0.60134	13003000	0.29837	297.813	87.2092	84.0677	173.1926	169.1436	67025.5156	128.2179	-0.47798	156.5478	3366800
000	2018-11-09t1506	1541797741.57	adult	189.9994	141.9999	-77.9993	1147.2932	76.9088	73010.3964	230001.231	3964203.7235	1333.4	0.7633	356.726	1.3174	350.4902	1.4297	642.5826	0.24078	560.3881	244823.9531	443.7588	0.79338	513.7438	0.29916	13581300	0.44913	253.479	92.3444	88.5566	189.1898	184.0636	72081.3125	139.207	0.023865	169.8114	3515730
000	2018-11-09t1906	1541812141.73	adult	193.9994	146	-73.9992	638.5812	83.2065	42068.4313	133854.1041	2286100.4253	908.832	-0.38822	312.185	-0.68371	306.6926	-0.64433	618.0717	0.031314	581.5923	135975.7656	376.9511	-1.248	480.7747	-0.33668	6849640	-1.4838	195.674	87.6144	84.942	157.9999	155.3267	34759.9805	126.4912	-0.77014	147.5139	1922350
000	2018-11-09t2306	1541826538.97	adult	197.9986	149.9992	-70	1087.7349	81.6354	70826.6748	223443.5382	3862169.7374	683.469	-1.0036	321.191	-0.31551	314.6995	-0.30219	524.408	-0.83895	517.3963	194030.9375	401.004	-0.5534	479.5663	-0.36975	11860300	-0.068648	430.562	97.0038	90.381	314.4558	308.1237	116348.6641	149.2185	0.31315	254.1861	3581960
000	2018-11-10t0306	1541840939.24	adult	201.9987	153.9993	-65.9999	1113.1114	75.5642	67421.3851	212372.6369	3526949.7445	790.525	-0.67062	327.031	-0.10895	321.5879	-0.045834	538.9743	-0.69407	510.1052	190257.9375	399.1885	-0.61349	464.1433	-0.65212	11514800	-0.1749	329.143	92.8769	88.2858	189.0505	183.9849	66734.8281	143.0412	-0.10027	172.3277	3270190
000	2018-11-10t0706	1541855339.08	adult	205.9987	157.9992	-62	1095.3457	75.8412	68154.6438	214735.6702	3609367.5692	851.789	-0.46296	333.925	0.10974	327.6614	0.14657	522.716	-0.84951	490.1544	186086.9062	415.7487	-0.19833	462.2144	-0.67995	11877400	-0.08376	358.794	96.2048	90.7905	193.7475	188.6284	68974.0938	150.3283	0.14209	177.6266	3421910
000	2018-11-10t1106	1541869739.82	adult	209.9989	161.9994	-57.9997	1001.9432	75.0059	60044.0751	189238.1609	3080086.2355	607.919	-1.1633	331.445	-0.0089349	326.5105	0.067259	493.4162	-1.1432	485.366	154932.6875	411.6896	-0.3185	462.3595	-0.66938	10395400	-0.49765	260.346	97.2392	90.8718	199.649	196.3007	62689.7773	156.5428	0.31271	185.6408	3049810
000	2018-11-10t1506	1541884139.37	adult	213.9987	165.9993	-53.9999	1004.7097	77.9245	61389.3687	193473.7206	3227916.76	738.222	-0.7482	325.441	-0.2161	318.7573	-0.20485	515.7643	-0.92468	497.4901	165560.3438	408.9249	-0.39231	465.1848	-0.61171	10426800	-0.495	255.217	96.0858	89.1188	206.5299	201.8545	66296.0859	157.8942	0.26137	189.3978	3078490
000	2018-11-10t1906	1541898539.79	adult	217.9989	169.9994	-49.9998	1045.393	75.8307	64514.794	203505.2063	3381429.4242	723.592	-0.76951	323.136	-0.3021	317.2082	-0.26996	500.3343	-1.0895	480.2803	168612.6406	404.341	-0.50852	454.6647	-0.77795	10883500	-0.37897	271.942	96.1652	89.4526	209.71	205.9726	70672.2656	158.3288	0.18025	192.6143	3238940
000	2018-11-10t2306	1541912939.29	adult	221.9987	173.9993	-45.9999	1054.2832	73.9744	65988.1752	208202.054	3451893.6554	732.354	-0.71906	325.544	-0.25288	319.2106	-0.23093	507.3149	-1.0238	487.5931	175023.6406	411.7355	-0.37782	465.5634	-0.61477	11206500	-0.30071	306.772	97.4121	90.0392	213.5736	208.5482	73682.9062	162.9735	0.26237	196.1053	3353320
000	2018-11-11t0306	1541927338.93	adult	225.9986	177.9992	-42	816.1847	77.9335	46595.2468	146991.3915	2379321.1323	660.05	-0.93321	327.748	-0.21817	320.3253	-0.22458	502.2239	-1.0878	489.7603	122542.6406	420.9236	-0.22792	470.456	-0.55713	7991160	-1.1704	286.979	101.556	91.5495	222.9233	219.4278	54393.2812	173.97	0.5646	207.5672	2476140
000	2018-11-11t0706	1541941738.83	adult	229.9986	181.9992	-38	753.1299	94.6178	49136.4164	156157.4941	2855230.8471	658.922	-0.92099	329.963	-0.18511	323.3569	-0.16664	502.7584	-1.0923	487.1776	128706.1562	419.1834	-0.29507	464.5801	-0.65968	8421970	-1.0635	259.943	101.361	92.5475	219.7434	216.5715	56254.3203	174.9141	0.49569	206.5925	2587130
000	2018-11-11t1106	1541956139.15	adult	233.9987	185.9993	-33.9999	955.3134	84.2519	60611.7346	191244.9955	3346714.3249	586.279	-1.1566	331.871	-0.16614	324.1618	-0.17579	493.6623	-1.2068	485.9249	155997.2812	425.3018	-0.21712	469.8939	-0.60704	10480800	-0.52404	286.566	103.855	94.8551	223.7816	220.51	70714.9922	178.5407	0.51977	209.221	3279840
000	2018-11-11t1506	1541970539.42	adult	237.9988	189.9993	-29.9999	828.0444	76.8494	48351.3861	152749.7591	2466316.0608	594.176	-1.1218	332.227	-0.18615	323.7133	-0.21657	501.7169	-1.1269	496.1689	126934.3906	430.1508	-0.16214	478.8859	-0.49766	8393380	-1.0941	281.839	104.688	93.4474	227.5037	223.3174	57558.4297	183.0391	0.57545	214.1646	2644830
000	2018-11-11t1906	1541984939.47	adult	241.9988	193.9993	-25.9998	932.926	82.3137	57883.4931	182561.7071	3135610.1136	554.734	-1.26	332.117	-0.22232	324.649	-0.22399	482.0961	-1.3715	474.9705	146075.1094	424.3948	-0.30947	462.5826	-0.76394	10042900	-0.66165	291.687	106.152	96.8874	224.7514	222.1793	68099.6875	179.0729	0.34537	210.3639	3209920
000	2018-11-11t2306	1541999338.79	adult	245.9986	197.9992	-22	920.4387	82.2075	57949.0078	182827.3704	3167467.8834	566.842	-1.214	333.99	-0.20226	326.8705	-0.19254	488.3956	-1.3134	483.5078	147983.8594	428.7753	-0.26313	468.9793	-0.69442	10099200	-0.65617	289.522	107.929	98.5991	234.2532	229.5437	70978.7266	183.8814	0.41296	218.3138	3263550
000	2018-11-12t0306	1542013738.62	adult	249.9985	201.9991	-18.0001	145.7738	27.8712	2764.2689	8855.33	48705.0821	0	-3.3816	0	-9.1044	0	-9.1462					0	-8.2762	0	-7.5301	0	-3.4256	0	0	0				0	-5.6396	0	0
000	2018-11-12t0706	1542028138.91	adult	253.9986	205.9992	-14	889.6587	81.9237	55304.4685	174555.7284	2975837.3962	596.227	-1.1012	341.667	-0.059654	332.3894	-0.10258	507.4677	-1.1128	500.9758	146658.1719	442.9293	-0.072571	485.823	-0.50946	9866670	-0.74111	300.462	112.087	103.2158	245.4746	241.4659	70942.1562	189.99	0.43012	227.7521	3236840
000	2018-11-12t1106	1542042539.47	adult	257.9988	209.9993	-9.9998	902.0961	80.9398	55655.9378	175573.7267	2988951.0896	629.255	-0.96687	347.897	0.079337	336.9933	-0.0036575	525.1036	-0.90412	518.3639	152805.1406	453.2796	0.086775	501.3273	-0.31069	10101500	-0.68767	322.269	114.404	105.4857	252.373	247.7159	73440.5312	192.4354	0.42052	234.1117	3321840
000	2018-11-12t1506	1542056938.82	adult	261.9986	213.9992	-6	894.5334	83.4038	55000.4269	173595.7277	2965061.0475	623.778	-0.98562	353.631	0.20755	342.0793	0.11082	529.3557	-0.86063	522.9036	152454.4375	461.3462	0.20529	507.0902	-0.25258	10158400	-0.68354	332.851	117.24	107.1825	261.6361	257.1831	75351.1875	199.6651	0.56232	242.0496	3367830
000	2018-11-12t1906	1542071338.95	adult	265.9986	217.9992	-2	882.4135	83.2078	54978.9543	173562.0825	2972040.1731	676.385	-0.75825	356.969	0.27283	343.5488	0.12609	545.0988	-0.66292	539.0747	156988.4375	471.2539	0.36032	521.3612	-0.067168	10245700	-0.67086	373.149	120.275	108.8398	278.093	270.4077	80090.7969	209.9694	0.79776	255.3002	3452120
000	2018-11-12t2306	1542085738.85	dead	269.9986	221.9992	2	833.8993	77.5906	49956.0768	157658.2049	2592145.737	639.573	-0.91098	373.306	0.69691	361.1442	0.59733	559.2969	-0.47776	554.5592	145976.4844	490.6064	0.69661	536.334	0.13133	9738800	-0.82841	356.509	127.753	118.471	283.8569	279.3072	74086.6484	219.0387	0.99095	264.8685	3332820
001	2018-11-01t1606	1541106558.5	larva	0	-49.9986	-257.998	148.0815	29.3826	2967.6441	9478.4559	54999.8364	0	0.95655	0	-0.71437	0	-0.72336					0	-0.7003	0	-0.5943	0	1.523	0	0	0				0	-0.50899	0	0
001	2018-11-01t2006	1541120952.73	larva	3.9984	-46.0002	-253.9996	147.7268	28.6764	2901.9093	9263.7849	52623.2408	0	-0.17896	0	-0.93117	0	-0.92822					0	-0.94275	0	-0.91363	0	0.64708	0	0	0				0	-0.57498	0	0
001	2018-11-02t0006	1541135352.34	larva	7.9983	-42.0003	-249.9997	145.3105	29.1669	2893.5911	9247.5009	53302.0458	0	-0.59834	0	-1.1567	0	-1.1417					0	-1.1921	0	-1.2286	0	-0.051423	0	0	0				0	-0.6457	0	0
001	2018-11-02t0406	1541149752.74	larva	11.9984	-38.0002	-245.9996	145.3105	29.106	2893.9094	9250.261	53307.8303	0	-0.88624	0	-1.392	0	-1.3649					0	-1.4489	0	-1.5389	0	-0.63439	0	0	0				0	-0.72198	0	0
001	2018-11-02t0806	1541164152.73	larva	15.9984	-34.0002	-241.9996	164.2261	22.0568	2484.2863	7882.9321	34811.5416	312.455	-0.19494	235.475	1.1188	235.8612	1.1689	299.7449	-0.58268	298.3457	4196.4287	277.1295	0.80679	294.7059	0.58675	325897	-0.88306	109.004	57.1072	57.0259	92.3156	90.9197	1292.418	75.7579	0.32579	86.2376	79036.4
001	2018-11-02t1206	1541178553.44	larva	19.9986	-30	-237.9994	145.3111	29.7548	2969.5093	9503.0997	56141.701	0	-1.3109	0	-1.8984	0	-1.8475					0	-1.9891	0	-2.1472	0	-1.5779	0	0	0				0	-0.89681	0	0
001	2018-11-02t1606	1541192954.21	larva	23.9988	-25.9998	-233.9992	380.7714	30.1076	8990.6798	28350.6655	182006.8379	426.689	-0.42917	259.551	1.0804	255.7356	1.1114	366.7937	-0.64437	362.0023	17972.8906	325.6145	0.85064	352.3944	0.4782	1261940	-1.1034	133.49	59.1558	58.829	92.9129	90.7829	4552.7314	78.2347	0.2995	86.9043	287616
001	2018-11-02t2006	1541207352.61	larva	27.9984	-22.0002	-229.9996	550.1249	52.3759	22804.2593	72082.414	799255.9153	422.015	-0.66272	229.997	0.52384	221.5979	0.50757	376.3426	-0.77569	373.3636	45537.457	327.0364	0.65604	362.9434	0.28002	2768470	-0.51724	148.127	55.9755	55.7091	89.7633	87.7255	10861.3545	75.5131	0.21602	84.2884	673777
001	2018-11-03t0006	1541221752.99	larva	31.9985	-18.0001	-225.9995	597.1704	40.6305	18864.8288	59442.8125	503050.2422	725.175	-0.1935	288.844	1.1228	277.9133	1.0909	507.437	-0.35281	476.5694	51251.1367	396.4863	1.1469	450.7678	0.73316	2904900	-0.84094	113.779	57.591	57.3765	90.8057	89.5168	9171.373	76.9245	0.20016	85.8577	579193
001	2018-11-03t0406	1541236152.88	larva	35.9984	-14.0001	-221.9995	746.3428	49.035	30797.5833	97304.8503	1041323.66	1356.48	0.92269	306.408	1.1928	291.6198	1.121	795.0494	0.76966	739.4122	129593.0469	444.9584	1.4529	548.0005	1.2768	4980050	0.028589	312.305	59.5583	59.1247	95.0739	92.3505	15497.0381	79.4969	0.20665	88.3177	968001
001	2018-11-03t0806	1541250552.72	larva	39.9984	-10.0002	-217.9996	744.2411	52.6902	31199.7324	98277.8969	1127773.9803	1651.89	1.2774	243.788	0.085912	229.1213	0.014938	971.1962	1.3917	957.9804	160247.375	342.3858	0.13544	540.0103	0.93785	4011530	-0.92671	139.807	52.1601	51.7881	86.683	84.8296	14302.6973	72.3931	-0.002063	81.3181	858294
001	2018-11-03t1206	1541264952.53	larva	43.9983	-6.0002	-213.9996	850.1531	58.4631	41584.3397	131107.0115	1710179.6151	2825.62	3.3167	330.173	1.1887	302.7892	0.94437	1462.7052	3.4181	1371.8002	320332.4375	478.0399	1.4216	784.8684	2.7686	7210980	0.5151	333.733	62.0765	61.8171	98.4121	95.5615	21552.2461	82.4125	0.17324	92.0643	1355750
001	2018-11-03t1606	1541279353.22	larva	47.9985	-2	-209.9994	1087.4652	74.3031	62985.1368	198489.5909	3144348.0131	2133.15	1.7161	264.774	-0.083656	244.4663	-0.22936	1088.6282	1.6024	988.1224	358158.6875	415.5399	0.4747	588.8064	0.8092	8710520	0.94161	293.689	48.0509	47.5501	82.8181	80.3656	27247.168	67.5684	-0.325	76.7885	1580780
001	2018-11-03t2006	1541293753.58	adult	51.9986	2	-205.9993	1077.7076	72.0384	65595.9675	206811.6312	3298506.0186	1281.55	-0.072915	272.229	-0.22749	257.1221	-0.27587	844.5333	0.37106	832.6926	289674.9375	405.3007	0.098946	557.6864	0.26086	9324380	0.86695	328.79	53.7696	53.2331	91.8071	89.7574	31489.8242	76.0421	-0.19516	86.0803	1841710
001	2018-11-04t0006	1541308152.74	adult	55.9984	5.9998	-201.9996	988.117	62.6798	51247.6504	161620.807	2213580.41	4252.75	5.1453	348.853	1.0713	331.5902	1.024	1407.08	2.7131	1123.9758	378504.5	462.9131	0.71131	641.4167	0.85358	9369500	0.55882	118.831	58.6049	58.2924	94.489	92.9253	25417.5508	79.4737	-0.15789	89.285	1574010
001	2018-11-04t0306	1541322560.4	adult	60.0005	10.0019	-197.9974	1168.5897	76.3077	75354.7283	237502.109	4042553.764	1809.12	0.64878	283.595	-0.33987	268.7958	-0.3759	1035.0654	0.96196	988.2029	406780.7188	394.4997	-0.32382	579.5568	0.17894	11143300	1.1519	115.263	56.025	55.4938	91.5534	90.0057	35980.4922	76.7802	-0.39116	86.5394	2201390
001	2018-11-04t0706	1541336960.26	adult	64.0005	14.0019	-193.9975	1016.0361	75.9523	63877.4267	201428.6494	3368019.2578	2387.09	1.6015	327.628	0.52713	310.6148	0.4799	1182.1985	1.5319	1051.5976	394854.3125	430.573	0.10563	650.6146	0.75431	10914300	0.7628	145.684	61.0548	60.7369	97.4292	95.8781	32541.3672	82.0521	-0.21942	91.6598	2033920
001	2018-11-04t1106	1541351357.54	adult	67.9997	18.0011	-189.9982	1301.5828	76.3244	83077.5769	262069.4407	4342578.7022	1779.5	0.45618	301.636	-0.14377	285.1434	-0.21316	898.7631	0.14197	799.0724	390063.1875	425.9542	-0.011398	591.7714	0.15593	13071400	1.5745	170.652	61.0638	58.8624	125.8804	123.4348	54632.0781	92.628	0.37751	117.2245	2646200
001	2018-11-04t1506	1541365755.97	adult	71.9993	22.0007	-185.9987	1161.9383	76.8423	73361.8802	231084.8554	3947910.8659	1761.31	0.39043	316.191	0.17583	302.9852	0.21362	1011.3409	0.66137	973.3041	387343.5625	420.0169	-0.13255	559.2286	-0.18089	12100000	0.89196	288.91	60.161	59.6463	97.3463	94.8793	37283.625	82.0072	-0.43534	91.4196	2302240
001	2018-11-04t1906	1541380153.48	adult	75.9986	26	-181.9994	1205.6095	74.9922	77207.2986	243396.1659	4104165.5344	1504.97	-0.096183	311.531	0.015614	301.8404	0.14741	886.863	0.097735	833.1918	357405.8125	402.4894	-0.44336	570.192	-0.070838	12539700	0.92625	235.577	63.0151	62.6068	101.3325	98.7125	40837.0078	85.0888	-0.31525	94.7813	2536480
001	2018-11-04t2306	1541394553.41	adult	79.9986	30	-177.9994	1119.339	85.1667	79165.5449	249801.9699	4628971.9099	3399.75	3.5564	349.95	1.1519	339.3682	1.3495	1108.5184	1.3107	916.7292	457818.125	476.6901	0.89845	598.5666	0.25669	14420700	1.6715	251.912	63.2503	62.8231	105.0867	102.7021	43400.8008	87.9896	-0.19412	98.6957	2606420
001	2018-11-05t0306	1541408952.81	adult	83.9984	33.9998	-173.9996	867.017	108.9751	68616.0731	217714.5796	4656509.1747	745.014	-1.5868	289.577	-0.73439	280.3751	-0.65896	572.9586	-1.5117	562.3856	204546.2188	420.8687	-0.088218	515.3792	-0.59044	10323400	-0.37328	282.894	57.4883	56.5923	102.8479	99.1364	36716.7148	81.7315	-0.81658	94.3034	2049460
001	2018-11-05t0706	1541423352.61	adult	87.9984	37.9998	-169.9996	1161.9906	77.9751	74084.8745	233365.9427	4008013.9142	1374.86	-0.29454	293.033	-0.66162	278.3852	-0.7886	841.7429	0.09925	793.5055	325754.5	397.9691	-0.50452	565.2477	0.035402	11329800	0.016289	246.483	65.4348	64.7745	109.7689	107.0249	42480.5547	89.1965	-0.3268	101.7947	2529970
001	2018-11-05t1106	1541437753.53	adult	91.9986	42	-165.9994	1151.3637	81.5358	77919.981	245602.0898	4431690.3982	2242.74	1.6565	300.752	-0.42143	288.5694	-0.45767	888.1429	0.5366	690.8727	360586.0312	396.9009	-0.49143	494.6079	-0.73536	12210500	0.36825	220.815	62.2769	60.8652	132.3441	126.3218	53731.7109	90.2969	-0.35999	111.9293	2528440
001	2018-11-05t1522	1541453128.23	adult	96.2694	46.2708	-161.7286	1210.0762	75.3917	76222.1255	240183.5542	4050358.0158	1776.96	0.74552	316.153	0.11197	305.76	0.16234	808.1071	0.15118	718.778	321626.625	410.8201	-0.13889	491.145	-0.7098	12576300	0.49521	331.046	71.5973	69.6991	146.8028	141.5771	58427.5234	100.6268	0.34518	126.3329	2848070
001	2018-11-05t1906	1541466551.71	adult	99.9981	49.9995	-157.9999	1175.9074	77.3544	75089.9768	236659.235	4019820.7709	1466.89	0.09563	312.925	0.0038445	302.317	0.019217	814.305	0.32194	768.3434	319207.5625	401.7965	-0.28412	511.3254	-0.36634	12251300	0.32109	196.086	70.6898	69.4718	131.8459	127.0085	51683.582	98.3397	0.03635	116.728	2767580
001	2018-11-05t2306	1541480951.92	adult	103.9982	53.9996	-153.9998	1168.9444	81.5486	76343.1629	240528.4126	4219995.8528	1548.76	0.37168	299.67	-0.4706	287.2856	-0.57737	841.6848	0.66711	804.7724	335832.25	392.8346	-0.43308	509.637	-0.29768	11931400	0.15719	319.671	67.1735	65.3565	138.2331	131.1136	55154.9922	95.8893	-0.29506	119.9739	2674510
001	2018-11-06t0306	1541495351.92	adult	107.9982	57.9996	-149.9998	1326.8398	78.7313	83238.7671	262170.9727	4434369.9194	2080.04	1.7932	327.487	0.55864	316.4456	0.55919	939.7858	1.5716	803.3729	408806.8125	444.7645	0.83804	536.425	0.17949	14222800	1.2193	337.282	74.2747	71.3228	170.2345	165.6661	74052	108.9071	0.62265	148.258	3225750
001	2018-11-06t0706	1541509752.3	adult	111.9983	61.9997	-145.9997	1231.8405	77.4079	77509.5455	244101.0489	4146039.7414	2327.16	2.5141	333.908	0.81425	323.2135	0.83068	980.3826	2.0162	790.8378	397054.9375	419.7858	0.30847	516.3534	-0.020327	13496600	0.87304	198.086	70.4814	68.6071	143.1186	139.4678	57963.0391	102.3701	-0.040085	128.2187	2848860
001	2018-11-06t1106	1541524152.4	adult	115.9983	65.9997	-141.9997	1404.0569	82.7735	93111.3397	293465.0092	5098091.0914	1640.52	0.80973	313.453	0.050682	312.0233	0.37589	808.8146	0.73336	751.3476	393083.9062	408.4779	0.082663	492.4164	-0.29841	15216600	1.6465	329.753	70.9875	67.781	170.7253	161.1933	82972.4844	110.7759	0.49615	144.1947	3446090
001	2018-11-06t1506	1541538552.36	adult	119.9983	69.9997	-137.9997	1109.2816	88.1573	76431.197	241034.1915	4434754.3031	978.315	-0.8597	305.752	-0.24779	297.1529	-0.24888	674.7465	-0.26755	655.581	268549.125	387.8241	-0.39279	509.1007	0.023762	12166800	0.25764	243.919	75.8143	72.307	172.6394	169.5055	68710.4844	116.1841	0.785	155.447	3016880
001	2018-11-06t1906	1541552952.13	adult	123.9982	73.9996	-133.9997	1161.3649	77.8334	74280.4358	234076.5935	4009819.8792	2241.04	2.4793	349.177	1.4372	337.6184	1.4245	932.775	1.903	816.642	361916.7188	442.451	1.0006	535.0162	0.48914	13521500	0.84452	319.838	78.3182	75.0282	192.1539	184.3226	74555.7188	114.7911	0.53379	165.7188	3032790
001	2018-11-06t2306	1541567352.12	adult	127.9982	77.9996	-129.9997	1267.4267	85.1477	86495.012	272461.0802	5041848.2492	1625.4	0.91625	306.008	-0.26727	293.2123	-0.46959	827.2684	1.1155	751.0812	373098.0312	398.2117	-0.099585	512.5318	0.19165	13783200	0.93283	324.221	71.3899	68.0414	190.4893	182.9845	85910.6953	107.6393	-0.15841	157.3643	3215540
001	2018-11-07t0306	1541581752.37	adult	131.9983	81.9997	-125.9997	1139.0142	80.7696	77576.3443	244538.6725	4427261.0934	2102.49	2.1944	340.051	1.0702	328.108	0.99233	894.1541	1.7245	731.4448	362132.4062	440.9799	1.0123	535.5996	0.60515	13743500	0.88653	284.421	76.1975	72.5378	186.5192	182.0035	75540.2656	118.1097	0.51167	163.5722	3079600
001	2018-11-07t0706	1541596151.72	adult	135.9981	85.9995	-121.9999	1216.966	83.2406	82506.7577	260033.447	4707865.8052	1374.3	0.33695	311.912	-0.081444	297.6341	-0.35574	802.5079	1.0349	745.8481	345078.4062	421.1154	0.50134	569.5264	1.1968	13406000	0.71968	304.662	73.5817	70.788	183.4552	177.1432	78885.7266	107.582	-0.41678	152.4683	3162540
001	2018-11-07t1106	1541610551.48	adult	139.9981	89.9995	-117.9999	1143.0904	82.2877	75925.2508	239203.9255	4304240.7616	1528.39	0.76971	341.152	1.0821	331.4182	1.0828	773.5176	0.85125	672.7803	306312.9688	438.077	0.94928	527.1212	0.53485	13497000	0.72499	287.77	75.4588	71.8804	207.3729	202.3276	82119.6562	114.8232	-0.0013497	182.2493	2985380
001	2018-11-07t1506	1541624953.77	adult	143.9987	94.0001	-113.9993	1242.7204	79.4976	79840.4032	251445.8084	4386579.3165	1404.49	0.48259	319.455	0.16528	309.6227	0.086942	733.2548	0.56978	628.1039	305767.25	410.6166	0.2051	496.7583	0.049323	13299600	0.6197	298.005	78.2058	74.8707	193.9692	183.7044	80885.1719	116.4525	-0.0082115	163.0622	3255860
001	2018-11-07t1906	1541639353	adult	147.9985	97.9999	-109.9995	1221.3983	86.6837	87015.6791	274185.3695	5267843.9071	1331.39	0.32736	304.83	-0.4763	295.0025	-0.60729	689.8531	0.25718	586.2131	312503.4375	404.8937	0.030784	496.4137	0.053289	13805200	0.77446	251.342	66.5523	63.4566	169.9864	164.837	77003.8281	102.8712	-1.1082	145.6126	3014020
001	2018-11-07t2306	1541653753.07	adult	151.9985	101.9999	-105.9995	1212.9873	83.0486	84190.1851	265350.8635	4896324.1038	1633.13	1.139	335.331	0.76187	327.2086	0.79089	748.6818	0.79199	624.747	328671.3125	433.5471	0.797	523.688	0.52397	14698600	1.0565	305.544	75.8168	71.467	212.3726	205.2245	93231.5781	123.8869	0.2712	187.7003	3323280
001	2018-11-08t0306	1541668153.6	adult	155.9986	106.0001	-101.9993	1194.0339	80.7314	79514.8177	250568.8369	4481966.3557	1610.82	1.1185	338.196	0.85029	329.3467	0.84769	740.4321	0.77023	631.1009	307279.3125	439.6193	0.94647	546.8472	0.92775	14017500	0.78299	388.7	78.6533	73.2134	253.5262	246.4483	105213.3906	127.5164	0.39328	212.83	3260020
001	2018-11-08t0706	1541682553.69	adult	159.9987	110.0001	-97.9993	1138.9171	81.1798	77495.6874	244323.0133	4396853.7257	1003.15	-0.41575	325.66	0.28519	317.7777	0.28227	620.9168	-0.19426	568.4134	250850.3906	417.7275	0.31032	514.5746	0.37313	13140400	0.45899	321.891	81.417	77.9662	209.4387	204.2348	84613.2266	120.1758	-0.23609	176.8968	3285180
001	2018-11-08t1106	1541696954.88	adult	163.999	114.0004	-93.999	1231.5211	77.3978	77446.8565	243864.8208	4165974.6802	759.354	-1.0149	296.665	-0.98981	292.7951	-0.90033	533.1777	-0.90583	509.445	215936.9688	365.9937	-1.186	436.6749	-0.99197	11989100	0.062818	291.389	77.0638	75.0325	162.8825	157.1519	65967.4141	111.4589	-0.93113	143.1551	3114380
001	2018-11-08t1506	1541711353.43	adult	167.9986	118	-89.9994	1200.1541	82.1595	80969.2037	255100.1219	4612682.2446	1254.43	0.31398	331.563	0.4609	323.4751	0.4534	647.8875	0.11499	583.0336	273408.5	426.1678	0.48996	522.3985	0.5061	13987300	0.68597	291.901	74.8032	72.0029	191.2128	185.5159	80691.7969	110.4353	-1.0975	158.9196	3155650
001	2018-11-08t1906	1541725753.97	adult	171.9987	122.0002	-85.9992	1279.1374	78.7824	83042.9905	261580.5221	4552744.8401	1305.13	0.48891	329.128	0.3157	320.0727	0.25116	703.9221	0.64277	610.8074	305502.1875	416.6092	0.18127	529.2858	0.6247	14254200	0.74367	327.161	82.4479	78.2959	215.8465	207.0299	93677.3594	123.8994	-0.3465	177.025	3570740
001	2018-11-08t2306	1541740153.47	adult	175.9986	126	-81.9994	1202.8906	81.0553	83101.856	261992.417	4778077.367	1319.8	0.57092	323.868	0.045282	316.2724	0.028183	669.8252	0.37876	576.4784	290034.3125	427.3746	0.45621	518.8191	0.43237	14016300	0.64631	280.93	76.5727	72.4253	203.0696	196.7413	87929.1484	119.4948	-0.72837	174.3983	3313910
001	2018-11-09t0306	1541754553.99	adult	179.9987	130.0002	-77.9992	1299.9003	77.8	82354.6256	259351.6388	4469799.2943	840.177	-0.67822	316.414	-0.3279	306.9904	-0.45297	585.3221	-0.34455	554.6235	251688.5312	412.9507	-0.0087521	501.7662	0.11283	13585200	0.49553	342.952	80.967	76.6099	213.4394	206.5227	91778.9297	123.6882	-0.58189	179.837	3476320
001	2018-11-09t0706	1541768953.65	adult	183.9987	134.0001	-73.9993	1282.7635	81.5219	86002.2697	270908.946	4841241.6419	1449.65	1.0108	331.527	0.27985	324.6498	0.3077	755.0988	1.2143	702.1074	339039.375	427.6121	0.37579	563.6191	1.2314	14857000	0.85056	304.933	81.7488	77.2157	222.779	217.668	100027.7812	132.4908	-0.18045	197.4657	3663490
001	2018-11-09t1106	1541783353.96	adult	187.9987	138.0002	-69.9992	1284.5109	81.998	87963.9928	277172.1775	5060565.4838	770.984	-0.81382	325.701	-0.023744	318.0646	-0.049124	581.4491	-0.33483	566.9717	266303.6875	416.3332	-0.0047669	511.1006	0.25514	14914800	0.84414	303.387	82.7589	78.2665	213.2913	207.4795	97687.4062	128.0658	-0.54042	183.2983	3789780
001	2018-11-09t1506	1541797753.29	adult	191.9986	142	-65.9994	1154.3935	86.3996	82317.697	259527.5867	4922357.833	1259.15	0.57777	331.673	0.18805	321.5952	0.061337	671.6785	0.52087	599.6243	288150.0625	443.1928	0.74764	537.1777	0.7266	14210900	0.62065	271.61	77.6709	72.2272	201.3551	197.5619	86381.3438	130.373	-0.51524	177.2831	3327890
001	2018-11-09t1906	1541812153.55	adult	195.9986	146	-61.9994	1226.9405	93.0436	93891.9542	296212.2507	5988050.0819	1103.94	0.18106	306.713	-0.92854	297.4035	-1.0713	635.5307	0.20824	592.536	310138.9688	403.7498	-0.4709	526.787	0.51344	14961500	0.81437	429.288	68.3996	63.1812	231.2245	210.2165	112837.5469	113.2535	-1.5025	172.7859	3336530
001	2018-11-09t2306	1541826550.81	adult	199.9979	149.9993	-58.0001	1261.9227	80.5439	82130.3637	258728.2195	4547016.5462	1046.38	0.05387	338.155	0.34936	331.2028	0.37197	647.4907	0.34447	595.0108	277773.5	428.2179	0.1919	530.4021	0.5547	14477800	0.65872	434.26	84.0395	79.7124	212.3638	201.3324	91104.0781	129.8723	-0.71014	181.768	3598070
001	2018-11-10t0306	1541840951.16	adult	203.998	153.9994	-54	1116.3173	91.8545	78173.3955	246522.6426	4691471.3267	536.81	-1.3996	304.45	-0.94881	300.1519	-0.87502	451.2926	-1.5467	444.8342	184127.3906	373.1971	-1.2888	423.313	-1.3693	12392000	0.063633	339.127	86.4714	83.4398	182.2578	171.5806	74361.1797	125.3989	-0.97359	152.8249	3519640
001	2018-11-10t0706	1541855350.96	adult	207.9979	157.9993	-50.0001	1024.1691	79.3839	61943.5153	195780.059	3121105.8021	931.717	-0.21005	360.739	0.98862	350.4008	0.91182	637.1624	0.28658	599.9003	206440.625	469.5611	1.0835	549.2509	0.79861	11671000	-0.14479	342.383	94.0366	86.3915	255.6222	249.6141	82821.5938	162.0873	0.61007	230.6445	3042360
001	2018-11-10t1106	1541869751.72	adult	211.9981	161.9995	-45.9999	1227.3849	78.6407	79722.1273	251111.4495	4371986.2984	904.668	-0.25729	345.096	0.40745	335.1327	0.33078	611.6469	0.049336	595.1721	254445.0938	452.6771	0.60497	555.2471	0.85449	14346700	0.57325	359.828	93.691	86.1535	274.6764	268.647	114265.3906	157.7977	0.31098	234.742	3895020
001	2018-11-10t1506	1541884151.16	adult	215.998	165.9994	-42	1268.9683	76.8958	81597.8025	257009.7276	4408433.4482	835.623	-0.43604	346.595	0.40176	339.8349	0.42805	573.0316	-0.33369	555.9786	244111.4688	443.2976	0.3368	518.4634	0.22904	14750700	0.66753	321.761	92.4677	88.1555	220.9853	214.9185	94139.7188	143.66	-0.35813	190.7143	3935330
001	2018-11-10t1906	1541898551.77	adult	219.9981	169.9995	-37.9998	872.9185	85.3831	58563.572	185464.707	3260627.1728	719.371	-0.77199	354.261	0.57344	349.5933	0.66617	541.9685	-0.65467	529.9853	165842.3594	443.4068	0.28505	504.2794	-0.01762	10815900	-0.40133	393.08	99.4882	94.3718	216.8923	206.0723	66369.0469	154.4713	-0.01728	190.5597	3037470
001	2018-11-10t2306	1541912951.14	adult	223.998	173.9994	-34	793.2202	76.2012	52143.1946	165701.9542	2789305.9935	646.966	-0.98263	335.702	0.014823	332.9942	0.14688	498.1165	-1.1271	490.0368	135487.6875	406.0174	-0.50633	462.2795	-0.67084	9130740	-0.86061	247.287	88.2694	85.8299	169.8024	165.445	46186.2656	127.0528	-1.121	153.491	2400840
001	2018-11-11t0306	1541927350.88	adult	227.9979	177.9993	-30.0001	766.5422	85.7143	45267.6503	143968.9162	2244970.7181	719	-0.73038	334.697	-0.042673	328.5232	-0.0093786	583.1879	-0.20463	576.6302	138215.5312	418.0193	-0.29898	520.7764	0.18177	7922610	-1.1909	404.209	90.7834	85.1125	289.2289	284.6848	68547.25	142.0945	-0.6315	233.7794	2148930
001	2018-11-11t0706	1541941750.79	adult	231.9979	181.9993	-26.0001	724.2325	84.3387	48343.8951	153560.0972	2664552.8228	620.03	-1.0457	358.087	0.54946	352.1488	0.60646	534.957	-0.73751	527.4169	135344.125	455.0087	0.36999	511.315	0.013048	9025590	-0.90814	363.24	101.045	94.876	228.5035	221.9178	57811.3789	166.2583	0.14068	207.3654	2546850
001	2018-11-11t1106	1541956151.08	adult	235.9979	185.9994	-22	718.4443	84.499	49353.5148	156953.0484	2782970.6078	756.561	-0.56248	360.775	0.58241	353.9056	0.61614	567.9951	-0.36513	549.9037	146542.7344	456.7852	0.35819	519.5199	0.10625	9280950	-0.8498	483.992	104.949	97.3976	271.8783	246.6662	70144.6016	170.1976	0.18667	221.144	2699810
001	2018-11-11t1506	1541970551.22	adult	239.998	189.9994	-18	602.8533	82.3458	36105.4598	115056.6071	1806102.2134	680.426	-0.81271	336.957	-0.077699	334.4333	0.058152	502.7732	-1.1205	480.006	95024.1406	404.6965	-0.65869	454.2825	-0.86923	6365800	-1.6466	395.237	93.6177	89.37	225.3666	199.1471	42594.2812	139.9824	-0.92247	176.1382	1768630
001	2018-11-11t1906	1541984951.39	adult	243.998	193.9994	-14	602.6527	83.9371	41350.241	131701.4754	2355981.6456	667.224	-0.84867	370.323	0.77716	365.5645	0.87776	546.3961	-0.61675	534.6501	118021.5625	463.0271	0.39466	518.2268	0.029679	7982320	-1.2252	368.556	114.738	108.5804	249.8985	237.8806	53978.0742	180.8569	0.35818	221.3042	2473180
001	2018-11-11t2306	1541999350.76	adult	247.9978	197.9993	-10.0001	588.7468	83.7393	34880.7564	111193.0687	1761551.2729	698.965	-0.71653	374.2	0.84583	364.6266	0.81846	599.2678	0.019381	593.5605	109666	479.0766	0.65238	562.2987	0.64146	6824650	-1.5523	417.804	114.426	104.6434	292.5063	285.541	53528.6523	190.1038	0.57	260.0389	2086900
001	2018-11-12t0306	1542013750.58	adult	251.9978	201.9992	-6.0002	136.5673	29.6232	2829.1098	9103.7031	54166.5835	0	-3.4133	0	-9.1495	0	-9.192					0	-8.3056	0	-7.5602	0	-3.4423	0	0	0				0	-5.6515	0	0
001	2018-11-12t0706	1542028150.9	adult	255.9979	205.9993	-2.0001	620.3599	81.2849	39859.2952	126795.7496	2130635.362	640.094	-0.92583	381.624	0.99759	374.093	1.0328	548.9059	-0.59829	542.5498	114172.4219	475.4616	0.51805	524.235	0.03757	7930540	-1.2828	327.822	117.883	111.0556	248.3517	242.235	51657.1641	187.9073	0.31973	227.5427	2449720
001	2018-11-12t1106	1542042551.53	dead	259.9981	209.9995	2.0001	596.4641	81.031	40209.8213	128242.9535	2243309.8293	636.532	-0.93501	389.773	1.1962	381.1192	1.207	564.8825	-0.39806	559.4755	118625.3281	491.6681	0.79015	542.6009	0.28201	8170810	-1.233	367.184	121.156	114.0106	254.8881	246.5599	53526.5039	194.5009	0.44273	231.4322	2539800
002	2018-11-01t1606	1541106566.7	egg	-1.9992	-49.9986	-217.9981	145.3101	29.3263	2905.2538	9285.6248	53754.9414	0	1192.4368	0	-0.60891	0	-0.62383					0	-0.58146	0	-0.43299	0	2.0629	0	0	0				0	-0.47756	0	0
002	2018-11-01t2006	1541120960.93	larva	1.9992	-46.0002	-213.9997	145.2848	29.4049	2915.4336	9318.9913	54120.8703	0	0.16829	0	-0.82175	0	-0.82479					0	-0.82071	0	-0.75452	0	1.0571	0	0	0				0	-0.54144	0	0
002	2018-11-02t0006	1541135360.5	larva	5.9991	-42.0003	-209.9998	142.5187	29.6486	2888.5643	9242.2435	54152.2033	0	-0.41455	0	-1.0428	0	-1.0339					0	-1.0666	0	-1.0717	0	0.28028	0	0	0				0	-0.60972	0	0
002	2018-11-02t0406	1541149760.85	larva	9.9992	-38.0002	-205.9997	144.9347	29.0134	2886.1889	9228.337	53134.6868	0	-0.75224	0	-1.2731	0	-1.252					0	-1.3195	0	-1.3844	0	-0.3549	0	0	0				0	-0.68309	0	0
002	2018-11-02t0806	1541164160.82	larva	13.9992	-34.0002	-201.9998	161.7047	17.5022	1657.9291	5254.4244	17073.6348	325.04	0.0093343	231.876	1.1582	231.886	1.1961	307.2324	-0.44762	305.1344	3072.3242	277.0768	0.90797	298.3398	0.76644	222833	-0.71477	97.3719	49.1937	48.9894	83.8809	82.0233	838.809	67.3778	0.21926	76.2856	47275.1
002	2018-11-02t1206	1541178561.66	larva	17.9994	-30	-197.9995	279.2986	30.4321	6453.4359	20389.8176	131959.5778	377.379	-0.16068	247.084	1.1746	245.9016	1.2143	352.2997	-0.43208	352.2136	12330.4902	314.9846	1.0526	341.4575	0.82438	863560	-0.71448	110.948	55.6574	55.4553	89.7577	88.847	3141.5195	74.1839	0.28568	82.6475	194523
002	2018-11-02t1606	1541192962.45	larva	21.9996	-25.9998	-193.9993	474.4785	37.7789	13231.8075	41766.8455	309605.1207	384.857	-0.41252	224.076	0.72602	221.0749	0.75773	343.7163	-0.66027	340.3701	24403.8574	303.0468	0.73844	330.5909	0.44189	1590940	-0.65395	97.6182	49.4205	48.9332	82.3333	80.6277	5845.665	68.5375	0.15959	77.171	350885
002	2018-11-02t2006	1541207360.66	larva	25.9991	-22.0002	-189.9998	541.0666	44.9899	20529.8132	64900.3203	642869.6595	448.753	-0.49157	249.454	0.86663	239.072	0.82018	403.4091	-0.56572	402.5337	43971.5898	355.2654	1.0361	390.1752	0.64898	2709330	-0.33695	226.82	59.081	58.8478	94.2086	89.8259	10268.7383	78.2202	0.28194	86.9887	641679
002	2018-11-03t0006	1541221761.18	larva	29.9993	-18.0001	-185.9997	651.233	41.0465	23003.6173	72627.2465	665786.9137	488.899	-0.613	258.668	0.807	257.2873	0.89359	432.7547	-0.60531	430.314	52796.0703	370.1224	0.98111	414.8878	0.57237	3155240	-0.47909	104.539	49.5318	48.8976	84.507	82.9261	10309.8506	69.8454	0.091839	79.1934	604189
002	2018-11-03t0406	1541236160.97	larva	33.9992	-14.0002	-181.9997	564.3704	54.9855	23247.231	74337.6025	785237.6806	443.834	-0.90316	252.071	0.52676	248.2413	0.59553	401.1708	-0.9124	397.5284	49344.0117	348.1721	0.5451	384.7943	0.039311	3095180	-0.91715	161.52	53.6576	53.3096	87.8552	86.3744	10806.1865	73.508	0.11065	82.5382	658862
002	2018-11-03t0806	1541250560.89	larva	37.9992	-10.0002	-177.9997	918.2886	52.3557	40576.6082	127952.7565	1462772.5987	1175.87	0.42848	244.913	0.21562	239.1546	0.27102	666.5895	0.11396	622.1653	142650.1562	332.9082	0.15399	425.3403	0.10156	5235500	-0.022182	137.336	57.0143	56.8339	91.7692	90.2692	19638.6055	76.9996	0.12972	86.4122	1218790
002	2018-11-03t1206	1541264960.67	larva	41.9991	-6.0002	-173.9998	944.0484	56.395	41417.4395	130413.7928	1538789.0127	1955.55	1.7551	241.304	-0.070874	225.3257	-0.15867	948.7311	1.212	888.5192	207772.125	350.5613	0.10188	537.7018	0.78168	5262360	-0.39185	147.255	55.7186	55.3545	89.9097	88.4721	19690.2324	75.8374	0.043124	84.869	1215110
002	2018-11-03t1606	1541279361.4	larva	45.9993	-2	-169.9996	852.5404	57.601	36656.7211	115507.1341	1337322.108	2901.94	3.3096	291.504	0.47513	266.2414	0.25496	1340.7947	2.798	1200.3044	260114.1562	439.2643	0.87049	612.4816	1.1515	5630980	-0.54901	111.145	56.8912	56.4881	90.4702	89.2349	17551.2148	76.5358	-0.015304	85.8105	1098970
002	2018-11-03t2006	1541293761.72	adult	49.9994	2	-165.9995	1067.08	66.3881	54672.0574	172330.5619	2423944.8331	1569.07	0.55195	261.535	-0.27568	247.3811	-0.31457	951.1911	0.91777	902.1013	272991.8438	354.8	-0.38876	596.3484	0.73663	7497150	0.096339	204.857	56.1472	55.8292	92.0094	90.0913	26406.709	76.6758	-0.11034	86.486	1609520
002	2018-11-04t0006	1541308160.9	adult	53.9992	5.9998	-161.9997	917.3555	64.7249	46898.1289	147833.2377	2029180.6339	3407.59	3.6258	321.277	0.56008	301.8545	0.45661	1296.2417	2.297	1158.1034	318875.4688	444.2486	0.48044	616.0615	0.64512	7903420	-0.065138	194.486	60.0523	59.778	96.1314	93.6545	23648.3242	80.6282	-0.081561	89.6239	1477290
002	2018-11-04t0306	1541322568.78	adult	58.0014	10.002	-157.9975	1125.9774	74.9307	70954.0586	223650.8325	3755329.2766	1140.69	-0.52575	255.864	-0.87108	245.0796	-0.83898	702.8688	-0.47393	676.6633	260764.3438	354.6472	-0.84984	463.8231	-0.85498	9468500	0.4202	346.522	54.5929	54.2776	92.151	88.3375	34188.0312	75.135	-0.43078	84.8545	2020260
002	2018-11-04t0706	1541336968.79	adult	62.0014	14.002	-153.9975	1067.5325	75.4957	62174.4406	195943.5695	3067200.1193	1645.92	0.27654	267.424	-0.80158	252.6268	-0.85328	851.3054	0.10875	703.0562	276674.25	384.4199	-0.56226	529.4582	-0.37179	8690760	-0.24697	370.931	52.6256	52.1023	90.2324	87.0744	29325.543	73.3916	-0.66978	83.2565	1710230
002	2018-11-04t1106	1541351365.81	adult	66.0006	18.0012	-149.9984	1179.13	68.7968	65800.3975	207179.1136	3131361.5787	1957.59	0.76202	305.301	-0.041928	285.1309	-0.19316	982.8654	0.57547	836.8945	339088.5625	441.505	0.21676	607.8632	0.28866	10516400	0.40168	182.049	60.4521	60.08	96.335	94.411	33235.5625	81.2343	-0.32713	90.7633	2082330
002	2018-11-04t1506	1541365764.43	adult	70.0002	22.0008	-145.9987	1197.277	69.2783	67795.6832	213587.4603	3207930.545	2851.94	2.3347	329.351	0.51924	316.4135	0.59236	949.048	0.33008	730.8785	336912.0625	436.5901	0.11934	619.866	0.37835	11675800	0.74226	134.351	60.5903	60.2294	95.6047	94.2766	33939.6836	81.4316	-0.42335	90.9261	2147990
002	2018-11-04t1906	1541380161.61	adult	73.9994	26	-141.9995	1107.0025	68.8698	63064.4939	198592.5396	3058736.6776	2704.01	2.0891	337.494	0.74211	323.735	0.8125	1028.4149	0.73552	791.267	339376.9375	444.4037	0.25141	629.7853	0.48651	11119100	0.28985	396.189	60.0657	59.7248	98.9958	94.9416	32668.6289	81.2761	-0.5535	91.364	1978930
002	2018-11-04t2306	1541394561.67	adult	77.9994	30	-137.9995	1218.1805	75.2478	72958.9328	229667.191	3807631.5718	1603.39	0.070415	305.316	-0.19923	291.0448	-0.22787	933.5008	0.34122	799.3842	355663.8125	411.2763	-0.3125	630.2568	0.53792	11630700	0.38104	299.657	61.1173	60.7204	98.3599	96.0847	37475.1094	82.3584	-0.58631	92.0659	2328200
002	2018-11-05t0306	1541408961.01	adult	81.9992	33.9998	-133.9997	1208.2285	81.2249	79808.0965	251576.996	4386291.7373	1185.08	-0.72336	278.369	-1.0824	265.1976	-1.1664	719.0912	-0.72686	628.2786	299141.9688	388.3608	-0.72882	559.5431	-0.14675	11578800	0.2365	189.338	60.3361	58.7588	148.2764	144.907	61682.9688	83.71	-0.59237	127.5804	2509680
002	2018-11-05t0706	1541423360.74	adult	85.9991	37.9998	-129.9998	1108.1765	72.5448	64516.9413	203239.0491	3191578.2938	2380.26	1.7483	318.695	0.18719	305.0792	0.17975	915.5866	0.48246	705.018	309468.2812	423.5418	-0.022717	604.6924	0.43806	10742900	-0.24613	168.332	65.0685	63.4704	129.0977	126.3807	43635.0078	91.9183	-0.038138	118.2991	2193390
002	2018-11-05t1106	1541437761.91	adult	89.9995	42.0001	-125.9994	1198.6742	76.2953	72697.6655	228935.1043	3757134.9143	1753.16	0.54471	291.604	-0.73323	273.2917	-1.0115	857.6064	0.27667	712.8186	325890.4375	425.1942	0.069389	595.3458	0.44661	11074000	-0.15651	207.719	61.4906	60.9626	99.3527	97.3961	37754.0352	83.4673	-0.85068	93.6201	2335170
002	2018-11-05t1522	1541453136.49	adult	94.2702	46.2708	-121.7287	1205.1393	75.34	70990.5425	223522.5977	3582173.3698	2029.2	1.2799	309.572	-0.12115	297.1983	-0.15396	812.347	0.12407	653.9981	301380.75	416.7595	-0.038273	572.0672	0.28891	11472700	-0.014727	242.372	65.4994	64.4972	135.3191	119.9898	50203.3828	89.3216	-0.50761	105.3863	2427410
002	2018-11-05t1906	1541466559.94	adult	97.9989	49.9995	-118	1100.2746	77.9776	64087.6651	201900.9076	3249540.6736	1540.81	0.24432	307.93	-0.17462	293.5351	-0.30894	802.4525	0.18322	688.3792	268821.5625	423.1064	0.16778	597.4655	0.74658	10309200	-0.58889	191.856	61.8238	60.8525	132.3814	129.8386	44347.7695	86.6302	-0.84636	109.6322	2069800
002	2018-11-05t2306	1541480960.12	adult	101.999	53.9996	-113.9999	1031.457	78.5109	64994.5012	204859.8768	3483968.5586	1842.81	1.0715	290.173	-0.81012	280.3846	-0.83278	753.3305	-0.064839	639.1403	256132.375	398.2961	-0.32486	540.1036	0.089297	9844130	-0.82339	169.596	60.2998	59.5521	107.3737	103.4857	36507.0625	84.7972	-1.1258	97.5557	2045670
002	2018-11-06t0306	1541495360.25	adult	105.999	57.9996	-109.9999	948.2373	73.4681	54587.6998	172111.0234	2672852.3004	1682.69	0.76018	328.324	0.58899	313.967	0.46782	873.2806	1.0005	751.2362	249758.25	430.9476	0.49306	590.306	0.91304	9370030	-1.0507	145.166	71.6943	71.2275	112.467	110.8664	32165.5508	95.1504	-0.42056	106.3611	2046080
002	2018-11-06t0706	1541509760.44	adult	109.9991	61.9997	-105.9999	1071.3178	76.2328	67550.3018	212949.7451	3603692.8457	933.349	-1.0926	273.925	-1.4222	261.0742	-1.6444	642.1691	-0.73817	614.6762	226685.6875	376.0501	-0.7455	535.6773	0.23322	9653120	-0.9117	200.151	64.9112	64.1563	109.3012	106.406	38583.3164	88.8697	-1.0597	101.5632	2287470
002	2018-11-06t1106	1541524160.69	adult	113.9991	65.9998	-101.9998	1035.6326	77.0455	60551.9072	190739.1925	3101839.5432	1544.99	0.54137	302.499	-0.35678	291.0138	-0.46515	779.8928	0.46477	625.3892	247226	402.4023	-0.072563	544.657	0.45944	9568340	-0.93656	223.922	71.5096	70.0164	149.914	141.5099	47522.7422	98.8041	-0.39378	123.3759	2261920
002	2018-11-06t1506	1541538560.66	adult	117.9991	69.9998	-97.9998	944.1997	79.6181	59295.4003	187010.0811	3188646.7629	1363.44	0.12322	293.208	-0.71792	286.7251	-0.66153	678.0639	-0.27245	568.86	210199.8125	360.0262	-1.0775	453.9075	-0.83582	9070400	-1.1417	217.975	73.9142	72.1831	162.4757	159.4254	50367.4688	102.3358	-0.24542	137.191	2286540
002	2018-11-06t1906	1541552960.55	adult	121.9991	73.9997	-93.9998	788.6695	81.0095	49975.6029	158013.616	2662707.641	843.711	-1.1859	262.573	-1.9238	258.4373	-1.8691	542.7726	-1.2929	513.7969	141663.6562	315.5033	-2.1791	408.214	-1.4919	6849210	-2.0981	177.745	68.3028	67.5214	115.5501	112.8179	30158.5703	93.3199	-1.0883	107.0167	1781680
002	2018-11-06t2306	1541567360.33	adult	125.999	77.9997	-89.9999	995.3655	76.8567	60018.5648	189188.0528	3091184.7851	971.476	-0.80769	271.397	-1.6133	268.3557	-1.4986	524.7607	-1.3778	467.8134	164774.875	329.7309	-1.8333	380.7657	-1.8936	8503400	-1.3261	202.9	70.6804	69.8252	122.1628	118.0412	38359.1094	96.8787	-0.9328	111.9895	2214560
002	2018-11-07t0306	1541581760.71	adult	129.9991	81.9998	-85.9998	1025.0421	73.8664	61040.003	192329.1505	3136926.7209	963.804	-0.78545	286.706	-1.0425	281.2173	-0.9971	598.5904	-0.71515	552.1669	190950.3438	353.6255	-1.237	518.9886	0.32747	9139030	-1.0215	375.348	76.4476	72.1883	309.6574	307.6226	98780.7031	104.2242	-0.48779	278.8733	2436840
002	2018-11-07t0706	1541596159.96	adult	133.9989	85.9996	-82	945.8426	76.1846	58885.8009	185880.7113	3041889.4181	1024.2	-0.58912	282.061	-1.2658	279.2371	-1.1289	522.9437	-1.2772	466.333	161066.6562	339.2768	-1.6303	386.5906	-1.779	8668850	-1.1845	198.362	72.9046	71.8528	131.7711	126.8353	40585.5156	99.6324	-0.95975	117.3194	2240650
002	2018-11-07t1106	1541610559.83	adult	137.9989	89.9995	-78	883.0373	77.8898	56387.3213	178135.1312	3051325.0016	1072.82	-0.42652	279.554	-1.4106	276.0229	-1.32	504.398	-1.3808	433.2694	148797.4062	338.9293	-1.6707	386.9614	-1.7729	8223070	-1.3287	226.699	73.8855	72.0962	148.2872	142.7794	43744.7109	104.6576	-0.69785	130.96	2173340
002	2018-11-07t1506	1541624962.14	adult	141.9995	94.0002	-73.9994	993.8385	76.927	61823.187	194933.7424	3266662.6498	745.123	-1.2366	304.075	-0.45053	300.0019	-0.31753	507.329	-1.3136	495.3404	163867.2656	376.3016	-0.7051	452.3153	-0.69209	9810380	-0.69212	355.74	81.6649	77.5892	248.1541	240.1557	80153.7578	118.1235	0.17955	200.6142	2634760
002	2018-11-07t1906	1541639361.38	adult	145.9993	98	-69.9996	933.4841	77.2855	56282.5112	177491.4755	2889818.4895	1246.07	0.088611	287.194	-1.189	286.6203	-0.9583	491.3872	-1.4088	407.287	144467.8438	347.665	-1.5111	381.1025	-1.8877	8438620	-1.1876	327.712	75.4662	74.2513	138.996	129.6346	40864.8281	103.0439	-1.0433	120.4324	2217420
002	2018-11-07t2306	1541653761.5	adult	149.9994	102	-65.9996	1032.959	69.1981	58907.3174	185556.6013	2878062.1296	559.637	-1.6443	280.126	-1.5301	279.1896	-1.3421	395.4272	-2.1711	384.3383	122187.0156	336.047	-1.8705	367.7657	-2.1285	8632910	-1.0944	330.142	75.481	73.8399	149.2812	145.0763	46127.8828	106.2107	-0.92366	134.0232	2326170
002	2018-11-08t0306	1541668161.91	adult	153.9995	106.0001	-61.9994	894.8219	74.8255	53531.8853	168881.083	2721826.6324	1037.4	-0.3796	275.99	-1.7493	274.0875	-1.6214	460.0964	-1.6015	393.275	128826.9922	330.9341	-2.0559	365.676	-2.1814	7719710	-1.3909	221.503	74.88	73.4631	132.9778	130.6365	37233.7852	104.3252	-1.1619	122.787	2094470
002	2018-11-08t0706	1541682562.01	adult	157.9995	110.0001	-57.9994	365.867	99.0936	24730.4033	80052.7884	1502593.907	793.751	-0.97474	291.014	-1.1621	289.4406	-0.97884	482.2402	-1.3855	443.5048	61726.7422	349.1287	-1.5949	391.7314	-1.7506	3715370	-2.7185	229.172	78.582	75.8008	162.8681	158.4074	20847.1133	115.7272	-0.48066	144.0445	1003260
002	2018-11-08t1106	1541696963.34	adult	161.9999	114.0005	-53.9991	485.5967	80.222	26784.881	85557.6495	1315866.5216	460.449	-1.809	257.692	-2.6231	256.6885	-2.5147	362.0168	-2.3804	355.2162	50320.3281	310.5658	-2.7283	339.8897	-2.6722	3577020	-2.7041	182.226	71.8305	70.3744	136.6517	132.2861	18994.5938	101.8787	-1.5205	122.5023	997079
002	2018-11-08t1506	1541711362.06	adult	165.9995	118.0001	-49.9994	577.9009	76.7431	33589.2819	106622.9766	1674826.0505	920.654	-0.57866	274.079	-1.9782	271.7112	-1.8865	457.0758	-1.5476	396.4204	80445.3438	336.814	-2.04	369.3948	-2.1827	4814740	-2.2498	199.127	74.8076	72.7831	137.3037	134.4382	24165.4453	109.3646	-1.1197	128.0226	1314150
002	2018-11-08t1906	1541725762.39	adult	169.9996	122.0002	-45.9993	466.6808	124.3836	38204.6562	126019.8329	2805466.3913	801.27	-0.85897	273.362	-2.0618	270.0113	-2.0188	453.0378	-1.5616	404.9747	90607.5547	339.5565	-2.0155	377.6966	-2.0625	5457390	-2.0056	176.737	74.0841	71.8845	138.5936	136.5514	27718.7266	108.9975	-1.2377	128.2876	1479020
002	2018-11-08t2306	1541740161.92	adult	173.9995	126.0001	-41.9994	448.7384	69.5278	23289.0696	74231.1091	1028000.7022	777.722	-0.89037	275.211	-2.0361	270.1679	-2.0668	475.9344	-1.3424	441.2866	58539.9375	350.7893	-1.7462	397.7885	-1.7312	3366660	-2.6143	166.31	77.1577	75.2264	140.2469	137.5656	17250.3711	110.9836	-1.2042	130.5276	943870
002	2018-11-09t0306	1541754562.23	adult	177.9996	130.0002	-37.9994	492.1993	70.9409	28046.0881	89396.9007	1338718.0148	751.026	-0.93227	277.29	-2.0008	274.694	-1.9141	435.0947	-1.6876	401.098	63958.9219	347.178	-1.9069	384.0243	-2.0068	4073390	-2.3595	190.029	77.8721	75.2525	150.3584	147.9524	22102.6777	116.9071	-0.93613	138.7436	1143940
002	2018-11-09t0706	1541768962.17	adult	181.9995	134.0002	-33.9994	456.1671	72.442	25226.4492	80680.0571	1167292.3843	511.462	-1.5535	276.838	-2.0766	271.6707	-2.1093	422.5063	-1.7909	414.9033	56193.3438	355.7941	-1.7123	396.4262	-1.813	3659240	-2.4503	284.248	86.0801	80.8561	204.4827	196.8747	27196.2031	139.8495	0.30921	177.4623	1137810
002	2018-11-09t1106	1541783362.36	adult	185.9996	138.0002	-29.9993	482.2282	75.7428	27855.1874	88844.4893	1378024.2054	526.232	-1.495	282.402	-1.8914	279.0074	-1.8273	414.5835	-1.8587	406.3334	60529.1953	358.6394	-1.6882	393.1116	-1.9079	4112910	-2.2909	196.804	81.3274	78.8536	152.7434	150.6455	22300.5312	119.744	-0.95858	142.0636	1184450
002	2018-11-09t1506	1541797761.72	adult	189.9994	142	-25.9995	490.3962	77.2057	28739.0594	91681.9979	1447394.6888	810.211	-0.69019	290.783	-1.5821	286.1863	-1.5522	451.3951	-1.5209	428.6102	68160.6641	369.4906	-1.4267	407.5193	-1.6782	4368730	-2.1987	193.969	83.5495	81.3553	150.3423	147.6612	22701.6914	122.6604	-0.88895	140.8269	1255250
002	2018-11-09t1906	1541812162.05	adult	193.9995	146.0001	-21.9994	455.6847	71.2899	24453.4419	78224.557	1115733.5388	490.626	-1.5677	285.508	-1.8415	278.8993	-1.9119	428.9681	-1.7389	423.0989	55336.8906	368.4639	-1.5	409.1176	-1.6767	3657640	-2.3922	286.012	89.9459	85.0684	198.7215	191.6262	25635.0781	144.5962	0.19524	177.5356	1152300
002	2018-11-09t2306	1541826559.16	adult	197.9987	149.9993	-18.0002	476.4055	80.0002	26891.7606	85997.0242	1319303.2767	593.899	-1.26	291.301	-1.5321	286.4938	-1.5011	440.0183	-1.6414	430.9631	62042.5859	374.9378	-1.29	415.7986	-1.5395	4100060	-2.254	218.734	84.036	80.8274	167.273	163.497	23585.4961	127.1898	-0.8026	151.4369	1182810
002	2018-11-10t0306	1541840959.57	adult	201.9988	153.9994	-14.0001	487.0393	78.4197	28362.7893	90525.2711	1420592.9712	535.996	-1.4099	297.952	-1.2142	293.4433	-1.1574	435.3383	-1.696	429.593	64865.4062	380.1448	-1.123	414.1853	-1.5461	4426380	-2.1487	202.894	87.0552	84.0532	164.8975	162.9009	24569.7207	131.9273	-0.63523	154.3546	1293290
002	2018-11-10t0706	1541855359.35	adult	205.9988	157.9994	-10.0002	455.4057	66.7379	22840.1829	72986.9471	973936.5386	493.87	-1.5183	296.996	-1.1925	289.0927	-1.2605	444.466	-1.6195	440.2328	53335.9219	388.424	-0.88481	426.1243	-1.3053	3563950	-2.3741	258.442	94.08	88.4159	189.5753	185.525	22749.0391	151.711	0.2052	177.9077	1128960
002	2018-11-10t1106	1541869760.16	adult	209.999	161.9996	-5.9999	474.663	81.4515	27168.3061	86658.1237	1371882.605	509.424	-1.4584	294.363	-1.2252	286.5519	-1.2841	451.4392	-1.564	446.5409	64104.3672	387.3289	-0.89306	431.6599	-1.1828	4166700	-2.1968	305.487	93.1391	86.7323	210.002	204.9219	29820.2871	154.5034	0.22437	189.6364	1318380
002	2018-11-10t1506	1541884159.56	adult	213.9988	165.9994	-2.0001	471.0379	77.6037	26754.9303	85322.4676	1334804.4913	579.371	-1.2328	301.826	-0.93257	296.455	-0.90093	459.4943	-1.5006	445.7083	64788.6953	385.775	-0.89989	428.4301	-1.1992	4228280	-2.1738	190.627	88.3367	85.7474	157.1468	155.2788	22157.7031	131.7528	-0.8073	149.0125	1237510
002	2018-11-10t1906	1541898560.29	dead	217.999	169.9996	2.0001	494.1611	74.7927	27319.8734	87039.4481	1309479.6886	598.883	-1.1573	304.682	-0.83674	298.6836	-0.82128	466.6975	-1.4406	452.3528	67204.4375	392.5382	-0.75621	436.5451	-1.0599	4361220	-2.1335	208.315	90.9553	87.4044	176.2624	172.6459	25381.7891	139.3339	-0.56477	163.8826	1301930
003	2018-11-01t1606	1541106574.94	egg	-1.9992	-62.0006	-305.9982	144.9354	29.3164	2904.4833	9284.2184	53801.4419	0	1192.4348	0	-0.60891	0	-0.62383					0	-0.58146	0	-0.43299	0	2.0629	0	0	0				0	-0.47756	0	0
003	2018-11-01t2006	1541120969.05	larva	1.9992	-58.0023	-301.9998	136.9349	29.8258	2778.0464	8899.7611	52176.7083	0	0.1683	0	-0.82175	0	-0.82479					0	-0.82071	0	-0.75452	0	1.0571	0	0	0				0	-0.54144	0	0
003	2018-11-02t0006	1541135368.59	larva	5.9991	-54.0024	-298	136.9282	30.0475	2799.9118	8973.9593	53023.005	0	-0.41455	0	-1.0428	0	-1.0339					0	-1.0666	0	-1.0717	0	0.28029	0	0	0				0	-0.60972	0	0
003	2018-11-02t0406	1541149768.93	larva	9.9991	-50.0023	-293.9999	142.5201	29.7533	2902.9937	9291.459	54699.8629	0	-0.75224	0	-1.2731	0	-1.252					0	-1.3195	0	-1.3844	0	-0.35489	0	0	0				0	-0.68309	0	0
003	2018-11-02t0806	1541164168.9	larva	13.9991	-46.0023	-289.9999	136.9281	30.164	2816.2683	9032.026	53662.57	0	-1.0062	0	-1.5138	0	-1.4807					0	-1.5804	0	-1.6925	0	-0.89399	0	0	0				0	-0.76259	0	0
003	2018-11-02t1206	1541178569.87	larva	17.9994	-42.002	-285.9996	139.7266	29.6232	2839.9079	9098.9183	53402.8106	0	-1.2166	0	-1.7667	0	-1.7217					0	-1.8503	0	-1.9965	0	-1.3637	0	0	0				0	-0.84974	0	0
003	2018-11-02t1606	1541192970.7	larva	21.9996	-38.0018	-281.9994	198.5442	21.532	2859.0858	9052.7907	38516.7507	337.855	-0.53309	245.552	0.99058	244.6346	1.0492	322.3627	-0.75899	321.3649	5157.8037	294.0077	0.65285	315.263	0.31488	391901	-1.5031	91.0521	53.9801	53.6612	83.3971	82.102	1334.3534	73.2016	0.23488	80.7468	86152.2
003	2018-11-02t2006	1541207368.68	larva	25.9991	-34.0024	-277.9999	197.7019	68.7551	9390.6883	30898.1939	407266.2868	460.343	-0.46387	269.009	1.1164	263.301	1.1315	417.0255	-0.50358	414.351	20851.2754	362.2205	1.1039	401.5519	0.74362	1332130	-1.2618	103.622	61.7894	61.6756	94.3688	94.5387	4718.4414	81.4013	0.33637	89.605	305981
003	2018-11-03t0006	1541221769.38	larva	29.9993	-30.0022	-273.9997	472.7569	51.5964	17050.4569	53968.668	530735.921	362.123	-0.89867	230.871	0.43808	230.4063	0.53415	314.0336	-1.1417	311.3275	28577.0547	284.1117	0.11773	303.2816	-0.36069	2089620	-1.1614	110.467	60.849	60.5474	95.3314	93.952	8675.1602	81.0724	0.29687	90.3788	550744
003	2018-11-03t0406	1541236169.07	larva	33.9992	-26.0023	-269.9998	470.6078	47.3837	16149.1598	50987.9596	485317.4267	410.318	-0.97501	261.443	0.65635	259.0213	0.74598	359.4536	-1.0995	356.6938	30913.0078	319.6195	0.24922	346.0056	-0.28701	2241350	-1.4407	113.169	65.0753	64.9296	97.6846	96.7977	8400.876	84.4058	0.32495	93.7823	557891
003	2018-11-03t0806	1541250569.18	larva	37.9992	-22.0022	-265.9998	599.8114	50.7569	22576.7	71385.9724	723232.0112	579.744	-0.79567	286.609	0.81831	279.5149	0.86103	442.7674	-0.88496	430.7393	53132.0859	378.5068	0.64288	413.6728	0.0026492	3428130	-1.0878	108.461	60.1639	59.8529	94.8715	93.7214	11384.584	80.8161	0.21153	89.9177	719620
003	2018-11-03t1206	1541264968.77	larva	41.9991	-18.0023	-261.9999	649.4649	47.0995	25281.6842	79762.91	821489.0804	604.18	-0.91641	280.532	0.52464	270.5961	0.53801	520.6036	-0.69263	516.7245	69760.8906	428.6813	0.97111	491.172	0.38372	3747910	-1.2532	177.312	55.6597	55.1011	93.6261	91.5957	12545.8994	78.3949	0.10396	88.3324	743613
003	2018-11-03t1606	1541279369.56	larva	45.9993	-14.0021	-257.9997	770.5494	49.2238	29195.366	92015.1976	932017.247	1336.38	0.32145	258.5	-0.05485	245.2441	-0.087854	813.8747	0.45867	793.2928	126150.5781	355.8849	-0.096602	499.6582	0.17683	3997440	-1.4474	360.353	50.5292	50.1143	84.9661	81.1234	13169.751	69.5956	-0.2036	78.2344	781383
003	2018-11-03t2006	1541293769.85	larva	49.9994	-10.002	-253.9996	805.0082	56.9568	37856.305	119394.7023	1470930.7675	1444.8	0.32275	268.372	-0.1581	255.1162	-0.17877	924.7729	0.80066	884.706	184029.8125	369.4962	-0.20978	595.2831	0.72733	5336840	-1.0538	130.276	60.1169	59.6736	99.0653	97.6352	19713.9922	82.9698	0.0931	93.3077	1195480
003	2018-11-04t0006	1541308169.15	larva	53.9992	-6.0022	-249.9998	793.4176	58.094	36275.8577	114434.7166	1379849.1616	2561	2.1164	331.851	0.75905	309.5906	0.60622	1281.6361	2.2324	1181.4382	244792.5	463.8591	0.73421	737.8393	1.7214	6335370	-0.8723	117.82	63.8128	63.6033	98.6276	97.1961	18837.8809	84.8823	0.091744	94.1047	1218250
003	2018-11-04t0306	1541322577.1	larva	58.0014	-2	-245.9976	921.5443	59.8662	45899.0734	144601.9234	1929558.3924	2697	2.2307	324.31	0.52468	305.6566	0.43958	1172.3215	1.6015	1032.3224	282529.5	444.2863	0.37598	586.4383	0.24936	7812300	-0.41356	221.905	60.0375	59.6101	96.1401	94.2224	23169.7539	81.3062	-0.1338	90.6158	1446240
003	2018-11-04t0706	1541336977.27	adult	62.0015	2	-241.9975	967.4947	69.2489	54065.1268	170385.5309	2557983.7199	1582.52	0.1644	300.008	-0.080102	282.7263	-0.15729	966.0377	0.62387	897.709	274354.7188	432.1818	0.1275	705.6077	1.2447	8492320	-0.34508	168.226	57.3389	56.7793	96.1715	94.1808	27312.7031	79.8452	-0.3057	90.1002	1623090
003	2018-11-04t1106	1541351374.45	adult	66.0007	5.9992	-237.9983	1077.6043	70.8528	61443.6986	193625.8674	2978237.0359	1326.74	-0.35953	305.359	-0.040536	289.4649	-0.083358	842.5513	-0.057384	801.8536	271301.5312	427.9741	0.010735	592.5539	0.14531	9809040	0.057171	118.339	61.2131	60.8794	96.8906	95.3763	31198.7891	81.9981	-0.27771	91.7072	1966350
003	2018-11-04t1506	1541365773.27	adult	70.0004	9.9989	-233.9987	1040.0307	67.5177	53034.367	166937.8945	2378227.5673	3033.61	2.6617	368.234	1.5283	345.8176	1.4064	1346.5303	2.1545	1051.7198	375681.9375	509.862	1.295	779.2085	1.9073	10239500	0.051415	120.077	61.5551	61.2581	96.7789	95.1859	27001.3086	82.6803	-0.33335	91.9936	1711660
003	2018-11-04t1906	1541380169.84	adult	73.9994	13.998	-229.9996	1098.8872	77.8079	69149.6922	217868.2068	3700355.7139	1664.43	0.17859	298.2	-0.35545	283.4947	-0.39825	947.7324	0.34828	795.502	342131.375	432.82	0.055358	663.619	0.82159	10754900	0.11646	184.9	53.0193	52.712	88.7524	86.7658	32039.625	73.4147	-1.1632	82.6297	1912190
003	2018-11-04t2306	1541394569.95	adult	77.9994	17.998	-225.9996	1026.244	101.6446	75588.4475	239736.9532	4650864.885	3775.73	4.1817	319.325	0.21889	310.0775	0.38823	1052.283	0.94536	728.3953	414599.5	472.3923	0.77913	615.5687	0.38652	12555800	0.81802	170.188	57.8617	57.1509	96.8535	95.028	38160.2969	80.4485	-0.74018	91.0498	2275120
003	2018-11-05t0306	1541408969.27	adult	81.9992	21.9978	-221.9998	1173.2618	88.2906	80659.1763	254161.5145	4783732.1421	3022.33	2.8881	299.79	-0.40624	290.1938	-0.30833	933.7772	0.44592	642.5783	393120.1875	435.2397	0.15369	545.6622	-0.29689	12593600	0.71331	176.926	51.1814	50.3548	91.9217	89.7823	38699.0234	75.2556	-1.2826	85.7438	2150030
003	2018-11-05t0706	1541423368.99	adult	85.9992	25.9977	-217.9998	1136.2225	75.2539	73276.9796	230933.3827	3949761.2813	2839.35	2.6927	338.602	0.84373	326.9415	0.9627	1026.9875	1.1433	710.9303	392309.25	459.9737	0.69776	601.7464	0.40441	12932200	0.77969	305.995	57.2806	56.3755	112.6775	102.5897	43042.7969	82.1683	-0.83596	95.5161	2187720
003	2018-11-05t1106	1541437770.33	adult	89.9995	29.9981	-213.9995	1086.3249	79.3416	70384.2969	221839.7942	3875396.0864	1603.57	0.22105	326.176	0.44411	305.494	0.17434	945.8217	0.84743	853.2382	347116.5625	484.9195	1.3039	723.5594	1.9964	11970300	0.26336	398.611	61.0073	60.5018	100.1919	97.2207	36770.4141	83.7799	-0.82514	93.6849	2238910
003	2018-11-05t1522	1541453144.94	adult	94.2703	34.2688	-209.7287	1156.9541	79.4031	74963.951	236193.7465	4100793.1888	1168.46	-0.68295	333.093	0.70019	323.0323	0.81697	717.5342	-0.54133	657.2342	280555.875	440.7989	0.47903	573.5899	0.30837	13022600	0.71254	312.858	67.5315	67.3687	109.3828	107.1941	42768.6641	92.2066	-0.27264	102.8686	2640210
003	2018-11-05t1906	1541466568.27	adult	97.999	37.9975	-206	1127.8904	80.8621	76282.1355	240453.6676	4350505.9759	1082.94	-0.84704	309.591	-0.11553	294.5974	-0.2684	735.171	-0.31792	701.6384	292598.0312	416.2288	0.015038	561.3118	0.26343	12302800	0.34879	267.645	68.9144	67.1083	165.1966	160.5685	65748.2578	94.8065	-0.18214	138.6437	2738590
003	2018-11-05t2306	1541480968.49	adult	101.999	41.9976	-202	1115.0863	77.6203	70614.7839	222471.7061	3815203.3676	1616.34	0.51208	328.552	0.5784	310.3429	0.32795	859.9865	0.76213	732.0939	317335	452.243	0.90574	626.6748	1.2895	12107100	0.24218	236.568	70.0746	69.3308	116.688	113.6469	43057.8828	94.7094	-0.32266	108.236	2582250
003	2018-11-06t0306	1541495368.54	adult	105.999	45.9976	-198	1151.9222	80.4714	76009.5154	239493.1511	4281861.475	1635.45	0.64058	331.687	0.71254	318.1438	0.63209	759.2513	0.095847	612.684	301422.75	433.7548	0.55852	559.865	0.47851	13139400	0.72105	158.224	72.722	71.7444	122.2042	120.0625	48515.0664	98.7337	-0.13101	113.759	2880810
003	2018-11-06t0706	1541509768.76	adult	109.9991	49.9977	-193.9999	724.8424	80.993	48933.4951	155277.2293	2732662.3915	924.445	-1.1155	318.745	0.24897	309.8874	0.30454	696.067	-0.30548	691.8757	178193.1562	407.0553	-0.008415	558.7298	0.57035	8129910	-1.6232	172.281	72.9233	71.8662	124.7233	123.1405	31929.1719	99.9046	-0.17128	115.4505	1859980
003	2018-11-06t1106	1541524169.13	adult	113.9992	53.9978	-189.9998	1147.8626	75.9412	73785.9845	232543.9571	3952888.7756	1573.51	0.61536	316.584	0.17597	306.9393	0.1804	760.42	0.30753	666.5491	292761.6875	396.7555	-0.20921	488.2953	-0.38215	12188200	0.27322	309.03	73.5752	72.0758	162.9169	153.5711	62722.9922	100.3179	-0.27254	126.594	2832570
003	2018-11-06t1506	1541538568.96	adult	117.9992	57.9977	-185.9999	1137.9977	79.7877	75028.6188	236398.1952	4207240.0876	977.515	-0.88297	310.442	-0.057006	299.761	-0.1253	658.15	-0.43374	629.6716	257336.6562	403.1803	-0.015682	527.5759	0.28471	12138300	0.25075	158.393	71.8061	71.0428	119.0613	117.182	46552.9688	97.8159	-0.6048	110.9397	2807620
003	2018-11-06t1906	1541552968.85	adult	121.9991	61.9977	-181.9999	1171.7139	82.7451	80412.6744	253459.9536	4618375.9182	786.993	-1.3341	296.463	-0.60714	286.3624	-0.70445	600.3363	-0.82591	590.6343	251540.9062	389.304	-0.33425	501.7107	-0.045224	12414100	0.37145	181.16	68.6159	67.71	116.3285	114.3398	48741.625	94.1666	-1.0216	108.2264	2873220
003	2018-11-06t2306	1541567368.66	adult	125.9991	65.9976	-177.9999	1152.227	78.4063	71554.7442	225363.9387	3808396.1724	1741.54	1.2019	361.515	1.9303	348.1131	1.8697	851.1382	1.2757	699.044	318325.6875	478.568	1.944	595.9438	1.49	13497900	0.83129	345.652	82.8183	78.6736	227.1131	223.7279	84940.3125	123.5016	1.1417	195.3393	3092190
003	2018-11-07t0306	1541581769.06	adult	129.9992	69.9977	-173.9998	1204.3746	79.9126	77888.8325	245326.5385	4308825.8847	855.398	-1.0676	321.227	0.33049	308.8306	0.18263	633.3846	-0.43167	603.3888	257787.5312	430.8115	0.75056	521.5593	0.36851	13044700	0.61523	309.8	74.9325	72.3657	205.6147	204.017	83685.1875	105.0524	-0.42405	159.9196	3042940
003	2018-11-07t0706	1541596168.27	adult	133.999	73.9975	-170	1199.2293	79.6285	80706.791	254382.5912	4529035.9313	1574.01	0.83699	317.09	0.14278	304.8018	-0.024733	763.4785	0.68764	628.2977	321424.4375	426.9306	0.65869	545.4314	0.79362	13332000	0.70807	337.773	66.3507	63.7959	183.2559	163.7723	77150.75	98.2931	-1.0614	135.1011	2789720
003	2018-11-07t1106	1541610568.19	adult	137.9989	77.9975	-166.0001	1262.3328	81.7295	84520.9762	266194.8966	4827348.4895	682.504	-1.4356	300.194	-0.57167	292.5667	-0.59792	530.0766	-1.1703	512.3534	233763.7812	388.7323	-0.3522	481.2756	-0.2245	13218500	0.63386	375.293	75.0324	71.4809	266.9406	265.6996	117720.7812	104.7526	-0.69075	216.7326	3303900
003	2018-11-07t1506	1541624970.67	adult	141.9996	81.9982	-161.9994	1166.8293	80.5864	78389.1097	247030.4133	4421760.2215	857.233	-0.94748	313.985	-0.043573	303.9292	-0.14443	618.1237	-0.40187	587.9577	252812.5781	422.0697	0.52254	530.8522	0.61383	12823400	0.45439	205.874	74.0331	71.7805	148.9272	144.9805	60911.2188	106.6199	-0.66902	133.4252	3023590
003	2018-11-07t1906	1541639369.79	adult	145.9994	85.9979	-157.9996	1149.7789	79.8997	74782.3479	235700.2166	4152654.9849	1417.21	0.52924	349.302	1.3854	340.5717	1.4408	731.8325	0.58163	616.2802	285414.6875	437.4565	0.92704	506.5361	0.22255	13616500	0.72246	280.319	86.2093	84.1009	166.3792	161.9235	64887.8828	119.3825	0.14373	149.5595	3360610
003	2018-11-07t2306	1541653769.94	adult	149.9994	89.998	-153.9996	1084.8346	79.8019	71800.8076	226387.7322	3970511.2647	922.727	-0.70986	327.361	0.4438	318.6565	0.42604	614.9915	-0.34394	572.1665	230621.7969	423.2979	0.52526	503.9253	0.1862	12245600	0.19911	229.512	77.3869	75.7367	155.8308	153.0232	58436.5547	108.1307	-0.78645	138.293	2894810
003	2018-11-08t0306	1541668170.36	adult	153.9995	93.9981	-149.9995	1173.0811	77.8184	75526.3582	237933.4435	4115130.7372	1364.84	0.46495	351.81	1.4388	342.9421	1.4798	692.4738	0.34471	597.7631	272834.6562	444.2685	1.0848	527.02	0.58423	13855700	0.74305	314.458	87.3171	84.4944	185.0751	180.6985	72919.6094	123.2144	0.15955	162.341	3438900
003	2018-11-08t0706	1541682570.58	adult	157.9996	97.9982	-145.9994	1084.978	82.8039	71529.7821	225477.707	4025238.2558	956.001	-0.55519	322.91	0.18721	315.3793	0.19532	628.5016	-0.15142	586.7924	234431.125	411.7472	0.15669	492.8679	-0.0022465	12042000	0.098743	306.172	79.1225	76.6256	171.4089	167.8699	63935.5312	113.2977	-0.6471	151.2008	2950640
003	2018-11-08t1106	1541696971.76	adult	161.9999	101.9985	-141.9991	1103.9406	88.5173	77643.9528	244905.5556	4590788.4246	960.643	-0.50865	332.329	0.54844	322.5585	0.47645	640.2352	-0.012617	597.6916	259295.25	429.7259	0.63226	542.6601	0.85991	13434700	0.54519	444.9	87.8931	79.2713	340.5299	331.9965	137914.6094	146.414	1.4533	298.0288	3553160
003	2018-11-08t1506	1541711370.52	adult	165.9996	105.9981	-137.9994	1123.3252	79.3541	73399.7827	231316.1586	4099140.5785	989.296	-0.39923	344.357	1.0241	337.8254	1.1275	605.5587	-0.27161	558.6892	231928.9688	436.9285	0.80862	507.5551	0.24458	13170300	0.43659	223.67	87.7976	85.1392	171.4978	166.8123	65683.6719	124.8622	-0.10968	155.5904	3357910
003	2018-11-08t1906	1541725770.88	adult	169.9997	109.9982	-133.9993	1043.7155	79.174	67812.1775	213757.2822	3742720.733	786.889	-0.89682	318.852	-0.10827	313.48	-0.029988	541.8207	-0.7905	523.7738	191804.5156	392.6966	-0.49035	445.9839	-0.85229	11266600	-0.18129	276.21	81.7438	79.5419	162.1975	156.3294	57417.9141	116.4678	-0.76327	144.7101	2888420
003	2018-11-08t2306	1541740170.37	adult	173.9995	113.9981	-129.9995	1127.5127	78.7043	70951.9831	223530.6658	3824336.3592	753.203	-0.95544	320.581	-0.077915	314.894	-0.013776	536.9747	-0.80644	515.8398	199217.625	399.6871	-0.33086	468.4708	-0.46726	11866000	-0.002935	380.373	81.7274	79.8906	150.8211	146.6234	55954.6367	113.6652	-1.0385	137.7702	3025060
003	2018-11-09t0306	1541754570.6	adult	177.9996	117.9982	-125.9994	682.7846	123.2443	58981.8126	188121.7983	4482239.5614	718.716	-1.0188	326.47	0.13203	320.5126	0.1953	560.9085	-0.57041	554.8466	171638	406.6112	-0.17246	492.4638	-0.049494	9988030	-0.57819	203.125	82.4476	80.3386	152.0822	149.1452	46537.1406	118.3453	-0.84974	141.0268	2522400
003	2018-11-09t0706	1541768970.63	adult	181.9996	121.9982	-121.9994	1057.1659	80.4166	69141.1982	217925.2895	3853661.4353	942.507	-0.38616	338.793	0.62284	332.0522	0.6777	618.0837	-0.03397	584.9041	223128.2344	419.6526	0.16634	493.2236	-0.048961	12209400	0.079139	208.631	85.8073	82.8135	168.7594	165.6261	60922.1484	125.2964	-0.54006	155.7277	3092320
003	2018-11-09t1106	1541783370.94	adult	185.9997	125.9983	-117.9993	1020.5939	80.2891	66328.1651	209085.2999	3721147.4673	814.399	-0.70508	329.198	0.15704	322.9046	0.20387	564.6558	-0.494	539.9749	195370.9062	414.24	-0.039229	486.183	-0.1942	11385300	-0.17279	265.614	82.7107	80.3711	160.4055	156.7736	55500.3047	117.799	-1.0689	145.1974	2860550
003	2018-11-09t1506	1541797770.13	adult	189.9995	129.998	-113.9995	1032.435	77.8118	66497.3363	209628.1709	3636825.4618	2009.69	2.6421	379.497	2.3186	371.3615	2.3975	760.8552	1.3306	650.128	264016.75	475.983	1.7566	554.6036	1.0597	13164700	0.32939	259.494	93.8649	91.2397	171.8907	168.7424	59646.0703	132.9114	-0.32345	158.7032	3256170
003	2018-11-09t1906	1541812170.63	adult	193.9996	133.9982	-109.9994	1137.8578	81.7278	75371.5413	237484.3271	4252386.8656	786.67	-0.73275	361.291	1.4476	355.0271	1.5601	608.23	-0.060815	594.0679	239034.375	454.7853	1.063	545.3119	0.87014	14185400	0.60395	267.048	83.5224	81.4613	161.1256	156.8166	63322.3516	121.2128	-1.0516	147.8752	3279340
003	2018-11-09t2306	1541826567.63	adult	197.9988	137.9973	-106.0002	720.8976	79.4257	47780.0772	151552.5179	2638791.8024	1531.48	1.4237	387.628	2.3886	377.0685	2.349	794.5492	1.7297	655.3553	198637.2969	495.9589	2.13	597.6047	1.7956	9658530	-0.68868	230.927	93.2476	90.5958	174.3362	170.7721	43584.0469	132.7619	-0.52038	160.0626	2323450
003	2018-11-10t0306	1541840968.12	adult	201.9989	141.9975	-102.0001	1142.0042	78.0089	75993.5882	239525.0602	4231849.9184	929.121	-0.26808	368.287	1.4592	359.7223	1.4602	651.3282	0.39216	610.2192	257925.9688	465.6833	1.1655	562.6022	1.1098	14581900	0.67912	328.079	90.8251	87.5551	173.1445	168.9745	68565.2188	133.8967	-0.54044	159.8153	3596130
003	2018-11-10t0706	1541855367.74	adult	205.9988	145.9974	-98.0002	1131.3508	81.4563	73422.8444	231341.9559	4075601.2147	1435.98	1.2596	397.792	2.3619	388.5274	2.367	788.465	1.7654	709.2362	301982.0938	497.8938	1.8654	586.1789	1.4679	15227900	0.83928	281.45	99.2074	95.7335	190.6272	186.2268	73010.2344	146.3098	-0.04131	174.2444	3797760
003	2018-11-10t1106	1541869768.71	adult	209.9991	149.9976	-93.9999	1204.7664	77.3037	76753.1771	241727.0505	4147724.2017	1360.6	1.0918	398.85	2.2018	387.2981	2.1231	834.6074	2.2771	769.851	334677.5625	503.8214	1.8545	634.6974	2.213	15963200	1.0212	340.438	105.178	98.8594	231.209	225.2108	92714.8125	163.4755	0.61299	208.7685	4209530
003	2018-11-10t1506	1541884168.01	adult	213.9989	153.9975	-90.0001	1142.5752	79.4719	73347.8547	231101.7887	4061103.7881	725.705	-0.78638	404.612	2.1859	399.0113	2.2999	599.6327	-0.066356	589.9042	229659.3125	503.032	1.6711	562.9396	0.95086	15471500	0.87131	403.033	106.245	100.0825	264.3326	259.1647	101239.375	161.9119	0.4256	232.3819	4062590
003	2018-11-10t1906	1541898569.02	adult	217.9992	157.9977	-85.9998	1104.2328	80.3735	73661.0275	232170.3292	4158038.2046	1028	0.17695	376.263	1.2371	369.272	1.2795	664.0983	0.61978	615.1327	255013.75	470.9188	0.88864	548.4078	0.68054	14439900	0.57772	337.223	100.548	95.7405	218.6429	212.2944	83958.8594	152.1542	-0.061939	194.6902	3858750
003	2018-11-10t2306	1541912968.02	adult	221.9989	161.9975	-82.0001	1094.2989	79.3269	68957.7617	217254.6629	3776138.0956	1074.78	0.36759	390.842	1.5688	383.4955	1.6096	653.7808	0.53606	593.8466	235361.0938	488.042	1.1644	546.0105	0.60738	14058600	0.46253	351.186	105.548	100.8169	222.0638	214.6318	79942.9766	161.0911	0.19126	199.6299	3796570
003	2018-11-11t0306	1541927367.89	adult	225.9989	165.9974	-78.0001	1100.259	81.9798	73931.9819	233112.6283	4278268.0645	625.156	-1.0466	324.815	-0.29822	318.3075	-0.28111	501.8728	-1.0916	492.9091	193221.0312	411.3769	-0.41566	465.4323	-0.6321	12505700	0.037423	405.828	93.3359	88.384	217.6026	202.8841	83776.9844	148.2414	-0.37537	186.2861	3593520
003	2018-11-11t0706	1541941767.72	adult	229.9988	169.9974	-74.0002	1073.7292	77.3571	66631.5165	209902.2733	3592005.6647	784.817	-0.50211	368.202	0.83758	359.9115	0.83661	596.7325	-0.051558	574.3453	207662.9219	473.8033	0.75425	536.5046	0.39791	12802000	0.10655	349.465	108.008	102.129	233.0451	229.4334	81099.6875	172.8064	0.42089	212.9474	3755320
003	2018-11-11t1106	1541956168.07	adult	233.9989	173.9975	-70.0001	665.6768	105.4764	49131.0505	157041.0589	3125936.5235	625.084	-1.024	357.782	0.52457	352.8586	0.60967	525.8332	-0.84312	520.4598	134613.2969	443.9972	0.13834	497.2753	-0.20672	9146700	-0.8817	309.554	106.935	101.7446	238.8722	234.0014	61151.2734	164.6363	0.037423	217.0598	2733780
003	2018-11-11t1506	1541970568.23	adult	237.999	177.9975	-66.0001	982.8465	76.3641	60483.237	190648.9432	3192693.1242	711.466	-0.7103	357.928	0.4919	348.8875	0.46541	560.8831	-0.44571	547.5621	177239.0625	463.9498	0.47141	518.1695	0.071966	11300100	-0.31373	323.408	109.559	102.7452	249.4967	246.5631	78840.9688	177.8773	0.40038	229.4084	3458890
003	2018-11-11t1906	1541984968.66	adult	241.9991	181.9976	-61.9999	1054.2969	74.5851	61463.5849	193589.0492	3121999.5864	647.208	-0.92629	355.783	0.40515	345.5756	0.34604	543.5958	-0.64827	534.1971	175037.8438	463.3284	0.41947	515.0915	-0.00165	11432400	-0.28635	327.912	110.807	104.1585	252.9283	247.4905	81442.9062	183.039	0.47783	231.8557	3560580
003	2018-11-11t2306	1541999367.63	adult	245.9988	185.9973	-58.0002	652.8053	81.7683	38236.5629	121630.8089	1943989.7418	653.717	-0.89135	367.506	0.68157	360.3113	0.71353	561.5445	-0.43685	553.2669	112870.4453	483.02	0.74333	536.1608	0.27646	7351230	-1.4012	327.102	117.827	108.6404	271.4713	266.5569	54565.7422	202.1372	1.0117	251.2978	2356890
003	2018-11-12t0306	1542013767.83	adult	249.9988	189.9974	-54.0002	139.6437	56.4628	5228.2624	17540.1935	184861.7367	671.892	-0.81343	492.055	3.9638	523.988	5.1565	634.9313	0.45911	631.855	9523.9697	589.3186	2.6857	616.7454	1.4191	700195	-3.2343	224.528	57.2011	59.6802	108.7663	99.7354	1631.4938	84.5032	-2.8999	96.5477	81397.1
003	2018-11-12t0706	1542028167.63	adult	253.9988	193.9973	-50.0002	731.9473	76.9232	47953.5044	152045.183	2596640.8712	609.289	-1.0498	342.967	-0.024901	333.639	-0.068242	527.6519	-0.86108	521.5662	131912.9844	453.7313	0.12895	502.8365	-0.26147	8568010	-1.0989	313.834	108.784	101.8849	254.8242	251.9546	63706.0508	177.0937	0.016467	235.8528	2717630
003	2018-11-12t1106	1542042568.69	adult	257.9991	197.9976	-45.9999	809.8079	80.2298	43943.8731	138754.2302	2168779.456	676.259	-0.77692	346.046	0.029532	334.8551	-0.062792	570.1985	-0.32962	563.6779	131715.8594	468.4277	0.37033	534.7387	0.1787	7963900	-1.2821	379.356	110.151	99.7452	287.1114	282.873	66322.7344	202.4078	0.73716	256.051	2535020
003	2018-11-12t1506	1542056967.66	adult	261.9988	201.9974	-42.0002	1000.6656	81.7362	67175.8488	212117.5057	3870700.1517	675.958	-0.76897	340.33	-0.15273	327.7485	-0.2881	555.5245	-0.52051	543.6345	194433.5781	460.9764	0.19834	517.7344	-0.095847	11902000	-0.19387	427.483	108.604	99.1545	274.5346	265.3896	96087.1094	193.6183	0.37216	242.6115	3798080
003	2018-11-12t1906	1542071368.04	adult	265.9989	205.9975	-38.0001	967.483	79.3374	60456.1226	190569.1838	3290629.3481	643.904	-0.89682	345.996	-0.026527	336.3658	-0.075256	536.9528	-0.77094	531.167	169677.0938	464.1709	0.22658	516.0949	-0.14516	10910300	-0.48226	343.619	114.085	107.8572	263.2883	259.8999	83199.1016	191.5151	0.22285	240.8054	3597440
003	2018-11-12t2306	1542085767.94	adult	269.9989	209.9974	-34.0001	942.9591	80.455	61313.2614	193412.5765	3406723.2864	660.275	-0.82015	347.471	-0.013396	338.5564	-0.040566	545.5049	-0.66436	538.036	174561.5625	464.1805	0.19507	517.4317	-0.15029	11104800	-0.43654	353.773	115.372	108.4964	267.3646	261.8998	85556.6562	191.1775	0.13099	241.9037	3687170
003	2018-11-13t0306	1542100168.08	adult	273.9989	213.9975	-30.0001	802.9378	81.8848	54242.0487	171726.2464	3081805.485	674.877	-0.74768	357.625	0.24065	350.7966	0.28085	569.6066	-0.33843	562.7816	161198.6562	476.6717	0.4016	535.1247	0.089892	10110100	-0.73478	384.518	118.267	111.2296	286.1073	282.3559	80968.3594	196.1546	0.20337	257.6259	3343420
003	2018-11-13t0706	1542114567.43	adult	277.9987	217.9973	-26.0003	1001.1128	79.4566	64133.6238	202285.2206	3526030.2754	705.616	-0.59623	351.834	0.053104	337.8576	-0.11546	582.9004	-0.15103	573.6766	195271.625	481.5106	0.46376	544.9709	0.21481	11769900	-0.26096	380.983	114.804	107.4953	292.1033	284.27	97854.6094	193.8486	0.053582	257.4307	3840530
003	2018-11-13t1106	1542128967.28	adult	281.9987	221.9972	-22.0003	953.7997	81.2375	61007.6075	192530.2824	3337617.2734	707.88	-0.57264	360.749	0.27762	347.1115	0.12445	597.4579	0.062727	587.3689	190589.0938	489.1929	0.58187	553.988	0.32886	11484400	-0.35361	388.234	119.254	112.8836	299.6769	294.3067	95596.9297	195.5119	0.025519	263.4176	3796460
003	2018-11-13t1506	1542143368.3	adult	285.999	225.9975	-18	927.8469	78.8561	58437.7437	184395.2155	3153670.3057	736.433	-0.41684	371.523	0.56042	360.2065	0.48227	595.144	0.037605	587.0905	181518.9062	506.7376	0.8941	564.8347	0.47269	11323600	-0.41109	379.97	123.466	116.5287	293.7126	286.9946	89582.3594	206.663	0.28048	262.0398	3763130
003	2018-11-13t1906	1542157767.19	adult	289.9987	229.9972	-14.0003	951.684	79.8014	62130.9891	196026.0675	3440444.8118	703.616	-0.56842	367.619	0.42529	356.0444	0.33607	593.7129	0.024636	585.0886	192362.9688	499.2042	0.71921	556.1671	0.31745	11907200	-0.24338	387.635	122.075	115.9642	298.9556	292.7033	96861.6094	202.1428	0.067859	261.1565	3954020
003	2018-11-13t2306	1542172166.58	adult	293.9985	233.9971	-10.0005	931.8535	77.8186	59115.7638	186552.4353	3208509.9969	771.814	-0.18665	373.255	0.56725	361.0687	0.46315	615.6769	0.37209	604.6981	190244.1719	511.306	0.93117	574.5884	0.58201	11510400	-0.37385	401.12	125.835	119.9913	308.4135	302.7767	95299.7812	210.3732	0.23248	272.3137	3880490
003	2018-11-14t0306	1542186567.32	adult	297.9987	237.9973	-6.0003	921.0103	78.4729	58320.9471	184039.1852	3159767.4317	741.931	-0.32672	378.199	0.69349	366.4439	0.60527	616.8294	0.40771	606.6894	188132.9688	517.0928	1.0216	578.8243	0.62856	11505900	-0.3852	422.426	129.97	123.6961	315.0573	308.0001	96092.4922	217.25	0.35515	279.7323	3954080
003	2018-11-14t0706	1542200968.18	adult	301.9989	241.9975	-2.0001	904.6912	76.8384	57474.1178	181429.8011	3092940.0702	736.208	-0.33791	383.501	0.83572	370.2854	0.70505	634.4943	0.71347	620.5635	190348.2969	530.0703	1.261	590.6762	0.79789	11494700	-0.39909	464.363	133.307	126.7876	328.3893	318.1105	98516.7812	226.1597	0.53492	291.9732	3995610
003	2018-11-14t1106	1542215368.67	dead	305.9991	245.9976	2.0001	913.4482	77.6072	56674.6873	178872.7203	3020037.1628	793.497	0.046399	392.462	1.0978	378.5611	0.95031	661.0893	1.1853	645.3051	195682.4375	548.884	1.6275	617.1352	1.2075	11607900	-0.37337	458.016	138.632	131.554	348.0323	341.4074	103017.5469	238.9841	0.82497	309.7644	4100310
004	2018-11-01t1606	1541106583.2	egg	-1.9992	-53.9985	-261.9981	136.9369	30.0184	2800.7951	8974.9547	53011.0498	0	1192.436	0	-0.60891	0	-0.62383					0	-0.58146	0	-0.43299	0	2.0629	0	0	0				0	-0.47756	0	0
004	2018-11-01t2006	1541120977.38	larva	1.9992	-50.0001	-257.9998	154.2718	30.2344	3245.4484	10364.5358	62579.8983	0	0.16829	0	-0.82175	0	-0.82479					0	-0.82071	0	-0.75452	0	1.0571	0	0	0				0	-0.54144	0	0
004	2018-11-02t0006	1541135376.89	larva	5.9991	-46.0002	-253.9999	153.7891	29.9445	3263.3738	10421.4398	62746.1663	0	-0.41455	0	-1.0428	0	-1.0339					0	-1.0666	0	-1.0717	0	0.28029	0	0	0				0	-0.60972	0	0
004	2018-11-02t0406	1541149777.22	larva	9.9991	-42.0001	-249.9998	154.2721	30.5127	3260.6268	10417.0863	63101.1968	0	-0.75224	0	-1.2731	0	-1.252					0	-1.3195	0	-1.3844	0	-0.35489	0	0	0				0	-0.68309	0	0
004	2018-11-02t0806	1541164177.1	larva	13.9991	-38.0002	-245.9998	154.2724	30.3214	3280.8606	10480.928	63635.6288	0	-1.0062	0	-1.5138	0	-1.4807					0	-1.5804	0	-1.6925	0	-0.89399	0	0	0				0	-0.76259	0	0
004	2018-11-02t1206	1541178578.23	larva	17.9994	-33.9999	-241.9995	255.0902	24.7741	4549.825	14361.5453	72660.9268	287.282	-0.41277	193.597	0.53787	194.3198	0.59845	262.3508	-0.85469	260.7217	6821.1216	237.3645	0.33724	254.9229	0.10949	485928	-0.99837	86.3692	48.2715	47.9001	79.5476	78.4887	2068.2366	67.1673	0.17829	75.5278	121161
004	2018-11-02t1606	1541192978.99	larva	21.9996	-29.9997	-237.9993	344.0637	34.8177	9128.1316	28852.3946	206429.7367	423.479	-0.31346	245.841	0.99414	242.2397	1.0196	385.7906	-0.46577	382.6319	19289.5293	332.8507	1.0206	369.8815	0.76745	1205600	-0.92686	102.166	51.037	50.762	85.6863	84.0113	4284.3174	71.0241	0.19973	80.7114	250285
004	2018-11-02t2006	1541207376.86	larva	25.999	-26.0002	-233.9999	403.1846	36.9431	11605.623	36627.6284	286236.4639	427.316	-0.5428	276.612	1.2135	272.2745	1.2467	397.952	-0.59062	393.1174	25070.9766	351.9247	1.0036	383.6964	0.59509	1717760	-1.0029	123.016	62.0618	61.6611	96.8699	94.6371	6102.8037	81.5638	0.33915	91.258	385404
004	2018-11-03t0006	1541221777.72	larva	29.9993	-22	-229.9997	360.5963	48.5582	11701.7215	37093.0122	337171.9354	502.473	-0.58241	316.007	1.568	310.4911	1.605	472.2447	-0.42689	467.7675	29751.418	424.2717	1.5247	457.8777	0.93178	1971880	-1.2367	123.47	57.0944	56.8796	90.7888	88.7981	5719.6924	76.6249	0.21565	86.0189	356269
004	2018-11-03t0406	1541236177.22	larva	33.9991	-18.0001	-225.9998	453.2924	40.7436	13315.5122	42009.3864	340283.4499	390.678	-1.0171	261.054	0.65097	259.4385	0.7518	344.5343	-1.1664	339.2102	24806.4688	309.4649	0.144	332.6451	-0.39941	1860530	-1.6742	237.387	62.3225	62.2458	97.3847	94.5263	7011.6992	81.7618	0.27296	91.0358	444173
004	2018-11-03t0806	1541250577.45	larva	37.9992	-14.0001	-221.9997	597.2064	48.1338	24174.7382	76300.9529	816233.6422	542.152	-0.87287	284.017	0.78085	278.4908	0.84606	461.9179	-0.79949	457.1943	59125.4883	381.6497	0.67658	439.2247	0.21925	3626050	-0.97108	280.28	61.7662	61.4515	97.2571	93.8065	12448.9082	81.7993	0.2326	91.0385	788569
004	2018-11-03t1206	1541264976.93	larva	41.9991	-10.0002	-217.9999	775.3205	50.1575	31473.0038	99124.6774	1086018.4422	1147.83	0.15832	278.274	0.49036	264.2634	0.44056	718.6669	0.18851	685.3324	120017.375	398.8932	0.63967	506.3179	0.51326	4624910	-0.75439	113.301	52.5756	52.2429	87.3915	85.6632	14594.3848	72.4276	-0.037984	81.6479	873806
004	2018-11-03t1606	1541279377.81	larva	45.9993	-6	-213.9996	672.5906	76.1196	35398.6593	112834.7201	1556631.0407	1027.8	-0.26752	292.031	0.4836	277.4987	0.43875	766.4005	0.2479	744.1125	142550.5	395.807	0.36644	603.6588	1.0752	5418060	-0.66611	172.497	67.186	67.0048	102.6493	100.9942	19092.7656	87.7814	0.2898	96.9959	1246500
004	2018-11-03t2006	1541293778.09	larva	49.9994	-1.9999	-209.9996	1086.0884	56.7357	47392.4722	149293.2179	1811300.5248	2605.69	2.4638	318.345	0.70132	298.244	0.57842	1209.6625	2.0635	1106.5521	302415.625	452.4679	0.80074	634.1987	1.0672	7942080	0.33322	341.287	64.0654	63.7964	100.5045	97.2512	25126.1289	84.7824	0.15169	93.7828	1598300
004	2018-11-04t0006	1541308177.4	adult	53.9992	1.9999	-205.9997	925.9498	63.2989	48086.9175	151564.3724	2115607.8147	3526.03	3.837	338.897	0.89163	318.6493	0.78141	1422.5573	2.8561	1290.1107	358484.4375	466.9418	0.7741	650.3927	0.94856	8540210	0.26265	205.83	61.4954	61.2993	98.2848	95.8721	24767.7734	82.3882	-0.0098619	91.7104	1549680
004	2018-11-04t0306	1541322585.69	adult	58.0015	6.0022	-201.9974	845.4444	67.3209	43939.3158	138529.539	1964433.843	1823.35	0.68334	340.242	0.84957	324.6664	0.84081	1108.748	1.3204	1067.2391	256120.8125	458.2448	0.56687	668.128	0.9851	7837820	-0.40072	281.926	62.9739	62.8428	99.7876	97.1767	23050.9453	84.1357	0.0023687	93.4912	1450670
004	2018-11-04t0706	1541336985.87	adult	62.0015	10.0023	-197.9974	991.8251	69.0831	57390.9604	180946.0984	2768601.4091	2735.23	2.2034	333.553	0.66266	315.6555	0.60415	1290.8602	2.0822	1147.8679	388548.9375	477.7978	0.78627	684.9049	1.0547	10007300	0.40387	211.232	59.3967	59.0162	95.6198	93.5815	28781.5469	80.5276	-0.2672	90.185	1782020
004	2018-11-04t1106	1541351382.96	adult	66.0007	14.0014	-193.9982	1059.5348	71.4764	63662.3557	200615.6503	3215502.6503	1404.12	-0.22196	323.104	0.38551	302.9329	0.25787	938.8942	0.37715	902.2226	312651.7812	461.7409	0.52487	699.9677	1.1511	10742200	0.51164	249.297	65.6509	65.2723	101.5778	99.117	33825.3945	86.7922	0.032499	95.5543	2182690
004	2018-11-04t1506	1541365781.75	adult	70.0004	18.0011	-189.9985	1034.5769	69.7567	59938.8215	188869.5729	2933403.2721	1819.94	0.47701	327.121	0.46137	311.5218	0.45693	1045.5875	0.77319	985.2875	328314.5	446.5934	0.27984	633.8389	0.51243	10249000	0.055983	147.951	62.3978	62.1695	97.4701	95.8464	30605.623	83.0452	-0.30705	92.4205	1954990
004	2018-11-04t1906	1541380178.07	adult	73.9994	22.0001	-185.9996	1091.0583	74.9287	66892.7698	210762.8066	3472045.0088	1600.96	0.061944	320.035	0.25444	303.1985	0.1946	968.3129	0.44705	890.7368	338909.5	450.4596	0.35391	705.0968	1.2324	11172400	0.31523	167.905	62.9546	62.4651	106.578	103.2014	37302.3125	84.4097	-0.31047	96.6156	2197740
004	2018-11-04t2306	1541394578.12	adult	77.9994	26.0001	-181.9995	1155.0718	72.853	66877.4103	210545.4498	3342190.5668	1832.78	0.50455	342.26	0.90342	321.9725	0.77327	1042.7855	0.89706	922.1748	364974.9375	489.95	1.0927	747.2062	1.7434	11963000	0.53801	130.013	64.6845	64.2498	101.397	100.0428	35488.9609	86.2711	-0.27109	96.3049	2260920
004	2018-11-05t0306	1541408977.52	adult	81.9992	29.9999	-177.9997	1118.1331	73.7924	67600.4124	213014.947	3413219.0048	1678.4	0.24635	336.844	0.76339	320.4059	0.72875	948.6132	0.52697	852.4292	334860.4375	468.4202	0.77832	665.0088	0.99398	11881800	0.37887	147.542	65.6452	65.3408	102.927	101.1453	36333.2383	87.4993	-0.28299	97.509	2315570
004	2018-11-05t0706	1541423377.12	adult	85.9991	33.9998	-173.9998	1202.3261	84.1739	81468.0013	256981.9517	4569235.5366	1501.86	-0.058677	321.894	0.2927	313.3951	0.47756	802.8693	-0.18623	734.0817	341219.4688	454.0443	0.5805	638.0504	0.81902	13658600	1.1201	387.067	55.7891	55.3061	99.0071	95.1112	42078.0078	80.0466	-1.0096	90.8664	2367240
004	2018-11-05t1106	1541437778.54	adult	89.9995	38.0002	-169.9994	1238.5338	75.8215	76020.7393	239489.0192	3945748.5085	2850.5	2.9189	325.059	0.40607	314.0407	0.48907	1010.765	1.2676	760.5974	401273.6875	458.564	0.75913	635.3367	0.93001	12898700	0.69828	252.02	58.424	57.8834	99.5703	97.0471	39529.3984	82.2173	-0.9528	93.3516	2318320
004	2018-11-05t1522	1541453153.15	adult	94.2702	42.2709	-165.7287	1117.5915	72.0722	68561.4124	216013.8077	3525164.4062	2132.91	1.5164	353.534	1.414	338.0542	1.3815	967.2559	1.2112	809.2675	346277.625	470.0006	1.1074	642.2187	1.1857	12656500	0.54075	258.725	75.5231	73.0262	185.6048	180.1498	66446.5078	106.3779	0.8816	157.0044	2703730
004	2018-11-05t1906	1541466576.42	adult	97.9989	45.9996	-162	1186.9494	76.4304	71534.1505	225319.0221	3664134.7593	1792.19	0.84349	347.034	1.2165	332.175	1.1657	915.8374	1.0278	761.6936	342523.1875	464.3559	1.0839	628.435	1.1604	12959600	0.65771	333.247	73.3898	71.3718	204.5269	199.2777	76493.0703	99.306	0.18339	150.0824	2740670
004	2018-11-05t2306	1541480976.72	adult	101.999	49.9997	-157.9999	1127.0384	71.0623	66244.394	208801.2737	3238576.2307	2271.59	2.1307	343.251	1.1102	327.0854	0.97665	973.2094	1.64	852.3593	337703.6562	469.8581	1.3076	625.3767	1.2715	11886400	0.13826	154.209	67.7952	67.1257	113.912	111.2701	39527.4688	92.993	-0.46173	105.9731	2347680
004	2018-11-06t0306	1541495376.71	adult	105.999	53.9997	-153.9999	1172.5256	75.0261	72733.1842	229164.9529	3806405.7189	1078.93	-0.76842	321.138	0.32497	308.1915	0.24067	760.7594	0.10781	730.5114	289088.5625	432.6996	0.53392	596.5021	1.0015	12187200	0.27349	261.012	71.2875	70.6793	115.5951	112.9014	43926.1523	95.458	-0.3957	107.9366	2705360
004	2018-11-06t0706	1541509776.87	adult	109.999	57.9998	-149.9999	1268.3442	73.2829	77477.804	244064.6608	4011308.2655	1972.3	1.5786	327.305	0.56813	318.368	0.64315	844.7628	0.88821	760.5361	342128.9375	421.1703	0.32714	517.7292	-0.029264	13237200	0.76256	376.512	72.3133	70.0042	185.1932	180.9465	75003.2344	103.1163	0.087302	155.6632	2924570
004	2018-11-06t1106	1541524177.3	adult	113.9992	61.9999	-145.9998	1140.3106	71.9726	69291.423	218346.4639	3514930.0745	1531.9	0.50741	316.851	0.18607	306.1829	0.14974	836.8237	0.92451	791.1591	302930.1875	400.4651	-0.11944	515.4995	0.024061	11467500	-0.05958	220.332	70.4944	68.9173	145.7744	135.8562	52770.3398	97.937	-0.46323	118.688	2551330
004	2018-11-06t1506	1541538577.09	adult	117.9991	65.9998	-141.9998	1082.4996	77.9283	69171.1832	218141.5812	3698991.4344	988.192	-0.85513	323.341	0.43766	309.6211	0.28029	705.199	-0.052672	682.421	254576.8281	451.3203	1.1688	580.7238	1.0931	11670000	0.038197	333.106	76.055	72.9236	255.9376	251.8161	92393.4609	104.5813	-0.066871	209.4483	2744980
004	2018-11-06t1906	1541552977.01	adult	121.9991	69.9998	-137.9999	1038.2283	77.7319	68141.9332	214924.4362	3737049.64	705.126	-1.5479	298.666	-0.52155	288.6172	-0.61041	582.6682	-0.96924	573.4991	207429.875	393.1775	-0.23743	532.2233	0.42689	10607400	-0.43031	273.012	68.1445	66.7985	122.47	118.8653	43599.3359	96.0754	-0.87123	112.3192	2420220
004	2018-11-06t2306	1541567376.76	adult	125.999	73.9997	-133.9999	1189.6275	72.9528	74262.3161	233987.3305	3877412.8573	2279.07	2.6047	338.217	1.0142	330.9981	1.1469	910.5875	1.7591	672.3421	353307.9375	442.6689	1.0329	556.075	0.86308	13109600	0.66356	280.306	72.4323	69.6946	169.8971	156.775	65920.0859	111.5817	0.2129	142.6659	2807550
004	2018-11-07t0306	1541581777.23	adult	129.9991	77.9999	-129.9998	1104.3889	79.797	71410.7509	225116.2489	3858126.9512	916.186	-0.90939	312.185	-0.029134	300.6227	-0.16804	657.6348	-0.2341	632.2661	245297.7969	420.7454	0.49136	549.3555	0.8123	11624200	0.019942	272.475	74.2959	72.2201	170.535	160.2054	63609.5547	105.1445	-0.41696	134.0749	2766410
004	2018-11-07t0706	1541596176.51	adult	133.9989	81.9997	-126	1124.7876	72.9301	68079.0324	214428.6368	3497094.246	1249.56	-0.0045769	321.739	0.32973	314.209	0.38157	705.0746	0.21055	621.0062	251006.5625	413.4003	0.30536	531.7668	0.57231	11432000	-0.063036	401.845	74.3752	71.482	198.1776	193.8289	70551.2188	110.6775	-0.12104	162.4629	2642700
004	2018-11-07t1106	1541610576.22	adult	137.9989	85.9996	-122.0001	1127.6026	89.9184	76651.9666	241740.6402	4403249.533	1084.5	-0.39632	310.601	-0.14866	302.7309	-0.15431	667.4117	-0.044721	612.4603	266964.6875	414.0665	0.31849	523.3816	0.46677	12394200	0.31001	325.262	72.7431	69.0016	190.9991	185.797	76399.625	113.5238	-0.034131	165.028	2902740
004	2018-11-07t1506	1541624978.87	adult	141.9996	90.0003	-117.9993	1077.0167	77.5872	68386.1003	215563.7162	3634688.8732	1620.86	1.0218	346.617	1.2965	340.1514	1.4521	761.3363	0.77663	669.5908	271797.0625	430.7379	0.75504	504.8918	0.18216	12365200	0.28004	219.956	74.737	72.7133	158.9918	155.2558	56760.0703	112.9981	-0.19853	143.6323	2666170
004	2018-11-07t1906	1541639377.96	adult	145.9994	94.0001	-113.9996	1105.8908	77.2149	69408.0938	218658.9635	3733141.2298	1038.09	-0.44687	333.18	0.71712	324.1349	0.70987	691.2061	0.24532	652.0492	250907.8125	429.3102	0.70585	532.9893	0.66758	12063100	0.14941	265.086	74.7111	71.9248	177.1035	172.5513	64288.582	114.2536	-0.22889	155.4371	2704990
004	2018-11-07t2306	1541653778.09	adult	149.9994	98.0001	-109.9996	1152.9144	78.4178	74215.7691	233896.8347	4026010.2494	913.079	-0.73469	305.353	-0.47588	299.1529	-0.44773	605.6243	-0.42189	576.0887	234376.625	383.9814	-0.55429	469.4852	-0.39928	11811700	0.043762	346.059	73.0477	71.5956	146.3248	141.7665	56627.6875	106.501	-0.90292	130.6105	2825630
004	2018-11-08t0306	1541668178.57	adult	153.9995	102.0002	-105.9994	1149.92	75.0278	68623.602	216125.3864	3511030.0413	884.792	-0.77321	333.155	0.65438	324.4721	0.6479	631.1794	-0.16865	592.0331	226593.4219	425.2099	0.55667	519.0245	0.44718	11940600	0.077037	378.194	83.2526	80.1565	198.9936	180.961	71438.6875	120.6601	-0.019144	157.7777	2983860
004	2018-11-08t0706	1541682578.78	adult	157.9996	106.0003	-101.9994	1130.565	79.5229	73129.9193	230507.3397	3958043.9321	1823.8	1.6888	326.087	0.3216	319.0397	0.36102	745.4005	0.83491	610.461	284742.9688	415.7111	0.26757	498.3828	0.09309	12428200	0.22941	240.242	71.359	69.1114	152.1781	147.3772	58132.0195	109.4336	-0.91181	137.1462	2719700
004	2018-11-08t1106	1541696980.05	adult	161.9999	110.0006	-97.999	1078.3029	91.5488	76969.8036	242762.8834	4701084.1189	1372.8	0.56285	322.311	0.12275	315.4788	0.15496	663.6103	0.18632	582.0377	266107.7188	430.2738	0.64771	516.3446	0.40151	12905300	0.37069	334.888	73.4978	69.8516	192.043	185.5619	77009.2344	116.9526	-0.51394	162.8461	2942850
004	2018-11-08t1506	1541711378.75	adult	165.9996	114.0003	-93.9994	1218.8188	85.0837	79669.6021	250881.3995	4546338.2023	1738.42	1.5589	315.918	-0.19085	309.1983	-0.17756	636.4482	-0.0061536	507.8196	264762.4688	405.4801	-0.086184	458.0361	-0.62539	13117200	0.41952	399.746	71.2105	68.6653	152.3129	148.2833	63362.1641	113.2525	-0.86633	139.1844	2956730
004	2018-11-08t1906	1541725779.14	adult	169.9997	118.0004	-89.9993	1180.0548	83.9334	77807.0346	245107.0128	4406350.8237	610.954	-1.3599	286.292	-1.5065	282.8987	-1.4292	452.7047	-1.5644	436.3519	183798.1094	352.4082	-1.6467	403.0427	-1.6133	11606900	-0.074426	269.328	77.2768	75.14	159.601	156.1241	64798.0078	116.1264	-0.78495	144.4558	3132960
004	2018-11-08t2306	1541740178.73	adult	173.9996	122.0003	-85.9994	1233.7126	74.5862	73236.7293	230682.3865	3729656.8745	959.144	-0.40894	327.508	0.22105	322.5817	0.33911	559.3368	-0.61009	520.8505	214226	408.257	-0.082818	467.6181	-0.48251	12532400	0.20181	380.683	89.1296	84.6457	221.6528	198.9259	84893.0156	143.7023	0.81798	183.3618	3410640
004	2018-11-09t0306	1541754578.81	adult	177.9996	126.0003	-81.9994	1168.5985	77.8751	74304.2617	234085.1596	4009420.2312	573.36	-1.4082	291.591	-1.3806	288.3305	-1.2863	450.2107	-1.5534	444.4772	174681.7344	350.3895	-1.8132	403.4005	-1.657	11300600	-0.1829	254.795	88.3076	85.8865	175.547	169.0952	68112.25	126.158	-0.38041	155.3451	3422360
004	2018-11-09t0706	1541768978.93	adult	181.9996	130.0003	-77.9993	1092.0319	80.5138	68134.3667	214687.8476	3660693.3145	596.882	-1.3221	301.971	-0.98152	299.4003	-0.82942	465.0848	-1.4084	455.126	165570.1875	369.7738	-1.3011	425.3213	-1.2864	10729000	-0.35881	281.988	94.4832	90.8721	198.4199	192.9226	70637.5	138.7869	0.24721	177.0629	3356990
004	2018-11-09t1106	1541783379.27	adult	185.9997	134.0004	-73.9992	1173.8854	74.797	71472.4478	225107.3366	3717167.623	758.497	-0.85831	326.801	0.052114	321.7168	0.14891	528.3188	-0.82444	509.4796	197062.9375	400.5525	-0.44517	479.0772	-0.32504	12185700	0.060325	389.187	104.563	100.0907	267.0079	260.518	99593.9531	156.4772	1.1247	230.2804	3898940
004	2018-11-09t1506	1541797778.48	adult	189.9995	138.0002	-69.9994	1068.2588	76.7189	65993.9404	207954.8952	3461111.8731	627.88	-1.1967	320.822	-0.26129	317.6035	-0.095304	484.5335	-1.2156	468.136	167164.0625	390.9656	-0.78473	441.0228	-1.0545	11052300	-0.27775	373.846	97.663	94.5949	205.2948	197.7005	70826.6953	144.8525	0.3353	183.4028	3364490
004	2018-11-09t1906	1541812178.92	adult	193.9996	142.0003	-65.9993	1089.3007	75.4358	64699.6159	203792.0904	3301680.4913	535.074	-1.4423	309.004	-0.82178	305.0916	-0.71734	445.9878	-1.5796	438.3407	151189.8594	379.6025	-1.1693	421.202	-1.4507	10447100	-0.45995	293.954	98.4294	95.5883	193.8814	188.8973	65725.7969	145.0398	0.21889	175.5964	3327800
004	2018-11-09t2306	1541826575.83	adult	197.9988	145.9995	-62.0002	1127.4936	73.2679	66793.433	210391.6944	3378100.0733	679.301	-1.0155	348.414	0.79251	344.949	0.98365	493.0836	-1.1368	483.63	172086.1562	417.0584	-0.099708	464.1376	-0.65278	12154100	0.014088	320.522	114.238	109.8215	239.1094	231.9836	83449.1953	169.6029	1.3456	213.1184	3985080
004	2018-11-10t0306	1541840976.4	adult	201.9989	149.9996	-58	1071.7341	74.7102	67075.7695	211408.1865	3544316.3311	672.701	-1.0128	354.782	0.94586	352.0958	1.159	501.9754	-1.0518	490.4863	175691.3906	422.0783	-0.0010984	468.2376	-0.57885	12415600	0.075921	319.469	112.964	109.6316	227.8221	217.6652	79737.7422	161.5479	0.79051	199.7872	3953170
004	2018-11-10t0706	1541855375.93	adult	205.9988	153.9995	-54.0002	1074.7148	74.8961	66421.9634	209325.2165	3463894.4521	801.205	-0.61211	358.844	0.98845	356.0833	1.1834	514.6957	-0.92843	494.3047	178599.4062	427.8113	0.10472	475.4489	-0.45065	12443300	0.072142	338.821	116.111	111.274	236.2006	230.2377	81961.6094	173.0474	1.179	215.2593	4026260
004	2018-11-10t1106	1541869777.13	adult	209.9991	157.9998	-49.9998	1040.8736	76.8635	64588.6058	203605.4792	3361791.889	826.878	-0.5073	356.701	0.81942	353.6581	0.98537	530.731	-0.76913	505.6505	179387.0625	425.953	0.017911	475.0412	-0.45728	12031200	-0.051408	320.82	117.217	113.2795	233.2549	226.1372	78840.1406	173.0106	1.026	207.06	3953630
004	2018-11-10t1506	1541884176.21	adult	213.9989	161.9996	-46.0001	1058.4175	73.7248	64429.5433	203039.8528	3310017.3067	772.076	-0.64491	363.095	0.9263	359.5274	1.0676	540.7935	-0.66853	516.6095	182247.4219	440.0331	0.28976	488.1264	-0.245	12206500	-0.012988	371.796	119.563	115.1055	237.5908	230.2088	80068.0938	179.9724	1.1639	214.8722	4019450
004	2018-11-10t1906	1541898577.37	adult	217.9992	165.9999	-41.9998	1057.9096	73.2582	63253.5469	199267.5127	3231860.4846	603.595	-1.1426	366.282	0.94791	363.0674	1.0949	522.6491	-0.8566	517.5942	172996.8594	451.8609	0.4887	499.2048	-0.084978	12099400	-0.051886	308.69	123.698	118.2535	250.195	245.8013	82814.5312	192.4469	1.5184	230.6275	4086110
004	2018-11-10t2306	1541912976.34	adult	221.9989	169.9996	-38	1020.9638	73.2611	62810.1332	198032.5914	3235357.1055	617.402	-1.0839	370.025	0.98802	365.8752	1.1051	533.1112	-0.74905	528.6741	174860.4844	459.7063	0.59172	508.7203	0.040867	12133500	-0.05264	345.505	125.781	118.8414	261.3188	254.0081	85712.5625	201.9134	1.7332	238.7252	4124490
004	2018-11-11t0306	1541927376.22	adult	225.9989	173.9996	-34.0001	1031.7453	73.4447	60940.9297	191986.4218	3116310.9316	618.808	-1.0672	372.046	0.99093	369.2603	1.1463	525.9179	-0.83063	521.6398	167767.8125	463.2824	0.60509	506.0659	-0.025769	11852600	-0.13731	370.145	127.352	124.2513	253.6155	246.672	80903.3438	194.7439	1.3235	229.6774	4057190
004	2018-11-11t0706	1541941776.05	adult	229.9988	177.9995	-30.0001	985.6136	73.8018	59109.2717	186288.0379	3050820.5256	658.376	-0.92281	378.719	1.1189	375.0025	1.2508	542.9714	-0.64693	535.7011	167778.1562	472.7718	0.73444	520.1451	0.15735	11689200	-0.19071	407.278	130.502	124.8062	268.0049	259.3784	82813.5156	208.2583	1.6789	243.8393	4027940
004	2018-11-11t1106	1541956176.37	adult	233.9989	181.9996	-26	1054.6081	72.5423	61492.9966	193687.0027	3105127.9798	600.679	-1.1074	378.329	1.0723	373.8117	1.1832	542.3204	-0.65675	537.2533	174627.1719	474.6888	0.72189	521.054	0.14092	12148500	-0.076946	374.622	131.834	125.8081	271.6435	262.9849	87469.2188	210.7511	1.6372	247.9394	4233320
004	2018-11-11t1506	1541970576.56	adult	237.999	185.9997	-22	1009.5954	73.4329	59875.4381	188743.4919	3061009.6798	639.274	-0.96359	379.368	1.0575	375.563	1.1881	545.5955	-0.62172	541.2725	170771.375	475.3051	0.68426	524.6283	0.16562	11872300	-0.16011	364.361	134.42	128.3117	279.9527	273.2154	87625.1875	215.8321	1.6876	258.4796	4206680
004	2018-11-11t1906	1541984977.06	adult	241.9991	189.9998	-17.9998	923.3273	73.5564	55562.9266	175317.735	2830400.2638	616.118	-1.0385	383.866	1.1497	380.3194	1.2925	546.2775	-0.61674	540.0859	158420.4688	480.4966	0.7409	525.598	0.15088	11131400	-0.36765	380.923	139.49	135.6779	283.8119	275.2033	82305.4453	221.6836	1.7685	258.483	4044930
004	2018-11-11t2306	1541999375.97	adult	245.9988	193.9995	-14.0001	955.991	72.1708	57857.2478	182469.0588	2952847.0499	630.136	-0.97894	381.696	1.0558	378.6266	1.2098	543.0139	-0.65891	537.7203	163990.1875	475.3562	0.60114	520.6357	0.052095	11521900	-0.27047	385.148	139.917	135.9419	286.3953	277.9771	86491.375	222.5514	1.6813	261.6299	4223520
004	2018-11-12t0306	1542013776.27	adult	249.9989	197.9996	-10.0001	137.1529	34.6839	3332.0674	10778.7496	74565.2941	0	-3.3816	0	-9.1044	0	-9.1462					0	-8.2762	0	-7.5301	0	-3.4256	0	0	0				0	-5.6396	0	0
004	2018-11-12t0706	1542028175.84	adult	253.9988	201.9995	-6.0002	929.6038	73.2763	55973.7501	176578.0024	2867370.3142	635.817	-0.94554	388.3	1.187	385.6258	1.3603	548.8266	-0.59696	543.0051	160806.1875	477.6213	0.57462	526.3629	0.081456	11352300	-0.33177	406.502	145.536	142.6978	297.1443	290.7479	87063.2891	230.0288	1.7144	272.3574	4254890
004	2018-11-12t1106	1542042577	adult	257.9991	205.9998	-1.9999	922.0573	72.6524	55205.4797	174110.87	2810698.383	662.166	-0.83387	397.749	1.4206	394.9955	1.6004	559.4946	-0.46599	552.8929	161693.9375	488.8809	0.75319	533.8054	0.16503	11461200	-0.30957	431.154	151.118	149.4176	304.5292	290.7953	88008.9297	236.0735	1.8061	273.5214	4354450
004	2018-11-12t1506	1542056975.99	dead	261.9988	209.9995	1.9999	946.5115	72.9324	54620.1648	172137.9329	2728706.82	692.68	-0.69954	417.741	1.9441	415.5435	2.1558	590.627	-0.064265	583.1107	168919.3125	520.7557	1.3219	567.3016	0.63405	11925300	-0.18733	415.218	159.018	159.6104	311.1509	300.5598	88989.1562	248.7096	2.1047	285.558	4539490
005	2018-11-01t1606	1541106591.46	egg	-1.9992	-57.9995	-265.9981	153.3178	28.8216	3025.9822	9651.1882	55145.2026	0	1192.4361	0	-0.60891	0	-0.62383					0	-0.58146	0	-0.43299	0	2.0629	0	0	0				0	-0.47756	0	0
005	2018-11-01t2006	1541120985.65	larva	1.9992	-54.0012	-261.9997	150.8765	29.4567	3029.7777	9674.1396	56315.9288	0	0.16829	0	-0.82175	0	-0.82479					0	-0.82071	0	-0.75452	0	1.0571	0	0	0				0	-0.54144	0	0
005	2018-11-02t0006	1541135385.27	larva	5.9991	-50.0013	-257.9998	150.8496	29.6231	3054.3133	9755.6753	57228.1318	0	-0.41455	0	-1.0428	0	-1.0339					0	-1.0666	0	-1.0717	0	0.28028	0	0	0				0	-0.60972	0	0
005	2018-11-02t0406	1541149785.5	larva	9.9992	-46.0012	-253.9998	150.8762	29.3618	3036.1732	9698.1707	56530.083	0	-0.75224	0	-1.2731	0	-1.252					0	-1.3195	0	-1.3844	0	-0.35489	0	0	0				0	-0.68309	0	0
005	2018-11-02t0806	1541164185.35	larva	13.9991	-42.0012	-249.9998	150.8496	29.5239	3054.7049	9760.4423	57234.9492	0	-1.0062	0	-1.5138	0	-1.4807					0	-1.5804	0	-1.6925	0	-0.89399	0	0	0				0	-0.76259	0	0
005	2018-11-02t1206	1541178586.53	larva	17.9994	-38.0009	-245.9995	215.425	24.561	3982.1265	12593.8494	65393.2724	306.134	-0.36002	222.646	0.88367	221.7866	0.92639	289.4543	-0.72735	287.1616	6367.9951	263.9768	0.5825	280.5192	0.32095	486037	-0.99829	109.958	54.3937	54.3392	88.4453	87.4615	1945.7958	75.2348	0.30176	83.1551	118741
005	2018-11-02t1606	1541192987.21	larva	21.9996	-34.0007	-241.9993	347.0639	41.3157	11880.01	37661.4321	347504.0845	342.289	-0.52172	205.068	0.49187	202.6819	0.53017	305.4298	-0.83727	301.7696	19547.5078	272.7056	0.45115	295.3534	0.14991	1293570	-0.86456	218.796	53.9318	53.5417	88.7059	85.3329	5677.1792	73.345	0.23719	81.7829	340202
005	2018-11-02t2006	1541207385.06	larva	25.999	-30.0013	-237.9999	418.7918	45.7176	14179.8003	44799.6777	419755.2201	341.14	-0.74875	229.283	0.60901	228.4552	0.68379	318.5929	-0.95277	316.8607	24213.0566	287.197	0.37304	308.6502	-0.029187	1729710	-0.99483	156.328	56.2313	55.9445	89.1852	86.8808	6778.0752	75.0386	0.2275	83.5376	424209
005	2018-11-03t0006	1541221786.01	larva	29.9993	-26.0011	-233.9996	526.8997	46.5834	19467.52	61587.3263	603047.5856	510.833	-0.56358	296.086	1.3036	294.8605	1.396	447.3447	-0.53939	442.6016	46523.8477	392.9958	1.2107	427.1247	0.67467	3054420	-0.54365	200.707	55.1325	54.624	93.4607	90.1162	9719.918	76.6917	0.21687	86.5335	568746
005	2018-11-03t0406	1541236185.43	larva	33.9991	-22.0012	-229.9998	1005.204	65.1065	40759.0874	128682.1975	1515936.3845	346.305	-1.1122	195.812	-0.25113	189.6792	-0.22177	298.8951	-1.3711	296.2168	64561.332	262.6119	-0.34151	287.8181	-0.77653	4215630	-0.23009	113.891	54.1345	53.874	87.4124	85.935	18881.0879	74.1026	0.12235	82.6206	1165460
005	2018-11-03t0806	1541250585.67	larva	37.9992	-18.0012	-225.9997	801.7315	51.5878	34105.5497	107525.8997	1201474.9467	773.907	-0.39695	312.964	1.1993	308.6046	1.2863	529.178	-0.49931	502.3697	95252.0469	421.0786	1.0993	470.9658	0.48833	5623650	0.20666	114.115	56.2576	55.8626	92.5461	90.8102	16658.2969	77.6648	0.14398	87.2859	1010890
005	2018-11-03t1206	1541264985.13	larva	41.999	-14.0013	-221.9999	869.8484	55.583	32536.7646	102622.1449	1091478.4447	924.411	-0.28335	243.594	-0.036105	230.0843	-0.085436	638.943	-0.16617	624.3408	110537.1406	341.5322	0.001418	510.0754	0.5454	4195170	-0.9988	130.236	58.5176	58.1519	93.5328	91.6616	16181.1816	79.3976	0.12781	88.2772	1007790
005	2018-11-03t1606	1541279386.01	larva	45.9993	-10.0011	-217.9996	875.9772	62.9952	44565.8294	140445.5648	1920807.8394	1216.92	0.093446	283.66	0.34918	265.0835	0.23606	903.8766	0.85825	909.8936	211507.125	416.1871	0.60282	701.8278	1.9233	6629130	-3.3823e-05	353.88	56.9227	56.5077	93.8278	91.2637	21955.7031	77.7874	0.018651	87.5419	1330280
005	2018-11-03t2006	1541293786.41	larva	49.9994	-6.001	-213.9995	1068.248	65.4495	57712.4197	181767.254	2634787.4591	980.335	-0.53388	288.349	0.18546	266.177	0.015423	791.5088	0.20993	790.6536	239827.1719	453.8681	0.81779	663.4962	1.3231	8715060	0.74475	157.684	52.6699	52.1337	89.1264	87.2309	27005.3086	74.1144	-0.19313	83.4496	1591900
005	2018-11-04t0006	1541308185.58	larva	53.9992	-2.0012	-209.9997	1270.9526	77.1603	77936.394	245497.2671	4141805.1263	1467.9	0.1675	275.017	-0.31039	254.7787	-0.45383	881.5937	0.46165	828.9474	358808.625	421.9607	0.19203	586.8066	0.38656	11190200	1.6267	297.427	47.8162	47.209	85.1389	82.574	34651.5156	69.1696	-0.54836	79.0451	1945590
005	2018-11-04t0306	1541322594.09	adult	58.0015	2.0012	-205.9974	1167.3092	72.4872	70585.6382	222401.8748	3563543.1439	2190.48	1.3336	354.073	1.1316	333.3463	1.024	1150.7802	1.5063	1050.4131	424637.875	493.6925	1.0516	676.2435	1.0582	13046900	2.2216	301.952	63.9036	63.5146	101.8526	99.1018	37583.6094	85.4693	0.066547	95.3312	2354720
005	2018-11-04t0706	1541336994.39	adult	62.0016	6.0013	-201.9973	1142.4861	83.8434	75867.7054	239100.2077	4321441.6415	857.67	-1.1178	267.885	-0.79138	251.7495	-0.87357	663.4786	-0.73455	666.3858	262737.5312	394.8319	-0.4119	556.0114	-0.12812	10595700	0.69476	131.8	52.7346	52.4261	86.9593	85.0653	34435.8633	72.5572	-0.71687	81.3591	2085810
005	2018-11-04t1106	1541351391.34	adult	66.0008	10.0004	-197.9981	1218.8249	78.7554	75295.4272	237210.2287	3948343.5457	2209.06	1.2091	300.224	-0.16382	281.3304	-0.28945	956.4147	0.45617	839.2739	376827.4062	441.6312	0.21868	638.9056	0.57933	11804500	1.029	117.693	55.1512	54.6721	90.6786	88.8165	35727.375	75.8912	-0.67287	85.4224	2168490
005	2018-11-04t1506	1541365790.17	adult	70.0004	14.0001	-193.9985	1238.7902	79.724	77929.4765	245451.5633	4192761.0546	1575.36	0.036739	323.607	0.37018	311.6728	0.46111	866.4048	-0.049233	810.3033	352626.75	440.7332	0.18582	549.883	-0.29314	13157200	1.4548	307.65	64.6612	64.3007	101.8252	99.5047	41442.8438	86.0553	-0.090083	95.5446	2628990
005	2018-11-04t1906	1541380186.12	adult	73.9993	17.999	-189.9996	1289.8008	76.4522	79153.0981	249246.1448	4106653.4205	1584.21	0.031162	329.671	0.5236	320.7761	0.72347	836.3018	-0.18654	746.8764	346228.9375	437.2368	0.13011	547.5421	-0.328	13622000	1.4815	175.986	65.0943	64.7195	101.3951	99.9055	41977.5859	86.1586	-0.17483	96.2195	2689700
005	2018-11-04t2306	1541394586.36	adult	77.9994	21.999	-185.9995	1272.4304	75.8772	79981.4952	252259.2258	4154851.4042	1774.99	0.39518	347.591	1.0625	339.9073	1.3538	916.4767	0.25463	861.3082	383087.25	450.7912	0.3933	559.8475	-0.18786	14511200	1.7417	328.039	59.9353	59.6131	100.4937	97.8124	42006.3594	83.2664	-0.51316	93.782	2502180
005	2018-11-05t0306	1541408985.64	adult	81.9992	25.9988	-181.9997	1289.4496	77.4371	83466.8905	262958.552	4496907.1607	1701.6	0.29196	329.941	0.5455	320.7088	0.73915	845.6052	-0.03574	697.3638	368683.875	444.3181	0.32459	567.9368	-0.055964	14364300	1.5453	201.993	59.9914	59.2964	116.6515	108.61	50860.0742	84.6806	-0.51312	98.2119	2611780
005	2018-11-05t0706	1541423385.24	adult	85.9991	29.9987	-177.9998	1283.3684	76.7961	82116.8499	258620.504	4403233.7115	1533.8	0.0070263	310.574	-0.080635	301.4716	0.050549	803.9374	-0.1799	753.0873	344889.125	407.0091	-0.34967	505.122	-0.69907	13300600	0.95231	205.747	65.4566	65.017	104.2708	102.5695	44732.1914	88.3655	-0.32885	98.7372	2803250
005	2018-11-05t1106	1541437786.75	adult	89.9995	33.9991	-173.9994	1249.3984	78.5558	80258.1754	252965.2637	4291401.6324	1633.67	0.28618	329.998	0.57427	317.1478	0.60349	863.8698	0.31719	779.8273	361961.4375	447.7981	0.53661	602.4756	0.53279	13811100	1.1257	333.542	69.7714	69.075	116.9398	112.869	48997.7812	92.8814	-0.081588	105.7391	2920070
005	2018-11-05t1522	1541453161.29	adult	94.2702	38.2698	-169.7287	1200.1235	79.8968	82099.5664	258773.5893	4694332.3382	1284.59	-0.41813	304.137	-0.31093	293.9942	-0.27438	737.1662	-0.40355	668.0787	315507.125	412.9611	-0.12001	541.5167	-0.10162	13008500	0.70592	299.452	66.1838	63.6325	192.9729	184.7912	82592.4062	92.5498	-0.24468	151.2592	2830820
005	2018-11-05t1906	1541466584.57	adult	97.9989	41.9985	-166	1481.4629	83.6629	91661.1151	289083.3343	5099773.7428	1959.38	1.242	305.54	-0.25965	303.2332	0.061169	874.188	0.71754	677.5911	418736.0625	410.1161	-0.12072	503.4426	-0.50992	14627400	1.4421	283.09	63.5962	62.6602	108.7524	106.1839	52092.4062	89.5637	-0.60805	101.6639	3044600
005	2018-11-05t2306	1541480984.96	adult	101.999	45.9986	-161.9999	1173.4056	77.1044	78053.0906	246075.3525	4306766.3784	1237.8	-0.42301	330.335	0.64291	317.4289	0.6025	811.725	0.38793	761.8807	330372.0938	440.6501	0.64129	601.2426	0.93693	13436000	0.86792	365.102	65.2308	64.5483	109.3713	106.1343	44514.125	89.2448	-0.76543	101.5631	2653200
005	2018-11-06t0306	1541495384.8	adult	105.999	49.9986	-158	1194.1297	78.5874	76062.3135	239659.5456	4098333.0293	1353.31	-0.073742	321.219	0.32795	308.6573	0.25899	763.8155	0.13206	691.5972	303234.75	424.8605	0.35112	538.1295	0.16825	12741800	0.53417	253.41	71.6143	70.5635	123.7832	120.4821	49141.9297	97.547	-0.22689	113.568	2840720
005	2018-11-06t0706	1541509784.94	adult	109.999	53.9986	-153.9999	1220.6613	77.4681	79042.9301	248991.9579	4302756.8201	1494.8	0.35091	310.869	-0.04469	300.4316	-0.073002	811.9182	0.62454	685.9266	335322.1875	404.6782	-0.064926	526.5534	0.099784	12814300	0.56501	302.796	69.5058	68.1549	132.6317	123.3923	54776.875	96.9698	-0.40756	114.7462	2865100
005	2018-11-06t1106	1541524185.55	adult	113.9992	57.9988	-149.9997	1294.3238	83.1296	88182.846	277793.3115	5083747.305	1097.85	-0.61869	307.843	-0.15465	296.9229	-0.22562	703.1199	-0.15519	643.0188	323435.1562	414.6589	0.22403	539.7907	0.38678	14139900	1.1745	388.588	71.1547	69.1878	178.5169	154.2729	82117.7734	99.9209	-0.30434	126.4432	3268280
005	2018-11-06t1506	1541538585.23	adult	117.9991	61.9987	-145.9998	1291.7759	75.7057	83637.3846	263558.3374	4486180.4082	1395.28	0.20623	323.938	0.46056	313.7336	0.44946	770.6304	0.47729	658.752	336765.5	408.4033	0.11283	507.98	-0.013351	14129900	1.1547	281.449	75.7654	74.3008	139.5548	135.8965	60985.4609	104.2305	-0.094763	125.1063	3304810
005	2018-11-06t1906	1541552985.33	adult	121.9991	65.9987	-141.9998	1292.6737	80.8059	81882.3545	257813.8448	4443856.7023	1508.78	0.55114	338.93	1.0427	330.3902	1.1317	830.6769	1.0427	788.5201	355529.7188	427.9307	0.63131	526.7059	0.34152	14476100	1.2865	233.742	71.6027	70.142	134.1072	130.2408	57397.875	100.9663	-0.48592	120.8388	3058220
005	2018-11-06t2306	1541567384.98	adult	125.999	69.9987	-137.9999	1230.9545	82.6514	81179.9325	255653.7188	4598828.8877	1460.92	0.46961	326.933	0.57047	315.4047	0.48836	808.8453	0.93188	754.4802	342950.4062	421.2705	0.48986	550.2457	0.77141	13832500	0.97582	245.967	76.4216	74.844	145.9167	141.656	61868.6641	107.5726	-0.099498	132.5455	3233400
005	2018-11-07t0306	1541581785.34	adult	129.9991	73.9988	-133.9998	1321.1129	78.3802	86322.4836	271794.7422	4790442.8757	1092.14	-0.45144	312.988	0.0028041	304.0405	-0.022019	673.0162	-0.10878	618.4497	302857.3125	414.556	0.33198	510.0894	0.18539	14078800	1.0486	259.745	74.1789	71.3404	167.336	158.8617	75301.1875	109.9464	-0.047383	143.37	3336720
005	2018-11-07t0706	1541596184.84	adult	133.999	77.9986	-129.9999	1286.7329	81.7238	86831.1934	273748.3169	4867912.2769	1397.9	0.38019	302.156	-0.45775	291.8434	-0.58441	754.8549	0.6172	702.1331	341949.25	399.7995	-0.049818	499.9313	0.056701	13665000	0.84322	351.319	69.8656	67.5102	159.9476	148.6947	72456.2656	102.7999	-0.71922	133.2767	3159670
005	2018-11-07t1106	1541610584.34	adult	137.9988	81.9985	-126.0001	1322.9816	81.4853	88629.2933	279123.1502	4993853.3855	1492.12	0.65754	313.47	-0.032044	305.5846	-0.029762	715.7746	0.35166	668.9103	330687.875	410.9434	0.23581	493.1318	-0.029856	14475400	1.1277	389.468	77.7282	73.8589	197.3928	181.2447	91195.4922	119.7297	0.43045	162.0833	3589330
005	2018-11-07t1506	1541624987.1	adult	141.9996	85.9992	-121.9993	1364.0431	80.9827	88859.27	279718.7491	4965901.9732	1036.48	-0.48524	307.476	-0.31087	297.8068	-0.41429	571.8804	-0.7824	520.1602	265352.5	405.6378	0.081785	477.7513	-0.26914	14244700	0.99523	592.822	78.4213	74.1741	237.3892	226.1826	110148.5781	120.5866	0.36124	180.2696	3633100
005	2018-11-07t1906	1541639386.19	adult	145.9993	89.999	-117.9996	1293.2608	80.8892	88141.9716	277762.3277	4970381.57	1148.87	-0.16165	324.107	0.34104	316.2721	0.36023	673.8797	0.10189	657.2778	309984.6562	408.2905	0.1351	491.6441	-0.027979	14880100	1.1886	423.762	83.1523	79.396	226.9081	202.2629	104377.7109	123.613	0.45107	169.9426	3817600
005	2018-11-07t2306	1541653786.25	adult	149.9994	93.999	-113.9995	1373.3734	84.1011	92905.9336	292658.477	5287700.0752	1204.83	0.016117	317.172	0.018019	310.5464	0.062705	677.0171	0.17221	606.0705	328353.2812	409.1811	0.13764	489.7588	-0.05463	15352400	1.3115	364.647	74.3677	71.4836	176.2121	164.5725	85462.875	111.4739	-0.54751	146.3103	3599690
005	2018-11-08t0306	1541668186.85	adult	153.9995	97.9992	-109.9994	1293.0137	82.6431	87109.05	274355.3053	4951353.6732	1117.98	-0.17176	311.012	-0.27668	302.8202	-0.32728	674.3822	0.19319	663.0614	306169.5312	392.4572	-0.35099	486.0591	-0.1179	14112500	0.83236	245.023	78.4077	75.7141	168.0662	163.4723	76302.0391	117.6475	-0.2299	151.1806	3557830
005	2018-11-08t0706	1541682587.08	adult	157.9996	101.9992	-105.9993	1071.3702	87.7647	72246.1098	228134.1305	4072376.1685	1323.13	0.39415	318.234	-0.010598	309.7338	-0.06023	726.7762	0.67777	681.9333	273994.625	412.3211	0.17274	511.5936	0.32147	11976400	0.076548	305.716	80.1655	75.929	193.3628	187.354	72897.7812	130.0193	0.49844	171.9079	3016950
005	2018-11-08t1106	1541696988.31	adult	161.9999	105.9996	-101.999	1312.7569	81.2957	89145.7775	280853.5788	5071782.7909	1055.59	-0.26181	325.164	0.24398	316.2495	0.18996	601.9993	-0.33802	540.8773	279929.6875	417.2509	0.28044	494.3098	0.017686	15096100	1.0928	360.79	84.5693	80.5371	208.0166	197.187	96727.7031	128.9853	0.28952	176.0456	3926210
005	2018-11-08t1506	1541711387	adult	165.9996	109.9992	-97.9993	1270.0541	80.9132	86821.2639	273550.8226	4964508.2879	1298.71	0.40955	340.264	0.84923	330.598	0.79802	710.8077	0.63287	612.4991	321995.875	446.8777	1.0917	535.4333	0.73436	15387100	1.1493	298.405	82.6309	78.3247	203.6488	196.4756	92252.9062	131.8756	0.34742	177.3153	3736650
005	2018-11-08t1906	1541725787.37	adult	169.9997	113.9993	-93.9992	1347.1718	84.5861	90075.8998	283662.2827	5143339.8998	1166.1	0.10124	324.614	0.13917	314.3481	0.0097285	667.3936	0.30006	615.4897	313674.9688	424.2161	0.41429	515.2729	0.37567	15245800	1.0683	311.418	84.3013	79.8783	203.0614	196.0349	95438.875	131.1209	0.16742	177.599	3959290
005	2018-11-08t2306	1541740187	adult	173.9996	117.9992	-89.9993	1357.7141	78.7309	88213.868	277847.1177	4829372.2022	1099.79	-0.03571	344.543	0.95628	335.833	0.94737	659.3643	0.26823	584.7597	303307.5625	443.7209	0.94365	531.5734	0.66117	15847600	1.2204	308.212	83.9512	79.7629	204.1153	199.4621	93893.0391	131.0799	0.037843	180.7594	3861420
005	2018-11-09t0306	1541754587.05	adult	177.9996	121.9992	-85.9993	1330.837	88.259	98126.0862	309221.7721	6044348.6267	974.06	-0.33476	298.189	-1.0945	289.1724	-1.2475	570.3888	-0.48623	525.2243	291468.6875	396.7197	-0.46112	479.1303	-0.29015	15214800	0.99592	357.794	82.0982	76.1754	218.8718	212.0843	111843.4844	138.5952	0.36671	191.3102	4188980
005	2018-11-09t0706	1541768987.21	adult	181.9996	125.9993	-81.9993	1359.5326	84.6261	94421.0951	297315.1164	5582917.2441	868.189	-0.58742	314.608	-0.43092	309.2655	-0.37407	553.3454	-0.61553	512.4418	272245.9375	399.7816	-0.41825	463.4004	-0.59247	15468000	1.0431	272.077	86.0098	81.6107	203.122	198.801	99936.0156	134.6183	0.0039357	180.6098	4228760
005	2018-11-09t1106	1541783387.71	adult	185.9998	129.9994	-77.9991	1337.7783	83.8716	91402.576	287837.0911	5294062.5571	746.876	-0.89017	311.542	-0.61583	306.8871	-0.53729	521.077	-0.8903	489.7798	248553.7188	395.4311	-0.59707	454.7409	-0.77314	14831600	0.83095	350.829	88.3473	84.1252	211.8143	201.3534	101035.4219	138.376	0.09812	183.0559	4205950
005	2018-11-09t1506	1541797786.81	adult	189.9995	133.9992	-73.9994	1348.7981	85.8954	96849.6117	305197.2936	5788292.9713	661.778	-1.1026	305.893	-0.91771	299.2653	-0.94568	523.7601	-0.85412	513.142	264498.875	400.8988	-0.48781	477.1915	-0.38125	15419800	0.97755	285.265	81.6519	78.1745	187.8181	181.8112	94848.1406	129.0359	-0.53724	168.5098	4115990
005	2018-11-09t1906	1541812187.25	adult	193.9996	137.9993	-69.9993	1268.6189	80.3426	87146.8166	274634.2478	4966572.28	786.885	-0.73215	347.5	0.84902	339.6214	0.85748	601.5463	-0.12338	585.5952	273102	448.4368	0.87447	539	0.75211	15773400	1.0559	314.494	93.0646	88.032	228.21	222.0686	103607.3516	149.4646	0.45482	201.7756	4224300
005	2018-11-09t2306	1541826584.15	adult	197.9988	141.9984	-66.0001	1396.8819	79.1771	92969.9744	292714.9415	5217713.6022	846.304	-0.53751	330.297	0.055116	325.3187	0.14921	557.8922	-0.52056	541.4603	270577.7188	436.267	0.44312	512.608	0.23639	15994000	1.0954	355.461	96.3973	91.2004	241.4399	235.2683	117098.3438	162.4398	0.9828	215.4487	4667850
005	2018-11-10t0306	1541840984.72	adult	201.9989	145.9986	-62	1372.0031	78.5515	88487.1869	278538.4272	4842822.8411	707.929	-0.91052	346.837	0.64387	340.6903	0.70858	563.6245	-0.45576	551.3142	260394.4844	437.7993	0.4195	512.1348	0.20668	16003100	1.0748	342.212	103.89	97.9064	246.2071	240.74	113747.6875	162.4806	0.83541	219.8594	4793480
005	2018-11-10t0706	1541855384.16	adult	205.9988	149.9984	-58.0001	1273.2476	81.5618	83059.3944	261582.1547	4621860.7103	877.545	-0.38701	347.023	0.57161	339.7805	0.58868	600.7607	-0.081559	575.7464	260129.3906	445.8691	0.55839	530.5751	0.50449	15023700	0.78303	364.174	105.4	97.8185	261.278	253.9102	113133.3984	171.2822	1.0984	232.5657	4563100
005	2018-11-10t1106	1541869785.57	adult	209.9992	153.9988	-53.9997	1245.9152	82.9492	84058.8842	264882.2051	4754266.4213	736.676	-0.77755	338.736	0.2302	331.0994	0.22245	585.6602	-0.21848	575.2361	256519.1562	441.2402	0.37847	536.4027	0.569	14833300	0.71301	473.507	106.617	96.8825	311.9158	286.7253	136619.1094	180.7743	1.3623	255.7448	4668770
005	2018-11-10t1506	1541884184.55	adult	213.9989	157.9985	-50	971.1683	81.8069	66544.714	210230.7715	3809320.2639	729.3	-0.77542	336.473	0.1186	330.2123	0.15267	558.9707	-0.4825	547.7324	193962.8281	431.8725	0.11083	510.5257	0.11304	11662500	-0.16033	412.948	103.127	95.1207	287.9029	277.1213	99902.2891	168.2791	0.6859	245.6633	3574490
005	2018-11-10t1906	1541898585.66	adult	217.9992	161.9988	-45.9997	1166.5335	82.4194	80430.7859	253648.4158	4597472.1812	892.6	-0.24403	340.16	0.19111	332.0738	0.17245	606.3456	0.016983	590.7277	254665.1719	438.0853	0.19961	547.6635	0.66896	14253700	0.52764	463.361	108.723	99.4177	300.3648	290.9162	126153.2344	180.6035	1.0539	259.8883	4555810
005	2018-11-10t2306	1541912984.68	adult	221.9989	165.9986	-42	1216.4389	82.0061	81194.6551	255820.1064	4560703.0234	914.417	-0.1413	339.47	0.13562	332.1679	0.14005	586.8164	-0.1771	571.0835	248810.1562	433.6691	0.06548	528.309	0.33846	14366400	0.5449	405.887	108.177	98.8002	279.2176	274.3616	118388.25	179.6026	0.89047	245.872	4578060
005	2018-11-11t0306	1541927384.54	adult	225.9989	169.9985	-38	1276.3718	80.7011	82180.2607	258871.5717	4462579.4156	714.26	-0.75707	340.028	0.11701	333.4798	0.14395	562.5828	-0.43263	553.0735	241348.0312	434.5863	0.040766	521.1563	0.19941	14566800	0.58886	375.914	110.298	99.8891	279.403	271.2787	119863.875	185.9722	1.0031	249.0996	4725170
005	2018-11-11t0706	1541941784.43	adult	229.9989	173.9985	-34.0001	1208.7503	82.5788	81550.6018	257094.8871	4579709.6294	854.378	-0.27066	342.278	0.14425	335.8617	0.17655	584.5176	-0.18683	566.934	248419.9688	439.8954	0.10283	527.8915	0.27126	14540300	0.57089	367.262	110.145	100.0183	277.6435	272.0484	117998.4844	185.0844	0.85656	244.9076	4679080
005	2018-11-11t1106	1541956184.72	adult	233.9989	177.9986	-30	1218.6382	82.1993	81551.3767	256999.03	4569405.0752	735.296	-0.64751	343.92	0.15505	336.6975	0.16732	583.8495	-0.1873	573.8077	248136.0625	440.4669	0.071218	533.601	0.32436	14613200	0.58381	383.09	112.891	102.4121	288.6029	280.5584	122656.25	189.7276	0.90784	253.7651	4796730
005	2018-11-11t1506	1541970584.9	adult	237.999	181.9986	-25.9999	1238.8425	81.2991	81730.3529	257471.7281	4542094.0614	757.669	-0.5482	344.525	0.1383	337.4191	0.15473	575.9374	-0.27239	568.2061	245925.2969	442.886	0.076579	530.3548	0.24866	14677800	0.59308	392.059	113.014	102.6132	281.7606	273.4603	120311.7734	188.9458	0.77576	249.7212	4814720
005	2018-11-11t1906	1541984985.47	adult	241.9991	185.9988	-21.9998	1214.8116	82.0329	81567.1871	256989.1903	4608324.2395	783.643	-0.434	346.988	0.17196	339.0255	0.16762	582.421	-0.19169	571.5445	248111.3281	449.022	0.15161	535.0207	0.28767	14752200	0.61034	397.348	114.938	104.8073	283.4462	275.753	120748.0703	191.6347	0.76492	253.6705	4886570
005	2018-11-11t2306	1541999384.3	adult	245.9988	189.9985	-18.0001	1205.0416	81.4585	80672.8724	254209.9842	4525654.0616	706.907	-0.69377	350.193	0.22502	341.8471	0.21324	581.2818	-0.20034	571.5375	244719.625	454.8069	0.21986	534.9211	0.25854	14714800	0.59515	424.156	116.383	106.8751	284.9545	278.3874	119965.8516	192.5071	0.69586	251.8594	4890310
005	2018-11-12t0306	1542013784.63	adult	249.9989	193.9986	-14	422.4686	53.703	16973.1357	54336.7836	572491.6553	0	-3.3816	0	-9.1044	0	-9.1462					0	-8.2762	0	-7.5301	0	-3.4256	0	0	0				0	-5.6396	0	0
005	2018-11-12t0706	1542028184.21	adult	253.9988	197.9984	-10.0001	1163.9197	81.3326	76841.4279	242086.4933	4333067.5514	788.576	-0.34498	362.971	0.50988	351.933	0.43446	615.5223	0.23496	600.1032	246824.4688	476.1166	0.54655	561.3486	0.59141	14539900	0.54653	501.789	121.778	112.1254	304.7147	291.4286	122190.6094	200.3974	0.76394	263.6648	4878170
005	2018-11-12t1106	1542042585.52	adult	257.9992	201.9988	-5.9998	1126.3545	81.7681	75212.5241	237065.1967	4236727.2282	777.307	-0.36858	368.258	0.62717	357.396	0.56058	618.7981	0.28953	606.6767	242568.8438	481.8846	0.62223	569.0885	0.68184	14432400	0.51666	476.841	125.985	115.4202	314.1461	298.7549	123145.25	210.8633	1.0056	271.5186	4937480
005	2018-11-12t1506	1542056984.37	adult	261.9988	205.9985	-2.0001	1070.6213	81.146	70921.7629	223602.7294	3961561.6929	838.164	-0.095507	372.622	0.72195	362.0186	0.66586	629.9385	0.44668	613.0432	233077.25	488.2903	0.71169	575.1632	0.74982	13772100	0.33133	573.481	131.425	117.9883	352.8733	334.0826	130563.1094	227.15	1.4267	302.5755	4857460
005	2018-11-12t1906	1542071384.89	dead	265.999	209.9986	2.0001	1092.474	79.0929	70417.7873	221895.801	3860632.6524	874.71	0.087865	372.066	0.6847	362.0387	0.64436	641.2034	0.61143	623.0656	235962.8594	484.2238	0.60522	581.0494	0.81677	13668600	0.3005	654.22	135.251	119.6017	371.07	352.1484	136553.75	237.9128	1.6683	317.1271	4968700
006	2018-11-01t1606	1541106599.72	egg	-1.9992	-53.9985	-313.9988	187.2129	27.9505	3579.3518	11357.975	63212.8476	0	1192.4378	0	-0.60891	0	-0.62383					0	-0.58146	0	-0.43299	0	2.0629	0	0	0				0	-0.47756	0	0
006	2018-11-01t2006	1541120994.01	larva	1.9992	-50	-310.0004	138.5342	30.6287	2749.1932	8820.7508	51720.7305	0	0.16829	0	-0.82175	0	-0.82479					0	-0.82071	0	-0.75452	0	1.0571	0	0	0				0	-0.54144	0	0
006	2018-11-02t0006	1541135393.6	larva	5.9991	-46.0002	-306.0005	176.0251	29.3778	3552.3606	11296.033	66066.3661	0	-0.41455	0	-1.0428	0	-1.0339					0	-1.0666	0	-1.0717	0	0.28028	0	0	0				0	-0.60972	0	0
006	2018-11-02t0406	1541149793.79	larva	9.9991	-42.0001	-302.0004	176.0138	29.134	3535.8324	11243.9745	65410.9297	0	-0.75224	0	-1.2731	0	-1.252					0	-1.3195	0	-1.3844	0	-0.35489	0	0	0				0	-0.68309	0	0
006	2018-11-02t0806	1541164193.67	larva	13.9991	-38.0001	-298.0005	173.7686	29.4687	3484.4938	11087.233	64652.1418	0	-1.0062	0	-1.5138	0	-1.4807					0	-1.5804	0	-1.6925	0	-0.89399	0	0	0				0	-0.76259	0	0
006	2018-11-02t1206	1541178594.86	larva	17.9994	-33.9998	-294.0001	280.1472	49.2194	9590.7909	30563.874	292213.6328	353.475	-0.22756	217.808	0.82608	213.0349	0.8219	325.3546	-0.55868	322.0705	16918.4375	291.0061	0.8316	314.9883	0.60571	1111260	-0.52828	139.969	58.8763	58.7055	91.8102	88.6819	4774.1309	78.1665	0.34663	85.9992	300387
006	2018-11-02t1606	1541192995.47	larva	21.9996	-29.9996	-290	121.7983	21.6968	1834.1766	5858.9382	25531.7329	447.196	-0.25262	317.124	1.8723	316.8972	1.9433	424.4114	-0.28723	422.1813	4668.5254	382.7192	1.4928	409.9467	1.0994	326004	-1.5498	105.217	63.2575	62.9757	94.487	92.7594	1039.3571	81.9986	0.37688	90.1164	65028.7
006	2018-11-02t2006	1541207393.32	larva	25.999	-26.0002	-286.0006	439.7287	40.2248	14043.3276	44351.528	383372.4891	514.299	-0.33491	317.003	1.7294	313.617	1.7779	459.0311	-0.31189	455.1553	34427.332	408.8255	1.5579	443.7348	1.0945	2374040	-0.56211	241.566	69.8095	69.5175	106.1272	102.6959	7959.5435	89.8316	0.48063	98.4579	522803
006	2018-11-03t0006	1541221794.27	larva	29.9993	-22	-282.0003	393.8168	38.9539	12194.0891	38559.0404	322858.1351	394.825	-0.82498	280.848	1.1014	280.0664	1.1982	355.9476	-0.95234	353.697	23492.541	327.8936	0.55721	346.0315	-0.0032898	1830290	-1.3274	128.704	68.5861	68.3067	102.0362	100.0233	6734.3916	88.426	0.43117	97.5565	446976
006	2018-11-03t0406	1541236193.61	larva	33.9991	-18.0001	-278.0005	606.2175	47.4264	23030.321	72656.6202	729979.3068	926.357	0.13125	335.352	1.6783	325.4435	1.673	621.7101	0.076794	569.6033	75848.6406	470.3619	1.8113	536.298	1.3139	4090960	-0.30654	156.581	64.9257	64.6481	100.2926	98.2222	12235.6963	85.5519	0.34749	94.703	792029
006	2018-11-03t0806	1541250593.84	larva	37.9992	-14.0001	-274.0004	752.6646	52.4972	31779.0061	100179.2078	1121347.9231	928.236	-0.080036	302.457	1.0474	289.6242	1.0088	632.106	-0.039938	597.7516	106193.8047	448.1967	1.3901	532.515	1.0101	5067980	-0.12094	116.231	62.0015	61.6052	97.8513	96.5495	16439.0156	83.0234	0.25884	92.9822	1038900
006	2018-11-03t1206	1541264993.32	larva	41.999	-10.0002	-270.0006	836.7301	58.1259	39494.3064	124477.6258	1569067.6912	1286.87	0.43318	273.263	0.41429	264.4751	0.44382	841.5457	0.73517	818.1593	175041.5	365.5123	0.26824	556.9579	0.94638	5669120	-0.1605	281.916	59.3022	58.8533	99.4546	96.5544	20686.5664	82.8634	0.21026	92.6428	1230280
006	2018-11-03t1606	1541279394.26	larva	45.9993	-6	-266.0003	801.1273	63.8136	42879.2739	135309.9266	1924415.8699	2216.07	2.0005	351.8	1.4434	319.597	1.1261	1459.8667	3.3267	1430.6401	328470	546.2304	2.1112	872.5569	3.3981	7901080	0.69953	130.858	67.9344	67.5772	105.5983	103.7067	23759.6191	89.4334	0.33462	99.801	1525740
006	2018-11-03t2006	1541293794.57	larva	49.9994	-1.9999	-262.0002	1100.8481	67.3147	62838.5713	197984.7712	2999941.1065	2440.47	2.1591	321.122	0.74908	298.6174	0.58497	1220.6545	2.1123	1085.8376	401595.3438	483.9451	1.1841	634.5503	1.0703	10549200	1.7212	121.687	59.1338	58.7512	94.8972	93.3526	31221.1895	80.3015	0.0068557	90.0507	1942610
006	2018-11-04t0006	1541308193.72	adult	53.9991	1.9999	-258.0005	1097.5196	71.9524	64047.5271	201855.5441	3126450.579	1880.72	0.90353	333.988	0.79926	325.9804	0.9232	887.791	0.48908	762.6422	297409.9688	463.1836	0.72547	583.2921	0.35549	11174900	1.6189	252.868	58.5744	58.1356	101.7817	99.6389	34096.8672	84.9225	0.093382	95.7169	1959840
006	2018-11-04t0306	1541322602.54	adult	58.0016	6.0023	-253.998	1106.7835	77.746	71525.1505	225473.8041	3892724.6376	1615.02	0.31436	290.466	-0.16547	264.3213	-0.43286	901.5622	0.40448	813.2452	336282.6875	462.7948	0.62909	641.254	0.74306	10832600	1.1069	275.595	50.5236	50.129	87.0025	84.3573	32451.9258	70.7773	-0.6405	80.3515	1884230
006	2018-11-04t0706	1541337002.74	adult	62.0016	10.0024	-249.998	1160.8655	76.692	70610.4304	222328.8807	3707063.6234	1671.59	0.32195	372.363	1.522	343.5945	1.2502	1017.2424	0.85376	913.7944	375362.4375	548.3228	1.8048	698.2355	1.1771	13729800	2.2442	193.283	65.8356	65.4645	104.2419	102.5949	38465.2734	87.9828	0.15339	98.5474	2427490
006	2018-11-04t1106	1541351399.59	adult	66.0008	14.0015	-245.9988	1235.9383	77.6348	80679.9483	254219.6416	4395674.0644	1728.05	0.35393	348.444	0.9939	326.6885	0.85974	1009.0838	0.69372	935.2039	424824.2812	505.95	1.198	656.2449	0.74169	14650700	2.4152	159.315	66.4174	65.8419	114.37	110.1627	48149.7891	90.1333	0.24869	102.8602	2792580
006	2018-11-04t1506	1541365798.51	adult	70.0005	18.0012	-241.9991	1324.6018	78.3046	87926.746	277029.8387	4856270.8803	1858.44	0.54631	310.278	0.024268	287.7171	-0.2021	893.6775	0.075945	709.2481	410197.9688	489.8665	0.97415	621.0294	0.38952	14221000	1.9664	321.646	55.0742	54.5491	94.1705	91.1812	43224.2422	77.0365	-0.74015	87.6926	2524220
006	2018-11-04t1906	1541380194.18	adult	73.9993	22	-238.0003	1168.3927	78.8728	79510.3129	250775.377	4459449.6798	1434.06	-0.24478	328.083	0.47924	313.3647	0.50048	859.3163	-0.076084	815.9614	356616.25	468.6616	0.66198	601.52	0.20658	13589200	1.4659	270.676	61.3689	60.7596	109.3752	103.6316	45390.707	86.552	-0.14431	98.4831	2541900
006	2018-11-04t2306	1541394594.57	adult	77.9994	26.0001	-234.0002	1196.8397	81.2321	77198.2323	243190.5088	4222002.5179	1561.24	-0.009356	353.605	1.242	335.1189	1.1988	929.1973	0.31933	839.2111	374466.5	508.7207	1.428	641.8248	0.65716	14239300	1.6133	229.385	72.9334	71.9612	123.1025	119.2383	49610.3086	98.1157	0.68315	112.6372	2936950
006	2018-11-05t0306	1541408993.76	adult	81.9991	29.9999	-230.0005	1172.1283	76.8875	74141.5211	233569.3669	3946517.6597	1366.47	-0.36681	331.831	0.60515	313.0238	0.47535	841.5543	-0.05787	738.1363	325681.5312	473.1756	0.86784	626.8998	0.58179	12838500	0.82837	175.783	68.1954	67.7264	107.0903	105.0814	41443.9531	90.8877	-0.0063352	101.5028	2638480
006	2018-11-05t0706	1541423393.36	adult	85.999	33.9998	-226.0006	1254.9061	76.0139	80248.7014	252778.9098	4311383.6774	2522.84	2.0416	311.485	-0.050591	306.0969	0.21619	850.9072	0.098746	627.6542	356530.125	398.2097	-0.52369	501.4472	-0.74104	13032500	0.82669	162.619	66.5574	66.2402	115.3559	112.7454	48334.1328	94.8206	0.19935	107.7456	2784760
006	2018-11-05t1106	1541437794.95	adult	89.9995	38.0002	-222.0001	1215.0594	78.3871	80100.678	252544.2837	4380202.0355	1809.9	0.66747	317.922	0.16302	306.5792	0.2143	805.9158	-0.057775	672.5125	336872.7812	438.3896	0.34213	554.7084	-0.0446	13273900	0.87404	335.736	69.0499	67.7203	148.5211	142.2858	62081.8047	95.0517	0.095724	118.6974	2882970
006	2018-11-05t1522	1541453169.52	adult	94.2702	42.2709	-217.7294	1290.8387	80.4038	83082.9567	261719.4171	4525472.9396	1286.25	-0.41435	294.539	-0.64608	283.4076	-0.67226	703.7229	-0.63826	623.1531	305415.75	397.9334	-0.44339	533.957	-0.19826	12758900	0.5888	455.828	57.7651	56.5382	127.0624	118.6985	55145.0742	83.4893	-0.98264	102.3694	2502270
006	2018-11-05t1906	1541466592.78	adult	97.9989	45.9996	-214.0007	1199.8999	79.5569	79813.1203	251521.3269	4462523.0632	1065.34	-0.88899	312.698	-0.0049934	300.7218	-0.034674	646.7227	-0.97672	589.855	269036.625	422.3148	0.1502	524.2138	-0.23234	13003900	0.67854	245.086	72.1305	70.2739	169.8602	165.5581	70661.8594	102.3129	0.42766	139.3692	2999620
006	2018-11-05t2306	1541480993.17	adult	101.999	49.9997	-210.0006	1202.9754	77.0556	76582.6684	241243.5197	4129644.5675	1619.98	0.52107	323.468	0.39447	313.7053	0.45823	768.0528	0.049312	662.2922	307221.125	429.4701	0.38626	541.2468	0.10515	12925800	0.62768	218.101	75.7046	74.27	151.7247	146.1541	60689.8945	104.8077	0.49556	130.2974	3025160
006	2018-11-06t0306	1541495393.03	adult	105.9989	53.9997	-206.0007	1260.1285	83.7836	84943.431	267531.3259	4906969.0564	1171.79	-0.53331	276.911	-1.2999	267.9747	-1.341	668.238	-0.6262	594.045	296029.4375	364.9646	-1.0455	458.6645	-0.96606	12252800	0.30432	336.726	61.6731	60.3515	116.34	110.9741	51538.6367	88.0315	-0.99579	103.9598	2728910
006	2018-11-06t0706	1541509793.16	adult	109.999	57.9997	-202.0006	1122.8664	79.3415	71864.8965	226427.7506	3949872.3762	1559.37	0.51693	328.117	0.59841	317.1667	0.59518	774.3547	0.32299	662.5847	290383	431.7594	0.57887	553.403	0.49244	12292200	0.32112	165.967	72.1376	71.4502	125.0654	121.9849	46899.5117	98.9092	-0.25141	114.7752	2702490
006	2018-11-06t1106	1541524193.77	adult	113.9991	61.9999	-198.0005	1174.6579	81.2557	75419.2616	237601.7277	4143282.2652	1911.43	1.4921	336.841	0.94218	329.5006	1.0949	832.3455	0.88835	696.7187	327944.125	438.2697	0.79537	551.005	0.55423	13252400	0.76463	186.21	65.2141	64.4313	119.0984	115.4765	46924.7539	95.5086	-0.65772	110.0848	2565720
006	2018-11-06t1506	1541538593.49	adult	117.9991	65.9998	-194.0005	1203.2188	78.1553	77570.0312	244356.7578	4217284.136	1100.27	-0.56292	332.247	0.7792	320.2403	0.71711	731.0339	0.15658	679.12	296068.75	437.5968	0.83111	580.4658	1.0892	13438700	0.84097	269.557	78.3175	77.1661	143.6194	133.8363	58165.8711	105.7494	0.026008	123.6798	3167790
006	2018-11-06t1906	1541552993.72	adult	121.9991	69.9999	-190.0005	1174.4144	88.4156	85331.0985	269208.5766	5148260.7686	1231.84	-0.1722	328.055	0.62023	319.626	0.68281	765.6514	0.51521	700.8629	339949.2188	463.9284	1.5312	589.3228	1.3104	14559400	1.3235	338.712	73.5963	71.5319	174.2328	156.895	77359.375	105.2777	-0.14627	133.5088	3266280
006	2018-11-06t2306	1541567393.21	adult	125.999	73.9997	-186.0006	1141.3357	79.7282	74135.946	233615.1552	4060818.0101	1813.52	1.3898	343.907	1.2379	328.2806	1.0321	878.0491	1.4945	757.7087	339805	463.9032	1.5718	610.1029	1.7126	13292700	0.74265	185.558	75.2086	73.965	135.778	132.8263	52546.0664	102.4098	-0.5018	121.3491	2906960
006	2018-11-07t0306	1541581793.62	adult	129.9991	77.9999	-182.0005	1176.64	79.2512	78946.8589	248928.5063	4397337.5539	1455.37	0.49393	350.975	1.5136	339.5537	1.4952	815.9604	1.0558	761.3752	336175.6875	461.9845	1.5533	607.8883	1.7468	14436000	1.1983	354.522	83.804	80.8296	245.5126	239.7703	101151.1953	114.781	0.32471	193.3047	3446940
006	2018-11-07t0706	1541596193.08	adult	133.9989	81.9997	-178.0006	1274.1891	79.3259	84352.4554	265761.21	4712759.1957	1338.55	0.22625	330.663	0.68858	319.551	0.6123	753.4427	0.60566	682.8797	331514.8125	445.3386	1.1394	558.2677	1.0015	14531600	1.1949	373.477	73.417	69.9485	213.2222	204.5237	93817.7891	108.8474	-0.26001	175.8847	3226460
006	2018-11-07t1106	1541610592.55	adult	137.9988	85.9996	-174.0008	1198.6851	79.5097	77069.138	242879.7778	4153201.4846	1536.37	0.77195	340.992	1.0866	333.9004	1.2061	754.9709	0.67291	635.35	303498.3125	432.2991	0.80118	509.8477	0.24457	13708200	0.82625	424.849	83.1825	81.7276	170.563	152.7913	68566.3203	113.2135	-0.057354	137.6207	3344020
006	2018-11-07t1506	1541624995.45	adult	141.9996	90.0004	-170	1115.5547	82.4106	75942.6991	239503.4203	4297417.4214	2338.45	2.8723	351.765	1.5079	343.0345	1.5792	889.9865	1.8353	735.3016	352434.625	453.2706	1.3594	554.1859	1.0018	13913300	0.86912	403.285	74.7664	74.2174	143.5467	138.6011	56844.4766	108.9951	-0.49381	128.0653	2957240
006	2018-11-07t1906	1541639394.47	adult	145.9993	94.0001	-166.0003	1226.6102	82.3056	84287.2606	265569.1935	4884449.3961	1205.95	-0.014685	314.146	-0.07185	302.2236	-0.26446	738.9482	0.64053	694.1481	324398.2812	426.3744	0.62613	550.9362	0.96951	13784100	0.78429	311.7	64.1412	61.3886	176.9085	158.9357	77662.8438	96.6042	-1.5111	132.7528	2814390
006	2018-11-07t2306	1541653794.64	adult	149.9994	98.0001	-162.0002	1221.0116	82.2866	82790.8832	260812.3512	4761003.7965	1426.53	0.58665	332.05	0.63975	327.956	0.84266	762.657	0.88487	672.2202	329467.8125	434.8143	0.84148	525.5896	0.55449	14322600	0.94275	393.973	68.3789	67.0261	128.8581	125.694	55666.7188	102.1434	-1.2144	118.6771	2949450
006	2018-11-08t0306	1541668195.08	adult	153.9995	102.0003	-158.0001	1158.7308	83.799	78509.696	247452.9335	4488330.4918	1204.26	0.050776	325.69	0.3405	318.5232	0.37997	720.0076	0.57532	655.1057	295203.0938	439.7511	0.95964	538.337	0.77822	13321700	0.55734	381.056	70.1212	67.7289	176.1703	164.6336	72229.8281	104.9008	-1.1216	140.1309	2868170
006	2018-11-08t0706	1541682595.43	adult	157.9996	106.0004	-154	1184.1456	83.8188	80309.9414	253052.6732	4667030.8299	1446.57	0.71335	309.034	-0.39978	299.5995	-0.51898	734.6711	0.74439	643.2296	307827.2188	402.3278	-0.1068	477.9366	-0.26037	12923800	0.39709	367.94	65.2429	63.2304	141.9115	134.6058	59460.9297	97.4249	-1.7345	122.6317	2728460
006	2018-11-08t1106	1541696996.66	adult	161.9999	110.0007	-149.9996	1219.9343	80.9353	79175.7478	249359.0284	4389679.0033	1803.68	1.683	341.701	0.94668	335.1418	1.0479	807.5186	1.4111	671.4668	333505.1875	444.2419	1.0416	528.8275	0.61896	14107500	0.76696	350.596	73.1429	71.8705	154.543	149.0649	63826.2734	108.457	-1.0812	135.9564	3019780
006	2018-11-08t1506	1541711395.37	adult	165.9996	114.0003	-146	1315.6067	79.892	81940.1504	257958.5894	4425904.5139	1284.41	0.37217	345.125	1.0569	334.4451	0.9734	773.3963	1.1707	696.2111	331013.625	458.7283	1.4289	571.0931	1.3609	14761000	0.94801	363.142	76.2168	73.7002	185.9428	176.2833	79583.5312	113.6627	-0.83959	153.7959	3259790
006	2018-11-08t1906	1541725795.81	adult	169.9997	118.0005	-141.9999	1247.2184	79.696	79063.5901	249013.4762	4271733.4953	1630.99	1.3248	357.943	1.5704	347.8219	1.5412	803.6526	1.4834	708.6394	331908.5312	463.7687	1.5495	550.6207	1.0021	14768400	0.91839	379.105	84.8741	82.0037	205.6611	197.2398	84938.0391	123.039	-0.3459	169.8109	3501820
006	2018-11-08t2306	1541740195.37	adult	173.9996	122.0003	-138	1259.7094	78.1392	78835.4526	248239.1317	4236673.2129	1631.57	1.3755	363.657	1.7812	356.1859	1.8816	822.4228	1.7	693.1071	338838.1875	493.1321	2.3738	598.3358	1.8551	14960100	0.94769	384.655	84.6818	81.9246	274.0436	272.5747	112905.9844	127.465	-0.18558	218.8523	3483640
006	2018-11-09t0306	1541754595.31	adult	177.9996	126.0003	-134	1249.7399	76.6448	78569.4342	247428.3575	4179457.3692	1338.93	0.64273	338.221	0.64165	328.3028	0.55394	803.9614	1.5879	707.2246	329624.1562	456.6275	1.2872	577.702	1.489	13858600	0.58748	269.542	75.9582	73.3681	183.3178	176.1906	75160.2812	114.6333	-1.0727	155.6923	3112390
006	2018-11-09t0706	1541768995.63	adult	181.9997	130.0004	-129.9999	1279.1755	81.4638	84204.0592	265165.5676	4754970.3785	1300.52	0.58338	345.188	0.90147	337.7193	0.93928	789.8471	1.509	710.9343	346742.875	470.2988	1.6563	576.8497	1.4751	15150300	0.94915	281.421	76.9208	75.1937	174.4765	168.8501	76595.1875	116.2648	-1.0671	151.8033	3376050
006	2018-11-09t1106	1541783396.21	adult	185.9998	134.0006	-125.9998	1265.1213	85.776	83242.991	262168.1148	4709833.0052	1119.19	0.13038	337.372	0.51484	329.8333	0.52448	703.5087	0.76872	633.6529	305322.7812	451.8346	1.0758	545.8244	0.90396	14633500	0.77325	456.661	75.0701	72.5557	184.9101	176.6258	80250.9688	113.237	-1.3276	155.1779	3256170
006	2018-11-09t1506	1541797795.18	adult	189.9995	138.0003	-122.0001	1276.931	81.609	84527.7989	266177.8537	4789213.627	1362.53	0.84423	356.57	1.3105	346.8047	1.2588	746.7705	1.2008	686.9356	329325.7812	463.1823	1.374	580.2758	1.5376	15701900	1.0586	416.692	81.9501	80.3276	170.2296	163.6775	75071.2656	117.1135	-1.1949	148.029	3608750
006	2018-11-09t1906	1541812195.7	adult	193.9997	142.0004	-117.9999	1310.5682	80.7756	85996.4326	270775.4639	4804684.8362	1169.08	0.34575	341.535	0.59013	331.4408	0.48438	717.084	0.9582	654.962	321970.75	450.6165	0.93919	566.5236	1.2668	15305900	0.92283	316.421	85.9323	83.7415	179.4119	173.544	80555.9609	119.9772	-1.1175	154.6738	3851060
006	2018-11-09t2306	1541826592.48	adult	197.9988	145.9995	-114.0008	1232.5475	80.6355	83873.262	264372.7235	4731729.6948	1270.91	0.67784	337.232	0.33738	328.3075	0.27626	701.4763	0.84471	603.0054	306545.125	442.0649	0.60697	530.5823	0.56612	14723900	0.73776	267.981	84.1095	81.5146	180.4364	174.2488	78850.6875	119.7144	-1.1812	157.0159	3672300
006	2018-11-10t0306	1541840993.13	adult	201.999	149.9997	-110.0006	1290.192	79.3642	85855.7315	270393.9031	4827882.0538	1148.97	0.37046	346.751	0.6406	338.9781	0.64096	680.1025	0.67035	612.6145	304685.9375	450.9738	0.77197	533.4943	0.58891	15508500	0.93713	420.71	87.0472	83.7538	233.3796	209.1656	104554.0703	126.5805	-0.89259	172.9631	3893190
006	2018-11-10t0706	1541855392.54	adult	205.9988	153.9996	-106.0008	1340.3099	85.1066	91243.0867	287445.4509	5250535.7272	1066.27	0.16948	356.972	0.92243	349.7195	0.95126	680.5677	0.70373	614.5942	323950.2188	457.2359	0.84397	537.7391	0.62862	16960100	1.3165	460.988	93.2674	90.6033	201.9257	189.921	96116.6328	133.5244	-0.62483	172.0824	4431230
006	2018-11-10t1106	1541869794	adult	209.9992	158	-102.0004	1317.007	81.1025	89098.3915	280639.651	5055915.184	1277.96	0.8442	354.894	0.76015	347.2005	0.76698	711.3195	1.0412	654.5468	330763.5625	456.8356	0.74629	533.7785	0.52511	16471400	1.1599	384.366	92.717	89.8609	202.013	190.4841	93936.0469	134.607	-0.63744	172.5183	4303180
006	2018-11-10t1506	1541884192.9	adult	213.9989	161.9997	-98.0007	1278.3825	80.2078	86028.2069	270978.1374	4875953.9644	1457.78	1.4472	369.345	1.1159	359.5036	1.0669	754.8958	1.5226	666.2296	338948.1875	475.5722	1.069	563.842	0.96528	16550000	1.1634	405.385	89.1932	86.7204	192.5248	180.7621	86443.625	128.9524	-0.92178	162.2028	3996660
006	2018-11-10t1906	1541898594.2	adult	217.9993	166	-94.0003	1371.3512	79.3684	92817.4062	292581.8497	5192600.0789	1578.64	1.889	376.108	1.2326	366.767	1.205	736.7536	1.3781	614.8801	356588.75	475.5594	0.98602	547.9204	0.67295	18182900	1.5846	351.746	95.2119	92.5571	186.8407	180.6523	90430.9062	132.9608	-0.81474	165.1559	4603020
006	2018-11-10t2306	1541912993.06	adult	221.9989	169.9997	-90.0006	1351.3104	83.7479	91208.3333	287201.6883	5224694.7073	1198.66	0.76071	349.842	0.42497	343.6567	0.46898	700.625	1.0349	619.5587	333497.5	447.5239	0.3455	537.8744	0.48377	16625900	1.1496	371.444	88.3782	86.1176	188.36	177.5516	89659.375	127.4831	-1.0782	161.5415	4200090
006	2018-11-11t0306	1541927392.99	adult	225.9989	173.9997	-86.0007	1300.6974	82.588	90256.9409	284348.2443	5260987.7594	1323.94	1.2239	353.273	0.47853	342.1129	0.38581	756.7633	1.6752	656.6829	355678.75	456.0173	0.46222	547.8137	0.59718	16602800	1.1336	417.653	91.0883	88.1288	199.5226	188.194	93775.6094	131.1646	-0.99925	168.864	4280880
006	2018-11-11t0706	1541941792.84	adult	229.9989	177.9996	-82.0007	1297.0312	86.4648	89944.46	283314.4216	5315904.4898	1507.51	1.9025	363.392	0.70894	356.1214	0.73259	755.8685	1.7108	628.5541	354502.3125	469.5816	0.67315	563.6038	0.79637	17017600	1.2326	341.639	92.3932	90.1059	185.303	178.9048	86907.125	131.2289	-1.0544	164.6857	4326770
006	2018-11-11t1106	1541956193.3	adult	233.999	181.9998	-78.0006	1370.1164	84.5794	92205.9964	290336.3169	5262947.2239	1275.92	1.1993	369.85	0.84627	360.4783	0.81823	742.9758	1.6115	665.9454	357371.375	476.8668	0.7633	593.3362	1.1977	17766900	1.4293	429.792	94.6665	91.464	217.7903	201.151	104757.1172	134.3153	-1.0144	176.1643	4547590
006	2018-11-11t1506	1541970593.33	adult	237.999	185.9998	-74.0006	1541.9071	79.0218	95615.8519	301129.2046	5193507.4756	1422.13	1.7831	362.371	0.60912	351.9272	0.54776	748.5507	1.7149	656.8804	374275.375	478.816	0.75007	556.1136	0.62217	18086000	1.5081	414.098	90.2759	86.2304	221.6856	208.0474	110842.8125	140.5695	-0.86487	184.7543	4505670
006	2018-11-11t1906	1541984994.06	adult	241.9992	190	-70.0004	1267.3145	81.9146	88868.6569	280149.55	5168743.8804	1342.49	1.5824	365.723	0.6687	355.1309	0.60632	753.3261	1.8181	665.4695	348790	478.8249	0.7096	584.6615	1.0083	16917600	1.1952	439.936	92.4628	88.6679	228.1339	219.6425	105626.0156	137.5508	-1.0414	194.6194	4277150
006	2018-11-11t2306	1541999392.76	adult	245.9989	193.9996	-66.0007	1355.9953	82.5904	91769.4201	289067.0938	5237870.5407	1453.11	2.078	366.495	0.65491	356.1994	0.60212	794.6101	2.356	704.3088	379823.625	489.9417	0.87176	621.0246	1.5029	17518500	1.3552	532.178	97.2149	92.4996	310.0234	277.2636	148191.1875	147.8133	-0.77003	228.2861	4646870
006	2018-11-12t0306	1542013793.12	adult	249.999	197.9997	-62.0006	137.3749	28.4638	2598.0946	8344.0757	45988.7506	0	-3.3816	0	-9.1044	0	-9.1462					0	-8.2762	0	-7.5301	0	-3.4256	0	0	0				0	-5.6396	0	0
006	2018-11-12t0706	1542028192.64	adult	253.9988	201.9996	-58.0008	1254.7054	86.6547	89315.2639	281554.614	5297771.8685	1238.61	1.4243	357.201	0.35563	348.2689	0.33378	709.4556	1.4066	628.08	329896.8438	463.4281	0.30984	555.2296	0.50222	16599800	1.1141	363.024	90.3445	87.1509	210.9739	203.857	98102.8594	132.5192	-1.4133	181.3067	4198490
006	2018-11-12t1106	1542042594.07	adult	257.9992	206	-54.0004	1342.5241	85.5703	92682.4477	291901.64	5391858.5091	1196.89	1.327	348.307	0.090365	339.8066	0.07414	681.4764	1.088	605.8947	329153.125	448.8846	0.0045038	524.0181	0.021668	16806500	1.1768	523.044	89.9574	86.6327	221.23	207.7081	106854.1016	137.6942	-1.3177	181.6982	4340620
006	2018-11-12t1506	1542056992.84	adult	261.9989	209.9996	-50.0007	1290.6496	82.5772	85784.1835	270116.2324	4862787.2507	1306.78	1.8501	379.724	0.91432	372.0168	0.94418	703.776	1.4064	608.3709	314587.875	479.3935	0.54448	549.766	0.37583	16972200	1.23	344.886	98.4151	94.2704	217.9724	208.5137	97433.6484	147.1082	-1.0905	188.9978	4398760
006	2018-11-12t1906	1542071393.34	adult	265.999	213.9998	-46.0006	1357.047	81.6977	89999.0059	283331.9844	5101362.4102	969.254	0.49122	356.163	0.25084	350.3504	0.31673	629.2169	0.45249	568.9053	295102.7188	453.7464	0.029746	514.1881	-0.1734	16701200	1.1611	351.831	91.7337	88.6817	199.6346	190.4822	93628.625	138.2429	-1.4367	172.6445	4301580
006	2018-11-12t2306	1542085793.21	adult	269.999	217.9997	-42.0006	774.6381	101.4573	54315.1201	172853.3785	3310830.4042	708.439	-0.60884	348.492	0.014674	341.3608	0.038632	561.3965	-0.44936	549.2879	159436.5938	447.0393	-0.13026	517.2463	-0.15305	9864060	-0.79248	380.301	97.2896	92.574	277.0157	269.037	78672.4531	144.6085	-1.3064	221.7914	2753780
006	2018-11-13t0306	1542100193.56	adult	273.9991	221.9998	-38.0005	1270.0825	79.8547	82857.0312	260978.4691	4574660.9416	1093.29	1.1428	354.968	0.16698	350.4522	0.27104	634.1246	0.55241	572.744	273941.8125	446.0817	-0.18224	506.2633	-0.34282	15332200	0.78015	356.212	99.7975	96.2645	215.6322	203.7166	93153.1328	147.0595	-1.2982	184.3645	4310550
006	2018-11-13t0706	1542114592.52	adult	277.9988	225.9995	-34.0008	1241.1859	81.2897	83034.6266	261607.1817	4659005.0102	1157.75	1.5113	357.863	0.22185	355.7492	0.39863	600.5687	0.098063	544.6606	260046.2656	456.1674	-0.022933	507.4178	-0.35199	15488300	0.83028	402.967	101.531	98.0319	212.8213	199.7053	92151.6406	151.2761	-1.237	183.1142	4394260
006	2018-11-13t1106	1542128992.45	adult	281.9988	229.9995	-30.0008	1354.7849	90.7832	95768.0869	301584.1665	5779674.9441	713.974	-0.54327	327.786	-0.65464	325.909	-0.49099	520.5107	-1.0456	502.0816	259734.8594	421.2929	-0.73103	472.5463	-0.90927	16333900	1.0867	368.28	95.4326	90.8484	232.7183	225.1619	116126.4297	153.3233	-1.2424	203.3133	4755500
006	2018-11-13t1506	1542143393.81	adult	285.9992	233.9999	-26.0004	1436.3018	86.685	97703.042	307570.618	5664989.4016	734.242	-0.42778	342.152	-0.27993	340.0761	-0.10872	514.134	-1.1554	494.9784	261694.2188	430.3352	-0.59447	474.1217	-0.91723	17407700	1.4183	306.924	103.998	98.5377	221.0607	214.5077	112519.9219	164.0847	-0.98849	199.3584	5291080
006	2018-11-13t1906	1542157792.64	adult	289.9988	237.9996	-22.0008	1495.3957	85.8176	101307.7272	318912.534	5808574.5853	640.059	-0.89853	340.309	-0.36624	338.2512	-0.19299	500.219	-1.3842	490.2749	264115.625	427.3091	-0.69346	471.2309	-0.99512	17953700	1.5982	294.696	104.424	98.6637	223.1451	216.9241	117820.5938	166.6739	-0.98084	202.1603	5509110
006	2018-11-13t2306	1542172191.74	adult	293.9986	241.9993	-18.001	1480.5836	86.9193	101052.6026	318148.6335	5848344.139	673.227	-0.72083	340.223	-0.40392	338.4536	-0.21885	498.514	-1.4362	489.5193	262716.875	429.3286	-0.69493	472.9377	-1.0036	17902200	1.599	334.235	105.029	98.9354	223.3041	216.3068	117681.2734	169.3846	-0.97027	203.8762	5526530
006	2018-11-14t0306	1542186592.4	adult	297.9988	245.9995	-14.0008	1484.6193	87.0749	101427.9167	319331.7339	5858317.7482	610.736	-1.0712	343.048	-0.35652	342.4984	-0.12828	496.9518	-1.4892	490.8004	262887.5312	431.9972	-0.6842	472.7591	-1.043	18121500	1.6853	310.393	106.982	100.5963	229.8516	224.5087	121591.5078	174.1459	-0.90064	210.2503	5651320
006	2018-11-14t0706	1542200993.33	adult	301.999	249.9998	-10.0006	1481.0572	86.6425	100338.5654	315899.6184	5771006.7384	593.428	-1.1905	343.795	-0.37133	344.0361	-0.11315	490.9232	-1.6184	485.3604	256752.8125	431.0677	-0.74698	471.0489	-1.1087	17966100	1.6559	308.046	107.514	100.8444	230.3005	224.9575	120447.1719	175.0512	-0.94404	210.4051	5618470
006	2018-11-14t1106	1542215394.06	adult	305.9992	254	-6.0004	1463.899	86.3008	98490.5629	310095.4907	5621790.2872	625.13	-1.0174	345.01	-0.37284	345.8127	-0.090161	500.8599	-1.4892	494.5046	257441.9844	434.7982	-0.71643	477.1496	-1.051	17700400	1.5909	333.204	109.163	102.0568	240.8389	233.0306	123791.1875	179.8226	-0.87619	218.1346	5600520
006	2018-11-14t1506	1542229795.05	adult	309.9995	258.0003	-2.0001	1445.4005	86.0464	97241.1277	306131.8513	5565201.2869	624.495	-1.044	346.561	-0.3644	347.0127	-0.085164	497.4151	-1.5835	490.9284	252189.4375	436.5226	-0.72762	476.5347	-1.1026	17556400	1.5645	373.255	109.941	102.7891	238.9554	233.3005	121150.3984	181.9455	-0.88527	219.534	5569530
006	2018-11-14t1906	1542244195.73	dead	313.9997	262.0004	2.0001	1441.7548	84.7464	95775.8436	301536.7054	5392702.1145	621.841	-1.0942	348.668	-0.33817	349.1875	-0.047755	507.7257	-1.4412	500.4923	253355.1406	439.5454	-0.71244	483.2094	-1.0359	17395700	1.5325	328.253	111.174	104.1569	246.5818	240.3768	123044.3125	182.6092	-0.9361	223.7033	5546690
007	2018-11-01t1606	1541106607.88	egg	-1.9992	-53.9984	-205.9982	188.1879	26.4189	3386.9247	10737.1454	56332.4003	268.358	3442.9365	188.295	1.3269	186.5605	1.2903	257.514	0.22623	257.3387	4892.76	228.0569	1.286	251.6215	1.6312	351736	2.4915	182.771	61.4909	61.3076	97.8776	91.2052	1859.68	82.0965	0.5341	89.8352	114865
007	2018-11-01t2006	1541121002.18	larva	1.9992	-50	-201.9997	167.9875	23.639	2572.9447	8160.9381	37101.4559	286.196	2.1151	213.046	1.4266	211.8936	1.4087	274.514	0.059026	272.8121	4117.71	249.2891	1.2647	267.5247	1.4412	307638	1.3839	111.526	65.1754	64.7728	100.765	98.7567	1511.47	85.5927	0.55458	95.4788	94113.2
007	2018-11-02t0006	1541135401.79	larva	5.9991	-46.0001	-197.9999	171.8941	20.9168	2413.1512	7641.3575	31421.4034	273.336	0.81722	210.993	1.2464	210.2809	1.2469	262.222	-0.24065	262.4612	3671.11	245.5386	1.0343	257.1803	1.0411	287162	0.55366	122.411	67.6233	66.5853	104.125	102.5149	1457.76	88.0326	0.56421	98.5543	92035.2
007	2018-11-02t0406	1541149801.93	larva	9.9991	-42.0001	-193.9998	162.067	22.167	2333.9675	7399.8676	31103.3403	297.177	0.32412	212.986	1.1066	213.3338	1.133	271.677	-0.41279	268.6283	3803.47	246.5926	0.84089	261.9175	0.7704	279437	-0.11199	143.451	68.8314	68.2485	107.56	102.7248	1505.84	89.0873	0.55707	97.7762	90306.8
007	2018-11-02t0806	1541164201.87	larva	13.9991	-38.0001	-189.9998	165.4493	21.7061	2444.1301	7750.5473	33381.2266	317.078	-0.015538	216.221	0.97781	215.9859	1.0126	277.318	-0.59095	270.7743	3882.46	251.2412	0.67595	265.6401	0.49694	296007	-0.65591	183.445	69.2308	68.8925	111.154	104.3772	1556.16	90.1036	0.55043	101.5611	94776.9
007	2018-11-02t1206	1541178603.08	larva	17.9995	-33.9998	-185.9995	342.6984	37.0797	10405.7006	32924.2304	269398.1553	406.447	-0.079348	224.736	0.90855	218.171	0.88322	357.593	-0.40721	353.9671	20025.2	312.5287	1.03	343.2609	0.83927	1248860	-0.42484	109.494	57.791	57.3875	91.5373	90.2435	5126.09	77.9869	0.34388	86.0987	321145
007	2018-11-02t1606	1541193003.57	larva	21.9996	-29.9996	-181.9994	418.3	37.2372	11281.773	35648.7149	255532.8839	348.353	-0.50616	203.861	0.477	201.6051	0.51685	309.152	-0.82006	304.8993	18858.3	268.6396	0.41265	295.3219	0.14965	1236420	-0.90503	225.284	47.7197	47.3328	82.6423	79.1407	5041.18	66.8174	0.13183	74.5255	289420
007	2018-11-02t2006	1541207401.5	larva	25.999	-26.0002	-177.9999	495.0048	39.5846	14578.5105	45952.0561	371871.6215	473.252	-0.43301	283.245	1.2982	281.1024	1.3602	423.341	-0.47476	420.3646	33020.6	373.0931	1.2098	406.3687	0.78369	2204210	-0.67617	401.332	56.2619	55.929	96.8545	88.9021	7554.65	75.6594	0.23812	84.4238	437830
007	2018-11-03t0006	1541221802.43	larva	29.9993	-22	-173.9997	369.3787	44.8716	9220.2444	29321.5234	231180.5492	279.562	-1.0847	195.586	-0.030206	194.8106	0.058187	259.61	-1.3876	257.487	12980.5	236.3542	-0.36166	252.3656	-0.78637	972651	-1.8765	159.294	59.216	59.0221	95.2983	93.6304	4764.92	78.3279	0.24675	87.7887	294481
007	2018-11-03t0406	1541236201.69	larva	33.9991	-18.0002	-169.9999	660.0672	53.962	28350.0181	89488.7458	1030380.8383	510.676	-0.75986	242.418	0.39329	232.0018	0.3689	431.752	-0.77523	425.6942	64762.9	361.2005	0.68011	408.6593	0.24009	3627780	-0.59055	164.295	52.6053	52.2231	88.4812	86.2855	13272.2	72.6588	0.093954	82.1462	787238
007	2018-11-03t0806	1541250601.89	larva	37.9991	-14.0001	-165.9998	854.2706	55.1667	39657.1821	124951.1701	1548022.2376	756.243	-0.43322	243.28	0.19202	229.9964	0.13714	592.369	-0.21728	578.4509	123805	357.301	0.41552	480.2971	0.56743	5073840	-0.11749	106.62	54.1858	53.6828	89.2261	88.1076	18648.2	74.6685	0.079748	84.6406	1130100
007	2018-11-03t1206	1541265001.46	larva	41.999	-10.0002	-161.9999	724.6412	62.7655	33484.9843	105690.112	1339790.3776	2064.66	1.9708	303.627	0.87524	281.1429	0.70032	1321.1	2.8686	1321.7646	232514	420.6259	0.88149	726.509	2.3965	5342020	-0.34654	132.507	62.2273	61.904	97.5645	95.9622	17171.4	82.4649	0.20078	92.3394	1094830
007	2018-11-03t1606	1541279402.44	larva	45.9993	-6	-157.9997	958.309	62.2472	46041.6987	145016.206	1880989.0323	2502.48	2.5472	332.055	1.1263	306.7737	0.91671	1433.65	3.2103	1484.5569	346942	482.0096	1.3663	679.8579	1.7335	8030760	0.77085	117.999	62.6835	62.4688	98.5134	96.8733	23840.2	83.8689	0.18365	92.9203	1516000
007	2018-11-03t2006	1541293802.65	larva	49.9993	-1.9999	-153.9996	1013.4825	67.6649	55579.4083	175104.0453	2568937.9304	2654.99	2.5548	334.867	0.98547	304.4049	0.68658	1363.58	2.7458	1266.1051	396802	523.2566	1.6629	701.884	1.6583	9735910	1.2882	166.748	62.2645	61.9973	98.9815	97.312	28803.6	83.3972	0.10692	93.3943	1810280
007	2018-11-04t0006	1541308201.88	adult	53.9991	1.9999	-149.9998	1146.036	73.6187	66198.3274	208552.1192	3239403.0886	1816.69	0.78937	296.15	0.087266	271.1906	-0.13643	1077.71	1.3297	1009.8852	373966	489.5058	1.0661	717.2991	1.5399	10251200	1.1434	357.229	53.707	53.3739	89.2618	86.6818	30973.9	73.8849	-0.35627	83.2002	1859070
007	2018-11-04t0306	1541322610.99	adult	58.0017	6.0024	-145.9973	1124.1582	78.7209	74283.8473	234204.4869	4090692.5134	1539.14	0.17996	277.956	-0.42058	258.7574	-0.5503	937.656	0.56405	891.8278	363811	423.0591	0.085698	653.7397	0.85552	10759700	1.0702	107.524	52.7122	52.2986	87.7734	86.4202	34056.1	73.0302	-0.53208	82.4176	2040490
007	2018-11-04t0706	1541337011.18	adult	62.0017	10.0025	-141.9972	1261.088	72.6572	72281.7568	227836.9455	3517773.6289	1892.99	0.71358	313.716	0.22342	298.1178	0.19862	1006.41	0.80512	935.2606	381429	436.9836	0.19684	581.7466	0.10805	11861900	1.3207	228.806	59.6039	59.3025	95.8677	93.7702	36333.9	80.7988	-0.25191	90.2029	2253680
007	2018-11-04t1106	1541351407.93	adult	66.0008	14.0016	-137.9982	1203.2351	81.073	81325.6881	256330.7101	4592781.7031	1150.61	-0.67266	282.403	-0.5917	263.2424	-0.74774	748.019	-0.48375	698.1347	317160	436.0877	0.13427	607.1306	0.2818	11965700	1.1075	206.234	58.9759	58.5369	96.1968	94.6338	40787.4	81.5391	-0.30742	91.1337	2498870
007	2018-11-04t1506	1541365809.58	adult	70.0013	18.002	-133.9977	1236.8817	79.228	80201.0018	252575.7653	4428660.4125	1486.95	-0.1224	283.412	-0.67296	270.9616	-0.66599	872.869	-0.019551	833.2413	365732	379.7872	-0.79205	544.244	-0.34724	11848000	0.82505	162.04	58.843	58.3986	95.5914	93.7832	40052.8	79.8096	-0.54029	89.9142	2459930
007	2018-11-04t1906	1541380202.39	adult	73.9993	22	-129.9997	1193.4931	74.4148	74316.8904	234135.3208	3873790.5747	2004.13	0.80287	330.555	0.54829	318.4777	0.65432	1005.89	0.6274	910.7299	390286	446.3648	0.2846	546.3447	-0.33986	12819600	1.0995	126.217	62.5646	62.2545	102.307	100.6982	39694.9	86.6766	-0.13465	96.966	2426380
007	2018-11-04t2306	1541394602.76	adult	77.9994	26.0001	-125.9996	1270.7378	77.2086	81479.0104	256751.9081	4341953.692	2191.38	1.1832	341.022	0.86647	327.6355	0.95658	1002.11	0.69017	843.3592	425897	455.0006	0.46848	616.3957	0.39504	14490400	1.7319	298.211	67.0987	66.7454	105.558	103.6633	44862	89.4362	-0.016097	99.2534	2851090
007	2018-11-05t0306	1541409001.93	adult	81.9991	29.9999	-121.9998	1219.0015	84.1157	85657.7803	270036.7738	5028498.2001	1752.13	0.39128	307.084	-0.176	296.7885	-0.081956	911.074	0.3219	780.7941	406339	432.5988	0.10397	569.6438	-0.037502	13689200	1.2281	187.783	55.5286	54.3934	117.533	111.7159	52419.9	79.4497	-0.9402	98.743	2475350
007	2018-11-05t0706	1541423401.52	adult	85.999	33.9998	-117.9999	1155.3381	81.234	78705.5813	248128.0387	4489365.0263	1256.05	-0.56433	333.584	0.67823	317.3267	0.61837	817.367	-0.10023	744.1077	335120	457.0083	0.63911	643.7325	0.88391	13674600	1.1276	194.109	69.453	69.1215	107.777	106.1875	44188.4	92.2729	-0.0091154	102.2756	2847090
007	2018-11-05t1106	1541437803.31	adult	89.9995	38.0003	-113.9994	1250.7996	78.7456	81905.0413	258119.978	4466619.9226	1412.68	-0.19196	294.366	-0.63917	282.3083	-0.67949	803.114	-0.075901	744.5869	343733	403.0031	-0.3893	549.9608	-0.10199	12578800	0.54842	246.71	60.765	59.9533	110.074	106.321	47111.9	84.664	-0.75291	98.9366	2596610
007	2018-11-05t1522	1541453177.76	adult	94.2702	42.271	-109.7288	1177.853	77.1722	75164.6923	237086.044	3993370.0181	1637.05	0.38562	314.443	0.048946	305.1402	0.14452	857.431	0.44047	803.2347	336970	400.1502	-0.39569	528.1111	-0.27299	12329000	0.38708	237.147	72.6899	71.4117	141.373	136.719	55559.5	98.8725	0.27029	120.1293	2850100
007	2018-11-05t1906	1541466601.03	adult	97.9989	45.9997	-106.0001	1153.6869	81.4837	72508.0538	228362.6888	3940060.5943	1433.06	-0.012512	322.614	0.34778	310.0713	0.32214	828.599	0.37797	727.4785	314039	425.7102	0.22561	583.6837	0.5624	12200900	0.30086	273.135	68.48	67.6906	119.022	115.468	45109.4	95.074	-0.16041	110.2695	2589840
007	2018-11-05t2306	1541481001.43	adult	101.999	49.9998	-102	1153.1023	77.6988	75070.0474	236558.6286	4092682.2299	1267.25	-0.35026	305.121	-0.26931	292.2017	-0.37493	800.87	0.30377	740.1772	313941	407.6172	-0.11223	563.0285	0.40713	11944600	0.16566	271.387	70.3715	69.572	121.723	118.6532	47715.6	96.4662	-0.18031	111.8383	2754830
007	2018-11-06t0306	1541495401.31	adult	105.999	53.9997	-98	1136.0362	78.2616	76196.6936	240208.8384	4265856.3399	1261.48	-0.30624	306.464	-0.21414	294.702	-0.28986	772.867	0.20386	702.3898	306828	411.895	0.048797	540.7034	0.20499	12162000	0.26164	252.328	73.8988	72.5814	138.57	134.882	55012.2	103.3411	0.2413	125.1279	2932680
007	2018-11-06t0706	1541509801.4	adult	109.999	57.9998	-94	1199.7908	78.44	77151.1124	243044.1177	4175678.6237	1573.22	0.55254	304.995	-0.2637	295.8242	-0.25696	774.228	0.32197	701.2599	312014	386.4222	-0.49893	493.4788	-0.38391	12274200	0.31271	399.621	70.7605	69.2003	138.416	134.5719	55781.6	100.9301	-0.08871	123.8772	2847680
007	2018-11-06t1106	1541524202.13	adult	113.9992	62	-89.9998	1135.0338	79.9005	76637.2283	241625.1738	4323585.1369	937.271	-1.0353	292.823	-0.72277	284.0332	-0.74811	615.936	-0.85923	571.5314	246375	381.3194	-0.58274	485.0338	-0.43085	11688900	0.042656	331.555	74.9204	71.9419	204.1	188.5159	81639.9	109.182	0.43739	156.126	2990670
007	2018-11-06t1506	1541538601.81	adult	117.9991	65.9999	-85.9999	1177.3454	77.2998	76019.7912	239634.6176	4081136.5546	1211.3	-0.27344	310.827	-0.042241	302.7672	-0.0016407	732.439	0.16796	707.3979	290778	388.4174	-0.37891	475.5519	-0.50659	12313100	0.33009	308.103	77.9988	75.6459	162.788	154.2347	64626.9	110.2694	0.3854	140.5965	3089850
007	2018-11-06t1906	1541553001.99	adult	121.9992	69.9999	-81.9998	1202.6517	77.5619	76060.0817	239570.2395	4165582.0938	1454.32	0.40889	321.411	0.3621	313.6934	0.43539	723.204	0.17086	694.4752	287112	402.0083	-0.016681	484.1802	-0.31647	12745500	0.51851	212.985	79.7164	77.8276	153.615	150.1195	60985	111.2338	0.32294	138.0651	3161150
007	2018-11-06t2306	1541567401.48	adult	125.999	73.9998	-77.9999	1172.3024	80.4144	76242.5721	240182.4682	4197952.8638	1585.52	0.79478	305.831	-0.25931	298.5666	-0.22274	725.188	0.25174	649.6264	288625	380.9895	-0.53241	448.208	-0.83308	12150700	0.24937	286.436	73.152	70.8243	166.233	155.3078	66160.8	104.6904	-0.32409	138.8492	2906330
007	2018-11-07t0306	1541581801.89	adult	129.9991	77.9999	-73.9998	1209.0229	78.4222	78231.6638	246559.3653	4208669.3767	1357.16	0.23832	320.454	0.29975	311.4042	0.29258	745.007	0.47775	693.5752	303963	403.9698	0.059388	518.9488	0.32684	13068400	0.62516	231.801	79.4637	77.5634	162.442	158.3801	66276.4	110.0095	-0.042531	142.527	3240610
007	2018-11-07t0706	1541596201.32	adult	133.999	81.9997	-70	1187.5897	77.6567	77505.7229	244211.8677	4244103.6008	1365.38	0.29584	322.175	0.34726	313.7672	0.36249	733.693	0.44433	688.1111	297146	403.0813	0.035884	491.8077	-0.074867	13017800	0.58056	326.148	80.9564	78.3299	178.059	173.4316	72114	115.5243	0.24699	157.0179	3271120
007	2018-11-07t1106	1541610600.88	adult	137.9988	85.9996	-66.0001	1190.5934	79.6155	79090.7003	249263.3309	4416078.5604	1083.56	-0.39875	316.771	0.10213	307.1017	0.03645	721.436	0.39806	701.4958	297953	405.3074	0.086605	511.1154	0.26539	13060800	0.5719	436.035	85.3554	80.1699	287.638	275.7333	118794	126.9358	0.96989	226.0318	3519290
007	2018-11-07t1506	1541625003.86	adult	141.9997	90.0004	-61.9993	1231.3491	83.9537	82631.7248	260299.8701	4731828.1525	1192.98	-0.081662	307.876	-0.29444	301.4145	-0.25527	686.917	0.16423	668.2675	296061	394.1594	-0.2261	475.5073	-0.30645	13257100	0.61942	311.502	71.171	68.7601	172.688	166.1899	74428.5	103.8801	-0.87112	141.3369	3064630
007	2018-11-07t1906	1541639402.78	adult	145.9994	94.0001	-57.9996	1247.4763	79.091	82264.2143	259165.3791	4571905.539	1373.29	0.41616	315.569	-0.012866	307.6136	-0.024787	715.616	0.44739	668.2505	306999	405.0672	0.047572	490.1877	-0.05248	13532200	0.69136	287.148	73.5217	71.4527	160.766	153.7054	68968.8	105.9615	-0.83129	135.1089	3152760
007	2018-11-07t2306	1541653803.05	adult	149.9994	98.0002	-53.9995	1248.236	84.326	88788.4228	279902.4354	5263759.7731	726.977	-1.2136	286.728	-1.2542	281.7847	-1.2258	545.084	-0.92569	538.1996	252374	364.8162	-1.0805	439.8053	-0.90383	13248000	0.55801	297.309	77.0233	73.7158	202.522	193.7834	93767.7	112.8148	-0.45168	171.776	3558790
007	2018-11-08t0306	1541668203.39	adult	153.9995	102.0003	-49.9994	840.0507	84.3063	57825.5021	183305.39	3295428.7335	1114.81	-0.17994	323.889	0.26477	317.2616	0.32314	669.198	0.14977	637.4231	202098	409.1403	0.11134	505.5227	0.21574	9756510	-0.68253	287.514	82.9903	79.2682	195.813	189.7534	59135.6	122.8361	0.13309	168.8775	2499920
007	2018-11-08t0706	1541682603.84	adult	157.9997	106.0004	-45.9993	1271.8264	79.6515	81300.6885	255991.6457	4469720.3006	1143.61	-0.07006	318.583	0.0041648	311.3917	0.014817	618.682	-0.23427	568.4982	262940	402.6321	-0.098288	483.4575	-0.16493	13514300	0.59688	347.377	88.2319	83.6926	244.759	238.9411	104023	133.3957	0.72975	205.5519	3742800
007	2018-11-08t1106	1541697005.08	adult	162	110.0008	-41.9989	1194.9178	80.2252	79558.6183	250631.3261	4486988.9272	1061.21	-0.2472	311.088	-0.35415	302.9465	-0.41412	618.956	-0.19371	568.7029	256867	400.715	-0.18591	476.5701	-0.29132	12901800	0.36953	328.357	80.0835	76.9094	198.542	188.1736	82395.1	117.7617	-0.45992	160.1972	3321300
007	2018-11-08t1506	1541711403.74	adult	165.9996	114.0004	-37.9993	1222.8551	79.2093	79940.2476	251835.3652	4400799.7337	1053.61	-0.23112	318.996	-0.059353	312.6174	-0.021691	616.197	-0.18018	579.4339	256954	405.057	-0.098225	478.317	-0.26909	13293500	0.4762	295.902	81.418	78.4929	191.973	184.8701	80052.6	121.7145	-0.31483	160.613	3392930
007	2018-11-08t1906	1541725804.25	adult	169.9998	118.0006	-33.9992	1317.4079	83.0028	90217.3966	284418.8685	5090707.5026	795.068	-0.87529	298.675	-0.97474	295.8264	-0.83769	530.922	-0.88515	497.6547	250064	384.8126	-0.71663	452.1669	-0.74271	14038300	0.68911	346.935	84.365	81.6712	200.698	191.7384	94529	123.2946	-0.32967	163.3414	3965330
007	2018-11-08t2306	1541740203.75	adult	173.9996	122.0004	-29.9993	1312.938	82.361	86809.8915	273345.8174	4892587.3129	714.553	-1.058	304.664	-0.76489	302.5717	-0.5794	506.186	-1.0768	488.2849	229302	384.1424	-0.78079	449.4931	-0.80663	13786000	0.58696	357.788	88.997	85.5294	220.996	214.1544	100111	130.2418	-0.013962	182.9139	4027110
007	2018-11-09t0306	1541754603.67	adult	177.9996	126.0004	-25.9993	1209.3725	74.9434	74597.6673	234968.4394	3861593.0997	697.602	-1.0754	310.09	-0.57835	306.0178	-0.472	505.619	-1.0614	488.114	197191	394.3837	-0.52929	455.7102	-0.71287	12070200	0.048879	343.244	92.911	89.0082	223.625	216.0738	87213.7	137.5009	0.30097	188.8365	3616560
007	2018-11-09t0706	1541769004.07	adult	181.9997	130.0005	-21.9992	1145.9542	77.2068	73238.4692	230742.8164	3963078.2868	638.708	-1.2089	303.855	-0.89943	299.595	-0.82043	495.472	-1.1354	484.3017	189270	391.5593	-0.66014	456.7186	-0.71425	11603000	-0.10025	370.475	95.4494	90.6347	251.214	241.1058	95963.9	149.2501	0.8578	210.754	3644830
007	2018-11-09t1106	1541783404.64	adult	185.9999	134.0007	-17.9991	1233.0668	84.2744	82635.4033	260298.1558	4715261.6993	591.707	-1.3155	276.005	-2.1714	269.9471	-2.2466	459.358	-1.4516	450.0649	197983	360.9832	-1.6187	421.7542	-1.3805	11882000	-0.028129	392.36	82.8211	76.7075	239.545	227.5099	103244	141.4349	0.2716	197.3273	3565450
007	2018-11-09t1506	1541797803.59	adult	189.9996	138.0004	-13.9994	1213.0214	80.6418	79507.6354	250476.895	4413806.5043	538.66	-1.4446	280.346	-2.041	275.5324	-2.0462	451.887	-1.5164	443.3415	187533	365.9005	-1.534	419.6624	-1.4521	11617000	-0.11544	379.214	84.8495	79.7903	220.056	209.2321	91323.4	141.8746	0.17101	187.5972	3515990
007	2018-11-09t1906	1541812204.11	adult	193.9997	142.0005	-9.9992	1215.7532	80.5858	81897.0448	258098.0409	4597764.4508	542.867	-1.4203	276.203	-2.2454	271.67	-2.2416	439.157	-1.6436	432.0026	187520	360.8506	-1.726	410.6461	-1.6481	11787200	-0.078565	299.765	84.7715	79.6322	215.915	208.0559	92195.8	142.3756	0.076825	187.3129	3617710
007	2018-11-09t2306	1541826600.82	adult	197.9988	145.9996	-6.0001	1217.4784	79.8955	81066.6689	255404.6489	4550239.4869	584.588	-1.2866	280.788	-1.96	276.6388	-1.9201	462.141	-1.431	453.1037	195486	367.0714	-1.5123	423.709	-1.3944	11865300	-0.06724	336.942	87.3207	81.9795	236.475	228.8554	100029	148.5273	0.27813	200.3877	3689910
007	2018-11-10t0306	1541841001.6	adult	201.999	149.9998	-1.9999	1275.0753	80.2376	83774.7757	263855.1437	4674980.439	557.823	-1.3465	287.964	-1.5939	287.0318	-1.4106	445.971	-1.5932	437.0746	194889	368.9825	-1.4216	416.2496	-1.5092	12574500	0.12017	330.96	90.3569	86.2888	223.007	213.9066	97454.2	148.631	0.16877	195.3413	3945620
007	2018-11-10t0706	1541855400.95	dead	205.9989	153.9996	1.9999	1302.242	80.8854	85231.3159	268404.1193	4758674.8906	570.278	-1.293	288.784	-1.482	286.8595	-1.3419	450.345	-1.5616	442.111	200403	371.9651	-1.2983	421.4745	-1.3858	12827500	0.17799	347.713	90.3675	85.7944	226.681	218.2304	100873	151.6287	0.20144	200.4077	4014040
009	2018-11-01t1606	1541106624.23	egg	-1.9992	-49.9985	-317.9965	160.1029	26.8632	2943.448	9361.6917	49915.9557	0	1192.439	0	-0.60891	0	-0.62383					0	-0.58146	0	-0.43299	0	2.063	0	0	0				0	-0.47756	0	0
009	2018-11-01t2006	1541121018.59	larva	1.9992	-46.0001	-313.9981	175.5799	28.0398	3364.5389	10688.8412	59540.0342	0	0.16829	0	-0.82175	0	-0.82479					0	-0.82071	0	-0.75452	0	1.0571	0	0	0				0	-0.54144	0	0
009	2018-11-02t0006	1541135418.19	larva	5.9991	-42.0002	-309.9982	156.3527	27.6128	2924.1503	9312.5279	50676.9414	0	-0.41456	0	-1.0428	0	-1.0339					0	-1.0666	0	-1.0717	0	0.28028	0	0	0				0	-0.60972	0	0
009	2018-11-02t0406	1541149818.19	larva	9.9991	-38.0002	-305.9982	153.8973	28.1107	2886.5684	9202.7695	50511.9288	0	-0.75223	0	-1.2731	0	-1.252					0	-1.3195	0	-1.3844	0	-0.35489	0	0	0				0	-0.68309	0	0
009	2018-11-02t0806	1541164218.23	larva	13.9991	-34.0002	-301.9982	153.8897	28.1016	2882.0814	9190.4271	50393.4572	0	-1.0062	0	-1.5138	0	-1.4807					0	-1.5804	0	-1.6925	0	-0.89399	0	0	0				0	-0.76259	0	0
009	2018-11-02t1206	1541178619.56	larva	17.9995	-29.9998	-297.9978	216.3309	25.7424	3247.9969	10293.2526	48251.0927	348.395	-0.24178	257.702	1.301	258.5223	1.365	329.7148	-0.53819	327.5449	6264.5815	301.9609	0.93256	320.014	0.64722	467213	-1.0124	97.946	56.9954	56.5853	90.51	89.862	1719.6904	77.0995	0.3303	86.6277	103333
009	2018-11-02t1606	1541193019.96	larva	21.9996	-25.9997	-293.9977	326.6962	29.4636	6721.7184	21204.4103	121495.4426	347.721	-0.50778	258.406	1.1489	257.679	1.2106	330.0167	-0.7236	328.3293	12210.6172	304.0574	0.74801	321.7172	0.36836	946284	-1.1105	107.119	61.4193	61.0832	94.4358	93.329	3494.126	81.4717	0.36837	90.4293	224918
009	2018-11-02t2006	1541207417.72	larva	25.999	-22.0003	-289.9983	428.4504	40.942	12473.6438	39368.7574	322952.1672	459.342	-0.46625	294.577	1.443	293.3449	1.5174	423.4402	-0.47431	419.7741	28370.4941	378.7994	1.2654	408.8409	0.80426	1963940	-0.83752	103.562	59.4202	59.1225	92.4538	91.722	6194.4072	78.511	0.28692	88.0905	396155
009	2018-11-03t0006	1541221818.74	larva	29.9993	-18	-285.998	588.9129	48.6338	22234.8224	70138.2443	711683.7276	443.82	-0.71458	262.675	0.86018	261.259	0.9467	384.6435	-0.82268	381.433	45387.9297	339.7102	0.67583	370.1853	0.19865	3094310	-0.5181	111.402	56.2365	55.8154	92.5553	91.0391	10921.5234	77.6826	0.23496	87.3113	662465
009	2018-11-03t0406	1541236217.85	larva	33.999	-14.0003	-281.9983	582.7785	56.8532	25639.7567	81120.8244	940414.917	965.851	0.21592	337.206	1.7039	329.4805	1.7293	633.3602	0.12905	585.8293	86136.9922	461.3431	1.7178	535.9628	1.3111	4556670	-0.020961	128.08	62.0207	61.7042	97.4166	95.9839	13248.6543	82.7366	0.29213	92.218	838085
009	2018-11-03t0806	1541250618.16	larva	37.9991	-10.0002	-277.9982	682.6274	53.5339	28369.1092	89502.0976	990411.3201	1618.12	1.3367	335.321	1.5224	318.7482	1.4346	988.0013	1.5484	934.7823	148200.2031	471.5624	1.6406	656.8593	2.0642	5016070	-0.15154	123.13	62.2635	62.0373	97.4224	96.0764	14613.3535	83.0255	0.25889	92.7477	931400
009	2018-11-03t1206	1541265017.75	larva	41.999	-6.0003	-273.9983	801.3077	71.1124	45078.1993	142314.2317	2145260.7061	1082.19	0.028561	253.851	0.11961	239.0416	0.052415	773.6143	0.43296	768.5218	182572.9844	360.0545	0.20752	606.5642	1.3707	5987080	0.020337	240.31	57.0302	56.5662	92.5319	90.744	21837.5176	77.7083	0.087632	86.9329	1345060
009	2018-11-03t1606	1541279418.82	larva	45.9993	-2	-269.998	959.8355	63.314	51956.7584	163811.3516	2328847.8715	2242.95	2.0518	349.404	1.4049	319.2191	1.1199	1391.542	3.0234	1337.656	378499.4375	539.0644	2.028	854.0564	3.2383	9501000	1.5795	289.554	65.957	65.4594	102.9211	100.4225	27994.5469	86.8542	0.26464	96.8751	1793500
009	2018-11-03t2006	1541293818.85	adult	49.9993	2	-265.998	1063.5844	87.2953	67646.2794	213532.0744	3737755.3726	1613.35	0.63362	295.283	0.30471	268.8262	0.061942	998.5508	1.1277	947.3377	353487	491.2014	1.2725	704.6254	1.6823	10426100	1.6557	174.439	58.3792	57.8636	97.3063	95.1214	34446.4453	81.1874	0.035489	91.5421	2061310
009	2018-11-04t0006	1541308218.08	adult	53.9991	5.9998	-261.9982	1121.9368	72.4913	67289.6056	212011.9972	3378751.3298	2821.93	2.5816	327.857	0.68389	309.733	0.60898	1268.0819	2.1724	1109.4814	446364.8438	454.159	0.60869	675.0891	1.1668	11526100	1.7997	314.161	62.2852	61.958	99.1526	96.8187	34901.7188	83.7289	0.044757	93.3093	2189700
009	2018-11-04t0306	1541322627.82	adult	58.0018	10.0025	-257.9955	1332.5552	78.7602	80396.3472	253205.826	4199616.9618	2336.69	1.5925	312.122	0.27614	294.4335	0.2027	1127.1183	1.4017	956.0552	474516.8125	475.3271	0.80047	708.2383	1.3464	13110400	2.2536	163.388	60.0483	59.5584	98.5941	96.5718	41508.1133	82.6184	-0.070655	93.0274	2522270
009	2018-11-04t0706	1541337028.12	adult	62.0019	14.0026	-253.9954	1179.7052	77.1073	73139.3186	230338.7643	3927785.8075	2383.62	1.5814	364.563	1.3493	338.7889	1.1391	1250.0415	1.899	1101.9551	477515.875	531.4986	1.5618	844.0745	2.5154	13909600	2.333	206.156	65.0839	64.7432	102.872	100.6723	39297.0859	86.9986	0.097864	97.104	2483210
009	2018-11-04t1106	1541351426.81	adult	66.0015	18.0022	-249.9958	1147.6392	76.5363	76046.6102	239818.8276	4161028.4703	2154.52	1.1121	335.794	0.69019	324.2217	0.79724	1100.3729	1.1054	959.4457	436848.0625	448.621	0.32512	586.4654	0.088305	13313500	1.7639	271.27	65.458	64.7654	120.274	112.9692	47748.7812	89.4925	0.20721	103.7632	2595280
009	2018-11-04t1506	1541365826.48	adult	70.0014	22.0021	-245.9959	1208.2705	73.9905	71590.1649	225360.5453	3679802.4847	2519.48	1.7363	343.92	0.89734	333.3435	1.0611	1106.259	1.0517	969.2692	414847.125	478.9651	0.79926	652.7627	0.69402	12864000	1.3137	138.405	62.9484	62.2686	101.2464	99.811	37967.3984	85.356	-0.14051	96.0009	2354520
009	2018-11-04t1906	1541380218.58	adult	73.9992	25.9999	-241.9981	1247.1206	86.118	87598.9103	276208.1703	5119606.654	1953.09	0.70907	311.055	0.0036167	300.2448	0.10573	962.1375	0.41741	836.5388	438734.6875	422.2027	-0.12434	589.1731	0.084296	14179700	1.747	203.703	63.391	63.1166	100.8659	99.3488	45994.8594	85.7017	-0.21026	95.6634	2889740
009	2018-11-04t2306	1541394619.14	adult	77.9994	30.0001	-237.9979	1462.6172	77.526	85485.1322	269224.8672	4434084.1316	1480.58	-0.16201	349.735	1.1265	338.5252	1.3091	886.6873	0.10312	786.3946	396349.2188	462.4976	0.60239	631.5387	0.55113	15626200	2.2684	175.407	68.473	68.1025	106.5097	104.9372	47609.8125	90.7337	0.088429	100.8139	3059370
009	2018-11-05t0306	1541409018.2	adult	81.9991	33.9998	-233.9982	1337.7796	85.0434	90346.7354	284580.3994	5137737.0717	2238.5	1.3473	341.123	0.89846	332.1452	1.1317	981.1508	0.70471	800.1577	462122	475.685	0.91508	645.2259	0.78	16053600	2.339	257.597	66.3527	65.7701	111.9423	108.8919	52724.8086	91.8424	0.071608	104.4825	3122620
009	2018-11-05t0706	1541423417.79	adult	85.999	37.9997	-229.9983	1218.7018	77.9366	78544.9509	247389.5263	4277586.9811	2319.33	1.6229	356.832	1.4449	342.675	1.5262	955.2523	0.71777	873.0907	391653.4375	475.3312	1.0015	675.126	1.2424	14613400	1.5674	262.484	70.9688	70.2496	120.4532	114.8965	49385.8164	96.0868	0.30297	108.8028	2906380
009	2018-11-05t1106	1541437811.59	adult	89.9973	41.998	-226	1174.8202	80.7617	79712.335	251368.5231	4496002.7714	1688.56	0.4049	322.847	0.33074	310.6177	0.36302	884.6433	0.45153	803.6092	368011.625	442.4006	0.425	603.4917	0.54501	13402700	0.93439	245.271	67.7829	66.2496	136.4661	122.6312	56769.8984	95.813	0.15799	112.4039	2813940
009	2018-11-05t1522	1541453186	adult	94.2679	46.2687	-221.7294	1146.4076	77.2002	75442.1499	237773.8108	4141525.3064	1381.98	-0.19608	336.653	0.82449	321.0686	0.74316	853.4297	0.41232	810.4492	336251.3125	459.196	0.87488	628.7129	1.013	13237900	0.81357	326.323	79.3886	74.9894	214.8312	206.6069	84643.5	121.5539	2.1177	188.469	3121720
009	2018-11-05t1906	1541466609.35	adult	97.9966	49.9974	-218.0006	1177.7238	78.8288	79373.4462	250206.9244	4452531.8726	1511.42	0.17423	328.711	0.56468	310.7317	0.34734	857.527	0.59335	781.9692	355016.1875	463.8582	1.0728	626.6832	1.137	13589600	0.95403	280.843	70.7538	69.2957	131.8369	127.7594	54580.4727	99.7549	0.21993	118.8183	2925100
009	2018-11-05t2306	1541481009.71	adult	101.9968	53.9975	-214.0005	1195.4243	80.311	77448.3922	243940.1242	4297005.5527	1335.46	-0.18179	329.92	0.62789	315.2201	0.51693	835.5679	0.57273	789.2065	337569.4375	447.9627	0.80807	619.245	1.1865	13322200	0.81434	195.888	74.7607	73.1892	139.6891	135.3702	56434.3828	104.1742	0.44431	125.4696	3018840
009	2018-11-06t0306	1541495409.58	adult	105.9967	57.9974	-210.0006	1125.4731	86.9522	79710.6757	251552.7013	4665146.0003	1363.46	-0.048071	319.816	0.27641	306.1766	0.16144	840.4233	0.73975	782.9496	348775.6875	445.0967	0.82296	586.0451	0.85216	13268800	0.78188	356.602	78.3921	73.5896	250.1149	242.582	103797.6719	121.3998	1.7006	214.7682	3252410
009	2018-11-06t0706	1541509809.64	adult	109.9967	61.9974	-206.0006	1259.2539	78.6634	82574.7646	260396.7142	4462726.2329	1497.72	0.35839	336.355	0.90556	321.5899	0.7718	885.7448	1.2171	804.2072	381756	461.3227	1.2817	608.2349	1.2943	14476400	1.3415	293.676	76.7171	73.7821	182.6374	175.8955	78716.7031	111.8067	0.78706	150.4489	3301830
009	2018-11-06t1106	1541524210.44	adult	113.997	65.9977	-202.0003	1167.6451	85.0729	80451.1978	253581.8195	4656994.7342	1494.31	0.40986	332.917	0.79375	319.8299	0.70294	831.1331	0.87849	727.3003	348244.75	447.4264	1.0169	542.0676	0.42074	13946500	1.0852	358.096	78.3508	74.9636	199.0515	175.9466	83402.5625	115.3846	0.93424	155.039	3282270
009	2018-11-06t1506	1541538610.11	adult	117.9969	69.9976	-198.0004	1210.2341	78.9483	79189.0752	249574.6374	4344167.6132	1798.36	1.2571	345.684	1.2945	335.9772	1.3645	884.521	1.3997	792.074	366191.6875	456.4022	1.2938	575.2746	1.0102	14279200	1.2225	457.926	84.9225	78.9801	260.1696	242.0841	107710.2188	141.4768	2.8668	205.1649	3507890
009	2018-11-06t1906	1541553010.31	adult	121.9969	73.9976	-194.0004	1191.0369	76.3328	74437.1614	234430.0262	3960248.3283	2339.2	2.7201	367.323	2.1458	352.6505	2.0601	1077.6882	3.0466	971.7297	419220.7188	492.6461	2.249	623.4177	1.8379	14267600	1.194	309.929	78.7083	73.9416	199.8533	193.0161	77742.9531	129.2936	1.7458	176.3953	3057190
009	2018-11-06t2306	1541567409.81	adult	125.9968	77.9975	-190.0005	1132.1865	81.087	72795.6145	229345.6862	3992939.3221	2459.42	3.0754	368.53	2.2061	354.1031	2.1227	1035.2786	2.7728	847.2036	393405.875	490.3536	2.2431	617.3675	1.8268	13986100	1.0422	275.678	80.8625	78.2763	165.5979	160.9815	62927.2109	117.6072	0.6825	149.835	3068810
009	2018-11-07t0306	1541581810.2	adult	129.9969	81.9976	-186.0004	1145.4836	83.9616	82360.9689	260675.8173	4833250.664	1858.7	1.5437	341.18	1.1241	326.0188	0.91698	939.1844	2.0597	833.795	402910.125	459.7727	1.4963	591.5618	1.4861	14626100	1.278	291.136	79.8595	76.5243	177.9365	172.0715	76334.75	120.1882	0.74095	158.854	3423500
009	2018-11-07t0706	1541596209.59	adult	133.9967	85.9974	-182.0006	1105.1736	82.2202	75703.6177	238827.4174	4335029.106	2164.96	2.3698	353.434	1.6043	341.7248	1.57	962.7719	2.3156	864.0089	380294.9062	477.8277	1.9878	614.8529	1.918	13935900	0.95319	325.578	82.6151	77.8398	215.2538	207.5139	85025.2344	132.8111	1.5597	187.3318	3257510
009	2018-11-07t1106	1541610609.15	adult	137.9966	89.9973	-178.0007	1180.1088	78.7772	75193.8311	236974.588	4036788.1488	2319.82	2.7975	366.957	2.142	350.6409	1.9367	1030.7164	2.9329	915.2624	405071.5625	498.8008	2.5617	639.5444	2.3738	14396800	1.0968	310.356	90.6018	85.2633	226.1866	221.0604	88891.3438	140.4483	1.9815	197.9357	3554580
009	2018-11-07t1506	1541625012.32	adult	141.9975	93.9982	-173.9998	1213.9992	83.7786	81967.7312	258591.9383	4647685.2415	1896.96	1.7337	317.73	0.11024	307.5786	0.016445	775.9987	0.89726	611.1592	332127.4375	433.6673	0.83363	540.0381	0.76656	13569600	0.73836	322.491	75.3384	70.2017	206.6504	198.9832	88446.3594	123.3847	0.56772	175.1719	3217550
009	2018-11-07t1906	1541639411.12	adult	145.9971	97.9979	-170.0002	1162.5936	85.3169	81462.6026	256735.8272	4816675.5369	2042.15	2.1382	316.23	0.014551	304.8477	-0.14775	881.0613	1.8169	737.7735	373570	423.8199	0.55678	562.3844	1.1621	13407900	0.64553	522.33	77.4056	71.8608	246.7273	224.9873	104612.3594	125.1535	0.56306	193.2224	3281920
009	2018-11-07t2306	1541653811.43	adult	149.9972	101.9979	-166.0001	1213.0637	85.4983	87489.265	276009.7067	5188289.7399	1803.64	1.5571	313.463	-0.13696	304.7723	-0.19596	788.1647	1.0971	697.0979	359403.125	427.9802	0.65384	570.9589	1.3258	14270700	0.92419	333.177	67.3414	61.9313	216.5312	208.5997	98738.2188	114.6774	-0.31849	175.4837	3065780
009	2018-11-08t0306	1541668211.74	adult	153.9973	105.998	-162	1201.8238	81.0712	79022.9318	248873.2926	4477412.1747	2002.28	2.109	333.455	0.66701	322.2621	0.54838	864.5071	1.7855	712.9188	356176.9375	451.531	1.2861	610.6582	2.0179	13730000	0.69935	423.739	83.3797	76.7327	262.7463	252.38	108251.4844	139.6111	1.3067	223.315	3433160
009	2018-11-08t0706	1541682612.22	adult	157.9974	109.9982	-157.9998	1283.9349	81.253	82344.3408	259450.7345	4532771.9557	1728.22	1.4416	314.585	-0.16494	302.1428	-0.40383	787.9929	1.1943	632.4557	338836.9375	430.0171	0.66776	547.9405	0.9498	13507700	0.59466	296.735	75.8016	69.6587	205.48	201.405	88356.4141	128.3274	0.38262	182.4514	3254770
009	2018-11-08t1106	1541697013.44	adult	161.9978	113.9985	-153.9995	1125.2824	80.9693	76569.0808	241476.1666	4342443.8332	1769.76	1.5948	359.726	1.7126	346.545	1.5657	866.4601	1.9126	751.3514	345717.5625	485.7716	2.2129	614.1307	2.1049	14343700	0.84483	386.119	96.5818	89.4598	261.5665	253.2322	104365.0469	156.3674	2.118	228.0278	3851100
009	2018-11-08t1506	1541711412.05	adult	165.9974	117.9981	-149.9999	1141.661	79.3999	72038.3265	226930.4098	3892108.5761	1807.33	1.739	355.488	1.4996	342.7207	1.3507	872.2886	2.0205	753.8096	327980.5	483.2156	2.1256	626.8462	2.3403	13357100	0.49666	358.639	91.1037	84.6662	249.1247	241.063	93670.875	153.9377	1.7854	215.0472	3423130
009	2018-11-08t1906	1541725812.61	adult	169.9976	121.9983	-145.9997	1133.9526	83.4891	80687.233	254560.0066	4745977.6211	1193.24	0.17265	323.025	0.070954	317.517	0.15474	743.593	0.9618	682.282	313052.625	412.609	0.081168	533.5217	0.69907	13568000	0.54144	309.996	87.6443	83.2515	221.5472	216.4427	93271.375	140.705	0.77623	194.966	3681320
009	2018-11-08t2306	1541740212.18	adult	173.9974	125.9982	-141.9999	1205.4735	81.4641	82775.8435	260892.858	4755778.8063	912.714	-0.53217	310.14	-0.52852	300.7413	-0.6634	603.0558	-0.22622	562.7673	260520.125	418.4992	0.21365	516.1315	0.38503	13373200	0.46014	307.678	83.312	77.5311	226.1731	221.2729	97706.7656	136.4438	0.36943	198.1463	3592420
009	2018-11-09t0306	1541754612.01	adult	177.9974	129.9981	-137.9999	1186.6175	83.35	77921.7616	245463.0382	4396715.4794	2063.44	2.5837	360.528	1.6091	350.2948	1.5664	872.2184	2.194	715.3013	354992.875	481.2558	2.0059	609.4375	2.0618	14638500	0.82237	373.466	92.6352	85.8236	238.1779	230.5842	96938.4062	153.2573	1.2476	202.4921	3761270
009	2018-11-09t0706	1541769012.41	adult	181.9975	133.9982	-133.9998	1199.5682	81.2729	80749.1074	254486.3452	4572524.9241	1678.28	1.6064	340.055	0.67785	329.5671	0.56303	795.8474	1.5629	690.781	335051.75	457.5969	1.2827	576.4345	1.4675	14305400	0.69922	337.172	86.9735	79.8494	218.8183	212.1328	92122.5	147.9988	0.78486	191.1703	3658800
009	2018-11-09t1106	1541783413.06	adult	185.9977	137.9984	-129.9996	1184.7572	85.7671	80066.0968	252245.4554	4650534.2707	1755.82	1.8754	340.791	0.66453	329.5487	0.51134	808.4295	1.7228	726.7014	337115.0938	464.3936	1.4483	595.3527	1.8159	14205200	0.64852	324.82	83.4343	76.8059	223.9996	216.2544	93407.8203	141.4796	0.2742	189.4659	3477790
009	2018-11-09t1506	1541797811.96	adult	189.9974	141.9981	-125.9999	1235.5969	79.0678	81232.7616	255914.5899	4495408.4308	2050.98	2.7568	386.07	2.6076	373.4114	2.4926	899.741	2.6103	792.8688	381490.1875	506.9441	2.6821	645.1242	2.7447	16345500	1.2436	405.617	95.0309	87.5208	250.8147	244.0048	106345.4531	156.8878	0.99931	214.475	4023420
009	2018-11-09t1906	1541812212.52	adult	193.9975	145.9982	-121.9998	1184.837	84.2465	75038.7496	236395.963	4134121.1203	1658.22	1.7252	367.334	1.7099	358.5829	1.7223	884.1393	2.522	781.4055	346582.5938	488.0708	2.0513	621.527	2.2954	14377800	0.65871	398.582	88.8626	81.8322	237.3484	229.6282	93040.5938	148.4283	0.39963	201.3501	3478170
009	2018-11-09t2306	1541826609.18	adult	197.9966	149.9973	-118.0007	1170.7909	81.676	78910.4427	248715.9566	4522990.8049	2043.32	2.8886	395.861	2.7237	383.8516	2.6374	911.3328	2.8401	787.7888	375469.125	520.6929	2.829	662.1602	2.9799	16273800	1.1742	371.844	98.5879	91.1058	254.488	246.3342	104849.0469	164.1511	1.0695	218.0672	4052950
009	2018-11-10t0306	1541841010.03	adult	201.9968	153.9976	-114.0005	1207.0098	81.8012	81501.8098	256775.8445	4626983.1727	1579.05	1.6196	363.54	1.2788	350.3194	1.0889	852.8768	2.3407	775.3422	362472.625	486.8702	1.7324	653.143	2.7301	15433400	0.91623	456.274	94.1369	85.1392	293.5877	280.8032	124774.7578	161.3253	0.77987	246.2245	3996390
009	2018-11-10t0706	1541855409.24	adult	205.9966	157.9973	-110.0007	1239.7413	94.2664	92391.3968	291229.2293	5853417.0806	980.243	-0.084205	338.72	0.27885	327.6173	0.14498	764.8691	1.5332	747.9351	367902.0625	465.8342	1.0601	663.2929	2.8041	16271400	1.1268	569.154	88.4565	77.3838	359.4613	343.6259	172900.8906	166.0481	0.85962	292.016	4249280
009	2018-11-10t1106	1541869810.88	adult	209.9971	161.9978	-106.0002	1325.4265	91.2133	95626.0533	301216.6574	5962499.9926	1060.33	0.19213	330.142	-0.051662	319.4883	-0.17023	724.4531	1.1728	688.7412	360777.625	446.0007	0.49079	600.4722	1.6406	16418300	1.1454	465.281	89.5693	80.4435	282.7277	273.5067	140798.4062	160.9682	0.50445	239.8173	4454370
009	2018-11-10t1506	1541884209.7	adult	213.9967	165.9975	-102.0005	1280.7838	80.6923	82721.0253	260451.154	4587651.6648	1913.02	2.836	384.946	1.5893	373.583	1.5064	820.8168	2.1973	724.7792	354592.875	497.3206	1.5459	619.8287	1.8602	16599300	1.1768	383.786	99.6563	92.8591	229.3076	221.9562	99060.875	160.9733	0.38729	202.9056	4297280
009	2018-11-10t1906	1541898611.3	adult	217.9972	169.9979	-98.0001	1225.4623	80.2941	83845.9452	264279.6398	4789524.3271	1649.25	2.1085	376.178	1.2347	365.0947	1.1552	809.5327	2.1377	705.6298	353765.7812	486.2504	1.2104	617.7897	1.76	16430700	1.1133	339.32	95.1045	88.7196	237.4811	226.8783	103779.25	160.6995	0.27327	207.2812	4153970
009	2018-11-10t2306	1541913009.91	adult	221.9968	173.9975	-94.0005	1141.4488	84.5935	79666.1703	251295.368	4704472.3297	1163.04	0.64765	354.874	0.56537	346.9203	0.56244	719.2703	1.2335	674.3773	298497.1875	465.4851	0.70855	602.542	1.4662	14720200	0.63959	430.482	97.8141	91.2042	262.4292	249.4396	108908.1328	162.6278	0.24936	220.7693	4057330
009	2018-11-11t0306	1541927409.77	adult	225.9968	177.9975	-90.0005	1241.2642	83.9448	86990.2181	274165.6087	5140734.9222	1302.16	1.1531	367.019	0.85375	355.7522	0.76794	744.4338	1.5413	686.6439	337228.5312	470.4675	0.74642	608.8104	1.5074	16624800	1.1395	621.291	105.348	96.5094	321.2805	281.085	145540.0625	173.6614	0.55337	243.3752	4771970
009	2018-11-11t0706	1541941809.68	adult	229.9967	181.9975	-86.0006	1194.6143	81.1205	81759.1597	257648.0097	4729473.324	1326.22	1.2992	361.091	0.64742	352.2187	0.62549	703.489	1.1307	664.9749	299686.3125	474.3076	0.76397	605.2542	1.4088	15377400	0.7945	397.12	104.3	95.8936	268.2372	259.4941	114269.0547	175.6343	0.52129	230.683	4441740
009	2018-11-11t1106	1541956210.26	adult	233.9969	185.9976	-82.0004	1281.2083	85.107	84870.8639	267317.4985	4822216.6243	1613.33	2.3518	379.073	1.0922	368.9893	1.0512	714.7628	1.2925	661.489	316639.9062	487.1254	0.95838	601.7415	1.3206	16768700	1.1617	390.383	105.678	97.6109	272.6795	264.7398	120797.0156	175.881	0.42755	235.128	4674790
009	2018-11-11t1506	1541970610.24	adult	237.9969	189.9976	-78.0004	756.4497	85.6141	50918.0422	161602.033	2912369.8252	773.802	-0.49161	355.603	0.43058	346.5364	0.40174	607.8659	0.095189	594.5963	161692.3281	456.9857	0.34089	552.9921	0.57692	9428820	-0.8161	414.004	109.895	101.0247	280.3924	273.5912	74584.375	180.422	0.48674	239.7182	2913860
009	2018-11-11t1906	1541985011.08	adult	241.9971	193.9978	-74.0002	1266.0568	82.9969	87230.3552	274813.4485	5050691.6839	1408.34	1.82	359.72	0.50955	349.854	0.4626	685.848	1.0246	631.4038	311374.9688	471.0885	0.56478	578.5801	0.92005	16330900	1.0367	393.749	104.952	96.6698	271.4756	261.3974	123249.9453	178.1206	0.31361	231.0307	4764710
009	2018-11-11t2306	1541999409.65	adult	245.9967	197.9974	-70.0006	1243.9434	86.7395	83995.3206	264767.7325	4864039.3207	780.115	-0.42185	372.337	0.80898	363.7107	0.80564	630.0851	0.38446	620.1947	275977.2812	491.5333	0.90131	578.8541	0.89345	16299800	1.0248	403.229	111.157	102.3381	284.5509	276.1425	124633.2812	191.1172	0.65032	248.8136	4866120
009	2018-11-12t0306	1542013810.17	adult	249.9969	201.9976	-66.0004	414.7109	45.572	13053.6484	41684.2338	359522.8913	0	-3.3816	0	-9.1043	0	-9.1462					0	-8.2761	0	-7.53	0	-3.4256	0	0	0				0	-5.6396	0	0
009	2018-11-12t0706	1542028209.51	adult	253.9967	205.9974	-62.0006	1221.3756	81.912	82621.6408	260301.7075	4724360.0021	752.983	-0.48492	390.183	1.2374	379.561	1.1937	632.7042	0.44927	623.9142	272695.5	509.1505	1.1628	592.4734	1.0451	16791100	1.1668	437.682	127.761	117.127	321.4758	312.3546	138556.0625	218.7573	1.3529	284.3419	5498060
009	2018-11-12t1106	1542042611.1	adult	257.9971	209.9979	-58.0002	1208.159	82.4166	80058.3601	252233.8343	4481068.6561	795.837	-0.29371	388.768	1.179	380.3879	1.1964	602.0419	0.076051	594.0834	251653.5	504.3436	1.0427	565.8456	0.63435	16222100	1.0143	447.711	127.003	118.09	292.7387	285.3881	122364.7969	214.1295	1.1094	265.3538	5299470
009	2018-11-12t1506	1542057009.77	adult	261.9968	213.9975	-54.0005	1171.5189	80.2964	76420.2254	240718.7195	4257943.3645	773.09	-0.3657	396.741	1.3753	387.7536	1.3822	620.2065	0.32019	611.8585	247462.3906	517.3925	1.2587	583.9581	0.87934	15800600	0.90101	415.55	131.885	122.6222	301.3982	294.3257	120257.875	220.7382	1.2251	270.4234	5252440
009	2018-11-12t1906	1542071410.4	adult	265.9969	217.9977	-50.0004	1185.4849	81.8188	77522.1396	244202.5042	4329550.6745	737.38	-0.49803	394.481	1.2962	386.0464	1.3173	597.8608	0.036703	590.0563	242133.6406	515.0243	1.1868	568.4968	0.63089	15943700	0.94613	457.512	133.496	123.9118	304.9613	297.4361	123509.3125	227.5621	1.3459	278.8226	5395510
009	2018-11-12t2306	1542085810.18	adult	269.9969	221.9976	-46.0004	1159.9795	82.9821	76894.5246	242268.697	4371960.8662	793.994	-0.23349	394.147	1.2699	385.776	1.293	596.6599	0.027723	588.5289	239260.625	514.8139	1.1561	568.0579	0.60397	15795900	0.9092	399.601	136.254	126.114	313.6035	308.0001	125754.9922	233.1741	1.4273	285.7685	5460520
009	2018-11-13t0306	1542100210.7	adult	273.997	225.9977	-42.0003	1134.3132	81.5182	76380.3653	240724.077	4362195.3469	745.835	-0.42709	394.14	1.2532	385.8447	1.2788	604.0089	0.13658	594.4503	240999.5625	515.6124	1.1448	569.6266	0.60717	15689100	0.88368	439.916	139.3	129.1568	321.9467	313.2973	128456.75	237.8312	1.4781	289.2711	5544990
009	2018-11-13t0706	1542114609.5	adult	277.9967	229.9974	-38.0006	1123.9726	82.0738	75653.9274	238420.6687	4335556.4243	727.163	-0.4958	395.804	1.2838	386.9997	1.2966	605.8574	0.17262	597.7532	239313.6562	519.0323	1.1843	574.8329	0.66555	15597500	0.86232	408.922	140.89	130.7227	318.8993	311.6939	125965.2109	240.8257	1.4777	290.5799	5552070
009	2018-11-13t1106	1542129009.45	adult	281.9967	233.9974	-34.0006	1135.8828	86.5333	77827.9453	245281.3718	4573974.1814	730.797	-0.4622	398.588	1.3478	390.0925	1.372	605.2611	0.17512	595.8976	245736	521.8412	1.2132	575.3649	0.65386	16157200	1.0342	463.101	143.599	132.5807	326.0152	316.6913	132362.1562	245.6324	1.5318	298.0395	5820920
009	2018-11-13t1506	1542143410.97	adult	285.9971	237.9978	-30.0002	1148.625	81.8425	75807.5739	238859.9817	4312725.7972	710.13	-0.54825	401.407	1.4155	393.454	1.4584	608.6309	0.23622	601.7889	241017.8281	524.6299	1.2427	578.8262	0.68708	15862000	0.95354	422.994	145.009	134.7642	324.9886	316.9204	128695.4688	246.3971	1.4647	295.5878	5730160
009	2018-11-13t1906	1542157809.84	adult	289.9968	241.9975	-26.0005	1121.2358	82.6862	75075.5403	236609.4144	4298687.2511	725.566	-0.45442	401.079	1.3951	393.5919	1.4525	610.5372	0.27816	600.8437	239330.5625	523.3846	1.1943	578.7697	0.66675	15687400	0.90794	460.311	146.588	136.385	329.603	320.4562	129204.3906	248.4474	1.437	298.6747	5733490
009	2018-11-13t2306	1542172208.8	adult	293.9965	245.9972	-22.0008	1110.5708	81.905	74461.657	234681.2789	4252369.7306	788.288	-0.097406	401.389	1.3944	393.8938	1.4531	613.9614	0.3456	605.5259	238217	524.7832	1.1985	581.2921	0.68659	15573100	0.88013	469.973	147.901	138.5666	332.0904	322.1287	128851.0781	249.681	1.386	300.0398	5738240
009	2018-11-14t0306	1542186609.44	adult	297.9967	249.9974	-18.0006	1083.1021	82.974	73395.95	231376.6397	4235924.0462	757.551	-0.2381	405.232	1.501	397.4668	1.5556	623.6045	0.51491	615.3824	238840.5156	527.552	1.2313	585.2991	0.7306	15498100	0.86426	440.713	151.312	141.8655	344.7111	335.0519	132024.3594	255.0411	1.4562	307.7355	5786940
009	2018-11-14t0706	1542201010.39	adult	301.9969	253.9977	-14.0004	1100.0894	81.8338	73108.5406	230411.5714	4175564.0909	717.426	-0.45008	405.538	1.5056	398.0627	1.5709	615.9872	0.41288	605.7095	234691.1406	525.8752	1.1759	583.0267	0.67598	15450600	0.8571	457.474	151.865	142.6722	339.7238	330.1603	129434.7812	255.4194	1.3817	304.529	5785900
009	2018-11-14t1106	1542215411.24	adult	305.9972	257.9979	-10.0001	1080.2545	82.3668	72191.1935	227583.7701	4159889.6623	763.265	-0.14464	406.967	1.5473	399.22	1.6067	621.3267	0.5216	610.5517	234240.1562	527.0725	1.1794	587.9302	0.73633	15308100	0.81957	485.496	155.754	146.8122	352.0317	340.9133	132715.9688	261.1887	1.4635	315.5678	5858700
009	2018-11-14t1506	1542229812.37	adult	309.9975	261.9982	-5.9998	1054.4771	86.1958	71923.8257	226823.6805	4196459.1065	760.233	-0.13029	409.513	1.6283	401.8727	1.6948	627.5192	0.65139	619.1992	235319.6875	529.7811	1.2159	595.0767	0.83551	15342400	0.83925	496.039	158.241	149.747	358.4898	349.7506	134433.6875	264.7159	1.4806	322.9569	5928510
009	2018-11-14t1906	1542244213.09	adult	313.9977	265.9984	-1.9996	1037.6865	83.4636	69835.4684	220194.2614	4006939.8443	786.537	0.09714	411.566	1.6996	403.3444	1.7502	634.9172	0.81067	623.838	231109.8438	534.6764	1.3011	598.7521	0.88066	14973600	0.72583	537.876	161.897	154.0832	363.9733	352.4804	132486.2812	269.9855	1.5475	327.8495	5890150
009	2018-11-14t2306	1542258610.24	dead	317.9969	269.9976	1.9996	1051.3549	81.9247	68302.3066	215326.4388	3833357.2692	786.681	0.15688	410.777	1.6826	402.4938	1.732	626.952	0.69977	620.9803	223821.8438	532.6937	1.2428	596.2264	0.82357	14636000	0.61952	478.092	163.458	156.8466	363.536	352.9409	129782.3594	271.9273	1.52	326.834	5824020
010	2018-11-01t1606	1541106632.44	egg	-1.9992	-49.9985	-277.9962	161.655	26.8384	2965.5452	9429.6908	50203.1546	0	1192.4387	0	-0.60891	0	-0.62383					0	-0.58146	0	-0.43299	0	2.063	0	0	0				0	-0.47756	0	0
010	2018-11-01t2006	1541121026.78	larva	1.9992	-46	-273.9978	165.0525	33.5215	3517.1476	11321.7589	68944.4246	0	0.16829	0	-0.82175	0	-0.82479					0	-0.82071	0	-0.75452	0	1.0571	0	0	0				0	-0.54144	0	0
010	2018-11-02t0006	1541135426.48	larva	5.9991	-42.0001	-269.9979	153.4428	27.1719	2822.4785	8989.7743	48105.6495	0	-0.41456	0	-1.0428	0	-1.0339					0	-1.0666	0	-1.0717	0	0.28027	0	0	0				0	-0.60972	0	0
010	2018-11-02t0406	1541149826.34	larva	9.9991	-38.0002	-265.9979	153.4428	27.1417	2822.8075	8992.4923	48111.4789	0	-0.75223	0	-1.2731	0	-1.252					0	-1.3195	0	-1.3844	0	-0.35488	0	0	0				0	-0.68309	0	0
010	2018-11-02t0806	1541164226.43	larva	13.9991	-34.0001	-261.9979	153.451	27.4659	2849.3438	9081.4922	49091.4257	0	-1.0062	0	-1.5138	0	-1.4807					0	-1.5804	0	-1.6925	0	-0.89399	0	0	0				0	-0.76259	0	0
010	2018-11-02t1206	1541178627.83	larva	17.9995	-29.9998	-257.9975	268.74	35.4918	7782.5153	24678.0554	193563.4209	367.074	-0.18952	238.65	1.0742	237.2285	1.1108	342.5329	-0.47797	340.4988	14386.3809	305.3882	0.96414	329.9072	0.72895	995647	-0.6152	106.663	58.9723	59.0149	92.5941	90.7515	3888.9504	78.4281	0.35064	87.8293	246032
010	2018-11-02t1606	1541193028.18	larva	21.9996	-25.9997	-253.9974	109.3759	22.6454	1698.1691	5449.6413	24405.1428	317.393	-0.58557	242.384	0.95156	242.69	1.0252	303.4273	-0.84652	302.5882	3034.2727	279.2383	0.51301	296.6362	0.16054	229780	-1.618	105.249	65.7997	65.2634	96.8284	95.2611	968.2841	86.0731	0.44265	92.984	62378.1
010	2018-11-02t2006	1541207425.84	larva	25.999	-22.0003	-249.998	460.9963	50.9035	17922.6838	56809.6835	584328.2726	392.521	-0.62595	251.765	0.89616	252.4888	0.99256	347.569	-0.82054	344.8629	33019.0547	316.1582	0.65518	338.1365	0.2161	2384220	-0.55527	120.32	60.1039	59.8536	94.0366	92.0638	8933.4795	80.0474	0.31321	89.0389	569184
010	2018-11-03t0006	1541221826.9	larva	29.9992	-18	-245.9977	339.9012	36.7327	9544.9197	30153.6539	234914.744	428.168	-0.74984	289.628	1.2179	286.2518	1.2809	406.1002	-0.72574	404.3876	21117.2109	365.0753	0.93044	394.6786	0.40342	1481160	-1.5509	137.394	65.5519	65.6033	99.9772	97.8958	5198.812	85.2772	0.37366	95.2439	335233
010	2018-11-03t0406	1541236225.97	larva	33.999	-14.0003	-241.998	627.6046	48.4576	24858.0789	78411.8258	829545.5733	664.726	-0.42961	307.345	1.291	299.945	1.3171	542.1517	-0.28005	530.4726	71564.0234	424.3845	1.3349	495.4073	0.9699	4038210	-0.33887	139.48	57.4173	57.0841	92.2158	90.2996	12172.4834	77.9799	0.19859	86.8412	754406
010	2018-11-03t0806	1541250626.37	larva	37.9991	-10.0002	-237.9979	817.6836	60.1468	38939.1901	122801.737	1574888.0521	510.241	-0.93839	266.1	0.52187	256.6587	0.52691	451.4231	-0.84632	446.7639	92541.7344	388.39	0.74885	432.6413	0.16345	5442810	0.10005	113.656	55.1774	54.7955	92.5968	91.3289	18982.3516	77.1007	0.13189	87.4604	1128600
010	2018-11-03t1206	1541265025.85	larva	41.999	-6.0003	-233.998	773.9421	61.4741	39007.4853	123085.9529	1651975.2981	1050.84	-0.033412	282.062	0.54787	269.7935	0.52567	818.9668	0.63472	810.6913	167888.1875	372.0379	0.34086	677.682	1.9789	5765070	-0.10593	152.471	61.9639	61.6356	98.8148	96.5489	20257.043	83.3584	0.22203	92.6017	1266480
010	2018-11-03t1606	1541279426.97	larva	45.9993	-2	-229.9977	966.864	65.2845	51458.0009	162314.4006	2255398.5354	2543.87	2.6262	326.847	1.0427	302.7165	0.85047	1308.5674	2.655	1243.2731	353313.1875	499.3002	1.5668	660.4744	1.5661	8810490	1.1997	358.093	62.239	61.8762	99.7602	96.4286	26935.2461	83.3931	0.17074	92.6698	1677710
010	2018-11-03t2006	1541293826.94	adult	49.9993	2	-225.9977	979.2948	65.4286	54413.0633	171542.9665	2522109.1281	2030.93	1.4038	304.709	0.46682	275.7961	0.18431	1230.0454	2.1539	1149.866	350562.9375	508.5308	1.4835	779.4159	2.3355	8672930	0.72233	149.558	48.7862	48.2738	85.4444	83.8445	24351.6582	69.879	-0.33002	80.0006	1388600
010	2018-11-04t0006	1541308226.16	adult	53.999	5.9998	-221.998	1169.9852	68.7685	67022.8708	211125.1375	3191466.8597	1352.88	-0.037565	273.412	-0.34059	256.7989	-0.41476	893.7294	0.51537	872.5612	313699	411.2489	0.053423	596.1137	0.46882	9579260	0.79752	345.015	48.3189	47.8955	84.4479	81.4163	29641.1992	68.7183	-0.56675	78.1142	1692900
010	2018-11-04t0306	1541322636.36	adult	58.0019	10.0026	-217.9951	1060.3988	70.3275	64029.0062	201873.4776	3206070.5138	1613.68	0.31198	319.823	0.43318	292.5753	0.16348	1020.9977	0.9325	962.7221	342034.25	538.5103	1.6645	722.5457	1.4752	10693000	1.0366	133.354	52.1668	51.464	92.87	91.0161	31111.4492	75.9247	-0.39279	86.9822	1744150
010	2018-11-04t0706	1541337036.45	adult	62.0019	14.0026	-213.9951	1149.1234	90.8778	75467.4227	238706.5711	4098887.3799	2303.95	1.4405	319.503	0.35156	300.5776	0.25549	1065.8169	1.0718	911.1564	419931.8438	467.6486	0.6397	648.5018	0.72066	12574000	1.6728	165.775	65.0398	64.7848	101.6902	99.7917	40065.9414	86.7127	0.081733	96.2994	2559640
010	2018-11-04t1106	1541351437.67	adult	66.0022	18.003	-209.9948	1164.594	72.1024	69149.1192	217783.433	3455464.6292	2249.01	1.2801	338.03	0.74388	322.1986	0.74599	1040.9912	0.83759	889.3737	376838.8125	475.971	0.74156	620.3055	0.40518	12206600	1.2248	262.043	62.1597	61.9694	101.2768	99.0407	36662.2188	84.9377	-0.087529	95.0403	2244650
010	2018-11-04t1506	1541365834.85	adult	70.0015	22.0022	-205.9955	1199.0403	74.2075	72647.5843	228793.1305	3745525.944	1179.87	-0.67518	300.039	-0.24146	282.3084	-0.35185	781.7916	-0.43759	750.4373	297080.8125	471.484	0.67922	584.0338	0.034552	11376900	0.59845	251.58	52.0731	51.2755	92.2902	89.6453	35070.293	74.9022	-0.89402	85.922	1974510
010	2018-11-04t1906	1541380226.61	adult	73.9992	25.9999	-201.9978	1196.387	72.7111	73126.6839	230279.862	3770365.4059	1541.95	-0.046503	340.51	0.82635	324.1895	0.82617	904.2861	0.13975	846.0658	345437.2812	486.7806	0.96864	639.7553	0.58524	13000700	1.1857	422.838	63.8326	63.5925	103.0909	100.0491	39380.7266	86.0733	-0.18144	96.0486	2437130
010	2018-11-04t2306	1541394627.36	adult	77.9994	30.0001	-197.9976	1259.0283	74.8569	76755.8585	241853.541	3897873.463	1419.64	-0.27734	315.39	0.10145	297.6967	-0.012542	866.2623	-0.00076269	799.2147	347371.1875	456.5035	0.49533	609.3789	0.32271	12634200	0.85506	293.58	63.3942	62.9621	101.6873	99.5481	40776.5938	85.7487	-0.31317	95.73	2539510
010	2018-11-05t0306	1541409026.31	adult	81.9991	33.9998	-193.9979	1219.0054	77.3359	75242.0588	236908.6089	3991361.2355	1333.1	-0.4324	300.689	-0.37786	287.3475	-0.40604	841.2839	-0.059349	793.3133	330624.5625	427.4201	0.0064779	587.0826	0.15112	11807800	0.3441	166.645	54.0861	53.6334	92.2451	90.5291	36252.3438	76.6796	-1.1664	86.9312	2123910
010	2018-11-05t0706	1541423425.84	adult	85.999	37.9997	-189.998	1181.4262	79.2124	74714.697	235344.603	4018866.3394	1583.68	0.10963	305.541	-0.24662	292.1304	-0.28399	825.6826	-0.0509	769.2032	322016.1875	428.0473	0.06638	530.5682	-0.40847	11910300	0.30087	152.209	57.0867	56.3707	98.4089	96.5977	38379.4609	81.7511	-0.87009	92.7269	2225300
010	2018-11-05t1106	1541437819.92	adult	89.9973	41.998	-185.9997	1116.9167	75.7064	73434.6878	231811.5272	3951345.8364	1183.24	-0.6884	318.307	0.17613	308.8088	0.29641	749.2885	-0.42421	729.0564	286977.4688	411.2452	-0.21896	522.571	-0.43311	12182200	0.36264	130.351	64.772	64.7384	104.8122	103.1099	40143.0547	88.7673	-0.41762	99.527	2478950
010	2018-11-05t1522	1541453194.35	adult	94.268	46.2687	-181.729	1110.8609	76.7407	71678.9955	225990.3555	3845352.2085	1236.15	-0.52862	318.477	0.1898	305.6516	0.16374	808.1393	0.094481	786.0058	302244.125	426.085	0.16237	534.2786	-0.1942	11901200	0.18634	214.68	66.8808	66.6898	106.9907	104.9204	40014.5195	90.5293	-0.40917	100.9029	2499270
010	2018-11-05t1906	1541466617.72	adult	97.9967	49.9974	-178.0003	1099.8245	80.4962	73747.4663	232594.3673	4102453.7899	1015.33	-1.0082	278.405	-1.225	268.2946	-1.2722	648.2252	-0.96557	622.7783	249566.6875	373.1088	-0.94265	488.5099	-0.70952	10696900	-0.40653	239.961	66.8177	65.4177	137.9654	132.7958	53116.6797	93.7833	-0.26519	116.0091	2567270
010	2018-11-05t2306	1541481018.05	adult	101.9968	53.9975	-174.0002	1128.7679	75.3024	72182.5516	227658.5117	3809781.2699	963.079	-1.1017	294.808	-0.64243	286.0576	-0.61297	650.5302	-0.86196	629.0407	245249.8906	386.8009	-0.5871	490.7072	-0.59558	11098900	-0.23256	322.645	66.2326	65.4469	122.085	115.1078	46026.0625	92.0362	-0.53918	106.7807	2493530
010	2018-11-06t0306	1541495417.88	adult	105.9967	57.9975	-170.0003	1127.5739	75.3288	71709.4164	226010.1874	3850316.175	1130.02	-0.63909	298.224	-0.51687	284.6878	-0.6837	654.6116	-0.73435	607.0558	245479.3594	411.6148	0.042243	521.486	-0.069364	11160100	-0.20928	166.261	71.2197	70.5431	119.4021	116.7299	44775.7695	96.8288	-0.28485	110.3433	2665180
010	2018-11-06t0706	1541509818.05	adult	109.9968	61.9975	-166.0002	1173.9709	85.8135	78922.0852	248730.8049	4497817.9262	1060.32	-0.76621	282.306	-1.1097	274.6719	-1.1015	664.9049	-0.55571	613.4543	273940.8125	370.4776	-0.87799	490.5151	-0.42729	11605000	9.9707e-05	164.657	59.5429	58.3401	111.0318	108.3526	45745.0859	86.6248	-1.2404	102.2738	2447690
010	2018-11-06t1106	1541524218.84	adult	113.997	65.9977	-162	1149.9593	76.3405	72210.9773	227464.1958	3866957.7232	1538.76	0.52518	314.434	0.094651	306.3499	0.15652	746.7526	0.19709	646.7624	281525.75	394.5348	-0.26296	492.1696	-0.32433	11843800	0.11419	303.625	75.5183	74.0044	169.4682	149.732	63889.4922	103.6666	-0.0042688	128.5164	2844550
010	2018-11-06t1506	1541538618.5	adult	117.9969	69.9977	-158.0001	1182.9192	74.6331	73628.5838	231935.4791	3854226.1241	1392.4	0.1987	323.016	0.4252	311.7542	0.36805	732.2281	0.1662	633.1254	281907.8125	423.5942	0.48657	522.0332	0.20037	12409600	0.37389	253.391	75.853	74.2975	157.1525	149.8467	60503.6953	104.2106	-0.096273	130.2764	2914120
010	2018-11-06t1906	1541553018.78	adult	121.997	73.9977	-154	1184.0803	77.3337	73178.6651	230441.6132	3851493.6263	1318.29	0.053575	331.463	0.75263	319.4854	0.67696	775.4164	0.59438	710.7933	296209.0625	432.1348	0.73638	535.1347	0.4719	12655200	0.47844	178.679	76.9898	75.462	137.6985	134.8763	52600.8125	106.69	-0.034946	125.9593	2939470
010	2018-11-06t2306	1541567418.26	adult	125.9968	77.9976	-150.0001	1226.7456	76.1518	75383.6646	237367.6787	3946503.7248	1399.11	0.30829	300.54	-0.46735	294.7805	-0.38262	717.4583	0.18885	673.4622	282678.5625	372.7788	-0.74078	445.1591	-0.88104	11825400	0.10886	305.725	69.165	68.1936	129.4195	124.1395	50991.2969	98.6197	-0.79707	116.9987	2721430
010	2018-11-07t0306	1541581818.68	adult	129.997	81.9977	-146	1196.6631	73.7643	72366.5414	227843.0622	3737905.7391	1185.09	-0.20954	316.863	0.15694	306.305	0.074746	702.8783	0.13448	647.8915	265688	415.248	0.3498	514.9497	0.26297	11972700	0.16599	266.249	75.4259	73.6718	151.2779	146.4414	57183.0469	105.1966	-0.41289	132.4193	2849970
010	2018-11-07t0706	1541596218.01	adult	133.9968	85.9975	-142.0002	1170.7419	72.8173	72238.8309	227614.2555	3728219.5183	1339.76	0.22937	344.292	1.2366	336.2109	1.3319	723.7497	0.36308	686.3844	273577.375	428.2551	0.69329	508.461	0.19484	12980500	0.56543	400.05	79.6548	77.1595	194.3859	171.9879	73477.8828	112.257	-0.0010338	144.789	3003150
010	2018-11-07t1106	1541610617.69	adult	137.9967	89.9974	-138.0003	1216.1345	75.7093	75688.8417	238407.2222	3956957.3701	1442.44	0.52908	330.049	0.64184	320.5238	0.62227	784.4009	0.91409	724.7574	310622.75	415.3786	0.35324	488.0264	-0.11368	13039900	0.56371	290.408	82.1376	79.8697	178.0145	166.7119	70493.7266	115.4442	0.10971	147.5365	3245170
010	2018-11-07t1506	1541625020.91	adult	141.9976	93.9983	-133.9994	1250.2047	74.0816	75301.3054	237046.7763	3881540.363	1938.91	1.8419	346.121	1.2761	335.8531	1.2627	827.9015	1.3244	712.2958	326193.1875	440.0583	1.0051	544.2143	0.836	13610200	0.7538	260.966	84.8254	82.0677	179.787	173.0755	70836.0625	121.7509	0.4472	159.159	3335500
010	2018-11-07t1906	1541639419.64	adult	145.9972	97.998	-129.9998	1152.5749	79.1771	73719.4415	232266.3606	3966557.4635	1629	1.0745	350.992	1.4555	340.1512	1.4221	786.817	1.0368	693.3741	302924.5625	453.9389	1.3746	566.0982	1.2246	13492100	0.67659	233.003	84.8268	82.3739	164.2448	159.4332	63234.2539	119.8915	0.18077	148.1257	3260740
010	2018-11-07t2306	1541653819.93	adult	149.9973	101.998	-125.9997	1305.823	78.9439	85891.9042	270618.4603	4712677.7372	1258.99	0.15548	297.94	-0.78564	291.5801	-0.78698	661.5328	0.043335	592.8501	296366.6875	380.849	-0.64029	444.4042	-0.82565	13341800	0.5916	345.713	74.3145	70.8988	181.1239	176.6745	81143.5	112.2142	-0.49454	159.4454	3327810
010	2018-11-08t0306	1541668220.27	adult	153.9974	105.9981	-121.9996	1302.4825	77.9308	78221.9375	246169.4216	4127302.9414	1381.5	0.5079	331.274	0.57531	321.8052	0.5278	772.5167	1.0151	701.0065	315959.3125	421.5397	0.45497	525.1041	0.55139	13529900	0.62976	415.668	77.4081	74.9753	169.3209	163.0433	69252.2344	110.6835	-0.71702	145.6284	3161500
010	2018-11-08t0706	1541682620.67	adult	157.9975	109.9983	-117.9995	1229.8714	75.9794	75652.4304	238188.1633	3966674.4333	1092.43	-0.20242	331.159	0.53618	320.591	0.43126	705.2478	0.4961	652.2999	278572.875	452.9072	1.3081	560.303	1.1635	13075200	0.44833	264.468	74.0088	71.0623	172.1154	165.1921	67985.5938	113.823	-0.61105	149.6088	2922090
010	2018-11-08t1106	1541697021.97	adult	161.9979	113.9986	-113.9991	1237.8295	79.593	82121.8202	258743.1117	4600357.9548	947.219	-0.54356	301.35	-0.76792	294.4536	-0.79976	623.7546	-0.1529	591.9914	267590.75	383.6472	-0.66723	462.2856	-0.54015	12899900	0.36892	283.084	78.5043	74.9128	181.1768	174.9565	77724.8516	121.4376	-0.21441	158.4873	3360540
010	2018-11-08t1506	1541711420.67	adult	165.9975	117.9983	-109.9995	1191.0098	80.4115	77968.8862	245670.9256	4324713.2675	1082.23	-0.15633	323.728	0.14282	316.3936	0.15048	689.8315	0.45258	626.7026	280761.4375	414.968	0.18379	535.1857	0.73001	13158900	0.43293	305.275	83.861	81.4783	171.9132	165.0724	69968.6562	119.3224	-0.47068	151.8497	3408780
010	2018-11-08t1906	1541725821.22	adult	169.9977	121.9984	-105.9993	1239.3133	76.7982	78443.455	247062.1719	4188851.9531	1441.79	0.82682	330.31	0.38379	322.5542	0.3852	663.5717	0.26685	597.3688	272064.375	416.2276	0.18502	495.2184	0.020258	13516300	0.5252	378.079	83.6213	80.2771	189.2831	181.3218	77606.0625	124.9852	-0.22223	165.093	3421780
010	2018-11-08t2306	1541740220.75	adult	173.9975	125.9983	-101.9995	1244.9531	80.5864	80342.205	252976.5435	4453732.4996	918.189	-0.51764	308.842	-0.58455	301.1291	-0.64559	624.9223	-0.034215	584.6755	261842.4375	404.9616	-0.17818	499.5887	0.08921	12929700	0.32388	280.693	80.1874	76.2192	195.2866	189.3676	81825.0938	123.3552	-0.43953	168.1085	3357040
010	2018-11-09t0306	1541754620.48	adult	177.9975	129.9982	-97.9995	1212.3202	82.725	78203.9025	246340.6985	4281692.9346	1116.05	0.045611	319.984	-0.14924	309.2489	-0.32323	693.4346	0.6064	628.6125	282921.3125	420.933	0.24551	508.4895	0.23976	13048300	0.34346	361.91	90.2302	84.132	248.0896	241.3296	101220.5781	147.3896	0.89508	209.7629	3679410
010	2018-11-09t0706	1541769020.93	adult	181.9976	133.9983	-93.9994	1232.8774	77.01	77077.9049	242698.5247	4122595.4023	1111.87	0.072478	331.458	0.30328	323.9496	0.30374	641.7142	0.1783	596.9733	257969.125	414.2033	0.0060511	487.1555	-0.15954	13324600	0.40906	446.109	92.3122	87.7334	210.6497	198.624	84681.1719	140.5741	0.35157	181.4782	3710950
010	2018-11-09t1106	1541783421.63	adult	185.9978	137.9985	-89.9992	1241.5834	81.6647	82569.5205	260149.7958	4671880.2174	920.443	-0.41442	303.438	-0.97054	296.509	-1.0175	584.6836	-0.31187	540.0345	251998.6406	386.8923	-0.85028	451.8986	-0.82546	13057600	0.31428	329.786	87.2221	82.3882	199.2141	191.036	85861.2891	140.3266	0.20881	177.8052	3753340
010	2018-11-09t1506	1541797820.53	adult	189.9975	141.9982	-85.9995	1318.6608	82.9498	83310.4856	262279.3115	4540517.5058	1072.43	0.038272	320.789	-0.26272	314.3953	-0.24404	602.6896	-0.12683	532.4874	262170	422.6875	0.16353	482.6352	-0.2799	13940500	0.55238	342.627	81.2653	76.0973	199.8115	193.9471	86918.0078	140.5431	0.097628	180.0516	3531550
010	2018-11-09t1906	1541812221.19	adult	193.9977	145.9984	-81.9993	1158.848	76.8941	73895.7698	232861.574	3946060.8805	739.206	-0.86663	321.87	-0.26335	316.6336	-0.19092	537.0116	-0.72752	521.0749	207286.4688	400.1176	-0.56013	466.824	-0.59755	12411000	0.098972	477.465	99.4883	92.9428	250.5222	233.4618	96701.5625	158.7596	0.95052	208.908	3836170
010	2018-11-09t2306	1541826617.76	adult	197.9967	149.9974	-78.0003	1209.7182	75.2623	72642.698	228728.9227	3781713.068	977.095	-0.16316	322.734	-0.25269	314.7303	-0.30086	560.6539	-0.49431	509.9652	213048.4688	415.8085	-0.13501	475.1095	-0.4515	12242300	0.038931	319.187	98.8649	91.6824	226.7322	220.7983	86158.2344	166.1418	1.1704	207.0964	3750240
010	2018-11-10t0306	1541841018.66	adult	201.997	153.9977	-74	1178.1603	74.3923	72589.7784	228617.1084	3807562.9334	1107.01	0.24857	345.877	0.60743	333.5889	0.42816	599.7789	-0.10623	562.0263	227316.1875	465.1298	1.1508	529.9028	0.52466	13099700	0.26641	352.234	99.58	91.6654	242.8932	236.9775	92056.5078	174.7494	1.426	222.4786	3771490
010	2018-11-10t0706	1541855417.78	adult	205.9967	157.9975	-70.0003	1212.6959	79.7009	79280.932	249721.0669	4394894.115	670.053	-0.99885	305.22	-0.90251	296.6242	-0.98574	507.3296	-1.0009	497.6189	210034.4688	407.655	-0.40167	470.9418	-0.52875	12615700	0.11964	305.611	92.9141	85.6967	234.9106	231.0657	97252.9922	161.313	0.6435	215.3277	3840420
010	2018-11-10t1106	1541869819.55	adult	209.9972	161.9979	-65.9998	762.5792	80.4009	46289.8569	146694.8052	2385245.4686	620.092	-1.1269	322.528	-0.3014	318.6294	-0.19927	486.0469	-1.2171	476.67	117623.3594	400.1766	-0.59005	453.2485	-0.82178	7801310	-1.2053	411.105	95.9695	90.549	248.7972	238.0985	60208.9219	150.1715	0.036776	214.5141	2321310
010	2018-11-10t1506	1541884218.21	adult	213.9968	165.9976	-62.0002	1130.8298	72.3685	68188.9184	214886.0507	3440432.5001	687.301	-0.90357	333.101	0.016314	323.4891	-0.057156	537.3533	-0.70374	529.7541	191297.7969	445.9897	0.42038	507.6996	0.067878	11858100	-0.10734	384.835	101.708	92.6244	256.9939	249.6363	91489.8281	183.1923	1.2956	235.3304	3620710
010	2018-11-10t1906	1541898620	adult	217.9973	169.9981	-57.9997	1081.8262	78.9053	63676.3402	200529.1771	3344052.4467	661.366	-0.96299	333.359	-0.0059088	324.1266	-0.064054	531.8865	-0.76018	524.8057	177118.2031	449.7235	0.44387	508.6591	0.062125	11088800	-0.32374	383.334	105.017	95.0149	262.8088	258.0233	87515.3359	191.9783	1.5001	244.8317	3493290
010	2018-11-10t2306	1541913018.48	adult	221.9969	173.9976	-54.0001	1117.4105	75.1629	69991.672	220627.46	3651923.4346	698.323	-0.82707	326.323	-0.23114	318.2811	-0.25753	545.3258	-0.61897	536.4337	199589.25	448.0306	0.35577	516.4389	0.15814	11918000	-0.1103	378.847	99.6596	88.9973	256.4135	251.5476	93847.3359	186.2958	1.1433	235.4961	3639770
010	2018-11-11t0306	1541927418.34	adult	225.9969	177.9976	-50.0001	1109.8477	74.6479	65847.0667	207386.4325	3350231.1021	694.506	-0.82127	331.417	-0.11801	322.9702	-0.15047	549.6283	-0.57325	542.6987	189072.1406	451.8009	0.37932	516.5244	0.1303	11393800	-0.26006	452.802	104.945	93.407	271.5073	264.1528	93398.5156	194.1131	1.3006	247.0972	3607910
010	2018-11-11t0706	1541941818.3	adult	229.9969	181.9976	-46.0001	1111.1531	74.4744	65899.7714	207523.8514	3369257.581	720.091	-0.71748	332.26	-0.12367	323.829	-0.15367	559.6351	-0.46239	550.2416	193074.0938	455.8271	0.40893	525.3021	0.2332	11440700	-0.25708	407.821	105.286	92.9213	275.961	268.3197	95206.5312	198.3797	1.3284	250.3298	3625300
010	2018-11-11t1106	1541956218.97	adult	233.997	185.9978	-42	1076.7781	75.6311	66373.2333	209154.7545	3457257.0552	719.77	-0.70056	334.735	-0.089785	325.5038	-0.13905	560.3562	-0.45287	551.9146	194443.6094	460.4172	0.45056	528.0279	0.2429	11597900	-0.22455	546.539	107.767	94.411	282.9714	273.959	98191.0781	203.9141	1.4	256.9087	3733920
010	2018-11-11t1506	1541970618.87	adult	237.997	189.9978	-38	1088.3949	75.4878	66004.2385	207927.1149	3416364.483	712.989	-0.70497	334.379	-0.12936	324.3358	-0.19969	570.9075	-0.3303	560.5778	196963.0938	469.2147	0.57012	539.7331	0.38466	11523700	-0.25369	457.863	108.349	94.8887	287.8593	280.3911	99311.4688	207.7828	1.4147	261.1783	3734030
010	2018-11-11t1906	1541985019.79	adult	241.9973	193.998	-33.9997	1026.9815	75.1724	61557.8857	193997.1562	3127213.2142	679.067	-0.81134	342.452	0.051711	330.9913	-0.05122	584.9663	-0.16176	576.7936	188359.1562	481.0921	0.75207	555.9947	0.59217	11009200	-0.40065	495.925	115.269	99.55	315.7515	308.8349	101671.9844	222.1221	1.7832	289.7044	3705670
010	2018-11-11t2306	1541999418.29	adult	245.9969	197.9976	-30.0001	1048.665	73.2281	61291.2852	193058.7695	3101318.0933	701.04	-0.71557	342.666	0.026547	331.5673	-0.06527	592.33	-0.067954	583.5863	190137.9062	477.3666	0.63846	557.548	0.58554	10976600	-0.4183	455.267	115.861	100.7372	306.4299	302.263	98364	222.6315	1.684	280.2359	3711360
010	2018-11-12t0306	1542013818.76	adult	249.997	201.9977	-26	398.2966	44.7974	11975.2975	38744.5507	323376.0573	0	-3.3816	0	-9.1043	0	-9.1462					0	-8.2761	0	-7.53	0	-3.4256	0	0	0				0	-5.6396	0	0
010	2018-11-12t0706	1542028218.14	adult	253.9968	205.9976	-22.0002	976.1157	74.5014	60289.8158	190155.9257	3142715.6934	727.547	-0.58492	352.889	0.24036	340.3009	0.11484	585.4167	-0.14056	575.0992	184406.2812	489.8644	0.80304	555.0627	0.4998	11104700	-0.39998	457.821	123.342	107.1093	309.7645	303.5831	97575.8125	232.9243	1.8073	287.5479	3881320
010	2018-11-12t1106	1542042619.81	adult	257.9973	209.998	-17.9997	991.0375	74.3125	59435.3616	187332.4277	3045557.6039	807.068	-0.24832	358.828	0.37345	344.8022	0.21231	610.8271	0.18797	600.2708	189967.25	504.3632	1.043	575.1168	0.77015	11140500	-0.39875	490.726	126.768	109.8647	318.3816	307.1587	99016.6875	238.9511	1.8976	292.7054	3935780
010	2018-11-12t1506	1542057018.4	adult	261.9969	213.9976	-14.0001	984.8999	73.052	57933.6239	182589.5126	2912761.1436	804.473	-0.2354	364.285	0.49614	349.6147	0.32059	622.7539	0.3533	612.4971	188694.4375	514.0281	1.1954	586.965	0.92361	11034600	-0.43747	449.603	130.414	113.0165	328.9134	319.6232	99660.7656	247.2628	2.0592	303.6005	3950360
010	2018-11-12t1906	1542071419.07	adult	265.9971	217.9978	-9.9999	954.4268	73.4281	55959.5067	176402.7082	2848659.003	780.585	-0.31371	366.757	0.53987	351.1418	0.33893	642.9371	0.63441	630.4566	188380.5625	518.9399	1.2607	597.0764	1.0541	10728000	-0.53398	502.465	134.99	117.2364	340.7492	332.1606	99839.5234	253.5446	2.1553	308.2601	3948590
010	2018-11-12t2306	1542085818.8	adult	269.997	221.9977	-6	941.2568	72.7057	54100.2768	170517.0879	2714638.3073	848.137	0.0040533	370.994	0.63335	354.295	0.40392	649.4581	0.74203	639.5663	183796.6406	527.9509	1.4054	604.7508	1.1506	10486900	-0.61379	499.404	139.68	122.7029	350.0201	340.269	99055.6719	260.7137	2.2773	318.4717	3948330
010	2018-11-13t0306	1542100219.4	adult	273.9972	225.9979	-1.9998	954.3344	73.3313	55793.2436	175872.8758	2837503.6678	800.16	-0.18165	371.045	0.61277	353.6201	0.36125	654.9144	0.83946	644.8245	191235	530.9663	1.4379	613.1214	1.2593	10815200	-0.53023	494.401	140.106	121.4033	354.9803	346.9148	103654.2344	264.5277	2.2946	323.7531	4083820
010	2018-11-13t0706	1542114618.18	dead	277.9968	229.9976	1.9998	971.0432	75.3194	58400.201	184073.7746	3043677.8068	794.024	-0.18415	371.185	0.59473	354.5863	0.36522	648.6026	0.77525	639.1218	197823.7969	531.9728	1.4329	610.0074	1.1964	11320400	-0.39286	534.908	137.667	118.51	345.6421	338.0761	105420.8359	261.3584	2.1001	318.32	4198580
011	2018-11-01t1606	1541106640.69	larva	0	-49.9984	-209.9962	165.3358	31.3092	3434.4501	10953.9343	66782.5072	0	0.95655	0	-0.71437	0	-0.72336					0	-0.7003	0	-0.5943	0	1.523	0	0	0				0	-0.50899	0	0
011	2018-11-01t2006	1541121035.01	larva	3.9984	-46	-205.9978	153.8936	27.6703	2849.3635	9077.0477	49125.48	0	-0.17896	0	-0.93117	0	-0.92823					0	-0.94275	0	-0.91363	0	0.64707	0	0	0				0	-0.57498	0	0
011	2018-11-02t0006	1541135434.71	larva	7.9983	-42.0001	-201.9979	162.21	27.3609	3015.9861	9594.9057	51911.538	0	-0.59834	0	-1.1567	0	-1.1417					0	-1.1921	0	-1.2286	0	-0.051431	0	0	0				0	-0.6457	0	0
011	2018-11-02t0406	1541149834.55	larva	11.9983	-38.0001	-197.9979	167.7284	26.9425	3096.5055	9843.2414	52783.2989	0	-0.88623	0	-1.392	0	-1.3649					0	-1.4489	0	-1.5389	0	-0.63437	0	0	0				0	-0.72197	0	0
011	2018-11-02t0806	1541164234.64	larva	15.9983	-34.0001	-193.9979	277.1498	31.4429	6765.7057	21397.4358	141958.6977	404.613	0.076582	252.514	1.3183	249.9057	1.3338	361.5886	-0.28938	355.459	13378.7793	323.4026	1.2277	346.6716	1.0155	922686	-0.4195	110.489	56.2978	56.193	89.0689	87.1108	3295.5496	75.1233	0.31632	83.6799	205712
011	2018-11-02t1206	1541178636.08	larva	19.9987	-29.9997	-189.9975	288.764	38.8485	7540.1009	23873.8877	182251.8307	405.175	-0.22797	258.568	1.232	252.9687	1.2263	375.8398	-0.41801	374.0598	15409.4307	334.7418	1.1373	361.7774	0.84573	1048490	-0.81349	149.727	58.6201	58.2456	94.0664	92.2657	3856.7219	78.4684	0.33583	88.5624	237705
011	2018-11-02t1606	1541193036.44	larva	23.9988	-25.9996	-185.9974	444.8904	43.7364	16109.9744	50948.3558	485585.5947	381.005	-0.54209	203.003	0.37126	198.3303	0.38791	336.0096	-0.7857	331.7146	28896.8242	285.932	0.46959	322.3556	0.22884	1738320	-0.77514	134.648	48.4851	48.1628	80.9198	78.5395	6959.1035	67.9544	0.12877	76.1201	415177
011	2018-11-02t2006	1541207434	larva	27.9981	-22.0003	-181.9981	412.2297	49.5568	16402.7339	51920.5757	563318.0799	511.542	-0.45521	261.455	0.93329	254.8328	0.94303	429.5822	-0.53402	426.4028	37373.6562	378.6155	1.166	409.2381	0.66604	2265250	-0.84699	104.03	53.4893	53.0949	88.1042	87.1124	7665.062	73.7353	0.18462	82.5753	463431
011	2018-11-03t0006	1541221835.11	larva	31.9984	-18	-177.9978	645.519	49.2185	24866.1584	78395.4044	814117.0859	494.123	-0.70082	272.978	0.90793	265.6103	0.92292	440.0896	-0.65589	435.695	58091.8281	377.1761	0.95002	422.2263	0.49384	3590750	-0.41143	211.303	61.4428	61.115	95.0585	93.15	12547.7207	81.7341	0.29119	90.0753	808219
011	2018-11-03t0406	1541236234.11	larva	35.9982	-14.0003	-173.9981	695.9278	55.8368	31932.5691	100916.0154	1200223.1021	874.921	-0.08694	305.323	1.1775	296.7642	1.1945	633.8649	0.048693	609.861	106489.3125	439.4764	1.3952	512.4526	0.97667	5128820	0.11803	255.927	61.6446	61.1328	98.0896	94.2324	16479.0547	82.3007	0.26412	90.8102	1035510
011	2018-11-03t0806	1541250634.5	larva	39.9983	-10.0002	-169.9979	887.9209	55.0652	40701.5099	128317.0207	1554077.547	1133.42	0.23326	235.596	-0.035345	224.4957	-0.054383	747.953	0.39715	728.3036	160061.9375	318.2661	-0.12788	546.8697	0.99626	5041530	-0.33048	328.855	54.8402	54.4936	91.4963	87.9507	19580.1992	75.0718	0.058264	84.3388	1173530
011	2018-11-03t1206	1541265034.01	larva	43.9981	-6.0003	-165.9981	979.0824	60.8842	48091.2104	151407.4792	2035931.5465	1804.89	1.3344	294.603	0.63403	267.3956	0.38406	1121.9053	1.9036	1076.2129	283842.0312	464.729	1.2705	664.6172	1.7351	7443150	0.64493	113.077	60.2759	59.8039	95.089	93.5673	24057.5254	81.0153	0.1379	90.5853	1522870
011	2018-11-03t1606	1541279435.12	larva	47.9985	-2	-161.9978	991.6674	66.0503	54672.6896	172282.743	2542010.3797	2209.48	1.8593	339.445	1.1547	310.7134	0.88969	1232.0006	2.2384	1169.6257	353584.1875	524.3022	1.7658	696.8796	1.7478	9710850	1.4829	156.658	59.4846	59.1273	97.9713	94.4987	28117.75	80.4805	0.054804	90.3495	1701740
011	2018-11-03t2006	1541293835.05	adult	51.9984	2	-157.9978	1180.6499	68.0964	69412.5003	218729.5066	3371478.5546	1811.69	0.88823	297.28	0.22173	270.9924	-0.021214	1044.9125	1.2586	933.8913	379303.2188	461.4805	0.80306	633.6393	0.92812	10784400	1.6315	155.064	58.6525	58.1454	95.0976	93.3403	34520.4453	79.8941	-0.056287	89.6079	2127740
011	2018-11-04t0006	1541308234.25	adult	55.9982	5.9998	-153.998	1150.6018	70.2563	68223.3708	215012.8394	3331545.5555	2065.23	1.2149	335.625	0.81568	315.6721	0.70735	1026.0459	1.0276	795.6754	366298.4062	479.0283	0.92433	632.2636	0.77162	11971400	1.8897	335.696	59.7145	59.3721	96.8231	94.0055	34565.8633	81.006	-0.093128	90.7442	2129960
011	2018-11-04t0306	1541322644.74	adult	60.0011	10.0027	-149.9951	1110.1329	71.38	68221.9317	215051.6529	3470533.3172	1914.41	0.83709	311.501	0.24405	290.8923	0.10349	1016.2766	0.87826	932.3868	362810.7188	471.6527	0.7533	647.0974	0.79558	11101000	1.1306	137.595	57.5112	57.1549	95.0371	93.6438	33928.2305	79.4732	-0.25721	90.0066	2049530
011	2018-11-04t0706	1541337044.98	adult	64.0012	14.0027	-145.995	1164.9199	73.9705	70826.8058	223123.8838	3618233.4142	1475.15	-0.031137	321.943	0.39809	309.2326	0.44707	863.309	0.097967	813.9688	319424.3438	449.5734	0.38559	591.5543	0.20429	11909300	1.2537	406.818	55.6612	55.236	96.2568	92.4835	35615.0312	77.8526	-0.46292	88.1198	2059020
011	2018-11-04t1106	1541351446.04	adult	68.0015	18.003	-141.9947	1153.6888	73.0557	70221.1891	221192.5807	3606778.9113	1553.01	0.047784	328.325	0.51194	310.7788	0.45251	923.546	0.25439	881.5764	338941.375	455.9177	0.4539	601.3275	0.2468	12037400	1.0712	148.079	61.6398	61.1637	98.9179	97.4671	36302.8711	83.5453	-0.22193	93.5353	2259900
011	2018-11-04t1506	1541365843.42	adult	72.0008	22.0023	-137.9955	1174.1181	80.5717	77391.2731	243881.2456	4290965.275	1091.26	-0.83484	286.94	-0.59948	272.7753	-0.64154	739.926	-0.61403	708.7332	298930.125	397.4157	-0.50226	551.7697	-0.25375	11574900	0.63929	193.253	59.3133	58.9109	95.5346	93.729	38595.9648	80.3439	-0.55665	89.9223	2392640
011	2018-11-04t1906	1541380234.74	adult	75.9983	25.9999	-133.9979	1270.3942	75.8787	77705.6053	244665.0773	4041077.1193	1142.13	-0.77432	310.714	-0.007627	298.8514	0.055768	713.5865	-0.755	658.2636	289716.125	423.3732	-0.083326	554.9845	-0.22426	12601300	0.95561	270.321	65.6403	65.3382	104.5345	102.6508	42440.9922	88.5718	-0.044043	98.5833	2662110
011	2018-11-04t2306	1541394635.53	adult	79.9986	30.0001	-129.9977	1208.6077	78.6612	80597.237	253971.41	4481967.8939	1120.38	-0.83287	268.733	-1.3097	256.5222	-1.3732	700.1752	-0.82017	667.9496	294773.7812	369.7153	-1.0454	488.9272	-0.89516	11288700	0.19079	235.922	61.1249	60.5563	104.3499	100.8634	43931.2891	83.1444	-0.58415	95.4483	2567670
011	2018-11-05t0306	1541409034.5	adult	83.9983	33.9998	-125.9979	1172.3042	77.0588	75025.3951	236396.5038	4015924.7628	1244.42	-0.58819	263.217	-1.5768	254.7312	-1.5495	668.2188	-0.97823	607.6744	261941.7812	341.2311	-1.611	432.4478	-1.5044	10300500	-0.38404	185.639	56.7397	56.2046	97.5856	95.2526	38253.5664	80.3827	-0.9264	90.9102	2220390
011	2018-11-05t0706	1541423434.01	adult	87.9981	37.9997	-121.9981	1140.9085	79.8826	75226.2967	237121.8555	4176834.3099	1252.78	-0.5497	263.743	-1.6371	255.053	-1.6316	661.512	-0.99414	586.4408	259974.2344	343.9407	-1.588	460.7224	-1.1796	10344000	-0.44594	254.158	58.7787	57.7708	127.1418	120.7433	49966.7188	84.409	-0.71741	102.0904	2305300
011	2018-11-05t1106	1541437828.25	adult	91.9965	41.9981	-117.9997	1199.8825	74.9827	76291.78	240393.223	4037536.6039	1209.17	-0.61067	282.214	-1.0579	270.4589	-1.1295	693.2892	-0.74715	634.9848	275929.125	381.8511	-0.80636	465.334	-1.0949	11232400	-0.089986	196.875	70.4764	69.7032	115.0229	113.4425	45779.1289	95.1126	0.032614	107.4432	2805030
011	2018-11-05t1522	1541453202.57	adult	96.2672	46.2687	-113.729	1206.1648	79.1214	74374.9719	234204.9328	3952261.5379	1474.96	0.047035	286.69	-0.92509	279.6805	-0.82482	737.8687	-0.35087	671.2049	287030.9375	375.0767	-0.91777	470.1767	-0.98238	11124100	-0.18578	233.288	69.8268	68.4485	141.6436	134.9173	55099.3711	96.8843	0.040814	118.4533	2709420
011	2018-11-05t1906	1541466625.85	adult	99.9959	49.9974	-110.0003	1161.5221	78.6499	75492.5379	237853.2517	4151941.6804	1322.22	-0.25177	292.945	-0.71163	285.6897	-0.61941	712.4433	-0.4427	685.387	280702.6562	379.2485	-0.7897	478.3578	-0.81222	11534700	-0.014983	343.08	68.8727	66.4005	209.5234	205.2885	82552.2031	99.6071	0.13931	178.4686	2711860
011	2018-11-05t2306	1541481026.27	adult	103.996	53.9976	-106.0002	1227.9196	75.0049	76720.1873	241659.8492	4017009.24	1563.35	0.40782	306.841	-0.20955	298.1207	-0.1549	766.7346	0.083551	652.2909	307460.5625	389.0102	-0.52111	486.4523	-0.6225	12287100	0.32379	349.851	70.4671	69.3938	124.4448	119.4718	49902.3828	97.1052	-0.19652	112.6518	2821780
011	2018-11-06t0306	1541495426.09	adult	107.9959	57.9975	-102.0003	1191.4557	79.4183	77750.1549	245007.3653	4267135.6169	1244.11	-0.32744	309.768	-0.096344	300.4264	-0.074785	713.9617	-0.22347	655.3794	289868.4375	399.2703	-0.23149	487.7784	-0.52136	12561100	0.44481	297.431	75.0958	74.0603	141.451	128.0374	57429.0977	101.8292	0.051403	118.6295	3045140
011	2018-11-06t0706	1541509826.26	adult	111.996	61.9975	-98.0002	1249.8895	73.3979	76529.321	241013.7855	3947908.2973	1183.62	-0.42711	305.983	-0.2332	292.6154	-0.39856	694.8694	-0.27812	646.3049	277947.7812	432.0726	0.60278	551.1203	0.49225	12227100	0.28687	258.902	73.6116	72.0553	162.5063	150.993	65002.5117	101.809	-0.085082	126.3709	2941520
011	2018-11-06t1106	1541524227.12	adult	115.9962	65.9978	-94	1307.3356	75.6082	79916.8839	251624.3757	4154446.013	1325.29	-0.0075563	317.224	0.19414	308.4036	0.22828	735.3545	0.13971	704.5891	307378.1875	413.1352	0.19615	478.8372	-0.50276	13231700	0.74325	279.674	74.1067	72.7157	135.0339	130.9943	56444.1641	104.4376	-0.0095691	122.8875	3091070
011	2018-11-06t1506	1541538626.73	adult	119.9961	69.9977	-90.0001	1272.1344	77.2577	81227.6265	255811.1237	4431693.4131	1116.3	-0.50045	291.162	-0.81053	284.2161	-0.78413	665.1746	-0.34518	626.9138	282034.0312	376.2926	-0.67852	473.6952	-0.51862	12334200	0.33234	299.434	69.3183	66.9407	189.9863	182.0815	80554.2031	99.5904	-0.52759	134.3557	2936460
011	2018-11-06t1906	1541553027.06	adult	123.9962	73.9978	-86	1275.0102	74.2102	78082.6366	246051.3383	4035095.6036	1267.32	-0.060259	296.564	-0.61837	289.5479	-0.59163	700.2509	0.014233	645.8128	285702.375	374.0425	-0.72092	455.681	-0.7467	12087600	0.21988	192.192	72.0117	70.4709	133.3777	130.0869	54418.082	104.6042	-0.26356	122.3534	2935130
011	2018-11-06t2306	1541567426.49	adult	127.9961	77.9976	-82.0002	1181.4098	77.3645	75915.4921	239162.3992	4113113.8021	1833.81	1.4594	342.786	1.1869	333.1442	1.226	770.4577	0.65316	694.6991	305101.25	439.8486	0.96386	519.4008	0.30032	13570900	0.8429	301.221	83.1132	79.8997	190.6986	186.0676	75516.6406	119.5203	0.76052	162.0483	3290450
011	2018-11-07t0306	1541581827	adult	131.9962	81.9978	-78	1231.5659	75.6236	77256.0191	243407.7393	4049330.3717	1242.24	-0.04259	326.909	0.54469	318.685	0.58763	683.7282	0.0079765	574.4247	276226.1875	424.4763	0.58469	514.8314	0.27152	13177700	0.65399	259.538	77.8805	75.5447	159.1615	153.0234	64301.2422	112.0593	0.050034	139.4553	3139360
011	2018-11-07t0706	1541596226.27	adult	135.996	85.9976	-74.0002	1215.0327	77.1942	80102.6084	252367.9855	4426806.1561	1383.44	0.36063	327.898	0.56474	319.7705	0.60518	692.5798	0.1355	626.122	289498.375	420.7751	0.4924	483.3717	-0.2066	13689400	0.83256	240.408	78.3808	75.9751	157.7854	152.8807	65954.2891	117.1511	0.30314	142.5051	3272320
011	2018-11-07t1106	1541610626.07	adult	139.9959	89.9975	-70.0003	1242.002	77.5431	79184.4377	249506.5757	4204108.597	1698.16	1.2088	322.712	0.32902	310.7136	0.175	753.4872	0.68674	624.5765	311943.6875	417.1595	0.39246	491.6779	-0.050091	13332200	0.66141	326.916	78.6053	75.7557	155.5209	150.8502	64385.6562	116.6868	0.13684	141.4589	3247420
011	2018-11-07t1506	1541625029.38	adult	143.9969	93.9984	-65.9994	1297.4814	78.5365	82070.5011	258369.7333	4439764.6414	1223.76	0.016093	331.953	0.68066	324.3651	0.73929	647.2595	-0.13949	596.4963	277674.3125	420.5223	0.47215	485.2816	-0.14241	14217200	0.96301	225.246	85.7562	83.3293	164.86	160.3745	70724.9375	124.1912	0.55672	150.9734	3672850
011	2018-11-07t1906	1541639428.02	adult	147.9965	97.998	-61.9997	1383.26	81.4483	89725.981	282446.9856	5054392.4803	856.115	-0.89805	287.789	-1.1851	280.1998	-1.2675	558.5331	-0.83141	524.7086	261393.4844	379.7563	-0.65489	469.2832	-0.40501	13460500	0.64932	519.352	77.353	72.3053	257.6359	243.1699	120573.6094	120.4239	0.15272	196.5833	3617950
011	2018-11-07t2306	1541653828.32	adult	151.9966	101.9981	-57.9997	918.9191	87.3267	62915.3891	198737.7263	3664430.725	997.352	-0.49999	310.274	-0.28817	302.9475	-0.29859	621.942	-0.26495	580.9288	203996.9531	402.0287	-0.072088	491.1529	-0.031188	10169600	-0.54096	380.003	81.8934	77.9347	247.0013	240.0429	81016.4297	123.6994	0.25802	184.6317	2684140
011	2018-11-08t0306	1541668228.64	adult	155.9967	105.9982	-53.9996	1219.8426	81.1156	81982.3726	258265.1878	4662823.9746	1181.81	0.010682	319.124	0.045948	307.9353	-0.11908	628.6673	-0.1685	577.6206	269069.5938	426.8879	0.59201	495.5671	0.045012	13635900	0.65213	376.809	81.8913	76.9269	207.796	190.207	88936.7031	134.3091	0.86364	170.1517	3499130
011	2018-11-08t0706	1541682629.1	adult	159.9968	109.9983	-49.9994	1225.4793	81.4428	81433.3186	256542.0549	4555398.0689	1506.61	0.88846	336.403	0.741	326.2386	0.6662	680.1779	0.30765	599.1577	289075.625	441.8598	0.98849	501.9288	0.15361	14276600	0.83833	361.889	85.9491	81.8158	200.0751	188.9366	85031.9297	130.5667	0.46801	168.5195	3647590
011	2018-11-08t1106	1541697030.38	adult	163.9971	113.9987	-45.9991	1317.5978	79.9062	84439.2599	265906.9285	4557416.4556	898.914	-0.65159	320.199	0.014322	312.1533	-0.018109	569.6992	-0.59355	521.3798	251237.3438	417.0076	0.26045	477.7874	-0.27234	14098000	0.74892	353.342	86.0237	82.3373	189.5205	173.7561	83578.5547	128.4546	0.19341	160.4029	3787540
011	2018-11-08t1506	1541711429.08	adult	167.9968	117.9983	-41.9995	1323.0679	80.599	86338.0428	271890.9499	4755110.6328	837.811	-0.77749	328.251	0.31885	316.1931	0.1203	568.6191	-0.56992	533.6945	255878.625	441.7897	0.93676	501.4859	0.137	14769300	0.93421	384.717	82.5743	78.3997	181.7948	175.8477	81807.6719	128.676	0.078999	163.1207	3715350
011	2018-11-08t1906	1541725829.71	adult	171.9969	121.9985	-37.9993	1343.5441	80.6857	87035.2421	274011.7998	4869521.2092	926.74	-0.51005	320.441	-0.05876	307.1696	-0.34107	554.3196	-0.66399	520.9179	251661.0938	436.9709	0.76849	491.2044	-0.053171	14541000	0.83265	257.349	82.7314	77.7366	187.1045	183.3745	84945.4297	135.9475	0.41001	169.3366	3754190
011	2018-11-08t2306	1541740229.16	adult	175.9968	125.9984	-33.9994	1326.6074	83.0528	87686.4659	276237.6226	4901644.2197	786.875	-0.84861	322.116	-0.030567	311.6993	-0.18229	537.7413	-0.78755	513.1351	245747.7656	433.8876	0.64556	489.3537	-0.096739	14720100	0.86006	297.157	86.6589	82.123	193.0438	188.798	88221.0312	136.3877	0.30297	174.8489	3960140
011	2018-11-09t0306	1541754628.86	adult	179.9967	129.9983	-29.9995	1335.5573	85.6195	88140.9974	277669.1503	4941997.216	622.231	-1.2652	327.086	0.13604	318.1284	0.060499	510.5756	-1.0121	503.7656	234864.7812	436.5402	0.68247	486.7308	-0.15983	15018800	0.92333	419.24	91.6183	85.3043	233.7568	224.651	107528.1094	149.7331	0.96028	198.6164	4206840
011	2018-11-09t0706	1541769029.38	adult	183.9969	133.9984	-25.9994	1318.7854	82.1693	86928.2678	273751.7543	4852432.4405	649.238	-1.1717	324.973	-0.006405	314.1379	-0.17805	521.7599	-0.89509	511.4626	236879	440.165	0.74672	491.2001	-0.096432	14722900	0.81115	379.44	89.5182	83.1142	217.8719	213.2081	98913.8359	147.8672	0.70303	193.7313	4055620
011	2018-11-09t1106	1541783430.17	adult	187.9971	137.9986	-21.9991	1306.8036	79.4899	81110.8427	255350.5571	4308873.5531	571.742	-1.3641	326.813	0.025081	317.916	-0.055986	501.5971	-1.0661	496.1614	212677.1562	429.8028	0.39642	478.4244	-0.35035	13835000	0.53123	286.678	92.3953	86.1898	208.1924	203.3975	88273.5547	150.1824	0.69536	189.3474	3911370
011	2018-11-09t1506	1541797829	adult	191.9968	141.9983	-17.9995	1277.1112	79.1197	81811.2459	257864.5852	4350464.5469	575.411	-1.3368	329.448	0.090579	320.6707	0.018712	507.091	-1.0074	501.4356	216527.8438	430.5172	0.36917	484.5136	-0.25749	14061200	0.57781	380.042	96.5987	90.3398	233.03	225.7626	99503.7969	154.9017	0.81568	205.0468	4122930
011	2018-11-09t1906	1541812229.64	adult	195.9969	145.9985	-13.9993	1129.7972	80.1157	72066.4426	226988.6357	3976378.2905	577.887	-1.3134	329.046	0.024274	320.396	-0.042905	509.5638	-0.97902	504.4799	191596	435.1644	0.45072	487.6825	-0.21586	12366900	0.080121	375.764	98.9037	92.1233	227.1702	220.4155	85415.9766	162.7514	1.0851	205.7537	3717200
011	2018-11-09t2306	1541826626.17	adult	199.996	149.9975	-10.0003	1123.2703	81.739	70615.4204	222471.9515	3829282.3716	646.392	-1.0992	332.222	0.10997	322.6984	0.014126	520.2918	-0.87372	512.9499	191987.6719	439.9614	0.52215	494.8039	-0.098608	12239100	0.032145	416.422	101.16	93.9545	236.7896	231.8688	87375.3438	168.9945	1.2425	214.3325	3726720
011	2018-11-10t0306	1541841027.17	adult	203.9962	153.9978	-6	1067.293	80.7867	68596.4027	216194.9529	3793743.3587	594.303	-1.2314	338.12	0.28426	328.3313	0.19481	527.0977	-0.80743	523.2318	188700.9531	447.9838	0.65125	502.0979	0.019042	12091200	-0.019666	476.413	103.843	96.1817	242.6211	236.4803	86858.3438	172.8503	1.2508	221.3086	3713420
011	2018-11-10t0706	1541855426.12	adult	207.996	157.9975	-2.0003	1084.1293	79.6852	67354.8881	212213.9165	3615268.2001	636.346	-1.0881	343.669	0.41745	333.2122	0.31805	544.9102	-0.6304	536.4434	191808.4062	456.408	0.76812	516.2084	0.24145	12080600	-0.032468	397.712	105.672	97.4931	254.4133	247.8132	89553.5	179.1466	1.3625	227.1204	3714580
011	2018-11-10t1106	1541869828.09	dead	211.9965	161.9981	2.0003	1111.2678	79.1832	69969.2091	220412.4698	3794454.294	649.117	-1.0297	343.227	0.34877	332.7896	0.25503	544.8027	-0.62776	538.9131	198852.9688	455.7628	0.67491	519.5048	0.2713	12527100	0.07883	402.845	106.835	98.6443	260.5645	255.149	95106.0547	180.2746	1.2551	236.4453	3899250
012	2018-11-01t1606	1541106649.02	egg	-1.9992	-53.9982	-309.9969	156.5932	27.6194	2903.2813	9244.0616	50047.4059	0	1192.4363	0	-0.60891	0	-0.62383					0	-0.58146	0	-0.43299	0	2.0629	0	0	0				0	-0.47756	0	0
012	2018-11-01t2006	1541121043.22	larva	1.9992	-49.9999	-305.9985	165.1102	26.7345	2992.1159	9509.2191	50205.4499	0	0.16829	0	-0.82175	0	-0.82479					0	-0.82071	0	-0.75452	0	1.0571	0	0	0				0	-0.54144	0	0
012	2018-11-02t0006	1541135442.88	larva	5.9991	-45.9999	-301.9986	164.619	26.7933	3021.6185	9606.1386	51181.8918	0	-0.41456	0	-1.0428	0	-1.0339					0	-1.0666	0	-1.0717	0	0.28028	0	0	0				0	-0.60972	0	0
012	2018-11-02t0406	1541149842.61	larva	9.999	-42	-297.9987	164.6189	26.787	3028.2959	9629.4358	51398.9433	0	-0.75223	0	-1.2731	0	-1.252					0	-1.3195	0	-1.3844	0	-0.35487	0	0	0				0	-0.68309	0	0
012	2018-11-02t0806	1541164242.83	larva	13.9991	-38	-293.9986	165.0037	26.9939	3043.3135	9680.0038	51918.615	0	-1.0062	0	-1.5138	0	-1.4807					0	-1.5804	0	-1.6925	0	-0.89399	0	0	0				0	-0.76259	0	0
012	2018-11-02t1206	1541178644.22	larva	17.9995	-33.9996	-289.9982	339.5224	35.5892	8917.3091	28154.1877	209287.1932	287.846	-0.41119	173.951	0.304	172.5131	0.33809	252.2749	-0.90203	250.4875	12109.1953	225.3961	0.22694	242.7159	0.0086475	833226	-0.73729	93.688	48.7354	48.2387	79.0256	78.1967	3793.23	67.2292	0.17923	75.8203	233443
012	2018-11-02t1606	1541193044.58	larva	21.9996	-29.9995	-285.9981	841.2751	39.3225	19406.7826	61097.5186	411475.5477	327.89	-0.55865	174.157	0.11109	165.9309	0.075473	298.4672	-0.86945	295.2213	31339.0508	261.5958	0.34595	286.4072	0.075782	1828300	-0.48584	102.548	52.8219	52.4333	85.9337	84.327	9023.0371	72.1766	0.21833	79.9551	554524
012	2018-11-02t2006	1541207442.06	larva	25.9989	-26.0002	-281.9988	486.6669	40.5585	15339.5091	48422.0581	409312.0623	397.142	-0.6149	243.487	0.79043	243.7094	0.87977	364.8427	-0.74171	363.1288	29917.1055	322.1317	0.71337	351.4072	0.3265	1989530	-0.82032	234.153	49.4494	49.0819	84.9186	81.9024	6963.3291	68.5144	0.11586	78.0156	404051
012	2018-11-03t0006	1541221843.25	larva	29.9992	-21.9998	-277.9985	626.0751	44.7527	20746.1251	65330.164	612487.8896	403.401	-0.80565	229.04	0.41379	221.778	0.41878	364.4303	-0.91401	360.5655	40451.7617	316.1613	0.43945	352.0376	0.046929	2524940	-0.88263	119.267	56.8445	56.5775	90.2378	89.1903	10016.4004	76.3528	0.21068	85.5404	626654
012	2018-11-03t0406	1541236242.19	larva	33.9989	-18.0001	-273.9988	746.1291	47.868	29870.147	94221.5595	980437.8304	505.014	-0.77199	243.669	0.4106	234.9621	0.41022	435.6799	-0.75761	427.1656	68837.4297	361.7846	0.68617	408.6	0.23961	3844850	-0.45743	102.229	44.0901	43.6055	78.5136	77.0224	12405.1426	64.2042	-0.072298	73.3543	695698
012	2018-11-03t0806	1541250642.65	larva	37.999	-14	-269.9987	705.6629	47.7342	26691.0554	84074.664	860193.0705	1674.9	1.4533	341.62	1.6135	328.194	1.5727	834.3843	0.86283	755.2239	118482.5781	470.771	1.6321	545.8533	1.1232	4825040	-0.26416	115.143	61.5329	61.2727	95.9958	94.5271	13631.3965	81.7832	0.23226	90.8404	869090
012	2018-11-03t1206	1541265042.09	larva	41.9989	-10.0002	-265.9988	906.1517	51.1563	37487.6376	118137.4242	1278100.2742	2133.22	2.1063	292.792	0.71076	278.4235	0.65848	784.8979	0.48316	590.913	155409.7812	406.6303	0.72577	492.0275	0.39105	5789370	-0.092098	148.053	64.5182	64.2598	99.2274	97.6521	19647.0273	84.7681	0.25557	93.9498	1275720
012	2018-11-03t1606	1541279443.26	larva	45.9992	-5.9998	-261.9985	854.7951	61.5276	41914.8345	132112.446	1734994.6336	2505.2	2.5524	333.541	1.1502	299.8855	0.80425	1379.7087	2.9708	1329.1642	304915.625	563.3714	2.31	779.1283	2.5911	7339580	0.39071	150.649	62.7169	62.2827	97.428	95.7325	21531.5859	83.1646	0.16454	92.1751	1380090
012	2018-11-03t2006	1541293843.1	larva	49.9992	-1.9999	-257.9986	1061.0907	64.9885	57684.4683	181851.0599	2592481.9443	3833.39	4.7282	358.022	1.3837	332.3563	1.1773	1398.7328	2.9016	1201.9843	422417.3125	530.442	1.7504	680.7526	1.4738	10810500	1.8604	138.599	61.8323	61.5399	97.7233	95.8623	29512.4375	83.0849	0.096826	92.5019	1867030
012	2018-11-04t0006	1541308242.3	adult	53.9989	1.9999	-253.9988	1075.0808	78.6462	66949.1797	211050.3815	3498517.9514	1538.43	0.29326	299.967	0.15909	267.4023	-0.20969	918.9052	0.62681	850.5786	321616.8125	524.3495	1.517	699.7696	1.385	10481100	1.2617	248.262	59.1479	58.5355	99.7133	96.3678	34899.6602	82.1443	-0.019795	92.6686	2066690
012	2018-11-04t0306	1541322653.11	adult	58.0019	6.0029	-249.9958	1099.0975	72.7618	67825.9836	213754.4523	3496892.1798	2020.1	1.0318	331.062	0.66237	317.2472	0.68422	1077.3513	1.1816	960.9344	381382.375	465.6583	0.66825	649.3862	0.81631	11716900	1.552	122.883	60.1691	59.7901	96.9506	95.603	34320.5078	81.7364	-0.1131	91.6668	2129500
012	2018-11-04t0706	1541337053.27	adult	62.002	10.0029	-245.9957	1040.5105	79.6032	64296.6237	202673.7473	3368607.4879	1850.79	0.63893	344.163	0.89759	318.8017	0.6769	1033.4252	0.9264	956.3462	347230.875	520.1326	1.3977	698.3032	1.1777	11549100	1.1661	214.623	63.4426	62.8266	106.2095	103.0649	35686.3984	85.8056	0.030557	97.6358	2128940
012	2018-11-04t1106	1541351454.41	adult	66.0023	14.0033	-241.9954	1093.2128	77.371	69489.0023	219147.3628	3674996.2835	1845.43	0.56263	322.015	0.35936	300.4752	0.19559	1014.4874	0.71805	918.0994	368258.9375	480.712	0.81375	651.9286	0.70129	11674000	0.96539	195.053	63.2466	61.283	140.6784	137.5128	51066.2422	93.6797	0.47815	129.0113	2292880
012	2018-11-04t1506	1541365851.75	adult	70.0016	18.0025	-237.9961	1144.193	74.979	72388.8688	228243.3865	3793117.9642	1516.04	-0.070036	320.218	0.28223	296.556	0.042597	883.8246	0.030738	805.5688	334085.6875	514.2378	1.3652	689.6059	1.0475	12089500	0.9412	182.102	61.066	60.6102	99.8674	97.7385	37749.8828	83.62	-0.26564	94.0689	2305490
012	2018-11-04t1906	1541380242.84	adult	73.9991	22	-233.9986	1194.5548	79.5599	79033.2104	249398.6046	4282263.4491	1673.09	0.1945	342.171	0.87274	322.8145	0.7848	929.321	0.2599	801.557	382880.2812	498.466	1.1664	650.0015	0.68672	14097500	1.7079	320.465	70.752	68.4983	165.7935	157.471	68306.9297	100.2732	0.91986	142.903	2914980
012	2018-11-04t2306	1541394643.68	adult	77.9993	26.0003	-229.9984	1220.7103	74.4752	75481.5908	237840.2627	3870724.3869	1986.54	0.79554	358.466	1.3871	342.0523	1.4233	955.4137	0.45267	831.078	376433	491.8448	1.1266	642.3154	0.66222	14123900	1.5587	244.914	68.9182	68.2175	125.1773	117.0906	49319.875	91.9509	0.1865	107.0246	2715440
012	2018-11-05t0306	1541409042.64	adult	81.999	30	-225.9987	834.5525	100.7182	62929.9545	199599.2395	4012204.2221	751.162	-1.5763	293.728	-0.59759	283.6297	-0.53366	580.0858	-1.4862	564.5421	190268.125	417.1479	-0.1869	519.1248	-0.58392	9616660	-0.68541	363.84	52.5498	51.7983	100.1143	95.8977	32837.5039	75.1546	-1.2909	90.0852	1720480
012	2018-11-05t0706	1541423442.13	adult	85.9989	33.9998	-221.9988	1233.7712	79.0359	81447.7433	256844.6641	4472672.9516	1091.04	-0.90377	299.34	-0.45113	287.7911	-0.43939	724.3519	-0.65204	667.6403	307849.5625	415.1625	-0.18843	565.481	-0.0097558	12705200	0.67333	256.901	67.3559	66.0866	156.4406	153.0156	66487.2344	92.3014	-0.0067791	114.6283	2858860
012	2018-11-05t1106	1541437836.51	adult	89.9973	37.9983	-218.0004	1243.4917	75.7456	77886.0176	245235.5246	4177817.625	1374.31	-0.27501	311.316	-0.061947	301.2861	0.019383	808.8881	-0.038603	732.4258	329217.4375	434.0957	0.25334	604.5592	0.55791	12652500	0.58295	391.215	64.8765	64.2088	117.5971	109.1242	47862.0391	89.8479	-0.32934	102.2804	2636710
012	2018-11-05t1522	1541453210.79	adult	94.268	42.2689	-213.7297	1302.8509	82.1083	87561.1078	275737.6391	5008990.2167	1042.77	-0.9696	285.365	-0.96643	274.6833	-1.0001	656.4188	-0.97028	617.4719	299983.375	394.6429	-0.51423	517.1778	-0.4128	13016600	0.70973	276.702	67.5873	65.3924	194.3506	195.5143	88818.2266	94.7125	-0.068457	145.3614	3082930
012	2018-11-05t1906	1541466634.04	adult	97.9966	45.9976	-210.0011	1265.3214	76.3378	80258.8925	252786.1028	4261256.2769	1711.17	0.65034	307.978	-0.17291	297.3064	-0.16501	828.1721	0.37471	714.8745	347004.0938	404.5157	-0.24513	521.9459	-0.2627	12902400	0.63081	136.554	68.1316	67.4999	109.9932	107.8859	46087.1719	91.8957	-0.41853	103.5861	2854300
012	2018-11-05t2306	1541481034.44	adult	101.9968	49.9977	-206.001	1210.9859	76.6247	76555.9028	241153.5079	4070112.882	1774.48	0.90268	341.93	1.0624	326.0635	0.93705	861.4202	0.77318	764.4602	344568.0625	468.16	1.2688	622.3296	1.2292	13652200	0.96973	250.206	75.8934	73.6329	179.1751	173.7239	71670.0312	105.9229	0.586	153.8507	3030200
012	2018-11-06t0306	1541495434.23	adult	105.9967	53.9976	-202.001	1270.8215	77.1769	80198.3004	252514.6356	4289964.6523	1856.12	1.1992	314.026	0.063685	308.6053	0.25696	838.2941	0.72286	765.3456	351245.25	403.447	-0.14821	501.1218	-0.36005	13131600	0.71739	298.223	70.5672	69.4197	136.2287	125.1657	57079.8281	99.9897	-0.029434	116.4696	2950910
012	2018-11-06t0706	1541509834.41	adult	109.9967	57.9977	-198.001	1178.313	80.5024	79050.1133	249342.6446	4375707.1366	1368.68	0.026616	306.375	-0.21224	294.4644	-0.31124	770.3523	0.29079	683.4003	317385.1562	401.8364	-0.1325	525.2806	0.081132	12620800	0.47462	565.685	76.7589	74.0158	243.068	183.4975	100144.0078	105.4188	0.27276	134.7746	3162010
012	2018-11-06t1106	1541524235.36	adult	113.997	61.998	-194.0007	1282.1249	77.2096	82290.006	259109.8174	4484145.533	1229.2	-0.27794	313.275	0.050813	301.3655	-0.045522	695.8588	-0.21389	624.4967	299219.2812	415.821	0.25213	527.7118	0.20638	13441100	0.85178	355.977	80.8653	77.3711	233.9497	225.0052	100598.3672	114.3187	0.84887	194.4654	3469520
012	2018-11-06t1506	1541538634.93	adult	117.9969	65.9978	-190.0008	1252.4853	83.4039	83953.2668	264643.3878	4722671.214	1366.29	0.13062	299.11	-0.49157	293.1167	-0.3986	735.1948	0.19022	678.0352	322015.3125	381.9717	-0.53751	480.0456	-0.43827	13086400	0.68108	193.766	66.9808	66.0215	126.82	122.1824	55547.1797	97.5837	-0.6232	114.5211	2930480
012	2018-11-06t1906	1541553035.37	adult	121.997	69.998	-186.0007	1240.1866	81.1528	85151.5572	268856.6189	4800840.1463	1290.27	-0.01961	292.916	-0.74493	285.7739	-0.72898	694.0897	-0.065379	654.4936	308175.8438	376.4471	-0.65565	459.3335	-0.70094	12986700	0.62555	371.965	74.5814	71.8311	193.0433	185.4425	85711.2266	107.2387	0.0082853	166.4523	3306640
012	2018-11-06t2306	1541567434.63	adult	125.9968	73.9978	-182.0009	1220.7077	82.9024	83170.7712	262156.7174	4763795.9374	1139.02	-0.37047	303.144	-0.36496	298.2221	-0.23727	663.6636	-0.24851	614.4672	288030	387.2586	-0.37331	473.5988	-0.43384	13133100	0.67373	303.592	73.1177	70.8292	181.9596	165.9822	78970.4688	106.3197	-0.19706	138.4065	3167680
012	2018-11-07t0306	1541581835.25	adult	129.997	77.9979	-178.0007	1202.6391	75.019	77248.2131	243426.5232	4132009.5437	1327.42	0.1609	320.383	0.29694	310.6992	0.26248	703.9131	0.14291	604.9294	283676.9688	421.5902	0.51311	527.6504	0.46575	12906000	0.55712	438.015	75.2639	72.5813	182.5016	173.9975	73548.1562	110.5621	7.105e-05	149.3722	3031860
012	2018-11-07t0706	1541596234.46	adult	133.9968	81.9977	-174.001	1293.2197	77.9304	82331.8334	259224.0744	4438246.4557	1163.18	-0.22865	307.719	-0.23403	298.4008	-0.30117	652.3173	-0.22044	577.2851	280496.4375	401.8962	0.0049441	513.014	0.26858	13214700	0.66049	267.395	77.4093	75.7638	152.3978	146.7124	65531.0742	107.606	-0.35421	133.0771	3324260
012	2018-11-07t1106	1541610634.28	adult	137.9967	85.9977	-170.001	1157.0455	78.5547	75834.4476	238959.0486	4189403.5211	1218.96	-0.048706	310.057	-0.17075	302.7504	-0.15343	642.0305	-0.25277	577.8801	254244.0938	398.7466	-0.087072	483.445	-0.18889	12256500	0.25592	454.731	81.7631	78.2536	238.352	219.107	94387.3906	122.9718	0.67323	187.6686	3232100
012	2018-11-07t1506	1541625037.77	adult	141.9977	89.9986	-166	1250.9446	81.4336	83271.715	262352.0318	4654667.0608	1077.67	-0.37904	291.773	-0.9557	289.6593	-0.77338	582.7515	-0.69296	526.647	252914.1562	369.5855	-0.88523	429.5464	-1.0707	12662900	0.39333	281.084	74.2278	72.8425	153.2885	143.4139	66527.1875	108.0042	-0.56685	131.2904	3221490
012	2018-11-07t1906	1541639436.34	adult	145.9973	93.9982	-162.0004	1269.9614	78.8917	82856.3237	260936.0852	4578628.0362	1199.9	-0.030281	309.509	-0.26404	304.0955	-0.18121	615.7722	-0.37914	547.5681	266013.5625	385.3885	-0.48675	457.6512	-0.59985	13362700	0.62885	376.766	86.9024	83.0581	210.7124	200.8796	91027.7656	128.9054	0.83563	182.8142	3751930
012	2018-11-07t2306	1541653836.57	adult	149.9973	97.9983	-158.0004	1269.5074	80.0465	82789.6743	260765.6481	4540384.1754	1270.09	0.18404	295.195	-0.90035	291.2141	-0.80337	556.8735	-0.8276	498.4462	240569.3281	376.0429	-0.77225	438.8036	-0.92086	12741500	0.37667	475.702	86.971	83.1109	227.4876	212.1251	98274.6328	132.5315	0.95753	188.9205	3753930
012	2018-11-08t0306	1541668236.92	adult	153.9974	101.9984	-154.0003	1214.1957	83.9441	83126.9115	261966.5993	4765242.2449	701.215	-1.2467	286.272	-1.3169	280.1373	-1.3489	519.8195	-1.1014	510.2771	225601.6562	375.3134	-0.82607	467.4151	-0.43748	12399600	0.23667	460.154	84.0976	77.8293	298.5966	290.517	129590.9453	135.5619	1.0234	233.0258	3642600
012	2018-11-08t0706	1541682637.44	adult	157.9976	105.9985	-150.0001	1248.5496	75.9344	80787.9315	254563.8296	4345472.3077	1118.2	-0.13579	335.666	0.72684	328.6262	0.79499	631.5261	-0.12592	571.7542	266504	421.9829	0.44302	502.114	0.15759	14140900	0.8089	473.828	89.4348	85.1825	258.6058	242.0363	109131.6328	132.0104	0.63493	199.9076	3767710
012	2018-11-08t1106	1541697038.81	adult	161.998	109.9989	-145.9997	1282.0168	78.0635	82641.0044	260336.2643	4468314.5344	1239.3	0.21577	322.897	0.14766	316.2454	0.1898	614.1705	-0.23446	545.8834	264707.5	413.5569	0.17628	480.4347	-0.22401	13914600	0.70339	282.73	79.9557	77.4636	180.1341	172.5876	77637.7812	118.6767	-0.39877	154.4375	3445530
012	2018-11-08t1506	1541711437.44	adult	165.9976	113.9985	-142.0001	1278.6682	81.1696	83672.4382	263547.4626	4634876.6168	1113.53	-0.074514	332.634	0.52329	323.8583	0.49078	615.9552	-0.18228	566.0995	268556.4688	430.0708	0.61351	510.5243	0.29675	14499200	0.86386	442.644	93.3289	89.1423	247.8375	240.6729	108057.1484	135.3323	0.57277	204.0426	4068110
012	2018-11-08t1906	1541725838.07	adult	169.9978	117.9987	-137.9999	1348.7103	78.1878	83153.3073	261677.2483	4467614.6155	1164.13	0.096038	321.635	0.011261	314.187	0.0023796	659.4747	0.23127	579.9057	286212	415.2658	0.15742	500.1455	0.10758	13954500	0.66281	285.424	87.92	84.6226	192.3825	185.3014	83494.0156	129.4543	0.061626	166.1546	3814500
012	2018-11-08t2306	1541740237.52	adult	173.9976	121.9986	-134.0001	1309.3978	83.0748	87183.6956	274602.1485	4902461.6386	1194.28	0.21501	336.787	0.62155	329.0846	0.63763	669.5269	0.35744	616.0732	304634.75	427.1794	0.46488	517.1438	0.40314	15302900	1.053	327.906	84.6049	81.8497	188.2343	179.17	85646.6016	122.0167	-0.52227	161.4847	3844280
012	2018-11-09t0306	1541754637.19	adult	177.9975	125.9985	-130.0002	1324.2561	81.599	88751.7545	279604.8682	5004675.2797	1409.75	0.83243	333.331	0.4296	323.7849	0.34597	747.7606	1.0888	654.0123	346213.125	428.0358	0.45279	545.803	0.91324	15413500	1.0558	563.702	87.447	81.8613	332.7455	314.6928	154061.1875	141.4138	0.5361	268.5871	4043640
012	2018-11-09t0706	1541769037.73	adult	181.9977	129.9986	-126	1302.8589	85.0474	88985.4323	280601.5547	5047383.6874	1070.79	-0.03877	326.361	0.081196	317.4065	0.0017236	661.9174	0.35979	629.3494	307129.6562	416.0078	0.059136	518.6192	0.41387	15120000	0.9402	401.782	83.9364	80.0533	211.037	191.9118	97921.1719	127.473	-0.41299	170.379	3888690
012	2018-11-09t1106	1541783438.56	adult	185.9979	133.9989	-121.9998	1386.874	82.6896	89199.4145	280874.0136	4941759.3811	1278.54	0.56716	332.37	0.29591	322.6902	0.19398	722.8095	0.94422	668.5821	336829.2188	427.2774	0.34746	513.0056	0.29968	15458800	1.0136	489.096	90.0043	85.2094	249.9867	226.5798	116493.8125	138.1718	0.086595	191.8235	4186190
012	2018-11-09t1506	1541797837.33	adult	189.9976	137.9985	-118.0002	1249.864	88.5432	87159.2492	274659.6189	5127756.977	1111.11	0.14573	329.493	0.11999	319.9273	0.012482	703.5448	0.8025	659.7555	319409.3438	443.1239	0.77442	552.9776	1.0295	14952400	0.84322	407.361	79.0499	75.191	200.4168	189.4307	90989.2266	122.8795	-0.87682	169.207	3587280
012	2018-11-09t1906	1541812238.03	adult	193.9978	141.9987	-114	1403.3125	83.6626	92584.0958	291545.2771	5196436.5417	1459.87	1.1658	333.029	0.22098	320.7263	-0.0042595	751.6082	1.2814	673.8159	363026.75	438.866	0.59034	542.397	0.81565	16073300	1.1412	496.394	92.287	86.2682	253.2284	227.2854	122309.3281	148.7703	0.41786	206.0986	4454140
012	2018-11-09t2306	1541826634.46	adult	197.9968	145.9977	-110.001	1377.5523	89.6908	94823.692	298655.7537	5619606.7876	1095.13	0.17468	323.959	-0.20283	308.6417	-0.55967	741.6697	1.2269	714.1826	366384.8125	444.3387	0.67125	625.721	2.3114	15991000	1.0946	475.373	94.2442	86.3139	328.9715	322.7256	162511.9062	154.7418	0.59296	275.4206	4651990
012	2018-11-10t0306	1541841035.57	adult	201.9971	149.998	-106.0006	1355.4142	89.883	97506.5026	307211.583	5923252.3092	1321.76	0.8723	318.053	-0.4502	305.3631	-0.68662	701.5872	0.87805	645.1896	356406.3125	429.3089	0.19237	534.6911	0.61034	16140500	1.1131	404.851	91.395	85.4703	263.4744	250.4282	133845.0156	146.2325	0.053379	218.8349	4638110
012	2018-11-10t0706	1541855434.38	adult	205.9967	153.9977	-102.001	1395.4031	85.2684	92733.0538	291914.0311	5287840.9177	1448.3	1.2959	330.01	-0.028302	315.8089	-0.28583	773.9438	1.6225	690.0535	374588.8125	445.1371	0.54005	545.5594	0.76415	15946400	1.0372	313.822	89.9891	84.8537	214.4453	209.4794	103791.5156	141.0384	-0.28186	188.9203	4348360
012	2018-11-10t1106	1541869836.47	adult	209.9973	157.9983	-98.0004	1368.4871	84.3544	92770.8522	292167.0515	5337902.7094	1385.35	1.1659	342.094	0.34036	327.7711	0.1099	766.8214	1.5976	687.1978	371141.5625	461.021	0.84506	566.6153	1.0743	16528900	1.1756	426.997	92.6526	85.1405	294.4935	288.3975	142534.8438	153.7228	0.1906	241.5928	4476690
012	2018-11-10t1506	1541884234.96	adult	213.9969	161.9979	-94.0008	1285.4588	89.4272	92120.747	290392.6995	5558692.2933	1306.52	0.98564	340.526	0.24159	325.0525	-0.0083608	746.3356	1.435	683.1714	358241.0625	462.751	0.78789	578.4134	1.1982	16318700	1.1008	316.972	91.5797	85.7336	229.5042	221.8117	110162	150.3195	-0.048251	202.6689	4388680
012	2018-11-10t1906	1541898637.02	adult	217.9975	165.9984	-90.0002	1399.9856	84.8672	96187.8429	302941.1039	5564742.8738	1373.1	1.2499	340.771	0.20883	327.9181	0.048787	735.5405	1.3654	662.9658	368505.7812	464.6463	0.75704	565.9877	0.95407	17070900	1.2855	325.699	91.7075	87.3283	226.5931	221.1162	113523.1562	151.3421	-0.093754	202.2433	4594090
012	2018-11-10t2306	1541913035.26	adult	221.997	169.9979	-86.0007	1438.4129	89.39	99375.2701	312887.313	5892947.2221	979.765	0.066053	326.864	-0.21605	313.6814	-0.38923	685.7827	0.87686	664.8901	355235.4375	449.9931	0.39543	572.3723	1.0079	16913900	1.2266	531.45	91.542	85.5652	250.0058	227.8777	129503.0156	148.854	-0.27091	205.0671	4736930
012	2018-11-11t0306	1541927435.15	adult	225.997	173.9979	-82.0008	1359.0429	86.7177	92658.3068	291848.8177	5366092.8585	1034.86	0.28459	345.23	0.25901	332.7397	0.12323	683.7561	0.88268	647.849	330254.1875	458.7395	0.51578	566.5692	0.87707	16660800	1.1491	448.554	95.5904	88.9434	259.9119	240.5461	125537.4531	153.7515	-0.17403	213.35	4613200
012	2018-11-11t0706	1541941835.09	adult	229.9969	177.9979	-78.0008	1388.1649	86.5926	91417.4688	287811.3044	5228009.1462	1092.07	0.52017	355.446	0.49644	339.3539	0.27241	776.824	1.9428	746.4056	370545.0625	493.32	1.1292	652.4158	2.1023	16943000	1.2127	608.059	96.5194	87.6006	324.7442	294.6621	154902.9688	167.5743	0.23529	249.1962	4600790
012	2018-11-11t1106	1541956235.89	adult	233.9972	181.9981	-74.0006	1371.3057	88.3002	92443.3537	291280.7934	5341527.2434	947.118	0.076057	353.674	0.41508	341.8003	0.30701	671.7947	0.80683	646.4005	323805.0625	469.4391	0.6221	572.2224	0.88902	17031900	1.2322	440.019	97.5921	91.0987	235.6309	228.5938	113574.1094	158.7547	-0.16657	211.7907	4699740
012	2018-11-11t1506	1541970635.74	adult	237.9971	185.9981	-70.0006	1349.4869	86.3113	91225.8067	287259.2264	5279254.1994	1118.15	0.71653	353.713	0.38071	339.0243	0.19823	702.8965	1.1893	672.2565	334578.75	482.1627	0.81283	598.2143	1.2327	16805600	1.1643	359.221	98.8419	91.3069	248.97	240.202	118509.7188	164.7427	-0.045018	219.9939	4696180
012	2018-11-11t1906	1541985036.84	adult	241.9974	189.9984	-66.0003	1311.1791	83.9061	86570.1175	272599.3069	4919983.6266	1156.55	0.91149	366.548	0.69059	352.5659	0.53647	692.0296	1.0973	660.7556	312797.375	490.9004	0.9357	599.3774	1.222	16536100	1.0922	499.947	101.026	93.1693	261.4603	251.8123	118180.0625	169.7591	0.034328	228.881	4557570
012	2018-11-11t2306	1541999435.16	adult	245.997	193.9979	-62.0008	1360.2235	87.0215	92225.3735	290653.9419	5254580.362	846.028	-0.17702	360.035	0.48457	347.5999	0.36913	643.8958	0.54996	627.316	309713.875	485.5537	0.79036	578.1464	0.88322	17298600	1.2956	358.43	100.54	92.6818	248.1309	241.2173	119350.9688	171.273	-0.00054594	221.8355	4830670
012	2018-11-12t0306	1542013835.78	adult	249.9971	197.9981	-58.0006	165.1349	33.497	3260.0022	10473.2226	64496.0777	0	-3.3816	0	-9.1043	0	-9.1462					0	-8.2761	0	-7.53	0	-3.4256	0	0	0				0	-5.6396	0	0
012	2018-11-12t0706	1542028235.03	adult	253.9969	201.9979	-54.0008	1367.3882	83.6283	90619.8333	285438.8806	5066648.2677	697.229	-0.70411	362.173	0.48856	349.9776	0.38075	605.3832	0.10849	596.8365	286346.25	485.8114	0.72743	567.5753	0.68218	17101800	1.2524	383.891	101.171	91.029	280.607	273.6054	132727.0938	184.0536	0.23975	249.4339	4777310
012	2018-11-12t1106	1542042636.71	adult	257.9974	205.9983	-50.0003	1249.148	86.2957	84915.9968	267492.8309	4918303.7853	777.419	-0.36814	365.504	0.55308	353.3794	0.44951	621.2682	0.32099	611.213	275221.8125	493.1155	0.83247	577.7013	0.808	16165100	0.99848	383.777	105.899	95.6344	288.3069	280.7072	127719.9609	192.1236	0.41064	256.375	4683580
012	2018-11-12t1506	1542057035.45	adult	261.997	209.998	-46.0007	1440.7159	87.986	95619.9817	301088.1647	5470113.4746	788.353	-0.30233	355.73	0.26442	343.224	0.14269	625.59	0.39016	616.6271	312169.4375	491.7023	0.77583	573.147	0.72014	17725700	1.4417	400.426	99.6124	88.5817	294.8369	286.8095	147123.625	189.7615	0.25091	258.777	4963590
012	2018-11-12t1906	1542071436.06	adult	265.9972	213.9982	-42.0005	970.599	107.0789	69634.4087	220330.2766	4480021.5599	797.744	-0.24051	374.069	0.73935	358.9544	0.55792	637.2666	0.55922	624.9269	231327.7812	510.7816	1.1067	588.1567	0.92203	13556600	0.26872	436.802	112.794	100.309	304.5329	294.7819	110545.4375	212.2745	0.8696	274.3034	4087760
012	2018-11-12t2306	1542085835.8	adult	269.9971	217.9981	-38.0006	1026.365	87.348	71901.1657	227312.6945	4202792.8416	767.225	-0.35093	349.005	0.028791	338.4863	-0.042534	607.8325	0.17888	596.2704	227937.1719	477.8611	0.45473	567.0303	0.58865	13059100	0.12409	378.516	97.2321	87.6389	294.4314	287.8734	110411.7812	178.7833	-0.25153	254.5436	3638230
012	2018-11-13t0306	1542100236.55	adult	273.9973	221.9983	-34.0004	808.643	91.2104	59790.2142	189461.9443	3713650.9905	775.769	-0.29184	380.654	0.87921	366.7747	0.7358	647.3503	0.73502	641.7709	201973.3125	517.6207	1.1832	608.5603	1.1909	11845200	-0.23143	431.307	118.167	105.2163	329.3441	322.4996	102755.3594	218.4013	0.88383	298.9269	3677120
012	2018-11-13t0706	1542114635.15	adult	277.997	225.9979	-30.0008	872.9736	100.5314	63415.8134	201674.4568	3945343.5236	830.463	-0.014303	340.124	-0.27464	331.7913	-0.28975	658.9349	0.92092	651.2961	217448.5312	439.5195	-0.34263	609.08	1.1824	11223400	-0.42133	474.146	98.315	89.6073	349.0179	341.8361	115175.9219	172.1304	-0.60474	307.0029	3244200
012	2018-11-13t1106	1542129035.08	adult	281.9969	229.9979	-26.0008	1291.0622	86.4779	83998.9625	264550.0182	4880645.7306	875.513	0.23524	366.869	0.45072	353.4371	0.30807	655.4024	0.89735	649.85	287066.25	505.4522	0.89627	606.6586	1.1296	16059700	1.0052	481.567	113.952	101.9691	335.5519	325.2533	146971.75	210.049	0.46243	297.0319	4988240
012	2018-11-13t1506	1542143436.92	adult	285.9974	233.9984	-22.0003	906.0453	82.1524	58114.2651	184188.3676	3150961.0704	887.247	0.33658	359.191	0.2076	347.7051	0.11526	670.308	1.1445	658.1749	203103.3438	486.7178	0.50406	618.81	1.2997	10882800	-0.54362	461.066	110.128	99.195	344.8271	337.6073	104482.6172	202.4465	0.15485	309.3127	3336670
012	2018-11-13t1906	1542157835.79	adult	289.9971	237.9981	-18.0006	914.7535	94.0914	63495.9175	200659.0235	3860457.853	883.733	0.36708	382.566	0.8585	368.6686	0.71144	673.2803	1.2236	662.633	222855.7812	527.1124	1.2676	627.1591	1.4145	12649900	-0.017175	512.109	125.761	112.0759	351.6821	343.1723	116406.7656	229.9505	0.89007	313.9908	4158420
012	2018-11-13t2306	1542172234.52	adult	293.9968	241.9977	-14.0009	872.9622	74.3062	48885.1072	155021.3415	2326288.1808	915.893	0.59399	350.465	-0.10278	337.9725	-0.23334	694.3396	1.5861	682.122	177750.9375	480.1914	0.314	630.4945	1.4541	8962790	-1.1602	560.652	107.873	97.0511	362.9742	351.4001	92921.4062	199.6275	-0.082802	317.6747	2758750
012	2018-11-14t0306	1542186635.23	adult	297.997	245.9979	-10.0007	848.9432	75.3682	47273.8641	149949.6006	2249644.6563	848.696	0.27914	355.87	0.0265	343.2413	-0.1055	705.1517	1.8053	694.1899	174877.625	488.1816	0.44209	644.5303	1.6641	8800660	-1.2319	484.311	111.52	100.8807	363.2116	353.1359	90076.4766	204.499	-0.016303	319.0625	2757880
012	2018-11-14t0706	1542201036.14	adult	301.9972	249.9982	-6.0005	896.3387	85.014	50251.4571	159676.8192	2469100.7476	889.557	0.57776	367.59	0.35204	354.4052	0.21007	714.9064	2.0195	703.5669	188735.2812	508.3395	0.82024	654.8002	1.8199	9669810	-0.97858	496.648	120.4	108.0491	375.1379	366.8484	99036.4141	229.5287	0.63244	333.1222	3167240
012	2018-11-14t1106	1542215436.99	adult	305.9975	253.9984	-2.0002	980.7907	89.6739	61519.9423	194041.2701	3497974.278	977.306	1.2077	391.46	1.0667	378.3847	0.94471	716.8425	2.1159	704.6437	230106.4531	538.8931	1.4223	660.1129	1.9009	12566300	-0.064383	546.75	136.695	124.425	373.8552	360.9933	120007.5156	247.6482	1.0741	333.1491	4388060
012	2018-11-14t1506	1542229838.78	dead	309.998	257.9989	2.0002	837.2773	96.506	56079.6883	178008.0031	3294197.3369	929.173	1.0069	372.299	0.45034	356.7877	0.232	732.0473	2.4469	719.8904	214489.8594	521.3678	1.0405	681.2716	2.2448	10887500	-0.61999	501.403	121.357	107.9549	373.7801	366.1844	109517.5781	228.7594	0.45285	337.9596	3548950
013	2018-11-01t2006	1541121051.3	egg	-2	-54.0013	-281.9981	168.136	31.7719	3622.8649	11552.3945	72165.204	0	1192.5308	0	-0.60887	0	-0.62379					0	-0.58142	0	-0.43293	0	2.0632	0	0	0				0	-0.47755	0	0
013	2018-11-02t0006	1541135451.01	larva	2	-50.0014	-277.9982	164.3032	29.5	3306.1178	10531.4726	61527	0	0.16812	0	-0.82179	0	-0.82483					0	-0.82075	0	-0.75458	0	1.0569	0	0	0				0	-0.54145	0	0
013	2018-11-02t0406	1541149850.69	larva	5.9999	-46.0015	-273.9983	162.4655	29.5592	3290.7814	10488.0185	61545.4746	0	-0.41463	0	-1.0429	0	-1.0339					0	-1.0666	0	-1.0718	0	0.28014	0	0	0				0	-0.60973	0	0
013	2018-11-02t0806	1541164251.01	larva	10	-42.0014	-269.9982	156.6972	30.7784	3179.7026	10158.7736	60592.9343	0	-0.75229	0	-1.2731	0	-1.2521					0	-1.3196	0	-1.3844	0	-0.35501	0	0	0				0	-0.68311	0	0
013	2018-11-02t1206	1541178652.39	larva	14.0003	-38.001	-265.9978	178.7579	30.0074	3599.3708	11459.5605	67446.9148	346.271	0.075562	230.676	1.1443	228.3389	1.1551	315.8776	-0.40625	312.4384	6317.5522	286.5012	0.99255	306.9877	0.83763	454432	-0.52865	111.685	53.4964	53.1573	87.3397	84.4641	1746.7937	72.7797	0.29797	81.2252	105388
013	2018-11-02t1606	1541193052.67	larva	18.0004	-34.0009	-261.9977	324.3859	43.8336	10933.6461	34691.9042	315016.6151	395.176	-0.11096	229.66	0.96712	223.7361	0.94963	359.1295	-0.40004	356.017	21188.6387	312.7932	1.0323	345.8153	0.8603	1335700	-0.35968	199.672	58.6808	58.4686	93.498	90.131	5516.3794	78.8639	0.3573	87.1763	341288
013	2018-11-02t2006	1541207450.12	larva	21.9997	-30.0016	-257.9985	330.963	31.0723	8151.8957	25726.6471	173980.8475	437.217	-0.27822	270.189	1.2941	266.9715	1.3256	387.1464	-0.45951	383.3375	17421.5879	343.5415	1.1219	374.8054	0.80825	1189640	-0.93817	108.851	65.1621	64.7835	97.468	96.3948	4386.0596	84.5779	0.41851	93.2738	286909
013	2018-11-03t0006	1541221851.43	larva	26.0001	-26.0013	-253.9981	472.337	46.9498	17755.4434	56077.2522	573016.5739	428.386	-0.5403	266.871	1.089	264.4336	1.146	367.9082	-0.72777	363.3163	34951.2773	327.4252	0.76488	353.8315	0.34658	2512060	-0.46954	252.396	65.4133	65.1069	101.858	97.9142	9676.5068	85.3182	0.40339	94.6516	615736
013	2018-11-03t0406	1541236250.27	larva	29.9998	-22.0016	-249.9984	624.9133	47.0615	21303.484	67106.7058	645379.3842	491.416	-0.60735	261.281	0.84165	257.1165	0.89128	433.7054	-0.60104	427.95	49442.4219	369.8224	0.97807	416.9571	0.58964	2957960	-0.60545	111.524	61.0868	60.7187	95.3717	94.417	10872.377	81.2578	0.30025	90.6202	691563
013	2018-11-03t0806	1541250650.8	larva	33.9999	-18.0014	-245.9983	674.1497	50.0365	26617.6791	83909.97	885783.0237	1109.02	0.52278	340.866	1.7545	331.1953	1.7532	648.236	0.19574	564.594	91401.2734	469.1381	1.7986	527.6831	1.2414	4793250	0.12401	171.461	63.6298	63.3165	99.4546	97.4653	14023.0996	84.4345	0.32551	93.4405	894762
013	2018-11-03t1206	1541265050.29	larva	37.9998	-14.0016	-241.9984	782.1492	58.9677	38140.6348	120310.1784	1556403.8833	849.428	-0.2419	303.209	1.0582	290.449	1.0209	646.9903	0.026467	632.8403	130045.0469	414.7098	1.031	515.5363	0.86612	6077520	0.47419	284.448	67.334	66.9976	102.3432	100.0572	20570.9922	87.5748	0.3564	97.0378	1349640
013	2018-11-03t1606	1541279451.52	larva	42.0001	-10.0012	-237.9981	560.1503	72.6668	32151.5773	102066.5144	1552003.0102	874.81	-0.38145	203.309	-0.64773	196.3762	-0.60425	477.5964	-0.884	442.218	80713.7969	271.9884	-0.77246	338.6077	-0.9212	3418440	-1.4406	151.247	51.9949	51.6058	85.2127	83.133	14400.9512	71.0995	-0.069597	79.6632	874242
013	2018-11-03t2006	1541293851.25	larva	46	-6.0013	-233.9981	903.9319	58.1533	43009.609	135490.8816	1738542.9522	1318.47	0.28724	218.173	-0.70248	207.4811	-0.70444	727.1111	0.073436	690.9054	165054.2188	295.1878	-0.80066	413.319	-0.56907	4933770	-0.93253	257.996	51.685	51.2369	88.1154	86.078	20002.2031	72.5064	-0.12465	81.8233	1168800
013	2018-11-04t0006	1541308250.5	larva	49.9998	-2.0015	-229.9983	1474.5629	62.906	59385.0254	187023.4562	2181906.5402	1729.42	0.84766	237.947	-0.68138	224.2251	-0.72115	796.6995	0.23292	676.6579	250163.625	357.3098	-0.35822	479.351	-0.28519	7461310	0.077221	214.416	50.1561	49.7701	87.3004	84.2516	27412.3281	70.913	-0.29662	80.733	1572740
013	2018-11-04t0306	1541322661.42	adult	54.0029	2.0015	-225.9953	1009.2502	64.5371	55055.2355	173451.4404	2520069.3243	1805.17	0.76878	262.433	-0.54728	242.237	-0.69649	940.3681	0.72167	889.415	271766.375	377.081	-0.38878	541.8658	-0.010707	7565430	-0.23936	188.007	56.1031	55.7091	91.9486	90.4548	26573.1523	76.8596	-0.23515	86.5169	1617340
013	2018-11-04t0706	1541337061.53	adult	58.0029	6.0015	-221.9953	1034.5013	64.1385	55430.8782	174614.8662	2496119.0032	2586.21	2.0345	326.676	0.57292	312.2639	0.57903	1122.1392	1.3796	942.8768	326542.5	429.5151	0.17398	556.7604	-0.017943	9482740	0.42728	267.694	60.176	59.949	98.9164	96.2638	28784.6797	82.9349	-0.055437	93.1139	1746790
013	2018-11-04t1106	1541351462.91	adult	62.0033	10.0019	-217.9949	1069.4978	67.0984	60722.784	191327.7729	2868505.7537	2284.34	1.4058	327.584	0.53049	310.9219	0.49468	1065.7448	1.0715	886.6225	338906.8125	447.2594	0.34525	626.9838	0.5232	10400500	0.59818	239.042	62.5171	62.2629	100.1661	98.1729	31852.8262	84.6854	-0.032661	94.4591	1984860
013	2018-11-04t1506	1541365860.23	adult	66.0025	14.0012	-213.9956	1132.825	71.2244	68208.5581	214868.1469	3451146.3839	1865.87	0.59897	276.508	-0.73325	261.2647	-0.79787	915.5613	0.27186	760.0575	326855.375	386.5163	-0.62051	579.6934	0.024902	9847540	0.075854	323.78	55.2904	54.8446	93.3039	90.3164	33309.5039	76.6585	-0.62327	86.4601	1969110
013	2018-11-04t1906	1541380251.09	adult	70	17.9986	-209.9982	1133.8991	73.154	67512.378	212651.5809	3418218.3139	2019.02	0.83536	333.241	0.6202	320.5526	0.70695	1014.1321	0.6288	858.882	357988.625	439.8188	0.17114	587.4129	0.066956	11759400	0.78247	127.889	63.4697	63.1655	104.4261	102.9864	36862.4062	87.8599	0.039996	98.6136	2239720
013	2018-11-04t2306	1541394651.94	adult	74.0002	21.9989	-205.9979	1122.3648	73.5743	68579.0882	216091.2699	3498727.0949	2087.55	0.95619	340	0.81211	326.2994	0.88966	1013.6875	0.66485	883.1567	363913.8125	441.6051	0.20406	566.546	-0.13978	12176100	0.79307	171.492	70.0746	69.6607	107.9325	106.2435	38747.7578	92.4477	0.31291	102.1484	2509510
013	2018-11-05t0306	1541409050.84	adult	77.9999	25.9986	-201.9983	1190.7479	77.6142	79533.8816	250772.9098	4379016.7615	1779.33	0.4034	335.977	0.7159	320.9233	0.73931	899.2803	0.16718	753.7186	373201.3438	447.2171	0.32947	592.6217	0.14999	13931600	1.4679	319.366	68.5435	67.6548	127.1374	123.6629	52762.0156	93.063	0.27608	112.1761	2842220
013	2018-11-05t0706	1541423450.3	adult	81.9998	29.9984	-197.9984	1221.8973	78.3126	75309.0403	237346.5769	3912616.4264	1373.93	-0.35214	320.29	0.24086	304.5695	0.18514	824.8702	-0.149	735.1511	324998.875	460.3756	0.62689	650.5448	0.83755	12591300	0.71222	361.311	64.5826	63.3221	142.0191	138.4581	55955.543	90.9787	0.0010696	119.9038	2538870
013	2018-11-05t1106	1541437844.85	adult	85.9982	33.9969	-193.9999	1077.8405	73.952	63451.8662	199838.5945	3206178.5055	1768.27	0.48934	331.714	0.61656	316.2099	0.57837	911.9707	0.46098	781.961	302774.2812	444.4814	0.39137	641.4356	0.85765	10996700	-0.1272	392.989	68.6202	68.1472	108.7352	106.3827	36100.0938	91.4285	-0.078186	101.9429	2274830
013	2018-11-05t1522	1541453219.01	adult	90.2688	38.2675	-189.7293	1258.5259	77.8454	75331.1293	237162.9516	3894029.8363	1599.45	0.21671	290.689	-0.76463	281.9794	-0.69292	800.7207	-0.084287	630.965	315483.9688	377.2006	-0.91993	528.9768	-0.34981	11438000	0.012986	223.01	63.9812	63.2314	107.0174	104.5365	42164.875	88.2821	-0.46634	99.8958	2517530
013	2018-11-05t1906	1541466642.28	adult	93.9975	41.9962	-186.0006	1005.0202	79.4699	64860.9717	204617.1076	3491816.2558	1694	0.51068	312.895	-0.0055604	298.3716	-0.10904	857.2734	0.4314	728.3979	290615.6875	418.251	-0.010119	618.8216	0.87845	10583700	-0.43132	279.933	73.5885	72.7676	120.5943	117.3649	40881.4727	98.0102	0.20948	111.6637	2489130
013	2018-11-05t2306	1541481042.71	adult	97.9977	45.9963	-182.0005	1098.8269	75.5389	67248.4213	211855.0476	3480017.5907	1583.81	0.34679	320.27	0.26439	307.1631	0.21115	810.7974	0.24535	664.543	284589.875	418.6867	0.069607	572.4818	0.41267	11241200	-0.15053	192.643	73.4381	72.391	124.6449	122.2236	43750.3438	99.323	0.18481	115.2814	2577600
013	2018-11-06t0306	1541495442.51	adult	101.9976	49.9963	-178.0006	1221.7978	75.9948	75116.3374	236609.2654	3923218.8672	1414.74	0.014059	285.247	-0.98834	278.9115	-0.88985	720.6987	-0.31788	610.2537	283234.5938	360.2486	-1.1928	461.5096	-1.0004	11182200	-0.19333	336.288	70.9178	69.7475	127.8367	123.7907	50239.8359	98.3294	-0.029297	115.5869	2780120
013	2018-11-06t0706	1541509842.66	adult	105.9976	53.9963	-174.0005	1095.0197	74.7582	69002.9823	217439.02	3661191.3989	1584.95	0.51271	324.762	0.45812	313.9377	0.46667	782.1393	0.2774	639.9994	281570.1562	412.876	0.071657	547.0347	0.29534	11691400	0.040446	334.926	76.6154	75.7287	128.4407	125.3057	46238.6641	102.5108	0.17424	117.3896	2758150
013	2018-11-06t1106	1541524243.66	adult	109.9979	57.9966	-170.0002	1160.3174	73.8397	69191.5095	217887.3438	3530156.1716	1317.18	-0.10578	322.898	0.40381	311.2082	0.35728	769.0164	0.2801	679.4417	278383.9375	422.5037	0.35883	560.7868	0.60041	11678200	0.034294	319.928	71.5661	70.3494	130.1279	125.9795	47106.3047	99.8521	-0.17547	117.6823	2588330
013	2018-11-06t1506	1541538643.28	adult	113.9978	61.9965	-166.0004	1088.9698	75.7004	70145.4946	221095.517	3779823.3193	1401.89	0.17009	316.871	0.18683	309.5114	0.28467	738.9809	0.13436	598.8712	270467	394.6042	-0.26128	482.4131	-0.47001	11590800	-0.0026445	226.838	72.9884	71.9798	128.2089	123.4302	46924.457	100.0024	-0.29777	116.4009	2669840
013	2018-11-06t1906	1541553043.65	adult	117.9979	65.9966	-162.0003	1174.0809	78.2503	72870.8246	229465.2106	3891226.4819	1319.38	0.0083311	319.382	0.28584	307.7842	0.20474	749.588	0.30683	669.2374	285593	419.9876	0.39784	585.0096	1.1583	12147100	0.25474	277.912	67.9543	66.2447	152.738	141.3346	58193.1719	96.3955	-0.7177	121.0233	2584510
013	2018-11-06t2306	1541567442.97	adult	121.9977	69.9964	-158.0004	1243.8068	71.944	74927.4677	235937.1654	3822916.028	1284.21	-0.035429	312.506	0.016146	305.9957	0.11437	687.2479	-0.12087	581.0838	269401.1562	383.9857	-0.4672	452.5662	-0.80564	12233000	0.29108	183.517	77.133	76.0136	134.4909	130.5859	52720.4297	105.4645	-0.13151	122.8747	3019370
013	2018-11-07t0306	1541581843.6	adult	125.9979	73.9966	-154.0003	1091.8486	74.3456	67380.4425	212454.434	3450552.5221	1221.57	-0.15503	349.425	1.4549	338.3539	1.4576	793.7753	0.80934	728.2589	279408.9062	442.4999	1.0286	583.5959	1.2958	12285100	0.30743	336.133	78.7636	77.2189	147.1237	139.6956	51787.5352	107.5547	-0.10086	129.2316	2769170
013	2018-11-07t0706	1541596242.79	adult	129.9977	77.9963	-150.0005	1124.0383	76.3226	71881.2574	226611.7573	3820140.6115	1340.23	0.19425	334.537	0.85987	324.8442	0.86679	737.4915	0.41649	621.7101	276559.3125	424.7663	0.59489	517.5071	0.30381	12545500	0.40604	272.686	79.178	77.6879	146.4743	142.4386	54927.8789	108.6679	-0.14574	133.0195	2969250
013	2018-11-07t1106	1541610642.67	adult	133.9976	81.9963	-146.0005	1162.8764	79.22	74053.9006	233275.1729	4016130.2557	1165.55	-0.22249	303.227	-0.41467	297.0794	-0.35825	644.2227	-0.28655	573.5698	249314.1562	378.8438	-0.59705	454.3758	-0.68112	11710300	0.049915	176.018	71.3047	70.0436	124.5707	121.4664	48208.8516	98.9953	-1.0081	114.8291	2753720
013	2018-11-07t1506	1541625046.24	adult	137.9986	85.9973	-141.9995	1148.7216	78.085	74503.0661	234757.8572	4083569.1846	1356.41	0.30667	344.379	1.2243	334.7644	1.2438	754.2887	0.66732	630.8879	293418.3125	433.515	0.83337	535.8931	0.67217	13377400	0.69629	224.26	82.8487	80.9141	160.6695	155.3484	62500.4336	114.1613	0.013603	141.8457	3218260
013	2018-11-07t1906	1541639444.74	adult	141.9982	89.9969	-137.9999	1195.1812	80.0497	77868.4628	245284.858	4317661.13	921.508	-0.78175	290.084	-1.0251	281.8127	-1.1192	601.8859	-0.5355	565.8423	244365.6875	375.1393	-0.73627	481.8888	-0.20034	11777100	0.056262	178.045	67.3968	65.8044	130.4312	126.4371	52955.0469	94.9798	-1.5276	117.3815	2736240
013	2018-11-07t2306	1541653844.92	adult	145.9983	93.9969	-133.9999	1161.7416	76.0289	73604.9482	231910.5846	3909021.2464	1192.37	-0.049659	332.166	0.6751	321.8942	0.61024	733.5039	0.59545	639.7176	281665.5	424.9936	0.58864	545.4894	0.87787	12753900	0.40426	307.769	81.3762	79.3997	157.9924	152.9911	60669.0898	112.6343	-0.34649	139.6609	3124520
013	2018-11-08t0306	1541668245.26	adult	149.9984	97.997	-129.9998	1210.077	76.3726	74371.2006	234151.5245	3957133.707	1338.48	0.36005	331.294	0.60817	322.5761	0.60165	720.942	0.53773	613.7249	280446.4375	419.8795	0.43141	514.9009	0.37278	12859200	0.41881	240.875	77.2766	75.0936	153.4193	149.7297	59680.1133	111.1849	-0.56813	137.3262	2999490
013	2018-11-08t0706	1541682645.88	adult	153.9985	101.9972	-125.9996	1172.684	76.5299	73834.0575	232538.0069	3962954.0593	1163.62	-0.054054	336.952	0.81404	329.9016	0.89244	672.5305	0.17767	617.1297	259596.7812	448.2536	1.1953	555.365	1.0701	12975700	0.43702	343.667	78.8106	74.9787	235.4811	229.389	90895.7031	120.7872	-0.010222	185.9658	3034920
013	2018-11-08t1106	1541697047.19	adult	157.9989	105.9976	-121.9993	1234.7179	75.9401	78066.2104	245922.5748	4162135.7832	1302.55	0.34093	342.985	1.0364	332.6012	0.97491	719.0253	0.61237	646.2323	293362.3125	443.3603	1.041	568.1767	1.2996	13965000	0.74937	359.048	81.8008	79.6491	162.0779	157.3318	66127.7734	113.8168	-0.61152	143.9939	3330600
013	2018-11-08t1506	1541711445.85	adult	161.9985	109.9972	-117.9996	1197.5844	79.9191	79845.5571	251582.0004	4457644.7841	1697.46	1.4069	333.968	0.61809	327.4325	0.69779	747.7452	0.90233	596.3408	311809.75	420.429	0.37008	499.743	0.11233	13900100	0.6986	438.275	73.7894	71.0282	192.9702	172.5483	80468.5625	113.3988	-0.75121	151.2174	3071190
013	2018-11-08t1906	1541725846.49	adult	165.9987	113.9974	-113.9995	1274.7762	80.672	83301.4205	262352.7828	4599536.0678	1434.58	0.76469	352.085	1.3542	344.3636	1.4256	716.372	0.68067	597.2347	311621.8125	438.2442	0.84607	521.0271	0.48126	15285100	1.1165	283.113	81.9315	79.2551	170.8821	166.813	74333.7344	119.6724	-0.44789	155.1002	3556890
013	2018-11-08t2306	1541740245.89	adult	169.9985	117.9972	-109.9996	1233.398	78.7511	81001.9253	255155.7527	4471526.4034	1514.84	1.0191	339.368	0.77276	328.6441	0.66382	774.3919	1.2293	678.6646	327567.7812	430.9199	0.6067	548.8608	0.97092	14328800	0.78035	345.239	83.6227	81.118	175.9343	172.1794	74420.2188	118.3799	-0.64179	156.6401	3530720
013	2018-11-09t0306	1541754645.57	adult	173.9984	121.9971	-105.9997	1310.2387	78.9718	82463.6384	259595.7754	4495026.9963	1259.65	0.38849	305.918	-0.71075	298.6079	-0.76133	656.1957	0.24039	543.5389	282820.375	386.8805	-0.70153	481.1101	-0.24123	13159700	0.39454	246.503	76.6671	73.9204	172.2403	167.7551	74235.5703	113.7246	-1.0348	153.3925	3297990
013	2018-11-09t0706	1541769046.13	adult	177.9986	125.9973	-101.9996	1235.0582	79.5758	79364.6355	249902.045	4361309.8072	1073.26	-0.069013	341.859	0.79944	336.3488	0.92436	654.9927	0.26505	597.4364	271167	426.9787	0.42193	526.9061	0.57217	14144700	0.67365	443.184	77.4485	73.994	230.3303	216.7224	95356.75	119.8793	-0.75756	176.5333	3204510
013	2018-11-09t1106	1541783446.91	adult	181.9988	129.9975	-97.9993	1275.1401	80.1017	81336.4803	256090.4445	4444690.0469	1301.67	0.58648	341.261	0.73038	332.4958	0.69819	735.3032	1.019	625.9702	312503.8438	430.7206	0.49196	534.2147	0.69808	14472500	0.74864	417.364	80.6729	76.5041	240.4886	211.4291	102207.6562	123.4013	-0.65063	178.9451	3421260
013	2018-11-09t1506	1541797845.73	adult	185.9985	133.9972	-93.9997	1262.988	80.1793	81541.2034	256785.0253	4445979.8533	1197.28	0.34442	335.408	0.42889	330.0352	0.53384	687.6249	0.62426	606.6827	292240.5938	416.3254	0.022636	492.04	-0.086352	14254500	0.66287	288.741	81.4332	78.5142	180.027	176.0406	76511.4844	121.6912	-0.84812	161.8097	3460830
013	2018-11-09t1906	1541812246.55	adult	189.9987	137.9974	-89.9994	1243.4994	78.7357	80740.6991	254289.8512	4458359.2251	1481.72	1.1753	357.295	1.3424	349.8539	1.4002	736.5588	1.1067	596.4476	310091.2812	439.8245	0.67578	521.269	0.43924	15041800	0.86891	345.413	88.016	85.0575	190.819	186.3182	80334.8125	125.7478	-0.71861	171.2148	3705390
013	2018-11-09t2306	1541826642.87	adult	193.9977	141.9964	-86.0005	1195.5532	77.4824	77703.3056	244835.1005	4222354.9932	1238.28	0.54089	367.865	1.733	358.655	1.7256	740.0925	1.1736	666.0885	300477.5625	466.3997	1.4078	575.6598	1.4377	14905500	0.80889	413.876	89.1753	85.3013	201.0132	196.2073	81611.3438	134.8898	-0.32227	181.8657	3613300
013	2018-11-10t0306	1541841044.01	adult	197.998	145.9967	-82.0002	1271.6256	80.4815	80448.7822	253320.0217	4337905.8095	1667.32	1.8125	352.113	0.94307	343.7918	0.93447	761.9572	1.4198	595.7573	320022	436.9359	0.46203	523.3739	0.43389	14769000	0.75046	351.548	88.5009	84.9716	209.2048	202.3586	87866	128.2824	-0.74724	181.4097	3712080
013	2018-11-10t0706	1541855442.7	adult	201.9977	149.9963	-78.0005	1260.3541	80.2298	80900.1754	254693.5182	4493324.7609	1616.07	1.7271	368.508	1.4676	359.6485	1.4573	780.9507	1.6453	639.3483	329561.1875	460.9556	1.0391	565.7046	1.1653	15541800	0.94641	320.724	90.9848	86.9908	217.5311	211.5982	91798.1406	135.735	-0.45193	192.0092	3837280
013	2018-11-10t1106	1541869844.97	adult	205.9983	153.9969	-73.9999	1165.6272	81.5746	76312.4966	240386.9004	4310650.4511	1470.39	1.3611	358.115	0.96276	348.9333	0.9226	762.2001	1.507	628.4556	303355.625	454.0808	0.76471	561.6311	1.0426	14237900	0.56655	292.553	94.6626	90.7519	221.8051	216.0111	88278.4141	140.8829	-0.28898	198.1943	3763590
013	2018-11-10t1506	1541884243.38	adult	209.9978	157.9965	-70.0003	817.782	81.5559	54378.1974	172097.2892	3020332.0297	1200.18	0.61115	354.224	0.73821	346.8847	0.75633	768.6699	1.6161	715.4516	218302.25	433.6186	0.19873	541.6075	0.65607	10043700	-0.5936	301.188	90.2023	86.867	213.3563	206.9833	60593.1953	131.8878	-0.75521	187.389	2557590
013	2018-11-10t1906	1541898645.58	adult	213.9985	161.9971	-65.9997	1217.7364	79.3293	77711.1644	244825.7981	4235743.5027	1218.16	0.71608	354.295	0.65932	345.6712	0.63516	705.5229	1.0173	605.8346	286442.3125	453.4834	0.58467	541.7999	0.61295	14355700	0.56911	434.403	92.6087	88.0428	229.5807	226.1484	93209.7578	141.1713	-0.42227	203.3032	3752410
013	2018-11-10t2306	1541913043.64	adult	217.9979	165.9966	-62.0003	1231.5627	79.1384	78679.4481	247786.5223	4282002.4712	1385.28	1.2878	339.356	0.16783	331.5829	0.15785	691.1786	0.90242	585.5092	284074.4375	443.8577	0.32077	530.2722	0.39839	13924100	0.43897	311.105	90.517	86.6495	218.358	213.0853	89745.1484	138.8132	-0.58517	194.8279	3714000
013	2018-11-11t0306	1541927443.62	adult	221.9979	169.9966	-58.0003	1249.0872	80.5958	81801.1706	257677.3024	4502295.8207	1128.28	0.53736	351.236	0.46387	345.9915	0.53584	679.3474	0.80834	590.7373	290081.3438	444.0254	0.2748	519.9833	0.21198	14973500	0.70737	330.804	86.7489	83.1709	213.353	208.1229	91101.7188	134.6645	-0.80688	186.8583	3698190
013	2018-11-11t0706	1541941843.54	adult	225.9979	173.9965	-54.0003	1255.3711	75.5869	77852.9464	245110.5254	4114530.8324	1381.63	1.4113	366.332	0.83498	360.9908	0.91469	685.8007	0.90488	576.4086	279120.875	444.5169	0.23607	509.2931	0.022392	14887400	0.67464	345.417	96.3713	92.5508	205.9812	201.0923	83834.3594	142.684	-0.57839	187.0821	3916430
013	2018-11-11t1106	1541956244.43	adult	229.9981	177.9968	-50	1292.6216	79.8082	81432.0363	256491.489	4364815.9823	1028.96	0.3102	338.888	0.053589	333.1797	0.10295	624.3424	0.2542	568.3064	265345.5312	422.4495	-0.23232	514.2297	0.070378	14396600	0.5325	363.235	92.1578	87.9013	243.4094	233.468	103449.0078	144.9459	-0.56768	208.6619	3915050
013	2018-11-11t1506	1541970644.22	adult	233.9981	181.9967	-46.0001	1206.2577	80.8467	80302.2617	252983.2376	4532417.004	973.314	0.16555	342.782	0.12472	338.504	0.21678	594.337	-0.068749	533.9966	249027.2188	414.9695	-0.41357	484.505	-0.39342	14341000	0.51084	297.53	95.8084	91.7882	209.2756	203.6593	87686.4609	142.8097	-0.71973	187.901	4008330
013	2018-11-11t1906	1541985045.34	adult	237.9984	185.997	-41.9998	1329.0477	81.2934	87562.2684	275689.6188	4905848.4288	795.687	-0.41482	337.012	-0.05991	336.0036	0.11638	554.4178	-0.52014	530.2239	253368.9688	431.9565	-0.12828	497.9687	-0.22095	15378500	0.7812	287.866	95.8014	91.9566	219.4662	214.3528	100296.0781	149.1706	-0.57316	199.1828	4371610
013	2018-11-11t2306	1541999443.71	adult	241.9979	189.9966	-38.0002	1240.6108	81.0638	78109.1529	245983.1783	4267772.749	843.139	-0.21934	343.704	0.084901	338.3276	0.14862	551.4484	-0.55593	519.9324	224990.9375	438.1309	-0.052283	492.4842	-0.32984	14003900	0.40822	327.772	94.8251	90.5958	219.7822	215.0316	89671.1172	155.8043	-0.43177	200.4566	3863550
013	2018-11-12t0306	1542013844.37	adult	245.9981	193.9968	-34.0001	156.6419	40.0348	3785.1472	12577.6407	86879.8491	0	-3.3196	0	-9.0097	0	-9.049					0	-8.2187	0	-7.4719	0	-3.3941	0	0	0				0	-5.6181	0	0
013	2018-11-12t0706	1542028243.36	adult	249.9978	197.9965	-30.0003	1214.5026	75.2658	73716.3614	232084.2356	3845808.559	719.655	-0.63087	334.244	-0.2274	331.0417	-0.11012	516.2846	-0.99021	500.9297	198769.5625	421.9191	-0.42807	475.1061	-0.6361	12863700	0.08894	461.422	96.9946	92.8962	249.261	229.9374	95965.5	156.2128	-0.57497	208.17	3732930
013	2018-11-12t1106	1542042645.17	adult	253.9983	201.997	-25.9998	1186.8371	77.4028	74498.7289	234616.3279	4017248.9565	698.237	-0.70014	333.517	-0.27753	331.4722	-0.12778	515.8608	-1.0082	499.1928	200669.8438	419.1565	-0.51606	473.8712	-0.68366	12955100	0.10986	358.651	97.7366	93.5601	228.0751	220.9975	88721.2188	157.3829	-0.61576	204.8797	3796480
013	2018-11-12t1506	1542057043.9	adult	257.998	205.9967	-22.0002	705.6973	83.5488	39359.647	125006.2721	1894900.458	754.167	-0.4621	332.736	-0.32858	329.8187	-0.20207	559.2979	-0.46849	525.0491	115774.6719	411.098	-0.70281	477.6481	-0.65753	6856700	-1.59	431.534	99.3522	94.2805	299.3348	270.1957	61962.2969	156.0455	-0.73496	222.4669	2047350
013	2018-11-12t1906	1542071444.54	adult	261.9982	209.9968	-18	706.4815	85.9437	46184.6855	146882.9079	2574686.3667	731.536	-0.53822	327.224	-0.50771	324.0337	-0.39151	522.8105	-0.9457	501.5953	125997.3359	404.2022	-0.8687	467.3244	-0.83815	7874000	-1.3251	440.095	100.779	95.7012	270.4205	252.3155	65171.3398	159.7843	-0.69183	222.6034	2425040
013	2018-11-12t2306	1542085844.31	adult	265.9981	213.9968	-14.0001	725.6068	90.441	52480.2637	166909.8302	3173155.3663	755.095	-0.42245	345.726	-0.033887	344.2336	0.14529	525.9926	-0.91627	497.6792	144121.9688	423.5097	-0.54117	471.8981	-0.79968	9442820	-0.8987	534.656	110.656	105.5264	273.6588	242.3933	74982.5078	169.7731	-0.45447	225.1546	3022340
013	2018-11-13t0306	1542100245.12	adult	269.9983	217.997	-9.9998	1276.0893	80.7652	81726.3085	257394.112	4493582.0445	759.824	-0.3834	340.385	-0.20821	337.6438	-0.066336	576.6406	-0.24312	566.6058	246225.5469	434.0285	-0.37718	517.2307	-0.15328	14505500	0.53902	480.407	112.332	106.0433	324.8028	314.331	138690.7812	186.2674	-0.020548	271.2554	4787030
013	2018-11-13t0706	1542114643.63	adult	273.9979	221.9966	-6.0003	1227.2667	79.4112	80092.4922	252305.7109	4401032.4921	732.132	-0.489	343.996	-0.13725	340.4865	-0.012707	585.4743	-0.11933	575.879	244728.2656	440.7013	-0.28492	528.5889	-0.0080909	14357700	0.49744	468.515	114.86	108.0341	332.9277	324.3846	139163.7812	195.7168	0.19	281.0379	4794020
013	2018-11-13t1106	1542129043.6	adult	277.9979	225.9966	-2.0003	1231.2554	80.8228	79542.9876	250532.7114	4384785.422	775.179	-0.27198	345.701	-0.11855	342.6121	0.021159	589.9617	-0.051481	581.015	244834.125	442.8508	-0.27866	533.0512	0.034908	14340700	0.49349	469.178	117.372	109.5468	338.2898	332.6776	140390.2656	203.2028	0.33716	289.7545	4868940
013	2018-11-13t1506	1542143445.51	dead	281.9984	229.9971	2.0003	1225.9785	79.7314	79987.5058	251971.0678	4392866.8093	745.831	-0.38974	348.595	-0.066116	345.4136	0.075163	594.5346	0.020618	587.9391	247920.9375	446.0192	-0.25293	536.8322	0.06805	14532600	0.55168	451.584	118.266	110.0128	340.0961	333.194	141820.0781	205.6037	0.32881	296.7842	4930390
014	2018-11-01t1606	1541106665.2	egg	-1.9992	-53.9983	-225.9963	153.6541	28.8357	3010.553	9599.8461	54605.1016	0	1192.4358	0	-0.60891	0	-0.62383					0	-0.58146	0	-0.43299	0	2.0629	0	0	0				0	-0.47756	0	0
014	2018-11-01t2006	1541121059.37	larva	1.9992	-49.9999	-221.998	156.0973	29.4013	3143.0648	10024.1759	58437.3376	0	0.16829	0	-0.82175	0	-0.82479					0	-0.82071	0	-0.75452	0	1.0571	0	0	0				0	-0.54144	0	0
014	2018-11-02t0006	1541135459.16	larva	5.9991	-46	-217.998	167.6718	29.0712	3360.4171	10698.5028	62067.1974	0	-0.41456	0	-1.0428	0	-1.0339					0	-1.0666	0	-1.0717	0	0.28027	0	0	0				0	-0.60972	0	0
014	2018-11-02t0406	1541149858.78	larva	9.999	-42.0001	-213.9981	167.2037	28.9442	3312.5987	10549.1217	60746.8245	0	-0.75223	0	-1.2731	0	-1.252					0	-1.3195	0	-1.3844	0	-0.35487	0	0	0				0	-0.68309	0	0
014	2018-11-02t0806	1541164259.1	larva	13.9991	-38	-209.998	170.9744	29.5252	3463.5182	11029.6637	64915.0748	0	-1.0062	0	-1.5138	0	-1.4807					0	-1.5804	0	-1.6925	0	-0.89399	0	0	0				0	-0.76259	0	0
014	2018-11-02t1206	1541178660.57	larva	17.9995	-33.9996	-205.9976	306.664	30.7025	7643.1805	24147.9185	162904.7639	374.573	-0.16854	228.307	0.95106	224.7971	0.96234	344.685	-0.46786	340.1685	14476.7715	304.1099	0.95236	333.1155	0.75545	940169	-0.65691	101.456	57.4212	57.2031	89.8353	89.077	3773.083	77.4469	0.33562	85.3116	236460
014	2018-11-02t1606	1541193060.85	larva	21.9996	-29.9995	-201.9975	250.3112	31.7973	6129.2948	19421.4797	131983.4564	450.123	-0.24511	287.255	1.5043	282.9352	1.5231	421.7522	-0.29952	420.099	14339.5742	382.7108	1.4928	410.4601	1.1037	948805	-1.1087	108.753	60.7827	60.5395	93.3997	92.4399	3175.5903	79.009	0.32862	88.8504	200765
014	2018-11-02t2006	1541207458.08	larva	25.9988	-26.0003	-197.9983	417.8831	37.9284	12191.4275	38542.2363	294644.7441	414.294	-0.57391	265.301	1.069	266.0061	1.1662	375.8122	-0.69165	373.1221	24803.6055	341.1764	0.8989	363.8989	0.43042	1731090	-0.99388	109.694	58.1691	57.9773	89.7552	87.9001	5923.8467	77.7742	0.27431	85.3491	379553
014	2018-11-03t0006	1541221859.6	larva	29.9993	-21.9998	-193.9979	657.3333	44.8106	22749.0025	71787.8421	683762.5734	395.216	-0.8241	233.115	0.46787	229.6363	0.52386	347.0517	-0.99253	343.4512	41993.2578	304.285	0.32023	333.6891	-0.10647	2815330	-0.69672	116.243	57.3659	57.0119	91.6539	90.6263	11090.1172	77.2172	0.22647	86.9083	692808
014	2018-11-03t0406	1541236258.31	larva	33.9989	-18.0002	-189.9983	699.6386	44.0391	23839.5863	75089.1743	687092.0463	644.247	-0.47351	285.661	0.99123	277.3957	1.0024	472.1473	-0.59404	458.8423	59962.7031	400.2913	1.0852	442.9262	0.52839	3615900	-0.59782	266.188	59.5468	59.3096	94.8226	92.4889	12042.4697	79.3849	0.22622	88.1896	753743
014	2018-11-03t0806	1541250658.83	larva	37.999	-14	-185.9981	816.5187	58.2148	38202.4469	120671.445	1464473.5894	1268.47	0.61865	244.726	0.21293	235.2615	0.21411	615.9543	-0.11202	547.6165	123806.8281	385.2478	0.71516	443.1761	0.25276	4914350	-0.21151	159.87	51.5453	51.2174	85.8073	84.3794	17247.2656	71.5554	0.013016	80.5763	1035080
014	2018-11-03t1206	1541265058.38	larva	41.9989	-10.0002	-181.9982	812.392	57.9293	37679.897	118721.8596	1496137.1121	924.952	-0.28227	271.725	0.39095	264.4658	0.44368	647.9288	-0.12619	626.0958	128937.8281	353.3622	0.13306	473.5254	0.23281	5388030	-0.32036	406.524	57.8314	57.4718	98.8702	95.0265	19675.168	79.9264	0.1404	90.8444	1146740
014	2018-11-03t1606	1541279459.65	larva	45.9993	-5.9998	-177.9979	1023.3902	59.1565	48660.9272	153211.1544	1966207.3719	1205.93	0.072471	257.711	-0.067516	237.911	-0.20757	752.7205	0.18716	699.4299	192696.4375	396.4064	0.3734	535.4349	0.48589	6583490	-0.025133	286.571	59.5361	59.2125	94.6941	92.6203	24241.6895	79.6606	0.069475	88.8952	1520910
014	2018-11-03t2006	1541293859.37	larva	49.9992	-1.9999	-173.998	1016.6011	60.939	51600.6994	162533.8428	2193722.4325	2725.65	2.6851	310.885	0.57304	286.4159	0.37076	1201.0304	2.0253	1027.3052	325479.25	468.8652	1.0005	637.5659	1.0966	8411600	0.58321	118.657	60.6817	60.382	95.2641	93.4015	25816.5586	81.0576	0.031298	89.8534	1641860
014	2018-11-04t0006	1541308258.64	adult	53.999	1.9999	-169.9982	1194.4723	66.9057	66297.5062	208770.5886	3081306.8332	1384.15	0.018188	270.678	-0.39203	246.7526	-0.60905	864.5295	0.38612	794.5276	299991.75	445.6934	0.49914	660.6191	1.0389	9389810	0.7	322.413	56.5367	56.0565	93.113	91.1424	32310.2227	77.5274	-0.20788	87.2863	1961260
014	2018-11-04t0306	1541322669.79	adult	58.0021	6.003	-165.9951	1046.2381	72.9836	60773.3433	191643.3664	2959727.2728	2067.49	1.1157	316.619	0.36784	295.0679	0.21609	1076.2852	1.1769	969.5693	342258.6875	490.6818	1.0104	701.8104	1.2885	10063400	0.71964	208.74	55.6776	55.3657	96.2194	93.6376	30597.7559	79.1503	-0.23756	90.0741	1769660
014	2018-11-04t0706	1541337069.83	adult	62.0021	10.003	-161.9951	1089.2539	67.1377	61062.6367	192380.545	2854308.5993	1877.08	0.68544	301.218	-0.053316	282.9282	-0.15262	952.0397	0.561	851.5132	304652.6875	431.8141	0.12219	577.3994	0.068161	9623610	0.21416	284.627	61.8583	61.5756	98.7001	96.5771	31584.0352	83.488	-0.1002	93.0593	1976310
014	2018-11-04t1106	1541351471.26	adult	66.0025	14.0034	-157.9947	1094.7644	68.4356	62465.7101	196782.45	2993926.9577	1845.39	0.56256	311.558	0.10829	294.7753	0.051173	955.2192	0.45073	815.0244	312356.6875	426.4921	-0.011824	610.6685	0.31494	10176400	0.23602	130.606	66.9903	66.6282	103.3071	101.6427	33781.4062	88.2866	0.12917	98.1953	2188100
014	2018-11-04t1506	1541365868.36	adult	70.0017	18.0026	-153.9955	1013.4226	69.4874	59028.6739	186004.5255	2906367.3856	1419.31	-0.24416	288.806	-0.53298	272.0699	-0.63531	874.9532	-0.0099787	786.7449	270360.5625	406.3903	-0.3652	640.906	0.58026	8906500	-0.58977	343.352	62.1238	61.7006	99.1184	96.029	30627.5957	82.8918	-0.31814	92.0806	1915840
014	2018-11-04t1906	1541380259.28	adult	73.9992	22.0001	-149.998	1106.7339	70.5834	65904.923	207641.9979	3293575.7921	1200.85	-0.67336	269.665	-1.1525	257.3271	-1.1856	733.0316	-0.68219	669.3594	252895.9062	367.4996	-1.0502	543.789	-0.36517	9286200	-0.58277	241.764	58.5248	57.9513	97.5703	95.5074	33661.7656	81.3936	-0.54438	91.8424	2015360
014	2018-11-04t2306	1541394660.15	adult	77.9994	26.0003	-145.9977	1122.4296	73.441	68221.2267	214950.9287	3486313.157	1480.11	-0.1629	275.58	-1.0867	267.8267	-0.97944	801.7178	-0.32904	715.3444	286213.25	360.6677	-1.2165	473.9726	-1.0731	9813120	-0.47752	131.619	61.3996	60.8463	99.3361	97.6962	35462.9961	83.868	-0.4647	94.0337	2186380
014	2018-11-05t0306	1541409059.02	adult	81.9991	30	-141.9981	1090.7674	71.3352	65087.3091	205224.4837	3215556.7468	1270.97	-0.55453	292.292	-0.64292	280.7102	-0.63387	715.976	-0.74388	633.5359	243431.8281	384.5245	-0.80105	510.7188	-0.67484	9935600	-0.53556	217.319	69.7705	69.5454	106.5323	104.3118	36220.9727	91.7301	0.062445	101.0072	2371640
014	2018-11-05t0706	1541423458.43	adult	85.9989	33.9998	-137.9982	1034.4702	72.4099	63898.2615	201558.6245	3266376.5114	1397.83	-0.27268	301.97	-0.36439	291.6988	-0.29945	717.2718	-0.69404	662.3048	239568.7812	387.9209	-0.72716	484.5712	-0.93377	10069800	-0.56152	259.345	74.0491	72.9133	140.5012	133.8942	46927.4141	99.6231	0.59233	122.8941	2469320
014	2018-11-05t1106	1541437853.19	adult	89.9975	37.9984	-133.9997	1138.4064	70.1764	63073.6358	198608.5102	2982037.9724	1392.85	-0.23489	296.867	-0.554	286.6244	-0.52053	771.4624	-0.28074	725.6752	254582.5938	386.5477	-0.72944	482.3191	-0.91965	9796020	-0.75518	253.291	71.9332	71.6429	112.8958	108.5982	37255.625	94.3786	0.040795	104.7266	2373650
014	2018-11-05t1522	1541453227.26	adult	94.268	42.269	-129.7291	1086.2893	69.431	63533.8121	200160.9051	3112056.9258	1264	-0.46511	268.391	-1.5591	257.2966	-1.6536	680.633	-0.80035	552.7286	226650.7812	364.0096	-1.1734	483.2038	-0.84709	8915160	-1.2148	205.371	62.4898	61.8978	102.765	100.3832	34220.7344	86.0872	-0.77097	96.6373	2075720
014	2018-11-05t1906	1541466650.49	adult	97.9967	45.9976	-126.0004	1170.0366	69.9057	69408.9834	218609.9068	3438536.783	1034.39	-0.96278	269.441	-1.5439	260.8547	-1.5561	630.7425	-1.0958	581.7186	228959.5156	345.7367	-1.5506	456.3122	-1.1398	9765880	-0.84443	205.787	66.3096	65.8594	105.7832	103.6993	38399.3047	89.4909	-0.61389	99.6995	2403390
014	2018-11-05t2306	1541481051.04	adult	101.9969	49.9978	-122.0003	1153.9588	68.8203	65825.9691	207279.3372	3169168.1553	1664.05	0.6299	305.409	-0.25889	297.0659	-0.18645	791.0989	0.22794	658.8962	272929.125	406.1202	-0.1464	542.9011	0.12804	10508200	-0.5107	193.984	66.3459	65.5872	125.4207	118.6541	43270.125	92.2849	-0.51903	109.1636	2282760
014	2018-11-06t0306	1541495450.69	adult	105.9968	53.9977	-118.0004	1202.1519	71.5605	67935.5469	213871.7928	3312095.5609	1435.62	0.13462	281.454	-1.133	274.8098	-1.0722	713.5696	-0.26662	589.052	254030.7812	373.2198	-0.85304	502.3307	-0.34279	10009600	-0.75006	141.211	71.2987	70.6313	113.5109	112.4363	40409.8945	96.2915	-0.32827	107.8042	2535670
014	2018-11-06t0706	1541509850.86	adult	109.9968	57.9977	-114.0003	1076.8592	70.1507	61910.1899	195090.8866	2975864.2414	1261.13	-0.24991	288.331	-0.88502	276.8539	-1.0144	689.7234	-0.35648	578.1096	223470.4062	386.1813	-0.50467	503.2201	-0.24149	9333570	-1.061	326.602	71.8286	70.4365	198.6329	204.8219	64357.0586	95.9087	-0.49291	116.676	2325160
014	2018-11-06t1106	1541524251.93	adult	113.9971	61.998	-110	1088.1804	73.0941	66101.7946	208384.666	3363956.6113	914.154	-1.0953	269.887	-1.5903	262.1839	-1.6338	560.7537	-1.3049	500.7901	194020.7812	347.2539	-1.4071	456.9646	-0.85001	9312990	-1.0545	275.477	68.3072	67.2237	144.356	123.2189	49947.168	93.413	-0.8255	108.2128	2357080
014	2018-11-06t1506	1541538651.47	adult	117.997	65.9979	-106.0002	1016.6705	73.0488	61522.4343	193926.7237	3134374.8617	1341.78	0.066722	310.858	-0.041046	304.1888	0.05685	633.9681	-0.62966	549.6471	204137.7188	384.0347	-0.48675	473.4577	-0.53847	9986940	-0.72572	233.45	75.1587	74.7573	119.5037	117.2446	38480.2031	100.6686	-0.37791	112.6825	2414620
014	2018-11-06t1906	1541553051.89	adult	121.9971	69.998	-102	1079.8973	71.5213	61256.9038	192913.3304	2975449.9403	984.863	-0.8173	302.073	-0.38918	292.7296	-0.43889	639.5912	-0.50749	583.739	205308.7812	394.0244	-0.21627	496.489	-0.12605	9677500	-0.84299	295.215	73.9109	72.1348	186.9706	184.5146	60017.5469	100.2677	-0.5409	129.6586	2367880
014	2018-11-06t2306	1541567451.33	adult	125.997	73.9979	-98.0002	1101.1182	72.821	66045.7075	208053.7338	3356834.558	815.646	-1.2144	273.331	-1.5373	268.6467	-1.4863	532.6199	-1.3139	499.3801	184286.4844	342.324	-1.5137	428.7488	-1.1391	9431550	-0.92516	249.812	67.1698	66.2703	119.1316	111.2981	41219.5312	91.2919	-1.3681	105.5571	2317760
014	2018-11-07t0306	1541581851.82	adult	129.9971	77.998	-94.0001	1070.1584	70.4211	62066.0545	195522.8923	3092181.0839	1404.28	0.36094	300.605	-0.48968	295.3403	-0.3937	601.3456	-0.69273	505.8892	195437.3125	366.9936	-0.89273	439.3612	-0.94384	9751330	-0.76493	234.471	80.1394	79.1692	142.0651	132.7346	46171.1719	106.2595	-0.33108	122.4042	2599640
014	2018-11-07t0706	1541596251.02	adult	133.9969	81.9978	-90.0003	1077.6586	67.5066	60046.1103	189139.9782	2846167.214	1338.94	0.22724	306.906	-0.26672	301.6984	-0.15875	582.5549	-0.7903	496.7847	183504.8125	372.882	-0.75274	450.6266	-0.74184	9639310	-0.7906	346.398	82.947	81.0922	211.7233	207.0573	66692.8438	109.4075	-0.21742	141.6241	2605200
014	2018-11-07t1106	1541610650.93	adult	137.9968	85.9978	-86.0003	1068.2911	71.887	60610.9827	190923.6107	2912280.4194	1312.69	0.19362	306.475	-0.31635	300.8506	-0.23635	568.0761	-0.85889	494.6588	180648.2031	380.3901	-0.57303	447.8006	-0.77407	9715880	-0.74225	282.77	87.1047	85.0719	193.2545	189.5976	61454.9453	116.0024	0.15148	167.2117	2761390
014	2018-11-07t1506	1541625054.54	adult	141.9978	89.9988	-81.9993	1098.9143	70.6659	65497.8733	206365.1859	3287990.034	623.229	-1.5509	266.098	-2.0101	262.4854	-1.9711	441.2429	-1.8574	419.0153	151346.3125	324.3211	-2.0994	375.9206	-1.9624	9105620	-0.9603	263.992	71.1744	69.9253	157.5939	148.3089	54054.6914	98.4309	-1.273	121.2602	2435520
014	2018-11-07t1906	1541639453.12	adult	145.9975	93.9984	-77.9997	1078.1901	69.6794	60538.4547	190641.4166	2936540.2381	637.537	-1.4782	290.489	-1.0524	288.0426	-0.89503	444.3568	-1.7981	420.128	140861.0938	345.0286	-1.5826	387.7325	-1.7761	9193380	-0.90923	352.74	83.5954	82.8161	134.2504	131.0726	42557.3594	111.9689	-0.39481	125.6617	2645630
014	2018-11-07t2306	1541653853.26	adult	149.9975	97.9984	-73.9997	1055.5881	69.6922	59390.7801	187059.4969	2847662.0515	1019.67	-0.4604	300.005	-0.69935	295.5696	-0.60824	511.7596	-1.203	459.6353	159157.25	364.5034	-1.0891	419.275	-1.2528	9321770	-0.84772	359.929	91.7669	89.2919	226.0206	218.2583	70292.4141	125.4029	0.44805	174.9528	2851380
014	2018-11-08t0306	1541668253.55	adult	153.9976	101.9985	-69.9996	767.4127	84.1147	48624.3837	154333.9913	2548481.3683	845.237	-0.87525	293.584	-1.0095	290.9921	-0.85998	461.0127	-1.5939	413.6467	117097.2344	351.5775	-1.4838	389.4059	-1.7747	7455850	-1.4826	294.182	90.5749	89.3091	153.7552	147.2302	39053.8125	121.4002	0.032698	139.1835	2300240
014	2018-11-08t0706	1541682654.17	adult	157.9977	105.9987	-65.9994	1008.3898	68.2536	55746.3413	175683.4729	2640174.274	647.031	-1.3542	288.098	-1.2854	286.3435	-1.119	420.8783	-1.9032	395.1315	122896.4688	339.7365	-1.8576	371.1483	-2.1064	8396890	-1.1346	313.121	91.0408	90.004	146.995	143.8677	42922.5508	121.5365	-0.082622	138.2655	2653470
014	2018-11-08t1106	1541697055.52	adult	161.9981	109.999	-61.999	965.3985	69.8408	55017.225	173434.9179	2661049.0899	683.532	-1.2291	302.444	-0.72144	300.2878	-0.53483	450.8652	-1.6243	437.7361	129849.1875	358.772	-1.3688	396.3374	-1.6889	8701910	-1.0148	361.707	96.3475	93.9909	195.7456	167.6108	56374.7422	132.7485	0.54085	153.0173	2772110
014	2018-11-08t1506	1541711454.16	adult	165.9977	113.9987	-57.9994	1015.4714	67.5222	58720.0441	185088.2806	2833176.0721	711.701	-1.1249	299.338	-0.89913	296.98	-0.73455	459.2534	-1.5289	438.303	140990.7812	356.4659	-1.4808	402.1449	-1.6073	9186370	-0.84428	376.517	97.2328	93.7857	223.8282	203.1329	68715.2578	139.2959	0.83109	170.3329	2983980
014	2018-11-08t1906	1541725854.83	adult	169.9979	117.9988	-53.9992	972.4157	64.232	51837.7834	163374.3459	2319114.4232	793.126	-0.88042	291.4	-1.2871	289.6852	-1.1186	450.3142	-1.5852	417.0957	122485.4609	347.2894	-1.7936	383.0959	-1.9668	7916470	-1.2334	432.19	95.6952	91.5752	213.9647	178.247	58198.3984	141.0522	0.79827	165.7726	2599750
014	2018-11-08t2306	1541740254.27	adult	173.9978	121.9987	-49.9994	906.3285	67.7142	48762.2986	153642.8795	2272299.6185	723.405	-1.0345	290.41	-1.3801	288.9736	-1.2036	438.6504	-1.6698	405.1234	112294.5	347.5689	-1.8394	381.5476	-2.0217	7413600	-1.3709	379.992	97.3065	92.7632	200.2485	180.731	51263.6055	147.4058	1.0469	171.566	2484040
014	2018-11-09t0306	1541754653.9	adult	177.9977	125.9986	-45.9995	870.5553	68.8936	47973.1849	151285.0248	2246563.0778	710.325	-1.0413	293.707	-1.2888	292.3523	-1.1011	459.3665	-1.4721	426.3162	115760.3594	348.6807	-1.863	382.2357	-2.039	7373820	-1.3655	415.494	100.944	95.4503	232.2791	197.9511	58534.332	153.4031	1.2563	181.5459	2534310
014	2018-11-09t0706	1541769054.53	adult	181.9978	129.9988	-41.9993	878.2141	65.2587	46774.3266	147445.922	2137397.9259	789.879	-0.7995	292.528	-1.3929	290.8252	-1.2252	446.802	-1.5726	411.3758	109466.4844	351.249	-1.846	385.892	-2.005	7167220	-1.4125	408.882	102.496	97.0239	219.5999	195.216	53801.9727	156.7444	1.2952	183.3693	2511260
014	2018-11-09t1106	1541783455.33	adult	185.9981	133.999	-37.9991	854.1589	64.2091	45316.3565	142888.614	2058179.2133	700.42	-1.0175	297.954	-1.2106	295.2452	-1.076	507.476	-1.014	499.2413	120779.2812	361.4812	-1.6039	413.417	-1.534	7071940	-1.4291	444.958	107.156	100.4711	291.5184	282.2699	69381.375	166.0151	1.6657	203.3018	2543340
014	2018-11-09t1506	1541797854.01	adult	189.9977	137.9986	-33.9994	846.4521	64.7048	44088.0207	139003.4226	1969720.0747	711.969	-0.96313	302.191	-1.0805	298.9885	-0.95848	515.0414	-0.93446	509.3743	119489.6016	367.9487	-1.4727	421.9663	-1.4092	6983640	-1.4471	484.499	108.916	101.4937	299.2573	284.1926	69427.6875	171.0604	1.7812	208.8159	2517050
014	2018-11-09t1906	1541812255	adult	193.998	141.9989	-29.9992	838.4888	63.2122	43100.5137	135896.0773	1898692.1053	735.944	-0.87582	300.42	-1.1943	297.2574	-1.0746	508.0446	-0.99868	498.7487	115326.1328	368.4407	-1.5007	420.8691	-1.4569	6793090	-1.4999	488.254	110.35	103.3377	299.8059	283.9744	68055.9375	173.5981	1.7417	213.3627	2495240
014	2018-11-09t2306	1541826651.29	adult	197.9969	145.9979	-26.0002	834.3612	66.3685	43966.2076	138635.5351	1988416.8909	678.939	-1.0166	304.322	-1.0021	301.1281	-0.87906	512.2745	-0.95432	503.9381	118335.4219	370.8119	-1.4066	422.9678	-1.408	7007020	-1.4354	485.062	112.154	104.8023	295.3387	278.0247	68223.25	176.9444	1.7175	216.4563	2582340
014	2018-11-10t0306	1541841052.43	adult	201.9973	149.9982	-21.9999	832.2547	62.4625	43339.3258	136720.9234	1897395.3293	716.215	-0.88646	307.609	-0.84719	304.3363	-0.72717	519.958	-0.87792	508.1327	118550.4219	377.2428	-1.2007	434.9846	-1.1739	6984580	-1.4363	501.094	113.264	104.7002	307.7896	293.3693	70176.0312	181.8659	1.7686	223.6796	2571770
014	2018-11-10t0706	1541855451.07	adult	205.9969	153.9978	-18.0003	806.7753	63.6729	41262.2917	130094.2953	1812499.5181	700.482	-0.90913	312.501	-0.64575	310.0998	-0.49411	491.3814	-1.1578	460.3912	106629.7578	378.9717	-1.1223	423.9121	-1.3436	6755340	-1.4949	455.029	116.086	108.6213	277.1006	244.9682	60130.8359	182.3289	1.6027	215.6954	2509420
014	2018-11-10t1106	1541869853.36	adult	209.9975	157.9984	-13.9996	803.5366	63.3823	41246.7357	130073.3007	1818854.6775	715.906	-0.83979	313.509	-0.59722	310.5564	-0.47231	507.0385	-1.0066	478.4578	110027.3672	379.6449	-1.0743	427.9967	-1.2441	6778380	-1.4844	512.337	117.867	109.6218	293.8919	260.3978	63774.5391	185.0585	1.5479	222.8471	2548400
014	2018-11-10t1506	1541884251.73	adult	213.9971	161.998	-10.0001	781.7199	64.1776	40228.3206	126884.1154	1769240.1045	684.586	-0.91185	316.553	-0.48575	313.6871	-0.36309	501.723	-1.0684	477.8492	105863.5547	382.9107	-0.96269	430.9268	-1.1593	6675780	-1.5109	441.872	119.577	112.0722	285.4469	252.516	60229.3047	186.6902	1.4386	223.5609	2521750
014	2018-11-10t1906	1541898654.03	adult	217.9977	165.9986	-5.9994	776.0348	63.3533	39256.5199	123827.5647	1688935.5704	677.288	-0.91348	317.253	-0.47254	314.2343	-0.35847	502.4223	-1.0677	477.8778	103498.9922	384.2543	-0.93005	434.5775	-1.0905	6530650	-1.5499	465.447	121.584	114.4636	285.8455	254.1972	58884.1719	189.9218	1.4194	223.8888	2502810
014	2018-11-10t2306	1541913051.98	adult	221.9971	169.998	-2	757.5103	62.3065	37672.6089	118801.3126	1607793.378	715.039	-0.77402	325.621	-0.25073	322.5807	-0.13443	522.8795	-0.85801	497.2698	103530.1406	393.6224	-0.74389	445.7693	-0.91548	6433290	-1.5781	478.118	125.407	119.7498	302.2926	271.3317	59853.9297	193.8625	1.4291	229.6652	2477660
014	2018-11-11t0306	1541927452.07	dead	225.9972	173.9981	2	760.8704	62.1848	39795.5627	125614.1605	1732597.0745	704.512	-0.78875	337.989	0.061369	334.0822	0.16084	550.4175	-0.56469	540.2084	115037.25	411.6796	-0.4097	474.4158	-0.49804	7048750	-1.4226	488.333	129.316	119.7076	320.971	295.8695	67082.9453	207.8923	1.804	250.9746	2696890
016	2018-11-01t1606	1541106681.59	egg	-1.9992	-53.9983	-325.9969	153.4428	27.2073	2822.1262	8986.9623	48099.982	0	1192.438	0	-0.60891	0	-0.62383					0	-0.58146	0	-0.43299	0	2.0629	0	0	0				0	-0.47756	0	0
016	2018-11-01t2006	1541121075.89	larva	1.9992	-49.9998	-321.9985	176.4737	28.9353	3498.9104	11120.4815	63952.255	0	0.16829	0	-0.82175	0	-0.82479					0	-0.82071	0	-0.75452	0	1.0571	0	0	0				0	-0.54144	0	0
016	2018-11-02t0006	1541135475.72	larva	5.9992	-45.9999	-317.9986	173.3882	27.1587	3208.3609	10191.3465	54916.8065	0	-0.41456	0	-1.0428	0	-1.0339					0	-1.0666	0	-1.0717	0	0.28027	0	0	0				0	-0.60972	0	0
016	2018-11-02t0406	1541149875.33	larva	9.9991	-42	-313.9987	174.007	27.451	3255.6006	10344.2501	56346.5691	0	-0.75223	0	-1.2731	0	-1.252					0	-1.3195	0	-1.3844	0	-0.35488	0	0	0				0	-0.68309	0	0
016	2018-11-02t0806	1541164275.62	larva	13.9991	-37.9999	-309.9986	175.8307	27.0259	3261.938	10362.0976	55888.9954	0	-1.0062	0	-1.5138	0	-1.4807					0	-1.5804	0	-1.6925	0	-0.89399	0	0	0				0	-0.76259	0	0
016	2018-11-02t1206	1541178677.13	larva	17.9996	-33.9995	-305.9982	262.5219	34.7799	6780.5029	21466.3043	155276.0356	353.184	-0.22838	260.592	1.3354	259.8324	1.3806	338.5488	-0.49669	338.4427	12526.3066	308.8265	0.99583	329.7657	0.72778	949857	-0.64963	98.598	56.4779	56.006	89.6965	88.9057	3318.7693	76.6215	0.32298	85.8755	205862
016	2018-11-02t1606	1541193077.3	larva	21.9996	-29.9995	-301.9981	149.0291	17.3695	1782.5946	5648.6355	18360.0232	406.233	-0.35769	295.048	1.6003	294.8194	1.6701	374.0609	-0.51999	369.6747	4114.6699	340.3739	1.0919	363.4222	0.71393	300359	-1.568	112.384	60.311	60.5648	94.0542	91.7323	1034.5964	79.0573	0.3294	88.1901	61396.6
016	2018-11-02t2006	1541207474.39	larva	25.9988	-26.0003	-297.9989	562.3023	41.3496	16888.4862	53239.7002	433137.7125	499.638	-0.36994	265.171	1.0674	262.7402	1.1243	431.9776	-0.43534	424.4731	39309.9609	373.2212	1.2111	413.1309	0.83996	2393690	-0.54889	113.29	54.5846	54.1859	88.9643	88.0039	8095.749	75.0838	0.22827	84.6523	492735
016	2018-11-03t0006	1541221875.96	larva	29.9992	-21.9998	-293.9985	600.7969	44.6895	19382.4818	61186.2191	531907.0867	491.727	-0.60662	265.234	0.89414	260.9178	0.94213	423.6342	-0.64652	419.3156	44057.957	357.6364	0.85577	405.6766	0.49537	2740930	-0.74435	145.899	61.8661	61.4631	97.135	94.979	10102.0352	82.1119	0.31586	92.218	639324
016	2018-11-03t0406	1541236274.55	larva	33.9988	-18.0002	-289.9989	717.3921	48.0796	26429.3814	83282.6333	816670.3074	1114.31	0.53419	319.708	1.462	312.4634	1.4918	622.7311	0.081384	540.2307	87805.0938	438.9927	1.4862	501.5012	1.0212	4481670	-0.066931	148.338	62.962	62.6572	97.2484	95.8762	13712.0225	83.1566	0.30039	92.5951	882601
016	2018-11-03t0806	1541250675.2	larva	37.999	-14	-285.9987	857.2379	56.7698	39178.453	123451.6723	1506018.7139	794.064	-0.35555	249.332	0.27951	235.5766	0.21872	564.6757	-0.34087	559.8347	116887.8594	391.6197	0.78348	467.8842	0.46222	5140480	-0.078186	100.503	47.6399	47.2834	80.7065	79.5418	16706.2461	67.4136	-0.07577	76.0506	982192
016	2018-11-03t1206	1541265074.69	larva	41.9989	-10.0002	-281.9988	816.287	55.1706	37075.7812	116851.9672	1411774.5127	2369.39	2.5732	305.265	0.90011	289.0242	0.82162	1226.1731	2.4463	1186.5496	240329.9375	448.8046	1.195	630.945	1.5792	5953890	0.0014713	138.329	55.4371	55.087	94.7792	92.7764	18576.7188	79.3939	0.12773	89.5172	1081240
016	2018-11-03t1606	1541279476.02	larva	45.9992	-5.9998	-277.9985	957.3943	61.5804	47830.4887	150622.0039	2046194.0013	2428.19	2.4054	307.091	0.72544	286.4083	0.58422	1303.0459	2.6305	1177.1976	327064.5312	469.3889	1.2199	706.7538	1.9658	7702460	0.59029	305.86	56.8637	56.3109	98.4383	95.853	24708.0039	80.9741	0.10511	92.1701	1426260
016	2018-11-03t2006	1541293875.63	larva	49.9991	-1.9999	-273.9986	1072.6978	70.6313	63281.1746	199583.6811	3079025.6787	2683.66	2.6077	351.658	1.2742	328.3582	1.1071	1337.3984	2.6298	1102.7998	442678.875	510.5277	1.5079	727.4538	1.8817	11625100	2.2941	249.581	60.7401	60.3729	98.143	96.3916	32485.3398	82.5223	0.078642	92.3361	2007950
016	2018-11-04t0006	1541308275.01	adult	53.999	1.9999	-269.9988	1029.1762	71.436	61926.3555	195240.3025	3097587.5826	2631.75	2.2425	354.269	1.1809	333.1259	1.0614	1281.1442	2.2302	1091.3688	415090.7188	494.2217	1.1271	663.2672	1.0623	11461000	1.7662	205.142	61.6347	61.2282	99.5054	97.5935	32239.7539	83.4167	0.03204	93.7938	1993950
016	2018-11-04t0306	1541322686.44	adult	58.0021	6.0031	-265.9956	1180.8322	75.2631	72479.0492	228334.0207	3744955.8763	2627.17	2.107	343.631	0.91868	318.9962	0.72113	1140.2615	1.4598	976.4377	432159.0938	501.1181	1.1532	708.3173	1.3471	12996100	2.196	132.366	61.7133	61.2575	99.565	97.9232	37735.1367	84.5309	0.021382	94.4032	2334000
016	2018-11-04t0706	1541337086.58	adult	62.0022	10.0031	-261.9955	1149.5709	79.8966	77234.4623	243528.0415	4314771.3112	2093.27	1.0679	311.375	0.17158	291.182	0.038233	1011.1373	0.82633	841.4504	407488.3125	460.6868	0.53916	648.7488	0.72293	12526300	1.6492	239.498	49.9591	49.4099	87.0831	84.9636	35094.4922	71.3856	-0.78298	81.38	2009800
016	2018-11-04t1106	1541351488.12	adult	66.0026	14.0036	-257.9951	1181.4359	79.1106	78402.3059	247104.1207	4338990.3255	1676.93	0.26306	310.465	0.082046	298.4128	0.14334	968.5631	0.51091	851.7811	396142.3125	434.7168	0.11341	630.5134	0.50077	12682500	1.4565	230.76	50.6857	50.1635	90.3694	88.1711	36961.0703	73.1102	-0.85287	83.962	2070510
016	2018-11-04t1506	1541365888	adult	70.0026	18.0035	-253.9951	1346.1234	74.9345	85966.5906	270858.6493	4549818.9762	1616.08	0.11005	286.615	-0.58985	273.4475	-0.59718	868.7672	-0.03836	732.9886	390076.4375	388.6866	-0.64926	535.3032	-0.43302	12846900	1.3055	202.273	61.2448	60.6057	104.009	101.0759	46700.0352	84.5413	-0.19927	96.6934	2745180
016	2018-11-04t1906	1541380275.45	adult	73.9991	22	-249.9986	1132.8057	80.8698	79581.8453	251391.9904	4578340.8759	1595.53	0.051962	284.735	-0.73155	269.0258	-0.83359	859.572	-0.07486	736.3703	356722.375	410.7653	-0.31792	619.3899	0.38355	11799100	0.6136	135.133	58.6843	58.2062	96.8908	95.0736	40209.6875	81.0506	-0.57098	90.8712	2431820
016	2018-11-04t2306	1541394676.37	adult	77.9993	26.0003	-245.9984	1266.9479	79.0528	80719.4464	254184.5374	4357522.9196	1791.96	0.42729	310.425	-0.04674	298.9639	0.028476	895.4402	0.14764	743.2561	377875.75	413.0967	-0.27999	580.1408	0.021323	13071700	1.0617	181.57	61.032	60.5774	99.8538	98.1733	42138.293	84.2052	-0.43753	93.8878	2570000
016	2018-11-05t0306	1541409075.27	adult	81.999	30	-241.9987	1233.7663	78.4717	82987.1666	261565.4395	4640541.1342	1414.55	-0.2723	321.174	0.26876	310.2596	0.38047	829.6163	-0.12309	708.2464	359223.875	421.5029	-0.10492	574.4926	0.014941	13885300	1.3202	279.867	67.2753	66.9046	106.6088	104.0374	46161.5938	90.0834	-0.072	100.3838	2908510
016	2018-11-05t0706	1541423474.57	adult	85.9988	33.9998	-237.9989	1299.0796	76.4903	83607.8279	263326.3995	4508300.0306	1607.91	0.15947	308.822	-0.13842	301.0659	0.036018	805.6917	-0.1695	662.5727	351281.5938	404.6829	-0.39567	537.2943	-0.33166	13461900	1.0279	338.732	65.3629	64.7086	107.1831	104.464	46731.8398	88.9309	-0.28258	99.7803	2849240
016	2018-11-05t1106	1541437869.56	adult	89.9974	37.9984	-234.0003	1339.3245	79.1497	87791.7122	276583.1624	4791040.743	1413.6	-0.19	316.178	0.10363	308.0614	0.26889	789.3208	-0.1652	710.0858	361508.9375	402.5323	-0.39905	514.8873	-0.52598	14460100	1.4297	295.246	68.8651	67.5647	160.7848	153.7828	73639.4297	94.4906	0.049949	121.9736	3149480
016	2018-11-05t1522	1541453243.58	adult	94.268	42.269	-229.7297	1275.5344	77.6918	82490.9918	259848.11	4472310.3977	1464.99	-0.0067811	347.396	1.1996	335.4718	1.2845	820.8557	0.18372	714.9414	352967.9375	454.9715	0.78397	586.7048	0.47596	14938000	1.6113	263.821	69.7443	69.0689	115.3023	112.7691	49579.9844	95.0211	-0.043323	107.2541	2999000
016	2018-11-05t1906	1541466666.69	adult	97.9967	45.9976	-226.0011	1238.7235	81.1826	80679.4122	254128.3885	4462918.4613	1365.02	-0.17472	331.039	0.6475	318.1342	0.62984	788.6238	0.080148	699.5374	332010.625	440.4236	0.55235	566.6933	0.33529	13919900	1.1094	145.585	67.374	66.3661	115.3972	113.1236	48582.2344	93.0788	-0.32241	107.2562	2833010
016	2018-11-05t2306	1541481067.36	adult	101.9968	49.9978	-222.0009	1340.3927	75.9503	81816.9024	257512.3938	4264309.9699	1425.37	0.040307	320.985	0.30463	313.7267	0.45907	749.6589	-0.093365	671.45	320854	405.981	-0.14958	501.3411	-0.44815	13712200	0.99798	209.637	70.6724	69.334	140.1891	135.3566	60000.9414	99.2657	0.046589	123.3464	3019050
016	2018-11-06t0306	1541495466.91	adult	105.9967	53.9977	-218.001	1211.7935	78.0234	80033.1751	252217.5795	4392855.2426	1325.64	-0.14382	312.045	-0.0090958	299.1692	-0.11416	743.2431	-0.031212	631.1357	310675.625	418.3906	0.20024	534.0288	0.10967	13017600	0.66381	244.26	72.0222	70.828	130.725	127.4957	54643.0352	100.5758	0.017925	119.9937	3004550
016	2018-11-06t0706	1541509867.23	adult	109.9968	57.9978	-214.0009	1265.9	79.5307	82491.7416	259866.6842	4496038.677	1292.71	-0.16871	313.597	0.057027	299.6512	-0.10415	757.2579	0.18567	661.9183	325620.875	420.5572	0.31255	543.0636	0.3412	13484300	0.878	180.723	71.189	69.8942	128.987	126.3311	55464.4219	99.6692	-0.19016	118.2925	3061060
016	2018-11-06t1106	1541524268.39	adult	113.9971	61.9981	-210.0006	1317.2485	77.9231	81189.0326	255692.2411	4245583.0247	1562.93	0.58789	299.689	-0.46307	289.8153	-0.51371	757.2524	0.28189	609.6785	321075	383.3684	-0.53316	489.4861	-0.3644	12695700	0.50757	197.343	72.0021	70.4312	135.9834	132.9597	57656.9805	100.4964	-0.25818	122.8854	3050220
016	2018-11-06t1506	1541538667.96	adult	117.997	65.998	-206.0007	1231.7403	78.1571	79330.6283	249838.5464	4325433.7687	1113.16	-0.52934	315.935	0.15365	309.5285	0.2765	695.1187	-0.13437	637.2314	287779.1562	422.2614	0.45378	556.4742	0.72423	13067400	0.67246	196.268	76.3351	74.6163	145.4011	141.99	60196.0469	107.7078	0.18179	131.9834	3157290
016	2018-11-06t1906	1541553068.29	adult	121.9971	69.998	-202.0006	1210.8848	75.3767	76120.4825	240011.9259	3981178.9238	1297.34	-0.0011431	319.613	0.29225	310.4811	0.30143	738.2111	0.29256	673.4646	293808.0312	402.2218	-0.011355	480.0566	-0.3803	12696000	0.49655	202.503	77.6827	75.3753	154.2139	150.413	61377.1289	111.3187	0.3297	139.5324	3085790
016	2018-11-06t2306	1541567467.8	adult	125.997	73.9979	-198.0008	1250.0318	78.2684	81449.898	256647.6629	4403173.8354	1224.69	-0.1469	294.37	-0.70997	285.1836	-0.78791	700.8577	0.053886	635.7377	297864.5	391.2081	-0.27308	493.8271	-0.11576	12504300	0.40212	317.833	74.1108	71.9961	153.3292	149.377	65164.9141	107.0056	-0.14362	136.1087	3148080
016	2018-11-07t0306	1541581868.33	adult	129.9971	77.9981	-194.0006	1202.0285	79.0767	79924.8598	251937.7498	4413390.8246	1072.7	-0.50205	304.38	-0.33954	294.6229	-0.42434	655.6885	-0.24999	585.7364	273422.125	391.8226	-0.25339	472.5201	-0.41444	12675900	0.46069	365.573	76.4038	73.91	162.8101	158.9393	67891.8203	109.8583	-0.054106	143.6714	3181830
016	2018-11-07t0706	1541596267.45	adult	133.9969	81.9978	-190.0009	1308.1784	79.2857	84641.1488	266699.9871	4565140.3882	1378.4	0.32959	320.927	0.29709	311.1609	0.24994	750.7988	0.58403	664.1732	331853.0625	412.4855	0.28148	520.6553	0.39234	14161200	1.0446	339.613	78.8088	76.1454	180.0798	165.2335	79595.2656	113.5452	0.096781	148.0688	3477520
016	2018-11-07t1106	1541610667.37	adult	137.9968	85.9978	-186.0009	1209.4228	79.5556	81436.0933	256662.4552	4576035.4758	2184.07	2.4465	352.802	1.5667	339.8843	1.4672	873.2113	1.642	738.397	371114.8125	459.8339	1.5301	576.2335	1.3344	14963800	1.3196	333.347	80.5801	77.8496	182.6813	173.2023	77639.5625	115.9517	0.14769	154.5785	3417720
016	2018-11-07t1506	1541625071.09	adult	141.9979	89.9988	-181.9998	1287.0881	80.2754	84108.4832	264819.2173	4720989.0934	1436.82	0.54713	306.622	-0.34592	298.2511	-0.39468	771.3694	0.85917	685.3451	338631.1562	386.607	-0.42867	485.6645	-0.13756	13443900	0.69052	322.52	76.244	73.8187	163.4262	158.8056	71744.1094	112.1091	-0.26405	145.6502	3342920
016	2018-11-07t1906	1541639469.73	adult	145.9975	93.9984	-178.0002	1185.4237	77.8933	78544.6411	247565.6424	4332525.3732	1829.04	1.5895	353.043	1.5405	339.7939	1.4062	832.8067	1.4175	704.7032	341450.75	473.2709	1.8995	589.8073	1.6234	14453600	1.0313	406.849	78.9643	75.9257	181.7696	177.1059	74525.5547	115.9601	-0.10485	160.095	3232800
016	2018-11-07t2306	1541653869.87	adult	149.9975	97.9985	-174.0002	1319.8471	80.285	86321.0605	271795.7292	4785527.326	1337.3	0.35701	318.991	0.094048	310.2517	0.049517	711.0713	0.45558	644.2166	319982.0938	413.1924	0.2478	500.5005	0.12798	14350100	0.95261	262.297	76.3898	73.4974	179.8784	175.5956	80945.2656	113.6487	-0.39203	156.0873	3436470
016	2018-11-08t0306	1541668270.05	adult	153.9976	101.9985	-170.0001	1434.7145	77.3064	87113.3528	274158.7111	4596783.1387	1767.85	1.5044	337.114	0.82086	326.2496	0.72797	762.5062	0.93124	622.9822	346940.3438	437.9389	0.90943	527.7984	0.59757	15331300	1.2562	350.466	85.0775	80.2931	245.744	239.315	111813.5078	129.8637	0.62479	202.1538	3869160
016	2018-11-08t0706	1541682670.73	adult	157.9978	105.9987	-165.9999	1236.9203	77.9485	81351.9972	256275.1924	4494597.1936	1651.75	1.2439	327.333	0.37433	316.1904	0.23206	775.9455	1.0926	643.251	329776.8438	437.1455	0.86716	530.4875	0.64809	13884200	0.72204	409.243	81.6908	77.1434	216.71	203.4093	92101.7578	128.0728	0.36516	181.4682	3464990
016	2018-11-08t1106	1541697072.28	adult	161.9982	109.9992	-161.9995	1349.3857	80.401	84505.663	266146.5333	4474420.31	1322.89	0.43309	321.655	0.094887	313.1397	0.048766	673.2131	0.26802	555.3867	296887	413.7367	0.18134	489.8298	-0.060352	14179800	0.7908	440.781	82.1975	78.6565	209.6719	191.4844	92465.3047	120.7231	-0.26213	169.5159	3623590
016	2018-11-08t1506	1541711470.79	adult	165.9978	113.9987	-157.9999	1311.2161	80.2857	85735.8754	269955.7841	4766310.4084	1373.87	0.60599	346.272	1.1059	335.2469	1.01	774.2198	1.1778	683.2407	346076.25	448.1522	1.128	561.0736	1.1848	15469700	1.1759	312.964	85.0066	81.5283	199.2801	194.4832	89078.1875	126.6763	0.0086109	174.9528	3797670
016	2018-11-08t1906	1541725871.51	adult	169.998	117.9989	-153.9997	1276.7303	83.0573	84846.2224	267223.4835	4813078.336	1139.19	0.0304	336.51	0.65004	329.4418	0.70032	654.7953	0.19063	580.224	290074.3125	426.4989	0.47982	506.9326	0.22786	14881100	0.9538	346.295	86.8416	82.6236	215.0094	207.9981	95249.1562	133.2394	0.30203	188.0276	3840310
016	2018-11-08t2306	1541740270.95	adult	173.9978	121.9988	-149.9999	1268.9099	77.9469	82106.0687	258637.5038	4436763.1172	1358.86	0.65176	330.553	0.35249	322.6905	0.34412	689.5029	0.53285	578.7761	295796.75	415.0743	0.11451	506.0604	0.20494	14150300	0.6989	419.008	87.3103	84.0168	197.1573	189.0509	84580.4688	125.4829	-0.30804	169.5828	3737580
016	2018-11-09t0306	1541754670.48	adult	177.9977	125.9987	-146	1285.808	78.0043	83013.4624	261417.916	4535875.9516	1458.88	0.96406	326.159	0.11856	319.8106	0.163	649.6213	0.21734	537.6268	281935.6562	405.5098	-0.20458	476.2704	-0.34177	14123700	0.66733	324.145	89.3154	85.9216	203.22	194.1782	88197.4844	135.708	0.19333	176.9968	3867620
016	2018-11-09t0706	1541769071.18	adult	181.9979	129.9989	-141.9998	1328.7528	85.4168	86099.0872	271075.6842	4828046.1436	1179.48	0.25557	303.977	-0.89409	298.3138	-0.87955	609.3591	-0.11235	521.6673	273602.25	390.025	-0.70525	467.0331	-0.52626	13643100	0.50328	262.262	77.7355	74.6225	182.0085	177.2558	81721.8125	121.1462	-0.78221	160.1372	3488930
016	2018-11-09t1106	1541783472.06	adult	185.9981	133.9991	-137.9996	1267.6717	82.0714	82905.1187	261248.6703	4543568.5368	1447.96	1.0316	317.162	-0.3698	308.7018	-0.4533	710.4856	0.83215	585.2585	307640.25	400.6485	-0.44231	489.7562	-0.1284	13708400	0.50382	287.361	80.8518	76.8681	191.1336	185.7772	82760.8672	123.367	-0.75307	166.1607	3494570
016	2018-11-09t1506	1541797870.61	adult	189.9977	137.9987	-134	1354.213	81.553	88138.8901	277554.1784	4948266.003	1328.92	0.75083	331.771	0.22014	323.4694	0.17673	695.1949	0.72556	606.5453	319789.6562	423.5348	0.18886	515.9958	0.34108	15238900	0.92556	321.653	87.5384	83.7201	201.9485	194.4285	92896.3125	131.4245	-0.40542	173.8999	4020820
016	2018-11-09t1906	1541812271.84	adult	193.9981	141.999	-129.9996	1310.8368	79.9319	86563.9596	272569.3756	4838693.8085	1194.51	0.41745	326.533	-0.060966	320.6906	-0.0058878	672.4949	0.54077	596.0313	303967.6875	409.7669	-0.27364	483.7684	-0.2807	14733500	0.75994	380.328	77.7105	74.4701	177.9993	173.5213	80455.7031	120.7816	-1.0746	157.7839	3506380
016	2018-11-09t2306	1541826667.8	adult	197.997	145.9979	-126.0008	1197.7562	80.5623	81367.8158	256437.3507	4618944.8041	1632.83	1.7137	320.998	-0.32335	314.614	-0.3058	667.7468	0.52398	535.7717	283124.625	408.4169	-0.3439	473.7136	-0.47711	13610000	0.42408	319.799	87.2228	81.9914	216.727	210.5891	91892.2656	143.4103	0.019006	190.959	3698160
016	2018-11-10t0306	1541841069.36	adult	201.9974	149.9983	-122.0003	1275.1765	80.4917	84344.3728	265713.117	4669617.6875	1414.31	1.1411	353.739	0.90626	343.8281	0.83254	749.7236	1.3434	646.4821	329878.375	458.393	0.97051	560.8401	1.0783	15545400	0.94741	343.975	88.9028	84.5838	217.1064	209.8082	95526.8125	135.0319	-0.48577	185.3497	3906920
016	2018-11-10t0706	1541855467.71	adult	205.9969	153.9979	-118.0008	1357.6648	84.2269	90846.7148	286006.9602	5267125.7579	1082.59	0.21759	316.319	-0.51111	307.9382	-0.57297	674.7109	0.64609	616.0225	319812.9688	415.701	-0.19952	522.1277	0.35815	14972300	0.76888	320.34	84.7162	80.3283	201.0494	191.6608	95297.4062	129.5729	-0.80516	171.4124	4009870
016	2018-11-10t1106	1541869870.27	adult	209.9976	157.9986	-114.0001	1245.9541	82.6107	80641.4904	253921.8232	4508239.9983	1291.52	0.88481	354.932	0.76144	345.2865	0.70228	731.3772	1.2423	653.4438	307909.8125	459.4997	0.80917	561.9861	0.99691	14923500	0.73762	347.408	89.7949	84.2947	229.1833	222.5037	96486.1875	141.8813	-0.32234	196.9625	3775520
016	2018-11-10t1506	1541884268.32	adult	213.9971	161.9981	-110.0006	1370.2238	79.7043	89714.045	282480.3571	5023067.901	1349.46	1.1167	345.238	0.38455	338.2988	0.40507	701.8003	0.97924	594.4697	328442.5312	436.883	0.22071	518.3451	0.23804	16146100	1.054	423.7	94.0897	88.4435	261.012	250.8704	122153.625	151.0619	-0.017907	206.7534	4400390
016	2018-11-10t1906	1541898670.97	adult	217.9978	165.9988	-105.9999	1321.5998	82.9511	88163.7503	277661.3747	4988247.8852	1596.91	1.9458	352.345	0.54415	342.9095	0.49495	759.9097	1.6198	651.479	349558.4375	450.2359	0.45462	550.7423	0.71687	16178600	1.0455	399.021	87.2747	82.3137	219.5711	210.2588	101002.6875	139.477	-0.55913	187.7459	4007390
016	2018-11-10t2306	1541913068.68	adult	221.9972	169.9982	-102.0005	1364.1399	81.2847	88279.8238	277957.5925	4825096.2877	1568.84	1.9354	346.241	0.32453	336.8224	0.27333	723.4386	1.2779	631.903	333505.1875	450.388	0.40341	540.6193	0.52549	15937100	0.96524	367.26	89.8765	83.8102	212.7055	203.8251	98057.2266	147.2704	-0.33073	185.7147	4136930
016	2018-11-11t0306	1541927468.72	adult	225.9972	173.9982	-98.0005	1296.6482	84.7433	88178.2644	277756.4097	5050684.5583	1386.95	1.4286	344.569	0.24097	335.1051	0.1895	726.1732	1.3431	638.2067	334039.6875	439.023	0.12803	526.8178	0.2839	15831900	0.92734	307.52	93.2738	87.4966	209.4879	203.6865	96364.4531	148.9343	-0.35003	189.136	4285650
016	2018-11-11t0706	1541941868.66	adult	229.9972	177.9982	-94.0005	1246.09	78.8511	82245.122	259090.4363	4579951.882	1287.91	1.1718	363.872	0.72179	355.8382	0.72483	672.7666	0.79046	588.0783	288616.875	464.0222	0.56636	542.6439	0.48819	15595500	0.85276	381.453	90.9071	85.2468	204.3711	200.1116	87675.2188	147.3381	-0.48278	182.7816	3896280
016	2018-11-11t1106	1541956269.88	adult	233.9975	181.9985	-90.0002	1355.9538	81.5047	88387.7635	278278.1651	4934447.5493	1396.12	1.6098	357.349	0.51304	347.7751	0.47054	723.1469	1.3873	622.5883	333370.6875	459.7155	0.43722	537.8791	0.38692	16468800	1.0813	440.562	91.09	84.7677	231.4924	214.3807	106718	154.9103	-0.29995	194.5139	4197980
016	2018-11-11t1506	1541970669.33	adult	237.9974	185.9983	-86.0003	1320.9161	83.7256	88712.4254	279343.889	5046288.7248	1410.83	1.7434	361.191	0.578	355.9453	0.65662	682.172	0.95066	592.2285	315845.625	448.2836	0.17777	521.9203	0.12637	16693900	1.1343	367.345	92.7888	87.9481	206.5496	199.5699	95632.4609	144.8685	-0.71904	182.6362	4288610
016	2018-11-11t1906	1541985070.89	adult	241.9978	189.9988	-81.9999	1400.1895	80.5441	92653.2535	291808.5202	5160130.2754	1214.49	1.1206	343.309	0.074429	336.9725	0.1117	642.2412	0.51178	563.2733	310202.5	432.1657	-0.16397	505.7645	-0.13705	16574300	1.1025	450.338	95.4402	89.0389	250.635	237.858	121056.6875	154.4993	-0.47535	206.1335	4607660
016	2018-11-11t2306	1541999468.92	adult	245.9973	193.9982	-78.0004	1305.8351	82.4375	87176.3265	274532.1426	4948045.8472	1314.63	1.5636	339.73	-0.050879	333.1003	-0.023735	612.6759	0.17585	532.4835	278767.5312	429.4542	-0.25052	491.6273	-0.36711	15429500	0.7889	372.865	90.8964	85.0457	208.497	202.2608	94866.1406	148.8125	-0.73723	188.2719	4128240
016	2018-11-12t0306	1542013869.82	adult	249.9975	197.9985	-74.0002	456.7747	46.2991	14366.5024	46019.0418	400618.3744	0	-3.3816	0	-9.1043	0	-9.1462					0	-8.2761	0	-7.5301	0	-3.4256	0	0	0				0	-5.6396	0	0
016	2018-11-12t0706	1542028268.34	adult	253.9971	201.9981	-70.0006	1257.2656	83.7738	86678.1192	273056.4169	5078256.4256	1295.15	1.6465	343.057	-0.022483	338.4141	0.062987	596.5021	-0.0022877	540.367	269618.9688	426.4568	-0.37986	487.8901	-0.47932	15475300	0.80427	503.792	99.8533	95.3204	237.7722	218.9491	107473.0312	160.9795	-0.50037	202.2079	4504380
016	2018-11-12t1106	1542042670.47	adult	257.9977	205.9987	-66	1331.2672	87.5691	92566.3542	291507.5963	5490813.6651	1088.26	0.88799	334.561	-0.27947	329.6895	-0.20564	562.0906	-0.43291	505.8176	270927.6875	417.7861	-0.57761	475.4398	-0.68987	16121500	0.98636	334.104	95.6764	90.3665	218.9257	212.9668	105522.1875	156.3362	-0.72572	199.7449	4610360
016	2018-11-12t1506	1542057069.29	adult	261.9974	209.9983	-62.0003	1425.9492	82.578	94462.0556	297331.3722	5353656.0475	1007.49	0.6075	343.453	-0.068125	338.9521	0.023778	560.4857	-0.45602	519.7073	276319.4375	427.6195	-0.42858	483.0404	-0.60672	16905800	1.2114	402.863	95.1565	89.6467	228.9155	218.232	112855.3594	154.6013	-0.85481	201.3832	4683890
016	2018-11-12t1906	1542071469.95	adult	265.9976	213.9985	-58.0002	1280.9166	79.1485	85999.4807	270968.0716	4826303.649	731.518	-0.52304	355.408	0.23025	352.3013	0.37143	527.9481	-0.89034	506.6805	237048.6875	438.3213	-0.2615	484.5293	-0.61262	15924800	0.94077	413.487	103.606	98.2339	221.3979	215.3733	99407.6484	164.6892	-0.61284	201.6412	4642280
016	2018-11-12t2306	1542085869.66	adult	269.9975	217.9984	-54.0002	800.7141	89.2616	55630.7985	176699.942	3214824.7369	723.063	-0.54468	358.053	0.27755	356.6852	0.47141	535.6831	-0.79723	513.6992	155348.0938	435.6219	-0.34693	483.4122	-0.65711	10378500	-0.64489	389.941	107.849	103.4545	225.1492	212.8705	65293.2773	162.1406	-0.76522	196.4194	3126100
016	2018-11-13t0306	1542100270.76	adult	273.9978	221.9987	-49.9999	1274.8496	83.5443	83794.0273	263901.3809	4696313.0842	779.352	-0.27565	341.35	-0.21062	339.015	-0.054604	513.57	-1.1122	492.9776	224430.0938	432.2993	-0.44528	475.354	-0.80622	14912900	0.65851	313.77	105.374	99.4333	221.8308	216.875	96940.0781	173.1258	-0.50095	203.6997	4603580
016	2018-11-13t0706	1542114668.95	adult	277.9973	225.9982	-46.0004	1283.5389	85.1148	85295.9112	268650.486	4823318.4756	710.718	-0.57245	341.736	-0.22952	338.1506	-0.10703	512.3144	-1.1462	500.4701	227979.9062	439.7573	-0.33806	481.1078	-0.74909	15187800	0.74209	350.764	107.177	99.7646	230.8632	223.7291	102734.1094	179.0815	-0.39404	210.2538	4763290
016	2018-11-13t1106	1542129069.08	adult	281.9973	229.9983	-42.0004	1245.1191	83.906	82574.3144	260091.9214	4661130.3642	665.37	-0.77751	342.107	-0.2496	338.3297	-0.13045	514.6288	-1.1303	503.1755	221805	441.0486	-0.34903	484.0793	-0.73393	14715400	0.60597	371.745	109.366	101.3655	237.3819	228.7681	102311.6094	183.778	-0.32709	215.2324	4704250
016	2018-11-13t1506	1542143471.19	adult	285.9979	233.9989	-37.9998	1231.6227	84.1633	82325.6262	259360.5121	4650272.9544	689.404	-0.65179	344.686	-0.20742	340.1825	-0.10559	512.8199	-1.1748	505.4834	219999.75	445.102	-0.30675	488.3413	-0.69934	14785000	0.6297	332.623	110.621	102.0942	238.4118	230.0138	102278.6562	188.0508	-0.2742	218.2209	4744960
016	2018-11-13t1906	1542157870.14	adult	289.9976	237.9986	-34.0001	1236.3293	84.816	82051.2665	258445.4033	4650720.9038	623.867	-0.98263	344.756	-0.23734	340.4802	-0.1267	517.3725	-1.1258	509.841	221435.4375	445.9906	-0.32638	490.7431	-0.69358	14744200	0.62068	401.078	112.654	103.2373	247.6522	239.4841	105995.1484	191.9587	-0.23323	225.2131	4817850
016	2018-11-13t2306	1542172268.51	adult	293.9972	241.9981	-30.0006	1226.9404	84.4256	81842.1823	257834.3473	4616595.762	637.358	-0.91518	345.795	-0.24009	341.6177	-0.12342	518.6226	-1.1258	510.4204	221451.8594	447.1597	-0.34122	492.3403	-0.70095	14740500	0.62314	360.843	114.425	104.0965	258.885	250.5018	110543.8906	196.2303	-0.18249	233.6057	4877720
016	2018-11-14t0306	1542186669.32	adult	297.9974	245.9983	-26.0003	1213.8695	85.4601	81445.9407	256578.1723	4642794.0095	642.168	-0.89287	347.266	-0.23052	342.9371	-0.11483	518.6981	-1.1451	509.2997	220446.6719	449.3404	-0.33652	492.4494	-0.73267	14739700	0.6269	424.541	116.046	105.5532	257.8245	249.3739	109575.4062	200.075	-0.1452	233.888	4925570
016	2018-11-14t0706	1542201070.29	adult	301.9977	249.9986	-22.0001	1202.7864	85.4032	80118.1166	252405.656	4543843.4979	681.85	-0.66251	349.076	-0.21078	344.933	-0.085182	522.5536	-1.1046	513.5883	218427.3906	450.7003	-0.34879	496.5352	-0.70246	14575300	0.57915	372.482	117.501	106.271	261.1018	253.6552	109140.5469	203.7113	-0.11466	238.5287	4906120
016	2018-11-14t1106	1542215471.2	adult	305.9979	253.9989	-17.9998	1099.9805	86.7938	76419.036	241121.509	4471393.6404	639.798	-0.92474	351.224	-0.18024	348.4758	-0.0055386	512.073	-1.302	505.7272	204317.125	450.5131	-0.39354	492.3078	-0.8064	13982900	0.39233	385.756	121.392	110.583	264.4839	256.2635	105529.0625	208.3548	-0.055738	241.6661	4832870
016	2018-11-14t1506	1542229873.96	adult	309.9987	257.9996	-13.999	1104.9161	85.5608	75932.0667	239555.0124	4384532.2964	631.715	-0.99541	352.809	-0.16662	350.609	0.031524	518.2285	-1.2259	510.7595	205218.4844	450.8254	-0.42955	493.5717	-0.82408	13951100	0.38352	401.841	122.454	111.1741	268.187	259.4991	106202.0625	210.1067	-0.080316	245.299	4842180
016	2018-11-14t1906	1542244273.88	adult	313.9987	261.9996	-9.9991	1082.3602	84.6845	73722.5978	232575.2294	4210615.3006	650.205	-0.88904	354.709	-0.14245	352.3052	0.055757	522.1603	-1.1856	514.752	200509.5469	453.0336	-0.42694	497.0996	-0.8055	13618700	0.27458	407.23	125.128	114.0591	273.7446	266.1444	105117.9297	213.8617	-0.047763	249.0964	4804170
016	2018-11-14t2306	1542258670.08	adult	317.9976	265.9985	-6.0001	1084.4475	84.6154	72671.1114	229210.3167	4129128.6781	642.2	-0.9789	354.516	-0.18683	352.561	0.032245	519.7072	-1.2606	511.8536	196969	452.0375	-0.49361	495.1013	-0.88022	13425500	0.20926	358.52	126.126	115.6634	266.0726	259.8149	100841.5078	212.8794	-0.14955	245.761	4776400
016	2018-11-15t0306	1542273070.4	adult	321.9977	269.9986	-2	1087.1658	84.9838	71903.4785	226665.897	4077408.4646	617.421	-1.2408	357.519	-0.12473	355.5063	0.10164	524.0021	-1.2143	516.0805	196500.8125	454.4787	-0.48778	499.7055	-0.84511	13394100	0.1976	402.667	128.292	117.4884	276.2431	267.9814	103591.1641	215.2885	-0.15497	251.1082	4806320
016	2018-11-15t0706	1542287470.65	dead	325.9978	273.9987	2	1058.8589	86.2533	70685.2498	222913.8823	4031242.6384	693.865	-0.59152	364.923	0.095912	361.4257	0.28259	545.4115	-0.83062	538.0693	201256.8438	465.9776	-0.27951	516.0181	-0.60522	13439400	0.21267	427.852	131.228	119.6781	288.2807	275.0022	106375.5625	218.6336	-0.13416	254.6418	4832870
017	2018-11-01t1606	1541106689.62	egg	-1.9992	-57.9998	-209.9966	114.8563	28.9903	2228.0232	7189.1877	40261.062	172.046	2635.2468	106.859	0.48965	105.7554	0.46123	164.0795	-0.27785	163.9271	2133.033	138.9892	0.55665	158.3744	0.86626	131437	2.2231	143.415	64.6302	62.8007	117.2444	113.5981	1524.1776	93.7492	0.67769	109.7389	79495.2
017	2018-11-01t2006	1541121083.9	larva	1.9992	-54.0014	-205.9982	123.4673	30.3666	2606.0465	8392.3551	49344.4308	216.983	1.6443	144.371	0.70182	143.0917	0.68345	205.4489	-0.30027	204.9608	3081.7332	182.9758	0.70998	197.5976	0.86727	205872	1.2758	138.602	65.2784	64.3488	116.2097	111.763	1743.1453	93.7119	0.65854	107.1261	93087
017	2018-11-02t0006	1541135483.84	larva	5.9992	-50.0014	-201.9982	150.986	27.7367	2793.5479	8906.1438	48210.1117	0	-0.41456	0	-1.0428	0	-1.0339					0	-1.0666	0	-1.0717	0	0.28026	0	0	0				0	-0.60972	0	0
017	2018-11-02t0406	1541149883.37	larva	9.9991	-46.0016	-197.9983	153.7928	27.4993	2838.7551	9045.5957	48752.0933	0	-0.75223	0	-1.2731	0	-1.252					0	-1.3195	0	-1.3844	0	-0.35488	0	0	0				0	-0.68309	0	0
017	2018-11-02t0806	1541164283.76	larva	13.9992	-42.0015	-193.9982	112.7998	20.6569	1649.0089	5267.72	21669.1039	249.852	-0.22559	156.242	0.28665	154.4598	0.30234	225.2707	-0.84035	223.1407	2252.707	193.5281	0.15764	211.8155	0.053312	144211	-0.77801	133.293	69.2517	67.5876	115.859	113.0808	1158.5897	97.289	0.65514	111.7475	63919.4
017	2018-11-02t1206	1541178685.27	larva	17.9996	-38.001	-189.9978	257.8439	33.6353	6757.9363	21404.6271	154212.9075	380.353	-0.15237	248.294	1.189	247.2583	1.2305	327.0173	-0.55087	324.6935	12099.6396	297.2845	0.88946	317.1051	0.62318	902550	-0.68519	173.953	56.6439	56.4683	93.1417	89.894	3446.2427	76.1967	0.31648	87.3258	205901
017	2018-11-02t1606	1541193085.35	larva	21.9996	-34.001	-185.9978	356.0528	28.1638	7524.7523	23730.5527	134690.2976	387.693	-0.40525	260.359	1.173	258.6263	1.2223	350.0644	-0.63093	348.1915	14352.6416	312.0742	0.82392	338.9262	0.51096	1065910	-1.0258	103.123	58.6091	58.2417	92.7602	91.5325	3803.1663	78.2384	0.31618	88.7333	239946
017	2018-11-02t2006	1541207482.55	larva	25.9988	-30.0018	-181.9986	432.9382	44.8666	15555.7892	49148.7751	483211.5983	527.909	-0.30237	309.191	1.6296	303.4163	1.6468	463.2957	-0.29242	458.6828	38453.5469	408.7509	1.5572	446.9508	1.1213	2553300	-0.44171	165.732	59.1877	58.941	95.4696	93.8296	7923.9795	79.6763	0.30686	89.1811	488772
017	2018-11-03t0006	1541221884.11	larva	29.9993	-26.0014	-177.9981	443.0205	73.2896	21430.8704	68202.702	940365.3089	416.068	-0.77711	209.124	0.14947	206.0265	0.20816	361.1116	-0.92901	356.945	40805.6133	305.3977	0.3314	343.6671	-0.023056	2354730	-0.99161	200.15	48.3045	48.591	87.1062	84.4007	9843.0049	70.2945	0.10004	79.9324	543908
017	2018-11-03t0406	1541236282.7	larva	33.9989	-22.0017	-173.9985	687.8746	51.261	26949.0006	84945.1121	897894.1983	1022.99	0.33842	314.89	1.3954	308.1168	1.4312	624.099	0.087518	567.1743	89246.1562	428.8593	1.3812	494.4015	0.96145	4488440	-0.062784	213.386	53.6365	53.2195	91.9654	89.2238	13151.0557	75.2209	0.14434	84.854	764535
017	2018-11-03t0806	1541250683.34	larva	37.999	-18.0016	-169.9984	821.8557	53.3232	35698.8676	112509.0091	1303593.9523	1892.61	1.9003	316.145	1.2452	297.2667	1.1206	900.4641	1.1577	854.2492	170187.7188	461.8088	1.536	574.1322	1.3629	5944780	0.39601	228.211	59.9345	59.6527	95.676	93.2101	18082.7656	80.3522	0.20159	89.3903	1127010
017	2018-11-03t1206	1541265082.81	larva	41.9989	-14.0017	-165.9985	857.9813	57.8323	42594.4398	134363.3094	1744845.2966	2313.04	2.4618	323.979	1.1842	299.122	0.97702	1261.1003	2.6017	1249.2202	282486.4688	481.0339	1.5536	714.2426	2.2916	7243850	0.73512	410.031	61.2787	60.9462	100.6609	95.7613	22548.0312	81.8246	0.18555	92.0576	1370130
017	2018-11-03t1606	1541279484.24	larva	45.9993	-10.0013	-161.9981	1214.9935	62.7338	62343.0295	196208.2726	2726328.4897	2242.15	2.0503	325.426	1.0199	301.1255	0.82449	1227.3594	2.2944	1156.3934	401346.5312	465.315	1.1726	643.0918	1.4159	10638200	2.2049	148.326	64.8479	63.4907	117.1176	115.1729	38297.4688	91.622	0.394	109.0903	2119880
017	2018-11-03t2006	1541293883.77	larva	49.9992	-6.0014	-157.9982	1335.4999	71.6981	68358.1605	215552.0524	3130743.8017	2745.08	2.7209	345.877	1.1748	321.601	0.9885	1306.6156	2.4933	1093.6676	469075	523.9004	1.6707	701.2524	1.6528	12406300	2.71	244.759	58.7897	58.4524	96.5107	94.332	34647.3359	80.8307	0.023962	90.6354	2108730
017	2018-11-04t0006	1541308283.24	larva	53.999	-2.0016	-153.9984	1246.4982	72.4341	70840.0998	223257.4733	3547600.7757	1866.11	0.87748	301.025	0.179	282.4376	0.081088	964.4774	0.82852	862.4444	357821.125	442.9098	0.46312	611.6474	0.60611	11153000	1.6076	296.603	55.4604	55.0627	94.7936	92.1967	35168.4336	78.0247	-0.18762	88.0912	2054810
017	2018-11-04t0306	1541322694.72	adult	58.0022	2.0016	-149.9952	1075.2662	74.1777	67763.4661	213777.72	3538956.7536	2020.62	1.0327	295.415	-0.064563	274.7107	-0.21359	1055.0479	1.083	965.8072	373486.9375	442.9734	0.35803	588.299	0.26612	10444400	0.91143	189.353	56.9188	56.2779	94.3091	92.3009	33385.4062	78.7517	-0.25675	88.5329	2012360
017	2018-11-04t0706	1541337095.03	adult	62.0023	6.0017	-145.9951	1062.3645	75.3691	65361.8969	205975.6658	3393861.6602	2234.7	1.318	329.654	0.57632	305.9001	0.37857	1120.0984	1.3155	974.6927	383073.6562	490.5514	0.97045	697.1116	1.1668	11245100	1.0158	124.474	59.8109	59.3508	96.7278	95.0459	33080.9141	81.7012	-0.201	91.1758	2040270
017	2018-11-04t1106	1541351496.43	adult	66.0027	10.0021	-141.9947	1226.5447	78.3014	79143.1844	249306.2364	4289014.0696	1671.95	0.2542	282.203	-0.59652	269.3747	-0.5924	861.9675	0.030129	782.7318	355992.5625	390.735	-0.55628	546.9865	-0.28136	11646200	0.95184	182.484	48.8489	48.3408	84.763	82.6362	35007.1055	69.4377	-1.0905	79.097	2015950
017	2018-11-04t1506	1541365897.18	adult	70.0029	14.0023	-137.9945	1185.1171	76.5073	75147.7464	236751.4068	4019323.3709	1745.78	0.34353	300.508	-0.22929	281.584	-0.37192	923.6754	0.21367	813.1316	362080.75	438.6056	0.1517	628.3134	0.45945	11777200	0.79095	147.48	63.122	62.3974	107.4224	105.4648	42109.5859	86.2328	-0.077351	99.8317	2473810
017	2018-11-04t1906	1541380283.68	adult	73.9991	17.9985	-133.9983	1261.8547	75.5734	80242.6012	252761.7492	4287209.8185	1294.89	-0.50054	260.997	-1.3946	252.2485	-1.3384	692.4936	-0.87676	628.2689	290154.8125	351.0409	-1.3288	480.0536	-0.99639	10921700	0.19588	347.451	60.4235	59.9094	98.4784	96.4961	41262.4453	82.0464	-0.49375	91.8655	2528480
017	2018-11-04t2306	1541394684.62	adult	77.9994	21.9988	-129.998	1264.6411	76.2257	77634.2682	244466.2799	4058046.0973	1421.39	-0.27403	276.201	-1.0682	262.4322	-1.1541	785.7609	-0.4102	698.3942	319018.9375	390.091	-0.69091	547.1933	-0.3183	11192000	0.17381	245.789	60.3332	59.8741	101.3858	99.1383	41162.6211	84.1302	-0.44357	95.1087	2444760
017	2018-11-05t0306	1541409083.51	adult	81.9991	25.9985	-125.9983	1208.4188	75.1854	76200.7769	240025.496	4084557.2113	1293.09	-0.51105	281.364	-0.98787	271.3745	-0.95434	724.468	-0.69749	654.7566	288338.2812	368.9939	-1.0934	467.6272	-1.1409	11186800	0.052322	331.24	64.2799	63.8096	103.5397	100.8235	41208.7891	86.6404	-0.35311	96.8615	2555700
017	2018-11-05t0706	1541423482.73	adult	85.9989	29.9983	-121.9985	1164.1343	78.6999	74387.5795	234351.3713	4055256.2585	1167.78	-0.74591	262.602	-1.6627	257.7045	-1.5169	637.4237	-1.1677	595.4988	247320.4062	331.1626	-1.8496	425.6793	-1.6063	10187400	-0.50642	281.602	56.9196	55.9218	101.348	99.1606	39323.0195	82.6176	-0.79918	94.7781	2208140
017	2018-11-05t1106	1541437877.97	adult	89.9976	33.9969	-117.9998	1128.4224	78.0396	75163.5593	236932.6459	4184825.736	1394.37	-0.2316	260.323	-1.7985	252.4863	-1.7777	670.0596	-0.93681	595.5197	262663.375	342.4102	-1.6417	467.3274	-1.1009	10196600	-0.56753	271.686	56.5941	55.3887	138.0697	115.1702	54123.3281	81.0933	-1.0446	97.8143	2216730
017	2018-11-05t1522	1541453251.8	adult	94.2681	38.2674	-113.7293	1238.7639	78.9785	78117.9134	246004.6276	4195338.137	957.017	-1.1651	235.218	-2.7175	229.5268	-2.6973	551.741	-1.7049	512.0017	225110.3281	300.2495	-2.5455	388.3563	-2.0595	9586790	-0.89966	221.387	60.6226	59.6651	124.7292	111.0295	50889.5	84.3102	-0.91571	99.391	2470800
017	2018-11-05t1906	1541466674.95	adult	97.9967	41.9961	-110.0007	1145.8682	74.7092	70637.1411	222568.3519	3675896.6855	1032.14	-0.96814	279.323	-1.1923	274.5962	-1.0317	602.2341	-1.3081	562.5788	222224.3906	367.896	-1.0584	447.2763	-1.2605	10294700	-0.59571	267.007	64.6704	64.0881	110.2352	107.6485	40676.7969	90.6853	-0.51686	102.8053	2383490
017	2018-11-05t2306	1541481075.73	adult	101.9969	45.9963	-106.0005	1131.2548	76.0691	72052.5745	227070.6555	3841652.0996	1269.84	-0.34388	276.937	-1.289	270.189	-1.2278	667.8528	-0.72765	602.8179	251112.6562	345.2971	-1.5338	427.8083	-1.4676	10406200	-0.55873	169.516	68.0936	67.6415	108.9534	107.4735	40966.4922	92.1788	-0.52763	102.6452	2558680
017	2018-11-06t0306	1541495475.11	adult	105.9968	49.9961	-102.0006	1128.8197	79.2878	71348.7719	224867.4418	3788880.3048	1176.74	-0.52081	290.189	-0.81207	284.0117	-0.71029	671.3777	-0.60134	626.0831	250423.875	358.6195	-1.1935	446.467	-1.1402	10801100	-0.37803	298.573	71.4716	69.6944	181.2957	173.3455	67623.3125	100.7425	0.03139	148.6302	2660240
017	2018-11-06t0706	1541509875.49	adult	109.9969	53.9963	-98.0005	1105.2189	78.6102	69709.0354	219707.6721	3693970.6797	1251.3	-0.27518	294.687	-0.64803	287.3707	-0.59447	661.6158	-0.58211	565.9245	240828.1562	364.7035	-1.0153	467.1176	-0.76946	10715700	-0.41533	158.388	76.7523	76.1086	122.6836	120.0837	44656.8281	101.5517	-0.038597	114.9079	2790940
017	2018-11-06t1106	1541524276.67	adult	113.9972	57.9966	-94.0002	1161.8043	75.8305	72552.8856	228609.4028	3798706.3383	1259.93	-0.19822	299.998	-0.45138	295.6567	-0.27693	630.969	-0.73789	545.5664	239137.25	365.6021	-0.96308	428.3937	-1.2766	11354300	-0.11185	355.3	76.0502	75.4538	124.1196	117.9591	47041.3359	100.5342	-0.25515	112.704	2878350
017	2018-11-06t1506	1541538676.29	adult	117.9971	61.9965	-90.0003	1227.3523	84.6294	80364.5476	253163.053	4508127.0662	871.476	-1.1595	244.21	-2.5969	238.4584	-2.647	521.9607	-1.5369	474.7167	218701.5312	310.6005	-2.2935	397.8169	-1.689	10226800	-0.61685	319.196	65.9611	64.2589	181.4189	163.7285	76014.5	90.4602	-1.1896	121.7483	2762250
017	2018-11-06t1906	1541553076.6	adult	121.9972	65.9966	-86.0002	1185.2153	77.8341	77147.0392	243124.5633	4191079.4084	719.498	-1.5104	256.478	-2.1606	253.0947	-2.0919	467.581	-1.9029	445.9262	188435.125	318.3232	-2.1086	376.4192	-1.9838	10318600	-0.55848	287.511	60.3352	59.4156	108.078	104.6456	43555.4531	87.3129	-1.5615	99.8848	2427400
017	2018-11-06t2306	1541567476.12	adult	125.997	69.9964	-82.0004	1075.6414	80.518	71973.4654	226894.1439	4062401.9835	741.516	-1.4078	244.68	-2.6639	240.2302	-2.6864	459.9131	-1.905	427.7557	172467.4062	307.2193	-2.4046	359.3571	-2.2302	9174500	-1.0362	302.793	67.521	66.3716	129.2704	114.9529	48476.4062	91.9755	-1.3148	107.001	2531770
017	2018-11-07t0306	1541581876.57	adult	129.9972	73.9966	-78.0002	1131.5868	74.8029	71291.2353	224638.6502	3788100.3071	906.325	-0.93507	286.485	-1.0513	281.246	-0.99585	532.9525	-1.2499	490.0462	198258.3281	360.7187	-1.0543	439.6554	-0.93914	10651500	-0.38769	404.787	75.5235	72.7385	231.5977	218.2886	86154.3359	105.2869	-0.40594	184.7368	2807960
017	2018-11-07t0706	1541596275.68	adult	133.9969	77.9963	-74.0005	1099.8444	74.4842	69236.037	218213.6522	3654682.2484	1027.31	-0.58107	288.985	-0.98736	285.6038	-0.85389	544.2316	-1.1034	474.6546	197011.8281	368.7266	-0.86125	427.8844	-1.1102	10439300	-0.46592	252.213	74.3357	73.424	135.7216	129.3342	49131.2109	103.9537	-0.63156	121.2307	2685300
017	2018-11-07t1106	1541610675.66	adult	137.9969	81.9963	-70.0005	1046.6862	74.6523	63235.4109	199253.2869	3263717.2189	803.669	-1.1224	289.662	-0.99973	285.4896	-0.90678	490.4237	-1.4953	453.5134	162330.25	361.0472	-1.0851	418.5966	-1.2535	9568130	-0.8003	178.951	78.8088	77.7199	131.6687	129.1443	43582.3359	106.8985	-0.53004	122.3326	2603210
017	2018-11-07t1506	1541625079.42	adult	141.998	85.9973	-65.9994	964.383	76.0183	59654.6579	188114.5999	3114558.1863	970.77	-0.65471	276.329	-1.5899	269.9117	-1.6438	522.9558	-1.185	458.2445	163162.2188	362.7662	-1.0681	426.6872	-1.1182	8603240	-1.1515	189.371	74.2432	73.3497	133.4543	130.3729	41637.7422	106.5171	-0.67656	123.396	2311490
017	2018-11-07t1906	1541639478.11	adult	145.9976	89.997	-61.9998	1058.1632	73.5441	62842.1607	197979.9717	3175120.95	884.395	-0.8426	294.73	-0.87664	289.7324	-0.81989	515.7816	-1.2069	465.9207	169692.125	370.77	-0.88369	431.1434	-1.0458	9671860	-0.73271	263.292	81.876	80.7235	140.5036	137.689	46225.6797	111.5301	-0.42669	130.16	2686840
017	2018-11-07t2306	1541653878.34	adult	149.9977	93.997	-57.9997	1016.7208	71.2034	60120.3214	189465.8252	3004624.7613	656.595	-1.3948	291.189	-1.0678	286.6038	-1.0099	475.7771	-1.5024	456.0058	149394.0156	374.5548	-0.81312	431.104	-1.0517	9143320	-0.91162	364.614	82.6592	80.8827	176.6376	165.9362	55464.2188	117.008	-0.15194	144.568	2595500
017	2018-11-08t0306	1541668278.35	adult	153.9977	97.997	-53.9997	931.4929	72.4671	55331.7126	174440.6471	2796963.6654	821.373	-0.9368	298.763	-0.7917	290.989	-0.86012	527.907	-1.0336	496.8696	152565.125	390.5292	-0.4044	461.3349	-0.5417	8634240	-1.0728	293.228	86.1122	83.8136	170.285	159.7593	49212.3711	121.296	0.025403	147.1815	2488640
017	2018-11-08t0706	1541682679.1	adult	157.9979	101.9973	-49.9995	929.3509	72.3449	57351.3573	180970.3445	2949761.5558	808.333	-0.93705	304.049	-0.61064	297.918	-0.59508	523.9212	-1.0338	489.7888	157176.3594	391.7677	-0.40218	459.607	-0.57723	9102630	-0.89577	333.37	92.4336	89.6114	188.4328	175.661	56529.8242	131.9944	0.63382	160.9207	2767280
017	2018-11-08t1106	1541697080.7	adult	161.9983	105.9977	-45.9991	943.7721	69.9443	55666.2511	175569.9974	2736863.2464	616.435	-1.4035	308.685	-0.45624	300.2903	-0.53472	516.3486	-1.067	507.7932	150257.4375	410.168	0.080698	483.8642	-0.16427	8979020	-0.92349	432.173	97.7375	91.3283	299.2379	293.7235	87078.2344	152.8703	1.8845	254.8593	2842990
017	2018-11-08t1506	1541711479.15	adult	165.9979	109.9973	-41.9995	381.7251	85.8024	22200.6128	71886.4357	1112469.0371	456.495	-1.7919	293.519	-1.1477	290.2727	-1.0403	412.9794	-1.9266	409.3571	48318.5938	362.1868	-1.318	395.2685	-1.7281	3411570	-2.701	201.658	91.9628	89.658	165.9588	164.8465	19417.1836	129.4173	0.18725	154.3685	1068880
017	2018-11-08t1906	1541725879.91	adult	169.9981	113.9975	-37.9993	403.3953	157.4372	37569.4018	126126.0643	3434933.2527	607.164	-1.3699	295.374	-1.1165	282.4572	-1.4493	505.3374	-1.1074	497.8218	99046.125	418.8746	0.26099	477.5202	-0.29339	5763630	-1.9094	391.999	94.7599	87.2231	299.1215	293.6009	58627.8125	161.6995	2.1097	264.4131	1849050
017	2018-11-08t2306	1541740279.41	adult	173.998	117.9973	-33.9994	868.2737	70.5883	51310.7029	161934.1813	2535078.045	570.776	-1.4395	293.028	-1.2671	287.3471	-1.2782	462.3722	-1.4615	455.63	124378.1172	373.87	-1.0781	432.2551	-1.1149	7860190	-1.2337	346.151	91.3229	87.9215	184.9997	176.3545	49764.9141	135.4039	0.30514	162.4797	2449650
017	2018-11-09t0306	1541754678.8	adult	177.9978	121.9972	-29.9996	499.2189	85.2955	32795.9305	104587.2726	1831103.4246	484.528	-1.6462	284.664	-1.681	277.6957	-1.7758	436.0613	-1.6791	431.5459	75002.5469	375.7849	-1.072	415.8539	-1.4322	4875160	-2.118	274.587	92.084	88.0621	214.6219	210.1707	36914.9688	141.5425	0.54381	186.9569	1577030
017	2018-11-09t0706	1541769079.66	adult	181.998	125.9974	-25.9994	449.2792	128.1936	37743.7512	123571.3979	2882195.2254	566.217	-1.4052	301.155	-1.017	292.6241	-1.1422	488.0732	-1.2019	482.5595	96150.4219	409.7485	-0.12501	464.3989	-0.57426	5911970	-1.7838	361.129	98.106	91.4108	274.0402	268.8918	53985.9219	154.8959	1.1873	235.5535	1925920
017	2018-11-09t1106	1541783480.43	adult	185.9982	129.9976	-21.9992	418.779	185.4149	44485.2962	153050.8232	4868617.1142	546.618	-1.4391	293.186	-1.4193	286.5682	-1.4775	455.0746	-1.4905	447.4645	105122.2344	383.1005	-0.96275	428.8897	-1.2491	6755590	-1.5212	304.013	93.9511	89.8198	218.949	216.5186	50577.2109	142.1803	0.31393	184.2245	2164820
017	2018-11-09t1506	1541797879.03	adult	189.9979	133.9972	-17.9995	443.2475	177.9274	45356.1482	153696.5324	4731563.9535	506.462	-1.534	297.196	-1.3001	290.4947	-1.3524	449.0331	-1.5427	445.5911	105522.7812	386.8992	-0.90626	428.3331	-1.2907	6981740	-1.4477	303.595	95.1834	90.5807	217.6739	211.4693	51153.3672	145.9211	0.39431	187.1865	2236050
017	2018-11-09t1906	1541812280.24	adult	193.9982	137.9976	-13.9992	409.5338	181.23	43604.2348	149263.8294	4789494.2832	535.642	-1.4407	293.751	-1.4838	286.605	-1.5605	461.0104	-1.439	454.9568	104188.3516	387.7599	-0.92705	438.3102	-1.1308	6637010	-1.5443	293.738	95.5509	90.9437	219.7175	215.0848	49656.1484	147.2873	0.33877	190.4825	2158880
017	2018-11-09t2306	1541826676.18	adult	197.9971	141.9964	-10.0003	479.9447	173.5551	45059.5238	152153.8869	4558848.4672	547.452	-1.3929	299.424	-1.2015	292.5069	-1.2455	453.7269	-1.511	448.133	106172.0938	392.6042	-0.79076	432.7021	-1.2294	6998140	-1.4379	275.055	97.5186	91.7959	217.6196	213.2674	50922.9766	155.4108	0.62684	196.0569	2279200
017	2018-11-10t0306	1541841077.85	adult	201.9975	145.9969	-5.9999	359.8516	180.3101	42787.9338	147225.3637	4854425.2469	537.481	-1.4056	299.108	-1.1703	294.7533	-1.1056	453.4396	-1.521	447.5214	100663.5938	384.5231	-1.0059	429.6406	-1.2695	6618660	-1.5382	293.055	100.158	93.5183	220.5981	215.7481	48972.7891	161.5072	0.7886	199.0141	2216290
017	2018-11-10t0706	1541855476.06	adult	205.997	149.9964	-2.0004	407.0395	81.9352	26831.2724	86071.4357	1502441.9862	583.507	-1.254	302.541	-0.99698	296.3407	-0.99608	480.1666	-1.2682	472.5327	67223.3281	395.3246	-0.71146	444.9564	-0.97899	4233760	-2.1895	387.505	100.354	94.4923	253.7705	238.6123	35527.8672	161.5026	0.65215	205.4173	1404350
017	2018-11-10t1106	1541869878.76	dead	209.9978	153.9972	2.0004	384.4479	98.8202	30110.942	97585.091	2045706.1502	549.531	-1.3383	301.873	-0.97888	296.2548	-0.95599	469.9103	-1.3788	465.5153	73775.9141	397.248	-0.65912	446.7962	-0.92969	4730650	-2.043	354.995	99.2137	93.5197	225.916	219.9146	35468.8164	162.3094	0.56252	202.011	1554780
018	2018-11-01t1606	1541106697.71	egg	-1.9992	-53.9983	-185.9974	187.2314	26.3215	3377.0811	10706.2703	56183.9706	0	1192.4382	0	-0.60891	0	-0.62383					0	-0.58146	0	-0.43299	0	2.0629	0	0	0				0	-0.47756	0	0
018	2018-11-01t2006	1541121092.02	larva	1.9992	-49.9999	-181.999	160.008	26.6032	2922.0053	9291.9954	49154.7036	0	0.16829	0	-0.82175	0	-0.82479					0	-0.82071	0	-0.75452	0	1.0571	0	0	0				0	-0.54144	0	0
018	2018-11-02t0006	1541135491.92	larva	5.9992	-45.9999	-177.999	169.2824	27.1221	3157.6023	10034.4849	54246.7815	0	-0.41456	0	-1.0428	0	-1.0339					0	-1.0666	0	-1.0717	0	0.28026	0	0	0				0	-0.60972	0	0
018	2018-11-02t0406	1541149891.46	larva	9.9991	-42.0001	-173.9992	170.5929	26.8014	3126.873	9935.7389	52981.7036	0	-0.75223	0	-1.2731	0	-1.252					0	-1.3195	0	-1.3844	0	-0.35488	0	0	0				0	-0.68309	0	0
018	2018-11-02t0806	1541164291.88	larva	13.9992	-37.9999	-169.9991	169.3081	26.4304	3109.0011	9880.0289	52446.405	0	-1.0062	0	-1.5138	0	-1.4807					0	-1.5804	0	-1.6925	0	-0.894	0	0	0				0	-0.76259	0	0
018	2018-11-02t1206	1541178693.47	larva	17.9996	-33.9995	-165.9986	344.7595	36.3995	10119.8963	32033.9278	249553.6891	386.046	-0.13644	230.347	0.97534	229.2267	1.0152	345.4512	-0.46426	342.515	18999.8145	307.631	0.98481	333.1521	0.75575	1247790	-0.42566	111.479	50.1221	49.9208	83.7107	83.1092	4604.0898	69.9076	0.22022	78.4843	271512
018	2018-11-02t1606	1541193093.54	larva	21.9996	-29.9995	-161.9986	615.6427	56.8582	24421.4546	77359.7702	819909.751	341.458	-0.52385	182.97	0.21965	178.1898	0.22714	301.0104	-0.8577	297.7289	38830.3398	259.287	0.32409	287.8922	0.088083	2359030	-0.10997	245.406	43.3824	42.9264	77.4467	74.4939	9990.6279	62.5825	0.063469	71.0767	559330
018	2018-11-02t2006	1541207490.65	larva	25.9988	-26.0003	-157.9994	462.94	49.9972	18243.3592	57776.1455	616492.6371	395.545	-0.61872	264.089	1.0536	261.7449	1.1115	364.5442	-0.74307	362.7498	35360.7891	324.9655	0.74098	351.4423	0.3268	2548980	-0.44461	153.576	61.4208	61.0481	95.5011	93.7972	9263.6094	81.2195	0.33326	90.4678	592834
018	2018-11-03t0006	1541221892.25	larva	29.9993	-21.9998	-153.999	481.2876	47.7171	18172.7479	57544.9271	579125.4251	408.344	-0.79452	233.393	0.47156	230.3604	0.53354	353.8061	-0.96201	349.9456	34319.1914	310.9764	0.3874	340.8087	-0.046954	2248280	-1.0598	155.008	48.6026	48.0829	82.9323	80.4465	8044.4282	68.0248	0.05859	76.3957	468189
018	2018-11-03t0406	1541236290.8	larva	33.9989	-18.0002	-149.9994	564.6683	48.7889	22324.5833	70480.4378	749175.9949	388.523	-1.0217	270.818	0.78599	268.9992	0.88525	358.9681	-1.1017	356.798	42358.2383	324.7559	0.30247	348.342	-0.26733	3190510	-0.85866	204.551	66.042	65.8713	100.0297	97.2098	11803.5088	85.7007	0.35042	94.9485	778041
018	2018-11-03t0806	1541250691.51	larva	37.9991	-14.0001	-145.9992	732.4247	50.2965	29353.199	92569.5128	973552.0693	1120.49	0.31477	298.711	0.99325	291.1387	1.031	678.7708	0.16833	652.0751	105209.4688	388.791	0.75315	506.4474	0.78912	4630020	-0.37915	249.499	62.3204	61.8799	98.2006	95.6731	15221.0898	82.5434	0.24856	92.23	965966
018	2018-11-03t1206	1541265090.97	larva	41.9989	-10.0002	-141.9993	810.8408	61.1441	39381.8957	124400.3977	1570555.3213	902.414	-0.32683	245.879	-0.0014094	237.6723	0.031346	632.6633	-0.1941	622.7722	130961.3047	324.4159	-0.18902	484.9496	0.33052	5086000	-0.49214	117.533	57.9529	57.5357	93.8695	92.1863	19430.9805	79.2373	0.124	88.6363	1198760
018	2018-11-03t1606	1541279492.37	larva	45.9993	-5.9998	-137.9989	782.2513	54.1996	34558.8682	108888.6594	1295122.4791	2163.76	1.9007	325.434	1.02	297.2365	0.761	1443.624	3.2546	1451.8276	262739.5625	476.1642	1.2985	955.342	4.1133	5918670	-0.39078	300.816	64.5303	64.2629	100.7406	98.4435	18334.7812	85.0874	0.21671	94.1576	1173610
018	2018-11-03t2006	1541293891.95	larva	49.9992	-1.9999	-133.999	1036.6453	61.0513	50046.3336	157528.778	2074846.6712	1633.7	0.67116	336.376	1.0114	311.6199	0.81326	1068.9331	1.4397	1031.4449	281129.4062	504.3593	1.4327	727.4529	1.8816	8844330	0.81359	301.336	61.1888	60.8608	97.373	95.12	25609.0879	82.3427	0.072833	91.7255	1608840
018	2018-11-04t0006	1541308291.44	adult	53.999	1.9999	-129.9992	1056.2113	62.9321	53532.4699	168603.076	2291266.2293	2386.63	1.8055	323.827	0.60806	297.372	0.36992	1197.9923	1.8621	1106.4817	336635.8438	475.7299	0.88782	709.9821	1.4752	9095020	0.54825	312.922	59.8978	59.4476	96.6415	94.3121	27156.2715	81.1565	-0.060038	90.6174	1682290
018	2018-11-04t0306	1541322703.21	adult	58.0023	6.0032	-125.9959	1063.4889	68.8116	59718.0038	188205.3225	2819421.7344	2309.09	1.5437	340.111	0.8469	311.9235	0.57185	1206.6998	1.7535	1094.1321	377697.0625	508.8538	1.259	743.5314	1.6642	10629500	1.0046	142.794	63.8793	63.6177	100.7495	99.0906	31534.6016	85.3835	0.06241	95.2678	1996420
018	2018-11-04t0706	1541337103.42	adult	62.0024	10.0033	-121.9959	1049.1857	69.793	59333.8821	186921.5383	2849948.1821	2088.95	1.0602	332.041	0.62918	305.2292	0.36305	1184.6543	1.6054	1065.0588	368427.5	484.934	0.88933	733.613	1.5017	10306900	0.55195	363.129	61.1213	60.6635	100.9915	97.1298	31408.3438	82.8774	-0.13465	93.1708	1897270
018	2018-11-04t1106	1541351504.73	adult	66.0027	14.0036	-117.9955	1174.551	70.296	69160.0067	217888.8398	3407145.7725	1478.65	-0.089455	316.239	0.22068	303.6044	0.27487	846.8484	-0.038064	801.5526	306559.125	427.0957	-0.0026318	561.4837	-0.14561	11428600	0.84586	180.862	64.2513	63.9278	101.5783	99.8513	36771.3594	85.9019	-0.025148	95.8136	2321980
018	2018-11-04t1506	1541365905.84	adult	70.003	18.0039	-113.9952	1135.6833	77.5037	72160.3199	227489.0417	3831903.0679	1699.26	0.25979	339.04	0.7707	320.7829	0.71333	1019.818	0.65497	943.0961	384471.375	478.0238	0.78418	694.4692	1.0942	12761100	1.2642	287.809	62.24	61.8351	100.3354	97.6806	37826.4297	83.859	-0.24845	93.8556	2342650
018	2018-11-04t1906	1541380291.86	adult	73.9992	22	-109.9991	1104.4476	72.9666	67842.887	213812.8086	3490323.5219	1870.17	0.55668	359.207	1.3486	337.5153	1.2271	1093.349	1.0472	986.0127	388138.875	514.5345	1.4384	738.2703	1.5609	12720600	1.0523	302.15	62.6378	62.3535	100.7964	98.6219	35782.7188	84.8046	-0.27984	94.604	2218190
018	2018-11-04t2306	1541394692.92	adult	77.9995	26.0003	-105.9988	1255.0089	76.7416	76710.5421	241717.7787	3959810.1976	1277.27	-0.54678	324.009	0.3587	311.9311	0.44823	811.0441	-0.28161	797.0294	325228.6875	447.0541	0.32655	587.1149	0.093216	12970700	1.014	231.811	61.1035	59.4104	161.9311	159.0981	64934.3867	84.3854	-0.42301	133.1124	2446100
018	2018-11-05t0306	1541409091.69	adult	81.9991	30	-101.9991	1313.2968	79.6421	77136.4435	242862.1197	3950319.4513	2300.8	1.4698	335.375	0.71702	322.5953	0.80391	1006.1044	0.84103	880.7073	406466.1875	447.5768	0.38594	628.5726	0.59988	13519300	1.1482	282.447	68.2225	66.2108	197.3869	196.0134	79744.2891	92.3671	0.11445	156.6177	2750120
018	2018-11-05t0706	1541423490.92	adult	85.9989	33.9998	-97.9993	1418.0176	75.5142	86334.7413	271915.9431	4392704.7632	1816.33	0.58821	338.278	0.83304	325.9363	0.92671	933.8397	0.59073	789.6398	421161.7188	453.4055	0.56786	596.2863	0.34205	15246500	1.8641	281.317	71.6831	68.3973	187.0479	182.9473	84358.6016	104.9989	1.0322	170.4086	3230830
018	2018-11-05t1106	1541437886.34	adult	89.9976	37.9985	-94.0006	1196.6826	75.8059	73051.5844	230283.9351	3724587.4339	1680.85	0.38822	349.626	1.2427	334.6172	1.2468	990.4434	1.1361	909.5607	378349.375	473.1385	1.0603	654.2318	1.1583	13332600	0.90155	248.465	66.7817	66.4064	105.4485	103.5856	40281.3438	89.3549	-0.36963	99.7021	2546650
018	2018-11-05t1522	1541453260.07	adult	94.2681	42.269	-89.7301	1054.0222	93.4389	75768.5494	239224.6834	4577156.418	1512.59	0.10177	301.852	-0.39072	291.5045	-0.36795	817.5185	0.16031	757.5103	322919.8125	405.9551	-0.2708	564.1045	0.18707	11897800	0.18475	227.025	55.5348	55.0107	95.1491	93.0394	37583.8789	77.6241	-1.4603	88.7004	2188960
018	2018-11-05t1906	1541466683.2	adult	97.9968	45.9976	-86.0015	1183.6549	75.9171	72090.1546	227159.2167	3707709.9139	2166.2	1.7349	324.674	0.42106	310.8727	0.35272	976.3214	1.4782	834.8398	368073.1562	424.5983	0.20089	582.119	0.54143	12215500	0.30773	275.742	72.5853	70.9055	152.7842	143.2179	57599.6406	100.2433	0.25961	129.3049	2730950
018	2018-11-05t2306	1541481083.94	adult	101.997	49.9978	-82.0013	1195.7999	75.7059	74020.94	233184.0385	3847812.8614	1688.87	0.69121	318.356	0.20952	306.7596	0.18913	855.0392	0.72371	779.3482	330900.1875	408.2319	-0.098231	545.2336	0.16038	12299400	0.33273	300.27	78.5661	74.3007	203.8362	200.1377	78884.6094	120.3273	1.7531	182.2274	3035320
018	2018-11-06t0306	1541495483.46	adult	105.9968	53.9977	-78.0014	1212.2909	78.5478	75686.9865	238349.0749	4033683.6402	1204.4	-0.45078	284.718	-1.0131	275.0812	-1.0615	695.4984	-0.40998	603.1263	274721.8438	373.8066	-0.83936	491.8734	-0.49206	11238100	-0.17262	343.553	70.1419	68.2435	175.3858	149.9878	69277.3906	98.521	-0.14812	120.9155	2768570
018	2018-11-06t0706	1541509883.69	adult	109.9969	57.9978	-74.0013	1188.5268	74.65	71166.5985	224208.0887	3599542.5364	1080.77	-0.71363	293.234	-0.70221	284.869	-0.69436	654.3077	-0.64078	628.0761	243402.4531	372.8559	-0.82145	458.337	-0.89787	10898900	-0.32975	301.489	70.6957	69.1745	140.3097	138.4716	52195.2188	100.7564	-0.10263	124.9699	2627620
018	2018-11-06t1106	1541524284.95	adult	113.9972	61.9981	-70.001	1302.8648	73.1139	73178.2468	230262.2463	3618064.2837	1425.59	0.23157	311.847	-0.0032004	301.0957	-0.056462	810.6516	0.71311	742.6467	310479.5625	413.8374	0.20413	533.7016	0.29582	11928500	0.1533	218.118	76.8869	74.9427	151.3273	146.8352	57958.3594	108.6729	0.39669	134.7433	2941000
018	2018-11-06t1506	1541538684.6	adult	117.9971	65.998	-66.0011	1179.2995	76.4581	74408.2795	234433.1137	3947564.9811	1459.76	0.37432	318.661	0.25819	310.3748	0.31131	795.9301	0.68215	725.9136	309616.8125	397.8836	-0.14601	482.9814	-0.39361	12368500	0.35524	365.675	82.0683	78.3938	222.1506	206.8872	86416.5938	124.1212	1.4869	175.8789	3185400
018	2018-11-06t1906	1541553084.93	adult	121.9972	69.9981	-62.001	1184.7387	77.3979	73992.2758	233049.5002	3904401.2202	1336.91	0.10221	326.717	0.56825	316.6424	0.55839	760.7532	0.47543	710.8505	294411.5	422.4969	0.49547	530.6547	0.40259	12621400	0.46344	409.872	76.3738	73.5178	199.3974	176.8056	77166.8047	109.068	0.15239	152.7441	2950400
018	2018-11-06t2306	1541567484.42	adult	125.9971	73.998	-58.0011	1367.4517	74.6165	79485.5511	250092.647	4050635.2513	1674.18	1.0261	338.753	1.0353	328.6581	1.0481	817.7598	1.0043	706.0763	340188.0625	429.4919	0.69849	536.183	0.55026	14070400	1.0786	394.628	84.6176	80.2051	267.9497	261.4031	111467.0625	121.1635	0.95961	212.9708	3514680
018	2018-11-07t0306	1541581884.84	adult	129.9972	77.9981	-54.001	1288.6956	75.7831	79470.0176	250301.9257	4131589.6665	1824.56	1.4548	340.893	1.1127	329.9852	1.0864	883.3358	1.6047	768.046	366584.375	449.0758	1.2209	580.0917	1.303	14137500	1.0732	427.203	79.9527	75.3457	266.8831	258.2134	110756.4844	125.5031	1.15	206.6518	3315800
018	2018-11-07t0706	1541596283.97	adult	133.997	81.9979	-50.0013	1335.2338	78.2106	83480.1644	262825.3869	4458259.7805	1136.72	-0.29728	307.67	-0.236	296.1756	-0.39728	724.1592	0.36642	665.8784	315733.4062	414.6493	0.33798	551.3316	0.88917	13402400	0.73666	222.661	73.2006	71.403	152.7379	148.1144	66593.7344	106.0128	-0.4752	134.8508	3188690
018	2018-11-07t1106	1541610684.01	adult	137.997	85.9979	-46.0012	1165.2587	76.9226	73714.4062	232397.1968	3897691.3898	1353.45	0.29901	336.774	0.91519	328.4318	0.96741	757.4263	0.69301	677.4249	291609.125	429.6873	0.73204	550.556	0.91289	12957000	0.53113	440.739	77.029	75.1474	172.087	163.2903	66253.5	114.5475	0.042566	147.1072	2963610
018	2018-11-07t1506	1541625087.85	adult	141.9981	89.9989	-42.0002	1341.1719	76.7143	80821.1449	254477.8806	4161052.7522	971.628	-0.6525	320.399	0.21983	313.0189	0.25623	642.9819	-0.19733	610.8316	271338.3438	413.624	0.29601	536.8675	0.71384	13516400	0.71811	259.313	80.1521	77.6958	175.0358	170.7662	73865.1016	116.6052	0.067599	153.2968	3381300
018	2018-11-07t1906	1541639486.45	adult	145.9977	93.9985	-38.0006	1269.7361	76.4684	81437.9519	256497.8099	4392881.8694	981.43	-0.59277	305.053	-0.44875	297.0877	-0.49282	598.8882	-0.5189	558.0143	254527.5	395.6427	-0.20832	503.5519	0.17235	12955900	0.47878	274.161	80.1913	78.2908	180.7524	174.2967	76819.7578	114.3536	-0.22157	150.4927	3405810
018	2018-11-07t2306	1541653886.73	adult	149.9977	97.9986	-34.0005	1275.1149	76.4917	79315.487	249701.4408	4217444.9367	1006.89	-0.49329	305.513	-0.46918	298.3888	-0.48195	582.2538	-0.61639	536.6169	241053.0625	393.0047	-0.30652	486.2294	-0.11463	12646400	0.34262	307.424	82.7383	80.4337	185.5855	176.9849	76832.4062	117.8365	-0.092729	157.1874	3424870
018	2018-11-08t0306	1541668286.66	adult	153.9977	101.9986	-30.0005	1091.5962	79.5606	70014.3009	220597.9186	3847206.0622	578.906	-1.5622	320.847	0.13688	317.1495	0.31812	486.5904	-1.3797	479.5701	178092.0781	405.9125	0.021906	458.8221	-0.58477	11714800	-0.0014853	461.274	84.2316	80.8786	187.9705	181.4862	68797.1953	130.6767	0.68166	165.9667	3075460
018	2018-11-08t0706	1541682687.44	adult	157.9979	105.9988	-26.0003	1141.7173	74.6981	67737.9182	213295.3548	3437324.8787	658.028	-1.3257	323.348	0.20575	317.6524	0.29824	510.8228	-1.1443	501.3683	180831.2812	416.7899	0.29776	478.3616	-0.25302	11439100	-0.10524	354.337	100.599	95.719	247.7835	242.8306	87715.3594	156.0253	2.2801	212.4982	3558880
018	2018-11-08t1106	1541697089.11	adult	161.9984	109.9993	-21.9998	1169.9168	73.2196	68105.8721	214435.165	3422600.6966	637.717	-1.3482	329.506	0.42849	326.8545	0.67155	497.7905	-1.2249	486.0003	177711.2188	420.8146	0.38095	464.3657	-0.50391	11731100	-0.016346	508.16	101.891	96.7079	256.4082	226.7845	91537.7188	157.6165	2.2014	201.2612	3627520
018	2018-11-08t1506	1541711487.57	adult	165.998	113.9989	-18.0003	1166.7917	73.9379	70309.2573	221475.1977	3591186.3133	656.575	-1.2689	333.13	0.54447	327.4209	0.65319	506.3358	-1.1243	497.8441	186331.5938	424.3958	0.45204	474.5907	-0.33455	12229200	0.13402	456.711	104.732	99.4474	242.2174	227.1904	89136	161.2775	2.2637	207.3361	3844720
018	2018-11-08t1906	1541725888.25	adult	169.9982	117.999	-14.0001	1149.3277	74.2094	67187.8976	211579.5197	3388373.1647	646.823	-1.2655	335.144	0.59138	329.6431	0.70953	523.5913	-0.94883	517.1583	184304.1406	429.215	0.55777	493.4202	-0.01161	11771300	-0.022796	496.638	108.071	102.7067	243.1201	224.4139	85578.2656	165.5208	2.3524	206.331	3795780
018	2018-11-08t2306	1541740287.79	adult	173.998	121.9989	-10.0002	1120.5631	73.5667	65679.6772	206988.9969	3273823.6114	678.341	-1.1541	336.911	0.6269	330.7781	0.71535	540.8508	-0.77242	532.7111	186052.6875	433.5906	0.65044	505.5383	0.1956	11566800	-0.094859	484.432	111.424	105.1791	259.0536	237.5936	89114.4297	174.5647	2.7255	217.761	3825410
018	2018-11-09t0306	1541754687.24	adult	177.9979	125.9988	-6.0003	1131.4829	73.0345	65336.15	205893.9414	3219633.7181	624.941	-1.2701	343.112	0.85379	336.7472	0.94271	544.8893	-0.71267	537.2572	186352.125	440.6729	0.82157	513.7112	0.33401	11719700	-0.056675	419.526	114.539	108.1661	250.7341	239.2797	85751.0625	179.1345	2.802	221.3059	3912320
018	2018-11-09t0706	1541769088.11	adult	181.9981	129.999	-2.0001	1123.0349	73.8106	65201.5543	205521.7212	3306171.4154	673.879	-1.1136	344.939	0.89064	338.502	0.97543	551.4291	-0.63275	544.2803	188037.3438	441.5864	0.81163	518.116	0.4047	11758600	-0.054217	426.542	116.128	109.6928	248.5097	234.5421	84741.8047	181.2126	2.7231	219.9431	3958680
018	2018-11-09t1106	1541783488.86	dead	185.9983	133.9992	2.0001	1118.6983	75.0287	66732.929	210252.9495	3412587.7892	673.211	-1.0921	368.731	1.8876	365.7668	2.1872	553.8615	-0.59216	543.2847	193297.6562	460.6371	1.3368	518.4893	0.40065	12861000	0.25701	474.27	118.949	114.1831	262.5005	245.6724	91612.6875	178.9851	2.4013	222.2469	4148810
019	2018-11-01t1606	1541106705.79	egg	-1.9992	-57.9999	-345.9978	172.9948	27.3356	3234.8658	10275.2545	55826.4353	0	1192.4382	0	-0.60891	0	-0.62383					0	-0.58146	0	-0.43299	0	2.0629	0	0	0				0	-0.47756	0	0
019	2018-11-01t2006	1541121100.1	larva	1.9992	-54.0015	-341.9994	173.3808	27.6388	3292.0459	10458.0052	57545.6142	0	0.16829	0	-0.82175	0	-0.82479					0	-0.82071	0	-0.75452	0	1.0571	0	0	0				0	-0.54144	0	0
019	2018-11-02t0006	1541135500.02	larva	5.9992	-50.0015	-337.9994	165.5591	29.1133	3170.6296	10097.5929	57048.0807	0	-0.41456	0	-1.0428	0	-1.0339					0	-1.0666	0	-1.0717	0	0.28026	0	0	0				0	-0.60972	0	0
019	2018-11-02t0406	1541149899.56	larva	9.9991	-46.0017	-333.9995	152.4807	30.0389	2969.4452	9490.9823	54758.1985	0	-0.75223	0	-1.2731	0	-1.252					0	-1.3195	0	-1.3844	0	-0.35488	0	0	0				0	-0.68309	0	0
019	2018-11-02t0806	1541164299.99	larva	13.9992	-42.0015	-329.9994	173.3811	29.6337	3520.6794	11205.5157	66012.2049	0	-1.0062	0	-1.5138	0	-1.4807					0	-1.5804	0	-1.6925	0	-0.894	0	0	0				0	-0.76259	0	0
019	2018-11-02t1206	1541178701.59	larva	17.9996	-38.0011	-325.999	148.963	23.243	2332.7298	7428.6082	34236.5062	359.455	-0.21084	233.323	1.0108	228.5078	1.0066	340.3203	-0.48837	340.1485	4764.4834	300.6746	0.9207	324.1685	0.68153	304253	-1.135	100.502	52.3831	51.8395	86.3325	84.9861	1208.6553	71.4016	0.24309	82.7216	68307.6
019	2018-11-02t1606	1541193101.64	larva	21.9996	-34.0011	-321.9989	232.4726	30.8471	4806.5672	15275.8337	87261.0685	405.782	-0.35885	275.609	1.3608	273.4602	1.4059	375.2683	-0.51441	372.5338	10132.2451	337.5831	1.0655	365.0212	0.72718	724300	-1.2677	102.825	58.3218	57.8445	92.3685	91.7914	2493.9507	78.2687	0.31667	87.466	153270
019	2018-11-02t2006	1541207498.73	larva	25.9988	-30.0019	-317.9997	369.0194	45.7655	12069.9992	38237.8417	338502.2247	333.451	-0.76712	226.006	0.56716	225.0527	0.64009	301.0762	-1.0327	298.3061	19569.9531	273.8126	0.24267	290.4384	-0.18067	1454120	-1.1799	119.423	57.9742	57.5498	93.2478	91.0062	6061.1055	77.3547	0.26713	86.9473	373006
019	2018-11-03t0006	1541221900.4	larva	29.9993	-26.0014	-313.9993	563.766	53.2699	23122.172	73013.0353	814393.9793	427.913	-0.75042	243.851	0.61035	239.2683	0.65265	377.8661	-0.85331	375.0112	46477.5352	331.4626	0.59304	362.6319	0.13549	2977660	-0.59279	240.348	54.9654	54.7876	90.9022	87.233	11180.9678	74.1678	0.17077	83.8814	671183
019	2018-11-03t0406	1541236298.8	larva	33.9988	-22.0019	-309.9997	569.3327	46.8287	20424.212	64398.2184	638456.0755	463.327	-0.86136	259.57	0.63047	252.8313	0.65961	410.3505	-0.87121	405.7839	44728.2031	350.2966	0.56713	393.8282	0.11534	2810100	-1.0919	144.528	57.451	57.2134	90.7204	88.6213	9888.5215	76.4214	0.16795	85.1817	621965
019	2018-11-03t0806	1541250699.52	larva	37.999	-18.0017	-305.9995	715.6313	63.0424	34046.0208	107510.8611	1378857.9484	564.969	-0.82601	272.472	0.61398	266.6134	0.67244	459.906	-0.80846	451.5721	82323.1797	377.4215	0.63125	426.5918	0.11218	4877790	-0.23307	118.971	59.7336	59.5444	93.3115	92.0891	16796.0781	79.8196	0.19017	88.73	1069350
019	2018-11-03t1206	1541265099.05	larva	41.9989	-14.0018	-301.9997	845.5636	69.1028	46824.5204	147677.2363	2195436.0389	646.882	-0.83198	215.985	-0.45522	207.6581	-0.43055	524.4087	-0.6757	519.0529	129004.5312	299.0432	-0.47134	461.5128	0.13007	5292490	-0.3747	205.786	48.5973	48.1633	83.5894	80.8179	20562.9883	68.2816	-0.1366	77.3821	1190830
019	2018-11-03t1606	1541279500.48	larva	45.9993	-10.0014	-297.9993	888.9733	60.7233	45532.1665	143503.6986	1954958.7516	1419.01	0.47917	275.703	0.2214	261.6971	0.18077	911.8746	0.89376	886.1214	217938.0312	366.5718	0.027352	646.0717	1.4416	6582130	-0.025885	117.091	61.7046	61.3957	96.9401	95.5677	23168.6914	82.5744	0.14853	91.9354	1473140
019	2018-11-03t2006	1541293900.04	larva	49.9992	-6.0015	-293.9994	974.7284	64.5098	53161.5207	167553.6684	2417416.5734	1463.31	0.3569	279.381	0.031243	261.8486	-0.060556	983.1257	1.0593	979.4188	274292.0625	405.5102	0.22885	672.2021	1.3991	7772670	0.24305	115.047	57.4027	56.8336	95.1247	93.3188	26539.8027	79.1009	-0.031948	89.443	1597000
019	2018-11-04t0006	1541308299.54	larva	53.9991	-2.0017	-289.9995	1031.1705	68.7279	60061.9649	189333.3654	2904477.4257	2099.4	1.2934	278.256	-0.24944	262.3871	-0.30669	1026.3442	1.1024	936.2344	322272.0938	407.7639	0.008327	591.2634	0.42595	8729450	0.36007	120.798	58.2649	57.9089	95.216	93.2035	29897.8203	80.1555	-0.10082	89.8082	1827890
019	2018-11-04t0306	1541322711.58	adult	58.0024	2.0017	-285.9962	1135.4989	67.9603	64688.7225	203813.2342	3089667.2025	1545.76	0.19168	310.218	0.2373	292.523	0.16237	906.3538	0.42566	846.7825	307253.9375	453.56	0.5028	616.5175	0.52027	10496900	0.93785	289.831	54.7361	54.3219	92.6052	90.3026	31393.1797	76.1687	-0.38106	86.2144	1852100
019	2018-11-04t0706	1541337111.79	adult	62.0025	6.0017	-281.9961	1110.8712	73.8603	66352.4895	209078.3865	3339066.0564	1987.09	0.88003	311.213	0.16799	294.1151	0.10605	1022.4918	0.8773	924.9377	354804.6562	440.0048	0.24047	632.8379	0.57692	10786000	0.78879	293.183	59.6529	59.1231	105.6575	99.0972	36663.1445	81.529	-0.21072	92.9289	2067450
019	2018-11-04t1106	1541351513.04	adult	66.0028	10.0021	-277.9958	1166.0948	74.0098	68289.7299	215057.6647	3403721.257	1628.42	0.17681	305.957	-0.026192	284.4226	-0.21113	965.6392	0.49771	945.3737	344733.1875	439.6569	0.18863	631.9657	0.51437	10917200	0.59679	296.964	62.1057	61.6864	100.3796	97.6068	35835.5195	83.515	-0.1796	93.5213	2216060
019	2018-11-04t1506	1541365914.6	adult	70.0032	14.0025	-273.9953	1199.6293	74.9575	72290.6684	227633.0194	3722094.1927	1519.13	-0.064464	318.286	0.23209	302.695	0.21255	897.1807	0.092068	809.291	339134.3125	443.5914	0.2317	630.8028	0.48334	12017500	0.90652	139.716	60.7919	60.4495	97.524	96.1724	36864.0742	82.547	-0.34303	92.3909	2295320
019	2018-11-04t1906	1541380300.03	adult	73.9992	17.9985	-269.9994	1296.2729	73.9273	80125.06	252475.6704	4116523.7031	2712.48	2.1046	326.253	0.42812	313.1006	0.49253	1028.402	0.73545	780.2034	430900.4062	456.7227	0.45991	601.8719	0.21006	13644600	1.4922	297.96	63.4971	62.5495	129.3593	126.2329	54201.5469	87.4156	-0.077334	104.7697	2655570
019	2018-11-04t2306	1541394701.12	adult	77.9995	21.9988	-265.9991	1243.6787	77.998	78853.6829	248327.2637	4214337.1002	1906.95	0.64492	303.454	-0.2548	285.582	-0.4047	873.2005	0.034529	771.2007	359758.5938	431.1538	0.042542	636.951	0.60693	12482000	0.78316	233.602	64.9596	64.4344	106.026	103.1415	43682.7031	87.2518	-0.19209	98.2419	2671980
019	2018-11-05t0306	1541409099.83	adult	81.9991	25.9984	-261.9994	1177.1163	78.4568	74375.653	234233.559	4039787.4953	1558.09	0.009859	312.063	-0.018834	295.5662	-0.12391	852.1129	-0.00019116	766.2136	330619.8125	429.0031	0.03628	627.2751	0.58585	12103700	0.48313	354.116	59.8557	59.3984	105.1474	99.7238	40797.1797	83.0506	-0.64621	94.4291	2321560
019	2018-11-05t0706	1541423499.05	adult	85.9989	29.9982	-257.9997	1119.3179	77.6851	71618.7897	225628.9642	3893724.4833	1480.28	-0.10307	291.758	-0.70119	278.6845	-0.76553	809.6343	-0.14611	732.6272	302803.2188	395.634	-0.57462	541.285	-0.28608	10899200	-0.17289	151.555	66.1915	65.5754	105.5437	103.8454	39473.3594	89.3455	-0.24866	99.99	2472720
019	2018-11-05t1106	1541437894.63	adult	89.9977	33.997	-254.0009	1122.6318	71.6803	64288.4224	202504.8263	3146464.7801	2154.61	1.4132	297.461	-0.53377	283.8789	-0.62164	867.245	0.33897	701.0654	292261.5625	402.3208	-0.40342	529.5985	-0.34816	9995280	-0.66184	235.377	62.5988	61.6085	114.5064	109.2735	38588.6641	88.7661	-0.41773	102.7102	2103450
019	2018-11-05t1522	1541453268.26	adult	94.2681	38.2674	-249.7304	1127.3684	80.4933	69827.8592	219978.4349	3709404.535	2000.03	1.2133	255.801	-1.9988	247.3689	-2.0267	676.821	-0.8271	594.6771	247039.6719	334.5841	-1.8066	419.5836	-1.6603	9318580	-1.0255	220.865	59.6465	58.7696	107.044	103.7602	39071.0508	84.1243	-0.93086	97.969	2172860
019	2018-11-05t1906	1541466691.37	adult	97.9968	41.9961	-246.0018	1146.3738	84.1278	77251.0115	243539.1101	4371255.5287	1227.75	-0.5019	251.848	-2.1698	243.8355	-2.2056	606.9353	-1.2731	514.0889	244594.9375	324.885	-2.0137	413.0347	-1.7181	10138900	-0.66899	220.225	66.3363	64.9362	139.8977	136.9381	56378.7812	93.6866	-0.27305	120.2622	2670570
019	2018-11-05t2306	1541481092.17	adult	101.997	45.9963	-242.0016	1169.4405	75.2282	70507.6075	221992.0171	3668021.8849	1533.99	0.30862	292.99	-0.7082	283.0938	-0.7278	674.1111	-0.67912	565.4131	248746.9844	377.5585	-0.79792	446.2987	-1.2113	10784400	-0.38065	371.217	72.1	70.897	128.6017	123.3689	47454.0156	98.626	-0.0052467	116.0434	2653860
019	2018-11-06t0306	1541495491.62	adult	105.9969	49.9961	-238.0017	1157.1533	74.8458	72314.4489	227877.8783	3780664.2831	1064.09	-0.80601	283.915	-1.0426	278.6393	-0.92158	594.267	-1.2131	544.3427	224632.9375	353.6286	-1.3099	422.9682	-1.4756	10712100	-0.41986	381.547	67.1888	65.5952	139.848	132.5926	52862.5547	95.575	-0.38617	120.4034	2535030
019	2018-11-06t0706	1541509891.89	adult	109.9969	53.9962	-234.0016	1071.0988	75.9812	69639.0809	219584.4537	3766513.5376	1388.4	0.077321	293.671	-0.68591	290.1899	-0.48191	658.3898	-0.60801	578.7919	239653.875	367.9464	-0.93816	429.3913	-1.3212	10662000	-0.44042	260.057	67.508	65.4088	156.5764	150.9819	56993.8203	102.0341	0.0002452	135.8277	2450950
019	2018-11-06t1106	1541524293.12	adult	113.9973	57.9965	-230.0013	1098.3222	78.9115	69268.5299	218226.5918	3745292.1028	1274.88	-0.15943	308.906	-0.11444	301.4152	-0.043509	684.7106	-0.30391	611.9345	247865.25	391.4586	-0.33739	472.8641	-0.6126	11158000	-0.2025	457.936	71.4068	69.6667	141.9337	135.2407	51380.0117	101.911	-0.14489	124.3365	2579280
019	2018-11-06t1506	1541538692.82	adult	117.9972	61.9965	-226.0014	1132.461	77.3998	71158.9661	224136.2278	3835093.1252	1285.36	-0.080374	295.779	-0.61931	287.0503	-0.64814	644.546	-0.54398	571.3138	239771.0938	382.8176	-0.5167	469.5197	-0.59837	10982300	-0.27394	202.429	74.9283	73.3568	143.0282	138.8916	53206.5	104.0046	-0.11266	126.5896	2782090
019	2018-11-06t1906	1541553093.12	adult	121.9973	65.9965	-222.0013	1126.4623	85.123	77346.7444	243725.7217	4581472.3189	983.419	-0.82107	265.558	-1.8078	258.219	-1.8781	575.7342	-1.0255	509.659	232020.875	342.8616	-1.4952	419.3423	-1.3197	10683700	-0.39646	377.864	67.8828	65.5783	185.743	154.459	74854.4062	97.3912	-0.76751	127.0716	2730990
019	2018-11-06t2306	1541567492.65	adult	125.9971	69.9964	-218.0014	1083.6944	79.7106	73269.916	231153.1038	4086583.5084	1294.81	0.036097	296.022	-0.64501	287.1018	-0.7069	674.2377	-0.16254	594.2012	257558.7969	384.3485	-0.44716	474.5718	-0.41854	11301800	-0.1173	304.8	76.677	73.2921	198.5499	192.0512	75846.0781	112.4588	0.28131	170.6328	2927450
019	2018-11-07t0306	1541581893	adult	129.9972	73.9965	-214.0013	1115.3099	81.413	72797.8218	229443.1982	4011078.3333	1650.93	1.0029	314.44	0.060567	307.2519	0.1152	734.7286	0.39398	616.6791	279196.875	406.891	0.13461	499.8344	0.021652	11927600	0.14709	381.915	73.9474	69.7626	241.3703	236.5849	91720.7344	110.5847	0.0017981	204.6457	2805050
019	2018-11-07t0706	1541596292.19	adult	133.997	77.9963	-210.0016	1184.7989	78.4755	77518.0003	244327.6962	4255939.2574	1214.78	-0.094807	303.677	-0.39657	294.9677	-0.44946	665.0364	-0.11653	572.0695	269339.75	396.4466	-0.13737	484.3359	-0.19589	12270700	0.27736	321.977	72.2959	70.5617	146.5651	141.0858	59358.8516	101.7964	-0.79537	126.6475	2921260
019	2018-11-07t1106	1541610692.23	adult	137.997	81.9963	-206.0016	1187.8078	77.3496	77746.6592	244970.3662	4272112.4725	1373.42	0.35064	313.651	-0.024672	308.8605	0.11323	693.7507	0.17113	578.2547	281662.7812	397.7932	-0.11231	479.5134	-0.25344	12707300	0.43303	323.796	72.1258	68.6991	196.9876	188.3989	79976.9844	111.94	-0.15264	166.229	2922100
019	2018-11-07t1506	1541625096.13	adult	141.9981	85.9974	-202.0005	1175.0947	85.9586	79247.5023	249685.7677	4579356.1788	1175.9	-0.12572	282.799	-1.3242	274.7738	-1.4295	630.6458	-0.29884	543.3339	260456.6875	360.1185	-1.1392	449.1585	-0.74458	11679000	0.018933	416.736	71.9245	68.4284	226.4494	204.6158	93523.5938	105.336	-0.76369	153.5638	2970340
019	2018-11-07t1906	1541639494.71	adult	145.9977	89.997	-198.0009	1176.1655	77.2188	73353.4577	231028.6905	3918182.8937	952.619	-0.66694	325.128	0.38337	314.4737	0.28028	648.7458	-0.10618	600.8307	248469.6406	428.7964	0.6919	535.2418	0.70548	12438400	0.28787	393.553	76.4565	74.4489	159.9286	153.1727	61252.6445	108.4689	-0.64909	137.9504	2925000
019	2018-11-07t2306	1541653895.05	adult	149.9978	93.9971	-194.0008	1163.0834	79.9922	77968.3847	245724.864	4440605.5757	1222.21	0.060829	298.014	-0.78255	292.8502	-0.73008	625.7043	-0.25481	545.126	254661.6562	382.0443	-0.60747	484.375	-0.14615	12101100	0.14738	287.714	73.9185	71.4442	178.433	172.9487	72622.25	106.9068	-0.87388	144.399	3001540
019	2018-11-08t0306	1541668294.9	adult	153.9978	97.997	-190.0008	1133.3172	84.7502	77424.8902	244018.2739	4477604.3087	673.353	-1.3186	284.361	-1.3973	279.1674	-1.3925	507.1234	-1.2077	486.6267	204877.875	367.1339	-1.0527	453.8051	-0.67077	11468300	-0.087212	313.012	71.8514	69.9867	167.0192	150.74	67475.7656	101.6129	-1.3516	125.7759	2897770
019	2018-11-08t0706	1541682695.76	adult	157.998	101.9973	-186.0006	1149.5295	77.8005	72635.8304	228808.0045	3928774.8213	1444.61	0.70826	323.755	0.22297	314.3269	0.1477	665.1383	0.15769	578.2168	252752.5469	431.1721	0.70007	530.7123	0.65197	12271000	0.17623	285.064	76.4425	74.9159	155.8228	147.0995	59212.6602	106.9916	-1.0791	131.6292	2897320
019	2018-11-08t1106	1541697097.46	adult	161.9985	105.9978	-182.0001	1235.8697	82.7575	81238.4411	255827.1702	4615857.211	859.439	-0.77176	299.236	-0.85776	288.214	-1.0831	571.8641	-0.59451	538.9454	242470.4062	408.8306	0.042982	495.0182	0.030025	12665200	0.29155	305.819	74.8109	71.7018	203.703	199.5764	86370.0703	108.7353	-1.0626	160.2811	3166370
019	2018-11-08t1506	1541711495.89	adult	165.998	109.9973	-178.0005	1135.9064	82.6337	76394.7959	240814.2931	4344618.3522	1017.79	-0.32477	310.942	-0.40341	300.4386	-0.57688	609.6074	-0.23683	566.9789	242623.7188	419.3903	0.30961	524.6079	0.54417	12375500	0.18106	274.593	72.0146	69.6218	160.014	152.7358	63685.5547	104.1413	-1.4601	136.4671	2866180
019	2018-11-08t1906	1541725896.55	adult	169.9982	113.9975	-174.0004	1184.8102	82.7687	76016.4828	239398.6425	4237137.813	1593.19	1.2253	334.325	0.55621	321.5294	0.33831	688.8766	0.48662	599.2304	273484.0312	451.2429	1.19	555.5089	1.0887	13251700	0.4421	363.832	80.047	77.5477	163.8754	157.4716	65058.543	113.7297	-0.93714	143.1643	3172820
019	2018-11-08t2306	1541740296.13	adult	173.9981	117.9974	-170.0005	1255.9304	80.3058	80625.3207	253933.9316	4396461.1889	881.254	-0.61564	326.3	0.16893	321.515	0.29016	587.7166	-0.3609	545.2513	247428.6562	400.6938	-0.30171	491.2056	-0.060701	13720300	0.56678	451.987	78.8056	76.3235	186.084	167.1518	78341.375	111.483	-1.1733	145.8449	3313620
019	2018-11-09t0306	1541754695.53	adult	177.9979	121.9972	-166.0006	1264.436	81.0335	86545.9358	272812.0976	4959754.9342	919.508	-0.48092	310.713	-0.55132	305.5583	-0.49314	571.3297	-0.47788	543.0558	257669.6875	388.8786	-0.68992	485.8591	-0.1687	14005400	0.6317	270.453	79.8292	77.6046	167.4255	161.9893	75508.8984	112.8162	-1.1818	144.8027	3598300
019	2018-11-09t0706	1541769096.37	adult	181.9982	125.9974	-162.0004	1139.1209	79.6639	74001.2568	233140.4177	4096217.2799	1019.89	-0.17661	314.401	-0.43991	307.4983	-0.45562	619.6799	-0.019638	571.8172	239196.4375	402.0638	-0.35109	518.818	0.41749	12130200	0.055714	434.096	74.4414	71.8097	177.2275	168.2457	68409.8125	112.9303	-1.2617	151.1495	2872100
019	2018-11-09t1106	1541783497.22	adult	185.9984	129.9977	-158.0002	1167.1926	80.3765	74827.8546	235662.3472	4135484.8703	1071.8	0.00047124	310.763	-0.64991	303.7799	-0.68104	555.6664	-0.57575	505.5587	217265.5781	396.9621	-0.55164	466.0668	-0.56459	12127200	0.043291	274.019	81.6052	78.8086	177.5259	170.8208	69412.6328	117.2891	-1.0978	154.8799	3184560
019	2018-11-09t1506	1541797895.73	adult	189.998	133.9973	-154.0006	1225.6454	94.6675	88560.5447	279142.438	5520508.7736	1174.49	0.32181	296.591	-1.3267	287.8767	-1.4738	560.6633	-0.51407	506.8499	258465.7969	394.3535	-0.68344	459.4848	-0.71084	13664800	0.47314	349.046	69.8406	66.7558	189.635	176.8079	87421.7344	105.49	-1.8361	146.9014	3217760
019	2018-11-09t1906	1541812297.16	adult	193.9984	137.9977	-150.0002	1269.4389	84.9516	85007.9938	267957.8281	4856876.9977	1012.09	-0.097016	299.615	-1.2293	290.4943	-1.3831	561.3967	-0.49924	522.1771	249260.1562	397.2464	-0.64539	464.7449	-0.63643	13274700	0.34477	317.406	66.6712	63.1757	174.3901	166.4174	77429.2109	105.2408	-1.9032	147.591	2953930
019	2018-11-09t2306	1541826692.81	adult	197.9972	141.9965	-146.0014	1242.8699	77.539	79352.1449	249891.2078	4303145.2997	956.945	-0.22083	318.363	-0.4306	313.1931	-0.36621	574.6424	-0.3613	529.8844	237901.9531	401.4293	-0.54137	461.9158	-0.69354	13173900	0.30127	328.068	80.9669	78.1528	190.4549	178.8495	78848.3125	116.7183	-1.333	155.6936	3350410
019	2018-11-10t0306	1541841094.79	adult	201.9977	145.997	-142.0008	1231.8212	81.3254	78179.6367	246222.0288	4275300.2938	1155.7	0.38999	320.231	-0.36741	314.4384	-0.32819	567.4288	-0.41898	522.6389	231510.9688	407.4107	-0.39351	470.683	-0.53509	13060900	0.25561	283.945	80.5863	78.5464	165.5361	157.3035	67538.7422	112.5042	-1.5701	141.2523	3286790
019	2018-11-10t0706	1541855492.76	adult	205.9972	149.9964	-138.0014	1179.6208	86.6799	82933.7044	261387.6092	4934661.9363	942.507	-0.19547	326.652	-0.14672	315.4488	-0.29896	594.4991	-0.14318	555.5961	256823.625	437.9717	0.36002	514.9402	0.23361	14102600	0.52928	374.044	77.5624	72.2115	264.3459	262.1908	114197.4375	124.3559	-1.0433	218.4513	3348600
019	2018-11-10t1106	1541869895.7	adult	209.998	153.9973	-134.0006	1195.2934	80.1062	77318.6974	243558.5733	4305380.3189	985.818	-0.031102	329.825	-0.062064	323.7073	-0.02754	576.2473	-0.31285	523.9033	232803.8906	415.1195	-0.2376	483.9832	-0.30772	13294600	0.29325	304.492	81.0814	78.3063	196.6676	187.0685	79453.7031	121.0188	-1.226	167.7168	3268230
019	2018-11-10t1506	1541884293.45	adult	213.9974	157.9966	-130.0012	1082.5268	89.3655	76508.7595	241246.6332	4608989.5306	684.513	-0.91207	300.205	-0.98175	291.5808	-1.0531	498.5128	-1.1012	480.4482	198906.625	394.6152	-0.70606	450.0214	-0.85409	11958700	-0.080099	277.574	72.7654	68.6003	202.0093	200.0128	80601.6953	114.8585	-1.4979	168.8933	2898610
019	2018-11-10t1906	1541898696.45	adult	217.9982	161.9975	-126.0004	1188.0759	79.709	75202.2198	236829.9576	4094774.9784	824.824	-0.45477	318.923	-0.42415	310.5728	-0.46744	557.2526	-0.49543	529.7661	219000.25	412.5268	-0.33674	485.7363	-0.29452	12513600	0.059539	400.039	80.7166	76.535	240.6118	235.0059	94560.4219	121.8038	-1.2523	189.5694	3167080
019	2018-11-10t2306	1541913093.79	adult	221.9975	165.9967	-122.0011	1193.7502	82.4875	79827.4826	251469.2178	4584497.2971	774.281	-0.58602	305.017	-0.82554	295.7952	-0.90132	518.3482	-0.90627	496.4479	215632.8438	404.3861	-0.52635	467.9881	-0.57793	12686300	0.095298	301.502	80.8057	77.0947	198.835	190.6213	82715.3438	122.4349	-1.2688	169.1411	3360870
[truncated: 5,693 more rows]
