# Supplementary material for: Global, cell non-autonomous gene regulation drives individual lifespan among isogenic C. elegans
Source: eLife. 2021 Feb 1;10:e65026. doi: 10.7554/eLife.65026 (PMC7864635; doi:10.7554/eLife.65026)
Supplement: Source data 1. [file elife-65026-data1.zip › figure_data/Figure 4 - miRNA mutants/mir-243/mutant/mir-243_n4759_20181107-spans.tsv]

name	larvaspan	adultspan	lifespan
001	51.909	151.7444	203.6533
002	45.8459	131.7713	177.6171
003	63.8781	215.6258	279.5039
004	59.8799	155.6236	215.5036
005	55.8802	211.6236	267.5037
006	59.8799	175.6238	235.5036
007	67.8796	103.7761	171.6557
008	55.8801	187.6238	243.5039
009	67.8796	143.7003	211.5798
010	57.8442	155.6999	213.544
011	53.8729	139.7477	193.6206
012	51.9088	147.7437	199.6525
013	65.842	135.7747	201.6167
014	59.8797	127.7746	187.6544
015	55.88	163.6239	219.5039
016	63.8778	135.7748	199.6526
017	61.8439	147.7754	209.6193
018	53.873	227.5957	281.4687
019	63.8778	111.7755	175.6532
020	51.9088	103.7431	155.6518
021	53.873	127.742	181.6149
022	57.8441	147.7737	205.6178
023	51.9087	131.7417	183.6504
024	57.8441	139.774	197.618
025	59.8795	191.6245	251.5041
026	59.8795	115.7737	175.6532
027	53.8729	171.5955	225.4684
028	49.875	215.5935	265.4685
029	59.8794	175.6246	235.504
030	55.8797	163.6241	219.5038
031	53.8729	139.7483	193.6213
032	63.8774	175.6268	239.5042
033	53.8729	127.7419	181.6148
034	55.8797	131.7748	187.6544
035	51.9085	175.5955	227.504
036	51.9085	159.6717	211.5802
037	57.8439	139.7742	197.6181
038	53.8728	159.6717	213.5445
039	59.8792	155.6247	215.5039
040	51.9085	187.5958	239.5042
041	59.8792	115.7737	175.6529
042	83.8809	131.6231	215.504
043	69.8431	187.6253	257.4685
044	57.8438	155.7009	213.5447
045	55.8794	139.7744	195.6539
046	59.8791	143.7744	203.6535
047	67.8786	103.777	171.6556
048	59.879	147.7759	207.6549
049	55.8793	143.773	199.6523
050	59.879	151.7013	211.5803
052	47.9105	151.7419	199.6524
053	53.8728	115.7485	169.6213
054	63.8769	163.6274	227.5043
055	55.8792	107.7741	163.6533
056	55.8792	159.6249	215.5041
057	57.8437	163.6246	221.4683
058	57.8437	139.7748	197.6185
060	59.9543	171.6275	231.5818
061	59.8788	179.6259	239.5047
062	69.8428	131.7742	201.617
063	45.8459	139.7687	185.6145
064	47.9104	131.7399	179.6502
065	59.8787	123.7713	183.65
066	55.879	151.7761	207.6551
067	53.8728	199.5965	253.4693
068	59.8787	159.6254	219.5041
069	55.879	163.6251	219.5041
070	59.8786	111.7774	171.656
072	75.9576	119.7725	195.7301
073	59.8786	103.7749	163.6535
074	55.8789	147.775	203.6539
075	59.8786	119.7718	179.6503
076	55.8789	187.6264	243.5053
077	75.8794	123.7734	199.6528
078	53.8728	195.5973	249.4701
079	79.9577	175.625	255.5827
080	63.8764	151.6287	215.5051
081	55.8788	131.7767	187.6555
082	63.8763	171.6287	235.505
083	61.843	107.7795	169.6226
084	59.8784	84.1738	144.0522
085	53.8727	199.5976	253.4703
086	67.8777	163.6271	231.5049
087	63.8762	151.6292	215.5055
088	59.8783	159.6264	219.5047
089	65.8408	163.6292	229.47
090	55.8785	155.7035	211.582
091	55.8785	171.627	227.5055
092	63.8761	151.6296	215.5057
093	53.8726	179.5972	233.4698
094	59.8782	115.7755	175.6537
096	59.8782	115.7757	175.6539
097	59.8781	151.7044	211.5825
098	57.8431	147.7766	205.6197
099	61.8428	115.7759	177.6187
100	59.9534	139.7791	199.7325
101	55.8784	103.7732	159.6516
102	55.8784	99.7737	155.6521
104	51.908	123.7463	175.6543
105	59.8781	155.6286	215.5067
106	67.8774	187.6296	255.507
107	67.8774	127.7787	195.6561
108	59.8781	203.6294	263.5075
109	55.8784	107.7766	163.655
110	47.9103	143.7506	191.6609
112	65.8407	95.7762	161.6168
113	75.879	163.6287	239.5078
114	53.8727	143.7486	197.6213
115	67.8773	127.7794	195.6567
116	59.878	183.6303	243.5083
117	71.8792	195.6294	267.5085
119	51.9079	215.6008	267.5087
120	57.843	127.7739	185.6169
122	55.8783	167.6301	223.5083
123	51.908	143.7494	195.6574
124	63.876	115.7767	179.6526
125	55.8782	135.7842	191.6625
126	63.876	179.6333	243.5093
127	53.8728	111.7487	165.6215
129	47.9104	143.7523	191.6627
