# Supplementary material for: Global, cell non-autonomous gene regulation drives individual lifespan among isogenic C. elegans
Source: eLife. 2021 Feb 1;10:e65026. doi: 10.7554/eLife.65026 (PMC7864635; doi:10.7554/eLife.65026)
Supplement: Source data 1. [file elife-65026-data1.zip › figure_data/Figure 4 - miRNA mutants/mir-243/mutant/mir-243_n4759_20181107.tsv]

name	timepoint	timestamp	stage	age	adult_age	ghost_age	length	max_width	projected_area	surface_area	volume	gfp_maximum	gfp_maximum_z	gfp_mean	gfp_mean_z	gfp_median	gfp_median_z	gfp_over_99_mean	gfp_over_99_mean_z	gfp_over_99_median	gfp_over_99_sum	gfp_percentile_95	gfp_percentile_95_z	gfp_percentile_99	gfp_percentile_99_z	gfp_sum	gfp_sum_z	green_yellow_excitation_autofluorescence_maximum	green_yellow_excitation_autofluorescence_mean	green_yellow_excitation_autofluorescence_median	green_yellow_excitation_autofluorescence_over_99_mean	green_yellow_excitation_autofluorescence_over_99_median	green_yellow_excitation_autofluorescence_over_99_sum	green_yellow_excitation_autofluorescence_percentile_95	green_yellow_excitation_autofluorescence_percentile_95_z	green_yellow_excitation_autofluorescence_percentile_99	green_yellow_excitation_autofluorescence_sum
001	2018-11-07t1330	1541619202.31	egg	-1.964	-53.8729	-205.6173	145.3011	29.1823	2892.8591	9244.4168	53278.3482	0	2552.4153	0	0.75014	0	0.45426					0	1.7621	0	2.1126	0	6.6395	0	0	0				0	-0.14893	0	0
001	2018-11-07t1726	1541633342.85	larva	1.964	-49.945	-201.6893	134.1307	28.5823	2603.3895	8334.2867	46775.2793	0	2011.5192	0	0.20082	0	-0.048229					0	0.83864	0	1.0458	0	2.0828	0	0	0				0	-0.21794	0	0
001	2018-11-07t2121	1541647440.94	larva	5.8801	-46.0289	-197.7732	145.3097	28.3497	2818.0875	9000.4212	50536.6053	0	0.70946	0	-0.30764	0	-0.47331					0	0.090786	0	0.2318	0	0.88095	0	0	0				0	-0.2917	0	0
001	2018-11-08t0121	1541661837.01	larva	9.879	-42.0299	-193.7743	147.7274	28.0871	2850.733	9101.3495	50824.0675	0	-0.31865	0	-0.79444	0	-0.85218					0	-0.55583	0	-0.44594	0	0.15647	0	0	0				0	-0.37303	0	0
001	2018-11-08t0521	1541676232.07	larva	13.8776	-38.0313	-189.7757	168.9882	25.5403	3117.9537	9908.6742	51767.7767	1064.71	1.5916	399.653	1.9253	409.8805	2.0312	906.0482	2.5364	861.2093	16308.8682	679.1223	1.8087	810.2262	1.6812	685004	-0.092182	86.8417	44.9131	44.1339	75.3788	72.8883	1356.8191	63.8184	0.30211	71.8995	76981.1
001	2018-11-08t0921	1541690635.67	larva	17.8786	-34.0303	-185.7747	390.5758	45.822	10477.6854	33250.1585	259210.7057	488.977	-0.30845	271.569	0.41264	274.6756	0.56048	447.5934	0.39953	443.2702	25512.8242	384.7655	-0.064891	431.0838	-0.18966	1528390	-0.24129	95.8966	48.8307	48.5533	80.7192	79.7381	4600.9951	66.86	0.28815	75.5181	274819
001	2018-11-08t1321	1541705047.09	larva	21.8818	-30.0271	-181.7715	148.1026	28.0052	2859.701	9135.5931	51064.066	0	-1.5838	0	-2.1023	0	-1.7659					0	-2.076	0	-1.9776	0	-1.1553	0	0	0				0	-0.67101	0	0
001	2018-11-08t1721	1541719451.32	larva	25.883	-26.026	-177.7703	374.4471	42.8081	12544.0865	39718.0338	358377.9085	923.692	-0.43272	436.015	0.70583	432.0399	0.93086	822.535	-0.018056	813.5862	55109.8477	650.5692	-0.13522	785.0299	-0.23727	2908220	-0.59295	97.9444	52.3095	52.1465	85.1847	83.8629	5707.3735	71.7741	0.24413	79.8892	348904
001	2018-11-08t2121	1541733850.87	larva	29.8829	-22.0261	-173.7705	145.3105	28.8578	2895.0268	9263.7505	53335.0212	0	-2.0999	0	-2.8696	0	-2.248					0	-2.8798	0	-2.7663	0	-1.7628	0	0	0				0	-0.95064	0	0
001	2018-11-09t0121	1541748247.2	larva	33.8818	-18.0271	-169.7715	729.744	54.6968	26603.5366	85287.3606	903637.7497	1130.35	-0.84416	249.518	-1.4907	172.7875	-1.3796	972.9082	-0.85049	965.256	139125.875	667.2491	-1.0387	902.8902	-0.88489	3555880	-1.0825	110.101	45.6569	45.5668	76.0522	74.7881	10875.4658	62.972	-0.048191	71.2331	650656
001	2018-11-09t0521	1541762641.94	larva	37.8804	-14.0286	-165.7729	465.4906	51.4817	17735.278	56116.2299	573703.5918	1604.55	-0.57101	648.283	0.83044	617.3987	1.0673	1413.8022	-0.48349	1391.0972	132897.4062	1164.6242	0.097426	1345.04	-0.27638	6084140	-0.74788	106.706	58.7312	58.7227	90.1309	89.2588	8472.3027	78.1223	0.13373	86.1477	551193
001	2018-11-09t0921	1541777043.36	larva	41.8808	-10.0282	-161.7725	157.9431	40.1109	4359.2024	14078.1686	111806.527	889.915	-1.7336	486.819	-0.72557	445.4666	-0.25806	836.6142	-2.1005	829.2354	20078.7402	754.6373	-1.7059	814.3338	-2.0099	1140620	-2.3125	102.784	63.0331	62.2589	94.233	93.0898	2261.5913	82.1637	0.1566	90.8954	147686
001	2018-11-09t1321	1541791451.37	larva	45.883	-6.026	-157.7703	571.9855	70.0701	28039.6864	88775.6464	1216605.2973	2065.6	-0.80882	489.164	-1.1585	362.696	-0.97567	1786.7966	-0.79838	1762.4832	264445.9062	1107.3307	-1.1696	1603.5209	-0.79274	7203430	-1.3325	136.172	49.2947	48.9439	83.4479	81.6496	12350.29	69.0537	-0.21833	78.5802	725913
001	2018-11-09t1724	1541806052.06	larva	49.9387	-1.9702	-153.7146	652.1429	44.323	23088.172	72744.0012	690988.3176	4163.79	0.82444	947.114	1.4006	865.0193	1.5196	3074.3647	0.92814	2975.0125	378146.875	2115.6366	1.1469	2692.8511	0.90006	11605000	-0.85229	106.671	52.0651	51.7836	88.0035	86.4327	10824.4355	74.0564	-0.1699	83.2698	637954
001	2018-11-09t2121	1541820237.55	adult	53.8792	1.9702	-149.7742	587.09	38.9999	17284.9098	54425.0552	450245.6942	4336.19	0.54651	1390.48	3.7594	1368.2726	3.8125	3582.1079	1.2111	3523.6829	333136.0312	2638.9638	1.9723	3236.3647	1.3748	12866200	-1.0351	116.721	61.7542	61.4576	95.251	92.8965	8858.3438	81.4684	-0.0059572	89.5874	571412
001	2018-11-10t0121	1541834645.98	adult	57.8815	5.9725	-145.7718	539.2882	39.9843	17409.6837	54940.8317	472452.4856	8323.04	3.4675	1656.31	4.8454	1659.9889	4.8534	5653.0034	3.8051	5240.3125	525729.3125	3449.5077	3.4376	4745.1344	3.5722	15355700	-0.99918	268.283	63.3434	63.0861	99.7035	94.4943	9272.4248	82.5124	-0.013445	91.6778	587257
001	2018-11-10t0521	1541849035.49	adult	61.8786	9.9696	-141.7747	843.0659	60.3094	41623.028	131168.17	1742464.1337	4656.31	0.044834	1166.24	1.3463	1049.5959	1.5956	3670.3152	0.22396	3586.3716	803799	2673.4866	0.8666	3328.8703	0.37536	25474200	0.2913	121.615	59.6738	59.4262	93.8228	92.636	20547.1914	79.9846	-0.14461	89.5688	1303450
001	2018-11-10t0921	1541863432.49	adult	65.8778	13.9688	-137.7756	1044.5644	63.1821	53841.1974	169596.0047	2359571.3553	10121.2	3.84	1092.82	0.48904	559.8968	-0.82496	5036.8706	1.6388	4606.2812	1425434.375	3143.041	1.4349	4148.6834	1.2323	30820700	0.69473	120.085	54.2683	54.0149	87.8121	86.5713	24850.832	74.1442	-0.3916	83.1458	1530530
001	2018-11-10t1321	1541877847.48	adult	69.8819	17.973	-133.7714	876.2148	73.6058	51492.528	162445.3472	2566665.286	5271.77	-0.14025	1085.24	0.069767	956.2533	0.75024	4524.7637	0.42421	4477.5701	1221686.25	2521.8516	-0.45124	3996.2376	0.46799	29216900	0.034859	168.7	55.5129	55.0387	90.6582	88.8996	24477.7148	76.0947	-0.35673	85.3427	1494520
001	2018-11-10t1721	1541892243.26	adult	73.8807	21.9718	-129.7726	944.9661	76.2657	53360.8783	168310.8528	2606966.7711	5617.37	-0.1801	1163.22	0.14241	994.5816	0.74564	4943.7759	0.52341	4929.249	1384257.25	2751.6528	-0.35368	4500.674	0.77877	32485300	0.14774	158.104	53.8361	53.5001	88.6128	87.0325	24811.5742	74.4182	-0.45091	83.0269	1503480
001	2018-11-10t2121	1541906646.52	adult	77.8817	25.9727	-125.7717	752.8218	63.3758	36961.0331	116548.4294	1550698.4767	4908.25	-0.90121	1257.81	0.3141	1184.0056	1.3635	3831.5679	-1.2535	3716.4858	747155.75	2418.7089	-1.3429	3482.5902	-1.0627	24407800	-1.2729	326.17	65.4443	65.2032	99.8346	97.4804	19467.7402	84.8762	-0.13242	94.035	1269950
001	2018-11-11t0121	1541921049.75	adult	81.8825	29.9736	-121.7708	1134.1981	82.7037	79159.5396	249677.5212	4566979.3957	9354.59	1.7618	962.36	-1.2925	338.6042	-2.0473	5140.2905	0.018247	4978.002	2122940	3205.8311	-0.088342	4552.8043	0.10727	39663700	0.5274	174.68	48.9185	48.1017	97.211	92.8059	40148.1367	69.7172	-0.68532	83.2101	2016180
001	2018-11-11t0521	1541935445.08	adult	85.8812	33.9723	-117.7721	483.424	53.8328	19122.6513	60404.366	677728.1643	6525.49	-0.18987	1989.87	2.9096	2011.7639	4.187	5564.4927	0.21974	5479.9128	567578.25	4287.2948	1.448	5100.578	0.50276	20129600	-2.0508	162.923	67.156	66.7657	101.8585	99.8882	10389.5713	87.8004	-0.10728	96.9807	679350
001	2018-11-11t0921	1541949842.97	adult	89.8807	37.9717	-113.7726	1161.8358	61.8646	56409.6539	178044.9781	2236233.415	7824.18	0.42361	1452.67	0.51152	631.9941	-0.94026	6625.667	1.1405	6545.7944	1967823.125	4383.5417	1.2819	6085.86	1.2825	43064400	0.5389	312.541	59.4103	59.0169	100.1679	97.5639	29749.877	82.8638	-0.29584	93.6795	1761220
001	2018-11-11t1321	1541964257.82	adult	93.8848	41.9758	-109.7685	1229.4835	73.5581	73312.6943	230904.2388	3681286.8352	8943.86	0.88699	1226.23	-0.36446	417.9624	-1.6571	6702.6064	0.99161	6493.6987	2567098.25	4223.464	0.86311	5918.1237	0.90286	46952400	0.82612	159.106	56.2514	54.7566	113.583	109.9144	43502.2852	81.9832	-0.34717	99.9866	2153870
001	2018-11-11t1721	1541978655.04	adult	97.884	45.9751	-105.7693	251.3989	27.7954	4604.8098	14619.8944	76658.2417	320.813	-3.3585	241.595	-3.4387	241.6113	-2.1963	301.3665	-5.6714	298.4842	7835.5278	277.9825	-3.8484	294.3357	-3.8634	613169	-3.7967	100.163	50.1462	49.8261	84.696	82.5416	2202.0955	70.0624	-0.7327	79.1098	127271
001	2018-11-11t2121	1541993063.15	adult	101.8863	49.9773	-101.767	1068.5708	67.9936	58344.8729	183748.1596	2700468.5117	10069.3	1.2203	1566.24	0.63388	618.5253	-0.91525	7417.2793	1.3933	7243.0422	2269687.5	4562.952	1.0447	6511.7843	1.1356	47856300	0.77371	168.562	63.8699	62.98	117.0798	114.1959	35826.4141	91.6976	-0.12731	107.1899	1951550
001	2018-11-12t0121	1542007467.06	adult	105.8874	53.9784	-97.766	1247.1119	80.699	69233.9316	218635.7693	3395305.9451	7628.78	0.071063	1246.06	-0.291	506.0784	-1.2471	5813.1279	-0.22905	5632.0718	2110165.5	3736.9232	0.13251	5114.6771	0.032379	45169500	0.51393	266.634	60.1776	57.0434	162.3163	154.8159	58920.8164	93.9104	-0.11476	140.7746	2181440
001	2018-11-12t0521	1542021859.91	adult	109.8854	57.9764	-93.7679	991.0938	81.733	68492.7031	216351.5717	3901148.2884	5627.92	-0.80789	1222.83	-0.32303	583.5265	-0.96343	4711.4399	-1.2554	4630.9536	1681984.125	3533.4917	-0.060994	4391.0862	-0.49105	43635300	0.39557	266.933	58.6048	57.6251	106.3782	103.3552	37977.0273	83.7463	-0.46326	97.5179	2091250
001	2018-11-12t0921	1542036258.32	adult	113.8849	61.976	-89.7684	1185.9177	89.6697	77708.0641	244813.4403	4442279.1301	7802.94	0.11857	1048.04	-0.76012	477.6624	-1.2747	5645.5273	-0.37819	5498.0903	2286438.5	3346.4636	-0.21285	4975.5029	-0.056476	42444400	0.33255	196.627	55.2295	53.876	113.0597	109.4992	45789.1953	80.9534	-0.60385	99.0373	2236740
001	2018-11-12t1307	1542049833.1	adult	117.6557	65.7467	-85.9976	994.3454	75.7383	61468.5143	193980.1009	3168007.8561	7908.66	0.16518	1108.3	-0.53871	525.7305	-1.0844	5647.6582	-0.33625	5498.5073	1812898.25	3487.1532	-0.021692	4982.2928	-0.024513	35568600	-0.22646	264.081	64.436	61.0161	164.1247	161.3091	52684.0273	106.1947	0.029448	148.8892	2067950
001	2018-11-12t1707	1542064222.64	adult	121.6528	69.7438	-82.0005	950.6481	75.0288	52910.1476	167034.038	2461031.7709	9680.83	0.90663	1373.66	0.26625	582.0332	-0.85527	7041.769	0.91757	6863.8052	1950570	4336.335	0.89577	6212.7345	0.87292	38018700	0.069694	280.279	68.7263	66.9832	145.1323	139.0855	40201.6484	104.5291	-0.094297	129.5859	1902140
001	2018-11-12t2107	1542078622.14	adult	125.6527	73.7437	-78.0007	871.7511	68.4078	47221.6157	148878.9142	2179718.9398	11028	1.4724	1525.91	0.77566	1119.0743	1.0402	8058.5068	1.8268	7896.4949	1998509.75	4288.7408	0.92968	6965.1616	1.4473	37708300	0.13	315.406	80.0346	78.1421	151.2254	145.7069	37503.8906	111.2877	0.0073259	135.1226	1977810
001	2018-11-13t0107	1542093024.9	adult	129.6534	77.7445	-73.9999	1029.9336	74.9214	59087.0062	186101.018	2961119.4064	9389.65	0.83321	1179.36	-0.11185	585.8939	-0.7504	6330.2979	0.44831	5996.4888	1956062	3485.8796	0.20852	5238.499	0.31031	36411600	0.10812	201.374	64.1692	62.408	145.1262	140.9186	44843.9883	96.7303	-0.46826	129.313	1981160
001	2018-11-13t0507	1542107418.01	adult	133.6515	81.7426	-70.0018	997.951	65.7661	53907.1639	169820.3637	2473851.8806	6976.31	-0.11267	1199.26	0.032476	983.2163	0.74094	5289.729	-0.31807	5144.4565	1496993.25	3076.752	-0.12304	4641.7266	-0.042859	33852800	-0.02962	204.492	72.5877	70.9475	147.3333	142.4336	41695.3281	101.6542	-0.42734	128.7431	2049010
001	2018-11-13t0907	1542121816.39	adult	137.6511	85.7421	-66.0023	944.6269	67.0829	52095.7434	164159.7191	2465683.1503	9319.5	0.88968	1198.49	0.12159	899.5644	0.52049	5963.0532	0.33305	5536.4678	1627913.5	3244.8694	0.14688	5052.9391	0.32318	32704400	-0.039467	248.263	81.0474	77.7726	182.4228	178.5172	49801.4297	123.0399	0.044899	163.2721	2211620
001	2018-11-13t1355	1542139101.49	adult	142.4525	90.5435	-61.2008	984.1238	70.4319	47224.0961	149348.2719	2048256.6739	6931.64	-0.05199	1089.63	-0.12129	901.6714	0.64286	4652.6938	-0.59992	4470.2285	1158520.75	2591.4243	-0.48684	3919.9904	-0.44493	27044700	-0.49215	396.168	72.2067	70.8301	138.4431	134.1397	34472.3438	104.0352	-0.5994	125.203	1792170
001	2018-11-13t1707	1542150618.94	adult	145.6518	93.7428	-58.0015	826.7861	70.5616	45771.4332	144361.0257	2154312.2102	5208.86	-0.7732	916.798	-0.67097	580.8513	-0.65249	4016.4058	-1.0241	3839.3895	963937.375	2180.2881	-0.94712	3460.6111	-0.77984	21966500	-0.97085	389.624	68.8797	66.63	141.1688	137.2317	33880.5156	104.2315	-0.69414	128.8649	1650360
001	2018-11-13t2107	1542165017.16	adult	149.6513	97.7423	-54.002	854.9099	82.9031	52461.0378	165690.8671	2763525.7488	6748.16	-0.058957	1106.47	0.089865	843.6542	0.57983	5228.4277	0.064282	5109.8059	1432589.25	3000.699	0.16215	4616.7097	0.23378	30296200	0.0093155	265.119	77.4361	74.0808	183.7413	178.3094	50345.1172	119.2922	-0.3979	160.195	2120280
001	2018-11-14t0107	1542179417.25	adult	153.6513	101.7423	-50.002	976.3972	74.2067	58852.744	185547.1732	3014142.3615	10501.6	1.7389	1032.58	-0.12492	631.373	-0.37396	6302.9634	1.049	5991.8555	1941312.75	3056.4757	0.35912	5127.0761	0.79191	31733300	0.28335	265.787	72.8807	69.6315	170.1296	165.7671	52399.9102	110.6346	-0.77812	148.6954	2239770
001	2018-11-14t0507	1542193821.84	adult	157.6526	105.7436	-46.0007	1034.6534	74.698	59409.3629	187162.9176	2922598.7386	7558.14	0.4395	979.36	-0.29047	551.7818	-0.76495	5516.0967	0.5188	5365.7217	1715506	2895.7357	0.23983	4539.7421	0.36043	30415000	0.24018	351.487	78.6197	77.5274	161.222	156.3522	50140.0547	116.6403	-0.72657	142.9707	2441610
001	2018-11-14t0907	1542208216.52	adult	161.6511	109.7421	-42.0022	962.4213	72.5868	56169.0521	177059.8211	2782026.7585	5671.51	-0.4174	1004.83	-0.082113	666.9691	-0.084123	4050.1416	-0.59242	3935.1118	1190741.625	2646.8706	-0.045308	3546.0113	-0.52227	29525000	0.24625	203.992	79.9309	78.3569	145.1139	142.5936	42663.4766	111.8575	-0.99814	131.9558	2348610
001	2018-11-14t1307	1542222634.44	adult	165.6561	113.7471	-37.9972	1071.8788	72.451	65109.6545	205284.7552	3310936.148	8502.33	1.0824	905.275	-0.52792	473.1029	-1.2066	5423.3989	0.66215	5256.2144	1849379	2725.8608	0.19776	4663.0236	0.7043	30784800	0.51728	374.268	72.3289	69.7158	162.942	159.5381	55563.2305	106.9041	-1.2642	140.9438	2459620
001	2018-11-14t1707	1542237035.85	adult	169.6565	117.7475	-33.9968	992.3054	70.7476	56624.6065	178463.3112	2742262.9995	5314.29	-0.47423	936.495	-0.27667	562.8497	-0.62876	4154.1304	-0.32463	4010.0417	1229622.625	2512.6016	-0.071188	3638.9885	-0.25982	27721200	0.23004	381.38	75.0642	71.0658	175.4129	170.4486	51922.2266	117.7154	-1.0376	156.4096	2221980
001	2018-11-14t2107	1542251429.58	adult	173.6547	121.7458	-29.9986	904.5234	68.1049	52083.2554	164274.6954	2509320.5931	5818.14	-0.14882	934.856	-0.20615	531.66	-0.80553	4544.9814	0.09715	4447.6875	1240780	2778.3698	0.50445	4036.8075	0.24368	25459900	0.036474	258.457	79.4015	74.4819	178.4259	173.6201	48710.2812	128.2688	-0.81148	160.1439	2162420
001	2018-11-15t0107	1542265817.97	adult	177.6515	125.7425	-26.0018	880.6412	67.7734	50573.93	159605.4509	2422101.5929	5028.48	-0.50961	875.429	-0.48571	506.8611	-0.95561	4035.1797	-0.26835	3929.7417	1069322.625	2478.9085	0.054697	3661.824	-0.073581	23152500	-0.17241	308.255	80.8613	74.993	192.6916	185.4394	51063.2734	132.4677	-0.77503	169.6312	2138540
001	2018-11-15t0507	1542280212.34	adult	181.6499	129.741	-22.0034	876.6132	67.908	50342.3906	158910.9086	2405191.9453	4567.53	-0.71331	838.069	-0.65751	501.2863	-0.98797	3627.3367	-0.57225	3536.3528	957616.875	2277.0999	-0.24156	3242.2265	-0.45861	22065500	-0.23765	308.523	82.3613	76.1354	205.3363	197.1126	54208.7852	136.1653	-0.74419	176.0544	2168490
001	2018-11-15t0907	1542294616.11	adult	185.651	133.742	-18.0023	890.7439	66.623	50488.6753	159307.0113	2387232.7482	5015.52	-0.41912	817.226	-0.73347	481.3965	-1.124	3783.5859	-0.37143	3709.0801	1002650.25	2204.4637	-0.30222	3376.8847	-0.24566	21587000	-0.22377	277.644	83.0857	76.4327	203.2523	196.2058	53861.8672	138.4607	-0.75428	178.6859	2194710
001	2018-11-15t1307	1542309036.6	adult	189.6567	137.7477	-13.9966	889.1657	66.7901	50198.3318	158370.3178	2362535.1458	4452.12	-0.69108	795.086	-0.82605	486.6078	-1.0836	3665.0525	-0.42527	3639.6655	963908.8125	2107.529	-0.4161	3216.9353	-0.3593	20882900	-0.24605	275.816	84.5057	78.1209	196.2262	189.0433	51607.4844	140.4756	-0.76816	174.7929	2219540
001	2018-11-15t1707	1542323431.72	adult	193.6553	141.7464	-9.998	880.1857	66.8636	50076.3627	158065.3611	2358844.4317	4860.23	-0.41705	772.578	-0.9313	536.5502	-0.70274	3533.1375	-0.50343	3412.8258	925682	1919.7267	-0.71782	2921.3959	-0.63867	20240000	-0.27076	254.979	85.5232	78.9677	199.7087	195.6508	52323.6875	141.7586	-0.79583	179.6678	2240540
001	2018-11-15t2107	1542337818.78	adult	197.6517	145.7428	-6.0016	876.0679	66.0027	49209.1206	155277.5531	2305352.6528	5528.41	0.020383	762.548	-0.95798	527.9063	-0.75568	3552.1133	-0.43988	3357.2328	916445.25	1871.5109	-0.75436	2864.8898	-0.65367	19625700	-0.29596	293.97	86.4756	79.45	207.0637	201.3926	53422.4336	143.9802	-0.79278	184.4665	2225620
001	2018-11-16t0107	1542352223.18	adult	201.6529	149.744	-2.0004	862.5627	67.5618	49083.2641	154905.3243	2323523.3972	3777.53	-0.97953	750.233	-1.0022	515.8888	-0.83593	3007.3784	-0.93626	2958.6978	772896.25	1838.399	-0.76324	2624.8711	-0.88866	19259200	-0.28926	302.86	87.5507	79.3632	223.1411	219.6261	57347.2539	148.7234	-0.71396	201.0248	2247520
001	2018-11-16t0507	1542366625.82	dead	205.6537	153.7447	2.0004	883.757	67.1584	49698.7049	156900.367	2313338.8362	4018.11	-0.79816	732.017	-1.0914	506.9315	-0.89346	3229.126	-0.6731	3221.7988	839572.75	1740.7668	-0.90685	2746.9969	-0.69519	19028800	-0.2645	286.776	88.9771	82.0087	196.0056	190.6836	50961.4609	148.5489	-0.77267	178.848	2312960
002	2018-11-07t1330	1541619210.44	larva	0	-45.8459	-177.6171	144.9334	29.5349	2926.8749	9357.3877	54628.7066	0	2299.3154	0	0.46995	0	0.19152					0	1.2733	0	1.538	0	3.2682	0	0	0				0	-0.18286	0	0
002	2018-11-07t1726	1541633351.17	larva	3.928	-41.9179	-173.6892	147.7235	29.1491	2938.6885	9387.1914	54080.6821	0	2.3472	0	-0.058523	0	-0.2692					0	0.44651	0	0.61436	0	1.3788	0	0	0				0	-0.25427	0	0
002	2018-11-07t2121	1541647449.14	larva	7.8441	-38.0018	-169.7731	147.7273	29.5517	2991.9234	9562.1668	56004.465	0	0.089854	0	-0.55043	0	-0.66536					0	-0.23897	0	-0.11641	0	0.48994	0	0	0				0	-0.33081	0	0
002	2018-11-08t0121	1541661845.23	larva	11.843	-34.0029	-165.7741	148.0948	29.6488	3010.2047	9622.4471	56592.4776	0	-0.61524	0	-1.0232	0	-1.0221					0	-0.84138	0	-0.73923	0	-0.1189	0	0	0				0	-0.41559	0	0
002	2018-11-08t0521	1541676240.28	larva	15.8416	-30.0042	-161.7755	278.3228	34.8703	6792.8111	21513.062	145466.9156	990.061	1.0184	396.166	1.6383	397.355	1.7026	861.9778	1.9529	852.3905	31893.1797	634.5967	1.2769	814.4634	1.341	1454720	-0.031791	94.6139	52.6778	52.6416	85.6667	85.3636	3169.667	71.4399	0.3706	80.6963	193433
002	2018-11-08t0921	1541690643.81	larva	19.8426	-26.0033	-157.7745	80.5309	28.6199	1592.6863	5261.2752	29009.4843	250.47	-0.97035	187.086	-0.46548	186.8178	-0.2659	237.588	-0.49592	238.5474	2138.2922	218.5507	-0.99078	231.0145	-1.0603	164075	-0.92089	88.7866	54.6765	54.7116	83.5982	82.6369	752.3837	74.7201	0.3648	80.0174	47951.3
002	2018-11-08t1321	1541705055.35	larva	23.8458	-22	-153.7713	381.3611	35.2859	10154.8156	32031.0672	237407.6946	1224.39	0.26589	505.613	1.4639	525.4842	1.7735	1077.2223	0.93209	1065.0277	59247.2266	840.7769	0.84279	1006.1859	0.65446	2762670	-0.44498	134.833	58.5162	58.13	91.5508	90.5502	5035.2949	77.7557	0.3571	86.2654	319733
002	2018-11-08t1721	1541719459.53	larva	27.847	-17.9989	-149.7702	589.2426	59.2841	23828.7024	75441.8336	837918.5312	1345.75	0.0033947	309.295	-0.43909	186.9037	-0.88339	1028.3782	0.14987	998.2777	129575.6484	736.248	-0.081583	923.5314	-0.11381	3895570	-0.48006	89.6856	41.3479	41.0208	72.2686	71.2699	9105.8447	59.069	0.02217	67.1072	520777
002	2018-11-08t2121	1541733859.13	larva	31.8469	-13.999	-145.7703	614.609	47.8912	21734.0666	68534.3013	651829.9515	1996.11	0.4961	499.937	0.48388	449.6725	0.52845	1433.5764	0.42836	1401.5369	166294.8594	1015.6345	0.36977	1298.1618	0.34848	5763770	-0.3176	148.924	55.4832	55.1823	88.9775	86.1442	10321.3926	74.6355	0.19205	83.0003	639666
002	2018-11-09t0121	1541748255.35	larva	35.8458	-10	-141.7713	633.7687	50.8384	26245.0954	82780.8903	923197.7439	2257.65	0.42267	621.759	0.88101	582.7504	1.0285	1847.4052	0.68944	1829.2059	256789.3125	1241.6552	0.60186	1680.7323	0.77836	8605760	0.069089	120.454	57.5039	57.1798	90.2259	88.8061	12541.4004	76.6873	0.15057	85.2352	795912
002	2018-11-09t0521	1541762650.12	larva	39.8444	-6.0015	-137.7728	778.7622	61.0978	37780.8045	119178.5701	1547393.6818	1444.17	-0.92128	363.208	-1.3289	314.8166	-0.90933	1149.7114	-1.2598	1128.0969	228792.5781	761.3009	-1.3993	1010.8943	-1.2801	7206760	-0.63953	108.354	45.5282	45.0844	78.3209	75.8965	15585.8555	64.2387	-0.20253	72.9873	903371
002	2018-11-09t0921	1541777051.52	larva	43.8447	-2.0011	-133.7724	660.8667	58.1869	27081.0873	85436.6558	965550.7081	2583.33	-0.048534	615.899	-0.075703	526.9664	0.078019	1860.4073	-0.40844	1814.1556	266038.25	1300.4564	-0.2993	1688.8305	-0.29924	8799350	-0.72549	134.561	57.4158	57.0162	91.6424	89.0116	13104.8623	77.2567	0.0048292	85.5542	820299
002	2018-11-09t1321	1541791459.52	adult	47.847	2.0011	-129.7702	659.0445	58.9336	28028.3382	88371.8989	1071773.532	1898.27	-1.1315	760.387	0.43099	758.6991	1.1098	1694.0454	-1.1937	1675.7513	250718.7188	1371.1658	-0.64733	1609.6218	-1.0196	11237000	-0.66266	108.255	59.033	58.7944	91.2696	90.0717	13507.9033	77.9218	-0.04083	86.1624	872389
002	2018-11-09t1724	1541806060.28	adult	51.9027	6.0569	-125.7144	643.4905	56.7494	27187.4771	85751.7776	994716.7509	6552.76	2.7962	1089.03	2.1117	1009.9946	2.1552	3568.1208	1.4759	3298.5931	513809.4062	2277.1164	1.3165	2958.0442	1.1546	15589400	-0.27079	132.251	62.1951	62.0546	95.9452	94.4137	13816.1133	81.4225	0.0097773	90.665	890323
002	2018-11-09t2121	1541820245.64	adult	55.8431	9.9973	-121.774	864.6981	65.0082	45231.0586	142579.8083	2014499.8259	4949.86	0.87587	1028.7	1.2364	881.8277	1.1932	3464.2637	0.73508	3357.4713	824494.75	2371.0079	0.97251	3137.1903	0.89886	24386400	0.87508	170.318	62.7963	62.6188	97.1035	95.498	23110.6445	82.9134	0.019774	91.972	1488650
002	2018-11-10t0121	1541834654.09	adult	59.8455	13.9996	-117.7717	885.3589	69.4501	47442.7963	149637.6303	2207292.2486	3846.41	-0.42936	905.288	0.014683	781.003	0.45116	2841.3462	-0.74319	2771.3796	707495.1875	2059.0151	-0.38667	2631.9655	-0.60257	22510000	0.03037	240.839	42.5601	42.0522	77.2368	74.664	19231.957	62.1709	-0.76913	71.0057	1058260
002	2018-11-10t0521	1541849043.56	adult	63.8425	17.9967	-113.7746	820.3386	63.2568	39852.4402	125542.1101	1705504.1422	4137.51	-0.53063	1077.18	0.60844	937.1065	0.9578	3632.7048	-0.084734	3594.6058	762868	2568.9876	0.34924	3410.5406	0.25405	22541200	-0.41082	153.744	56.7014	56.3221	92.7395	91.0695	19475.2891	77.7977	-0.24235	87.3408	1186530
002	2018-11-10t0921	1541863440.64	adult	67.8417	21.9959	-109.7754	1136.6758	82.6319	75476.5607	237959.4196	4268388.3807	5992.09	0.53444	852.004	-1.049	577.1289	-0.81898	4092.9207	0.066739	3940.1549	1612610.75	2211.6014	-0.95494	3012.9259	-0.8961	33514400	0.87657	234.118	52.9405	52.2023	100.2485	95.3529	39497.8984	74.6689	-0.38528	88.0554	2082470
002	2018-11-10t1321	1541877855.55	adult	71.8459	26	-105.7713	1054.4773	64.3929	48342.0082	152435.566	1870351.7738	5918.95	0.15986	1352	1.3012	1302.3407	2.1032	4664.6089	0.36506	4553.9028	1189475.25	3204.6638	0.80455	4168.402	0.4902	34411200	0.58918	375.03	60.0325	58.9781	111.5598	108.38	28447.7402	84.8754	-0.066375	100.7971	1527950
002	2018-11-10t1721	1541892251.33	adult	75.8447	29.9988	-101.7724	945.3373	77.5862	54969.2929	173300.4342	2746546.2378	8092.72	1.3669	1372.62	1.0343	1200.4547	1.4908	5274.4507	0.71315	4905.2156	1519041.75	3329.1133	0.62935	4428.5389	0.44109	39435300	0.93246	160.996	64.6378	64.3153	99.3518	97.6912	28613.3066	84.9653	-0.10428	94.5719	1857040
002	2018-11-10t2121	1541906654.62	adult	79.8456	33.9997	-97.7715	1000.2473	91.7306	70421.4252	222411.4361	4369576.3674	5507.21	-0.62519	1140.67	-0.41325	692.1651	-0.66289	4704.7383	-0.36723	4670.3242	1726639	3266.2083	0.13598	4387.3116	0.010577	41822600	0.92878	217.565	52.7221	51.5023	124.4252	116.7932	45664.0469	75.4638	-0.4695	92.0822	1933060
002	2018-11-11t0121	1541921057.94	adult	83.8465	38.0007	-93.7706	1070.8027	72.0439	59503.3824	187349.874	2880396.863	5777.54	-0.61352	1367.19	0.41904	1126.8015	0.93002	4766.8911	-0.56251	4668.2983	1487270	3417.0588	0.1327	4457.8848	-0.16964	42573100	0.74787	299.312	63.9214	63.6062	104.7163	101.9663	32671.4922	86.4489	-0.13744	97.1342	1990450
002	2018-11-11t0521	1541935453.3	adult	87.8452	41.9994	-89.7719	1182.058	85.6795	79676.0455	251208.1243	4566548.6268	6474.29	-0.30389	1171.93	-0.54833	531.1933	-1.3353	5350.6289	-0.14553	5257.9258	2220511	3696.0634	0.37365	4869.6603	0.11492	48630500	1.2485	174.04	52.6354	51.1279	107.4189	104.2378	44578.8281	78.4763	-0.43159	97.2307	2184160
002	2018-11-11t0921	1541949851.12	adult	91.8446	45.9988	-85.7725	838.5785	73.1417	49649.1707	156766.9397	2444542.5862	6517.09	-0.35209	1338.93	0.016615	629.2355	-0.96503	5674.1553	-0.0019393	5621.4944	1475280.375	4108.5021	0.77902	5373.0922	0.4625	34737200	-0.45865	148.869	62.8494	62.0786	108.6161	106.9178	28240.1875	88.053	-0.14669	101.0147	1630560
002	2018-11-11t1321	1541964266.03	adult	95.8488	50.0029	-81.7684	1070.3697	82.214	70453.3737	222279.998	3887524.1222	8398.17	0.54614	1303.84	-0.14836	472.1165	-1.4667	5915.4429	0.084965	5720.1504	2176883	4053.5749	0.56795	5284.6494	0.26098	47877100	0.8435	288.652	59.4993	54.3497	175.6066	170.8467	64623.2188	106.3666	0.38631	153.6675	2184820
002	2018-11-11t1721	1541978663.33	adult	99.848	54.0022	-77.7691	1084.7883	72.7742	64600.6758	203551.0753	3235024.5911	5120.7	-1.0604	1349.88	-0.013428	1013.4741	0.36011	4267.5649	-1.675	4217.0166	1442436.875	3227.0764	-0.43324	3905.0562	-0.89954	45563900	0.55974	293.944	71.5893	69.5509	168.2357	165.5954	56863.6797	100.1036	0.14743	148.6538	2416430
002	2018-11-11t2121	1541993071.36	adult	103.8503	58.0044	-73.7669	1038.083	88.4638	73052.6615	230366.2578	4415369.542	6259.19	-0.53766	1313.89	-0.12204	869.2559	-0.094114	4851.7124	-1.1288	4760.04	1848502.5	3314.2955	-0.33371	4217.3959	-0.64734	49960800	0.93341	269.955	60.3701	57.9661	181.538	176.4222	69165.9688	88.9661	-0.22631	141.2141	2295570
002	2018-11-12t0121	1542007475.32	adult	107.8514	62.0055	-69.7658	1015.0671	83.7435	67771.7495	213730.3273	3844475.3845	7366.42	-0.06	1381.53	0.090465	907.4211	0.061354	5632.6646	-0.40879	5454.165	1993963.25	3757.8842	0.1427	4819.7835	-0.19668	48784500	0.8271	249.571	71.3742	68.4714	167.3916	161.0565	59256.6094	107.206	0.24504	138.065	2520360
002	2018-11-12t0521	1542021868.1	adult	111.8493	66.0035	-65.7678	833.3153	94.1024	59234.5425	187266.9292	3606992.7151	6732.35	-0.33614	1466.26	0.35914	803.4351	-0.23233	5190.9136	-0.80335	5051.4834	1603992.25	4015.7105	0.42718	4747.3005	-0.23475	45232500	0.54269	327.828	63.342	59.2916	153.5182	150.9166	47437.1328	106.6464	0.15986	138.0025	1954040
002	2018-11-12t0921	1542036266.62	adult	115.8489	70.0031	-61.7682	863.9918	72.0175	45064.1557	142643.8943	1989231.0673	5604.1	-0.79795	1591.69	0.75306	1460.1359	1.9597	4735.9136	-1.1633	4707.3267	1122411.5	3535.7973	-0.0062649	4270.5759	-0.53855	37617900	-0.077488	192.932	71.8076	70.3881	135.5194	131.5054	32118.1016	105.2368	0.045541	124.3595	1697100
002	2018-11-12t1307	1542049841.53	adult	119.6197	73.7739	-57.9974	579.0502	58.4785	25321.9456	80109.8965	935022.5836	5495.38	-0.8223	1446.75	0.42171	1013.6924	0.5613	4682.9624	-1.1435	4643.5471	627516.9375	3528.6838	0.044903	4322.3378	-0.46392	19290900	-1.6446	251.546	79.0382	76.5644	142.9917	140.11	19160.8906	113.3018	0.19192	133.4337	1053900
002	2018-11-12t1707	1542064230.92	adult	123.6168	77.7709	-54.0003	586.7819	59.0727	27818.5967	87863.2675	1128712.4603	4218.85	-1.3114	1177.77	-0.23819	639.0844	-0.63343	3599.3584	-1.9808	3562.0771	529105.6875	3008.6388	-0.39646	3440.2089	-1.0194	17203700	-1.7596	259.252	82.6459	78.9381	160.4251	158.2396	23582.4961	124.0045	0.39758	149.8388	1207210
002	2018-11-12t2107	1542078630.37	adult	127.6166	81.7708	-50.0005	525.503	67.6187	27297.3032	86439.9339	1239578.1067	4351.87	-1.2303	1039.77	-0.5484	715.7394	-0.32089	3494.6323	-1.9623	3415.1954	503227.0625	2500.4533	-0.83385	3186.0616	-1.1499	14875000	-1.9104	307.994	85.9979	82.164	167.0296	164.3066	24052.2656	130.1686	0.47257	154.166	1230290
002	2018-11-13t0107	1542093033.27	adult	131.6175	85.7716	-45.9997	568.1246	51.2556	19764.6633	62356.6789	615054.2665	5101.48	-0.89237	1048.17	-0.44802	650.6229	-0.4973	3748.5405	-1.6404	3724.1667	393596.75	2564.5863	-0.69384	3269.5683	-1.0395	10990000	-2.2006	227.217	85.2116	82.9818	151.0505	147.7335	15860.2988	120.2733	0.11734	141.6526	893444
002	2018-11-13t0507	1542107426.18	adult	135.6155	89.7696	-42.0017	828.2491	58.3921	35233.6363	111009.6253	1294617.8971	4231.81	-1.22	1087.25	-0.25761	864.7438	0.34677	3572.7837	-1.6709	3501.8346	664537.75	2412.1124	-0.78484	3256.1403	-1.0046	20193400	-1.2773	320.285	92.9851	88.8251	174.6051	169.9827	32476.5508	138.7047	0.51409	161.8255	1727010
002	2018-11-13t0907	1542121824.56	adult	139.615	93.7692	-38.0021	751.0871	63.9963	36898.68	116352.3737	1558710.9063	3592.22	-1.4705	965.146	-0.56637	760.8578	0.023281	3000.2473	-2.0189	2955.21	582048	2085.9527	-1.0906	2651.7425	-1.4204	18691000	-1.3677	278.909	95.9288	90.5222	191.5401	188.0978	37158.7852	147.7082	0.65717	178.9845	1857760
002	2018-11-13t1355	1542139109.81	adult	144.4165	98.5706	-33.2006	804.2442	61.4135	40218.8872	126766.7852	1729675.383	4680.62	-0.99986	986.338	-0.43786	763.2014	0.11173	3501.8372	-1.4759	3436.8845	738887.625	2221.7175	-0.89899	3080.1855	-1.0808	20809800	-1.0997	279.922	100.079	93.8958	206.2582	202.7776	43520.4883	156.212	0.77353	192.5275	2111460
002	2018-11-13t1707	1542150627.34	adult	147.6158	101.7699	-30.0013	804.3144	61.441	39976.8419	125997.0686	1713570.9342	4666.15	-0.99792	959.196	-0.49865	727.6543	0.010441	3438.7759	-1.4392	3365.7167	722142.9375	2160.9707	-0.9552	3007.3833	-1.1326	20137400	-1.1371	322.581	101.824	95.3609	211.4799	208.4159	44410.7812	160.1602	0.80739	198.2556	2137690
002	2018-11-13t2107	1542165025.51	adult	151.6153	105.7694	-26.0018	794.2386	68.0719	43951.8439	138899.6736	2028867.3665	4534.36	-1.0512	926.892	-0.59485	704.3644	-0.037098	3428.5957	-1.3421	3319.2629	792005.625	2112.8479	-1.0118	2910.3325	-1.2198	21325000	-0.96655	326.994	102.697	96.1486	208.6252	203.8161	48192.4141	159.9805	0.70757	192.9597	2362750
002	2018-11-14t0107	1542179425.52	adult	155.6153	109.7694	-22.0018	762.2736	60.4184	37429.6939	118009.8857	1572557.8633	6415.53	-0.14345	978.424	-0.33221	660.8903	-0.20238	4058.4927	-0.72886	3970.1475	799523.0625	2325.8062	-0.67936	3575.2635	-0.59492	19224100	-1.1651	313.118	107.601	99.408	231.028	222.5607	45512.5156	171.5274	0.9524	207.1256	2114130
002	2018-11-14t0507	1542193830.17	adult	159.6166	113.7707	-18.0005	710.2872	60.6217	32503.4268	102544.9505	1263845.1247	4396.48	-1.0693	1029.03	-0.0094072	809.4082	0.68383	3503.7661	-1.0932	3381.3289	599144	2322.2773	-0.62058	3094.3608	-0.99985	17596500	-1.2929	342.781	109.746	102.0507	245.7983	241.466	42031.5039	171.6782	0.8654	214.5537	1876660
002	2018-11-14t0907	1542208224.77	adult	163.6151	117.7692	-14.002	757.6551	58.2009	35251.5	111084.8337	1427692.4982	4262.86	-1.0925	988.664	-0.12291	774.6318	0.58103	3412.1533	-1.0817	3359.0569	634660.5	2173.4867	-0.79249	2983.6006	-1.0498	18315000	-1.118	402.124	111.242	102.0581	244.1962	240.9348	45420.4922	180.3005	1.0322	220.7309	2060750
002	2018-11-14t1307	1542222643.12	adult	167.6202	121.7743	-9.9969	666.3906	61.18	32343.2609	102037.401	1367459.9259	3255.44	-1.5597	936.699	-0.31407	798.1248	0.82762	2647.5513	-1.6552	2584.4353	452731.25	1974.4451	-1.0608	2414.3073	-1.57	15930400	-1.3275	330.294	111.646	103.539	230.5539	226.5778	39424.7109	177.8067	0.86144	211.2463	1898760
002	2018-11-14t1707	1542237044.28	adult	171.6205	125.7747	-5.9966	697.2494	59.7644	31091.4716	98076.609	1207404.9741	3580.64	-1.3506	986.061	0.043918	704.4019	0.29718	3010.5986	-1.2722	2996.0424	493738.1875	2235.6077	-0.521	2770.1459	-1.1327	16132000	-1.2159	324.21	114.602	104.6621	249.3865	244.4908	40899.3828	187.271	1.0511	224.6629	1874890
002	2018-11-14t2107	1542251437.91	adult	175.6187	129.7729	-1.9984	650.1333	56.3895	30224.05	95366.6085	1190092.14	3519.3	-1.3369	1012.53	0.29609	799.2199	1.0016	2903.0349	-1.304	2860.7366	461582.5625	2225.6494	-0.44856	2715.9526	-1.1165	16080000	-1.13	363.108	117.718	107.7748	252.1068	244.08	40084.9844	191.4631	1.0817	228.5916	1869480
002	2018-11-15t0107	1542265826.35	dead	179.6155	133.7697	1.9984	641.0658	60.9273	29935.0725	94447.1772	1215428.2001	3849.58	-1.1236	981.682	0.18623	736.984	0.63528	2714.5305	-1.4158	2677.1	428895.8125	2138.0381	-0.53627	2540.5515	-1.2456	15463400	-1.1413	351.581	118.577	109.5297	257.9929	250.6175	40762.8828	191.3011	0.97181	228.4526	1867820
003	2018-11-07t1330	1541619218.7	egg	-1.964	-65.8421	-281.4679	151.1325	25.8848	2604.8846	8297.5429	41987.2333	0	2552.4185	0	0.75014	0	0.45426					0	1.7621	0	2.1126	0	6.6396	0	0	0				0	-0.14893	0	0
003	2018-11-07t1726	1541633359.43	larva	1.964	-61.9141	-277.5399	139.8776	23.7383	2216.1382	7060.0251	32769.9701	0	2011.5151	0	0.20082	0	-0.048232					0	0.83863	0	1.0458	0	2.0828	0	0	0				0	-0.21795	0	0
003	2018-11-07t2121	1541647457.38	larva	5.8801	-57.998	-273.6238	139.8759	24.3973	2272.1276	7245.1736	34517.5804	0	0.70946	0	-0.30764	0	-0.47331					0	0.090788	0	0.2318	0	0.88096	0	0	0				0	-0.29169	0	0
003	2018-11-08t0121	1541661853.5	larva	9.879	-53.9991	-269.6249	142.7573	23.3973	2253.9281	7177.6166	33081.2446	0	-0.31865	0	-0.79444	0	-0.85218					0	-0.55583	0	-0.44594	0	0.15647	0	0	0				0	-0.37303	0	0
003	2018-11-08t0521	1541676248.51	larva	13.8776	-50.0005	-265.6263	139.8776	23.6728	2216.8019	7067.7003	32780.7358	0	-0.86617	0	-1.2537	0	-1.1887					0	-1.1192	0	-1.0217	0	-0.36997	0	0	0				0	-0.46181	0	0
003	2018-11-08t0921	1541690652.03	larva	17.8786	-45.9995	-261.6253	142.7811	24.0846	2314.3964	7379.1027	34944.4668	0	-1.2629	0	-1.689	0	-1.4914					0	-1.6213	0	-1.5261	0	-0.79377	0	0	0				0	-0.56013	0	0
003	2018-11-08t1321	1541705063.64	larva	21.8818	-41.9963	-257.6221	221.8685	24.1604	3912.6061	12367.2133	61583.307	987.219	0.10934	447.955	1.2733	457.1085	1.4929	898.1203	0.84137	889.9995	19758.6465	666.7642	0.47038	828.8038	0.42997	967134	-0.83739	97.0263	52.266	51.9681	83.8723	83.1576	1845.1897	71.3499	0.29425	79.687	112842
003	2018-11-08t1721	1541719467.77	larva	25.883	-37.9951	-253.6209	159.3115	25.4261	2719.8642	8662.5912	43345.2032	0	-1.8579	0	-2.4948	0	-2.0165					0	-2.493	0	-2.3882	0	-1.4746	0	0	0				0	-0.79879	0	0
003	2018-11-08t2121	1541733867.37	larva	29.8829	-33.9952	-249.621	363.4244	38.3222	10843.3735	34533.8572	273145.404	1463.22	-0.036176	572.096	1.2231	561.5647	1.4262	1322.7334	0.49225	1308.4813	76718.5391	1037.8856	0.70485	1250.5757	0.48246	3314150	-0.8266	109.336	56.8718	56.4506	87.652	86.3675	5083.8159	75.4861	0.23882	83.227	329458
003	2018-11-09t0121	1541748263.59	larva	33.8818	-29.9963	-245.6221	507.4244	79.3598	26891.687	85467.6301	1278191.9431	1138.36	-0.83371	312.667	-1.05	224.4415	-1.0546	862.5743	-1.0833	840.6685	121622.9766	675.3113	-1.0121	794.3516	-1.1533	4407670	-0.85664	96.8708	41.2712	40.948	73.1318	71.7856	10311.5879	59.3221	-0.11145	67.7106	581800
003	2018-11-09t0521	1541762658.28	larva	37.8803	-25.9978	-241.6236	347.2225	34.2802	8106.6178	25584.9947	171010.3821	1346.32	-0.88439	648.683	0.83318	653.2443	1.2851	1228.6798	-0.8549	1226.0213	54061.9141	1041.4449	-0.29246	1173.1926	-0.68146	2841880	-1.5564	124.373	56.731	56.2141	90.0122	87.4483	3960.5352	75.8342	0.089054	84.7356	248538
003	2018-11-09t0921	1541777059.71	larva	41.8807	-21.9974	-237.6232	223.7882	39.3145	6125.1289	19534.3384	155077.2015	1413.21	-1.1535	666.434	0.48646	628.1934	0.81154	1355.0885	-1.1123	1351.0627	44717.9219	1169.542	-0.44386	1312.7669	-0.89129	2196560	-2.0678	109.842	48.2966	47.7979	81.0284	78.3894	2673.936	67.1813	-0.17082	75.2518	159186
003	2018-11-09t1321	1541791467.71	larva	45.883	-17.9951	-233.6209	551.263	50.3977	22365.3815	70584.5828	786344.7455	1672.88	-1.2086	481.92	-1.2067	403.2765	-0.74763	1470.7714	-1.3685	1455.6	175021.7969	1015.9034	-1.4371	1359.506	-1.3152	5690510	-1.6586	158.471	53.4466	53.0505	86.7022	84.8776	10317.5586	72.727	-0.12768	81.4315	631097
003	2018-11-09t1724	1541806068.54	larva	49.9387	-13.9394	-229.5651	685.4019	51.0152	26688.5073	84090.3886	894814.1658	1477.32	-1.7065	484.654	-1.6238	444.9682	-0.73701	1216.6056	-2.239	1210.5792	172758	830.4085	-2.4634	1125.2784	-2.3021	6842350	-1.8087	289.743	59.2818	59.0618	94.6622	90.6838	13442.0371	78.8912	-0.034048	87.9366	836941
003	2018-11-09t2121	1541820253.8	larva	53.8791	-9.999	-225.6248	446.6175	46.5564	16328.5187	51573.8909	521240.9293	1596.51	-1.8699	583.895	-1.3828	555.9938	-0.35348	1392.6921	-2.3229	1383.0541	121164.2109	1012.6975	-2.4067	1306.4699	-2.3894	5058870	-2.5021	173.674	64.1176	63.7943	98.1815	95.7872	8541.79	83.5804	0.060753	92.4249	555515
003	2018-11-10t0121	1541834662.16	larva	57.8814	-5.9967	-221.6225	386.823	41.359	12097.2044	38213.5104	335045.9638	4852.31	0.57839	1044.18	1.0747	966.156	1.463	3660.2805	0.75008	3565.521	237918.2344	2273.3523	0.41467	3095.5662	0.5085	6745400	-2.5161	235.079	54.1017	53.6667	90.0228	85.4151	5851.4819	73.0221	-0.34035	82.0951	349497
003	2018-11-10t0521	1541849051.68	larva	61.8785	-1.9996	-217.6254	785.8243	56.7197	31476.2802	99237.9946	1172836.8855	3741.51	-0.67882	835.668	-0.60751	633.5504	-0.34207	3180.78	-0.49205	3149.0137	531190.25	2266.3889	-0.12868	2904.464	-0.3728	13898800	-1.6276	135.918	59.9249	59.7142	93.925	92.232	15685.4717	80.0298	-0.143	89.116	996671
003	2018-11-10t0921	1541863448.72	adult	65.8777	1.9996	-213.6262	929.5055	64.8939	47300.5383	149041.3007	2063960.001	4051.49	-0.74521	749.224	-1.4534	468.9996	-1.2297	3263.9309	-0.84089	3210.6927	809454.875	2191.6093	-0.77402	2910.68	-0.83404	18577000	-1.2248	153.978	48.4172	47.9179	83.6518	82.3393	20745.6523	69.3497	-0.56225	78.7243	1200510
003	2018-11-10t1321	1541877863.67	adult	69.8818	6.0037	-209.6221	306.3109	58.6531	13518.9827	44694.9935	538902.8141	4591.23	-0.63331	1172.88	0.54389	896.8202	0.496	4288.0996	0.10722	4278.1648	308743.1875	3367.4691	1.414	4094.8135	0.62371	8438850	-3.0659	125.395	52.956	52.5123	88.9606	87.4546	6405.1621	74.8759	-0.39935	84.2174	381018
003	2018-11-10t1721	1541892259.46	adult	73.8807	10.0026	-205.6232	1113.5417	81.9281	58256.841	183861.6607	2702261.0139	6311.38	0.3038	822.34	-1.6252	371.304	-1.8294	4567.5645	0.039829	4460.665	1397674.75	2831.6764	-0.18585	4048.1058	0.10188	25097800	-0.90851	112.936	50.374	49.9518	84.8501	83.2871	25964.1328	70.792	-0.57599	80.0493	1537410
003	2018-11-10t2121	1541906662.69	adult	77.8816	14.0035	-201.6223	879.5886	73.1845	50595.8342	159747.3383	2421647.7122	6064.92	-0.12599	1012.34	-0.89776	547.9346	-1.1837	4822.21	-0.029455	4739.9102	1277885.625	3257.1227	0.31171	4419.9353	0.25217	26798600	-0.94498	126.261	50.7962	50.4085	85.4212	84.1171	22636.6309	70.4309	-0.627	79.9507	1344680
003	2018-11-11t0121	1541921066.02	adult	81.8825	18.0044	-197.6214	1059.0564	63.3788	57333.6682	181084.6431	2508366.557	5537.89	-0.66271	974.639	-1.2363	533.6711	-1.2924	4377.8457	-0.88675	4317.1855	1317731.5	2889.8408	-0.65742	3955.8213	-0.65501	29261600	-0.82337	377.51	57.3002	57.1164	94.4992	91.9305	28444.2441	78.3781	-0.39198	87.9452	1720320
003	2018-11-11t0521	1541935461.41	adult	85.8812	22.0031	-193.6227	772.8944	60.4374	35097.4511	110570.3782	1412925.3595	8320.56	0.87208	1446.37	0.66667	1291.8925	1.5119	5962.3853	0.67338	5627.8677	1103041.25	3507.5442	0.20332	5127.3722	0.53305	26710000	-1.2564	131.738	60.8716	60.5282	95.3822	93.6533	17645.6992	80.5935	-0.3462	90.3308	1124120
003	2018-11-11t0921	1541949859.16	adult	89.8806	26.0025	-189.6233	286.565	52.2724	9841.1965	31368.3805	320294.7991	4869.23	-1.1945	1475.3	0.59524	1406.6855	1.8181	4290.5361	-1.4178	4231.5024	227398.4219	3285.6454	-0.26684	3927.5503	-0.87241	7715820	-3.4032	110.411	62.0089	61.4744	95.6868	93.8312	5071.4019	81.9319	-0.32581	90.4075	324307
003	2018-11-11t1321	1541964274.17	adult	93.8848	30.0067	-185.6191	804.1745	73.5818	43103.8392	136229.9979	2067824.4263	7850.31	0.32941	1155.59	-0.60179	637.885	-0.90376	5089.1958	-0.70744	4768.0166	1150158.25	3352.1949	-0.24084	4447.7187	-0.4154	26069000	-1.3403	109.732	49.7715	49.558	82.0238	80.5328	18537.3848	68.5515	-0.76367	77.1679	1122800
003	2018-11-11t1721	1541978671.43	adult	97.884	34.0059	-181.6199	809.0015	78.0779	46372.9229	146316.8389	2358786.3673	6314.49	-0.48042	1224.85	-0.37655	784.6769	-0.39052	5034.54	-0.8749	4975.6445	1223393.25	3320.811	-0.30546	4475.3485	-0.42089	29686600	-0.95075	123.189	49.4153	48.7717	86.9376	85.6391	21125.8398	71.5374	-0.68847	81.6226	1197680
003	2018-11-11t2121	1541993079.52	adult	101.8862	38.0081	-177.6177	708.7241	62.7506	37999.3163	120155.9301	1672043.9406	9220.25	0.83135	1498.53	0.43428	1282.7454	1.2502	7260.0811	1.2396	7173.6692	1452016.25	3793.431	0.20257	6250.4106	0.93352	29849200	-0.9158	391.32	59.8044	59.5588	97.6192	93.3415	19523.8398	79.9332	-0.47204	88.8536	1191240
003	2018-11-12t0121	1542007483.42	adult	105.8873	42.0092	-173.6166	882.5701	74.5831	50839.5967	160326.7133	2517525.1668	5906.91	-0.68939	1356.21	0.022169	1099.3202	0.67049	5193.6465	-0.81489	5163.8489	1381510	3201.6797	-0.42886	4859.8331	-0.15604	36046600	-0.31899	224.658	60.4158	59.3413	117.2056	113.2838	31176.6895	84.5139	-0.38533	102.8753	1605790
003	2018-11-12t0521	1542021876.24	adult	109.8853	46.0072	-169.6186	954.4404	68.2716	50924.4926	160403.8016	2350125.9222	8192.97	0.29489	1474.25	0.37762	1127.6295	0.79821	6826.9263	0.68676	6753.3877	1822789.375	3675.8896	0.084539	6020.7815	0.67953	39310800	0.006239	254.22	70.0989	69.662	110.7977	108.1464	29582.9883	92.4032	-0.21766	103.3385	1869190
003	2018-11-12t0921	1542036274.73	adult	113.8849	50.0068	-165.619	401.5515	66.6669	15240.9439	48884.2628	548966.2758	401.07	-3.0023	272.739	-2.9038	272.4576	-1.9455	341.5216	-5.1201	338.6703	27663.25	314.121	-3.2706	331.4105	-3.335	2202090	-3.2758	219.8	52.8166	52.156	94.8214	90.9154	7680.5308	75.6386	-0.75238	86.1093	426441
003	2018-11-12t1307	1542049849.74	adult	117.6557	53.7776	-161.8481	936.024	65.1423	48226.4519	151953.8035	2114923.0078	9260.68	0.72743	1530.21	0.62776	1051.8038	0.65981	7646.1392	1.4111	7549.957	1934473.25	3865.0744	0.35745	6756.0839	1.216	38675900	0.052712	184.037	72.2845	71.4003	126.3432	120.0467	31964.8184	97.126	-0.2203	112.3046	1826990
003	2018-11-12t1707	1542064239.11	adult	121.6528	57.7747	-157.8511	1015.5535	86.9763	74083.8724	234033.6639	4470917.1689	7387.18	-0.036004	962.038	-0.87663	518.9982	-1.068	4945.9907	-0.87747	4641.0857	1909152.375	2484.6335	-0.96069	3938.4062	-0.70857	37092300	-0.013952	218.25	61.1062	58.5006	158.1188	152.4342	61033.8672	93.5466	-0.39295	135.9711	2356010
003	2018-11-12t2107	1542078638.52	adult	125.6526	61.7745	-153.8513	517.0898	53.2588	19370.2191	61171.5698	649349.3542	432.341	-2.8451	286.43	-2.6964	285.1995	-1.8315	365.1215	-4.6505	361.6362	37607.5156	333.7856	-3.0527	355.2796	-3.1428	2938200	-3.0326	131.202	57.4195	55.7234	109.8008	107.7784	11309.4814	85.3497	-0.69133	102.6624	589009
003	2018-11-13t0107	1542093041.5	adult	129.6535	65.7754	-149.8504	1107.4957	68.2169	61815.5675	194647.8758	2933991.6567	7419.79	0.0332	1154.7	-0.18207	559.2802	-0.84439	6266.5908	0.39542	6212.8809	2030375.375	3132.3995	-0.15171	5485.8813	0.48305	37361400	0.19552	255.899	67.3679	65.5748	171.2739	166.2834	55492.7578	99.3673	-0.39767	135.174	2179750
003	2018-11-13t0507	1542107434.41	adult	133.6515	69.7734	-145.8524	1031.42	72.4119	61600.9929	194138.6014	3096709.1093	9495.87	0.91454	1218.38	0.088474	849.0546	0.25135	7083.8496	1.1548	6900.6323	2280999.5	2866.4437	-0.34237	6048.8746	0.95471	39212300	0.47283	253.922	68.0992	66.1511	155.8512	153.0949	50184.0859	98.4116	-0.51389	133.2333	2191700
003	2018-11-13t0907	1542121832.68	adult	137.651	73.7729	-141.8529	778.776	66.3925	40526.155	127765.2941	1836047.1206	10240.3	1.2698	1677.42	1.5868	1489.9539	2.7693	7765.7666	1.7998	7442.8262	1654108.25	4001.2097	0.96577	6582.9514	1.4381	35626800	0.24246	159.63	74.1055	73.4576	116.9578	114.7599	24912.0078	98.0635	-0.62324	110.5164	1573930
003	2018-11-13t1355	1542139118.09	adult	142.4525	78.5744	-137.0514	996.9441	76.2083	60504.0769	190675.3741	3168511.7557	8710.32	0.7024	1260.52	0.44313	859.3205	0.47035	6189.9497	0.64345	6017.4844	1956024.125	3060.4111	0.055791	5037.8569	0.41219	39817200	0.80148	203.576	63.6898	62.7926	117.5394	110.945	37142.4531	89.6053	-0.99177	104.221	2011830
003	2018-11-13t1707	1542150635.62	adult	145.6518	81.7737	-133.8521	921.1772	71.3131	49792.8231	156935.9702	2319342.5198	6734.89	-0.10945	1476.74	1.3144	1198.2336	2.0124	5432.9541	0.1193	5311.4155	1418001	3740.7521	0.97179	4772.7563	0.27421	38498500	0.7792	326.173	73.5655	72.7329	121.9299	118.851	31823.6992	99.2204	-0.83259	113.6479	1917850
003	2018-11-13t2107	1542165033.78	adult	149.6513	85.7732	-129.8526	876.5174	97.8434	61173.753	193649.978	3643039.6826	5490.59	-0.62384	1137.27	0.20903	717.2853	-0.0053883	4598.2939	-0.446	4547.5371	1466855.75	2794.9323	-0.11007	4223.8811	-0.099773	36232300	0.66866	217.227	67.1099	65.3397	151.416	148.211	48301.6953	94.2436	-1.1072	130.9628	2138050
003	2018-11-14t0107	1542179433.69	adult	153.6513	89.7732	-125.8526	654.2045	74.5709	38687.3793	122467.7605	1951172.2682	7410.93	0.29701	1456.54	1.7076	1057.0032	1.7711	6015.4312	0.81486	5878.5908	1221132.5	3735.0966	1.3418	5273.2329	0.92454	29444000	0.01424	273.926	85.5984	82.6001	201.8424	198.1468	40974.0156	124.8532	-0.36404	171.813	1730370
003	2018-11-14t0507	1542193838.34	adult	157.6526	93.7745	-121.8513	983.4638	70.1191	57315.9494	180704.015	2787272.7734	5825.51	-0.39451	1182.45	0.66714	1070.8956	2.0377	4540.561	-0.28468	4345.283	1362168.25	2514.5964	-0.35072	3999.9643	-0.15397	35435600	0.85167	256.965	80.6048	79.426	149.3391	144.2478	44801.7188	108.0921	-0.98076	127.141	2415560
003	2018-11-14t0907	1542208232.94	adult	161.6511	97.773	-117.8528	957.8945	73.4448	56197.5086	177425.4661	2782351.7709	7724.62	0.60135	1296.36	1.4247	976.7644	1.714	6576.6611	1.5142	6524.3335	1933538.375	3344.9566	1.1131	5973.9872	1.9029	38066200	1.3208	240.872	71.9509	70.2	154.8838	149.4739	45535.8398	102.1434	-1.2931	130.3881	2112770
003	2018-11-14t1307	1542222651.37	adult	165.6562	101.7781	-113.8477	943.9277	69.3553	51167.615	161206.5614	2382231.816	7733.54	0.69226	1442.45	2.4002	1234.3834	3.4379	5664.8423	0.86631	5559.7012	1518177.75	3525.6508	1.576	4976.516	1.0256	38624600	1.5159	276.341	77.2498	75.6069	141.4497	138.3099	37908.5195	107.3507	-1.2506	128.9451	2068520
003	2018-11-14t1707	1542237052.56	adult	169.6565	105.7784	-109.8474	944.9413	69.008	51896.6311	163524.8612	2430485.493	7722.75	0.77173	1410.12	2.4039	1208.1339	3.4712	5424.5522	0.76703	5293.1292	1475478.25	3482.0939	1.6432	4837.4312	0.99005	38313000	1.5891	313	76.7206	75.0036	141.4325	136.906	38469.6367	107.1651	-1.3619	129.3399	2084500
003	2018-11-14t2107	1542251446.24	adult	173.6548	109.7767	-105.8491	969.0791	69.8225	49883.7277	157110.9661	2283034.9413	6273.09	0.090791	1372.35	2.3468	1203.9637	3.6229	4998.6465	0.49313	4839.9663	1309645.375	3432.0918	1.6843	4467.667	0.69922	35888300	1.3839	323.77	79.8127	77.3247	148.2966	142.9549	38853.7109	116.0263	-1.1877	135.8655	2087180
003	2018-11-15t0107	1542265834.63	adult	177.6515	113.7735	-101.8523	946.7128	70.1454	52082.893	164123.9487	2457235.0472	9192.54	1.723	1403.36	2.6771	1052.145	2.7555	6570.2275	1.979	6321.8281	1793672.125	3595.881	2.1056	5451.7524	1.8413	38241500	1.7933	218.174	83.811	82.0763	148.4376	145.3506	40523.4688	115.4414	-1.2955	137.1728	2283850
003	2018-11-15t0507	1542280228.95	adult	181.65	117.7719	-97.8539	1030.5299	76.8749	62664.703	197488.2785	3221618.1403	7595.38	0.94051	1220.18	1.6841	748.53	0.74116	4848.8535	0.5264	4749.02	1590424	3232.6023	1.5387	4368.7387	0.76101	39925400	2.1186	248.606	73.5164	71.3559	158.3374	149.9268	51934.6836	110.1811	-1.5282	137.1113	2405530
003	2018-11-15t0907	1542294632.7	adult	185.651	121.7729	-93.8529	1283.8087	89.4095	83662.663	263645.6823	4663532.8452	8015.88	1.2514	996.064	0.38912	423.6687	-1.5393	5305.1626	1.0196	5070.6899	2318356	3178.6533	1.5401	4556.6499	1.0494	43447300	2.6978	201.519	67.6173	64.3832	150.1507	145.903	65615.8594	106.6648	-1.7021	135.8608	2949400
003	2018-11-15t1307	1542309053.72	adult	189.6568	125.7788	-89.847	1041.811	98.8869	68160.2398	215773.3089	4048392.8749	9424.68	2.1324	1143.44	1.4141	582.3631	-0.37591	5732.8042	1.5	5356.4856	2040878.375	3147.3908	1.5801	4749.3201	1.3498	40663000	2.4379	273.708	78.4446	74.9601	178.4073	173.761	63512.9844	120.0467	-1.3698	156.6365	2789650
003	2018-11-15t1707	1542323448.56	adult	193.6554	129.7773	-85.8485	1687.2427	95.7733	101793.0037	321308.1893	5548847.7645	5659.53	0.045464	820.662	-0.61475	407.2928	-1.6808	4141.6665	0.075163	4072.6437	2203366.5	2239.9239	-0.093668	3517.2279	0.038588	43600200	2.9587	225.141	65.5088	63.341	136.8101	133.2379	72782.9844	98.3699	-2.0595	122.1581	3480350
003	2018-11-15t2107	1542337835.38	adult	197.6518	133.7737	-81.8521	1052.4575	75.4941	63796.6731	201054.4728	3263461.816	6607.82	0.65692	1121.77	1.4652	694.2717	0.53256	5043.9702	1.0124	4943.8843	1684686	2908.7741	1.302	4337.8896	1.0569	37371700	2.2064	357.28	77.83	74.9554	188.878	172.0743	63085.2578	119.4845	-1.5003	154.2651	2592910
003	2018-11-16t0107	1542352240	adult	201.653	137.7749	-77.8509	932.7403	68.7025	53206.2917	167809.1011	2546554.4428	7179.65	1.0664	1268.83	2.5859	1096.2832	3.7614	5361.8389	1.4156	5165.3262	1495953	2879.0253	1.3386	4522.3712	1.3667	35304000	2.0208	225.03	78.0181	75.2041	155.6183	152.4363	43417.5078	116.7941	-1.6299	142.4491	2170780
003	2018-11-16t0507	1542366642.5	adult	205.6537	141.7756	-73.8502	930.8402	72.0893	54917.5014	173144.3718	2752926.7236	6938.34	0.99436	1293.23	2.8951	1028.3519	3.3303	5292.9497	1.4457	5172.9624	1519076.5	3229.9544	2.162	4669.9477	1.6472	37113200	2.3959	204.791	81.5383	78.3545	164.2248	161.664	47132.5195	122.8327	-1.5058	149.0165	2339990
003	2018-11-16t0907	1542381050.08	adult	209.6558	145.7777	-69.8481	992.7549	70.3107	56482.1953	178003.4579	2725106.8162	7409.69	1.3673	1301.67	3.1053	1011.8254	3.3037	5517.7212	1.7886	5271.5427	1633245.5	3270.1507	2.3673	4771.798	1.8853	38460500	2.7164	249.491	81.2764	78.3639	165.0867	160.6647	48865.6641	118.5438	-1.6725	148.3927	2401470
003	2018-11-16t1258	1542394902.04	adult	213.5036	149.6255	-66.0003	780.4725	73.9269	44368.9011	140109.0713	2132810.7171	7773.29	1.6854	1429.41	4.2171	1143.2557	4.523	6135.7686	2.5749	6041.0425	1429634.125	3481.8772	2.9464	5446.8198	2.8663	33168000	2.0246	210.783	81.542	78.7315	162.789	160.0273	37929.8281	122.8515	-1.591	150.2145	1892100
003	2018-11-16t1658	1542409301.68	adult	217.5035	153.6254	-62.0004	855.868	72.4063	49459.4862	156060.7249	2414494.6971	6944.68	1.2403	1402.19	4.2054	1079.9908	4.1163	5725.2559	2.2626	5612.9009	1482841.25	3397.4441	2.9061	4948.35	2.3604	36280200	2.6272	264.123	87.2364	84.5784	169.1742	162.8953	43816.125	124.195	-1.5936	152.1416	2257150
003	2018-11-16t2058	1542423702.15	adult	221.5036	157.6255	-58.0003	923.1238	72.3974	55297.8797	174423.4395	2788509.0495	6845.86	1.2646	1291.75	3.5308	978.5265	3.351	6052.916	2.7853	6045.8296	1749292.75	3095.2518	2.3732	5480.8115	3.2245	37305800	2.9239	264.894	92.3539	89.0673	178.601	174.5781	51615.7031	133.3177	-1.3795	162.0291	2667180
003	2018-11-17t0058	1542438102.12	adult	225.5036	161.6255	-54.0003	976.6587	78.1896	58676.7824	184953.7722	3072940.3292	5020.86	0.097353	1207.84	3.0319	1032.4559	3.9605	4414.4863	0.99072	4379.6216	1355247.25	2710.5909	1.6229	4060.0316	1.4107	37018000	3.0204	250.656	82.4123	81.8578	135.9171	133.2251	41726.5391	111.8161	-2.0108	127.022	2525770
003	2018-11-17t0458	1542452501.78	adult	229.5035	165.6254	-50.0004	1284.3686	84.694	81902.6483	257909.2712	4477210.0757	8145.18	2.3816	878.595	0.40213	446.1756	-1.3673	5540.8818	2.5002	5309.2334	2371497.5	2929.7874	2.267	4333.7123	1.9283	37530100	3.2609	262.595	76.3815	73.6289	166.8288	161.7526	71402.7188	121.4271	-1.7824	150.0795	3262710
003	2018-11-17t0858	1542466901.29	adult	233.5034	169.6253	-46.0005	944.9883	73.1339	58391.811	184292.0774	2991697.5971	7410	1.9767	978.111	1.3791	541.2753	-0.45631	4949.439	1.9119	4768.1313	1509578.875	2643.4264	1.7132	4223.0685	1.9085	29807900	2.0745	285.339	81.3002	77.3121	185.2409	178.2605	56498.4727	132.7864	-1.51	164.1173	2477620
003	2018-11-17t1258	1542481302.45	adult	237.5037	173.6256	-42.0002	802.654	89.3995	45286.0979	143550.3363	2347047.2212	4576.26	-0.034717	689.894	-1.1487	369.8856	-2.116	3799.0205	0.52171	3777.5149	900367.875	1874.6487	-0.084731	3282.9638	0.60103	16340100	-0.22651	264.696	67.499	64.2601	156.8062	149.4613	37163.0586	105.0212	-2.2935	135.7438	1598710
003	2018-11-17t1658	1542495702.54	adult	241.5037	177.6256	-38.0001	1173.4135	76.3233	61359.0848	193310.5224	2884208.7145	5576.91	0.80893	787.719	-0.17131	426.7134	-1.5628	4028.7344	0.95353	3906.6371	1297252.5	2054.7095	0.4651	3184.0383	0.54867	25328300	1.5245	408.732	76.3321	72.3838	161.6985	157.1428	52066.9141	120.8893	-1.9007	146.6798	2454380
003	2018-11-17t2058	1542510102.98	adult	245.5039	181.6258	-34	1061.2398	157.6022	79540.3481	255329.5728	6766870.3696	5498.74	0.84125	642.961	-1.5606	382.9924	-2.0242	3211.2126	-0.12919	2929.6857	1329442	1745.1238	-0.26019	2349.9959	-0.75195	26589000	1.9039	259.57	72.7495	68.6124	159.822	156.7293	66166.2891	119.3178	-1.9756	147.8529	3008480
003	2018-11-18t0058	1542524502.21	adult	249.5037	185.6256	-30.0002	1093.6232	158.5701	84721.5903	271816.9643	7017576.2353	5248.74	0.7327	613.194	-1.872	375.6023	-2.1245	2981.2629	-0.41103	2741.2434	1314737	1683.6703	-0.34894	2272.8427	-0.83781	26995900	2.144	312.941	73.2233	68.6377	168.4727	162.4349	74296.4688	121.1589	-1.9595	151.2293	3223650
003	2018-11-18t0458	1542538901.27	adult	253.5034	189.6253	-26.0005	1150.2609	117.2284	74703.2	237336.1214	4621380.3706	3741.1	-0.47538	614.32	-1.8758	374.6774	-2.16	2703.8691	-0.81385	2620.9019	1054509	1741.1178	-0.10285	2373.2662	-0.60245	23940100	1.6744	305.322	74.106	69.4733	171.8835	164.3033	67034.5781	120.5076	-2.0084	151.9902	2887910
003	2018-11-18t0858	1542553302	adult	257.5036	193.6255	-22.0003	912.832	121.6372	65493.0868	208904.9538	4584250.0695	3840.42	-0.33128	657.789	-1.3743	393.4708	-1.9729	2819.6479	-0.56433	2778.897	961499.9375	1779.0062	0.10424	2509.682	-0.268	22428600	1.5063	276.347	76.4441	72.0192	175.267	166.2579	59766.0625	122.5054	-1.9877	154.0562	2606510
003	2018-11-18t1258	1542567702.12	adult	261.5036	197.6255	-18.0003	824.1627	130.9914	64611.284	206664.8435	4937804.3783	5378.87	1.1867	679.959	-1.0818	400.986	-1.9068	3408.1785	0.68219	3271.1357	1145148	1818.5414	0.33505	2961.1979	0.79383	22838500	1.7765	268.449	78.8013	73.7042	177.2325	171.1619	59550.125	129.5565	-1.8363	158.6098	2646780
003	2018-11-18t1658	1542582102.21	adult	265.5037	201.6256	-14.0002	698.6117	136.2508	59841.4807	193332.6809	4901950.9572	4818.5	0.77085	728.485	-0.36646	429.1537	-1.583	3218.8013	0.46682	3132.8613	1004266	1866.4585	0.61709	2832.0388	0.67931	22712700	1.9517	351.826	81.5776	76.578	177.6515	171.8475	55427.2734	132.8646	-1.7823	162.1273	2543430
003	2018-11-18t2058	1542596502.21	adult	269.5037	205.6256	-10.0002	712.7993	112.7947	56221.1998	179508.2856	3954612.7496	3346.5	-0.64496	713.924	-0.50556	418.85	-1.7252	2611.0042	-0.91709	2565.4297	765024.25	1783.0107	0.47406	2364.7253	-0.33787	20862300	1.6952	400.017	81.9991	76.9651	187.8378	175.9031	55036.4609	132.0655	-1.8333	161.4301	2396180
003	2018-11-19t0058	1542610902.56	adult	273.5037	209.6257	-6.0001	704.8218	127.7622	57056.1233	183365.2277	4257729.1564	3647.31	-0.2589	713.409	-0.43456	419.9809	-1.7281	2740.1396	-0.53118	2669.5483	813821.5	1795.9436	0.67278	2422.2527	-0.065453	21164000	2.0365	331.582	83.5991	78.352	194.1501	181.8869	57662.5859	135.0752	-1.7864	167.3387	2480050
003	2018-11-19t0458	1542625302.9	adult	277.5038	213.6258	-2	520.1783	144.4949	49179.8715	163957.8134	4120692.2346	3580.6	-0.25952	788.114	1.3333	478.3681	-0.94027	2829.012	-0.067342	2777.9684	724227.0625	1882.426	1.1975	2527.0953	0.48082	20135500	2.0325	307.104	88.3072	83.5173	204.9831	194.391	52475.6719	141.735	-1.6473	177.3216	2256160
003	2018-11-19t0858	1542639703.22	dead	281.5039	217.6258	2	699.0649	137.0918	55696.0775	179501.5965	4378756.6712	3721.36	0.0067615	701.416	-0.5753	419.9668	-1.772	2777.1248	-14.3762	2720.6306	805366.1875	1775.7185	0.97996	2456.6394	0.55225	20313000	2.4965	352.759	86.6774	80.8939	204.7535	192.6486	59378.5156	141.5982	-1.6799	176.6098	2510180
004	2018-11-07t1330	1541619226.93	egg	-1.964	-61.8439	-217.4676	153.2617	30.366	3177.4936	10147.0813	60900.3274	0	2552.4197	0	0.75014	0	0.45426					0	1.7621	0	2.1126	0	6.6396	0	0	0				0	-0.14893	0	0
004	2018-11-07t1726	1541633367.73	larva	1.964	-57.9159	-213.5396	153.7848	30.2203	3210.9845	10251.5571	61646.1677	0	2011.5135	0	0.20082	0	-0.048233					0	0.83863	0	1.0458	0	2.0827	0	0	0				0	-0.21795	0	0
004	2018-11-07t2121	1541647465.71	larva	5.8801	-53.9998	-209.6235	153.7989	30.6325	3258.7546	10410.3737	63527.2295	0	0.70945	0	-0.30764	0	-0.47331					0	0.090785	0	0.23179	0	0.88095	0	0	0				0	-0.2917	0	0
004	2018-11-08t0121	1541661861.75	larva	9.879	-50.0009	-205.6246	153.798	30.7389	3275.67	10467.6644	64192.7819	0	-0.31865	0	-0.79443	0	-0.85218					0	-0.55583	0	-0.44594	0	0.15647	0	0	0				0	-0.37303	0	0
004	2018-11-08t0521	1541676256.72	larva	13.8776	-46.0023	-201.626	151.5015	30.9015	3203.2408	10244.7392	62681.0099	0	-0.86617	0	-1.2537	0	-1.1887					0	-1.1192	0	-1.0217	0	-0.36997	0	0	0				0	-0.46181	0	0
004	2018-11-08t0921	1541690660.24	larva	17.8786	-42.0013	-197.625	151.5018	31.4237	3264.761	10449.1161	65102.2062	0	-1.2629	0	-1.689	0	-1.4914					0	-1.6213	0	-1.5261	0	-0.79377	0	0	0				0	-0.56013	0	0
004	2018-11-08t1321	1541705071.92	larva	21.8818	-37.9981	-193.6217	153.3046	42.2124	4649.8583	15066.9168	126673.5632	561.366	-0.62104	252.9	-0.19651	242.422	-0.037632	523.8396	-0.098013	519.5195	13095.9893	417.5939	-0.48122	494.071	-0.5424	628709	-0.94864	97.5347	48.171	47.4681	79.8289	78.4787	1995.7236	66.2671	0.22549	74.9296	119753
004	2018-11-08t1721	1541719475.93	larva	25.8829	-33.997	-189.6206	326.9483	38.6605	9254.3159	29263.6519	231000.2109	1174.47	-0.045786	481.994	1.0433	475.9759	1.2306	1004.7022	0.41077	1001.0516	50235.1094	817.5434	0.46993	939.7526	0.18666	2394550	-0.74867	164.554	48.5389	48.2667	82.3793	78.8396	4118.9648	67.4911	0.18189	76.3616	241141
004	2018-11-08t2121	1541733875.63	larva	29.8829	-29.9971	-185.6207	404.6707	58.3992	17922.4262	56890.1699	694387.354	1179.59	-0.43621	414.577	0.096209	381.3034	0.24682	1073.0742	-0.062753	1063.0286	101942.0547	835.0741	0.0043728	1027.2305	-0.097741	3914440	-0.65703	88.2498	46.2645	45.9947	76.5772	75.3831	7274.8354	64.4757	0.065324	72.2134	436830
004	2018-11-09t0121	1541748271.85	larva	33.8818	-25.9981	-181.6218	237.8394	28.7987	5326.9445	16859.4715	104578.2354	1354.79	-0.55146	619.819	1.0934	622.4788	1.4494	1238.8273	-0.2895	1222.8318	35925.9922	1046.8852	0.2152	1174.7788	-0.21257	1791280	-1.5503	99.8553	59.4972	59.2799	89.6431	89.3874	2599.6506	77.9404	0.21124	86.5142	171947
004	2018-11-09t0521	1541762666.48	larva	37.8803	-21.9996	-177.6232	561.9929	41.4036	18133.8648	57201.3695	491419.0762	2626.07	0.66869	581.176	0.37198	524.9172	0.50536	1903.1067	0.49823	1822.3049	184601.3438	1274.3665	0.44479	1641.9823	0.4236	5616490	-0.86448	109.94	44.7922	44.202	80.8052	79.341	7838.103	65.0672	-0.12119	74.6848	432872
004	2018-11-09t0921	1541777067.91	larva	41.8807	-17.9992	-173.6228	729.7811	61.2457	30317.1357	95694.0744	1098373.3345	2080.49	-0.41389	498.412	-0.64733	350.7749	-0.81234	1731.7439	-0.39446	1707.277	277079.0312	1175.155	-0.42678	1574.2753	-0.30437	7974600	-0.72903	136.773	50.5844	50.2341	85.4343	83.4097	13669.4834	69.98	-0.10966	79.634	809351
004	2018-11-09t1321	1541791475.86	larva	45.8829	-13.997	-169.6206	777.243	65.4933	33197.1555	104706.536	1272638.4026	2343.4	-0.52599	407.597	-1.7017	258.8296	-1.5593	1557.1272	-1.2127	1521.0522	272497.25	1064.2696	-1.2956	1374.4389	-1.2832	7130500	-1.3482	99.9765	48.0092	47.6503	81.4244	80.1368	14249.2754	67.2651	-0.26247	76.3027	839874
004	2018-11-09t1724	1541806076.77	larva	49.9387	-9.9412	-165.5648	688.6898	49.5438	25651.163	80788.9441	841716.8125	2444.61	-0.7952	701.164	-0.20786	593.0843	0.058713	2014.2927	-0.87909	1988.6131	273943.8125	1489.2906	-0.61253	1842.5931	-0.83679	9519710	-1.2711	135.387	60.2495	59.7522	93.7776	91.9177	12753.7549	80.0377	-0.0018293	88.3802	818007
004	2018-11-09t2121	1541820261.99	larva	53.8791	-6.0008	-161.6245	680.5676	50.4576	26160.8244	82490.5414	870015.5486	4171.97	0.40167	957.435	0.99862	834.7602	1.0763	2990.1038	0.25557	2847.6326	415624.4375	2082.4062	0.47367	2601.0915	0.13574	13254700	-0.96206	107.245	56.7315	56.4517	92.0163	90.9577	12790.2637	77.0721	-0.14481	86.2302	785391
004	2018-11-10t0121	1541834670.27	larva	57.8814	-1.9985	-157.6222	704.0951	47.4467	26844.3351	84559.5305	881030.4495	3009.99	-0.95519	955.075	0.52577	848.3759	0.88747	2429.6399	-1.1366	2409.7854	347438.5	1912.5676	-0.51262	2267.6313	-1.0292	13572600	-1.3133	105.288	55.1687	54.9209	87.8236	86.3387	12558.7793	75.1045	-0.26862	83.5754	784002
004	2018-11-10t0521	1541849059.83	adult	61.8785	1.9985	-153.6251	1539.2148	58.734	70930.0755	223230.149	2768659.6832	5468.15	0.68706	632.739	-1.8069	284.4116	-1.9682	3039.3223	-0.69895	2890.9832	1133667.25	2097.6074	-0.54133	2714.8895	-0.70699	23592900	-0.020564	273.555	47.6283	47.3095	80.7809	78.9723	30131.2773	66.9442	-0.61064	75.455	1775920
004	2018-11-10t0921	1541863456.86	adult	65.8776	5.9977	-149.6259	1046.1678	81.0479	63831.7654	201186.1585	3335086.2206	4873.69	-0.12409	726.702	-1.5807	395.3465	-1.5576	3111.3552	-1.0543	2898.7686	1039192.625	2038.7685	-1.1289	2586.8599	-1.3745	24218100	-0.3404	369.873	45.1911	44.6953	80.7884	77.27	26983.3301	64.833	-0.72302	73.9996	1506040
004	2018-11-10t1321	1541877871.77	adult	69.8818	10.0019	-145.6218	1154.3667	89.655	69740.8993	219958.8626	3805129.3898	3978.91	-1.0769	650.169	-2.2839	284.5775	-2.1231	3121.0215	-1.456	2992.3933	1139172.875	2083.89	-1.4173	2748.1192	-1.5035	23684400	-0.79077	215.225	50.8758	50.6339	84.7871	83.2263	30947.2891	70.1644	-0.56409	79.123	1853300
004	2018-11-10t1721	1541892267.62	adult	73.8806	14.0007	-141.6229	944.9655	61.2167	44080.6318	138912.6951	1760675.913	7651.16	1.238	1012.82	-0.63748	670.4432	-0.59353	4873.5332	0.43313	4577.8579	1130659.75	2537.9522	-0.80181	3868.6216	-0.16657	23469100	-1.1414	390.595	54.2847	54.0516	95.2338	92.0984	22094.25	77.6567	-0.3392	87.4803	1257890
004	2018-11-10t2121	1541906670.8	adult	77.8815	18.0016	-137.622	618.2685	63.8561	28514.9191	90087.0234	1154899.2681	5086.6	-0.78167	1327.05	0.65594	1301.7501	1.8351	3717.5566	-1.3944	3581.3102	557633.5	2679.2278	-0.82879	3296.8749	-1.3232	19904400	-1.8906	225.597	63.469	63.1367	100.3662	97.6988	15054.9238	84.1366	-0.15774	93.4767	951971
004	2018-11-11t0121	1541921074.19	adult	81.8825	22.0025	-133.6211	905.9827	39.4906	28094.5944	88583.2804	728180.2782	309.762	-3.9838	217.633	-4.7012	217.3453	-2.5165	276.6541	-5.7548	274.0233	41498.1094	252.7718	-5.4066	268.1015	-5.3638	3260790	-4.1997	130.082	52.2541	51.9167	83.9123	82.7889	12586.8496	70.9288	-0.64428	79.4043	782924
004	2018-11-11t0521	1541935469.51	adult	85.8812	26.0012	-129.6224	909.1306	66.209	48046.7079	151370.193	2192555.2749	6270.59	-0.34066	1404.4	0.49347	1230.5013	1.2837	5093.9116	-0.31676	5009.958	1283665.75	3297.7066	-0.13164	4491.6112	-0.18557	35344500	-0.214	326.117	57.0797	56.7337	93.5987	91.0994	23586.8672	77.4111	-0.45171	87.1	1436520
004	2018-11-11t0921	1541949867.26	adult	89.8805	30.0006	-125.623	919.2477	67.4731	48479.2103	152719.7004	2218377.4117	6595.1	-0.24941	1465.28	0.55818	1099.1423	0.72309	5331.0605	-0.27786	5254.9043	1359420.5	3754.1062	0.39398	4922.4104	0.12087	37235600	-0.11113	252.226	61.3042	60.9777	97.7088	95.5516	24915.7363	82.6382	-0.3031	91.7969	1557860
004	2018-11-11t1321	1541964282.29	adult	93.8847	34.0048	-121.6189	949.8387	66.1077	48813.3017	153778.3533	2151372.7697	8106.44	0.46001	1504.17	0.56935	1043.8387	0.48691	6090.3096	0.34682	5823.8333	1559119.25	4083.6309	0.68594	5522.8953	0.54853	38497600	-0.050958	161.753	63.7556	63.3692	106.9257	103.128	27372.9727	86.1843	-0.21689	97.873	1631760
004	2018-11-11t1721	1541978679.68	adult	97.884	38.0041	-117.6196	643.3186	59.5088	29808.1033	94071.5761	1186011.8815	7252.26	-0.030109	1498.37	0.47528	1035.1193	0.44225	5816.0205	-0.082958	5728.666	913115.25	4043.2278	0.53569	5275.9092	0.23827	23492900	-1.557	115.715	57.1418	56.7263	95.3602	94.0378	14971.5566	79.0491	-0.46319	89.8896	895927
004	2018-11-11t2121	1541993087.69	adult	101.8862	42.0063	-113.6174	972.0391	65.6607	50179.7239	158095.0841	2208927.4421	9583.32	0.99766	1432.25	0.23889	833.2	-0.21539	7062.4434	1.0464	6847.3945	1864485	4234.8052	0.68562	6211.8034	0.90367	37695400	-0.17963	146.845	62.5438	61.7242	110.1445	107.1871	29078.1562	86.9953	-0.2651	101.0132	1646090
004	2018-11-12t0121	1542007491.55	adult	105.8873	46.0074	-109.6163	904.5392	72.2156	49727.7863	156737.3716	2378953.403	9692.3	0.9824	1248.43	-0.28426	547.2631	-1.114	7087.373	0.97598	6848.5591	1849804.375	3978.8013	0.3862	6285.8485	0.89827	32506600	-0.64219	272.505	57.0433	56.1972	104.1873	101.1231	27192.8906	82.517	-0.44283	95.7139	1485290
004	2018-11-12t0521	1542021884.4	adult	109.8853	50.0054	-105.6183	957.4996	70.331	49376.3968	155489.5505	2274429.5129	10241	1.1754	1425.13	0.24073	721.3513	-0.51719	7066.645	0.90684	6860.6265	1830261	4383.8123	0.80805	6102.4714	0.7382	36873700	-0.21317	163.06	68.8825	67.7163	119.3292	116.3669	30906.2598	94.437	-0.15996	109.9692	1782270
004	2018-11-12t0921	1542036282.82	adult	113.8849	54.0049	-101.6187	509.7563	99.8032	33464.9783	107884.1235	1927470.4564	8625.47	0.46538	1601.54	0.7703	768.316	-0.32443	7524.9058	1.302	7436.1938	1316858.5	4962.2622	1.4165	7006.8619	1.3776	27993400	-0.9632	156.33	70.5835	69.845	116.576	113.6108	20400.8047	94.6328	-0.22155	107.7186	1233730
004	2018-11-12t1307	1542049857.91	adult	117.6557	57.7758	-97.8478	1073.2472	68.7086	59467.1865	187506.2518	2722356.4767	7263.27	-0.10321	1290.45	-0.035113	587.8207	-0.87855	5760.1211	-0.23792	5675.5007	1797157.75	3922.613	0.41517	5160.8431	0.10036	40160200	0.18607	244.75	70.108	68.7072	124.4536	122.1802	38829.5078	98.5127	-0.18211	116.0676	2181830
004	2018-11-12t1707	1542064247.18	adult	121.6527	61.7728	-93.8508	784.9339	63.0183	39304.3517	123902.803	1713644.0603	6913.85	-0.23053	1573.06	0.8199	958.3851	0.41464	5507.0762	-0.3969	5394.4668	1139964.75	4172.722	0.73174	5134.889	0.12342	32444400	-0.43362	198.405	75.9603	74.4589	132.8256	129.732	27494.9062	104.1384	-0.10492	122.0938	1566680
004	2018-11-12t2107	1542078646.68	adult	125.6526	65.7727	-89.851	759.9498	65.6059	38378.8934	121048.3884	1658646.0116	10541.1	1.274	1853.29	1.6927	1027.8084	0.72585	7975.541	1.7569	7726.8645	1611059.25	5519.7594	2.1692	7107.7318	1.5463	37306800	0.093481	270.818	75.1047	72.7467	138.4411	135.0465	27965.0977	108.6937	-0.062546	128.2292	1511860
004	2018-11-13t0107	1542093049.71	adult	129.6534	69.7735	-85.8501	879.9714	69.6655	49432.1214	155921.3531	2334703.4042	7936.44	0.24302	1476.93	0.73558	866.5365	0.24076	6974.7144	0.9833	6959.8296	1806451	4203.0165	0.93936	6253.5464	1.0191	38172800	0.27019	191.486	70.1292	68.6191	131.3702	127.5128	34024.8828	99.6223	-0.39084	118.2515	1812560
004	2018-11-13t0507	1542107442.55	adult	133.6514	73.7715	-81.8521	789.4463	68.3348	41729.8918	131600.006	1929776.7632	9735.46	1.0122	1599.57	1.2049	835.9759	0.20362	7108.7476	1.1753	6882.0576	1556815.75	4730.721	1.6019	6440.5822	1.2324	34966500	0.074787	281.677	73.5838	71.5796	137.2463	134.1504	30056.9375	105.8905	-0.31427	126.5362	1608540
004	2018-11-13t0907	1542121840.8	adult	137.651	77.771	-77.8526	912.1566	65.0806	49452.2359	155899.8188	2253291.159	6976.28	-0.077597	1308.77	0.45896	886.0672	0.46908	5274.5542	-0.22713	5098.6304	1366109.5	3519.6099	0.44434	4677.3474	0.04948	33886700	0.074587	257.014	78.7432	76.8536	154.0838	146.246	39907.6992	110.3768	-0.29385	134.7297	2038820
004	2018-11-13t1355	1542139126.33	adult	142.4525	82.5726	-73.0511	949.5687	61.619	47192.568	148603.9681	2016005.3755	6102.8	-0.40353	1256.91	0.43121	934.6755	0.77731	4906.8872	-0.39432	4835.502	1216908	3259.9627	0.28668	4427.1023	-0.056104	31143600	-0.077	318.006	80.2895	78.1116	147.1304	142.7445	36488.3281	112.9873	-0.35598	134.3171	1989410
004	2018-11-13t1707	1542150643.87	adult	145.6518	85.7719	-69.8517	1116.1494	65.9519	59112.047	186349.7731	2607274.8784	7386.48	0.17396	1044.82	-0.21705	546.7759	-0.79958	4677.7461	-0.4903	4571.6543	1450101.25	3052.5842	0.12555	4153.4663	-0.22327	32364500	0.12987	309.534	73.0357	71.8208	144.0903	140.4707	44667.9961	110.1813	-0.52976	133.2488	2262360
004	2018-11-13t2107	1542165042	adult	149.6513	89.7714	-65.8523	1026.9671	66.3626	53571.5647	168719.8197	2408920.0033	4413.57	-1.1076	1073.15	-0.03905	757.4444	0.18059	3740.0264	-1.141	3680.3564	1050947.375	2623.4054	-0.337	3454.9512	-0.75267	30127500	-0.0094221	214.711	76.4949	74.6025	147.3459	143.3225	41404.2031	108.9778	-0.68999	132.4711	2147520
004	2018-11-14t0107	1542179441.85	adult	153.6513	93.7713	-61.8523	1695.7123	72.23	96505.9141	303695.8514	4588029.0423	7275.21	0.23369	711.837	-1.5113	348.3123	-1.8005	4348.7998	-0.54223	4201.313	2196144	2446.4823	-0.52417	3727.8498	-0.47785	35913600	0.77476	247.534	69.3307	65.7285	163.6606	159.3881	82648.5938	109.348	-0.81559	146.4542	3497870
004	2018-11-14t0507	1542193846.48	adult	157.6525	97.7726	-57.851	991.4741	67.0176	54089.3943	170399.2736	2521653.8912	5291.52	-0.65154	958.758	-0.38761	738.9887	0.24575	3921.7026	-0.7944	3774.1804	1109841.875	2454.7016	-0.44352	3449.3345	-0.67871	27131900	-0.15969	205.307	78.226	75.7954	155.8481	153.0822	44105.0156	113.8708	-0.80892	141.2521	2213720
004	2018-11-14t0907	1542208241.08	adult	161.651	101.7711	-53.8525	974.8651	68.1783	51038.5761	160725.3434	2346770.6714	8561.21	1.0165	1096.8	0.39326	605.2206	-0.44253	5542.167	0.65167	5378.1582	1485300.75	3261.0888	0.97393	4868.8049	0.799	29338300	0.22276	303.893	75.9759	72.9874	159.6671	156.148	42790.793	114.9978	-0.9028	143.7611	2032280
004	2018-11-14t1307	1542222659.67	adult	165.6562	105.7763	-49.8474	885.5854	66.3391	45329.6544	142847.8598	2029319.3165	8776.28	1.2214	1187.81	1.0121	759.9138	0.5432	5682.7217	0.88143	5369.8665	1352487.75	3299.258	1.1858	4875.7675	0.92233	28236700	0.19272	346.978	90.9561	88.0122	172.9346	168.4296	41158.4375	130.995	-0.52601	159.0377	2162210
004	2018-11-14t1707	1542237060.81	adult	169.6565	109.7766	-45.847	896.7352	71.9506	51341.8407	161827.3817	2537104.2799	9679.91	1.7842	974.617	-0.060915	527.0583	-0.85617	5940.5947	1.2105	5698.8262	1598020	3003.6169	0.79707	5126.1706	1.2912	26155800	0.029182	231.743	77.0844	73.4748	173.5334	170.453	46680.4805	123.6173	-0.8561	157.0953	2068710
004	2018-11-14t2107	1542251454.48	adult	173.6548	113.7748	-41.8488	1041.8814	67.9276	56715.5655	178748.2482	2607639.7054	6503.97	0.21239	906.709	-0.37039	488.5057	-1.0898	4539.3433	0.09223	4384.0269	1348185	2725.6468	0.40929	3985.5754	0.18952	26923800	0.22562	349.1	85.6946	81.39	184.6396	179.4785	54837.9766	136.0208	-0.57329	166.2297	2544620
004	2018-11-15t0107	1542265842.79	adult	177.6515	117.7716	-37.852	1008.9673	63.3841	51804.332	163181.602	2274863.0499	6080.25	0.054297	913.43	-0.25805	503.6828	-0.97724	4413.2603	0.066827	4297.8501	1200406.75	2703.3059	0.46672	3796.8573	0.070878	24812400	0.043834	275.198	86.2125	81.4428	195.8227	191.7365	53263.7812	140.5656	-0.5275	177.1453	2341880
004	2018-11-15t0507	1542280237.15	adult	181.65	121.77	-33.8536	948.4387	68.353	54169.8696	170930.3526	2554641.1243	6086.4	0.1163	822.035	-0.75577	477.076	-1.1573	4231.8149	-0.028573	3997.3214	1201835.375	2450.0416	0.080656	3467.8861	-0.2143	23294000	-0.075578	274.535	85.3923	80.2558	198.3145	193.9895	56321.3203	141.4934	-0.58343	180.124	2419760
004	2018-11-15t0907	1542294640.93	adult	185.651	125.7711	-29.8526	759.8184	70.0629	44567.0847	141340.1958	2154084.5866	5923.38	0.086356	801.094	-0.83473	466.8475	-1.2286	3895.1831	-0.26941	3694.3944	911472.875	2308.7842	-0.10493	3232.3785	-0.40429	18679100	-0.61241	292.57	87.659	81.8617	202.0055	195.3124	47269.293	149.4023	-0.42812	182.8727	2043940
004	2018-11-15t1307	1542309062.15	adult	189.6569	129.777	-25.8467	999.6008	71.9429	55769.9379	175823.1955	2657276.8307	6560.31	0.50597	752.686	-1.0987	458.6207	-1.2905	3675.4114	-0.41562	3453.9935	1073220.125	2034.65	-0.55601	2999.8014	-0.60148	21961100	-0.099748	284.586	87.972	82.7715	199.9539	195.4081	58386.5273	145.3713	-0.62399	179.8537	2566760
004	2018-11-15t1707	1542323456.75	adult	193.6554	133.7755	-21.8482	895.2493	73.0137	51642.2133	162903.0609	2502624.5594	6297.78	0.41479	758.915	-1.0212	464.2421	-1.2499	3565.7043	-0.47247	3332.9624	966305.875	1956.0688	-0.64698	2776.1278	-0.80379	20494500	-0.23558	254.833	88.9607	83.4765	187.8787	183.0432	50915.1289	140.7937	-0.82394	172.5419	2402380
004	2018-11-15t2107	1542337843.53	adult	197.6517	137.7718	-17.8518	934.1033	68.91	52288.3342	164814.5276	2505627.3755	6870.53	0.81184	739.886	-1.1109	459.3857	-1.2863	3430.7571	-0.55801	3261.7321	940027.4375	1927.0521	-0.64425	2714.5966	-0.8282	20238100	-0.20961	357.542	90.3046	83.7598	201.1645	197.6931	55119.0625	149.3107	-0.63882	182.9754	2470100
004	2018-11-16t0107	1542352248.29	adult	201.653	141.7731	-13.8505	868.9619	72.9833	50222.2037	158496.6646	2441314.6025	4862.18	-0.32727	735.198	-1.1063	462.0536	-1.2624	3129.3972	-0.81437	2921.8557	823031.5	1835.5538	-0.76898	2578.6321	-0.94362	19295300	-0.28406	253.968	91.574	86.3252	191.481	187.9355	50359.4922	144.5133	-0.83474	174.5716	2403360
004	2018-11-16t0507	1542366650.85	adult	205.6538	145.7738	-9.8498	841.6777	74.2354	48670.7008	153624.9942	2370719.45	4769.96	-0.33665	727.53	-1.1233	459.6924	-1.2761	3109.6973	-0.79571	2937.5042	792972.8125	1791.9823	-0.80131	2555.4417	-0.92853	18509100	-0.34095	255.512	91.7698	86.0135	190.9138	187.6913	48683.0195	146.2157	-0.83919	176.7667	2334710
004	2018-11-16t0907	1542381058.37	adult	209.6558	149.7759	-5.8477	858.4538	74.3866	49562.5789	156424.3904	2412339.6031	5039.25	-0.11953	718.653	-1.1511	459.6957	-1.2699	3028.3394	-0.84109	2877.3391	784339.875	1764.3679	-0.80264	2512.3713	-0.93838	18613100	-0.26852	260.811	91.6959	86.6472	187.3879	183.9537	48533.4609	143.7405	-0.95878	172.9117	2374920
004	2018-11-16t1258	1542394910.42	adult	213.5036	153.6237	-1.9999	803.1556	77.0167	47753.7014	150877.0209	2389318.1947	4172.39	-0.62317	715.586	-1.1396	460.5799	-1.2561	2962.4495	-0.87395	2875.2559	740612.375	1729.6185	-0.82264	2364.0765	-1.0862	17856700	-0.32894	266.407	94.4093	88.5371	203.6396	199.8594	50909.9023	151.6596	-0.78037	186.7346	2355890
004	2018-11-16t1658	1542409309.88	dead	217.5035	157.6236	1.9999	847.6914	70.2102	47837.6145	150932.554	2272554.3739	4132.51	-0.6062	710.514	-1.143	463.2144	-1.2268	2914.0862	-0.88806	2807.667	731435.625	1708.3405	-0.81266	2482.1669	-0.89024	17777100	-0.28466	273.904	95.4452	89.3625	200.8209	197.6267	50406.0391	151.6508	-0.8265	184.4948	2388040
005	2018-11-07t1330	1541619235.11	egg	-1.964	-57.8442	-269.4678	133.0032	30.2537	2612.3375	8390.1344	48572.0871	0	2552.4217	0	0.75014	0	0.45426					0	1.7621	0	2.1126	0	6.6397	0	0	0				0	-0.14893	0	0
005	2018-11-07t1726	1541633376.03	larva	1.964	-53.9162	-265.5397	156.384	28.2242	2995.6706	9543.1171	53135.5879	0	2011.5109	0	0.20081	0	-0.048235					0	0.83862	0	1.0458	0	2.0827	0	0	0				0	-0.21795	0	0
005	2018-11-07t2121	1541647474	larva	5.8801	-50.0001	-261.6236	170.4468	28.5583	3373.6663	10731.2364	61376.0584	0	0.70945	0	-0.30764	0	-0.47331					0	0.090783	0	0.23179	0	0.88095	0	0	0				0	-0.2917	0	0
005	2018-11-08t0121	1541661869.96	larva	9.879	-46.0012	-257.6247	152.3455	30.3473	3167.3143	10117.0373	60485.347	0	-0.31865	0	-0.79443	0	-0.85218					0	-0.55583	0	-0.44594	0	0.15648	0	0	0				0	-0.37303	0	0
005	2018-11-08t0521	1541676264.92	larva	13.8776	-42.0026	-253.6261	155.1226	30.5474	3261.2088	10414.9191	63003.2185	0	-0.86617	0	-1.2537	0	-1.1887					0	-1.1192	0	-1.0217	0	-0.36997	0	0	0				0	-0.46181	0	0
005	2018-11-08t0921	1541690668.52	larva	17.8786	-38.0016	-249.6251	250.7599	29.3681	5353.6617	16930.7374	103275.3414	1067.26	0.82037	390.138	1.3302	401.7379	1.5097	883.6447	1.5764	866.0119	26509.3398	657.765	1.0394	812.3968	0.99247	1137250	-0.38267	91.4578	48.8374	48.3653	79.7852	78.6746	2393.5571	66.8456	0.28797	75.1506	142361
005	2018-11-08t1321	1541705080.24	larva	21.8819	-33.9983	-245.6219	173.2458	29.2184	3522.8994	11214.9639	65910.7253	0	-1.5838	0	-2.1023	0	-1.7659					0	-2.076	0	-1.9776	0	-1.1553	0	0	0				0	-0.67101	0	0
005	2018-11-08t1721	1541719484.23	larva	25.883	-29.9972	-241.6208	350.0649	41.2447	11012.7931	34825.2111	302458.3853	881.172	-0.49832	368.402	0.2095	371.1391	0.5154	764.3738	-0.15496	752.1116	45098.0547	577.5437	-0.39987	682.4395	-0.51836	2166200	-0.8179	97.2315	50.3993	50.0118	81.4481	79.6694	4805.438	68.8278	0.20132	77.2539	296348
005	2018-11-08t2121	1541733883.83	larva	29.8828	-25.9973	-237.6209	168.0999	26.5212	3103.2592	9875.776	52823.7241	0	-2.0999	0	-2.8696	0	-2.248					0	-2.8798	0	-2.7663	0	-1.7628	0	0	0				0	-0.95064	0	0
005	2018-11-09t0121	1541748280.02	larva	33.8818	-21.9984	-233.622	504.2706	46.2992	17565.6506	55469.7502	520128.1027	1634.82	-0.18628	576.171	0.78881	563.3883	1.0776	1280.3702	-0.20186	1247.8643	120354.7969	1021.8485	0.13251	1179.8435	-0.20004	5379130	-0.5991	165.703	54.8084	54.3813	89.9518	87.5437	8455.4727	74.7967	0.15676	84.0332	511691
005	2018-11-09t0521	1541762674.57	larva	37.8803	-17.9999	-229.6235	535.2468	44.2262	18155.2768	57268.4962	528325.511	2485.37	0.49795	756.581	1.5703	759.0301	1.9278	1834.6073	0.3608	1784.9291	177956.9062	1297.8706	0.51919	1629.6342	0.3945	7297230	-0.44537	119.383	58.7245	58.5073	93.3203	91.6437	9052.0703	78.6946	0.14491	88.0466	566398
005	2018-11-09t0921	1541777076.09	larva	41.8807	-13.9995	-225.623	798.1424	60.4067	34696.4395	109377.2908	1331100.1071	1420.31	-1.1457	397.904	-1.3255	350.5972	-0.81338	1216.6265	-1.3762	1207.0864	222642.6406	768.0441	-1.6651	1093.7109	-1.3829	7272890	-0.89162	325.26	56.3186	55.9783	92.0445	88.9337	16844.1406	76.9921	0.04358	85.6793	1029390
005	2018-11-09t1321	1541791484	larva	45.8829	-9.9973	-221.6208	488.0586	42.2784	15139.369	47730.0428	420785.997	2432.51	-0.43527	763.512	0.66895	701.3773	0.92749	1893.1593	-0.60649	1840.6064	153345.9062	1433.7109	-0.21456	1751.5139	-0.47588	6166120	-1.5561	114.044	64.2966	64.2208	97.158	96.1184	7869.7939	83.8891	0.14779	92.7744	519260
005	2018-11-09t1724	1541806084.95	larva	49.9387	-5.9415	-217.565	790.4328	67.4777	38703.246	122105.4348	1637165.1291	2879.77	-0.38523	604.629	-0.83917	370.8987	-1.1349	2321.7461	-0.35494	2254.7278	473636.2188	1668.4477	-0.10927	2102.9565	-0.30493	12292700	-0.71418	154.779	46.0132	45.5475	82.6064	80.5036	16851.707	67.0605	-0.36649	76.4419	935495
005	2018-11-09t2121	1541820270.1	larva	53.879	-2.0012	-213.6247	965.1127	56.5799	42107.6827	132792.1315	1548527.5747	1783.7	-1.7048	643.741	-1.0012	593.2396	-0.16245	1574.9662	-2.0286	1551.2046	349642.5	1303.7018	-1.6231	1498.3592	-2.0151	14273700	-0.77058	114.388	60.3576	60.3923	95.7141	94.5367	21248.5391	81.3174	-0.010725	91.1376	1338310
005	2018-11-10t0121	1541834678.39	adult	57.8813	2.0012	-209.6224	694.4645	52.3248	28753.5984	90592.5547	1030628.4937	3610.42	-0.45538	1058.89	1.1653	979.6926	1.5292	3004.2739	-0.25565	2968.1511	456649.625	2127.3138	0.039329	2781.2093	-0.075337	16061200	-0.87487	127.086	64.507	64.3281	97.6656	96.4697	14845.1758	84.0761	0.04042	92.9642	978443
005	2018-11-10t0521	1541849067.9	adult	61.8784	5.9982	-205.6253	801.9406	67.5943	43869.2839	138374.8137	2047680.034	3966.21	-0.50106	999.783	0.36248	900.3763	0.90067	2935.0076	-0.85152	2890.9178	675051.75	2103.8228	-0.52612	2684.5681	-0.76044	22948000	-0.12747	140.922	62.0955	61.8305	96.9509	95.6206	22298.7129	82.2283	-0.064428	91.1745	1425280
005	2018-11-10t0921	1541863464.99	adult	65.8776	9.9974	-201.6261	801.5319	55.2199	36096.2738	113762.1079	1366661.7804	4860.61	-0.13397	1221.58	1.217	1227.3542	2.147	3635.4792	-0.32122	3506.5834	690741.0625	2403.1682	-0.28284	3250.6944	-0.26651	23195400	-0.50073	126.093	61.9306	61.7323	95.167	93.5167	18081.7305	81.4453	-0.13173	90.394	1175940
005	2018-11-10t1321	1541877879.78	adult	69.8817	14.0015	-197.622	558.7637	102.8775	34937.0636	112479.8083	1996404.1008	3605.69	-1.3473	796.919	-1.49	590.8022	-0.81311	3139.3918	-1.4314	3171.2883	436375.4688	2070.6354	-1.4465	2694.0348	-1.5889	11017400	-2.6811	212.119	57.0544	57.129	102.9486	100.5413	14309.8574	83.5778	-0.095075	95.538	788778
005	2018-11-10t1721	1541892275.76	adult	73.8806	18.0004	-193.6231	1053.49	68.657	60421.0688	190602.6575	2867221.0739	4009.42	-1.3012	1043.5	-0.47839	905.9796	0.37958	3463.9146	-1.3788	3433.2759	1094597	2312.6318	-1.2743	3139.9899	-1.2564	32974600	0.21771	310.987	64.4104	64.3173	101.2613	98.5732	31998.5801	85.7714	-0.059283	95.1771	2035370
005	2018-11-10t2121	1541906678.88	adult	77.8815	22.0013	-189.6223	794.9495	69.1278	44109.4739	139171.0334	2109535.5915	6814.09	0.37611	1438.63	1.2068	1331.3923	1.9538	5279.6289	0.53575	5111.6519	1219594.25	3607.8405	1.0039	4791.5758	0.77352	33212100	-0.065261	182.173	58.0877	57.7939	93.259	91.3263	21542.8242	78.8848	-0.33755	88.1906	1341010
005	2018-11-11t0121	1541921082.34	adult	81.8824	26.0022	-185.6213	1305.0861	76.0516	71920.5406	226369.6601	3515597.0668	9219.26	1.6758	1138.47	-0.48643	490.0389	-1.4613	5185.1875	0.071549	4916.1592	1954815.75	3374.0775	0.21467	4485.3151	0.021102	42843900	0.94037	220.383	62.3091	61.3256	115.904	112.4766	43695.7969	87.574	-0.080506	104.5282	2344880
005	2018-11-11t0521	1541935477.64	adult	85.8811	30.0009	-181.6226	607.4669	55.819	26902.6678	84943.3358	1040306.9763	6645.05	-0.11913	1810.13	2.1678	1663.6005	2.8932	5903.6807	0.60646	5854.7332	838322.625	4039.6387	1.0527	5558.0485	1.0199	25669400	-1.382	263.746	65.7385	65.1772	107.7327	103.9486	15298.043	87.662	-0.11187	98.2921	932238
005	2018-11-11t0921	1541949875.39	adult	89.8805	34.0003	-177.6232	1183.842	99.0772	81212.4777	255950.2409	5120449.9979	8332.55	0.70199	1058.64	-0.94619	406.2899	-1.7439	5550.0991	-0.037883	5448.0078	2347692	3344.7646	-0.18344	4929.1144	0.12756	44764700	0.72853	349.806	49.1127	48.2612	91.4237	88.8951	38672.207	72.8689	-0.61723	84.2743	2076730
005	2018-11-11t1321	1541964290.42	adult	93.8847	38.0045	-173.6191	938.4568	94.6059	64748.2394	204589.0196	3812975.7697	6568.33	-0.32424	1276.8	-0.19456	849.5803	-0.17856	5407.0283	-0.37273	5346	1827575.5	3358.0733	-0.23339	4706.9372	-0.183	43056100	0.42193	241.141	52.5459	51.7786	93.5287	91.591	31612.6973	76.7962	-0.50801	87.2955	1771950
005	2018-11-11t1721	1541978687.9	adult	97.884	42.0038	-169.6198	1245.0212	88.1816	80231.829	253039.8459	4456931.8921	7352.05	0.017809	1066.7	-0.86908	424.8132	-1.5871	5666.6177	-0.23436	5493.0542	2374312.75	3553.7136	-0.034281	4954.9486	-0.026002	44620200	0.51109	270.019	60.7128	58.9417	124.5473	121.2806	52185.3125	88.6273	-0.17593	110.1948	2539620
005	2018-11-11t2121	1541993095.82	adult	101.8862	46.006	-165.6176	1217.0096	61.2741	49167.1757	154929.1773	1734054.9683	6994.2	-0.18836	1115.15	-0.69589	448.9484	-1.4681	5324.4282	-0.65236	5179.3472	1384351.375	3821.1786	0.23294	4881.76	-0.12453	28966100	-0.99866	167.158	59.9208	58.2105	117.8743	115.7528	30647.3223	93.2473	-0.081893	109.164	1556440
005	2018-11-12t0121	1542007499.7	adult	105.8873	50.0071	-161.6165	597.3724	63.139	27111.3644	85676.0685	1073880.7656	7259.96	-0.091823	1915.46	1.6122	1602.1155	2.2957	6005.522	-0.047109	5912.8496	858789.625	4403.2314	0.83135	5398.2081	0.24201	27303000	-1.1173	234.877	75.7472	74.0473	134.5824	131.9055	19245.2891	106.4158	0.24533	125.7866	1079700
005	2018-11-12t0521	1542021892.5	adult	109.8853	54.0051	-157.6185	514.8038	74.6754	27556.6282	88120.4609	1236837.7602	5077.69	-1.0444	1409.92	0.19834	744.7143	-0.44155	4622.2427	-1.3373	4594.3252	670225.1875	3816.7536	0.2285	4434.5256	-0.45984	20373300	-1.6987	149.494	71.333	70.5259	119.3519	116.6663	17306.0312	96.7363	-0.094724	111.2119	1030760
005	2018-11-12t0921	1542036291.02	adult	113.8848	58.0047	-153.6189	1080.6186	77.3234	66473.0149	209451.4205	3462739.8909	10439.8	1.2304	1424.71	0.28136	645.2942	-0.72663	6714.541	0.57754	6391.8489	2336660.25	4226.7589	0.67481	5826.6524	0.5444	49444400	0.96021	233.261	62.3594	58.8169	160.5101	156.3406	55857.5312	101.7155	-0.023607	143.0287	2164180
005	2018-11-12t1307	1542049866.19	adult	117.6557	61.7755	-149.848	804.3766	69.7806	45573.2078	143785.3373	2211954.3551	6515.45	-0.4142	1561.75	0.71496	1024.9062	0.57063	5464.5469	-0.49635	5367.5884	1306026.75	3902.8415	0.39534	5059.6093	0.029559	37224400	-0.077696	289.41	77.8356	76.4096	135.5782	131.2448	32403.1953	106.2597	0.031238	125.0718	1855210
005	2018-11-12t1707	1542064255.36	adult	121.6527	65.7725	-145.851	1333.0533	81.3291	77740.1923	245399.4288	3865838.4685	5202.49	-0.93386	988.076	-0.80434	492.8425	-1.1562	4115.353	-1.5889	4010.1646	1674948.75	2861.4326	-0.58292	3764.2035	-0.82971	40164300	0.26342	163.105	63.8259	62.0595	123.0178	120.5201	50068.2578	95.1695	-0.34882	112.3707	2594460
005	2018-11-12t2107	1542078654.9	adult	125.6526	69.7724	-141.8512	632.1188	70.6471	33602.9842	106537.8148	1517943.3544	7062.99	-0.14328	1221.46	-0.077183	609.0857	-0.71614	5189.9043	-0.58839	4963.9907	918613.0625	3536.151	0.17188	4665.8683	-0.14942	21517200	-1.3427	225.035	70.9509	67.9606	168.7139	165.4128	29862.3574	107.5973	-0.092075	149.9324	1249870
005	2018-11-13t0107	1542093057.91	adult	129.6534	73.7732	-137.8503	903.5323	72.0004	54307.9213	171303.7855	2760051.7461	7600.71	0.10668	1359.36	0.40076	597.6074	-0.70903	5752.5913	-0.0313	5649.5007	1633736	3903.052	0.63367	5291.3687	0.34723	38544800	0.30442	209.771	72.6999	70.3322	147.8186	144.4407	41980.4688	106.7341	-0.20047	132.6367	2061410
005	2018-11-13t0507	1542107450.73	adult	133.6514	77.7712	-133.8523	1212.1106	74.7219	64037.7285	201783.638	2999814.8169	8926.19	0.68229	1269.66	0.23866	533.3804	-0.90062	6166.4897	0.40171	5917.8379	2071940.5	3970.8176	0.80939	5418.3126	0.50768	42607200	0.7911	323.805	74.9911	72.6472	178.6459	169.5071	60025.0312	113.366	-0.11473	150.6952	2516550
005	2018-11-13t0907	1542121849.03	adult	137.651	81.7708	-129.8528	1220.106	69.339	60513.8202	190537.1815	2752492.4543	6431.31	-0.30256	1301.94	0.43807	739.8392	-0.087906	5333.8916	-0.17885	5244.8904	1696177.5	3527.0103	0.45235	4775.0926	0.12071	41324800	0.79214	203.952	79.3018	77.8663	151.3403	147.2786	48126.2188	110.6557	-0.28639	135.7784	2517120
005	2018-11-13t1355	1542139134.65	adult	142.4525	86.5723	-125.0512	841.1939	71.7716	46502.1347	146601.8576	2240144.1496	10629.2	1.5163	1894.92	2.5384	1272.5411	2.1536	7714.2837	1.8764	7414.1833	1882285.25	5104.095	2.4204	6809.748	1.7708	46112800	1.4391	314.33	88.9752	86.0462	180.1723	176.0874	43962.0391	126.5871	0.013813	161.8231	2165210
005	2018-11-13t1707	1542150652.11	adult	145.6518	89.7716	-121.8519	1402.387	52.2782	56812.4673	179097.7936	1878138.0289	538.668	-2.8045	274.046	-2.9499	271.5576	-1.9876	435.5809	-3.9146	427.3944	131109.8438	319.9494	-3.2348	390.356	-3.2462	8223030	-2.4257	311.414	65.6921	62.9712	212.5165	201.696	63967.4609	89.3148	-1.1063	170.7713	1971160
005	2018-11-13t2107	1542165050.25	adult	149.6513	93.7711	-117.8524	906.1974	67.6666	47148.2139	148542.6648	2182151.3582	10770.2	1.7477	1697.77	2.3776	1174.5183	2.1121	8104.8306	2.3936	7856.3376	2009998	4589.6104	2.2643	7195.2342	2.4232	41953500	1.3041	319.244	88.441	86.0202	173.2792	169.135	42973.2344	123.6396	-0.2748	156.4131	2185470
005	2018-11-14t0107	1542179450.07	adult	153.6513	97.7711	-113.8525	931.9876	70.2545	52600.0586	165784.3278	2541557.0031	11152.8	2.0427	1795.59	3.1732	822.8931	0.59124	7731.3008	2.212	7386.9287	2133839	5183.8179	3.4395	6768.1672	2.2812	49414800	2.3619	237.445	82.9301	80.4709	171.077	166.8041	47217.2422	120.2054	-0.49939	153.7376	2282240
005	2018-11-14t0507	1542193854.72	adult	157.6525	101.7724	-109.8512	936.7856	67.5831	48588.5505	153023.8224	2214344.117	6395.13	-0.12032	1603.89	2.6543	1304.7846	3.3004	5038.1821	0.12518	4904.8892	1284736.5	3742.9701	1.5526	4669.53	0.48411	40851200	1.5113	272.358	87.6299	85.6652	158.6346	154.8495	40451.8281	119.8151	-0.63216	145.2108	2231930
005	2018-11-14t0907	1542208249.34	adult	161.651	105.7709	-105.8527	855.444	71.6492	47752.7579	150584.9655	2292894.075	10768.2	2.1116	1762.06	3.8319	1114.6248	2.5142	7807.646	2.5407	7510.5098	1951911.5	4694.3804	3.3524	6632.3949	2.5606	44025000	2.0705	289.773	88.8752	85.7638	182.8525	176.0782	45713.125	126.7027	-0.54745	161.6892	2220550
005	2018-11-14t1307	1542222668.06	adult	165.6562	109.7761	-101.8475	1004.2429	69.4131	55468.5644	174711	2647133.7306	12218.7	2.9683	1556.69	3.0229	868.31	1.2045	7655.502	2.5496	7204.5942	2227751	4385.6707	3.058	6281.9256	2.3634	45181300	2.3511	287.345	87.7076	84.9178	194.9804	187.7534	56739.2891	124.1201	-0.73668	163.4658	2545620
005	2018-11-14t1707	1542237069.14	adult	169.6565	113.7764	-97.8472	914.9822	70.5057	52404.2488	165231.0553	2557402.1884	9736.67	1.8136	1583.98	3.3878	880.9995	1.3927	6750.2983	1.9062	6462.5718	1849581.75	4119.7091	2.7707	5609.6398	1.7954	43383700	2.2397	275.238	83.5652	80.9371	174.6219	169.7218	47846.3867	119.1863	-0.99234	153.9607	2288770
005	2018-11-14t2107	1542251462.76	adult	173.6548	117.7746	-93.849	1300.5677	71.7783	51847.9936	164016.3912	1955455.874	485.665	-2.9573	286.246	-3.991	283.2218	-2.442	425.3666	-3.4986	421.666	116550.4453	336.9967	-3.9019	401.9698	-3.5993	7842560	-2.2398	237.356	68.8546	65.3958	180.2397	176.9948	49385.6719	103.6706	-1.5673	164.4797	1886480
005	2018-11-15t0107	1542265851.11	adult	177.6515	121.7714	-89.8522	953.8181	92.1593	65872.2684	207917.3459	3982654.4466	8266.27	1.2263	1235.8	1.6733	555.7133	-0.62313	5690.4751	1.1991	5349.0779	1957523.375	3634.1174	2.1758	4789.1264	1.1324	42391500	2.3339	330.062	74.2456	68.7089	233.7872	227.5908	80422.8125	126.7087	-0.95108	201.6755	2546850
005	2018-11-15t0507	1542280245.39	adult	181.65	125.7698	-85.8538	1106.2639	85.1684	71313.9213	224918.5076	3942052.991	10840.4	2.7129	1123.26	1.0901	516.0947	-0.88441	6092.7285	1.6451	5493.9263	2266495	3241.3867	1.555	4649.7882	1.0653	41759300	2.3605	306.251	77.4176	71.8704	217.6385	211.5771	80961.5078	131.7575	-0.87718	194.1385	2878150
005	2018-11-15t0907	1542294649.24	adult	185.651	129.7708	-81.8527	982.7431	77.0171	60956.3715	192279.6788	3166313.3257	5397.54	-0.20642	1203.61	1.6919	714.4826	0.5529	4173.6763	-0.014816	4036.3889	1331402.75	3183.7048	1.5497	3810.5692	0.2304	38291600	2.0088	224.745	76.7158	74.1753	162.8639	158.86	51953.5977	115.0402	-1.4524	145.4874	2440640
005	2018-11-15t1307	1542309070.66	adult	189.657	133.7768	-77.8468	1275.758	81.7113	84970.1198	267947.8553	4706251.8847	6635.3	0.54855	884.129	-0.25344	385.1006	-1.8339	4781.8711	0.61462	4608.6987	2118369	3094.0634	1.4777	4118.5074	0.64626	39155400	2.2333	315.098	65.0568	59.2949	183.3993	178.4135	81245.8984	117.2253	-1.4529	162.649	2881170
005	2018-11-15t1707	1542323465.13	adult	193.6554	137.7752	-73.8483	1419.1151	86.7092	91186.0387	287048.9888	5040179.2405	5849.21	0.15522	776.248	-0.90714	383.5133	-1.8607	4229.6685	0.15884	4131.9434	2013322.25	2630.9342	0.66851	3698.1013	0.24418	36910600	2.0339	347.599	75.8408	71.5936	223.1096	211.7873	106200.1562	116.6558	-1.527	170.9054	3606230
005	2018-11-15t2107	1542337851.77	adult	197.6517	141.7715	-69.852	873.0032	73.0708	48939.6467	154261.4993	2398068.2068	6387.88	0.52722	1212.68	2.0785	597.877	-0.21387	5051.084	1.0193	5003.479	1293077.5	3404.7937	2.2854	4488.7988	1.2321	31045800	1.3144	279.465	96.4342	91.4809	203.2682	199.2869	52036.6641	146.2525	-0.72715	182.4777	2468810
005	2018-11-16t0107	1542352256.6	adult	201.6531	145.7729	-65.8507	875.5348	69.6725	46685.0875	147118.4051	2203932.6032	6933.85	0.91854	1197.76	2.0941	626.6526	0.041432	5009.4448	1.0636	4789.3809	1227314	3160.0983	1.9063	4328.7126	1.1365	29293700	1.1555	377.944	100.887	96.0942	211.7681	204.8903	51883.1953	150.1109	-0.67416	189.6576	2467390
005	2018-11-16t0507	1542366659.22	adult	205.6538	149.7736	-61.85	882.719	73.6773	48770.455	153715.7013	2371965.3813	7066.2	1.0728	1078.86	1.3724	567.8581	-0.39993	4654.9355	0.7907	4480.2336	1191663.5	2823.035	1.3235	4019.0765	0.85438	27517300	0.98423	272.401	100.931	95.76	203.9548	199.4987	52212.4375	153.0877	-0.64328	186.3218	2574350
005	2018-11-16t0907	1542381066.82	adult	209.6559	153.7757	-57.8478	814.3389	77.3037	46392.7805	146419.5613	2308315.3679	6102.97	0.54769	960.673	0.61582	540.5645	-0.60002	3827.5762	0.0031984	3607.4263	930101	2483.4202	0.71111	3305.1984	0.052452	23306900	0.4374	264.281	101.751	96.6461	201.8479	196.4478	49049.0391	153.2751	-0.68871	185.3198	2468580
005	2018-11-16t1258	1542394918.86	adult	213.5037	157.6235	-54.0001	747.3246	91.0718	46400.2978	147090.3533	2558862.6528	4885.4	-0.16605	825.649	-0.31366	507.4326	-0.85949	3556.9636	-0.22782	3416.8816	860785.1875	2025.929	-0.18529	2786.1731	-0.54497	19908900	-0.013497	286.057	103.88	98.0365	216.6534	211.5279	52430.1172	159.7971	-0.55137	196.752	2504870
005	2018-11-16t1658	1542409318.27	adult	217.5035	161.6233	-50.0002	776.0848	74.541	45119.6398	142482.6531	2252947.9194	4576.48	-0.31469	893.653	0.27314	536.3094	-0.59355	3341.759	-0.40874	3220.595	788655.125	2127.2642	0.10966	2951.6037	-0.27148	21084000	0.23575	284.864	108.556	101.7125	216.8182	213.2951	51169.0859	168.8324	-0.34646	201.8147	2561160
005	2018-11-16t2058	1542423718.72	adult	221.5037	165.6235	-46.0001	692.0454	87.7293	43151.4523	137147.8092	2350645.097	4026.2	-0.63376	855.865	0.052279	526.1721	-0.66166	2959.5271	-0.79539	2896.7242	668853.125	2052.8104	0.021871	2746.5666	-0.48546	19266400	0.013929	295.27	109.857	102.5709	220.8478	215.7149	49911.5938	169.3628	-0.37992	201.5622	2473000
005	2018-11-17t0058	1542438118.93	adult	225.5037	169.6235	-42	822.2931	69.8963	47080.3809	148584.669	2288291.1108	3828.18	-0.72701	838.226	-0.017888	528.5888	-0.61978	3032.3457	-0.66481	2964.5261	748989.375	2055.5238	0.10752	2776.1767	-0.3853	20640500	0.30843	315.02	110.411	103.9233	225.4991	220.015	55698.2891	172.3113	-0.3461	209.3862	2718750
005	2018-11-17t0458	1542452518.38	adult	229.5036	173.6234	-38.0002	799.7275	71.8455	45223.4946	142641.2388	2228425.7387	4304.81	-0.34706	833.198	0.014016	527.7137	-0.60715	3053.3955	-0.5904	2963.7014	723654.75	1971.6055	-0.0086308	2727.4743	-0.39284	19706800	0.2261	274.068	112.073	105.9832	222.5781	218.9015	52751.0156	172.4928	-0.38817	206.5745	2650750
005	2018-11-17t0858	1542466917.99	adult	233.5035	177.6233	-34.0003	855.479	71.4204	47104.2855	148477.4266	2274721.73	3832.34	-0.64	807.825	-0.13294	513.6502	-0.72066	3014.2214	-0.58952	2927.3845	744512.6875	1951.9882	0.025147	2646.7875	-0.44991	19904800	0.33714	290.31	112.346	105.8202	223.9039	219.497	55304.2695	173.7176	-0.40113	209.1867	2768210
005	2018-11-17t1258	1542481319.2	adult	237.5038	181.6236	-30	711.7861	70.3092	39978.2945	126255.769	1950944.3737	3801.42	-0.61896	861.687	0.44018	555.7275	-0.28891	3021.0742	-0.5282	2979.0865	634425.5625	2025.2711	0.29382	2706.6997	-0.29416	18023000	0.078382	288.994	117.493	110.4468	235.5768	231.7417	49471.1211	183.9553	-0.17132	221.7211	2457480
005	2018-11-17t1658	1542495719.24	adult	241.5038	185.6236	-25.9999	799.218	70.3934	44484.9199	140328.5392	2144575.3943	3889.58	-0.50488	807.825	0.023031	519.0797	-0.62897	2968.7131	-0.54666	2890.3386	691710.1875	1938.2339	0.16325	2583.6936	-0.42286	18800500	0.30005	298.724	115.457	108.1832	235.141	230.688	54787.8438	181.2207	-0.29072	217.8676	2687030
005	2018-11-17t2058	1542510119.71	adult	245.5039	189.6237	-21.9998	787.5159	68.9686	43740.3874	138005.9506	2054862.8752	3529.14	-0.74531	808.311	0.11648	525.5827	-0.54009	2835.4302	-0.68988	2767.3579	649313.5	1926.8089	0.2263	2517.7925	-0.46793	18497400	0.32772	297.956	118.307	110.8377	241.3765	237.3627	55275.2109	186.3712	-0.199	222.7354	2707340
005	2018-11-18t0058	1542524518.94	adult	249.5037	193.6235	-18	775.3029	66.2106	41233.6384	130040.0043	1895713.1325	3965.3	-0.33911	831.737	0.46516	527.2166	-0.49813	3033.0266	-0.32905	2951.0383	655133.75	1970.408	0.44622	2685.4163	-0.10377	17958900	0.30977	369.374	120.997	110.9681	277.3297	269.1691	59903.2188	199.9461	0.11371	250.6564	2612560
005	2018-11-18t0458	1542538917.93	adult	253.5034	197.6232	-14.0003	748.5455	67.4823	40863.4828	128960.9496	1902610.2754	3902.08	-0.33566	826.44	0.53049	537.0508	-0.36275	2900.708	-0.48015	2832.6344	620751.5	1924.3212	0.42476	2606.0651	-0.16443	17666000	0.34224	384.644	122.707	113.4121	277.6438	268.5898	59415.7812	200.1414	0.073239	252.0775	2623000
005	2018-11-18t0858	1542553318.68	adult	257.5036	201.6235	-10.0001	763.7327	67.9554	39659.6016	125101.1323	1780568.0638	3883.72	-0.29211	830.02	0.71413	544.7058	-0.24323	2874.2361	-0.46413	2813.3171	597841.125	1933.2766	0.56717	2618.3586	-0.050093	17256100	0.35188	370.165	124.649	115.1485	277.611	270.8894	57743.0859	204.7823	0.14956	254.7367	2591460
005	2018-11-18t1258	1542567718.8	adult	261.5037	205.6235	-6.0001	764.6907	66.4862	38883.8787	122658.5227	1693487.8655	4029.02	-0.090497	818.46	0.73141	543.9445	-0.21486	2911.5325	-0.3204	2839.2465	593952.625	1885.3078	0.54463	2590.2676	-0.0066964	16679400	0.3234	363.544	126.012	116.9885	272.3933	268.2416	55568.2422	204.6924	0.10366	252.3079	2567990
005	2018-11-18t1658	1542582119.02	adult	265.5037	209.6235	-2	703.3365	64.2579	34244.3049	108025.2123	1473343.9105	4130.96	0.087547	857.088	1.476	585.4789	0.33467	2937.8193	-0.17161	2860.0363	528807.5	1908.4624	0.75567	2621.595	0.18383	15415600	0.11905	361.301	130.926	122.353	280.5296	271.7624	50495.3203	210.5286	0.21129	257.1188	2354840
005	2018-11-18t2058	1542596519.1	dead	269.5038	213.6236	2	601.0713	63.4476	31494.9607	99614.9493	1394686.7638	4422.14	0.48368	870.688	2.001	611.0308	0.72316	2989.5034	0.088006	2890.2522	496257.5625	1919.1892	0.94905	2637.3828	0.37608	14374200	-0.055057	386.713	135.085	125.899	295.081	286.0503	48983.4375	220.2393	0.41749	267.5059	2230110
006	2018-11-07t1330	1541619243.29	egg	-1.964	-61.8439	-237.4677	156.5885	28.1413	2937.8611	9358.6214	51418.9415	0	2552.4238	0	0.75015	0	0.45427					0	1.7621	0	2.1126	0	6.6398	0	0	0				0	-0.14893	0	0
006	2018-11-07t1726	1541633384.33	larva	1.964	-57.9158	-233.5396	167.2607	28.6928	3275.2999	10420.6119	59258.2118	0	2011.5083	0	0.20081	0	-0.048237					0	0.83862	0	1.0458	0	2.0827	0	0	0				0	-0.21795	0	0
006	2018-11-07t2121	1541647482.25	larva	5.8801	-53.9997	-229.6235	167.9063	27.6408	3164.6848	10062.5364	55170.4798	0	0.70945	0	-0.30764	0	-0.47331					0	0.090782	0	0.23179	0	0.88095	0	0	0				0	-0.2917	0	0
006	2018-11-08t0121	1541661878.2	larva	9.879	-50.0009	-225.6246	165.1246	27.6193	3165.3345	10069.9724	55727.5499	0	-0.31865	0	-0.79443	0	-0.85218					0	-0.55583	0	-0.44594	0	0.15648	0	0	0				0	-0.37303	0	0
006	2018-11-08t0521	1541676273.31	larva	13.8776	-46.0022	-221.626	172.9336	27.2015	3246.8972	10319.335	56199.544	0	-0.86617	0	-1.2537	0	-1.1887					0	-1.1192	0	-1.0217	0	-0.36998	0	0	0				0	-0.46181	0	0
006	2018-11-08t0921	1541690676.77	larva	17.8786	-42.0013	-217.625	255.3531	25.899	4881.6513	15415.3273	83293.9435	591.209	-0.10889	301.607	0.64511	307.3162	0.80431	524.3026	0.60657	517.6953	14156.1689	453.7545	0.21418	503.7545	0.035632	804688	-0.50289	91.9336	45.9482	45.4276	76.5752	74.4891	2067.5305	64.2287	0.25477	72.9805	122590
006	2018-11-08t1321	1541705088.53	larva	21.8819	-37.998	-213.6218	168.3333	27.2778	3159.1556	10050.5134	54768.147	0	-1.5838	0	-2.1023	0	-1.7659					0	-2.076	0	-1.9776	0	-1.1553	0	0	0				0	-0.67101	0	0
006	2018-11-08t1721	1541719492.47	larva	25.883	-33.9969	-209.6207	448.5976	41.2113	14071.3919	44386.7694	383624.1665	834.529	-0.57028	362.15	0.16361	354.3467	0.40085	708.4813	-0.28653	701.5172	53844.5742	599.5674	-0.32005	666.0543	-0.56325	2717570	-0.65074	188.418	45.392	45.1033	77.123	74.1314	5861.3472	63.2456	0.1202	71.2679	340622
006	2018-11-08t2121	1541733892.11	larva	29.8829	-29.997	-205.6208	372.9583	42.5419	11444.9351	36169.563	309987.3179	1540.57	0.072919	524.601	0.88329	507.9093	1.0752	1276.8251	0.39019	1255.4225	79163.1562	937.2131	0.35714	1169.6218	0.27216	3203740	-0.85779	99.3145	49.5872	49.1758	85.6751	83.6172	5311.8579	70.3372	0.15769	78.9846	302829
006	2018-11-09t0121	1541748288.29	larva	33.8818	-25.9981	-201.6218	165.6283	20.1374	2206.15	6991.5255	26628.4516	1032.11	-0.97227	604.437	0.98606	586.1481	1.2208	970.3372	-0.85591	968.641	12614.3838	864.8672	-0.38599	938.9738	-0.79566	753732	-1.8253	92.7143	58.267	58.7023	86.0107	85.2458	1118.1395	76.0745	0.1789	83.6124	72658.9
006	2018-11-09t0521	1541762682.77	larva	37.8803	-21.9996	-197.6234	525.5093	47.9358	17247.2201	54403.4686	505038.2224	2375.94	0.36515	657.494	0.89338	663.1768	1.3454	1693.3528	0.0774	1615.5899	155788.4531	1174.4181	0.12844	1467.8826	0.01321	6033160	-0.76058	209.631	57.054	56.8304	91.0805	88.1951	8379.4092	76.1571	0.095362	84.5903	523527
006	2018-11-09t0921	1541777084.3	larva	41.8807	-17.9992	-193.6229	784.4615	47.8404	28868.6703	90882.2357	908433.2307	1873.38	-0.64346	531.453	-0.42437	403.1544	-0.50573	1619.6139	-0.60817	1615.0013	247800.9219	1195.1921	-0.36583	1478.68	-0.51892	8119540	-0.69544	111.743	54.2157	54.0146	88.4368	86.9356	13530.834	74.3401	-0.014375	82.8412	828308
006	2018-11-09t1321	1541791492.3	larva	45.8829	-13.997	-189.6207	429.8852	41.1648	12977.2483	40966.0343	340641.9744	2182.13	-0.69018	633.979	-0.19385	625.2953	0.49996	1780.519	-0.80969	1735.9304	124636.3359	1194.7736	-0.91372	1595.028	-0.81091	4394110	-1.938	204.895	57.724	57.4311	90.9903	88.7615	6369.3232	76.3653	-0.037886	84.7517	400085
006	2018-11-09t1724	1541806093.23	larva	49.9387	-9.9411	-185.5649	598.301	43.9244	20728.6101	65300.1509	627575.5701	4140.3	0.80231	772.106	0.25608	772.3622	1.0218	2602.9497	0.12446	2451.3308	288927.4062	1471.7218	-0.66188	2104.2297	-0.30233	8496260	-1.4766	301.959	58.8147	58.3708	93.7783	90.1683	10409.3906	78.2938	-0.050834	86.7704	647197
006	2018-11-09t2121	1541820278.28	larva	53.879	-6.0008	-181.6246	863.8485	73.0494	48132.6399	151738.9898	2344782.2736	3726.45	0.0087269	645.301	-0.9913	410.2198	-1.1011	2689.9067	-0.22898	2611.4242	677856.5	1632.6686	-0.7373	2307.5508	-0.4368	16248700	-0.39946	350.2	51.0632	50.5208	87.7277	85.0388	22107.3828	71.5904	-0.31795	81.4603	1285770
006	2018-11-10t0121	1541834686.57	larva	57.8813	-1.9985	-177.6223	795.4496	53.9178	33432.328	105370.4547	1185836.1715	3698.27	-0.38225	1057.12	1.1544	1038.8364	1.8182	2997.6067	-0.26587	2952.845	530576.375	2226.8705	0.29522	2757.0073	-0.12028	18625400	-0.42313	152.267	63.2104	62.7363	97.151	95.2849	17195.7305	82.9787	0.0026188	92.1677	1113700
006	2018-11-10t0521	1541849076.09	adult	61.8784	1.9985	-173.6252	839.7561	54.9103	35036.6636	110509.9428	1245140.32	7386.48	2.2046	1177.88	1.4151	1108.7925	1.8714	4324.2041	1.1804	4130.3623	799977.75	2806.7935	1.1925	3612.4561	0.87531	21766100	-0.3234	281.031	60.1625	59.9507	96.6409	93.7214	17878.5664	80.9655	-0.10955	90.3008	1111740
006	2018-11-10t0921	1541863473.12	adult	65.8776	5.9977	-169.626	918.1182	71.564	42735.072	134823.7966	1760226.2756	7140.02	1.588	1057.78	0.29097	597.7094	-0.65659	4534.6211	0.93635	4282.3999	1020289.75	2841.2211	0.73418	3767.4121	0.59594	23763100	-0.41173	167.199	60.0684	59.917	96.7642	94.7949	21771.9492	81.0135	-0.1471	91.2246	1349440
006	2018-11-10t1321	1541877887.93	adult	69.8817	10.0018	-165.6219	802.3777	47.4436	28680.894	90395.5154	874791.9685	7161.26	1.2287	1627.77	3.0048	1718.4288	4.0107	4996.6211	1.0563	4852.2817	764483	3541.9712	1.7989	4459.0143	1.199	24774600	-0.62807	119.315	63.3401	62.972	98.4459	97.3793	15062.2285	83.6152	-0.093765	93.157	964036
006	2018-11-10t1721	1541892283.93	adult	73.8806	14.0007	-161.623	895.7897	60.6234	43025.8747	135537.983	1767637.2745	7517.9	1.145	1383.26	1.2835	1150.1946	1.3886	5019.0225	0.62015	4851.6008	1134299.125	3319.2592	0.83664	4416.4569	0.65283	31256100	-0.027996	118.303	64.0653	63.6142	98.3004	96.7101	22215.8945	84.5877	-0.10011	93.4856	1447620
006	2018-11-10t2121	1541906687	adult	77.8814	18.0016	-157.6222	697.991	53.7738	27805.9613	87618.1278	972404.9911	8860.01	1.7473	1770.48	2.8451	1845.0493	4.0108	5945.1821	1.3581	5777.0718	873941.75	3982.9622	1.7442	5177.0805	1.3143	26011900	-1.0529	122.745	62.4904	62.1889	97.8159	96.9812	14378.9395	83.0249	-0.1958	92.344	918108
006	2018-11-11t0121	1541921090.51	adult	81.8824	22.0026	-153.6212	1179.5995	79.2012	81298.5323	256343.2125	4643454.0213	5571.4	-0.64142	999.953	-1.1204	386.0542	-1.8637	4725.6196	-0.47395	4673.5178	2003662.75	3083.1825	-0.30922	4386.8879	-0.10458	42341000	0.87507	324.465	55.4159	54.7547	103.2973	96.5885	43798.0703	76.92	-0.44136	89.6496	2346480
006	2018-11-11t0521	1541935485.79	adult	85.8811	26.0012	-149.6225	899.7203	80.7191	55732.5887	175866.8833	2992982.6459	7281.23	0.25723	1320.32	0.1465	696.0555	-0.70231	5182.2837	-0.216	4914.1997	1508044.5	3491.9115	0.17837	4619.6089	-0.040885	38404200	0.15538	189.483	53.5152	52.5995	98.6971	95.8635	28720.8672	78.6716	-0.40992	91.4304	1556600
006	2018-11-11t0921	1541949883.48	adult	89.8805	30.0006	-145.6232	1280.04	70.9807	68290.5579	215061.0982	3136300.4243	7301.64	0.13748	1278.89	-0.13137	549.5401	-1.2339	5482.9775	-0.11142	5359.4646	1962905.875	3822.7064	0.49075	4956.3568	0.15476	45725600	0.8357	253.013	56.821	56.5915	94.786	91.9674	33933.4062	77.8287	-0.45775	88.0033	2031580
006	2018-11-11t1321	1541964298.62	adult	93.8847	34.0048	-141.619	584.7206	68.8794	30574.493	96652.9735	1421596.7711	6355.1	-0.43296	1829.31	1.6617	1542.012	2.1935	5658.2305	-0.1082	5636.52	910975.125	4256.8531	0.90542	5356.5362	0.39939	29300000	-1.0051	123.749	64.5073	64.05	102.7019	101.1198	16535.0098	86.6194	-0.2034	97.1702	1033210
006	2018-11-11t1721	1541978696.06	adult	97.884	38.0041	-137.6197	983.8794	66.2104	55654.2657	175493.1304	2605572.8918	6122.31	-0.5727	1475.08	0.40274	1054.3994	0.50636	5350.3354	-0.55488	5299.1177	1556947.625	3691.8837	0.1266	4938.4913	-0.039553	42910000	0.34368	286.527	70.6245	69.158	127.1287	124.0218	36994.4375	98.3719	0.11632	116.614	2054470
006	2018-11-11t2121	1541993103.98	adult	101.8862	42.0063	-133.6175	809.6074	62.8818	39785.6348	125732.2628	1644479.8413	6502.26	-0.4137	1446.78	0.28173	550.4714	-1.1371	5682.2607	-0.30261	5630.8457	1187592.5	4232.3027	0.68288	5324.7925	0.21796	30230400	-0.88004	204.262	66.5904	66.1257	108.1097	105.333	22594.9219	90.0929	-0.17433	100.8191	1391410
006	2018-11-12t0121	1542007507.81	adult	105.8872	46.0074	-129.6164	971.7346	68.5594	53776.4595	169403.6014	2557937.3442	6327.93	-0.50345	1515.72	0.47568	1067.9135	0.56897	5143.7656	-0.86205	4997.0889	1450541.875	3699.5373	0.093304	4507.3268	-0.41666	42652400	0.28412	138.181	68.2722	67.7286	109.119	107.2782	30771.5664	91.6436	-0.18003	103.1956	1921180
006	2018-11-12t0521	1542021900.57	adult	109.8852	50.0053	-125.6184	1081.8407	71.651	65397.3775	206187.2793	3298354.3469	11432.5	1.6876	1489.72	0.42073	581.6466	-0.96951	7913.6133	1.6844	7705.4067	2706455.75	4528.5117	0.95593	6684.7564	1.1564	50863600	1.0463	224.089	71.1937	68.7583	163.0551	159.625	55764.8398	104.6092	0.12863	143.165	2430770
006	2018-11-12t0921	1542036299.17	adult	113.8848	54.005	-121.6188	1049.9042	67.1704	56893.547	179255.0546	2602718.9794	10634.4	1.3124	1535.81	0.58855	674.6803	-0.63056	7675.7837	1.4369	7487.2891	2287383.5	4734.3479	1.1867	6658.5939	1.1317	45747300	0.6287	174.348	65.0339	63.8777	123.7193	121.2341	36868.3438	96.2571	-0.17615	113.3204	1937170
006	2018-11-12t1307	1542049874.38	adult	117.6557	57.7758	-117.8479	928.2778	65.5239	50230.6723	158293.0801	2295374.3038	6917.07	-0.24718	1753.97	1.2464	1244.0291	1.2971	5795.5122	-0.20697	5663.5801	1530015.25	4226.5667	0.72011	5340.9618	0.22632	46145200	0.72378	431.252	73.4473	72.3175	127.952	124.5996	33779.3203	100.3723	-0.13089	116.5978	1932330
006	2018-11-12t1707	1542064263.46	adult	121.6527	61.7728	-113.8509	1041.8044	73.4506	60065.1729	189230.8743	2974987.0006	8104.76	0.2589	1486	0.57817	1111.5419	0.93144	6159.1284	0.16159	6007.1133	1933966.375	3675.9817	0.23372	5166.0487	0.14509	46632200	0.84742	287.095	70.7404	68.4426	190.1564	185.4425	59709.0938	101.5425	-0.17551	142.6292	2219900
006	2018-11-12t2107	1542078663.04	adult	125.6526	65.7727	-109.8511	907.6901	66.236	50103.2975	157941.1744	2354192.6567	10907	1.4231	1832.83	1.6354	997.6203	0.62189	9114.4102	2.7157	9046.8896	2397089.75	5280.4289	1.9282	7944.4972	2.1274	48047600	1.0704	358.233	71.3602	69.2446	141.8088	138.3378	37295.7109	106.0977	-0.13247	128.5847	1870710
006	2018-11-13t0107	1542093066.03	adult	129.6534	69.7735	-105.8502	945.8713	63.5741	48837.1897	154045.1322	2092298.4637	10409.2	1.2473	2020.76	2.2843	1055.0288	0.90647	8496.8154	2.2469	8342.9082	2183681.5	5825.0771	2.5924	7754.266	2.0669	51761700	1.5206	285.359	78.1737	75.2369	155.2267	151.4396	39893.2656	115.6805	0.039016	140.8343	2002420
006	2018-11-13t0507	1542107458.92	adult	133.6514	73.7716	-101.8522	962.5041	67.4984	47557.5071	150004.8416	2013328.4935	11843.1	1.8715	2014.6	2.4205	807.665	0.10031	8838.5518	2.5954	8545.5293	2209638	5704.9402	2.6179	7694.8623	2.1216	50268200	1.5093	249.766	77.5137	73.9175	161.6425	157.6165	40410.6133	119.3142	0.044036	148.2586	1934120
006	2018-11-13t0907	1542121857.13	adult	137.6509	77.7711	-97.8527	1151.5151	84.363	75985.3479	239589.682	4202647.4289	8537.06	0.56669	1395.79	0.72518	564.098	-0.75731	6340.9614	0.64052	6182.5764	2511020.75	4334.7003	1.3268	5586.5246	0.71202	55259500	2.1364	295.302	73.5359	69.4407	204.7415	199.6318	81077.625	116.1744	-0.13875	180.3617	2911280
006	2018-11-13t1355	1542139142.86	adult	142.4525	82.5726	-93.0511	928.8143	69.6622	52584.1927	165776.019	2524919.8512	12295.8	2.2231	1829.67	2.3229	1190.3348	1.8187	9210.582	3.0866	9062.0386	2542120.75	4879.8262	2.1609	7832.7851	2.5552	50330600	1.8663	214.288	85.7494	80.5769	177.7286	175.3129	49053.0859	137.9024	0.32149	166.6518	2358790
006	2018-11-13t1707	1542150660.28	adult	145.6518	85.7719	-89.8518	886.9021	70.7652	53142.7761	167766.3117	2659588.3554	13203.8	2.7042	1869.39	2.7065	1347.0366	2.6547	8144.373	2.3079	7748.5205	2264135.75	4815.3608	2.2932	6609.5882	1.7498	51901600	2.198	360.178	83.32	79.4113	193.3646	185.0458	53755.3477	125.0795	-0.11815	168.53	2313300
006	2018-11-13t2107	1542165058.42	adult	149.6513	89.7714	-85.8523	1030.9036	86.9072	66584.0588	209879.2743	3755081.563	9194.04	1.0397	1361.32	1.0759	830.5629	0.5192	6277.1724	0.91356	6064.8081	2184456	3619.2855	0.98054	5032.422	0.58676	47252900	1.8928	255.022	81.2198	76.8343	190.691	186.6554	66360.4688	131.453	-0.053535	172.0344	2819220
006	2018-11-14t0107	1542179458.18	adult	153.6512	93.7713	-81.8524	1306.8681	74.5349	74045.2054	233661.3549	3657204.2217	8292.51	0.70829	840.935	-0.95331	398.1546	-1.5493	5655.5356	0.5218	5587.48	2194347.75	2682.3875	-0.18257	4164.7134	-0.081412	32548400	0.37917	304.947	71.5769	68.3129	176.7184	165.8872	68566.7578	112.4589	-0.72499	147.288	2770380
006	2018-11-14t0507	1542193862.91	adult	157.6525	97.7727	-77.8511	973.4186	69.9706	55381.1781	174700.5596	2626585.5651	14798.8	3.9248	1507.72	2.2008	1072.92	2.0486	8349.5371	2.8525	7504.9937	2421365.75	3743.81	1.5539	6045.6743	1.7955	43681700	1.856	298.235	85.6176	81.2466	184.4126	180.4101	53479.6445	134.721	-0.18892	166.8285	2480510
006	2018-11-14t0907	1542208257.44	adult	161.651	101.7711	-73.8526	1060.7427	69.6442	56143.5187	176852.7551	2628881.1103	12192.7	2.8184	1321.19	1.5531	1041.0948	2.0874	7281.5342	2.102	6426.1279	2140771	3214.3193	0.89632	5558.9448	1.4883	38821900	1.4159	316.007	87.9182	83.6035	216.3879	208.1135	63618.0508	137.4536	-0.22106	185.7358	2583390
006	2018-11-14t1307	1542222676.36	adult	165.6563	105.7764	-69.8474	1140.5729	71.6176	59353.2554	186996.6993	2710072.4316	12171.1	2.9441	1305.75	1.655	1004.231	2.0338	7316.666	2.2631	6538.6733	2282799.75	3119.8123	0.87663	5353.7218	1.4122	40624600	1.7706	305.473	84.2382	81.1228	178.7406	173.6277	55767.0547	123.7549	-0.74787	156.162	2620820
006	2018-11-14t1707	1542237077.44	adult	169.6566	109.7767	-65.8471	1321.4751	76.6839	76899.3962	242087.5654	3810290.4649	12922.7	3.4618	1057.63	0.40891	576.2783	-0.54344	6868.1001	2.0075	6136.343	2760976.25	2872.3686	0.56499	5170.9934	1.3379	42492600	2.1254	362.196	85.7356	79.6024	217.2529	212.73	87335.6797	140.9913	-0.32193	192.4536	3444600
006	2018-11-14t2107	1542251471.03	adult	173.6548	113.7749	-61.8488	990.8097	92.2713	69752.3247	220346.8136	4177278.2344	13605.9	3.9528	1108.9	0.80946	642.7666	-0.073672	7539.6841	2.7111	6849.4766	2744445	3039.5604	0.97586	5544.7572	1.838	40261800	1.949	266.661	80.5841	74.1396	195.0624	191.0605	71002.7188	141.4927	-0.40516	179.3498	2925850
006	2018-11-15t0107	1542265859.32	adult	177.6515	117.7717	-57.8521	991.4193	73.4642	58051.7687	182962.4062	2913871.683	13028.5	3.7796	1210.16	1.5197	913.7739	1.8138	7302.5576	2.6283	6508.6804	2219977.5	3076.1972	1.1514	5733.888	2.1431	36700600	1.5925	365.366	96.3252	90.1165	236.3967	227.2682	71864.6094	154.2865	-0.10808	204.6942	2921250
006	2018-11-15t0507	1542280253.6	adult	181.6499	121.7701	-53.8537	1043.0262	76.0412	61932.5889	195228.1254	3137831.6406	11064.9	2.8356	1095.88	0.92235	743.779	0.70793	6086.9048	1.6399	5425.572	1972157.125	2691.4683	0.53046	4637.4372	1.0519	35451800	1.5284	350.113	93.7376	89.0379	225.6638	218.695	73115.0625	142.8606	-0.54218	200.2304	3032410
006	2018-11-15t0907	1542294657.44	adult	185.651	125.7711	-49.8526	996.9303	72.8085	55313.8884	174244.2967	2684770.5151	7436.96	0.92908	1178.52	1.5344	830.5068	1.3876	5544.3657	1.2382	5376.8137	1607866.125	2989.7607	1.1829	4685.7827	1.1911	34109800	1.4499	387.997	102.747	96.2016	243.6439	233.195	70656.7422	166.6666	0.086531	212.6021	2973820
006	2018-11-15t1307	1542309079.07	adult	189.657	129.7772	-45.8466	910.1532	74.4499	53292.9697	168036.9559	2677097.5288	6368.59	0.39711	1089.6	1.0679	759.5508	0.93368	4717.1538	0.55436	4653.2114	1316085.875	2492.07	0.3221	3838.0817	0.33349	30334300	1.0364	301.121	97.5651	90.597	223.4739	218.4951	62349.2148	162.9174	-0.10727	203.5363	2716210
006	2018-11-15t1707	1542323473.43	adult	193.6555	133.7756	-41.8482	970.7415	75.4653	55773.6294	175776.7237	2779766.0088	6188.72	0.35168	1012.02	0.645	572.4669	-0.43097	4265.71	0.19311	4129.9404	1245587.375	2399.1542	0.21671	3552.2785	0.078429	29497500	1.009	330.567	99.4639	91.0018	243.7646	237.8297	71179.25	172.6651	0.10433	221.8215	2899080
006	2018-11-15t2107	1542337860	adult	197.6517	137.7719	-37.8519	947.3979	72.8804	55898.1051	176237.1686	2795666.6269	5234.94	-0.15268	963.659	0.39865	568.4966	-0.44137	3860.7278	-0.13945	3667.8909	1131193.25	2244.5792	-0.014745	3316.8385	-0.12884	28143700	0.90517	319.501	100.673	91.4067	245.7495	239.4669	72004.6172	177.4879	0.175	221.7173	2940140
006	2018-11-16t0107	1542352264.83	adult	201.6531	141.7732	-33.8506	864.6967	80.8589	54475.2995	172131.3689	2891823.6431	4654	-0.45246	947.541	0.36291	599.7439	-0.17171	3629.0347	-0.31528	3537.7761	1034274.875	2126.5962	-0.18114	3101.8643	-0.32171	26932000	0.81544	342.472	105.219	96.0062	246.4585	240.2582	70240.6719	182.4525	0.25364	226.4481	2990650
006	2018-11-16t0507	1542366667.55	adult	205.6538	145.774	-29.8498	939.3975	75.6634	56423.5435	177943.4527	2878800.1999	5010.34	-0.1891	863.98	-0.15401	510.1013	-0.86779	3528.802	-0.36544	3374.0217	1040996.625	2082.3637	-0.2029	2894.2828	-0.51578	25470100	0.68307	428.351	103.883	93.0184	273.1891	261.5985	80590.7812	188.4229	0.36408	239.6098	3062480
006	2018-11-16t0907	1542381075.14	adult	209.6559	149.7761	-25.8477	891.0987	70.3185	52742.6656	166553.4697	2623334.6989	4716.18	-0.32218	882.588	0.045751	560.5763	-0.43425	3500.5896	-0.34222	3366.4886	966162.75	2012.6889	-0.27987	2894.7761	-0.46047	24324100	0.59038	386.17	105.872	94.3843	278.6414	269.2341	76905.0391	190.8465	0.37553	246.5347	2917840
006	2018-11-16t1258	1542394927.18	adult	213.5037	153.6238	-21.9999	886.0753	71.5522	53464.0434	168901.6521	2705215.481	4242.49	-0.57823	836.684	-0.23085	540.8481	-0.57661	3175.1062	-0.64283	3072.7072	889029.75	1921.6932	-0.4095	2669.9686	-0.69396	23362700	0.51739	491.264	107.551	97.4364	282.0454	271.3613	78972.7031	187.5596	0.22988	244.6557	3003150
006	2018-11-16t1658	1542409326.59	adult	217.5035	157.6237	-18.0001	917.836	76.5386	55489.4826	175222.1798	2862727.6563	4133.98	-0.60523	801.01	-0.44322	493.056	-0.96824	3111.1013	-0.66725	3009.234	902219.375	1895.6945	-0.40018	2620.95	-0.70731	23211700	0.5706	405.625	107.65	96.0546	281.514	268.0944	81639.0703	193.3003	0.33714	246.6267	3119490
006	2018-11-16t2058	1542423727.04	adult	221.5037	161.6238	-14	884.3233	73.9934	52165.8761	164552.5005	2643900.0298	4418.46	-0.36967	810.86	-0.30688	489.785	-0.98444	3284.301	-0.41946	3138.5522	896614.1875	2006.537	-0.082505	2830.9048	-0.37102	22104900	0.47181	433.269	110.572	98.271	306.8277	298.4406	83763.9688	200.6144	0.48669	265.9762	3014290
006	2018-11-17t0058	1542438127.28	adult	225.5037	165.6239	-9.9999	815.3873	73.8447	48939.5283	154718.6216	2472495.7008	3938.85	-0.65051	824.751	-0.12907	539.6313	-0.5194	3037.6855	-0.65841	2992.3525	777647.5	1847.1926	-0.3744	2583.3929	-0.65499	21077300	0.38076	363.354	113.118	102.1121	287.0307	282.9105	73479.8672	199.1188	0.39158	259.3169	2890850
006	2018-11-17t0458	1542452526.65	adult	229.5036	169.6237	-6.0001	837.0472	74.2484	49480.2831	156237.2423	2469959.2153	4046.84	-0.53035	829.044	-0.021498	577.1931	-0.14587	3018.9402	-0.63321	2997.9653	781905.5	1833.8613	-0.33577	2563.985	-0.62909	21438300	0.52092	383.289	115.672	105.1317	291.024	282.863	75375.2031	201.1282	0.39367	259.2062	2991170
006	2018-11-17t0858	1542466926.26	adult	233.5035	173.6236	-2.0002	776.3798	89.2369	50276.648	159390.8572	2799238.1946	4240.62	-0.34139	811.805	-0.097603	552.8635	-0.34542	3175.0542	-0.38163	3126.8059	835039.25	1803.9478	-0.33627	2667.4936	-0.41893	21283900	0.57908	417.993	116.604	105.9755	301.5333	294.7246	79303.25	201.1311	0.34154	268.0416	3057110
006	2018-11-17t1258	1542481327.49	dead	237.5038	177.6239	2.0002	770.464	79.3938	47518.2523	150314.8945	2459300.2082	3879.12	-0.56038	829.598	0.14339	633.6918	0.47758	3013.4756	-0.53845	2976.9504	750355.4375	1782.093	-0.31734	2561.1697	-0.52024	20582300	0.54206	435.277	119.322	108.5927	310.6	304.1	77339.3984	203.9612	0.36654	273.2106	2960380
007	2018-11-07t1330	1541619251.51	egg	-1.964	-69.8437	-173.6197	168.4411	28.1508	3182.1365	10118.9914	55914.364	0	2552.4244	0	0.75015	0	0.45427					0	1.7621	0	2.1126	0	6.6398	0	0	0				0	-0.14893	0	0
007	2018-11-07t1726	1541633392.59	larva	1.964	-65.9156	-169.6917	156.68	28.5263	2978.4932	9491.0744	52840.582	0	2011.5074	0	0.20081	0	-0.048238					0	0.83862	0	1.0458	0	2.0827	0	0	0				0	-0.21795	0	0
007	2018-11-07t2121	1541647490.4	larva	5.8801	-61.9995	-165.7756	164.7722	27.3579	3081.52	9799.9353	53224.9151	0	0.70946	0	-0.30764	0	-0.47331					0	0.090786	0	0.2318	0	0.88096	0	0	0				0	-0.29169	0	0
007	2018-11-08t0121	1541661886.38	larva	9.879	-58.0006	-161.7767	164.8597	27.9008	3119.1366	9925.0679	54706.0974	0	-0.31865	0	-0.79443	0	-0.85217					0	-0.55583	0	-0.44594	0	0.15648	0	0	0				0	-0.37303	0	0
007	2018-11-08t0521	1541676281.5	larva	13.8776	-54.002	-157.7781	163.2658	28.0722	3131.7696	9970.9881	55558.4941	0	-0.86617	0	-1.2537	0	-1.1887					0	-1.1192	0	-1.0217	0	-0.36997	0	0	0				0	-0.46181	0	0
007	2018-11-08t0921	1541690684.96	larva	17.8786	-50.001	-153.7771	179.2761	28.3131	3427.0407	10895.3693	61183.1571	842.088	0.38083	427.471	1.6192	445.1713	1.8341	746.7082	1.2068	730.568	14187.4551	631.0475	0.93134	697.7097	0.63692	801936	-0.50388	98.851	56.3838	56.2675	86.3828	85.7124	1641.2729	74.8255	0.38921	82.3232	105776
007	2018-11-08t1321	1541705096.72	larva	21.8819	-45.9978	-149.7738	112.4885	22.4134	1862.1812	5960.1966	27501.4855	728.454	-0.33447	403.371	0.93738	377.3653	0.92439	705.5976	0.35817	701.1671	7761.5737	616.5304	0.27853	685.0921	0.012496	415875	-1.0186	83.9556	48.6851	48.2397	77.343	77.0992	850.7726	68.0941	0.2502	73.7437	50194.3
007	2018-11-08t1721	1541719500.63	larva	25.8829	-41.9967	-145.7728	435.1651	49.9066	14416.3431	45640.1294	424379.1759	885.065	-0.49231	364.386	0.18002	321.4136	0.17618	799.9384	-0.071241	795.1558	61595.2578	690.7966	0.010578	768.88	-0.28152	2793750	-0.62765	91.5931	48.135	47.6915	79.205	77.7569	6098.7847	66.1506	0.16242	74.8235	369051
007	2018-11-08t2121	1541733900.31	larva	29.8828	-37.9968	-141.7728	318.8244	46.9633	10565.2109	33504.4021	315920.4038	1238.22	-0.35352	337.55	-0.45482	258.6523	-0.55565	1089.5984	-0.026017	1080.0104	62107.1055	782.8619	-0.17596	992.5069	-0.18794	1897370	-1.2268	114.35	44.0852	43.6728	78.3958	75.6486	4468.563	63.3024	0.046837	72.5196	247803
007	2018-11-09t0121	1541748296.45	larva	33.8818	-33.9978	-137.7739	473.3496	44.5178	16910.0912	53392.727	516170.682	1097.31	-0.88724	444.201	-0.13213	447.4743	0.34843	963.9067	-0.86947	958.4183	86751.6016	779.5534	-0.66778	916.1761	-0.85203	3988040	-0.96788	167.779	42.7238	42.1626	78.9055	76.6823	7101.4932	62.7914	-0.05132	73.0114	383575
007	2018-11-09t0521	1541762690.85	larva	37.8802	-29.9994	-133.7755	614.8381	44.392	21023.3135	66276.7529	610143.3146	1898.52	-0.21424	545.705	0.12966	478.9399	0.22601	1667.8936	0.026326	1657.3917	186804.0781	1219.417	0.27088	1558.2692	0.22628	6097700	-0.74448	180.29	39.8963	39.2504	73.134	71.1004	8191.0049	58.796	-0.24364	67.3672	445802
007	2018-11-09t0921	1541777092.55	larva	41.8807	-25.9989	-129.775	447.112	51.1908	15743.0212	49780.6425	495158.6271	1767.47	-0.76086	471.285	-0.83038	292.0412	-1.1561	1552.6926	-0.73571	1539.6615	130426.1797	1217.7846	-0.29711	1473.5196	-0.5305	3938530	-1.6642	100.21	55.313	55.105	87.9788	87.0661	7390.2163	74.8333	-0.0035966	83.8346	462251
007	2018-11-09t1321	1541791500.43	larva	45.8829	-21.9967	-125.7728	621.6391	51.9716	23727.4449	74788.5206	799072.9921	1332.53	-1.5551	494.69	-1.1216	470.5185	-0.36978	1149.04	-1.9489	1141.4826	144779.0469	871.8782	-1.8586	1093.1938	-1.8853	6211330	-1.5463	122.844	58.4706	58.1935	91.3299	90.0527	11507.5654	78.4847	0.014418	87.2699	734157
007	2018-11-09t1724	1541806101.39	larva	49.9387	-17.9409	-121.717	550.6742	46.8125	19641.6312	61917.2415	617202.1041	2188.72	-1.0363	638.106	-0.62024	635.0727	0.28429	1558.0177	-1.657	1502.6693	163591.8594	1150.6075	-1.5639	1422.3493	-1.6952	6645240	-1.8483	142.156	64.57	64.2727	99.8603	97.8601	10485.3359	84.9186	0.13532	94.1695	672432
007	2018-11-09t2121	1541820286.41	larva	53.879	-14.0006	-117.7767	479.3069	40.1012	13665.5975	43088.0767	341102.0643	3868.37	0.1339	1074.19	1.743	1067.3936	2.2694	2762.1724	-0.11233	2648.8981	204400.75	1972.2404	0.17705	2430.6837	-0.19663	7863090	-1.9752	285.313	61.6576	61.3225	98.3899	94.1336	7280.8516	81.8599	0.0064099	90.6519	451333
007	2018-11-10t0121	1541834694.68	larva	57.8813	-9.9983	-113.7744	860.8178	55.2335	38497.7401	121302.9878	1460900.3046	3382.07	-0.64546	819.713	-0.30806	632.0314	-0.16971	2730.1089	-0.67597	2635.5154	554212.125	1958.4038	-0.3948	2417.6204	-0.75062	16613900	-0.7775	241.28	50.4559	50.0088	86.5928	84.1893	17578.3438	70.335	-0.43291	79.9342	1022640
007	2018-11-10t0521	1541849084.29	larva	61.8784	-6.0012	-109.7773	460.2265	81.6863	27290.3387	87593.3462	1394345.3934	3875.96	-0.57245	1022.92	0.49923	722.0367	0.070058	3477.4768	-0.058073	3434.1155	497279.1875	2727.6117	0.99895	3298.7288	0.32225	14604300	-1.5107	118.074	57.0402	56.7416	92.1413	90.4483	13176.207	77.2516	-0.24228	86.6349	814363
007	2018-11-10t0921	1541863481.25	larva	65.8776	-2.0021	-105.7781	1562.4849	65.1544	64754.177	203875.6629	2459883.0458	4471.43	-0.42796	767.178	-1.3519	369.2847	-1.6737	3596.989	-0.37505	3522.2639	1230170.25	2299.2712	-0.52405	3130.9852	-0.46631	26222100	-0.026205	163.911	52.188	51.8345	88.4241	86.5076	30241.0586	73.1828	-0.42582	82.7057	1783790
007	2018-11-10t1321	1541877896.11	adult	69.8817	2.0021	-101.774	935.3803	67.3895	52481.3929	165466.4126	2457877.1923	5646.93	0.13157	979.051	-0.50468	549.1591	-0.99125	4170.7363	-0.049969	4004.4934	1146952.5	2768.3764	0.092561	3753.6961	0.084904	26881800	-0.3136	420.468	46.8139	46.0958	85.0731	81.898	23395.0957	68.3742	-0.62668	78.2611	1285370
007	2018-11-10t1721	1541892292.1	adult	73.8806	6.0009	-97.7751	984.5825	68.4714	53429.0117	168346.3726	2464402.2622	4128.31	-1.2183	971.585	-0.8513	704.9266	-0.45106	3354.8303	-1.519	3308.0831	939352.5	2484.066	-0.9148	3083.117	-1.3414	27176200	-0.61133	139.359	61.4207	61.173	98.788	97.0099	27660.6465	84.0931	-0.11717	93.3658	1718000
007	2018-11-10t2121	1541906695.16	adult	77.8814	10.0018	-93.7743	725.5509	54.9588	32109.0556	101191.1464	1232714.2396	5445.27	-0.54128	1506.28	1.5408	1538.317	2.7825	4473.686	-0.46008	4381.1592	760526.625	3195.8038	0.19071	4055.4868	-0.25906	25478700	-1.126	117.654	62.6945	62.2362	98.1423	96.8621	16684.1934	83.8621	-0.16713	92.9304	1060480
007	2018-11-11t0121	1541921098.74	adult	81.8824	14.0028	-89.7733	884.9297	61.9289	43388.0018	136845.8364	1770267.1913	6287.78	-0.18636	1467.78	1.0209	1349.5126	1.8647	4823.9023	-0.35729	4728.3091	1099849.75	3405.4164	0.27111	4421.8073	-0.059988	33433100	-0.28167	291.252	64.5328	64.1696	100.9041	98.7046	23006.1406	85.2185	-0.16029	94.8211	1469930
007	2018-11-11t0521	1541935493.98	adult	85.8811	18.0015	-85.7746	898.9469	73.1437	52525.1848	165667.7909	2603126.8456	5695.5	-0.68088	1315.08	0.12487	1069.5108	0.68548	4601.5854	-0.87805	4540.1851	1265436	3248.7667	-0.20976	4208.0181	-0.50612	36077800	-0.12547	241.937	59.4953	59.0673	97.9659	96.9641	26940.6172	82.5491	-0.28137	92.4911	1632190
007	2018-11-11t0921	1541949891.76	adult	89.8805	22.0009	-81.7752	538.0184	59.1426	22906.1096	72342.3724	874663.24	4874.57	-1.1915	1748.62	1.6064	1739.8743	3.0045	4472.7944	-1.2181	4445.0762	541208.125	3478.2283	0.0048268	4294.7067	-0.50584	21121600	-1.9082	145.065	73.0881	72.7722	109.9842	107.8602	13308.0859	94.5284	0.079232	104.7882	882831
007	2018-11-11t1321	1541964306.88	adult	93.8847	26.0051	-77.771	1036.8982	66.0192	53637.3659	168883.6833	2383058.8126	5719.87	-0.75685	1400.71	0.22175	965.9927	0.22024	4731.5083	-1.0841	4691.4385	1329553.875	3692.4993	0.19035	4458.6183	-0.40562	39360000	0.038506	212.397	63.4634	63.1454	102.195	99.9036	28716.8047	86.4681	-0.20809	96.6643	1783320
007	2018-11-11t1721	1541978704.25	adult	97.8839	30.0043	-73.7717	968.1379	67.8533	51678.6852	162814.7444	2372947.581	6940.05	-0.18003	1347.67	0.0059507	1047.3322	0.48286	5519.5708	-0.38337	5515.98	1495803.75	3237.8773	-0.40203	4734.9137	-0.20717	36500200	-0.28377	216.525	63.9518	63.4976	102.482	100.5674	27772.6289	85.7839	-0.2612	96.2565	1732070
007	2018-11-11t2121	1541993112.25	adult	101.8862	34.0065	-69.7695	957.7801	72.8177	56287.6528	177580.0546	2758088.2493	4944.16	-1.1274	1261.36	-0.26488	927.1727	0.090963	4261.644	-1.6912	4208.1157	1257185	3083.8934	-0.57396	3893.7493	-0.88832	37091600	-0.23628	229.782	62.4097	61.5346	110.2732	107.6476	32530.5938	87.7918	-0.24176	101.8916	1835220
007	2018-11-12t0121	1542007516.03	adult	105.8872	38.0076	-65.7685	1123.8508	65.1871	62544.3217	197079.6811	2875574.4229	6075.42	-0.61497	1254.04	-0.26831	657.9161	-0.75631	5079.8247	-0.92252	4983.7749	1666182.5	3413.4832	-0.20671	4479.3187	-0.43737	41039800	0.13689	182.94	67.1684	66.2512	115.915	113.1269	38020.1055	93.0103	-0.14068	107.5309	2198150
007	2018-11-12t0521	1542021908.81	adult	109.8852	42.0056	-61.7705	900.9575	60.8041	44771.8347	141117.1021	1862928.5735	5336.47	-0.93319	1506.37	0.46713	1205.5446	1.0505	4695.499	-1.27	4631.1733	1103442.25	3580.1252	-0.013334	4398.8526	-0.48547	35386100	-0.3471	271.112	73.7266	72.8816	123.3081	120.4279	28977.4062	99.1423	-0.026465	113.0988	1731910
007	2018-11-12t0921	1542036307.36	adult	113.8848	46.0052	-57.7709	1020.5283	78.779	63459.5441	200054.2025	3347629.7293	5406.65	-0.89179	1198.23	-0.34485	600.2477	-0.8739	4847.8413	-1.0914	4864.8284	1609483.25	3310.3216	-0.2493	4400.7563	-0.46222	39677100	0.084418	151.954	61.313	60.3732	112.1126	109.6971	37221.3906	88.0452	-0.40565	103.2687	2030260
007	2018-11-12t1307	1542049882.67	adult	117.6557	49.7761	-54	1020.5484	77.0196	61651.0296	194514.7587	3112251.0643	6382.35	-0.46955	1091.39	-0.58546	554.9902	-0.9874	4853.479	-1.0306	4748.4697	1567673.75	3099.246	-0.41085	4285.4031	-0.51188	35146100	-0.26442	344.314	67.3718	64.9451	140.5554	136.4998	45399.4062	103.1444	-0.054554	127.3742	2169570
007	2018-11-12t1707	1542064271.67	adult	121.6527	53.7731	-50.003	1031.1434	63.6136	52194.0707	164324.8982	2279938.9813	9326.49	0.76101	1130.69	-0.40837	661.1526	-0.5883	6079.1582	0.09309	5756.9329	1665689.375	3136.0614	-0.30759	4757.5482	-0.13897	30973000	-0.56648	230.863	76.1265	74.9259	150.2812	145.3521	41177.0625	110.5413	0.069201	134.1054	2085330
007	2018-11-12t2107	1542078671.33	adult	125.6526	57.773	-46.0031	1013.7225	72.4384	57771.4219	182077.2402	2843067.282	7491.12	0.031175	1002.69	-0.69001	518.5762	-1.0278	4722.8091	-0.98165	4502.4697	1431011.125	2872.0175	-0.49685	3929.8004	-0.66057	30300100	-0.54383	187.667	69.7564	68.0046	143.1215	140.0063	43365.8164	106.8474	-0.11228	130.5037	2107970
007	2018-11-13t0107	1542093074.27	adult	129.6534	61.7738	-42.0023	888.8341	65.3928	48311.9371	152339.4536	2200896.8326	7667.66	0.13387	1116.05	-0.29214	737.3947	-0.21534	5044.8853	-0.61884	4882.4443	1276356	3001.835	-0.28477	4208.8678	-0.40863	28236100	-0.64418	260.191	85.7667	83.253	170.0748	165.0809	43028.9258	121.7982	0.20278	151.8698	2169900
007	2018-11-13t0507	1542107467.18	adult	133.6514	65.7718	-38.0043	1009.6228	59.5978	49950.5443	157269.0108	2108193.0754	6995.84	-0.1047	986.17	-0.59163	609.2054	-0.62392	4750.127	-0.76106	4510.4404	1249283.375	2773.7597	-0.43903	4010.6767	-0.49023	25841600	-0.78067	257.742	88.4842	85.0045	185.19	179.2503	48704.9609	128.6354	0.29283	165.8122	2318640
007	2018-11-13t0907	1542121865.29	adult	137.6509	69.7713	-34.0048	1122.451	61.0108	56396.1223	177504.319	2416220.6652	5353.34	-0.74754	862.729	-0.90561	486.041	-1.0546	3887.8528	-1.3554	3755.7847	1154692.25	2376.9395	-0.79284	3318.3528	-0.94085	25544600	-0.73018	259.994	90.4478	86.343	188.3107	182.2533	55928.2656	136.952	0.41707	170.2615	2678070
007	2018-11-13t1355	1542139151.14	adult	142.4525	74.5729	-29.2032	736.8948	77.8657	36863.7146	116753.3061	1620020.7068	6858.26	-0.083112	956.672	-0.56043	609.9103	-0.54563	4198.6182	-0.96718	3960.5802	814531.9375	2394.3105	-0.7149	3386.8752	-0.85369	18512600	-1.3563	247.269	97.4405	91.8557	196.6601	192.5375	38152.0625	151.0386	0.67868	180.289	1885570
007	2018-11-13t1707	1542150668.6	adult	145.6518	77.7722	-26.0039	538.9449	70.3525	27758.4262	88266.7211	1203496.4624	5865.5	-0.48759	824.919	-0.99673	465.294	-1.1513	4034.4517	-1.0096	3798.2955	589029.9375	2284.8908	-0.81849	3347.1244	-0.87101	12010000	-2.0248	347.33	92.1039	88.5993	162.6397	158.3677	23745.3906	133.8803	0.12499	151.7887	1340940
007	2018-11-13t2107	1542165066.63	adult	149.6513	81.7717	-22.0044	535.5638	71.6177	27101.3567	86333.3394	1156766.8656	6103.53	-0.34851	790.396	-1.133	450.9265	-1.2389	3990.8784	-0.93789	3699.8237	570695.625	2161.4714	-0.94814	3218.2659	-0.95364	11249700	-2.1063	390.561	93.7142	89.014	172.4547	167.2385	24661.0273	140.187	0.19379	160.6736	1333830
007	2018-11-14t0107	1542179466.54	adult	153.6512	85.7716	-18.0044	490.1206	88.3615	28300.7634	90369.8069	1502124.4622	5376.55	-0.65209	749.335	-1.3492	522.3603	-0.92335	3150.5764	-1.5179	2946.4482	469435.875	1661.1191	-1.6614	2622.3758	-1.481	11097600	-2.1424	277.078	102.879	97.432	224.5474	223.0038	33457.5586	156.8189	0.56688	203.9057	1523640
007	2018-11-14t0507	1542193871.18	adult	157.6525	89.7729	-14.0032	477.4684	105.304	34293.6971	111637.5873	2101981.5339	5677.72	-0.46565	848.948	-0.90539	593.8013	-0.5381	3751.3125	-0.93474	3631.9207	671484.9375	2025.4401	-1.1086	3194.6777	-0.92139	15153700	-1.6186	285.433	105.519	99.6309	229.1726	224.4543	41021.8906	164.2878	0.69028	210.7171	1883520
007	2018-11-14t0907	1542208265.68	adult	161.651	93.7714	-10.0047	496.1367	76.6623	29938.176	95499.7316	1526659.2653	5055.24	-0.7232	828.849	-0.99172	567.1081	-0.66374	3351.9749	-1.1746	3219.9329	522908.0625	1990.1418	-1.1351	2823.4253	-1.244	12930000	-1.8416	346.134	109.201	101.6992	251.9659	244.5606	39306.6719	171.5806	0.815	211.584	1703530
007	2018-11-14t1307	1542222684.67	adult	165.6563	97.7767	-5.9994	480.4452	85.4093	31998.9802	103060.0582	1762653.5189	5951.62	-0.21199	867.695	-0.73276	686.309	0.094144	3627.2324	-0.85666	3484.4663	605747.8125	1918.8353	-1.1929	2897.4435	-1.1051	14481800	-1.5593	355.784	114.967	106.8563	265.7233	260.2871	44375.7891	181.3006	1.0155	235.691	1918800
007	2018-11-14t1707	1542237085.72	adult	169.6566	101.777	-1.9991	476.8823	82.5431	30892.6386	99576.2962	1644147.8676	5404.5	-0.42756	888.184	-0.55009	767.918	0.67417	3386.9722	-0.98384	3199.4586	548689.5	1908.9762	-1.1386	2789.3763	-1.1459	14326400	-1.4887	349.293	118.982	111.9383	262.8517	257.7668	42581.9844	184.8518	1.0266	233.485	1919180
007	2018-11-14t2107	1542251479.37	dead	173.6548	105.7752	1.9991	649.6635	71.8466	33218.7556	105230.6565	1451691.365	5305.31	-0.41892	934.92	-0.20577	779.1063	0.8244	3521.4521	-0.79623	3400.8364	616254.125	1947.6814	-0.99483	2905.5067	-0.95241	16273200	-1.1505	313.584	124.149	118.5766	249.8134	245.1689	43717.3398	193.0551	1.1792	229.2617	2160950
008	2018-11-07t1330	1541619259.71	egg	-1.9641	-57.8442	-245.468	174.2096	29.2612	3446.9245	10960.787	63248.0826	0	2552.4271	0	0.75015	0	0.45427					0	1.7621	0	2.1126	0	6.6399	0	0	0				0	-0.14893	0	0
008	2018-11-07t1726	1541633400.95	larva	1.9641	-53.9161	-241.5399	164.8547	26.1865	2953.8921	9385.992	48856.5937	0	2011.5039	0	0.20081	0	-0.048241					0	0.83862	0	1.0458	0	2.0827	0	0	0				0	-0.21795	0	0
008	2018-11-07t2121	1541647498.71	larva	5.8801	-50	-237.6238	167.9436	28.3266	3232.9981	10284.415	57577.7144	0	0.70945	0	-0.30764	0	-0.47331					0	0.090785	0	0.23179	0	0.88095	0	0	0				0	-0.2917	0	0
008	2018-11-08t0121	1541661894.7	larva	9.879	-46.0011	-233.6249	155.3785	29.1419	2988.5307	9534.7244	53762.703	0	-0.31865	0	-0.79443	0	-0.85217					0	-0.55583	0	-0.44594	0	0.15648	0	0	0				0	-0.37303	0	0
008	2018-11-08t0521	1541676289.76	larva	13.8776	-42.0025	-229.6263	167.9425	28.1292	3216.8949	10235.6653	56990.4437	0	-0.86617	0	-1.2537	0	-1.1887					0	-1.1192	0	-1.0217	0	-0.36997	0	0	0				0	-0.46181	0	0
008	2018-11-08t0921	1541690693.27	larva	17.8786	-38.0015	-225.6253	155.398	40.1743	3836.4588	12584.8901	89072.8545	0	-1.2629	0	-1.689	0	-1.4914					0	-1.6213	0	-1.5261	0	-0.79377	0	0	0				0	-0.56013	0	0
008	2018-11-08t1321	1541705104.97	larva	21.8818	-33.9983	-221.6221	168.4559	28.6601	3219.4831	10251.4965	57447.7965	0	-1.5838	0	-2.1023	0	-1.7659					0	-2.076	0	-1.9776	0	-1.1553	0	0	0				0	-0.67101	0	0
008	2018-11-08t1721	1541719508.97	larva	25.883	-29.9972	-217.621	386.2429	37.7479	11015.084	34817.9257	265123.8316	1665.69	0.71212	619.084	2.0497	632.2537	2.2967	1374.6088	1.2815	1349.5624	81101.9141	1063.1821	1.3602	1283.8984	1.1296	3644550	-0.36972	115.213	59.8476	59.5421	94.3944	91.2189	5569.2676	79.5278	0.35679	88.2516	352323
008	2018-11-08t2121	1541733908.59	larva	29.8828	-25.9973	-213.6211	530.1765	46.1257	17787.5244	56114.8544	518330.3525	771.386	-1.0119	328.815	-0.51731	332.2427	-0.074169	670.0245	-0.95875	668.7772	63652.332	509.7493	-1.1192	613.9456	-1.1714	3111240	-0.88392	113.615	51.1367	50.9914	86.5853	84.4449	8225.6045	71.4676	0.1755	81.488	483855
008	2018-11-09t0121	1541748304.72	larva	33.8818	-21.9983	-209.6222	608.9389	50.3022	23646.0993	74561.453	785414.0643	1199.57	-0.75388	428.745	-0.23999	398.7686	0.042033	972.9383	-0.85042	950.0598	121617.2891	779.5085	-0.66793	888.3482	-0.92084	5351600	-0.6064	95.0211	48.1076	47.83	80.1586	79.0039	10019.8311	66.6573	0.015685	75.5433	600479
008	2018-11-09t0521	1541762699.04	larva	37.8802	-17.9999	-205.6237	728.3125	54.0296	32347.0641	101946.6508	1234284.5597	1264.01	-0.98427	455.098	-0.48936	384.7527	-0.34626	1104.7886	-1.1034	1092.0371	188918.8438	946.5148	-0.59292	1064.3364	-0.93805	7751680	-0.33204	154.7	46.4749	45.923	80.5527	78.4761	13774.5078	65.7775	-0.10731	74.841	791607
008	2018-11-09t0921	1541777100.78	larva	41.8807	-13.9994	-201.6232	640.1684	55.9996	27788.643	87809.0355	1013546.5702	1067.45	-1.5368	440.832	-1.0359	402.0598	-0.51214	940.2325	-1.903	931.1329	138214.1875	773.363	-1.649	893.2849	-1.8327	6457740	-1.0805	363.822	56.7001	56.2863	91.4234	88.3136	13439.2383	76.2258	0.026835	84.9366	830600
008	2018-11-09t1321	1541791508.65	larva	45.8829	-9.9972	-197.6211	605.6832	47.733	22369.7882	70574.1023	696036.781	3186.94	0.33281	649.484	-0.09057	600.1947	0.35892	1933.5033	-0.53371	1818.2953	230086.8906	1279.7448	-0.66508	1670.0991	-0.65018	7701580	-1.2251	315.935	60.7661	60.2808	96.0769	91.8027	11433.1494	80.2959	0.059117	88.5379	720564
008	2018-11-09t1724	1541806109.68	larva	49.9387	-5.9414	-193.5652	925.7116	61.5127	44681.4561	140711.8543	1852293.7342	2248.5	-0.97995	571.953	-1.0529	380.3876	-1.084	1936.5735	-1.0116	1918.3456	455094.7812	1471.5307	-0.66242	1816.8517	-0.88937	13419200	-0.48795	228.807	49.5908	49.2963	83.193	80.9647	19550.3613	68.8676	-0.31571	77.1854	1163500
008	2018-11-09t2121	1541820294.62	larva	53.879	-2.0011	-189.625	1192.9411	60.58	57656.6269	181539.9197	2338404.7558	3180.65	-0.47267	679.737	-0.77176	309.2138	-1.6192	2825.592	-0.0099563	2803.6123	856154.375	2049.1055	0.38402	2651.2285	0.23354	20578400	0.41414	105.783	50.4654	50.0881	83.1028	81.9238	25180.1523	69.3757	-0.38791	78.2978	1527790
008	2018-11-10t0121	1541834702.88	adult	57.8813	2.0011	-185.6227	699.6935	51.3641	27823.2311	87639.9964	962707.0097	5432.18	1.0611	1364.73	3.0493	1140.4033	2.3145	4449.8774	1.9606	4347.1841	658581.875	3157.8593	2.6881	4071.1981	2.3206	20088900	-0.1653	196.713	66.2643	65.9824	100.8612	98.8528	14927.459	87.3092	0.15179	95.7292	975411
008	2018-11-10t0521	1541849092.53	adult	61.8784	5.9983	-181.6255	764.7457	60.7921	33896.9305	106817.0976	1329444.9275	9150.14	3.5997	1375.7	2.5843	1102.849	1.8437	5093.9248	2.3062	4770.3076	911812.5	3323.8169	2.4566	4327.9465	2.1366	24556200	0.13914	354.347	65.2971	65.01	104.0295	100.2202	18621.2734	86.2527	0.079393	95.9459	1165550
008	2018-11-10t0921	1541863489.45	adult	65.8775	9.9974	-177.6264	1230.6315	61.6883	57172.2281	180068.3447	2346144.8807	6351.64	0.9924	894.364	-0.63285	346.198	-1.7765	4656.5361	1.1069	4558.8921	1401617.375	3024.2158	1.159	4051.8269	1.0707	26902500	0.080469	197.93	49.4517	48.5049	92.1986	89.7651	27751.7695	74.0009	-0.3967	85.4923	1487510
008	2018-11-10t1321	1541877904.36	adult	69.8817	14.0016	-173.6223	690.7222	99.9195	40926.7447	131119.5259	2263514.1171	8634.67	2.2962	1153.27	0.43782	558.9157	-0.94951	6571.5825	3.1659	6585.1255	1412890.25	3619.2993	1.9695	5432.811	2.7372	24689300	-0.64079	212.158	50.8656	49.8882	91.376	88.9337	19645.8359	74.3974	-0.41608	85.7244	1088930
008	2018-11-10t1721	1541892300.28	adult	73.8805	18.0004	-169.6234	1455.1126	80.0949	92302.7317	290526.5188	5034472.8818	5443.12	-0.30157	837.965	-1.5442	325.5383	-2.0185	4645.3965	0.13989	4619.1313	2239081	2944.9386	0.051678	4224.0708	0.36508	40343800	1.2714	253.629	47.1614	46.469	87.7228	85.2459	42282.3867	69.4497	-0.62229	81.1666	2270580
008	2018-11-10t2121	1541906703.41	adult	77.8814	22.0013	-165.6225	746.2381	71.2504	41250.5535	130257.6997	1940327.7419	6045.22	-0.13919	1306	0.55203	1059.0525	0.86315	4734.8911	-0.13733	4695.7332	1022736.5	3156.6216	0.11338	4226.0282	-0.019824	28192700	-0.75375	115.807	57.294	57.0606	95.6505	93.926	20660.5	79.8475	-0.30459	90.0437	1236810
008	2018-11-11t0121	1541921106.94	adult	81.8824	26.0023	-161.6215	1176.3676	94.6913	81737.7106	257642.2837	4981169.9859	9290.05	1.7208	934.554	-1.4198	361.6421	-1.9581	5149.1011	0.028719	4840.7317	2193517	3139.9469	-0.20698	4466.3423	-0.0031201	39752200	0.5389	274.181	53.6688	52.1628	114.5077	110.8979	48780.2891	79.6799	-0.34788	101.1742	2282860
008	2018-11-11t0521	1541935502.19	adult	85.8811	30.001	-157.6229	622.3316	65.4513	31192.1988	98575.8899	1334310.6901	8509.81	0.98405	1655.39	1.5293	1305.4564	1.5623	5783.6904	0.46967	5467.4485	948525.25	3946.6231	0.90422	5007.265	0.3973	27111900	-1.2079	135.061	73.3651	72.92	110.3619	108.8822	18099.3496	94.9335	0.12919	105.3769	1201570
008	2018-11-11t0921	1541949899.89	adult	89.8804	34.0003	-153.6235	925.7379	83.5831	57956.569	182819.0355	3148589.1661	6633.61	-0.22832	1164.69	-0.55385	550.7421	-1.2296	5086.1001	-0.54622	4955.0342	1541088.375	3387.4639	-0.1232	4525.7057	-0.2752	35221300	-0.33576	408.118	57.568	54.541	144.8821	139.7402	43899.2656	92.558	0.015873	127.9189	1740910
008	2018-11-11t1321	1541964315.05	adult	93.8846	38.0045	-149.6193	911.2115	85.512	55130.7843	174081.7238	2887755.8648	6577.99	-0.31931	1373.8	0.13134	791.9899	-0.37584	5116.0737	-0.67913	5001.5056	1473429.25	3926.3705	0.48668	4778.7661	-0.1186	39528500	0.055987	285.169	61.5366	60.8534	103.5343	101.4073	29817.8906	84.6633	-0.26405	96.1962	1770590
008	2018-11-11t1721	1541978712.41	adult	97.8839	42.0038	-145.62	1507.4211	75.5262	86241.9069	271523.0258	4239689.3556	5285.45	-0.97455	971.681	-1.165	471.8642	-1.4307	4144.7383	-1.7766	4057.3322	1873421.625	3035.2125	-0.638	3742.7815	-1.0241	43842300	0.43494	458.101	59.9179	58.2796	119.7947	117.0256	54147.1914	89.3328	-0.15477	108.4211	2703500
008	2018-11-11t2121	1541993120.43	adult	101.8861	46.006	-141.6178	917.9285	64.5754	46556.2763	147046.6684	1945670.0212	7751.49	0.15854	1060.06	-0.8583	480.8054	-1.3642	4995.1431	-0.97422	4824.3257	1223810	3310.3006	-0.32617	4373.7386	-0.51726	25876200	-1.2886	254.863	67.3332	65.5692	147.7908	143.7788	36208.7383	101.1004	0.14823	129.6153	1643600
008	2018-11-12t0121	1542007524.15	adult	105.8872	50.0071	-137.6168	812.1112	69.1888	46697.5455	147468.7714	2257986.0704	8547.2	0.47668	1455.7	0.30503	1149.6752	0.83325	6068.9375	0.012864	5774.8625	1480820.75	3312.0203	-0.31313	4880.1177	-0.14104	35519000	-0.36716	174.571	73.8018	72.6643	134.1419	131.2668	32730.627	101.7779	0.11179	123.6174	1800760
008	2018-11-12t0521	1542021916.98	adult	109.8852	54.0051	-133.6187	980.1776	68.5206	55388.9843	174522.0434	2663374.0759	9104.1	0.68661	1615.07	0.77005	1044.683	0.52965	6984.6895	0.8316	6814.7322	2025559.875	4090.4661	0.50824	6082.565	0.72391	46801400	0.68061	215.201	71.7682	71.225	119.9536	116.4798	34786.5391	95.61	-0.12668	109.656	2079700
008	2018-11-12t0921	1542036315.44	adult	113.8848	58.0046	-129.6192	1118.1502	78.8861	69953.3893	220359.6644	3748173.2192	7850.82	0.13876	1336.69	0.037991	582.9998	-0.93029	6442.3027	0.33415	6349.4824	2351440.5	4095.5544	0.54251	5896.9058	0.59399	48767800	0.89954	237.07	54.4794	53.3748	106.0854	102.804	38721.1797	81.3495	-0.59278	96.0865	1987630
008	2018-11-12t1307	1542049890.92	adult	117.6557	61.7756	-125.8482	1192.7377	86.4997	83958.8683	264978.1473	4950568.3605	6901.08	-0.25383	1084.35	-0.60492	486.4519	-1.2146	4982.4897	-0.91784	4789.2998	2177348	3247.5153	-0.2621	4330.2373	-0.48053	47370900	0.8339	212.257	53.8683	52.3399	115.8272	111.5452	50616.4844	80.9758	-0.66506	102.0004	2353290
008	2018-11-12t1707	1542064279.82	adult	121.6526	65.7725	-121.8513	1075.6788	147.6231	76473.8679	244779.4177	5994252.2576	6479.12	-0.4092	1055.03	-0.61844	453.4795	-1.289	5094.0713	-0.75064	5038.3477	2032534.5	3376.6718	-0.06636	4677.2893	-0.19478	42008200	0.42991	258.364	56.5728	53.5531	157.3347	148.8394	62776.5469	90.9386	-0.46387	131.6581	2252560
008	2018-11-12t2107	1542078679.46	adult	125.6525	69.7724	-117.8514	936.6466	68.4482	51610.3844	162623.3698	2452283.975	11906.3	1.8303	1583.43	0.93678	959.4534	0.49045	8181.5786	1.9304	7772.4507	2217207.75	4406.2604	1.048	6794.943	1.3291	42767000	0.59013	346.254	80.6763	79.7757	135.8064	130.9832	36803.5469	107.9693	-0.082054	123.6976	2178990
008	2018-11-13t0107	1542093082.37	adult	129.6533	73.7732	-113.8506	1133.1368	80.5421	74605.7933	235222.9997	4144158.8716	5531.02	-0.73387	1155.29	-0.18039	585.9995	-0.75003	4743.7314	-0.86885	4685.4663	1845311.5	3211.549	-0.071049	4332.6869	-0.32218	44921000	0.89115	303.141	63.437	60.0194	214.478	215.3242	83431.9219	97.6936	-0.44247	168.0722	2466620
008	2018-11-13t0507	1542107475.25	adult	133.6514	77.7713	-109.8526	1317.9399	77.7224	85618.6796	269692.8057	4626329.3143	7286.43	0.013766	958.114	-0.6738	429.6583	-1.2791	6019.8882	0.28136	5932.9185	2690890	2978.5171	-0.22549	5330.4019	0.44536	42760600	0.80548	262.501	68.6728	64.58	170.5335	164.8851	76228.4844	114.4304	-0.08632	152.0191	3064870
008	2018-11-13t0907	1542121873.29	adult	137.6508	81.7707	-105.8531	1635.9022	74.6988	93871.7587	295437.0786	4521207.598	8676.26	0.62415	945.37	-0.65278	391.4146	-1.4151	6537.7627	0.80064	6424.9956	3210041.5	3589.0986	0.51957	5746.1961	0.82837	46395900	1.2813	385.321	66.673	61.7435	199.5604	192.9595	97984.1797	113.1127	-0.22066	169.6921	3272110
008	2018-11-13t1355	1542139159.33	adult	142.4525	86.5724	-101.0514	899.8014	68.4289	50270.6028	158445.5159	2412462.3469	7650.31	0.25282	1461.15	1.1058	971.6028	0.92773	5763.6167	0.29862	5543.1748	1515831.25	3887.8469	1.0132	5024.0455	0.4016	38400500	0.65799	270.005	89.4463	87.749	161.7071	157.7928	42528.9688	123.1027	-0.080931	146.6798	2350740
008	2018-11-13t1707	1542150676.7	adult	145.6518	89.7717	-97.8522	1125.5828	75.9616	62638.9209	197480.7952	2966420.7611	8719.29	0.75367	1379.02	0.96788	598.2655	-0.57733	6937.3931	1.3337	6774.0449	2275465	4386.4432	1.7658	6249.5606	1.4605	45186400	1.4872	295.416	78.7134	77.7069	165.4788	160.0666	54277.0547	118.3356	-0.30447	146.3771	2579200
008	2018-11-13t2107	1542165074.68	adult	149.6512	93.7711	-93.8527	933.5418	68.6545	52894.7111	166691.6782	2556765.4875	8541.23	0.74646	1447.21	1.4082	815.1941	0.44803	6409.0425	1.0203	6241.5039	1775304.75	4236.1363	1.7966	5771.269	1.2141	40061500	1.094	212.928	86.0742	83.9948	163.2265	160.2386	45213.7461	121.2488	-0.3425	148.0216	2382710
008	2018-11-14t0107	1542179474.69	adult	153.6512	97.7711	-89.8527	1108.1694	83.4186	73608.8881	232039.7259	4120077.6705	5742.55	-0.48134	992.697	-0.29732	613.1118	-0.46599	4321.1499	-0.56475	4205.5813	1659321.5	2504.8309	-0.43968	3638.8793	-0.55859	38068900	1.0281	217.029	70.2616	68.7347	140.3494	137.4876	53894.1797	99.4813	-1.1029	124.5014	2694460
008	2018-11-14t0507	1542193879.33	adult	157.6525	101.7724	-85.8514	1022.2988	92.8927	77064.341	243663.6647	4862877.0177	5143.83	-0.72263	938.344	-0.48387	478.2853	-1.1618	4183.0298	-0.57916	4121.0327	1677395	2575.9412	-0.25567	3692.3032	-0.44716	37593800	1.1145	248.175	72.0705	69.5427	159.2952	152.3805	63877.3711	106.8433	-1.0179	137.9991	2887430
008	2018-11-14t0907	1542208273.81	adult	161.651	105.7708	-81.853	1201.33	85.5407	75459.5703	238103.9544	4045557.6847	8685.99	1.0784	1066.82	0.2383	526.7822	-0.89781	5194.064	0.36141	4896.4224	2046461.125	3238.3145	0.93614	4423.8795	0.35459	42007300	1.8166	286.2	80.2947	78.5537	187.6015	182.1325	73914.9766	123.5411	-0.64344	164.8313	3161680
008	2018-11-14t1307	1542222692.95	adult	165.6563	109.7762	-77.8476	1169.3382	87.1821	78100.2814	246177.8723	4437383.9974	7012.36	0.32629	1021.78	0.10714	497.3704	-1.0586	5430.5908	0.66824	5308.0791	2210250.5	2996.2922	0.66378	4747.754	0.79114	41582500	1.8927	308.904	72.4654	68.6613	198.9394	193.2379	80968.3438	116.7542	-0.9624	164.4849	2949050
008	2018-11-14t1707	1542237093.92	adult	169.6566	113.7764	-73.8474	974.4597	69.9027	56095.0669	176770.9847	2762804.3582	7211	0.50699	1318.55	1.8856	810.8866	0.94718	6147.2407	1.388	6083.2078	1807288.75	3675.9269	1.9859	5555.8807	1.7393	38676900	1.6358	256.736	89.8677	87.757	190.4746	187.0613	55999.5312	136.0444	-0.47402	173.3884	2636090
008	2018-11-14t2107	1542251487.55	adult	173.6548	117.7747	-69.8491	1585.5666	77.2438	105144.1676	331051.9025	5754241.2866	7524.43	0.74985	831.884	-0.80702	397.1844	-1.6913	5486.4741	0.91893	5346.2439	3006587.75	2892.5259	0.71048	4707.4746	0.95276	45580600	2.6362	315.627	75.06	68.2935	199.517	191.7927	109335.3359	134.2858	-0.6266	176.0355	4112690
008	2018-11-15t0107	1542265875.85	adult	177.6515	121.7714	-65.8524	1046.778	68.9964	61636.8197	194314.4577	3024554.3099	8403.93	1.3001	1211.95	1.5304	598.797	-0.32991	6492.7095	1.9103	6436.9861	2090652.5	3780.6027	2.4448	5825.3884	2.241	39023700	1.8952	276.856	89.2506	86.5537	192.9605	187.7563	62133.2891	130.126	-0.84662	170.7168	2873780
008	2018-11-15t0507	1542280270.05	adult	181.6499	125.7698	-61.854	997.2752	71.294	57805.8381	182145.9503	2862154.2397	6199.35	0.17799	1329.25	2.3524	715.1542	0.50774	5145.5923	0.79328	5095.3213	1559114.5	3600.2118	2.2236	4810.5658	1.2394	40157800	2.1492	376.007	91.8189	88.772	193.7241	183.6748	58698.4141	132.3206	-0.86019	167.1288	2773940
008	2018-11-15t0907	1542294673.9	adult	185.651	129.7709	-57.8529	1102.0835	82.9485	71769.3795	226447.4416	3879906.5441	5801.38	0.01843	1086.64	0.95768	560.7033	-0.55342	4807.0596	0.5642	4763.6934	1802647.375	3282.6888	1.7369	4465.6658	0.94952	40659900	2.3253	386.452	85.955	78.7022	253.0093	233.1375	94878.4844	150.3246	-0.40062	209.5649	3216270
008	2018-11-15t1307	1542309096.03	adult	189.6571	133.777	-53.8468	1252.0222	88.5833	94044.3097	297042.8684	5787600.4406	7177.61	0.85648	849.611	-0.47541	405.7241	-1.6814	4588.3403	0.43442	4360.9724	2248286.75	2629.6753	0.58626	3864.43	0.36288	41565500	2.5603	265.278	72.4074	70.1962	160.3766	155.9527	78584.5234	107.4817	-1.7398	142.7004	3542380
008	2018-11-15t1707	1542323490.12	adult	193.6555	137.7754	-49.8484	958.4943	70.3544	55623.5293	175315.9431	2746974.5296	5282.17	-0.17289	1132.44	1.4378	880.7269	1.9016	4435.541	0.35458	4380.7183	1290742.5	2546.3184	0.50358	3883.9313	0.45541	32924400	1.4828	322.254	103.877	102.7371	174.0199	169.6352	50639.7812	137.7729	-0.91192	159.7872	3020120
008	2018-11-15t2107	1542337876.44	adult	197.6517	141.7716	-45.8522	943.4195	72.0668	54767.1341	172722.5967	2689462.0831	9179.5	2.1735	1320.85	2.8081	702.3331	0.59498	6484.1836	2.4144	6268.6348	1860960.75	3829.1022	3.1266	5704.5147	2.6439	37821300	2.2698	333.262	96.9662	92.9501	221.6686	214.3813	63618.8906	141.3172	-0.86969	189.2051	2776530
008	2018-11-16t0107	1542352281.4	adult	201.6531	145.773	-41.8509	904.7758	74.8025	51743.7706	163194.7138	2509878.0264	8476.34	1.8461	1405.28	3.5299	781.4367	1.2675	6052.5156	2.1056	5854.0684	1640231.75	3710.6252	3.0182	5337.078	2.335	38017100	2.4114	381.312	107.518	104.1272	226.4916	216.6092	61379.2188	154.6195	-0.54482	197.836	2908680
008	2018-11-16t0507	1542366684.06	adult	205.6538	149.7737	-37.8501	1253.1007	76.9934	75758.809	238559.799	3897670.6585	5206.98	-0.068394	951.357	0.46666	461.9046	-1.2582	4155.105	0.27755	4079.2969	1645421.625	2815.286	1.3075	3829.3704	0.62329	37618500	2.4702	298.672	84.689	81.0904	194.9931	186.1241	77217.2656	127.3928	-1.3758	166.0336	3348770
008	2018-11-16t0907	1542381091.75	adult	209.6559	153.7758	-33.848	687.5651	76.052	40681.9778	128938.0761	2039651.9702	6344.79	0.69937	1215.01	2.4727	774.7776	1.3401	4944.2563	1.1828	4796.769	1053126.625	2974.2588	1.7444	4445.0453	1.477	25832300	0.8172	317.275	91.2565	87.9886	206.9576	200.5169	44081.9766	129.4462	-1.3637	176.4735	1940200
008	2018-11-16t1258	1542394943.68	adult	213.5037	157.6236	-30.0002	963.0329	66.4096	52721.4368	166137.9515	2449601.6475	6683.12	0.9865	1145.06	2.0833	562.5985	-0.39248	5428.2993	1.806	5327.8477	1498210.625	2990.4598	1.8894	4859.7966	2.1137	31594400	1.7827	298.381	98.9898	94.574	211.2196	203.7685	58296.6172	145.3752	-0.95721	184.6044	2731330
008	2018-11-16t1658	1542409343.11	adult	217.5035	161.6234	-26.0004	881.7221	73.1429	51525.5022	162762.3505	2498100.9456	5671.07	0.40402	1021.08	1.2585	582.8667	-0.19023	4599.3877	1.0008	4555.3262	1241834.625	2689.8115	1.3482	4135.7934	1.2894	27503800	1.2461	367.456	104.703	100.9268	216.2762	211.1871	58394.5859	153.0376	-0.78775	195.0971	2820290
008	2018-11-16t2058	1542423743.69	adult	221.5037	165.6236	-22.0002	932.0057	67.8638	51250.499	161507.0264	2407728.9813	5273.79	0.20619	996.312	1.1731	576.0568	-0.21915	4520.4077	1.0114	4506.2993	1215989.625	2575.8223	1.2016	3973.4477	1.1792	26727100	1.2174	371.861	105.206	101.4343	208.1617	202.116	55995.4844	150.1068	-0.91389	182.7488	2822260
008	2018-11-17t0058	1542438143.91	adult	225.5038	169.6237	-18.0002	894.0807	66.562	50191.9338	158320.363	2343122.8128	5901.58	0.7061	959.936	0.98639	574.6524	-0.20105	4817.9302	1.474	4756.644	1267115.625	2331.5621	0.74607	4234.4315	1.6547	25216600	1.0662	370.949	107.645	103.9529	216.0971	211.9641	56833.5469	155.6073	-0.80575	192.3999	2827730
008	2018-11-17t0458	1542452543.2	adult	229.5036	173.6235	-14.0004	916.1718	64.4253	48024.2832	151289.677	2155210.1258	5125.97	0.23639	927.258	0.81817	602.627	0.091239	4235.4287	0.87824	4166.1772	1067328	2257.3951	0.67011	3746.79	1.0801	23343700	0.84536	352.393	110.233	105.8503	205.3179	201.4432	51740.1094	159.3448	-0.74716	189.6715	2775130
008	2018-11-17t0858	1542466942.91	adult	233.5035	177.6234	-10.0004	927.1316	64.2072	48339.9886	152288.5669	2157740.5784	4589.67	-0.086091	908.812	0.76379	611.1494	0.21234	3954.8228	0.6263	3908.3737	1004525	2182.3298	0.58749	3525.7371	0.86515	23006600	0.88131	317.439	112.304	107.6431	213.0855	207.8339	54123.7188	163.3306	-0.68254	193.5185	2842980
008	2018-11-17t1258	1542481344.13	adult	237.5038	181.6237	-6.0001	905.6814	65.8606	48055.9867	151425.2778	2177966.9465	4770.35	0.11163	894.664	0.74518	609.903	0.2437	3882.7161	0.63467	3872.9137	978444.4375	2140.9172	0.58446	3328.4439	0.67168	22510600	0.89141	354.132	114.521	109.9141	216.7022	212.1098	54608.9531	166.0651	-0.6523	197.5713	2881470
008	2018-11-17t1658	1542495744.28	adult	241.5039	185.6238	-2.0001	807.4927	65.7397	42168.1223	132928.687	1916756.921	6273.73	1.3515	943.834	1.3377	643.5234	0.62919	4665.814	1.8552	4559.6553	1031144.875	2324.9003	1.1653	3764.5189	1.4881	20853100	0.68507	356.608	120.286	115.2601	233.8931	227.1999	51690.375	175.5058	-0.44323	211.0606	2657590
008	2018-11-17t2058	1542510144.67	dead	245.504	189.6239	2.0001	796.2768	66.1762	40957.1146	129121.1467	1831973.2518	6343.49	1.5217	956.795	1.6225	656.9941	0.82766	4945.5537	2.4586	4857.8354	1063294	2434.243	1.5851	4091.4459	2.1957	20558700	0.72924	335.375	124.058	117.9572	246.9505	242.3436	53094.3516	184.328	-0.25314	224.705	2665640
009	2018-11-07t1330	1541619267.9	egg	-1.9641	-69.8437	-213.5439	162.2127	27.7139	3035.5394	9657.5145	52688.4632	0	2552.4293	0	0.75015	0	0.45427					0	1.7621	0	2.1126	0	6.6399	0	0	0				0	-0.14893	0	0
009	2018-11-07t1726	1541633409.27	larva	1.9641	-65.9155	-209.6158	173.7511	33.6177	3852.3356	12295.0088	80252.9175	0	2011.501	0	0.20081	0	-0.048243					0	0.83861	0	1.0458	0	2.0827	0	0	0				0	-0.21795	0	0
009	2018-11-07t2121	1541647507.06	larva	5.8801	-61.9994	-205.6997	153.53	27.3742	2852.749	9087.4166	49071.2914	0	0.70944	0	-0.30764	0	-0.47331					0	0.09078	0	0.23179	0	0.88095	0	0	0				0	-0.2917	0	0
009	2018-11-08t0121	1541661903.03	larva	9.879	-58.0006	-201.7008	151.0898	28	2827.2045	9016.9699	49320.7354	0	-0.31865	0	-0.79444	0	-0.85218					0	-0.55583	0	-0.44594	0	0.15647	0	0	0				0	-0.37303	0	0
009	2018-11-08t0521	1541676298.1	larva	13.8776	-54.0019	-197.7022	153.5313	27.3628	2865.6632	9132.5187	49466.928	0	-0.86617	0	-1.2537	0	-1.1887					0	-1.1192	0	-1.0217	0	-0.36998	0	0	0				0	-0.46181	0	0
009	2018-11-08t0921	1541690701.51	larva	17.8786	-50.001	-193.7012	151.0919	28.0115	2838.3891	9056.5803	49668.3402	0	-1.2629	0	-1.689	0	-1.4914					0	-1.6213	0	-1.5261	0	-0.79377	0	0	0				0	-0.56013	0	0
009	2018-11-08t1321	1541705113.28	larva	21.8819	-45.9977	-189.698	153.8877	27.4106	2859.9826	9118.4464	49314.7988	0	-1.5838	0	-2.1023	0	-1.7659					0	-2.076	0	-1.9776	0	-1.1553	0	0	0				0	-0.67101	0	0
009	2018-11-08t1721	1541719517.3	larva	25.883	-41.9966	-185.6969	130.4051	29.2908	2345.7916	7550.3979	41173.2498	0	-1.8579	0	-2.4948	0	-2.0165					0	-2.493	0	-2.3882	0	-1.4746	0	0	0				0	-0.79879	0	0
009	2018-11-08t2121	1541733916.84	larva	29.8828	-37.9967	-181.697	224.1066	30.9281	4747.6803	15055.7313	92276.2852	1224.6	-0.37273	626.892	1.6151	664.6509	2.1007	1127.1993	0.057572	1118.8713	29307.1816	987.6387	0.5313	1094.7793	0.077738	1623650	-1.3041	101.33	60.9583	60.8882	92.7311	91.945	2411.0083	79.8752	0.30798	88.2817	157882
009	2018-11-09t0121	1541748312.93	larva	33.8818	-33.9978	-177.6981	532.1652	59.5765	24590.9935	77707.1578	995314.7827	708.431	-1.3944	294.292	-1.1783	286.6281	-0.66343	624.2115	-1.5861	619.1393	81147.4922	474.5521	-1.6752	590.1688	-1.6582	3806670	-1.016	95.7936	45.6731	45.4094	76.9658	76.1074	10005.5527	63.9975	-0.030416	72.4152	590781
009	2018-11-09t0521	1541762707.28	larva	37.8802	-29.9994	-173.6996	455.7606	38.999	14211.0351	44859.8789	377165.2805	1023.23	-1.2765	576.251	0.33835	576.5766	0.81925	943.3276	-1.4274	938.476	71692.8984	843.0828	-0.92031	918.8276	-1.2811	4368560	-1.1757	108.056	53.3668	53.1543	86.5707	85.7554	6579.376	72.696	0.027779	81.6004	404574
009	2018-11-09t0921	1541777108.95	larva	41.8807	-25.9989	-169.6992	447.2604	56.2712	17131.6392	54275.7724	583941.7433	1769.46	-0.75865	695.142	0.68019	662.6255	1.0131	1578.6329	-0.68627	1559.4174	143655.5938	1281.6214	-0.10292	1502.0258	-0.46652	6308410	-1.1151	109.578	61.9927	61.8819	94.159	92.9383	8568.4688	81.5697	0.14362	90.0759	562584
009	2018-11-09t1321	1541791516.85	larva	45.8829	-21.9967	-165.697	390.3796	50.0168	13753.9663	43568.3123	424849.591	1072.46	-1.8199	479.551	-1.2225	452.6878	-0.46997	943.0662	-2.3204	936.825	68843.8359	761.3652	-2.1819	891.4379	-2.3173	3500730	-2.1306	121.924	64.3957	64.2045	98.4399	97.4995	7186.1133	83.4965	0.1381	92.5271	470088
009	2018-11-09t1724	1541806117.94	larva	49.9387	-17.9409	-161.6411	409.6474	44.3646	12182.3459	38483.2675	335486.4087	1075.69	-2.0849	571.013	-1.059	569.2759	-0.069192	967.4706	-2.6637	962.8058	63853.0586	837.4969	-2.4434	925.6561	-2.7098	3716720	-2.4364	115.345	65.5263	65.1362	98.977	97.554	6532.479	85.3827	0.14836	94.4512	426511
009	2018-11-09t2121	1541820302.78	larva	53.8789	-14.0006	-157.7009	749.4257	60.493	36988.3675	116726.331	1533491.63	3193.69	-0.46117	640.238	-1.0236	413.9511	-1.082	2628.7666	-0.32766	2625.4409	512609.4688	1647.4679	-0.69744	2222.9085	-0.60188	12428900	-1.1172	113.559	48.0002	47.6621	81.0207	79.822	15799.0381	68.0081	-0.4311	76.994	931828
009	2018-11-10t0121	1541834711.06	larva	57.8812	-9.9983	-153.6986	740.5952	53.45	33226.797	104757.464	1252582.7689	2810.16	-1.1215	670.86	-1.225	547.6622	-0.58198	2428.1274	-1.1389	2417.5232	424922.3125	1418.3521	-1.7829	2146.028	-1.255	11736000	-1.6368	115.619	63.5883	63.4849	97.3944	95.9825	17044.0195	83.2544	0.012118	92.6539	1112410
009	2018-11-10t0521	1541849100.74	larva	61.8784	-6.0012	-149.7015	537.5101	59.9774	21323.5882	67479.1815	758332.4407	2910.86	-1.3359	789.361	-0.88118	670.8747	-0.16823	2411.9834	-1.6165	2366.8804	272554.125	1593.2288	-1.7744	2162.737	-1.6804	8907150	-2.4551	173.88	63.2298	63.0729	97.8159	95.6252	11053.1973	83.3954	-0.022717	92.3079	713485
009	2018-11-10t0921	1541863497.58	larva	65.8775	-2.0021	-145.7023	643.6668	47.2984	22515.3231	71157.3576	667724.2876	5671.41	0.47854	1446.15	2.4865	1300.7184	2.4737	4629.4824	1.069	4457.3169	555537.875	3236.5946	1.6521	4211.6174	1.3374	17291600	-1.4263	302.232	67.0507	66.8509	103.287	100.1864	12394.4434	87.0804	0.068837	96.6345	801725
009	2018-11-10t1321	1541877912.53	adult	69.8817	2.0021	-141.6982	762.0898	55.5297	30134.943	94987.7504	1043069.8013	6580.64	0.80806	1219.52	0.79623	1013.4859	0.99509	4331.022	0.16473	4203.4006	692963.5	3082.1802	0.78475	3867.0319	0.26393	19441600	-1.4239	282.606	59.5704	59.228	96.9196	94.2068	15507.1367	80.7484	-0.19401	90.5715	949671
009	2018-11-10t1721	1541892308.47	adult	73.8805	6.0009	-137.6993	880.9998	61.3886	41474.7346	130702.0745	1656057.8231	5256.94	-0.43139	1173.94	0.19802	858.5367	0.18358	4444.3047	-0.1186	4370.7095	968858.375	3182.2585	0.54935	4031.661	0.077301	25583600	-0.83904	342.84	66.4114	66.1052	103.3952	100.3795	22540.1465	86.9168	-0.019772	96.1185	1447300
009	2018-11-10t2121	1541906711.53	adult	77.8814	10.0018	-133.6985	739.8474	62.151	35786.5888	112829.0662	1502174.7539	6226.46	-0.017715	1147.8	-0.22899	847.3805	0.015464	4684.0391	-0.20016	4579.6411	880599.375	3275.5769	0.34815	4156.9653	-0.1167	21577400	-1.6611	214.3	50.146	49.5234	89.4258	86.9024	16812.0547	72.8646	-0.54367	83.2207	942695
009	2018-11-11t0121	1541921115.14	adult	81.8824	14.0028	-129.6975	1003.1251	72.5035	54651.8082	172115.962	2613574.5231	5798.59	-0.4971	1025.13	-1.0052	780.7818	-0.33616	4520.5503	-0.71735	4472.876	1292877.375	2660.3722	-1.0707	3759.6938	-0.90543	29310400	-0.81703	116.757	53.948	53.4559	88.6858	87.551	25364.1523	74.4414	-0.52531	84.0555	1542480
009	2018-11-11t0521	1541935510.33	adult	85.881	18.0015	-125.6988	758.0797	47.7317	28298.493	89318.2269	872971.3894	8809.93	1.1616	1777.53	2.0333	1648.281	2.8362	6458.5176	1.239	6339.5547	975236.125	3925.3104	0.87021	5601.3983	1.0689	26689600	-1.2588	127.451	66.254	65.7042	103.2325	101.3322	15588.1074	88.002	-0.1006	97.8256	994804
009	2018-11-11t0921	1541949908.01	adult	89.8804	22.0008	-121.6994	939.8613	60.877	44273.6929	139384.1632	1817018.8376	9196.97	1.1753	1225.82	-0.3277	1024.0978	0.45589	6913.6343	1.456	6770.9946	1610876.75	2659.0168	-1.1508	5535.9228	0.73341	28529700	-1.082	275.713	69.4971	69.3212	104.6599	102.579	24385.75	90.1399	-0.06188	99.4197	1617480
009	2018-11-11t1321	1541964323.18	adult	93.8846	26.005	-117.6952	917.1431	67.3848	47387.8154	149446.6764	2088233.0405	6920.81	-0.14451	1301.59	-0.11127	1053.6523	0.52053	5696.2515	-0.068153	5619.3711	1418366.625	3004.9648	-0.68079	4784.2985	-0.11364	32336800	-0.69006	268.229	65.8614	65.6741	103.4868	101.1715	25768.2031	87.0245	-0.19084	97.702	1636260
009	2018-11-11t1721	1541978720.49	adult	97.8839	30.0043	-113.696	586.377	43.6535	20219.8237	63738.6826	591202.6573	5377.24	-0.93047	1951.34	1.886	1953.9604	3.4976	4870.1504	-1.0415	4838.7275	525976.25	4093.2907	0.59398	4660.287	-0.26862	20961300	-1.8049	280.747	70.9995	70.4058	113.7008	109.2887	12279.6865	92.8716	-0.048639	104.6679	762677
009	2018-11-11t2121	1541993128.62	adult	101.8861	34.0065	-109.6937	767.9961	53.481	32265.0049	101826.0173	1136729.4263	8571.54	0.53419	1873.92	1.5409	1782.3608	2.8789	6787.3887	0.77759	6656.4526	1160643.5	4084.8229	0.52148	5854.722	0.62763	31926000	-0.72095	325.121	72.9712	72.2924	116.2341	112.9646	19876.0293	96.0033	-0.0011332	108.1036	1243210
009	2018-11-12t0121	1542007532.25	adult	105.8871	38.0076	-105.6927	911.7292	65.5536	45802.7851	144283.2283	1997382.7475	7073.84	-0.17402	1518.5	0.48358	1107.8941	0.6982	5908.3901	-0.13896	5847.8271	1423922	4007.7917	0.41661	5266.5261	0.14465	36495600	-0.278	183.779	70.9793	70.4623	113.7019	111.349	27402.168	94.2808	-0.10409	106.5093	1705920
009	2018-11-12t0521	1542021925.09	adult	109.8851	42.0056	-101.6947	977.693	83.5866	58029.7472	183093.5541	2975150.0499	6328.63	-0.50664	1173.62	-0.46017	726.9376	-0.49911	5435.4121	-0.59074	5411.2717	1652365.25	3108.126	-0.49573	4773.6198	-0.21628	35576000	-0.33	237.32	62.6235	62.053	104.5604	102.4899	31786.3633	87.5068	-0.35657	98.7384	1898310
009	2018-11-12t0921	1542036323.58	adult	113.8847	46.0051	-97.6951	1162.2026	89.2695	72065.5436	227289.8103	3938064.0019	6548.69	-0.41027	925.338	-1.0994	531.3928	-1.099	4880.4248	-1.0622	4828.6699	1839920.125	2584.5518	-0.98115	3998.3672	-0.74629	34823200	-0.35081	234.68	60.7282	59.7741	108.8746	106.4613	41045.7109	89.5456	-0.36372	101.0574	2285380
009	2018-11-12t1307	1542049899.12	adult	117.6557	49.7761	-93.9241	1048.629	84.1659	73494.3983	231937.9874	4288930.6284	5876.88	-0.67975	891.112	-1.1392	440.0479	-1.3685	4331.5264	-1.487	4132.6201	1658974.625	2521.4073	-0.99055	3680.1898	-0.93514	34091300	-0.35919	250.268	60.1101	59.458	103.5876	101.4243	39674.0391	83.4828	-0.59602	95.7329	2299630
009	2018-11-12t1707	1542064287.9	adult	121.6526	53.773	-89.9272	1283.2358	81.2846	65179.0725	205919.6601	3167436.926	7836.87	0.14881	894.155	-1.0651	434.0254	-1.3547	6098.7856	0.1099	5995.8242	2085784.75	2659.4367	-0.78544	5191.9402	0.16309	30578300	-0.60212	162.014	59.7084	58.2615	114.2376	111.2916	39069.2656	89.1499	-0.51251	104.76	2041910
009	2018-11-12t2107	1542078687.57	adult	125.6525	57.7729	-85.9273	936.2891	92.4669	56860.4491	179830.4745	3091936.0516	8857.19	0.58782	982.551	-0.74643	494.3179	-1.1114	6148.167	0.21839	5923.2993	1832153.75	3429.2544	0.064242	5126.7493	0.17064	29202400	-0.64368	170.346	69.9421	69.321	127.5898	124.8029	38021.7461	100.7458	-0.27662	118.9006	2078750
009	2018-11-13t0107	1542093090.53	adult	129.6533	61.7737	-81.9265	863.762	65.128	45811.3113	144456.0363	2054698.8537	8782.71	0.58671	1403.47	0.52637	828.8768	0.10775	5688.873	-0.084201	5463.9868	1371018.375	4142.9583	0.87815	5275.3718	0.33605	33687400	-0.14256	164.535	81.8503	80.8569	132.895	130.6387	32027.6953	108.2439	-0.16005	123.8507	1964650
009	2018-11-13t0507	1542107483.38	adult	133.6513	65.7718	-77.9285	876.1437	68.756	48072.1487	151522.8496	2278252.7577	8564.69	0.5349	1517.52	0.9646	656.3929	-0.45172	7090.2568	1.1601	6988.1218	1786744.75	4522.0483	1.3843	6516.2854	1.2861	38209500	0.37881	196.48	74.9585	73.1906	145.9877	142.4173	36788.8984	105.4798	-0.32522	131.2412	1887380
009	2018-11-13t0907	1542121881.38	adult	137.6508	69.7712	-73.9291	1033.3564	65.2122	56159.5308	177021.9717	2546739.4464	10182.5	1.2459	1318.96	0.49013	526.2445	-0.90149	6564.0439	0.82202	6347.5742	1936393	4236.6532	1.2207	5720.4388	0.8096	38790700	0.54767	220.421	74.3834	72.3471	146.4397	140.1974	43199.6992	107.1632	-0.37981	130.2404	2187610
009	2018-11-13t1355	1542139167.53	adult	142.4525	74.5729	-69.1273	1260.7752	67.5821	52184.045	164580.3887	2081855.787	9558.05	1.0619	1260.68	0.44366	578.7091	-0.67273	6897.3115	1.2156	6658.9561	1903658	3789.3154	0.89915	5926.3319	1.0934	34709000	0.28411	242.751	80.3599	79.6082	162.1345	155.5791	44749.1328	118.9675	-0.19337	143.741	2212470
009	2018-11-13t1707	1542150684.91	adult	145.6518	77.7722	-65.9281	1222.2459	82.3543	70092.2264	220878.4731	3489689.2892	7903.09	0.39866	922.44	-0.65096	402.5213	-1.4223	5626.4253	0.27547	5467.3345	2064898	3044.5374	0.11565	4807.7479	0.30232	33798200	0.28163	206.024	57.9247	55.5538	131.2152	126.2186	48155.9727	89.4938	-1.1013	115.1569	2122360
009	2018-11-13t2107	1542165082.79	adult	149.6512	81.7716	-61.9287	950.4863	70.8612	51094.1742	160989.7689	2355686.4068	10044.6	1.4217	1136.9	0.2076	548.085	-0.78896	6074.2539	0.74923	5790.283	1627900	3514.2338	0.84156	5157.5918	0.69304	30445100	0.025852	235.883	77.4234	74.6064	178.8411	175.6249	47929.418	117.1766	-0.45781	156.7141	2073320
009	2018-11-14t0107	1542179482.86	adult	153.6512	85.7716	-57.9286	945.9378	61.318	49344.6643	155629.4398	2137748.7666	4819.64	-0.9119	1116.5	0.23782	733.277	0.1396	4234.959	-0.63493	4208.4165	1096854.375	2889.5326	0.11738	3977.5879	-0.25122	28887100	-0.051227	196.806	82.8046	80.6969	151.9502	148.3029	39355.1094	118.7287	-0.54239	139.8209	2142400
009	2018-11-14t0507	1542193887.43	adult	157.6525	89.7729	-53.9274	980.3008	72.3271	56116.4405	177158.6973	2676135.3235	7350.56	0.33958	912.542	-0.60553	444.6246	-1.3435	5137.4048	0.2069	4902.0603	1510397	2809.0229	0.10547	4329.2626	0.15984	26782200	-0.20229	205.976	68.7611	64.4778	157.9922	154.472	46449.7109	115.0838	-0.77285	142.989	2018070
009	2018-11-14t0907	1542208281.96	adult	161.6509	93.7714	-49.9289	685.2187	69.9666	38496.4586	121800.7723	1828795.4728	8272.01	0.87296	1058.36	0.19457	703.2637	0.12654	5448.5596	0.57361	5166.1746	1100609	2720.9257	0.077575	4336.3304	0.26714	21308000	-0.78753	363.822	79.089	75.66	167.0816	162.0906	33750.4805	124.7873	-0.6056	149.4972	1592300
009	2018-11-14t1307	1542222701.16	adult	165.6563	97.7767	-45.9236	1051.1301	66.293	58388.1509	184152.609	2662387.4636	6634.6	0.1346	795.631	-1.1256	467.14	-1.243	4119.562	-0.44035	3836.0222	1260586	2166.7897	-0.76563	3321.4623	-0.67058	24303400	-0.30829	387.385	82.0165	76.9067	187.6959	182.111	57434.9375	137.4071	-0.32952	170.3402	2505280
009	2018-11-14t1707	1542237102.08	adult	169.6565	101.777	-41.9233	856.7472	77.1528	52427.9289	165674.3865	2687786.0849	6917.36	0.35508	769.792	-1.2201	456.3466	-1.3054	4183.1362	-0.29971	3877.9541	1146179.375	2090.1797	-0.81815	3174.3148	-0.74444	21076100	-0.62261	363.01	80.8079	75.0116	195.5916	189.1131	53592.1016	138.2202	-0.40712	173.7559	2212440
009	2018-11-14t2107	1542251495.78	adult	173.6548	105.7752	-37.9251	852.6292	61.9416	40433.3522	127915.0933	1643148.0751	7833.32	0.91253	711.12	-1.5117	445.9372	-1.3702	4191.8721	-0.21106	3858.9614	892868.75	2016.0863	-0.87137	3362.8696	-0.46885	15119100	-1.2996	357.849	78.172	73.393	187.9992	179.1501	40043.832	130.9377	-0.72948	165.1372	1662020
009	2018-11-15t0107	1542265884.04	adult	177.6515	109.7719	-33.9283	953.5709	71.2494	45061.3675	142165.1649	1906003.3483	5616.6	-0.19429	771.073	-1.1109	483.7616	-1.1128	3565.3933	-0.68483	3421.5623	844998.1875	1989.2446	-0.8444	2916.9437	-0.87046	18225100	-0.81431	386.816	88.0371	84.1279	201.0459	195.2211	47647.8867	144.7025	-0.40104	178.2941	2080850
009	2018-11-15t0507	1542280278.22	adult	181.6499	113.7703	-29.9299	735.1531	76.4701	36753.2894	116222.5496	1638551.404	5737.21	-0.074429	890.098	-0.33868	526.968	-0.80836	3551.1562	-0.64076	3349.943	681822	2134.8336	-0.50662	2958.606	-0.76567	17081000	-0.89524	321.817	104.949	99.3579	204.0165	199.8702	39171.1641	157.5502	-0.09898	188.2778	2013980
009	2018-11-15t0907	1542294682.05	adult	185.651	117.7714	-25.9289	721.2725	75.9705	38069.1763	120281.6209	1760431.8083	5333.3	-0.24218	850.819	-0.5226	537.9202	-0.71732	3396.0889	-0.72566	3207.4775	679217.75	2101.0475	-0.49779	2925.4038	-0.74127	16970400	-0.84077	252.379	107.507	102.4333	201.2448	196.9343	40248.9609	158.5051	-0.15676	187.5817	2144340
009	2018-11-15t1307	1542309104.4	adult	189.6572	121.7776	-21.9227	501.4033	77.1207	27559.0181	87537.8745	1322956.4155	3615.87	-1.1659	821.952	-0.65328	535.0275	-0.72577	3041.4014	-1.006	2998.2263	437961.8125	1901.8272	-0.81098	2670.4545	-0.96881	11786000	-1.4804	284.448	108.242	102.0534	219.4738	215.4322	31604.2227	165.9641	-0.017554	201.1169	1552080
009	2018-11-15t1707	1542323498.39	adult	193.6555	125.7759	-17.9243	515.1155	74.8765	26952.1604	85502.3956	1260804.4368	3824.19	-1.0166	843.034	-0.46747	542.8969	-0.65472	3004.676	-1.0059	2947.1292	423659.3125	1892.4511	-0.77098	2667.4247	-0.92735	11866600	-1.4283	287.587	111.28	104.121	218.091	213.2824	30750.8262	172.3539	0.09526	203.2442	1566370
009	2018-11-15t2107	1542337884.59	adult	197.6517	129.7721	-13.9282	567.0588	74.5161	27077.7203	86069.6563	1174852.2531	4460.34	-0.60946	885.982	-0.12534	592.7802	-0.25333	3287.8838	-0.6971	3223.26	466879.5	2024.4844	-0.45109	2947.8539	-0.55733	12567600	-1.2912	296.984	113.706	106.5898	222.723	218.8837	31626.666	175.4303	0.11557	204.9133	1612910
009	2018-11-16t0107	1542352289.57	adult	201.6531	133.7735	-9.9268	605.6404	78.4654	29280.7414	93186.1724	1305505.3118	4063.69	-0.80745	845.316	-0.34437	557.3691	-0.50737	3330.9004	-0.61309	3300.2355	512958.6562	2035.3356	-0.36547	2993.1178	-0.45097	13000100	-1.1904	343.933	112.725	105.8205	217.8308	213.4728	33545.9414	174.4526	0.024139	202.8548	1733600
009	2018-11-16t0507	1542366692.28	adult	205.6538	137.7742	-5.926	706.1069	67.6103	27748.5957	88105.0125	1044492.4559	4025.04	-0.7939	816.494	-0.49132	545.0018	-0.58507	3325.3347	-0.57433	3273.4856	488824.1875	2001.5686	-0.3694	2971.6208	-0.42157	11975500	-1.3021	356.026	112.543	104.5496	225.4547	220.252	33141.8359	177.8926	0.063876	209.5021	1650660
009	2018-11-16t0907	1542381099.98	adult	209.6559	141.7764	-1.9239	427.2575	83.4843	21471.0614	68915.6187	1011535.7803	4192.18	-0.65086	771.999	-0.76162	514.3607	-0.81708	3497.8794	-0.34508	3479.5459	395260.375	2008.7178	-0.28823	3121.724	-0.17684	8670320	-1.7638	341.87	110.069	102.3386	237.0873	232.2808	26790.8691	180.0685	0.070237	216.8598	1236180
009	2018-11-16t1258	1542394951.99	dead	213.5037	145.6241	1.9239	581.9932	78.1828	27551.3316	87862.4544	1203384.8791	4895.49	-0.15958	825.087	-0.31788	560.9431	-0.4065	3535.6199	-0.25101	3419.0938	512664.875	1992.8066	-0.25654	2992.2865	-0.28071	11925800	-1.2406	407.603	119.099	109.6466	256.7484	252.5633	37228.5195	193.8494	0.40687	232.0487	1721460
010	2018-11-07t1330	1541619276.1	larva	0	-57.8442	-213.544	176.4673	27.8505	3383.4605	10745.9498	59681.3822	0	2299.3154	0	0.46995	0	0.19152					0	1.2733	0	1.538	0	3.2682	0	0	0				0	-0.18286	0	0
010	2018-11-07t1726	1541633417.52	larva	3.9282	-53.916	-209.6159	163.7697	28.3614	3168.7051	10085.735	56714.068	0	2.3468	0	-0.058548	0	-0.26922					0	0.44648	0	0.61432	0	1.3788	0	0	0				0	-0.25427	0	0
010	2018-11-07t2121	1541647515.31	larva	7.8442	-49.9999	-205.6998	153.5395	27.679	2869.8359	9144.2373	49764.4443	0	0.08982	0	-0.55044	0	-0.66537					0	-0.239	0	-0.11643	0	0.48991	0	0	0				0	-0.33081	0	0
010	2018-11-08t0121	1541661911.18	larva	11.8431	-46.0011	-201.701	153.451	27.4935	2849.002	9078.5142	49084.5682	0	-0.61526	0	-1.0232	0	-1.0222					0	-0.84139	0	-0.73924	0	-0.11891	0	0	0				0	-0.4156	0	0
010	2018-11-08t0521	1541676306.27	larva	15.8417	-42.0024	-197.7023	153.539	27.5447	2864.0522	9128.69	49541.9022	0	-1.0734	0	-1.4703	0	-1.3411					0	-1.3724	0	-1.2769	0	-0.58769	0	0	0				0	-0.50873	0	0
010	2018-11-08t0921	1541690709.64	larva	19.8427	-38.0015	-193.7014	150.9826	27.9977	2824.2949	9011.8924	49274.1214	0	-1.4275	0	-1.8944	0	-1.6293					0	-1.8496	0	-1.7534	0	-0.97739	0	0	0				0	-0.61273	0	0
010	2018-11-08t1321	1541705121.41	larva	23.8459	-33.9982	-189.6981	153.5414	27.8132	2889.7053	9216.6539	50482.6184	0	-1.7231	0	-2.2974	0	-1.8916					0	-2.2849	0	-2.1837	0	-1.3164	0	0	0				0	-0.73126	0	0
010	2018-11-08t1721	1541719525.49	larva	27.8471	-29.9971	-185.697	347.9445	31.6274	8388.8171	26478.7683	173313.9405	1289.89	-0.078945	622.246	1.8291	628.0847	2.0644	1170.7697	0.47551	1156.5146	53855.4062	1002.2505	0.85946	1128.1691	0.43208	2822510	-0.79395	109.647	62.5542	62.3677	97.0205	95.3003	4462.9409	82.4044	0.37451	92.461	283746
010	2018-11-08t2121	1541733924.97	larva	31.8469	-25.9973	-181.6971	164.9916	27.357	3086.5265	9828.2549	53469.9591	0	-2.2097	0	-3.0485	0	-2.3564					0	-3.0607	0	-2.9419	0	-1.8947	0	0	0				0	-1.0376	0	0
010	2018-11-09t0121	1541748321.06	larva	35.8458	-21.9983	-177.6982	294.3761	29.786	6653.7326	21028.2702	127956.3667	1168.59	-0.94784	652.172	1.0909	640.2762	1.384	1073.437	-0.90345	1066.4186	39717.168	929.5688	-0.40749	1033.9739	-0.78391	2355650	-1.5391	104.654	60.666	60.2064	95.6504	94.3396	3539.0635	80.7907	0.22568	90.5647	219126
010	2018-11-09t0521	1541762715.34	larva	39.8442	-17.9999	-173.6998	559.4996	58.4371	25715.6835	81272.7939	1010636.6894	1114.06	-1.3077	512.372	-0.31633	504.2313	0.22609	993.3459	-1.5658	988.3391	135095.0469	832.0488	-1.18	950.4058	-1.4192	6929830	-0.70638	117.375	49.8665	49.4617	84.0785	82.3499	11434.6748	69.5927	-0.090012	78.605	674444
010	2018-11-09t0921	1541777117.06	larva	43.8447	-13.9994	-169.6993	392.1084	45.9962	13724.8602	43392.3532	425259.2157	813.43	-1.9414	453.408	-1.1701	450.9909	-0.36157	724.0757	-2.5175	720.2066	52857.5234	630.8986	-2.2986	700.0736	-2.4685	3305790	-1.9578	103.548	52.25	52.071	86.4116	85.3382	6308.0493	72.0837	-0.11865	81.0933	380955
010	2018-11-09t1321	1541791524.96	larva	47.8469	-9.9973	-165.6971	582.6271	53.4023	23769.083	74967.7251	859134.7957	1619.12	-1.4063	614.013	-0.54369	572.8433	0.077243	1431.115	-1.6552	1411.0361	180320.4844	1098.1249	-1.4326	1358.4075	-1.5462	7706480	-1.4004	115.513	65.8853	65.577	99.6293	98.807	12553.2891	86.4784	0.19327	95.3607	826926
010	2018-11-09t1724	1541806126.13	larva	51.9028	-5.9414	-161.6413	715.1636	53.896	31662.2108	99882.7637	1178152.0708	2390.85	-1.0014	829.077	0.41653	728.7391	0.66454	2107.6621	-0.94714	2088.6257	351979.5625	1679.9297	-0.33159	1983.121	-0.79597	13816600	-0.61651	152.311	69.5463	69.3214	104.5737	102.4135	17463.8047	90.0076	0.27802	99.6209	1158990
010	2018-11-09t2121	1541820310.96	larva	55.843	-2.0011	-157.701	622.9953	60.9385	28946.344	91355.4642	1173855.0084	3025.33	-0.77125	936.258	0.65186	770.635	0.63246	2703.48	-0.46154	2690.8276	413632.4375	2072.0759	0.18284	2535.7976	-0.2496	14238600	-0.97906	114.519	63.9173	63.7045	98.4354	97.3246	15060.6191	83.9958	0.057119	93.4804	972055
010	2018-11-10t0121	1541834719.19	adult	59.8453	2.0011	-153.6987	895.8693	72.5901	49000.3461	154620.5661	2283006.4479	3499.4	-0.71022	915.546	0.077035	704.7557	0.085924	3075.0991	-0.39355	3050.4912	790300.5	2266.9544	0.13698	2886.2569	-0.14034	23482800	0.19723	335.122	54.348	54.1223	95.979	93.0772	24666.5938	78.3307	-0.18496	88.5813	1393970
010	2018-11-10t0521	1541849108.94	adult	63.8425	5.9983	-149.7016	760.313	56.865	32562.3207	102611.8054	1196997.2446	4582.26	-0.18779	1034.54	0.3607	698.187	-0.13127	4051.3364	0.5144	4027.2467	696829.875	2853.2264	1.0298	3704.0855	0.76044	17764000	-1.1827	163.628	55.5075	54.8107	93.3446	91.5169	16055.2715	78.3596	-0.22213	87.5248	953119
010	2018-11-10t0921	1541863505.69	adult	67.8416	9.9974	-145.7025	834.991	63.1571	39900.2885	125749.5322	1651496.3266	4328.77	-0.69256	1131.3	0.5014	904.5598	0.60781	3732.311	-0.42798	3675.8574	783785.3125	2719.3069	0.20016	3348.5993	-0.34763	23716500	-0.62299	300.179	68.4042	68.1261	105.5453	102.6268	22164.5156	89.974	0.15181	99.6264	1434030
010	2018-11-10t1321	1541877920.7	adult	71.8457	14.0016	-141.6983	396.6439	72.1261	22879.4912	73118.3999	1140137.8597	2910.9	-1.9731	1002.76	-0.55437	926.6318	0.5288	2652.1384	-2.2839	2640.408	318256.625	2020.3672	-1.7579	2537.0921	-2.0338	11999100	-2.6822	117.543	55.2568	54.8164	93.8305	90.9024	11259.6582	76.9774	-0.33817	87.7271	661203
010	2018-11-10t1721	1541892316.68	adult	75.8446	18.0004	-137.6994	878.5866	71.1067	47042.6112	148254.3668	2205030.8934	6816.58	0.49398	1231.2	0.314	802.9246	-0.12076	4810.1147	0.12603	4562.4072	1188098.375	3255.4042	0.47772	4185.2282	0.084699	30339200	-0.34229	116.113	55.3628	55.0691	93.677	92.2915	23138.2148	78.5061	-0.32428	88.5347	1364250
010	2018-11-10t2121	1541906719.75	adult	79.8455	22.0013	-133.6986	1040.8307	65.5432	57999.3844	183099.9033	2646028.5102	5664.46	-0.52168	1181.61	-0.21511	894.9943	0.13523	4534.9448	-0.57353	4431.0383	1378623.25	3075.1452	-0.23298	4053.1234	-0.44749	35865400	0.1272	122.708	55.4785	54.8802	96.401	95.0931	29305.8945	79.8519	-0.32076	90.3468	1683940
010	2018-11-11t0121	1541921123.32	adult	83.8465	26.0023	-129.6976	1241.3831	69.0543	63189.1496	198973.899	2812111.7992	6329.83	-0.26953	1029.1	-1.0894	660.772	-0.84282	4649.3203	-0.69932	4541.7634	1543574.375	2941.9807	-0.69884	4274.1423	-0.39748	34104400	-0.32855	158.297	56.3645	55.6863	99.0978	97.0303	32900.4688	81.7081	-0.29649	92.5298	1867920
010	2018-11-11t0521	1541935518.61	adult	87.8451	30.001	-125.6989	804.6545	59.9408	36909.0037	116271.7138	1471094.4558	6812.65	-0.10817	1665.69	1.426	1556.0043	2.4078	5487.3096	0.0072833	5382.1797	1070025.375	3793.4475	0.52376	4978.7856	0.23399	32349400	-0.66847	303.563	74.701	74.2618	114.9321	111.2506	22411.7559	96.9237	0.17329	107.0251	1450770
010	2018-11-11t0921	1541949916.25	adult	91.8445	34.0003	-121.6996	956.8513	63.8104	48996.5246	154548.8203	2087223.4197	8173.23	0.5333	1472.9	0.49568	1157.7967	0.88516	5939.8228	0.28352	5711.5239	1526534.5	3773.8085	0.32417	5121.7816	0.22078	37850600	-0.12069	353.616	75.0355	74.7484	115.4178	112.5671	29662.3711	98.1839	0.17522	108.7319	1928260
010	2018-11-11t1321	1541964331.47	adult	95.8487	38.0046	-117.6953	943.4608	66.0692	50112.7699	157886.2221	2268440.3092	8293.67	0.49416	1533.29	0.59662	1164.8948	0.86854	6172.9106	0.35098	5875.2681	1623475.5	4112.0505	0.63933	5408.4875	0.36794	40224300	0.071007	136.552	72.4503	71.9664	113.9327	112.5774	29964.2891	95.5373	0.053876	107.1286	1900660
010	2018-11-11t1721	1541978728.79	adult	99.848	42.0038	-113.6961	829.2021	75.1085	51120.8772	161465.6549	2640457.9762	5534.82	-0.86618	1292.22	-0.18756	1020.0892	0.38182	5030.0483	-0.91622	5025.8071	1343022.875	3371.6669	-0.27049	4719.5596	-0.25135	34495900	-0.49752	146.743	61.3568	60.9476	106.5813	104.2583	28457.2031	86.0717	-0.26984	98.8193	1637920
010	2018-11-11t2121	1541993136.97	adult	103.8502	46.0061	-109.6938	988.3599	90.1541	66980.1456	211746.3098	3771124.8389	5796.77	-0.74485	1075.09	-0.80716	574.0019	-1.0467	4783.2661	-1.1946	4687.52	1674143.125	3012.8873	-0.65377	4272.0908	-0.60633	37523900	-0.2086	322.728	57.5295	56.9156	101.0538	97.434	35368.8477	81.1707	-0.45386	92.9141	2007950
010	2018-11-12t0121	1542007540.45	adult	107.8512	50.007	-105.6928	946.4456	65.1991	49926.8868	157321.2152	2238126.8194	6890.09	-0.26621	1411.98	0.17513	946.9128	0.18817	5534.332	-0.50039	5456.9514	1449995	3859.317	0.24642	5030.7797	-0.044686	36937300	-0.23603	209.139	73.1913	70.3016	156.1689	153.0514	40916.2422	115.6195	0.48642	144.683	1914680
010	2018-11-12t0521	1542021933.47	adult	111.8493	54.0051	-101.6948	920.1919	74.1838	54870.2471	173039.4725	2778958.5406	7305.34	-0.094119	1231.79	-0.28284	698.4199	-0.57128	6236.1196	0.14343	6151.7866	1789766.375	3529.1785	-0.059885	5657.0185	0.40472	35319000	-0.33816	223.248	64.0516	62.9566	119.8939	114.8631	34409.5469	90.8558	-0.2849	107.6854	1836550
010	2018-11-12t0921	1542036331.82	adult	115.8488	58.0047	-97.6952	736.9259	82.1119	49719.3669	157341.1434	2850923.4493	7013.1	-0.21321	1174.99	-0.38315	700.0576	-0.52377	6294.3999	0.21356	6272.5093	1636544	3437.6806	-0.10356	5972.2004	0.64137	30448600	-0.71405	447.869	62.007	60.6499	120.9259	114.8811	31440.7324	89.6679	-0.38447	107.1406	1606850
010	2018-11-12t1307	1542049907.52	adult	119.6198	61.7757	-93.9242	861.8822	65.9286	44653.8287	140715.9997	1992036.6859	7208.27	-0.12033	1584.23	0.79754	974.8006	0.43225	5865.3169	-0.12053	5754.3511	1378349.5	4419.151	0.92598	5402.5205	0.28017	37086800	-0.05782	329.051	80.3325	78.759	142.3399	138.3145	33449.875	109.7596	0.095526	129.9431	1880580
010	2018-11-12t1707	1542064296.25	adult	123.6167	65.7725	-89.9273	773.5448	80.0901	44781.6464	141409.6665	2285094.8624	8535.59	0.43999	1355.18	0.25033	595.6699	-0.78028	6636.2192	0.5973	6540.9785	1559511.5	4156.3161	0.74217	6086.5571	0.79885	31742300	-0.4541	309.806	77.149	72.1375	201.0366	188.2307	47243.5898	124.7882	0.41865	163.3719	1807060
010	2018-11-12t2107	1542078695.92	adult	127.6166	69.7725	-85.9274	784.6985	64.2187	40773.1988	128567.7081	1818167.3207	8179.05	0.32537	1574.5	0.95984	1229.6044	1.4694	6232.2319	0.32586	6155.4626	1333697.625	3966.115	0.64892	5493.5757	0.45509	33645400	-0.19453	332.699	88.418	86.6068	154.6026	148.9564	33084.9609	120.4151	0.21077	140.9161	1889400
010	2018-11-13t0107	1542093098.93	adult	131.6175	73.7733	-81.9266	889.0037	58.9372	42751.3304	134967.6438	1779175.1541	10481.5	1.2945	1294.41	0.26174	999.1246	0.75209	6741.6807	0.83038	6434.3511	1516878.125	3412.4651	0.1787	5465.2451	0.50296	29067400	-0.52369	228.832	81.9366	80.8643	155.2189	150.772	34924.2461	116.8991	0.027185	139.2461	1839970
010	2018-11-13t0507	1542107491.74	adult	135.6155	77.7713	-77.9286	1193.0146	76.4623	71049.9662	223991.5361	3591789.9575	6987.93	-0.090723	942.215	-0.69063	481.9762	-1.0777	4967.188	-0.53161	4834.7546	1847794	2862.782	-0.30706	4325.2845	-0.23762	34967500	0.12537	248.344	76.8943	74.7011	172.7119	166.6738	64248.8086	114.4528	-0.13338	150.3486	2853700
010	2018-11-13t0907	1542121889.72	adult	139.6149	81.7707	-73.9292	1065.2472	71.334	54982.906	173118.2486	2516483.0428	4789	-0.97163	1021.03	-0.39048	818.1406	0.24712	4041.5735	-1.1745	4009.7424	1168014.75	2476.2968	-0.65745	3725.8138	-0.62278	29441500	-0.31139	407.923	73.92	72.029	151.6931	144.7701	43839.3203	108.1668	-0.40597	132.7696	2131480
010	2018-11-13t1355	1542139176.04	adult	144.4167	86.5725	-69.1274	1094.0148	75.6459	61349.9207	193337.7088	2984583.8402	12198.7	2.2325	1106.28	-0.026851	642.0817	-0.39716	7448.8198	1.7149	7037.0139	2398520	3296.463	0.38446	5827.5629	1.0776	35519200	0.42367	348.007	85.9082	84.4002	166.5343	161.8477	53624.043	124.846	-0.087788	151.5587	2758250
010	2018-11-13t1707	1542150693.34	adult	147.6159	89.7717	-65.9281	1122.0357	69.2516	58408.3065	184064.7797	2582604.5339	12006.4	2.2393	1153.94	0.21691	671.1855	-0.24067	7233.4087	1.6297	6736.9336	2220656.5	3445.0045	0.67178	5879.4909	1.228	35323200	0.50144	455.439	90.2948	87.8504	177.2953	170.7645	54429.6562	129.223	-0.057324	158.0615	2764020
010	2018-11-13t2107	1542165091.26	adult	151.6153	93.7712	-61.9287	1000.1697	69.7678	54802.1083	172671.6511	2569744.5433	7492.17	0.3029	1051.84	-0.083992	678.1355	-0.1638	5380.9243	0.24208	5226.3271	1544325.25	2931.9512	0.1223	4641.2099	0.30026	30160500	0.044215	278.333	85.0797	83.0121	172.0577	165.0114	49380.5547	123.9258	-0.32777	152.6508	2439580
010	2018-11-14t0107	1542179491.36	adult	155.6153	97.7712	-57.9287	867.9632	66.1686	46537.3788	146685.1999	2152038.2901	9403.63	1.2761	1193.03	0.64828	860.1257	0.84441	6515.71	1.2802	6186.0288	1589833.25	3195.9658	0.63689	5503.1342	1.2101	29080100	0.022925	296.305	99.0687	95.9985	196.5513	189.7297	47958.5078	141.2806	0.059437	175.8732	2414800
010	2018-11-14t0507	1542193895.89	adult	159.6166	101.7724	-53.9274	1003.9493	68.4402	51052.118	160723.7454	2298105.7323	7899.31	0.6442	1101.68	0.35063	852.532	0.92574	5497.7593	0.55832	5180.5593	1473399.5	2796.9004	0.14301	4449.7354	0.32584	29486400	0.18287	368.392	99.3225	95.4561	204.9509	195.4297	54926.8398	146.7967	0.11701	182.2534	2658370
010	2018-11-14t0907	1542208290.4	adult	163.6151	105.7709	-49.929	918.0658	64.4619	48965.215	154378.4712	2183396.698	5602.89	-0.42051	1060.65	0.25695	850.7942	1.0324	4334.3921	-0.30758	4184.8398	1113938.75	2625.4021	-0.031429	3820.6238	-0.20477	27200200	0.0046724	306.675	97.8902	94.6514	204.5164	199.6853	52560.7109	149.3482	0.089885	184.7169	2510390
010	2018-11-14t1307	1542222709.71	adult	167.6204	109.7763	-45.9236	888.2854	65.3943	48261.5758	152119.1461	2227061.9956	5468.78	-0.42541	1009.92	0.094594	794.5505	0.8053	4417.5781	-0.14575	4360.9482	1117647.25	2391.4898	-0.33034	3728.2272	-0.20911	25517700	-0.10091	322.766	101.304	97.7051	208.274	203.7437	52693.3281	157.5309	0.23745	189.6485	2559650
010	2018-11-14t1707	1542237110.6	adult	171.6207	113.7765	-41.9234	877.792	66.6814	47403.8329	149426.9238	2181289.0899	5223.21	-0.49338	969.587	-0.05055	765.3305	0.69053	3932.7705	-0.47376	3791.2446	979259.875	2258.4788	-0.48019	3423.5966	-0.44687	24077700	-0.19275	319.608	104.671	99.27	220.5333	214.8719	54912.7852	164.1801	0.34226	200.4486	2599310
010	2018-11-14t2107	1542251504.3	adult	175.6189	117.7748	-37.9251	845.8189	65.1038	44803.2049	141253.7768	2014327.0842	7546.58	0.80257	949.564	-0.076747	718.8327	0.46235	4626.0161	0.21134	4235.9448	1087113.75	2190.8619	-0.51194	3442.4161	-0.34365	22298600	-0.32427	447.648	107.561	100.174	242.6564	230.9568	57024.2656	170.9572	0.45174	211.3896	2525850
010	2018-11-15t0107	1542265892.57	adult	179.6157	121.7715	-33.9284	862.827	64.8891	44749.0149	141088.2983	1961802.4749	7046.63	0.60615	914.851	-0.21863	717.6609	0.50197	4267.8003	-0.029094	3973.6245	1002933.125	2055.1348	-0.68959	3194.3215	-0.5422	21460600	-0.35536	366.224	109.489	101.3797	252.5718	243.5719	59354.3828	176.1589	0.51175	219.0732	2568380
010	2018-11-15t0507	1542280286.71	adult	183.6141	125.7699	-29.93	833.387	63.4992	43157.6384	136075.7533	1885053.3522	6757.54	0.51836	902.61	-0.22708	728.1522	0.62853	4068.1448	-0.14621	3809.7065	923468.875	2002.943	-0.71553	3011.0789	-0.67547	20405300	-0.41625	396.611	112.2	104.2202	258.2654	247.1671	58626.2344	180.2069	0.5372	226.2455	2536500
010	2018-11-15t0907	1542294690.61	adult	187.6151	129.771	-25.9289	856.8336	65.4108	44542.5856	140374.1049	1988943.1893	7436.77	0.96391	874.475	-0.34712	669.2573	0.24477	4125.7583	-0.030371	3710.9656	965427.4375	1976.0802	-0.70344	3066.3184	-0.55917	20409400	-0.34817	446.135	112.7	104.916	260.1241	246.9442	60869.0312	181.4137	0.48265	226.7465	2630300
010	2018-11-15t1307	1542309113.16	adult	191.6214	133.7772	-21.9226	846.8517	62.777	42618.9574	134327.4296	1848070.5743	6249.23	0.35743	868.069	-0.33045	700.4488	0.51649	3801.676	-0.27352	3584.6838	851575.4375	1905.8229	-0.77463	2849.8484	-0.74474	19404800	-0.41673	402.423	115.436	107.296	281.9289	270.2863	63152.0703	186.7073	0.55292	238.6338	2580460
010	2018-11-15t1707	1542323506.91	adult	195.6197	137.7755	-17.9244	828.4649	65.9649	42639.2892	134420.9242	1903193.1804	6463.08	0.54021	861.86	-0.31658	684.7048	0.43775	3774.752	-0.24913	3466.9229	845544.4375	1927.7269	-0.67313	2863.1679	-0.68077	19266900	-0.37632	405.928	117.656	109.6017	278.0449	265.6335	62282.0469	189.778	0.56604	241.7775	2630210
010	2018-11-15t2107	1542337893.19	adult	199.6159	141.7717	-13.9282	834.4203	65.8825	42221.0973	133034.3551	1854576.9408	6611.68	0.691	845.381	-0.37239	677.3515	0.42157	3658.9482	-0.31147	3387.7957	812286.5	1907.3424	-0.6543	2766.3493	-0.74486	18725200	-0.39505	434.053	118.752	110.2451	293.1942	284.2249	65089.1172	192.8608	0.58546	249.265	2630360
010	2018-11-16t0107	1542352298.14	adult	203.6172	145.7731	-9.9268	854.8865	63.8411	42766.4577	134746.2862	1856416.7771	6542.06	0.71595	829.587	-0.42653	658.6336	0.31443	3631.3333	-0.28745	3336.6526	817050	1862.1568	-0.68665	2742.1175	-0.72584	18613400	-0.35448	442.758	120.095	111.8817	299.7396	287.2093	67441.4062	194.4752	0.56761	252.9575	2694570
010	2018-11-16t0507	1542366700.96	adult	207.618	149.7739	-5.926	836.3922	63.9331	42367.7368	133532.2857	1861395.3332	6850.58	0.97733	818.247	-0.45219	634.9628	0.16224	3704.6216	-0.15678	3421.3623	826130.625	1900.5275	-0.54758	2847.092	-0.54741	18185500	-0.36128	428.058	121.051	113.1622	302.4214	289.0807	67439.9844	195.5554	0.53834	250.3739	2690360
010	2018-11-16t0907	1542381108.67	adult	211.6202	153.776	-1.9239	836.7092	64.7673	41918.1163	132102.2313	1832722.5581	5709.02	0.33157	819.025	-0.39052	643.5237	0.27298	3629.2288	-0.1776	3412.3523	798430.3125	1874.4523	-0.5406	2785.0381	-0.57173	18013600	-0.33132	498.099	122.186	114.2372	315.7125	301.3347	69456.75	197.4248	0.5339	259.4146	2687360
010	2018-11-16t1258	1542394960.65	dead	215.4679	157.6238	1.9239	832.9944	64.4911	40719.8331	128305.6521	1742828.452	5856.96	0.49042	826.124	-0.28044	652.8719	0.39339	3500.7683	-0.26063	3274.35	749164.4375	1898.4008	-0.42778	2714.7733	-0.61082	17667500	-0.33067	474.169	126.393	117.0768	332.5379	317.8493	71163.1094	205.3603	0.70281	277.8184	2703030
011	2018-11-07t1330	1541619284.27	larva	0	-53.8729	-193.6206	159.5147	55.7189	4614.6981	15790.4083	146013.2865	0	2299.3154	0	0.46995	0	0.19152					0	1.2733	0	1.538	0	3.2682	0	0	0				0	-0.18286	0	0
011	2018-11-07t1726	1541633425.9	larva	3.9282	-49.9447	-189.6924	158.8821	55.6746	4602.8474	15745.8746	145550.8976	0	2.3467	0	-0.058555	0	-0.26923					0	0.44647	0	0.61431	0	1.3787	0	0	0				0	-0.25427	0	0
011	2018-11-07t2121	1541647523.68	larva	7.8443	-46.0286	-185.7763	170.5689	28.9558	3361.0961	10692.8341	61322.3889	0	0.089807	0	-0.55045	0	-0.66538					0	-0.23901	0	-0.11644	0	0.4899	0	0	0				0	-0.33081	0	0
011	2018-11-08t0121	1541661919.52	larva	11.8431	-42.0298	-181.7775	183.0998	28.6012	3598.7946	11432.9346	65344.7572	0	-0.61526	0	-1.0232	0	-1.0222					0	-0.8414	0	-0.73924	0	-0.11892	0	0	0				0	-0.4156	0	0
011	2018-11-08t0521	1541676314.57	larva	15.8417	-38.0312	-177.7789	173.0049	28.8805	3453.5605	10986.8751	63335.3705	0	-1.0734	0	-1.4703	0	-1.3411					0	-1.3724	0	-1.2769	0	-0.58769	0	0	0				0	-0.50873	0	0
011	2018-11-08t0921	1541690717.95	larva	19.8427	-34.0302	-173.7779	176.4027	28.9349	3497.0316	11123.4498	64145.6342	0	-1.4275	0	-1.8944	0	-1.6293					0	-1.8497	0	-1.7534	0	-0.97739	0	0	0				0	-0.61273	0	0
011	2018-11-08t1321	1541705129.74	larva	23.846	-30.027	-169.7747	191.69	34.787	4500.9664	14345.2101	98521.4452	635.639	-0.69052	383.823	0.55786	383.489	0.78308	586.5308	-0.26018	578.9841	14663.2686	509.6249	-0.3891	565.7293	-0.58794	936911	-1.0209	102.736	51.0913	50.745	84.6037	83.4844	2115.0933	69.985	0.24833	80.4897	124714
011	2018-11-08t1721	1541719533.75	larva	27.8471	-26.0258	-165.7735	462.6808	49.9454	17588.3393	55572.9231	580317.9767	991.848	-0.51823	402.783	0.23848	326.4279	0.048838	917.8719	-0.10288	911.0103	86279.9609	753.4925	-0.02059	875.5598	-0.24179	3753130	-0.52174	112.082	57.7705	57.2267	90.8352	89.5954	8538.5049	77.1569	0.29528	86.3568	538306
011	2018-11-08t2121	1541733933.28	larva	31.8469	-22.026	-161.7737	699.4467	60.9965	32113.7502	101848.1766	1252020.0588	894.678	-0.99696	266.405	-1.1662	191.2313	-1.1296	723.0597	-1.1104	709.8733	122920.1484	560.6293	-1.1671	668.1806	-1.2483	4503320	-0.66249	135.921	38.7149	38.2807	70.9126	68.7615	12055.1367	56.9013	-0.10014	65.6327	654436
011	2018-11-09t0121	1541748329.31	larva	35.8458	-18.0271	-157.7748	582.0329	39.9437	18851.561	59392.7184	519726.8854	2312.9	0.49219	554.084	0.41402	507.5952	0.56414	1526.3883	0.028757	1443.4402	154165.2188	1085.4599	0.09669	1351.9595	-0.015809	5561900	-0.71413	163.759	59.2407	58.9247	95.3056	92.2804	9625.8662	79.8525	0.2085	89.3245	594658
011	2018-11-09t0521	1541762723.58	larva	39.8443	-14.0287	-153.7764	746.9984	63.455	35159.2009	110899.5924	1419161.2938	3668.48	1.6827	497.361	-0.41823	327.7477	-0.83181	1969.4642	0.3445	1882.2668	364350.875	1284.4919	0.22279	1633.9882	0.15357	9201680	-0.15785	135.424	44.9752	44.2732	81.6919	79.545	15113.002	66.1306	-0.16277	75.8908	832086
011	2018-11-09t0921	1541777125.38	larva	43.8448	-10.0282	-149.7759	903.9894	53.7259	39663.9285	124894.7494	1481925.997	1778.22	-0.90959	386.224	-1.6226	302.6828	-1.2197	1314.53	-1.4216	1277.0776	274736.7812	844.4851	-1.6608	1173.2846	-1.4303	8066670	-0.88984	152.137	47.0919	46.6412	80.0958	78.6658	16740.0234	66.3884	-0.25459	75.1416	983562
011	2018-11-09t1321	1541791533.18	larva	47.8469	-6.026	-145.7737	816.6879	66.2104	44581.9512	140600.2302	2071597.5316	2023.05	-1.0087	451.547	-1.6255	331.9386	-1.2612	1557.1417	-1.434	1510.7438	364371.1562	1029.3826	-1.6304	1403.0247	-1.4527	10540900	-0.80812	141.298	50.9736	50.662	84.2848	82.6842	19722.6367	70.6275	-0.24039	79.7342	1189930
011	2018-11-09t1724	1541806134.38	larva	51.9028	-1.9701	-141.7178	776.0167	57.2794	33013.2288	104004.2078	1214137.9826	3312.04	-0.16086	854.863	0.58468	697.3936	0.4984	2798.8076	0.19952	2787.8086	486992.5312	1935.3399	0.37329	2529.2758	0.29673	14870300	-0.41103	255.607	61.579	61.473	97.3642	95.0499	16941.3711	82.2025	0.034148	91.4069	1071170
011	2018-11-09t2121	1541820319.19	adult	55.843	1.9701	-137.7776	1139.8251	80.0115	69472.3646	218805.7299	3627790.7955	3050.32	-0.74986	579.499	-1.6042	277.3343	-1.8554	2357.9763	-1.005	2293.0127	855945.375	1688.7306	-0.82983	2096.1365	-1.0892	21017900	0.25962	161.395	45.5949	45.0443	79.8133	77.8409	28972.2422	64.9425	-0.60024	74.2472	1653680
011	2018-11-10t0121	1541834727.38	adult	59.8453	5.9724	-133.7753	1029.2144	74.1327	56684.8732	178711.4585	2660318.4914	2650.31	-1.3975	729.667	-1.0525	571.4334	-0.55272	2338.0105	-1.496	2315.9185	694389.125	1788.497	-1.0679	2202.8432	-1.3825	21650700	-0.11699	330.199	56.3864	55.8735	94.2008	90.9392	27977.625	77.3838	-0.21919	87.4303	1673100
011	2018-11-10t0521	1541849117.13	adult	63.8425	9.9695	-129.7782	1151.8209	78.6857	73927.7116	232891.8034	4039832.2758	3781.45	-0.80509	714.606	-1.4982	335.4512	-1.7847	3052.5339	-0.91504	3002.3148	1178278.125	2159.4421	-0.63135	2800.8108	-0.79774	27543800	0.39753	162.639	48.6789	48.2824	81.5244	79.7296	31468.4297	67.759	-0.60348	76.4051	1876280
011	2018-11-10t0921	1541863513.86	adult	67.8416	13.9686	-125.7791	1088.2728	80.3424	63714.9622	200743.1142	3268008.3868	8133.92	2.1145	968.256	-0.40364	516.8549	-1.0816	4517.1973	0.64885	4161.6079	1504226.75	2902.9057	0.61786	3862.7249	0.4924	32242900	0.68199	191.703	51.1816	50.0546	97.2102	94.5989	32370.9902	78.0658	-0.26607	89.7638	1704350
011	2018-11-10t1321	1541877928.83	adult	71.8457	17.9728	-121.7749	1106.5704	71.5894	63620.8012	200359.1414	3119040.0807	4452.91	-0.87967	972.147	-0.71701	668.1008	-0.55458	3751.9866	-0.83619	3724.3557	1249411.5	2480.8885	-0.76149	3343.8618	-0.78553	32314200	0.28311	263.967	58.6197	58.0866	97.5547	95.2147	32485.7051	82.3164	-0.15444	91.8181	1948520
011	2018-11-10t1721	1541892324.85	adult	75.8446	21.9717	-117.776	1067.1208	67.2827	59640.8309	187915.3916	2802897.525	5508.02	-0.40112	1158.32	-0.057183	924.8858	0.37368	4458.5518	-0.3185	4448.073	1391068.125	3034.3687	0.023009	3739.5373	-0.56815	36139600	0.47059	178.648	57.7623	57.5114	93.9935	92.3647	29325.9746	78.7062	-0.31746	88.1485	1802180
011	2018-11-10t2121	1541906727.88	adult	79.8454	25.9725	-113.7752	925.3822	63.9573	44983.4387	141720.7417	1864287.5548	5781.96	-0.44435	1396.46	0.82469	1262.4889	1.5813	4967.4194	-0.048035	4946.1841	1177278.375	3237.7062	0.080947	4381.5968	0.0027541	32994300	-0.25914	298.551	66.2156	65.9442	104.6296	101.8998	24797.207	88.3961	-0.031147	98.3842	1564480
011	2018-11-11t0121	1541921131.41	adult	83.8464	29.9735	-109.7742	894.8563	60.5668	41743.7202	131443.2218	1694673.1981	9392.64	1.6381	1992.76	3.2101	1967.6866	4.1289	6840.3965	1.8504	6592.3801	1504887.25	4530.1333	2.0809	6083.5333	1.8461	43745100	0.89684	175.373	67.4222	66.9163	107.7899	106.2144	23713.7734	89.5813	-0.032344	100.4281	1480050
011	2018-11-11t0521	1541935526.82	adult	87.8452	33.9722	-105.7755	923.5311	91.2962	61176.0581	193164.9062	3533756.1583	7874.46	0.50599	1414.69	0.42238	1000.4657	0.37869	6356.5444	0.97905	6299.04	2027737.625	3461.6073	0.012279	5824.951	1.1572	45090500	0.83166	177.747	62.4172	61.5175	115.3994	112.278	36812.3984	86.8646	-0.15654	102.0065	1989420
011	2018-11-11t0921	1541949924.3	adult	91.8445	37.9715	-101.7762	1056.9384	76.4819	64072.4442	201953.0039	3280774.7923	6938.91	-0.12658	1348.5	0.050837	948.5532	0.15271	6059.8228	0.41245	6017.6406	2030040.625	3375.7032	-0.21685	5456.7402	0.54296	45115500	0.66793	167.935	63.9747	63.3494	108.6847	106.9678	36409.3828	89.0242	-0.11583	101.7421	2140340
011	2018-11-11t1321	1541964339.56	adult	95.8487	41.9758	-97.7719	642.5273	68.1896	31871.783	100635.8169	1403574.0052	7086.49	-0.10633	2050	2.2743	2055.6208	3.8711	6013.8242	0.18662	5942.7864	1010322.4375	4511.023	1.1263	5669.6159	0.59347	34274000	-0.52963	323.645	71.1715	70.423	117.8902	114.9621	19805.5527	95.3265	0.047405	109.1198	1189920
011	2018-11-11t1721	1541978736.94	adult	99.848	45.975	-93.7727	1200.282	73.0977	74038.7253	234097.9173	3733001.2966	9695.29	1.0846	1385.02	0.092696	567.6421	-1.103	6953.6235	0.99811	6856.4868	2691052.25	4049.7717	0.49277	5910.511	0.69641	53532500	1.3209	226.287	62.8583	60.6441	129.2976	125.5035	50038.1797	96.4782	0.039622	118.3816	2429540
011	2018-11-11t2121	1541993145.18	adult	103.8503	49.9773	-89.7704	1018.8885	96.1204	78282.2776	247334.6659	5017920.289	5690.06	-0.79266	1260.36	-0.27562	552.3302	-1.1167	4988.2695	-0.99754	4937.3936	2030225.75	3675.4536	0.049803	4724.0012	-0.26748	51287700	1.0553	185.072	64.0108	62.3843	131.7179	128.5729	53609.2031	92.245	-0.1306	116.7668	2604790
011	2018-11-12t0121	1542007548.6	adult	107.8512	53.9783	-85.7694	1034.7149	74.2113	57846.4892	182416.6775	2765654.1136	4854.47	-1.1474	1323.1	-0.072001	1034.0398	0.46795	4206.6611	-1.7373	4128.0659	1274618.375	3147.0595	-0.48191	3905.7272	-0.85515	40048900	0.043196	209.201	69.5989	68.5979	127.7536	125.4259	38709.3281	100.7334	0.059359	117.8052	2106690
011	2018-11-12t0521	1542021941.67	adult	111.8493	57.9764	-81.7713	931.1601	70.9788	53474.5543	168606.095	2580115.6539	7976.94	0.18956	1555.69	0.60399	1305.6569	1.3887	6738.7847	0.59876	6707.1062	1886859.75	3775.9589	0.18717	5862.4346	0.54911	43476800	0.38668	218.027	72.3527	69.3809	170.181	167.4677	47650.6758	110.6858	0.27364	152.1517	2022040
011	2018-11-12t0921	1542036339.99	adult	115.8488	61.9759	-77.7718	1005.7878	92.4871	67458.1632	212801.2337	3931758.9912	5774.05	-0.72742	1393.15	0.2117	1013.5898	0.50064	4548.9536	-1.3284	4486.0056	1601231.625	3368.1883	-0.17246	4140.1854	-0.62896	48981900	0.93152	232.111	63.2015	62.1809	114.075	110.4654	40154.4062	90.4603	-0.36259	104.5591	2222100
011	2018-11-12t1307	1542049915.75	adult	119.6199	65.7469	-74.0008	921.4722	76.0158	52984.8416	167059.4312	2656727.1486	9183.14	0.689	1840.08	1.497	1474.3987	2.09	6414.0107	0.35419	6168.1113	1776681	4329.553	0.83733	5703.4081	0.48744	50959100	1.1791	317.223	69.731	66.7962	189.5468	182.972	52504.4766	108.0013	0.047677	158.7375	1931130
011	2018-11-12t1707	1542064304.41	adult	123.6167	69.7438	-70.0039	874.8103	69.2994	49706.5661	156723.8304	2416593.7414	7901.83	0.18287	1862.24	1.6466	1603.3665	2.6282	6439.9849	0.43071	6299.1975	1674396.125	4489.1744	1.0724	5801.7905	0.6032	48375500	1.0395	384.819	82.0414	79.3744	172.7627	167.7663	44918.3047	116.5616	0.19745	151.3282	2131190
011	2018-11-12t2107	1542078704.2	adult	127.6166	73.7437	-66.004	1014.9677	70.3453	57514.9138	181269.1309	2737478.2238	5199.87	-0.88562	1397.18	0.4597	1094.0227	0.99702	4322.9746	-1.27	4267.4702	1301215.375	3129.4085	-0.19755	3982.723	-0.59581	42034200	0.5723	214.788	83.916	81.4218	158.6779	155.2046	47762.0547	119.1908	0.17791	145.5334	2524610
011	2018-11-13t0107	1542093107.2	adult	131.6175	77.7446	-62.0031	989.4705	68.3517	54499.116	171692.4805	2558215.6386	8257.5	0.39051	1557.42	1.0198	1371.6255	2.0875	5748.1758	0.010246	5387.5339	1643978.25	3763.7686	0.54022	4880.2739	0.092021	44409900	0.89957	314.298	89.1509	86.0741	189.6721	182.2322	54246.2266	126.1392	0.27407	164.552	2542140
011	2018-11-13t0507	1542107499.98	adult	135.6155	81.7426	-58.0051	946.2704	70.8982	55757.5831	175864.9427	2724538.7642	7487.77	0.11407	1330.57	0.46885	1123.3924	1.3093	4790.2827	-0.67615	4652.8269	1398762.5	3172.126	0.020889	4321.9663	-0.24	38767500	0.48615	295.093	90.0222	86.4616	197.8874	192.9442	57783.125	131.384	0.31865	173.9676	2622890
011	2018-11-13t0907	1542121897.97	adult	139.6149	85.742	-54.0057	1030.3803	74.3802	63786.5905	201056.3589	3332410.3931	6528.83	-0.2464	1147.99	0.0091273	858.8145	0.40606	4896.1431	-0.48144	4790.6018	1635311.75	2837.6791	-0.2564	4226.2084	-0.25121	38236200	0.55276	314.898	92.0362	85.9723	207.0388	202.1936	69150.9453	153.4777	0.81229	190.1066	3065450
011	2018-11-13t1355	1542139184.32	adult	144.4167	90.5438	-49.2039	932.005	69.7505	51765.2174	163125.7973	2481238.6546	5332.4	-0.71963	1185.01	0.24294	648.4636	-0.37034	4393.0615	-0.75538	4291.8564	1194912.75	3054.4836	0.09549	3948.8331	-0.39841	32118600	0.071491	252.023	97.5125	92.95	196.9514	193.515	53570.7891	147.2039	0.52616	181.0397	2642980
011	2018-11-13t1707	1542150701.62	adult	147.6159	93.743	-46.0047	766.2237	117.4785	51727.2984	166366.6568	3285491.073	4692.85	-0.98615	998.988	-0.35244	530.9189	-0.86443	3993.4666	-0.99061	3972.1157	1078236	2746.5784	-0.21318	3632.0715	-0.61917	26955700	-0.40142	297.119	96.0748	90.0416	211.6927	207.4368	57157.0391	156.839	0.71456	193.2351	2592390
011	2018-11-13t2107	1542165099.6	adult	151.6154	97.7424	-42.0053	964.8802	73.1232	54777.4218	172640.4494	2658446.9745	5568.06	-0.57794	987.33	-0.34775	535.0574	-0.85498	4137.7607	-0.76669	4089.2695	1187537.375	2602.718	-0.33353	3635.9551	-0.58257	28277100	-0.17124	286.03	99.9634	93.9684	217.0962	213.2445	62306.6016	155.4194	0.57659	196.4174	2862950
011	2018-11-14t0107	1542179499.68	adult	155.6154	101.7425	-38.0052	968.5355	67.8878	53778.2165	169455.1349	2551571.0074	6183.19	-0.25382	934.922	-0.53096	534.7468	-0.86514	3907.0522	-0.85268	3742.5201	1101788.75	2308.535	-0.70548	3169.4791	-0.97485	26303100	-0.3118	330.322	105.253	98.6082	223.3687	217.3823	62989.9688	164.0842	0.73266	201.8551	2961180
011	2018-11-14t0507	1542193904.16	adult	159.6166	105.7437	-34.004	931.0676	67.9854	52133.9747	164387.4914	2449334.26	8059.8	0.72271	883.309	-0.73157	525.8059	-0.90703	3717.1475	-0.9165	3450.4282	1014781.25	2071.8199	-1.0235	2815.7527	-1.2724	24080800	-0.48808	286.986	106.059	99.5184	220.8072	217.2637	60280.375	164.0758	0.63673	202.0983	2891380
011	2018-11-14t0907	1542208298.66	adult	163.6151	109.7422	-30.0055	880.3578	69.3494	49671.4676	156660.9546	2360819.0502	4136.42	-1.1559	863.263	-0.78465	543.327	-0.78981	3186.5557	-1.2711	3131.5573	828504.5	1980.8231	-1.117	2672.3528	-1.364	22436200	-0.59727	294.403	105.964	99.0139	226.5703	222.1383	58908.2734	166.2833	0.60547	207.7542	2754020
011	2018-11-14t1307	1542222718.21	adult	167.6205	113.7476	-26.0001	888.6683	70.0911	50918.5027	160620.9987	2446863.7725	4223.59	-1.0636	807.398	-1.0357	494.9683	-1.0662	3070.6414	-1.2944	3016.5344	819861.25	1876.2185	-1.2328	2587.6118	-1.3905	21509100	-0.61376	375.345	104.806	97.2189	240.6618	228.6863	64256.7148	168.295	0.56871	208.2873	2792030
011	2018-11-14t1707	1542237118.91	adult	171.6207	117.7478	-21.9999	838.6774	69.5565	46320.4315	146096.2158	2187158.421	5032.83	-0.59274	804.227	-0.99884	515.0276	-0.92541	3159.1841	-1.1436	2960.5889	767681.75	1873.0218	-1.1679	2589.845	-1.3219	19496100	-0.7827	392.671	105.665	97.207	263.4893	254.9811	64027.9062	176.732	0.7276	233.2883	2561530
011	2018-11-14t2107	1542251512.6	adult	175.619	121.7461	-18.0016	893.0139	74.1698	51233.667	161663.8588	2475518.9725	4244.02	-0.95187	742.314	-1.3039	483.91	-1.1134	2947.3032	-1.2651	2850.3613	789877.25	1762.8602	-1.2917	2489.6969	-1.3572	19886600	-0.63677	405.703	106.755	98.603	265.6811	253.569	71202.5312	174.5023	0.56065	227.9144	2859970
011	2018-11-15t0107	1542265900.92	adult	179.6157	125.7428	-14.0049	901.6372	72.2804	50766.314	160122.948	2419940.5638	3878.03	-1.1082	747.796	-1.2307	483.9299	-1.1105	3053.3059	-1.1134	2938.2731	812179.375	1751.8445	-1.2505	2629.2522	-1.1501	19867400	-0.56414	457.048	109.366	99.8171	289.0077	276.748	76876.0469	182.4728	0.70358	236.4845	2905650
011	2018-11-15t0507	1542280294.99	adult	183.6141	129.7412	-10.0065	900.6921	71.1263	49467.2654	155953.9179	2321609.1345	4116.24	-0.93795	762.802	-1.0947	480.0617	-1.1337	3183.4219	-0.94799	3152.8977	824506.25	1826.767	-1.0463	2736.5308	-0.97465	19742100	-0.50418	459.826	112.611	101.7564	299.1292	286.0832	77474.4766	188.9346	0.79933	245.3717	2914480
011	2018-11-15t0907	1542294698.92	adult	187.6152	133.7423	-6.0054	898.317	69.7238	49145.4435	154912.982	2300730.2402	4153.4	-0.88145	778.21	-0.95822	484.9967	-1.0972	3159.0007	-0.92184	3112.3158	815022.1875	1870.6391	-0.90425	2736.7078	-0.92379	20021800	-0.40039	449.796	114.799	103.3934	302.7876	289.746	78119.2031	193.076	0.82801	249.9023	2953550
011	2018-11-15t1307	1542309121.69	adult	191.6215	137.7486	-1.9991	879.7432	70.3495	47799.3081	150697.2656	2218709.6598	4631.43	-0.56978	798.615	-0.7822	497.6215	-1.0001	3269.123	-0.77433	3194.6826	820549.875	1913.3087	-0.76015	2877.6052	-0.7135	19994900	-0.33594	465.143	117.3	105.2379	302.9151	288.9716	76031.6797	197.0172	0.85477	253.2795	2936850
011	2018-11-15t1707	1542323515.35	dead	195.6197	141.7468	1.9991	873.2463	70.8246	46541.6093	146705.4861	2145822.2207	4129.82	-0.82249	821.545	-0.58515	524.5957	-0.78765	3232.6829	-0.77038	3176.5956	788774.625	1903.6701	-0.72041	2825.291	-0.72426	20020200	-0.27117	447.339	120.547	108.2482	301.7157	288.7005	73618.6406	200.8925	0.88834	255.1949	2937610
012	2018-11-07t1330	1541619292.42	egg	-1.9641	-53.8729	-201.6166	170.8716	30.1298	3430.9296	10922.455	64323.5375	0	2552.4342	0	0.75016	0	0.45428					0	1.7621	0	2.1126	0	6.6401	0	0	0				0	-0.14893	0	0
012	2018-11-07t1726	1541633434.08	larva	1.9641	-49.9447	-197.6884	164.9974	28.1724	3128.7225	9953.6693	55113.6322	0	2011.4947	0	0.2008	0	-0.048247					0	0.8386	0	1.0457	0	2.0827	0	0	0				0	-0.21795	0	0
012	2018-11-07t2121	1541647531.87	larva	5.8802	-46.0286	-193.7723	167.5879	28.6977	3221.4059	10250.8451	57673.1849	0	0.70943	0	-0.30765	0	-0.47332					0	0.090773	0	0.23178	0	0.88094	0	0	0				0	-0.2917	0	0
012	2018-11-08t0121	1541661927.72	larva	9.879	-42.0298	-189.7735	168.4429	28.3451	3207.8523	10205.8797	56827.4118	0	-0.31865	0	-0.79444	0	-0.85218					0	-0.55583	0	-0.44594	0	0.15647	0	0	0				0	-0.37303	0	0
012	2018-11-08t0521	1541676322.72	larva	13.8776	-38.0312	-185.7749	158.2571	31.4854	3364.7785	10771.2584	67370.4337	696.527	0.74166	328.147	1.3565	323.2104	1.3504	595.4835	1.6262	580.5836	11314.1855	492.8281	1.0055	551.85	0.81923	600838	-0.12631	88.0881	50.3306	50.0248	79.5645	77.4676	1511.7251	68.2784	0.3555	75.9574	92155.3
012	2018-11-08t0921	1541690726.09	larva	17.8786	-34.0302	-181.7739	313.0741	46.1918	11433.6526	36315.9299	362345.2837	731.031	0.16405	284.245	0.51075	246.6133	0.35086	671.9856	1.0051	675.7863	40991.1211	521.8409	0.4896	627.9251	0.42058	1722810	-0.171	98.5221	50.5877	50.447	82.9663	81.4878	5060.9468	69.0164	0.31551	77.9375	306612
012	2018-11-08t1321	1541705137.97	larva	21.8819	-30.0269	-177.7706	361.464	34.0995	9499.6635	29979.8364	216958.3544	755.484	-0.28811	383.118	0.78476	387.9202	0.99964	698.9405	0.34146	696.1236	36344.9062	590.4868	0.17906	669.1237	-0.033893	1958500	-0.51153	97.3467	48.8577	48.6313	79.0383	77.4607	4109.9932	66.9953	0.23534	75.0933	249761
012	2018-11-08t1721	1541719541.92	larva	25.883	-26.0258	-173.7695	500.7425	48.514	18989.2457	59975.2577	621525.221	986.62	-0.33562	407.345	0.49537	371.167	0.51559	899.0651	0.1621	891.849	90805.5703	730.9736	0.15618	864.7088	-0.018958	4096260	-0.23278	101.57	46.6836	46.31	80.1256	78.3116	8092.6865	65.4213	0.15182	74.4214	469450
012	2018-11-08t2121	1541733941.49	larva	29.8828	-22.026	-169.7697	377.7299	28.0342	8250.9933	26014.5983	155189.4603	283.018	-1.7007	204.906	-1.4037	204.5027	-0.90994	262.7552	-1.8641	262.2361	11823.9854	240.3472	-2.0497	254.7887	-2.1044	919411	-1.5031	109.975	47.762	47.3534	81.7162	79.9372	3677.2275	66.2255	0.092896	75.1359	214308
012	2018-11-09t0121	1541748337.48	larva	33.8817	-18.0271	-165.7708	592.3569	47.6458	22585.6106	71242.9441	728766.373	2369.59	0.77194	594.367	0.9158	550.477	0.99641	1668.0133	0.61593	1589.5806	200161.5938	1177.3434	0.64611	1454.1586	0.47828	7109810	-0.14028	294.961	60.3231	60.0358	94.8856	92.0013	11386.2734	80.1644	0.24979	89.0893	721585
012	2018-11-09t0521	1541762731.7	larva	37.8801	-14.0287	-161.7724	821.9673	54.4352	36425.6126	114754.5204	1389970.7637	2047.33	-0.033636	450.866	-0.51826	346.1368	-0.58088	1624.6573	-0.060406	1579.5612	311934.2188	1005.5593	-0.40602	1404.7155	-0.13567	8645810	-0.10908	168.008	54.1474	53.7549	88.7183	86.4881	17033.9102	74.3711	0.060491	83.078	1038330
012	2018-11-09t0921	1541777133.56	larva	41.8806	-10.0282	-157.7719	683.4363	52.6306	28754.3776	90736.0352	1017539.3374	1820.48	-0.70209	536.992	-0.38699	453.6959	-0.20988	1631.8534	-0.58483	1621.7214	248041.7188	1130.3909	-0.56294	1513.2582	-0.44131	8147250	-0.68901	213.384	58.1421	57.9733	95.3424	92.8658	14492.043	78.7527	0.082056	88.6587	882132
012	2018-11-09t1321	1541791541.32	larva	45.8828	-6.026	-153.7697	733.1547	54.4103	30980.0792	97598.4496	1139738.8936	2457.31	-0.41001	768.318	0.70097	702.7372	0.93514	2033.016	-0.35418	2006.4183	333414.625	1549.2055	0.12341	1864.9193	-0.23306	12543600	-0.18144	211.416	60.1147	59.8081	93.1022	91.4547	15268.7676	79.7499	0.045642	88.1085	981433
012	2018-11-09t1724	1541806142.57	larva	49.9387	-1.9701	-149.7138	801.8553	60.3517	37230.2913	117323.9615	1477212.9887	3453.34	0.15513	949.553	1.4165	862.5328	1.5063	2817.8955	0.49091	2774.7253	552307.5	2063.7501	1.0011	2625.3461	0.76217	18581800	0.54882	163.427	63.7193	63.3751	99.1232	96.865	19428.1426	84.0889	0.11201	93.5948	1246920
012	2018-11-09t2121	1541820327.27	adult	53.8789	1.9701	-145.7736	844.902	61.9511	42532.7675	134084.0562	1826871.0179	3339.84	-0.33225	937.413	0.871	853.085	1.1703	2440.1714	-0.63207	2385.7832	546598.375	1949.1375	0.11486	2286.9537	-0.47696	20911800	0.4768	161.361	60.7009	60.3949	98.4737	96.5045	22058.1094	82.7526	0.034607	92.7361	1354120
012	2018-11-10t0121	1541834735.46	adult	57.8812	5.9724	-141.7713	949.5659	64.8551	47475.8623	149569.0448	2018317.3721	4015.55	-0.11812	947.259	0.47765	665.5776	-0.0057772	3304.759	0.20505	3260.4741	822885	2488.2434	0.96703	3032.7538	0.39188	23586800	0.45095	157.393	60.1417	59.8514	95.5643	94.2766	23795.5156	81.121	-0.061371	90.2777	1497530
012	2018-11-10t0521	1541849125.22	adult	61.8783	9.9695	-137.7742	1273.5599	70.9859	70221.4921	220951.3422	3376067.3222	3975.02	-0.49409	798.918	-0.82469	448.9398	-1.2019	3187.4004	-0.48234	3104.2476	1172963.375	2358.2359	0.095893	2884.0899	-0.4087	29361800	0.93581	331.773	53.4589	52.9946	88.5661	86.0042	32592.334	73.7754	-0.36651	82.5422	1964720
012	2018-11-10t0921	1541863521.97	adult	65.8774	13.9686	-133.7751	1336.3589	76.6811	85537.62	269633.5079	4486039.9531	3455.14	-1.1957	738.603	-1.5134	363.002	-1.7017	2862.9839	-1.4016	2827.7776	1279753.75	2172.6747	-0.81795	2652.2722	-1.2653	32943200	1.0275	389.537	44.5253	43.7181	83.7369	81.4834	37430.3945	66.9165	-0.64886	77.7399	1985920
012	2018-11-10t1321	1541877936.93	adult	69.8816	17.9728	-129.7709	994.5202	68.9973	57582.822	181461.5651	2813046.4987	5333.89	-0.095225	1166.52	0.50951	981.7584	0.85936	3804.0737	-0.54109	3637.411	1148830.25	2686.3868	-0.088279	3341.6454	-0.56595	35116900	0.91537	321.731	63.8073	63.4842	102.393	98.7922	30922.6914	85.3182	-0.034218	94.9988	1920850
012	2018-11-10t1721	1541892333	adult	73.8805	21.9717	-125.772	790.8364	62.323	35850.7936	112969.8918	1433857.8372	6109.35	0.16295	1678.24	2.8131	1578.7604	3.1592	4899.3242	0.4663	4812.3716	925972.3125	3631.0024	1.4904	4424.1729	0.66438	31661600	0.029992	132.289	67.837	67.464	104.6514	102.8419	19779.1172	89.6715	0.075249	99.3617	1279810
012	2018-11-10t2121	1541906735.95	adult	77.8813	25.9725	-121.7712	924.8171	70.1014	51956.456	163772.6574	2493428.9284	8056.77	1.209	1571.72	1.8639	1345.9266	2.012	5511.1577	0.82185	5341.5691	1499034.875	3864.5166	1.5105	4969.2879	1.0228	42708200	1.2373	182.686	64.0024	63.6303	101.9822	99.9468	27739.1562	85.6434	-0.10614	96.1047	1739140
012	2018-11-11t0121	1541921139.48	adult	81.8823	29.9735	-117.7702	1160.7892	74.9125	68779.9607	216544.7905	3526291.0352	6039.88	-0.34382	1226.14	-0.08514	876.5616	0.034487	4585.0176	-0.64083	4481.3408	1650606.375	3145.6833	-0.19664	4213.4226	-0.32606	44051700	1.0972	321.111	63.0364	62.6869	101.2935	98.2903	36465.6484	84.593	-0.18147	94.547	2264710
012	2018-11-11t0521	1541935534.92	adult	85.881	33.9722	-113.7715	1060.7718	70.647	60910.1978	191861.049	2985742.5521	7706.73	0.50896	1517.49	0.96018	1134.2758	0.92616	6013.981	0.73222	5862.8076	1918459.875	4100.9054	1.1505	5428.9656	0.87397	48356400	1.3569	346.552	66.2254	65.7675	107.254	103.8757	34214.0273	88.4257	-0.086552	99.4283	2110340
012	2018-11-11t0921	1541949932.38	adult	89.8803	37.9715	-109.7722	1066.482	74.4287	61665.1429	194226.4474	3078250.6741	7571.38	0.28519	1563.87	0.92292	1143.4836	0.88098	5676.7959	0.10093	5524.0513	1833605.125	4209.0052	1.0357	5186.2176	0.38427	50390900	1.356	148.569	67.0785	66.5834	108.9829	107.6739	35201.4648	90.1874	-0.060352	102.2654	2161400
012	2018-11-11t1321	1541964347.7	adult	93.8846	41.9758	-105.7679	1241.4511	93.3711	89210.3848	281081.8667	5517759.3257	6603.86	-0.30612	1122.56	-0.71276	463.212	-1.5021	5091.9263	-0.70456	4951.9287	2367745.75	3595.5213	0.067478	4634.8078	-0.24766	52107000	1.3609	366.381	52.9726	52.3935	91.5164	89.2147	42555.1367	74.6915	-0.57327	84.8994	2458880
012	2018-11-11t1721	1541978745.09	adult	97.8838	45.975	-101.7687	1185.4685	83.3911	74221.0829	233863.1627	3980066.6222	5632.07	-0.80811	1251.26	-0.2943	775.6097	-0.42067	4960.3359	-0.95009	4905.5437	1924610.25	3398.0103	-0.21558	4582.0367	-0.33305	48457600	0.88673	184.86	61.0748	60.2365	110.6659	107.8584	42938.3555	87.5398	-0.20854	102.0122	2365240
012	2018-11-11t2121	1541993153.34	adult	101.8861	49.9773	-97.7664	1017.9321	73.1425	62542.6087	197155.0574	3212306.2524	6101.36	-0.59734	1455.18	0.30649	1030.889	0.42909	5422.394	-0.55661	5394.6172	1773122.875	3759.5196	0.16546	5005.5473	-0.028836	47526300	0.74276	243.814	67.3806	66.1695	129.8887	126.7584	42473.6016	94.5918	-0.042494	116.4713	2200650
012	2018-11-12t0121	1542007556.7	adult	105.8871	53.9783	-93.7654	937.4052	79.3602	60342.6003	190343.3706	3290338.5862	7941.66	0.20925	1587.78	0.68056	961.1654	0.22391	6323.356	0.25346	6171.6274	1991857.125	4452.8853	0.88343	5700.6904	0.46565	49953200	0.95069	284.951	73.9819	71.2197	171.5215	167.405	54029.2656	108.3456	0.3009	148.2281	2327550
012	2018-11-12t0521	1542021949.82	adult	109.8852	57.9764	-89.7674	1115.7678	94.196	83732.5589	264906.0111	5180633.9948	5249.48	-0.97059	1151.47	-0.5219	652.1341	-0.7413	4203.9922	-1.7213	4062.7842	1832940.5	3215.9024	-0.38558	3843.0929	-0.88466	50125700	0.97989	375.588	66.751	62.09	210.586	203.8993	91815.5078	108.6974	0.24462	179.9295	2905810
012	2018-11-12t0921	1542036348.14	adult	113.8847	61.9759	-85.7678	1163.7701	86.0765	75680.2861	238533.0203	4243170.2716	7665.44	0.060598	1345.6	0.062626	700.8046	-0.54515	5568.4517	-0.4471	5409.5112	2199538.5	3744.0764	0.18809	4928.3639	-0.089754	53105500	1.2885	317.584	57.7437	56.1778	115.7578	112.2232	45724.3242	86.8547	-0.43892	104.8488	2278910
012	2018-11-12t1307	1542049924.02	adult	117.6558	65.747	-81.9967	752.5442	71.0681	44190.1078	140065.3264	2137423.1642	7090.52	-0.17505	1456.35	0.42356	1090.8589	0.7893	5300.9155	-0.63942	5111.8647	1229812.375	3411.2557	-0.097832	4609.5454	-0.28519	33644600	-0.39932	166.475	77.8382	76.7274	131.4748	129.017	30370.6797	103.7401	-0.038151	120.7663	1798220
012	2018-11-12t1707	1542064312.56	adult	121.6526	69.7438	-77.9999	1025.2253	75.1284	61662.1299	194302.3649	3160035.9503	6688.54	-0.32313	1586.7	0.85776	1236.2795	1.3523	5579.9302	-0.3345	5506.9653	1802317.5	3993.4604	0.55201	5114.5914	0.1093	51125200	1.2531	208.62	74.9379	73.0971	149.2141	146.1042	48196.1445	106.2469	-0.047579	135.2701	2414570
012	2018-11-12t2107	1542078712.39	adult	125.6525	73.7437	-74	813.5941	72.5652	46110.233	146391.6117	2184100.118	7895.78	0.19607	1324.72	0.21207	871.0086	0.18587	6511.6709	0.52444	6474.7786	1575824.375	3454.2155	0.089377	5439.3955	0.38775	31957600	-0.39307	294.818	68.0366	67.0179	131.2313	126.5672	31757.9805	94.7629	-0.43778	113.6892	1641310
012	2018-11-13t0107	1542093115.45	adult	129.6534	77.7446	-69.9991	974.7694	76.7138	59681.2591	188246.8713	3057331.1758	9488.6	0.87339	1453.53	0.66894	1045.6903	0.87349	6255.1763	0.38594	5900.6868	1951615	3860.557	0.59036	5263.7906	0.32797	45331200	0.9289	253.067	84.1863	81.5129	176.4636	171.8403	55056.6562	119.7155	0.14703	156.8349	2625520
012	2018-11-13t0507	1542107508.08	adult	133.6513	81.7425	-66.0012	1185.4679	105.7168	86835.6508	273985.1238	5532761.3899	6639.53	-0.24997	940.872	-0.7243	479.6176	-1.0968	4512.561	-0.9561	4323.3767	2039677.5	2603.5415	-0.61656	3750.6391	-0.67458	42508600	0.78185	289.853	69.5072	67.2354	187.9705	179.8212	84962.6719	99.2324	-0.49198	143.183	3140340
012	2018-11-13t0907	1542121906.13	adult	137.6508	85.742	-62.0017	1372.4793	79.8031	90253.453	284188.2621	5027290.5356	6233.46	-0.38423	971.856	-0.57176	552.0591	-0.80316	4807.3794	-0.60723	4656.9897	2264275.75	2818.2002	-0.31509	4201.1094	-0.29757	45729700	1.2171	362.586	69.3016	63.979	198.5938	191.752	93537.6719	119.6163	-0.046678	170.119	3260920
012	2018-11-13t1355	1542139192.71	adult	142.4526	90.5438	-57.1999	1505.3778	83.2761	96822.5606	304731.905	5310478.7906	10705.6	1.5487	839.935	-0.94599	436.2692	-1.253	5345.8545	-0.03927	4886.6792	2699656.5	2482.3219	-0.61307	4346.3129	-0.11805	42395700	1.0626	393.329	71.2275	65.9126	203.7093	195.157	102873.1797	124.1635	-0.052092	178.0407	3595210
012	2018-11-13t1707	1542150709.84	adult	145.6518	93.743	-54.0007	1123.255	73.2778	67006.2845	211064.8734	3396854.5511	7265.99	0.12156	1075	-0.11005	886.9144	0.66863	4721.0254	-0.45537	4468.7437	1657079.875	2567.6681	-0.47075	3879.3523	-0.44347	37634700	0.68776	296.209	89.7601	87.4781	177.1679	171.4715	62185.9453	124.8488	-0.12453	156.834	3142410
012	2018-11-13t2107	1542165107.88	adult	149.6513	97.7425	-50.0012	936.9957	79.0605	57782.5183	182424.2624	3028423.1216	5322.75	-0.69923	1042.24	-0.15864	839.5964	0.56104	4113.4629	-0.83862	4033.6289	1242265.75	2507.6055	-0.49021	3689.735	-0.55332	31433100	0.1356	282.724	96.0986	92.6521	208.8593	204.1432	63075.5078	137.0579	0.10518	182.2045	2898240
012	2018-11-14t0107	1542179507.95	adult	153.6513	101.7425	-46.0012	1306.1661	77.2562	79364.2941	249898.4659	4212411.6178	6448.29	-0.15209	954.425	-0.46275	695.2232	-0.052176	4510.6035	-0.41048	4228.3833	1871900.375	2379.7364	-0.62082	3675.174	-0.52566	39538000	1.2008	430.453	85.8389	84.2412	184.2724	178.8926	76473.0625	131.3865	-0.17377	164.2575	3555960
012	2018-11-14t0507	1542193912.41	adult	157.6525	105.7437	-42	915.3947	76.4232	56070.8862	176868.9997	2964923.2765	5283.31	-0.65549	917.524	-0.58204	684.0162	-0.051038	3696.8201	-0.97962	3536.5049	1083168.25	2164.6281	-0.89297	3178.266	-0.93703	26863300	-0.19241	310.786	81.8566	78.2645	201.1348	189.5086	58932.4844	129.3668	-0.34813	171.1896	2396600
012	2018-11-14t0907	1542208306.89	adult	161.651	109.7422	-38.0015	685.6162	82.4226	39691.4849	126248.3236	2006744.0963	8244.33	0.85923	1051.57	0.15947	800.5365	0.69113	5518.1641	0.63165	5204.7644	1136741.75	2621.545	-0.087336	4679.2104	0.60962	21656000	-0.74375	262.318	94.2923	91.8933	188.1195	183.7895	38752.6172	144.5703	-0.0050101	173.6143	1941860
012	2018-11-14t1307	1542222726.45	adult	165.6564	113.7476	-33.9961	934.331	75.2914	59374.5664	187381.4619	3160520.0143	6489.01	0.060718	1050.57	0.26408	871.7182	1.2253	4384.478	-0.21634	4171.5457	1359188.25	2353.3635	-0.44412	3610.9253	-0.37392	32526700	0.73917	267.36	96.9022	93.0651	192.6821	188.3636	59731.4531	147.6458	-0.015779	177.1939	3000190
012	2018-11-14t1707	1542237127.21	adult	169.6567	117.7479	-29.9959	937.7512	74.7862	60043.0478	189565.0976	3189153.2375	6428.75	0.10231	990.748	0.030382	794.0159	0.83999	4129.3589	-0.34591	3890.8796	1296618.75	2208.0138	-0.60978	3300.9781	-0.61233	31024300	0.65387	281.336	99.266	93.9586	204.1958	200.1931	64117.4922	156.7303	0.16198	188.6023	3108410
012	2018-11-14t2107	1542251520.88	adult	173.6549	121.7461	-25.9976	918.8972	78.4572	59136.9689	186645.6534	3210404.2893	6931.52	0.43757	991.294	0.12319	783.2078	0.85141	4036.5154	-0.34666	3777.5562	1247283.25	2257.4367	-0.43576	3225.0755	-0.61453	30569500	0.69667	299.557	99.9738	95.9215	202.5785	197.2448	62596.7461	154.0798	-0.018399	185.3558	3082990
012	2018-11-15t0107	1542265909.21	adult	177.6517	125.7429	-22.0009	908.1369	77.2879	57786.8387	182459.9615	3092477.8831	5903.55	-0.04044	973.342	0.10088	805.2366	1.0751	3770.0388	-0.5034	3563.6691	1138551.75	2169.5654	-0.5133	3013.904	-0.76673	29353100	0.63536	323.743	101.576	97.2152	210.903	206.4958	63692.6914	156.1087	-0.052378	190.5632	3063220
012	2018-11-15t0507	1542280303.22	adult	181.65	129.7412	-18.0025	887.0037	76.956	56984.3873	180003.9169	3048203.9014	6159.91	0.15645	956.051	0.065482	796.105	1.0739	3780.6184	-0.43438	3580.7233	1126624.25	2114.8333	-0.54388	2942.4245	-0.78319	28401400	0.59823	293.718	103.866	99.6252	213.7955	208.7123	63711.0703	160.5375	-0.0088519	195.0152	3085560
012	2018-11-15t0907	1542294707.22	adult	185.6511	133.7423	-14.0014	897.2247	75.9585	57999.7895	183120.6251	3133960.0329	6315.58	0.30472	935.891	0.011412	770.4663	0.95566	3766.8713	-0.3867	3543.8201	1141362	2095.7628	-0.50778	2936.7595	-0.7288	28295700	0.67283	295.693	105.395	101.0406	219.9918	215.8299	66657.5234	162.5464	-0.036292	198.7942	3186530
012	2018-11-15t1307	1542309130.14	adult	189.6575	137.7487	-9.995	915.4599	76.9366	58256.7532	183908.4004	3125584.9965	5530.11	-0.078981	895.046	-0.18323	740.76	0.7948	3476.4668	-0.60086	3285.7733	1056845.875	1964.0612	-0.69151	2659.4706	-0.98106	27190600	0.60984	317.356	106.119	101.5681	221.1627	214.9008	67233.4609	163.5255	-0.089377	199.8441	3223780
012	2018-11-15t1707	1542323523.66	adult	193.6557	141.7469	-5.9968	920.9976	77.5785	59129.7653	186692.7727	3197291.5378	5377.14	-0.11794	881.919	-0.21148	723.6127	0.71272	3324.7871	-0.70153	3052.5879	1027359.25	1908.5276	-0.73964	2629.4329	-0.97053	27180700	0.68876	295.962	107.685	103.6508	215.823	210.0767	66689.2969	164.4945	-0.13365	197.9616	3318870
012	2018-11-15t2107	1542337909.72	adult	197.6518	145.743	-2.0007	901.8978	77.4342	57034.91	180054.0286	3089659.9556	5028.98	-0.27413	916.393	0.079806	793.5527	1.3013	3338.7104	-0.64762	3153.0734	994935.75	1930.8695	-0.63668	2685.4135	-0.86208	27258100	0.7803	312.95	109.211	105.3584	218.1957	212.9981	65022.3281	165.1535	-0.18125	198.6868	3248480
012	2018-11-16t0107	1542352314.86	dead	201.6532	149.7444	2.0007	913.5813	75.849	56505.9909	178307.1111	2995507.2999	6275.95	0.52291	961.029	0.45624	814.5393	1.5297	3840.3186	-0.10422	3595.1946	1132894	2092.1319	-0.25075	2999.7142	-0.44313	28334000	1.0173	330.641	113.505	109.5703	222.5095	216.9077	65640.2891	170.8943	-0.07794	204.5227	3346480
013	2018-11-07t1330	1541619300.49	larva	0	-65.842	-201.6167	159.526	28.2307	3003.7691	9564.7415	52754.5053	0	2299.3154	0	0.46995	0	0.19152					0	1.2733	0	1.538	0	3.2682	0	0	0				0	-0.18286	0	0
013	2018-11-07t1726	1541633442.22	larva	3.9283	-61.9138	-197.6884	135.9139	29.161	2534.1703	8124.5671	45085.3704	0	2.3467	0	-0.058559	0	-0.26923					0	0.44646	0	0.61431	0	1.3787	0	0	0				0	-0.25427	0	0
013	2018-11-07t2121	1541647540	larva	7.8443	-57.9977	-193.7724	167.8906	27.0016	3096.0662	9840.2801	52770.4718	0	0.0898	0	-0.55045	0	-0.66538					0	-0.23901	0	-0.11645	0	0.4899	0	0	0				0	-0.33081	0	0
013	2018-11-08t0121	1541661935.86	larva	11.8432	-53.9989	-189.7736	170.5188	27.1333	3162.153	10049.7999	54214.803	0	-0.61527	0	-1.0232	0	-1.0222					0	-0.8414	0	-0.73925	0	-0.11893	0	0	0				0	-0.4156	0	0
013	2018-11-08t0521	1541676330.88	larva	15.8418	-50.0002	-185.7749	176.2699	26.9178	3290.8369	10452.6414	56498.9203	0	-1.0734	0	-1.4703	0	-1.3411					0	-1.3724	0	-1.2769	0	-0.58769	0	0	0				0	-0.50873	0	0
013	2018-11-08t0921	1541690734.23	larva	19.8427	-45.9993	-181.774	260.8233	30.1175	5613.0108	17744.9288	109291.7413	943.672	0.29495	377.561	0.98935	371.5199	1.0821	850.8121	1.0993	839.8525	26375.1738	644.8977	0.68466	807.2825	0.66848	1154580	-0.57987	363.19	43.6392	43.2787	83.4574	73.1992	2587.1802	62.7924	0.20876	71.3019	133449
013	2018-11-08t1321	1541705146.05	larva	23.846	-41.996	-177.7707	174.0156	27.0172	3224.6523	10249.6419	55237.3066	0	-1.7231	0	-2.2974	0	-1.8916					0	-2.2849	0	-2.1837	0	-1.3165	0	0	0				0	-0.73126	0	0
013	2018-11-08t1721	1541719550.13	larva	27.8471	-37.9949	-173.7696	319.2457	43.9761	10526.2023	33350.2245	303663.4805	946.235	-0.58546	360.609	-0.067194	341.1463	0.14718	847.7017	-0.26337	838.2239	47471.2969	623.4679	-0.48059	786.1486	-0.48031	2019770	-1.0288	96.7398	43.5445	43.2591	75.7378	74.3197	4241.3174	62.2223	0.069778	70.2132	243893
013	2018-11-08t2121	1541733949.58	larva	31.847	-33.995	-169.7697	423.233	44.248	13551.4075	42780.4362	387470.4804	1421.61	-0.28268	413.715	-0.12535	371.4683	0.026723	1197.5632	-0.082766	1165.5662	87422.1172	864.6096	-0.14035	1114.7793	-0.11634	2985370	-1.0778	293.258	52.9377	52.4505	90.6574	86.1993	6617.9883	72.8626	0.16284	81.9755	381999
013	2018-11-09t0121	1541748345.59	larva	35.8459	-29.9962	-165.7708	558.9711	44.7271	19895.7959	62714.595	613304.8884	1510.71	-0.51731	377.587	-0.80389	297.7024	-0.73283	1277.4843	-0.48351	1253.2584	135413.3281	862.219	-0.62532	1192.337	-0.40138	3987320	-1.1193	163.341	55.1702	54.7656	88.8994	86.4422	9423.3311	74.7473	0.11505	83.045	582597
013	2018-11-09t0521	1541762739.79	larva	39.8442	-25.9978	-161.7725	428.6266	38.4847	11964.2127	37729.9053	297704.919	1712.24	-0.60745	648.371	0.60689	657.3452	1.1439	1448.5377	-0.67499	1403.9309	94154.9531	1113.2636	-0.30809	1319.2484	-0.57059	4159300	-1.3753	260.233	58.8032	58.3413	96.3123	91.7961	6260.2983	79.0193	0.10809	88.4685	377223
013	2018-11-09t0921	1541777141.69	larva	43.8448	-21.9972	-157.7719	508.6803	44.7152	16789.9596	52967.1784	480112.3101	2041.06	-0.62849	731.789	0.70483	679.3926	0.95994	1757.3105	-0.59979	1726.0536	158157.9531	1425.8013	0.074983	1669.253	-0.3422	6545860	-1.231	113.686	62.9612	62.7613	96.9983	96.1514	8729.8506	83.1127	0.14461	92.5498	563188
013	2018-11-09t1321	1541791549.46	larva	47.8469	-17.9951	-153.7698	615.1703	64.7794	30320.2165	95838.7937	1275821.8539	1987.74	-1.0435	483.889	-1.4102	325.0372	-1.2995	1613.4285	-1.3352	1576.42	258148.5469	1219.2813	-1.0842	1465.6831	-1.3213	7700610	-1.4017	297.638	53.4041	53.0816	93.4848	89.6647	14957.5664	76.5879	-0.077324	86.1872	849874
013	2018-11-09t1724	1541806150.79	larva	51.9029	-13.9392	-149.7138	527.9816	49.164	20773.2992	65574.9977	700521.1825	1475.03	-1.8371	587.499	-1.1588	552.2075	-0.2711	1343.8278	-2.2144	1327.4777	147821.0469	1112.831	-1.8967	1294.082	-2.1746	6446630	-2.0537	106.632	56.1647	55.8069	91.2421	89.7601	10036.6279	77.3528	-0.11738	86.8108	616296
013	2018-11-09t2121	1541820335.37	larva	55.843	-9.999	-145.7737	669.2307	47.0641	22226.0851	70000.8113	652086.9345	3832.53	-0.080397	981.612	0.93867	925.2485	1.4122	3018.458	0.033887	2963.8892	359196.5	2002.9532	0.00024116	2729.1296	0.1196	11604600	-1.4603	115.551	63.253	62.9102	97.3382	96.3076	11583.248	83.6802	0.046231	92.0704	747777
013	2018-11-10t0121	1541834743.6	larva	59.8453	-5.9967	-141.7714	847.9392	66.938	47220.1642	149118.1842	2169785.5444	3611.05	-0.61985	792.282	-0.67202	449.2493	-1.138	3050.231	-0.43075	3001.0054	756457.25	2252.6441	0.10094	2767.8949	-0.35548	19584400	-0.47136	213.806	43.6348	43.0115	79.9348	77.2553	19823.8262	63.6421	-0.71594	73.4425	1078610
013	2018-11-10t0521	1541849133.38	larva	63.8425	-1.9995	-137.7742	854.1675	63.8681	43498.4154	137060.3516	1911564.5066	5455.62	0.48542	912.468	-0.34856	544.2585	-0.83292	3455.6086	-0.33818	3314.0039	791334.375	2373.5029	-0.11881	3120.6486	-0.24601	20809700	-0.69059	146.255	55.9449	55.2578	94.4955	93.6274	21639.4648	78.9417	-0.20119	89.3832	1275880
013	2018-11-10t0921	1541863530.1	adult	67.8416	1.9995	-133.7752	1069.7944	75.513	59272.2287	186774.2017	2822645.5154	5174.24	-0.068865	951.28	-0.49787	459.8089	-1.3302	4209.2817	0.2264	4141.6006	1309086.625	3006.0342	0.85249	3825.3162	0.43128	29511500	0.26394	355.229	51.2786	50.7624	89.7792	86.7641	27921.3398	73.0377	-0.44252	82.8555	1590810
013	2018-11-10t1321	1541877945.06	adult	71.8457	6.0037	-129.771	1008.454	75.0779	59786.1669	188486.1787	2985900.3818	6229.48	0.38006	982.06	-0.66435	508.1814	-1.2247	5168.5708	1.0284	5049.9512	1617762.625	3088.7329	0.55373	4611.7483	1.1762	30663800	0.042204	121.54	51.6003	51.1146	85.551	83.8879	26777.457	71.2445	-0.53546	80.2308	1611170
013	2018-11-10t1721	1541892341.09	adult	75.8446	10.0026	-125.7721	787.1593	67.9154	41334.6961	130452.7799	1859791.4615	4961.4	-0.77503	1248.43	0.40175	1016.5769	0.7454	4094.1331	-0.77929	3990.0391	888426.875	3051.3493	0.057941	3753.9234	-0.54708	27053600	-0.80275	351.607	57.4104	56.6045	101.544	98.8013	22035.043	83.1931	-0.16464	94.5183	1244080
013	2018-11-10t2121	1541906744.15	adult	79.8455	14.0034	-121.7712	947.8551	66.3036	49314.8665	155427.0723	2169100.7719	7476.38	0.67091	1332.19	0.51364	670.0005	-0.75011	5648.6206	0.77968	5505.9219	1462992.75	3978.5891	1.5117	5106.4492	0.99632	34430500	-0.065883	288.774	61.0558	60.7379	102.3778	99.392	26515.8516	84.559	-0.16121	95.7019	1577990
013	2018-11-11t0121	1541921147.57	adult	83.8464	18.0044	-117.7703	1094.5818	81.5557	69690.9027	219590.12	3846660.7213	5798.11	-0.6007	944.867	-1.4652	406.5121	-1.8101	4836.0542	-0.48202	4786.147	1760323.75	3046.0391	-0.5167	4432.5702	-0.20103	34357200	-0.29642	279.744	48.2256	47.0693	106.3611	102.7662	38715.4531	71.2462	-0.64748	92.0137	1753580
013	2018-11-11t0521	1541935543.11	adult	87.8452	22.0032	-113.7715	735.4641	138.2707	56919.1175	183111.05	4376898.2403	6292.45	-0.40906	981.278	-1.3107	455.0493	-1.6135	5103.5645	-0.42173	5058.437	1510655.125	2901.4715	-0.85109	4358.664	-0.44262	29035000	-1.0587	124.117	52.6636	52.014	90.051	88.2914	26655.0859	73.7634	-0.58612	84.0835	1558260
013	2018-11-11t0921	1541949940.61	adult	91.8445	26.0025	-109.7722	733.4545	68.0586	39013.3242	123092.5951	1801106.282	6336	-0.4489	1418.89	0.30255	1238.4282	1.1674	4228.4917	-1.5552	4086.4609	866840.75	3117.7178	-0.56746	3774.0388	-1.0755	29000700	-1.0814	261.941	56.4597	55.8201	98.6248	96.5134	20218.0938	81.0669	-0.36868	92.0581	1153980
013	2018-11-11t1321	1541964355.87	adult	95.8487	30.0067	-105.768	956.1381	65.5877	49365.9386	155641.4209	2141544.0461	7797.68	0.24744	1425.85	0.24778	885.6124	-0.072894	6572.6133	0.76395	6511.2607	1702306.875	4187.7776	0.73176	5944.7358	0.83108	36911100	-0.26344	378.507	65.5775	65.1396	105.7205	103.6493	27381.5977	88.2191	-0.17078	99.0542	1697600
013	2018-11-11t1721	1541978753.33	adult	99.848	34.006	-101.7687	1179.3131	82.5446	77674.6065	244900.0815	4290016.932	7287.07	-0.044594	932.597	-1.2736	322.6887	-1.9069	5865.6392	-0.084646	5850.5518	2381449.5	3325.4235	-0.32254	4939.48	-0.076341	37772000	-0.18458	409.912	54.8361	54.2355	95.3539	92.4108	38713.6953	76.9601	-0.54079	87.9331	2220970
013	2018-11-11t2121	1541993161.61	adult	103.8503	38.0083	-97.7664	1037.6312	84.573	62872.0085	198248.2897	3283616.5409	7986.38	0.23622	1134.42	-0.63694	456.0304	-1.4274	6530.9209	0.48555	6449.8857	2148673	3802.2621	0.18446	5854.2293	0.57999	37231700	-0.23543	212.875	56.0693	55.4345	100.592	98.4771	33094.7852	81.9916	-0.4299	93.4843	1840190
013	2018-11-12t0121	1542007564.91	adult	107.8512	42.0092	-93.7655	843.5663	78.6991	48022.0426	151975.8015	2344656.536	7701.75	0.085167	1351.42	0.0067428	616.8297	-0.87179	6457.6074	0.35977	6396.2122	1627317.125	4136.7134	0.53008	5866.9574	0.55768	33934200	-0.50551	275.061	66.5482	65.1791	147.5082	144.4909	37172.0625	96.9762	-0.048431	129.2546	1671030
013	2018-11-12t0521	1542021958.01	adult	111.8493	46.0073	-89.7674	800.8435	64.8306	41362.8248	130495.5536	1820874.2298	9288.71	0.74363	1738.85	1.1055	846.3494	-0.09382	7538.2754	1.323	7384.54	1635805.75	5387.5303	1.8005	6830.7862	1.2298	37686200	-0.12783	211.374	76.4414	75.6815	126.1921	123.6723	27383.6758	102.4187	0.040782	116.8919	1656710
013	2018-11-12t0921	1542036356.33	adult	115.8488	50.0068	-85.7679	684.3838	61.8821	33888.6085	106910.6034	1437241.9215	13175.5	2.3442	2006.93	1.8853	1455.271	1.9438	9017.084	2.6189	8737.2441	1605040.875	5235.494	1.6791	7424.8444	1.6487	35715300	-0.24642	155.083	75.8989	74.7133	127.2153	124.9227	22644.3281	103.5556	-0.00089268	118.574	1350700
013	2018-11-12t1307	1542049932.3	adult	119.6199	53.7779	-81.9968	613.0796	87.8066	40165.8011	127690.638	2278078.5463	6726.31	-0.31785	1107.55	-0.50557	424.9546	-1.3923	5660.5288	-0.2977	5610.4885	1188711	3289.8438	-0.19141	5159.428	0.11272	23209800	-1.2952	148.839	60.1229	59.0256	107.5555	105.2961	22586.6523	85.3229	-0.56949	99.2762	1259940
013	2018-11-12t1707	1542064320.88	adult	123.6168	57.7748	-77.9999	808.7503	65.0736	42020.1597	132497.8546	1847643.5578	6334.15	-0.45316	1473.88	0.57718	995.1696	0.57102	5382.2085	-0.46729	5363.2485	1189468.125	3722.1756	0.31146	4746.973	-0.12153	32479900	-0.38787	332.457	74.9369	73.7982	125.6744	122.8669	27774.043	101.8338	-0.19855	117.172	1651380
013	2018-11-12t2107	1542078720.57	adult	127.6167	61.7747	-74	748.0158	63.2458	38445.1818	121324.126	1659320.2768	7444.49	0.026785	1363.3	0.36414	993.7133	0.64755	5883.9404	0.034747	5787.5615	1188556	3099.1305	-0.22818	4911.3248	0.050096	27469000	-0.75913	173.948	80.2416	79.369	129.3311	126.6856	26124.8809	107.8634	-0.12615	121.4963	1616790
013	2018-11-13t0107	1542093123.65	adult	131.6175	65.7755	-69.9992	841.6603	65.0318	42531.2472	134019.3854	1861716.1083	6235.88	-0.43125	1309.44	0.30507	734.8339	-0.1954	5513.396	-0.18356	5448.4316	1235000.75	3918.9915	0.69996	5194.1136	0.31249	29220000	-0.50953	227.45	85.7065	82.7003	166.7945	162.7763	37361.9609	124.3172	0.22538	153.5164	1912540
013	2018-11-13t0507	1542107516.26	adult	135.6155	69.7735	-66.0012	776.1951	63.5539	38658.1873	121867.6198	1676208.892	8214.8	0.41195	1177.03	0.010443	580.9059	-0.70954	6846.0464	1.0035	6903.9604	1389747.375	3055.0022	-0.10328	5613.1215	0.68623	23885400	-0.92677	198.521	83.3346	80.8928	157.3254	152.9005	31937.0527	119.8071	0.0095681	143.7529	1691110
013	2018-11-13t0907	1542121914.34	adult	139.615	73.7729	-62.0018	1017.1759	90.8825	65205.0102	205675.2159	3830724.0105	6065.48	-0.43954	687.777	-1.4394	336.1861	-1.6362	4604.1865	-0.7182	4407.7517	1565423.5	1984.1782	-1.2036	3800.6231	-0.56723	23380300	-0.90695	185.617	68.1414	65.9258	137.755	135.2136	46836.7109	101.8394	-0.57609	125.8079	2316400
013	2018-11-13t1355	1542139201	adult	144.4168	78.5748	-57.1999	736.3575	63.9694	37681.6591	118849.3878	1676572.7116	8356.49	0.58057	1002.6	-0.38213	523.7392	-0.89438	6022.0195	0.56147	5981.0103	1192359.875	2476.8502	-0.59431	4873.2984	0.32787	19817500	-1.2025	233.869	97.5686	93.242	186.5923	183.3472	36945.2773	144.834	0.46108	172.5644	1928540
013	2018-11-13t1707	1542150718.08	adult	147.616	81.774	-54.0007	608.5301	87.9039	40012.359	127516.2909	2199072.444	6386.18	-0.23936	911.745	-0.673	493.7278	-1.0298	5232.0073	0.011077	5244.0234	1093489.5	2208.0004	-0.89561	4341.0522	-0.036438	19036300	-1.2559	307.309	99.0446	94.1108	194.8251	191.3209	40718.4492	149.2704	0.50301	179.3378	2067950
013	2018-11-13t2107	1542165116.19	adult	151.6155	85.7735	-50.0012	950.0202	65.5203	51460.7306	162129.8292	2376344.5441	4391.26	-1.1167	660.465	-1.6842	366.2924	-1.6702	3391.5061	-1.3722	3333.0763	915706.625	1724.3983	-1.5496	2801.5301	-1.3154	17796900	-1.3702	324.115	70.5894	65.8975	160.1256	155.4092	43233.9141	118.272	-0.49012	146.3222	1902100
013	2018-11-14t0107	1542179516.14	adult	155.6155	89.7734	-46.0012	649.0248	86.7106	39960.9376	127150.3852	2113343.9696	5353.1	-0.64816	739.692	-1.4229	441.3163	-1.356	4348.6704	-0.49161	4343.3794	908872.125	1689.1066	-1.6425	3642.4783	-0.53199	15438100	-1.6214	199.746	74.9749	71.4158	158.4221	154.8973	33110.2266	120.4882	-0.55441	146.9744	1564800
013	2018-11-14t0507	1542193920.63	adult	159.6167	93.7747	-42	365.7237	82.1919	20153.9883	65752.3481	982335.0954	4099.69	-1.2144	768.769	-1.2992	412.1076	-1.5448	3771.0623	-0.87184	3768.3199	399732.5938	2129.2444	-0.93114	3520.5875	-0.58296	8103600	-2.4712	217.533	74.1444	69.5616	170.4394	167.3794	18066.5762	123.6466	-0.57929	157.0318	781556
013	2018-11-14t0907	1542208315.11	adult	163.6152	97.7732	-38.0015	423.2078	107.7731	25073.9271	85379.4094	1530920.9843	3728.31	-1.3606	757.367	-1.3435	529.0137	-0.87464	3165.7859	-1.2885	3156.658	417883.75	1690.4297	-1.606	2793.403	-1.2418	9973770	-2.1719	216.586	76.555	71.3994	168.6659	165.8803	22263.8945	127.7766	-0.56686	155.8987	1008150
013	2018-11-14t1307	1542222734.84	adult	167.6207	101.7786	-33.9961	365.523	115.9342	22645.398	77897.9089	1378521.3601	3644.49	-1.3603	772.599	-1.2299	530.0621	-0.84696	3084.3958	-1.2827	3083.1072	370127.5	1781.302	-1.3991	2732.6394	-1.2403	9254190	-2.1816	220.947	78.4267	72.2895	181.0933	176.7492	21731.1953	134.6352	-0.46716	166.4061	939395
013	2018-11-14t1707	1542237135.55	adult	171.6208	105.7788	-29.9959	406.374	110.6203	30569.6874	99264.1614	2029083.1045	3528.34	-1.3779	689.554	-1.6565	428.4732	-1.4842	2835.6401	-1.4237	2824.9219	453702.4375	1653.6808	-1.5593	2420.1396	-1.5	10966700	-1.881	234.612	81.4821	74.1074	186.6032	183.6185	29856.5176	143.9653	-0.27833	173.6972	1295890
013	2018-11-14t2107	1542251529.18	adult	175.6191	109.7771	-25.9976	355.1945	114.168	24835.1919	83619.4246	1603567.2216	3294.72	-1.4562	745.904	-1.2827	568.8593	-0.54362	2814.8391	-1.3816	2802.9351	368743.9375	1599.8785	-1.5887	2514.7876	-1.3305	9705710	-1.9558	215.448	83.8815	78.063	176.6534	174.9729	23141.5938	139.0247	-0.52933	165.2566	1091470
013	2018-11-15t0107	1542265917.48	adult	179.6158	113.7738	-22.0009	501.1116	107.695	29740.301	98208.233	1791491.6813	3265.87	-1.4394	696.955	-1.5386	495.9472	-1.0276	2792.6895	-1.346	2788.4396	441244.9375	1551.9413	-1.6203	2411.081	-1.3849	11002800	-1.7258	247.243	81.9321	75.7391	188.7968	185.3147	29829.8945	143.0116	-0.49533	175.319	1293460
013	2018-11-15t0507	1542280311.52	adult	183.6142	117.7722	-18.0025	407.9026	113.6483	23459.0683	79214.0624	1422486.9508	3180.65	-1.4538	682.951	-1.5903	488.1654	-1.0762	2717.7161	-1.37	2697.5612	336996.7812	1555.6649	-1.5554	2430.5404	-1.3081	8412590	-2.0064	239.989	83.3119	75.127	193.5511	189.2697	24000.3301	152.4882	-0.29534	180.4368	1026240
013	2018-11-15t0907	1542294715.55	adult	187.6153	121.7733	-14.0014	353.6726	111.6086	19941.5724	68824.2572	1138743.7076	2975.73	-1.5433	728.037	-1.2767	525.4359	-0.80265	2666.6245	-1.3759	2662.2909	282662.1875	1591.3649	-1.4361	2481.8215	-1.2058	7680790	-2.0629	271.222	86.5077	77.8671	220.5644	216.2886	23379.8262	156.6651	-0.25025	199.4216	912656
013	2018-11-15t1307	1542309138.55	adult	191.6217	125.7797	-9.995	346.0264	102.3001	22789.3445	75378.1363	1335221.8613	3214.78	-1.3817	700.019	-1.4235	473.9006	-1.1774	2697.0867	-1.3123	2681.5291	323650.4062	1503.5287	-1.5526	2434.8069	-1.2118	8339320	-1.9318	251.241	92.2676	83.1178	214.2769	210.2316	25713.2324	163.6135	-0.12323	199.2133	1099180
013	2018-11-15t1707	1542323532	adult	195.6199	129.7778	-5.9968	443.3656	94.9479	25752.6893	83930.3905	1499201.0249	3170.44	-1.3828	627.701	-1.8765	443.5794	-1.4077	2700.189	-1.2824	2727.8473	367225.6875	1418.2526	-1.6743	2281.9231	-1.3482	8493420	-1.8801	262.605	86.1142	77.7681	197.1451	193.4641	26811.7266	153.3814	-0.48937	182.2825	1165210
013	2018-11-15t2107	1542337918.02	adult	199.616	133.774	-2.0007	392.0429	106.1108	24793.9681	81472.3663	1552883.7138	3186.43	-1.3482	657.001	-1.6589	447.4991	-1.3783	2668.803	-1.2874	2656.7374	346944.375	1441.5182	-1.5861	2411.6533	-1.1614	8533130	-1.8468	262.759	90.5528	81.9545	207.7007	202.8154	27001.0977	157.023	-0.44605	189.9945	1176100
013	2018-11-16t0107	1542352323.26	dead	203.6174	137.7754	2.0007	348.1308	111.212	23339.8471	77901.3694	1446178.2321	3156.71	-1.3402	685.586	-1.4357	513.4096	-0.84864	2675.2412	-1.2553	2668.7388	329054.6562	1612.198	-1.1964	2436.3363	-1.0936	8373060	-1.8444	252.706	95.7673	87.091	213.3912	209.4146	26247.1133	163.1659	-0.32782	198.4605	1169610
014	2018-11-07t1330	1541619308.74	egg	-1.9641	-61.8439	-189.6185	153.6369	28.2019	2931.1238	9341.3793	51837.8237	0	2552.4363	0	0.75016	0	0.45428					0	1.7621	0	2.1126	0	6.6402	0	0	0				0	-0.14893	0	0
014	2018-11-07t1726	1541633450.52	larva	1.9641	-57.9156	-185.6902	153.6899	28.3045	2945.218	9387.173	52308.236	0	2011.492	0	0.2008	0	-0.048249					0	0.8386	0	1.0457	0	2.0827	0	0	0				0	-0.21795	0	0
014	2018-11-07t2121	1541647548.34	larva	5.8802	-53.9995	-181.7742	150.8711	28.0867	2868.6669	9147.8682	50574.7559	0	0.70941	0	-0.30765	0	-0.47332					0	0.090769	0	0.23178	0	0.88093	0	0	0				0	-0.2917	0	0
014	2018-11-08t0121	1541661944.09	larva	9.879	-50.0007	-177.7753	153.6653	27.9836	2931.3866	9344.7395	51751.7219	0	-0.31865	0	-0.79444	0	-0.85218					0	-0.55583	0	-0.44594	0	0.15647	0	0	0				0	-0.37303	0	0
014	2018-11-08t0521	1541676339.14	larva	13.8776	-46.0021	-173.7767	153.6668	28.0143	2928.4975	9337.6841	51702.6156	0	-0.86617	0	-1.2537	0	-1.1887					0	-1.1192	0	-1.0217	0	-0.36998	0	0	0				0	-0.46181	0	0
014	2018-11-08t0921	1541690742.54	larva	17.8786	-42.0012	-169.7758	153.6655	27.6519	2899.6354	9245.1269	50654.2855	0	-1.2629	0	-1.689	0	-1.4914					0	-1.6213	0	-1.5261	0	-0.79377	0	0	0				0	-0.56013	0	0
014	2018-11-08t1321	1541705154.35	larva	21.8819	-37.9979	-165.7725	153.6592	27.6921	2910.6959	9282.9479	51020.9287	0	-1.5838	0	-2.1023	0	-1.7659					0	-2.076	0	-1.9776	0	-1.1553	0	0	0				0	-0.67101	0	0
014	2018-11-08t1721	1541719558.44	larva	25.883	-33.9967	-161.7714	370.237	45.68	13332.3493	42323.2497	399462.2735	559.023	-0.99537	242.15	-0.71728	198.7548	-0.6606	492.7592	-0.79434	487.5998	34985.9023	412.2123	-0.99906	467.2993	-1.1078	1710790	-0.95596	90.4412	45.9604	45.6964	75.3851	73.7856	5352.3442	64.2341	0.13457	71.4704	324710
014	2018-11-08t2121	1541733957.86	larva	29.8828	-29.9969	-157.7715	412.5578	49.3256	15337.8395	48568.6424	488586.9548	862.299	-0.88372	459.915	0.42055	473.1943	0.84805	786.3892	-0.70006	778.108	64483.9102	688.3948	-0.50223	761.1481	-0.78896	3736810	-0.70721	189.167	48.4196	48.1482	82.3024	79.5013	6748.7988	67.441	0.11205	75.5055	393409
014	2018-11-09t0121	1541748353.87	larva	33.8817	-25.998	-153.7726	218.5374	43.1115	6284.9946	20107.3329	170311.3346	789.447	-1.2887	428.148	-0.24415	441.6258	0.31165	716.8256	-1.3907	711.3672	24372.0684	631.0397	-1.1583	692.2422	-1.4058	1437720	-1.644	104.854	53.2989	52.9825	86.4977	84.7677	2940.9224	72.64	0.11938	81.3489	178978
014	2018-11-09t0521	1541762748.02	larva	37.8801	-21.9996	-149.7742	388.3835	57.1442	15916.134	50480.912	581779.5176	1281.27	-0.96331	558.535	0.21732	551.8191	0.66883	1115.3623	-1.0822	1101.6891	93690.4297	953.0514	-0.57222	1054.6321	-0.96092	4692250	-1.0949	262.693	51.8129	51.1613	88.1584	84.9481	7405.3096	71.7133	0.0085925	81.3166	435280
014	2018-11-09t0921	1541777149.98	larva	41.8807	-17.9991	-145.7737	542.0003	68.4048	29755.6175	94242.5598	1398128.0633	2211.44	-0.26873	524.214	-0.47321	470.1668	-0.11347	1719.0997	-0.41855	1700.7147	268179.5625	1038.3466	-0.84292	1479.8118	-0.51637	8165680	-0.68475	125.681	49.7377	49.3455	83.0331	81.2419	12953.1699	69.0165	-0.13071	77.6856	774764
014	2018-11-09t1321	1541791557.71	larva	45.8828	-13.9969	-141.7716	685.6379	56.4127	30036.5906	94764.7873	1119582.3061	1340.55	-1.547	463.944	-1.3264	416.5614	-0.67297	1177.5834	-1.8974	1161.5903	187235.75	925.4034	-1.7019	1108.4068	-1.8527	7336340	-1.3038	96.0857	50.344	50.0756	82.2726	80.6226	13081.3477	69.1392	-0.21622	77.5632	796090
014	2018-11-09t1724	1541806159.09	larva	49.9387	-9.941	-137.7156	703.5596	50.4751	26647.0529	83961.2195	872835.2208	1589.26	-1.601	538.23	-1.2734	489.7815	-0.49626	1427.9258	-1.8787	1418.5115	201337.5312	1010.3491	-1.9579	1348.7317	-1.8456	7582040	-1.6602	133.421	65.7511	65.5645	100.2002	98.6372	14128.2236	85.7183	0.15779	94.5572	926236
014	2018-11-09t2121	1541820343.6	larva	53.8789	-6.0009	-133.7755	588.0808	56.253	26864.2176	85046.8068	1021413.4777	2650.05	-0.94066	774.727	-0.16616	623.8465	-0.005468	2391.6531	-0.71038	2367.9694	339614.75	1884.9275	-0.058038	2246.7707	-0.55533	10950800	-1.395	124.708	64.6301	64.4934	99.278	98.1076	14097.4746	85.082	0.10818	94.4576	913547
014	2018-11-10t0121	1541834751.81	larva	57.8812	-1.9986	-129.7732	678.5906	54.5122	29073.1832	91637.8808	1073243.5375	4709.03	0.45914	1059.05	1.1663	879.5211	1.0397	3648.0608	0.73138	3529.3553	561801.375	2588.3864	1.2244	3301.544	0.8911	16220400	-0.84681	286.824	66.2176	65.9934	102.0764	98.9026	15719.7646	86.2268	0.11451	95.2827	1014190
014	2018-11-10t0521	1541849141.6	adult	61.8783	1.9986	-125.776	891.6116	66.3118	47516.913	149755.9355	2144783.2559	5490.65	0.70487	951.195	0.075315	692.7822	-0.066191	4240.0156	1.0573	4080.446	1055763.875	2675.23	0.8709	3705.3817	1.0391	23681000	-0.0059431	116.583	54.9999	54.5594	90.3744	88.8854	22503.2324	76.1277	-0.28244	84.9435	1369280
014	2018-11-10t0921	1541863538.28	adult	65.8774	5.9977	-121.777	760.9662	57.3324	34506.677	108734.2526	1361270.07	5136	0.074081	1277.59	1.5336	1127.4258	1.7021	3914.2617	0.068717	3819.9651	712395.625	2868.5642	0.79768	3618.6688	0.3477	23185600	-0.50225	303.515	65.7535	65.3241	102.7753	100.206	18705.0957	86.6371	0.053059	96.6019	1193290
014	2018-11-10t1321	1541877953.22	adult	69.8816	10.0018	-117.7728	933.7154	61.4042	43130.8275	136181.675	1724798.8157	4642.53	-0.59613	1240.25	0.90838	1114.0344	1.4252	3991.0027	-0.2907	3954.2122	909948.625	3072.1646	0.76267	3719.0235	0.030149	28161000	-0.12269	169.823	57.2686	57.1531	98.0306	96.2907	22350.9746	81.9605	-0.15162	92.0943	1300340
014	2018-11-10t1721	1541892349.32	adult	73.8805	14.0007	-113.7739	795.4465	63.6437	40472.4302	127628.5511	1755861.7125	3997.36	-1.3096	1135.57	-0.00094122	1143.0216	1.3589	3045.6626	-1.9164	2996.387	648726.125	2087.7614	-1.7459	2562.1331	-2.1206	24107000	-1.0502	223.228	67.5708	67.4433	103.6564	101.8939	22078.8242	88.3786	0.030654	97.6108	1434460
014	2018-11-10t2121	1541906752.32	adult	77.8813	18.0016	-109.7731	1107.4705	81.9714	66335.6542	209416.7373	3360629.2464	5239.76	-0.67901	1089.52	-0.51671	672.0857	-0.68654	4288.2793	-0.68916	4187.396	1488033	3001.785	-0.19219	3816.7219	-0.59399	37725700	0.55387	173.177	54.5118	54.1739	90.8809	89.4901	31535.6875	76.1604	-0.43083	85.7924	1887530
014	2018-11-11t0121	1541921155.69	adult	81.8822	22.0025	-105.7721	1120.035	88.2909	69242.4087	218349.0909	3836355.8234	4497.55	-1.3236	1006.1	-1.0923	750.3737	-0.45383	3749.3198	-1.6328	3707.6705	1357253.75	2612.4539	-1.157	3399.0295	-1.366	36360400	0.098469	294.131	52.0306	51.2679	91.4577	89.4333	33107.6953	75.1874	-0.50004	85.321	1880390
014	2018-11-11t0521	1541935551.33	adult	85.881	26.0013	-101.7733	1140.113	84.7837	68916.0228	217076.9481	3679229.5264	5861.27	-0.58281	1114.72	-0.70197	622.4821	-0.97571	4850.7734	-0.59395	4751.4668	1751129.125	3036.2818	-0.54894	4277.5319	-0.42754	40132100	0.36399	230.623	60.9728	60.4926	101.5413	99.4748	36656.4023	84.3233	-0.22255	95.1954	2195140
014	2018-11-11t0921	1541949948.77	adult	89.8803	30.0006	-97.774	960.8561	67.6282	54693.204	172411.4003	2618740.9427	6657.55	-0.21521	1514.96	0.74198	1173.7302	0.98868	5566.5815	-0.019813	5539.1182	1592042.375	3701.4951	0.31978	4992.0812	0.19044	43298900	0.56507	130.851	66.3548	66.0184	103.9428	102.391	29727.6289	87.9787	-0.13137	98.5689	1896490
014	2018-11-11t1321	1541964364.09	adult	93.8846	34.0048	-93.7698	835.9659	66.8503	46189.5662	145687.7819	2157338.2458	8385.83	0.60247	1674.23	1.1407	1566.0331	2.2758	6518.5679	0.79782	6332.2551	1577493.375	3828.4757	0.36265	5548.5554	0.57155	40467700	0.15342	353.48	69.9222	69.457	111.0078	107.6106	26863.8887	92.3369	-0.0261	102.8941	1690090
014	2018-11-11t1721	1541978761.52	adult	97.8839	38.0041	-89.7705	1116.0996	85.6022	71135.6315	224666.8613	3809114.1503	5988.34	-0.63703	1041.14	-0.94868	423.8311	-1.5904	4784.064	-1.1287	4700.1846	1774887.75	3453.8824	-0.15052	4337.4665	-0.53442	38614900	-0.076764	230.96	69.4157	67.8274	135.0013	130.9514	50085.4688	99.4733	0.14935	121.6823	2574560
014	2018-11-11t2121	1541993169.78	adult	101.8862	42.0064	-85.7682	1076.1168	67.4164	61150.1933	192676.4402	2899450.3967	6831.15	-0.26304	1379.01	0.081945	874.0868	-0.082101	5355.4307	-0.62206	5276.3291	1713737.75	3374.3611	-0.25607	4705.4477	-0.26083	44099300	0.42122	276.77	72.1477	70.942	149.2373	146.0099	47755.9453	97.1988	0.033898	122.5283	2307210
014	2018-11-12t0121	1542007573.05	adult	105.8871	46.0073	-81.7673	1037.2572	66.6904	58045.8401	182948.3024	2713308.9703	8383.64	0.40445	1570.17	0.63049	1011.8378	0.38771	6350.8569	0.27947	6176.4417	1930660.5	4019.7175	0.42912	5452.3846	0.28206	47679900	0.74314	179.296	60.8884	59.5345	112.8119	110.1429	34294.8047	90.1822	-0.22211	103.8644	1848940
014	2018-11-12t0521	1542021966.18	adult	109.8852	50.0054	-77.7692	1081.3255	87.583	69189.0932	218056.9928	3866037.3423	6527.21	-0.42126	1314.29	-0.068155	806.3065	-0.24214	5480.519	-0.54933	5380.9517	1978467.375	3542.6543	-0.05163	4894.9731	-0.12912	47440600	0.73816	330.893	60.2043	58.6585	156.0281	153.9945	56326.1328	86.9439	-0.37254	123.8014	2173130
014	2018-11-12t0921	1542036364.45	adult	113.8847	54.0049	-73.7697	1294.4875	88.072	82413.5103	259668.225	4510920.2065	9187.85	0.7025	1191.56	-0.36329	448.1371	-1.3712	6916.5317	0.75813	6712.031	2974108.75	3718.567	0.16236	5686.5711	0.44551	51227500	1.1201	404.25	54.0854	51.5782	137.6682	133.5291	59197.3242	84.4751	-0.50542	119.7163	2325240
014	2018-11-12t1307	1542049940.53	adult	117.6558	57.7761	-69.9985	837.4555	66.3836	43113.8162	136134.2755	1971408.6348	7511.67	8.6896e-05	1957.72	1.8097	1645.3369	2.6277	6157.8735	0.10986	6023.3774	1397837.25	4609.4253	1.1042	5671.7769	0.45768	44279700	0.55618	164.118	78.6545	77.4442	131.5049	128.9315	29851.6016	106.8709	0.048068	122.9244	1779010
014	2018-11-12t1707	1542064328.98	adult	121.6526	61.7729	-66.0018	1160.7093	70.8952	62238.0753	195895.3311	2908939.9602	7745.35	0.11119	1609.11	0.91999	825.4166	-0.03403	6591.2793	0.53172	6528.6113	2148757	4614.8483	1.175	6122.1074	0.8099	52444000	1.3722	183.693	68.9002	68.4204	138.0089	135.007	44990.9062	104.5324	-0.094201	126.5494	2245590
014	2018-11-12t2107	1542078728.66	adult	125.6525	65.7728	-62.0018	973.0855	70.6611	55137.7737	173760.8259	2656156.3224	6748.82	-0.2713	1612.45	1.0181	1417.7139	2.0686	5280.3613	-0.51223	5210.459	1526024.375	3835.2499	0.47305	4884.7499	0.0025824	46491800	0.92892	252.308	71.7705	70.3751	141.2701	137.1804	40827.0703	105.7022	-0.14312	127.6506	2069360
014	2018-11-13t0107	1542093131.75	adult	129.6534	69.7736	-58.001	923.342	64.8821	50513.3381	159233.8875	2314569.4103	9548.67	0.89779	1610.46	1.1158	975.2433	0.62468	8159.0215	1.9665	8103.0898	2162140.75	4211.9471	0.94846	7197.8285	1.6784	42590100	0.67666	216.978	76.2779	75.7462	150.5106	147.2139	39885.3008	111.6476	-0.068939	137.4344	2017240
014	2018-11-13t0507	1542107524.26	adult	133.6513	73.7715	-54.0031	1030.6022	72.4006	61336.9977	193341.1558	3051570.3393	12264.1	2.0431	1465.63	0.81262	727.879	-0.19085	7505.2046	1.5007	7044.4995	2409170.75	4179.3252	1.0268	6095.2208	0.98756	46989500	1.2019	264.251	70.7858	68.0434	160.0824	154.6164	51386.4609	113.2655	-0.11741	142.2726	2269460
014	2018-11-13t0907	1542121922.39	adult	137.6508	77.771	-50.0036	1014.1063	71.8545	62496.2442	197130.1477	3199882.7362	11022.7	1.5927	1394.22	0.72038	717.8706	-0.17159	7171.1162	1.3159	6794.603	2344955	4006.2648	0.97124	6067.5914	1.0626	45473700	1.1924	443.48	72.5159	70.4256	158.4183	153.9357	51802.7773	113.4916	-0.21052	142.3919	2365180
014	2018-11-13t1355	1542139209.12	adult	142.4526	82.5729	-45.2017	900.4545	70.8385	50567.6701	159423.7729	2445515.3215	11225.7	1.7693	1584.8	1.5142	1144.8264	1.6334	7129.686	1.4035	6698.3975	1889366.75	4291.851	1.4806	6073.6674	1.2064	41930600	1.0155	273.057	92.3258	88.967	191.7975	186.0866	50826.3281	132.7136	0.1804	172.05	2442760
014	2018-11-13t1707	1542150726.3	adult	145.6519	85.7721	-42.0025	932.4838	80.2911	57540.3092	181524.2718	3014215.4476	9059.78	0.90177	1233.79	0.45296	877.6186	0.6285	6415.1709	0.91214	6203.5615	1930966.375	3280.7458	0.40612	5379.1935	0.76137	37045700	0.62541	219.182	70.8026	68.4598	156.8612	152.9328	47215.2227	108.2945	-0.58189	139.6741	2125920
014	2018-11-13t2107	1542165124.31	adult	149.6513	89.7716	-38.0031	725.2221	109.2189	50447.7513	161449.6017	3113277.6356	7042.37	0.073198	1336.77	0.9809	695.5873	-0.10587	5809.4272	0.53478	5704.1553	1527879.375	3761.9194	1.1692	5226.0373	0.75116	35131600	0.5464	380.837	87.0131	83.5353	187.5017	180.582	49312.9375	131.3932	-0.05523	167.6158	2286790
014	2018-11-14t0107	1542179524.3	adult	153.6513	93.7716	-34.0031	629.3238	75.9086	35174.884	111608.4542	1679621.8756	7447.81	0.31422	1119.12	0.24915	505.6748	-1.0074	6221.1562	0.98237	6148.9314	1144692.75	3418.2293	0.88294	5551.5781	1.1771	20511300	-1.0358	293.854	89.6734	84.1872	230.4977	227.8914	42411.5664	141.6528	0.12521	207.5396	1643530
014	2018-11-14t0507	1542193928.78	adult	157.6525	97.7728	-30.0018	784.8001	70.9813	38746.7062	122635.4337	1673771.1646	6089.31	-0.26753	983.405	-0.2714	479.2647	-1.1565	5083.4556	0.16247	5040.6567	1031941.4375	3141.4364	0.62053	4701.2965	0.51439	19903100	-1.0401	340.791	83.5202	80.3722	182.4125	177.2887	37029.7422	125.7999	-0.4542	159.6559	1690360
014	2018-11-14t0907	1542208323.29	adult	161.651	101.7713	-26.0033	638.6834	73.1938	33797.1818	107082.2824	1558742.0661	6116.27	-0.19671	985.309	-0.18302	500.0721	-1.0528	5129.7974	0.30782	5048.3462	902844.375	2839.4469	0.27425	4708.5222	0.6389	17310900	-1.2904	297.323	88.7487	84.1902	216.8033	210.6513	38157.3828	136.7227	-0.24326	187.5683	1559230
014	2018-11-14t1307	1542222743.12	adult	165.6565	105.7768	-21.9978	513.4001	78.3247	29026.1134	92175.123	1441078.0562	7160.44	0.40144	875.141	-0.69217	460.7844	-1.2818	4657.3628	0.01441	4287.4604	698604.4375	2405.2563	-0.3547	3432.8505	-0.55642	13094700	-1.736	373.875	87.9345	83.7432	177.0138	169.8234	26552.0703	133.7859	-0.44049	158.6248	1315760
014	2018-11-14t1707	1542237143.77	adult	169.6567	109.777	-17.9976	607.4739	60.8265	30164.7059	95283.9975	1270961.0488	5202.17	-0.53223	866.954	-0.67024	456.5914	-1.3039	4530.6338	-0.0011008	4508.7451	720370.75	2653.7944	0.17849	4033.3922	0.15151	13710000	-1.5678	239.999	86.5943	82.8259	174.9944	169.2606	27824.1113	132.908	-0.57046	160.1133	1369400
014	2018-11-14t2107	1542251537.37	adult	173.6549	113.7752	-13.9994	500.2323	63.7009	24240.8396	76903.747	983405.9218	3844.62	-1.1882	713.712	-1.4966	435.851	-1.4366	2832.5625	-1.3975	2697.7	362568	1795.497	-1.2695	2509.9082	-1.3707	9083410	-2.0795	232.354	86.3079	83.2665	174.6034	167.8623	22349.2402	128.0181	-0.81919	154.2724	1098440
014	2018-11-15t0107	1542265925.62	adult	177.6517	117.7719	-10.0027	485.095	112.0487	32654.5274	106412.8992	2030233.1476	4861.39	-0.5992	978.693	0.13294	644.6041	-0.01815	3539.1426	-0.7081	3234.6226	605193.375	2342.8444	-0.19513	3056.586	-0.72106	16655400	-1.0188	360.194	99.4424	92.496	223.6785	217.5509	38249.0156	160.1238	0.070356	202.5191	1692310
014	2018-11-15t0507	1542280319.62	adult	181.65	121.7703	-6.0044	483.5486	114.0936	33136.4763	108176.9962	2099347.7279	5048.99	-0.45033	963.547	0.11142	634.703	-0.054905	3666.3533	-0.53715	3390.0527	634279.125	2324.1417	-0.15391	3024.3311	-0.69451	16652000	-0.95184	346.836	101.192	93.6987	236.1294	227.9778	40850.3906	162.7402	0.057603	206.5578	1748800
014	2018-11-15t0907	1542294723.78	adult	185.6512	125.7714	-2.0032	620.7706	81.2359	34048.1401	107942.6759	1692271.3594	5615.31	-0.085167	936.423	0.014753	644.5057	0.049476	4051.9685	-0.12608	3892.3838	717198.4375	2267.0105	-0.18393	3494.2314	-0.11685	16538200	-0.89853	386.35	98.43	92.9238	198.7136	194.5444	35172.3125	153.2117	-0.31456	181.0536	1738370
014	2018-11-15t1307	1542309146.84	dead	189.6576	129.7778	2.0032	501.6332	66.7457	21683.5508	68924.7164	834959.862	4249.33	-0.80622	729.421	-1.2483	450.6413	-1.3495	3250.6785	-0.81109	3076.762	373828.0312	1804.9881	-0.99688	2730.1169	-0.90226	8335820	-1.9485	290.743	94.5794	88.5748	241.4	239.1504	27761.0039	147.0505	-0.57455	213.734	1080850
015	2018-11-07t1330	1541619316.95	egg	-1.9642	-57.8441	-221.468	74.7406	36.5532	1920.8907	6561.1101	45055.5209	175.005	3238.0773	123.102	1.873	122.4574	1.7263	167.3941	5.2372	165.9065	1841.3347	149.8089	2.6928	159.9693	2.949	128150	6.8644	81.1877	44.839	44.4499	72.9543	71.3347	802.4975	62.0378	0.46765	68.4466	46677.4
015	2018-11-07t1726	1541633458.89	larva	1.9642	-53.9158	-217.5397	153.5909	29.5454	3085.4736	9845.289	57387.4975	0	2011.4885	0	0.2008	0	-0.048252					0	0.8386	0	1.0457	0	2.0827	0	0	0				0	-0.21795	0	0
015	2018-11-07t2121	1541647556.57	larva	5.8802	-49.9998	-213.6237	153.5923	29.6547	3099.1353	9891.7435	57915.463	0	0.70942	0	-0.30765	0	-0.47332					0	0.090772	0	0.23178	0	0.88094	0	0	0				0	-0.2917	0	0
015	2018-11-08t0121	1541661952.31	larva	9.879	-46.001	-209.6249	156.0949	29.3948	3157.5026	10074.3214	58954.6816	0	-0.31865	0	-0.79443	0	-0.85218					0	-0.55583	0	-0.44594	0	0.15648	0	0	0				0	-0.37303	0	0
015	2018-11-08t0521	1541676347.34	larva	13.8776	-42.0024	-205.6262	153.6249	29.8558	3133.6346	10008.1556	59185.2733	0	-0.86617	0	-1.2537	0	-1.1887					0	-1.1192	0	-1.0217	0	-0.36997	0	0	0				0	-0.46181	0	0
015	2018-11-08t0921	1541690750.8	larva	17.8786	-38.0014	-201.6253	156.0949	29.2978	3157.8761	10079.2598	58961.8672	0	-1.2629	0	-1.689	0	-1.4914					0	-1.6213	0	-1.5261	0	-0.79377	0	0	0				0	-0.56013	0	0
015	2018-11-08t1321	1541705162.56	larva	21.8818	-33.9981	-197.622	153.6356	29.2028	3083.647	9847.7605	57244.9665	0	-1.5838	0	-2.1023	0	-1.7659					0	-2.076	0	-1.9776	0	-1.1553	0	0	0				0	-0.67101	0	0
015	2018-11-08t1721	1541719566.7	larva	25.883	-29.997	-193.6209	196.3852	28.1419	3859.2817	12246.8232	69622.7145	765.192	-0.67727	467.274	0.93529	490.5931	1.3303	698.7447	-0.30946	691.7674	15372.3828	625.7884	-0.22503	680.0156	-0.525	986882	-1.1754	98.4216	54.3947	54.1644	83.9774	83.0888	1847.5029	72.341	0.25236	80.6661	114882
015	2018-11-08t2121	1541733966.13	larva	29.8828	-25.9972	-189.621	358.9294	42.3106	10588.1655	33547.7651	268102.5102	1426.51	-0.08795	579.394	1.2753	586.094	1.5867	1196.8596	0.21243	1180.0509	68221	974.3728	0.48549	1119.6555	0.14236	3285160	-0.83479	100.97	58.1713	58.1051	89.7732	89.0133	5117.0752	77.1762	0.26545	84.8463	329832
015	2018-11-09t0121	1541748362.06	larva	33.8817	-21.9983	-185.6222	150.8487	29.6896	3074.6125	9835.044	58045.4836	0	-2.3182	0	-3.232	0	-2.4666					0	-3.2426	0	-3.1175	0	-2.0251	0	0	0				0	-1.1396	0	0
015	2018-11-09t0521	1541762756.17	larva	37.8801	-17.9999	-181.6238	500.2074	47.6497	17501.1387	55245.0142	528730.7309	2063.17	-0.014408	697.091	1.1639	701.1287	1.576	1746.7709	0.1846	1731.4784	162449.6875	1259.21	0.39685	1600.033	0.32475	6476670	-0.64997	131.159	66.8433	66.6118	105.409	103.1643	9803.0332	88.8435	0.34309	99.525	621041
015	2018-11-09t0921	1541777158.17	larva	41.8806	-13.9994	-177.6232	521.7948	37.9372	15063.711	47457.9307	374714.159	1342.54	-1.2319	703.17	0.73436	690.7407	1.1777	1236.0221	-1.3392	1227.5038	100117.7891	1051.1933	-0.80384	1199.827	-1.1447	5664030	-1.2644	111.505	64.1132	63.8698	97.5072	95.7128	7898.084	84.605	0.20995	92.6011	516432
015	2018-11-09t1321	1541791565.88	larva	45.8828	-9.9972	-173.6211	758.2667	46.9772	28601.6083	90054.1888	927922.8532	2017.21	-0.85807	481.003	-1.2128	390.4791	-0.81954	1619.39	-1.1003	1584.1498	246147.2812	1073.2852	-1.2692	1436.1581	-1.151	7289610	-1.3139	299.429	50.6274	50.2765	86.7194	83.1696	13181.3516	70.1157	-0.19212	79.562	767258
015	2018-11-09t1724	1541806167.31	larva	49.9387	-5.9413	-169.5651	725.9472	58.8377	33761.2231	106476.1908	1342992.1043	2079.51	-1.1392	639.26	-0.61269	576.4156	-0.030836	1848.4227	-1.1619	1840.3752	329019.25	1318.6242	-1.0919	1706.0232	-1.1158	11350700	-0.90336	288.86	57.5582	57.2685	91.5767	89.5537	16300.6592	77.2659	-0.079716	85.6528	1022000
015	2018-11-09t2121	1541820351.75	larva	53.8788	-2.0011	-165.625	789.4553	48.2573	27690.6237	87192.7854	833224.8402	3193.79	-0.46107	1080.35	1.7823	1018.741	2.0199	2861.8882	0.048647	2855.1611	423559.4375	2122.0567	0.58047	2679.8954	0.28948	15886600	-0.46747	381.303	69.3651	68.9903	111.1064	107.6432	16443.7539	93.3915	0.37064	103.9729	1020010
015	2018-11-10t0121	1541834760.01	adult	57.8811	2.0011	-161.6227	826.2665	62.7308	42898.8128	135279.0667	1870153.0267	3021.34	-0.94572	952.777	0.51164	868.8224	0.98739	2686.9294	-0.74215	2662.239	604559.125	2042.6943	-0.17814	2510.7488	-0.57763	21431800	0.071299	303.607	63.2333	62.9268	101.0288	97.8699	22731.4844	83.8694	0.033303	93.8777	1422370
015	2018-11-10t0521	1541849149.73	adult	61.8783	5.9983	-157.6256	1082.7036	68.4304	55665.3372	175377.8709	2579170.0359	3852.17	-0.59126	818.638	-0.70814	643.5798	-0.29535	2993.4116	-0.76608	2902.244	874076.1875	1972.2616	-0.84776	2612.5271	-0.88742	23886200	0.028079	161.905	55.2464	54.785	91.4913	89.2414	26715.4746	76.3383	-0.27492	85.8351	1611980
015	2018-11-10t0921	1541863546.42	adult	65.8774	9.9974	-153.6265	881.8522	63.332	44730.1271	140970.1179	1944811.1353	9274.29	3.2003	1101.47	0.53798	889.2319	0.64148	4462.5498	0.83558	4067.1475	1048699.25	2737.061	0.49238	3665.4543	0.42579	25848200	-0.084805	349.94	61.6197	60.9938	101.455	98.0146	23841.9336	84.6488	-0.017708	94.7203	1446030
015	2018-11-10t1321	1541877961.27	adult	69.8815	14.0015	-149.6224	880.6289	63.0416	44809.5723	141213.7423	1929338.7626	4094.01	-0.99354	1146.52	0.40132	1103.4254	1.3798	3327.7598	-1.1791	3264.2322	785351.3125	2368.0954	-0.79035	3040.4088	-1.0418	26960300	-0.30187	352.443	60.323	59.9723	97.0921	93.7206	22913.7305	80.9063	-0.18848	90.5762	1418500
015	2018-11-10t1721	1541892357.38	adult	73.8804	18.0004	-145.6235	933.9263	70.545	52161.1657	164416.6021	2473042.0638	5500.6	-0.26149	1307.67	0.8915	1076.1206	1.0825	4420.8936	-0.14868	4336.2153	1206904	3218.0712	0.62447	4057.2943	0.11565	35696900	0.60696	178.613	66.8621	66.3513	103.3098	101.0912	28203.5625	88.1247	0.021896	97.5542	1825200
015	2018-11-10t2121	1541906760.43	adult	77.8813	22.0013	-141.6226	737.7104	69.6165	42509.8401	134362.4619	2051309.0923	3824.99	-1.6272	1209.35	0.074887	1082.1594	0.95569	3399.2212	-1.7877	3368.7175	758026.3125	2636.0345	-0.91401	3181.603	-1.4849	26899500	-0.93112	146.789	66.4082	66.1479	101.9602	100.2524	22737.1133	87.4127	-0.045564	97.2121	1477120
015	2018-11-11t0121	1541921163.78	adult	81.8822	26.0022	-137.6217	452.7035	68.2326	22247.8322	70652.2826	959278.4355	6829.69	0.1579	1926.85	3.1221	1826.389	3.7101	5547.812	0.502	5467.3892	649094	3843.1831	1.0595	4930.4004	0.58945	22517100	-1.6992	158.27	72.5914	72.0205	114.6234	111.9312	13410.9346	95.4025	0.18465	107.1325	848303
015	2018-11-11t0521	1541935559.49	adult	85.881	30.001	-133.6229	1007.0718	67.382	58706.2988	185224.4398	2809767.1996	5402.18	-0.8544	1283	-0.0075095	964.7484	0.29618	4672.0483	-0.79771	4620.6665	1434318.875	3235.7979	-0.23046	4273.5232	-0.43207	39363900	0.27125	124.017	59.9674	59.5245	97.6698	95.9072	29984.6191	81.6036	-0.31272	91.9837	1839860
015	2018-11-11t0921	1541949956.9	adult	89.8803	34.0003	-129.6236	734.6762	61.4651	32339.5404	101998.276	1232224.7298	7859.51	0.44297	1628.5	1.162	1575.7128	2.42	5481.6904	-0.11281	5319.9854	937369.0625	3676.6333	0.28471	4750.1243	-0.051133	27757700	-1.1681	138.388	65.5404	65.0587	109.2759	107.1326	18686.1816	90.6922	-0.04412	102.6649	1117140
015	2018-11-11t1321	1541964372.33	adult	93.8846	38.0046	-125.6193	553.7078	56.937	24538.8365	77572.6711	938984.9882	4880.83	-1.1847	1542.61	0.6985	1593.0103	2.3682	3962.7993	-1.8936	3899.134	515163.9062	2718.0295	-1.0444	3651.5248	-1.1292	19929000	-1.9772	138.999	80.4711	79.9394	120.2293	118.4134	15629.8047	104.0173	0.3361	114.517	1039610
015	2018-11-11t1721	1541978769.72	adult	97.8838	42.0038	-121.62	803.2212	75.9462	48861.1096	154415.9603	2501417.9975	6310.56	-0.4823	1514.32	0.52495	1179.3207	0.92175	5417.8291	-0.48647	5368.0269	1386964.25	3695.5651	0.13088	4872.091	-0.094225	38633400	-0.074953	184.37	68.2547	66.8889	136.815	134.0642	35024.6328	95.879	0.041554	119.966	1741310
015	2018-11-11t2121	1541993178.04	adult	101.8861	46.0062	-117.6177	882.1456	65.8246	47489.7741	149681.8117	2162899.8468	8594.13	0.54454	1678.83	0.96579	1291.364	1.2783	6424.7754	0.42315	6207.5439	1599769.125	4288.1971	0.74405	5550.3668	0.39234	41757500	0.2015	316.785	72.7952	71.569	132.5797	126.3901	33012.3555	100.9016	0.14241	117.3053	1810640
015	2018-11-12t0121	1542007581.23	adult	105.887	50.007	-113.6168	956.3338	71.4999	55806.896	175942.2938	2741186.1161	7879.9	0.18197	1378.36	0.085146	828.8281	-0.20386	6610.3989	0.52492	6585.4668	1930236.5	3774.2216	0.17164	5784.3249	0.52748	40202600	0.060455	372.302	63.2841	61.6261	158.3983	153.0131	46252.3008	89.5965	-0.23897	118.19	1845810
015	2018-11-12t0521	1542021974.28	adult	109.8851	54.0051	-109.6188	792.3955	61.1794	38855.3505	122513.3438	1624777.3522	7857.94	0.15085	1935.75	1.6637	1692.3522	2.6266	6994.5718	0.84067	6942.9004	1433887.25	4792.1807	1.2254	6474.1554	1.0052	39502800	0.023524	173.207	80.5728	79.1367	135.1713	132.2915	27710.1172	109.9975	0.2815	125.8824	1644250
015	2018-11-12t0921	1542036372.58	adult	113.8846	58.0046	-105.6192	967.9916	75.1508	57606.073	182002.7757	2840770.5205	7294.03	-0.096003	1457.6	0.3723	713.4882	-0.50368	6312.5322	0.21813	6285.8755	1906384.75	4051.0493	0.49763	5754.5442	0.49349	43886900	0.46189	181.042	70.9646	69.7797	139.6183	136.4269	42164.7266	104.4158	0.051861	127.9449	2136670
015	2018-11-12t1307	1542049948.84	adult	117.6558	61.7758	-101.8481	895.4918	67.3155	47434.2072	149440.799	2189968.2516	7500.67	-0.0044875	1557.97	0.70451	1057.8622	0.6799	6309.1758	0.24215	6325.5264	1570984.75	3971.2836	0.464	5719.1205	0.49079	38721900	0.056846	235.187	74.7398	73.5004	134.1512	130.6685	33403.6562	102.7946	-0.064189	121.8915	1857580
015	2018-11-12t1707	1542064337.14	adult	121.6526	65.7726	-97.8513	717.7223	61.9432	35268.3661	111795.0563	1421046.0988	8742.63	0.52105	1852.52	1.5958	1213.8723	1.2767	6779.1084	0.6926	6522.1692	1260914.125	4887.5333	1.4484	6033.4126	0.74822	34319700	-0.2643	214.055	87.7502	86.3849	159.095	154.9124	29591.668	123.0366	0.409	144.4542	1625660
015	2018-11-12t2107	1542078736.76	adult	125.6525	69.7725	-93.8514	1062.8134	70.6403	48157.5512	151915.1403	2037669.3892	7505.09	0.036867	998.755	-0.70104	440.7778	-1.2958	5704.4697	-0.15517	5553.6775	1448935.25	3190.6749	-0.17599	5131.7983	0.17414	25295500	-0.99904	204.421	66.9749	65.1559	144.6301	139.5725	36736.0352	98.8715	-0.32711	125.5932	1696270
015	2018-11-13t0107	1542093139.86	adult	129.6533	73.7733	-89.8505	591.103	66.4854	32174.2853	102028.752	1443031.8067	8605.38	0.5147	1465.39	0.70271	735.7542	-0.22113	6754.8359	0.80076	6689.1904	1141567.25	4237.8826	0.97489	5790.1989	0.69553	24703600	-0.96924	222.135	84.1499	79.4369	174.0358	170.9792	29412.0508	135.1073	0.55905	160.9965	1418600
015	2018-11-13t0507	1542107532.44	adult	133.6513	77.7713	-85.8526	932.08	66.1952	52629.9735	165954.0459	2481870.3754	7833.6	0.23684	1013.84	-0.51059	496.1778	-1.0364	5542.1348	-0.11086	5210.698	1529629.25	3142.0478	-0.054945	4424.9147	-0.19657	27908000	-0.58695	228.929	77.2104	74.3837	164.3105	159.3716	45349.6953	120.6253	0.079036	145.7731	2125370
015	2018-11-13t0907	1542121930.55	adult	137.6507	81.7707	-81.8531	649.3509	83.1538	42715.9424	136194.5783	2328373.8586	7606.36	0.18249	985.62	-0.52965	583.0914	-0.68496	5681.2456	0.10376	5566.5498	1266917.75	2794.8367	-0.34038	4466.5911	-0.10411	21956700	-1.0763	259.594	81.208	77.6583	186.6396	178.1984	41620.625	124.8563	0.093499	162.0447	1809070
015	2018-11-13t1355	1542139217.4	adult	142.4526	86.5726	-77.0512	712.409	81.3168	43450.2791	137472.8595	2287336.1173	7674.74	0.26318	934.688	-0.63303	505.652	-0.97033	5519.6567	0.10131	5384.2925	1252962.125	2592.5031	-0.48559	4221.5154	-0.21373	21126700	-1.0915	250.351	85.8294	81.4635	188.0681	183.1124	42691.457	135.3929	0.25325	170.9313	1940000
015	2018-11-13t1707	1542150734.5	adult	145.6518	89.7718	-73.852	704.8882	74.5702	40786.8631	128850.9634	2057770.3949	7905.85	0.39987	937.453	-0.59773	552.2512	-0.77595	5702.541	0.33691	5634.5918	1220343.75	2572.4651	-0.46485	4591.3172	0.12846	19994900	-1.1796	316.299	86.9641	81.161	225.0424	218.5775	48159.0703	143.6871	0.39594	194.3261	1854860
015	2018-11-13t2107	1542165132.6	adult	149.6513	93.7713	-69.8526	791.6238	70.4393	44448.5824	140335.6375	2173029.5069	6795.81	-0.037553	852.22	-0.89383	559.6147	-0.73556	4815.6812	-0.26996	4738.4199	1122053.75	2038.9201	-1.1103	3486.3028	-0.72605	19816700	-1.1547	284.937	86.3348	82.6604	186.9455	181.5832	43558.3008	132.5482	-0.022523	165.4397	2007540
015	2018-11-14t0107	1542179532.54	adult	153.6513	97.7713	-65.8526	573.0004	67.3767	29661.4006	93897.351	1299692.0471	3587.23	-1.4869	695.03	-1.584	489.924	-1.0868	2858.8708	-1.7554	2837.02	445983.8438	1724.0864	-1.5702	2433.2551	-1.6527	10814700	-2.1757	232.662	85.0821	81.3662	184.3926	180.4869	28765.2461	128.4846	-0.25828	167.7666	1323880
015	2018-11-14t0507	1542193936.97	adult	157.6525	101.7725	-61.8514	675.6421	82.5187	41892.6013	132935.1913	2184395.8012	5382.53	-0.60774	819.69	-1.0433	553.331	-0.75659	3975.1313	-0.75039	4014.1609	870553.75	1986.8675	-1.1684	3047.3311	-1.0618	17944600	-1.2787	294.571	89.9972	85.5493	204.0645	200.9357	44690.1328	142.464	0.041326	182.9248	1970220
015	2018-11-14t0907	1542208331.5	adult	161.651	105.771	-57.8529	738.2021	70.5038	42069.4451	132952.8243	2022807.2894	4632.42	-0.933	775.241	-1.2688	530.8448	-0.87422	3605.2966	-0.96334	3610.5098	793165.25	1951.9805	-1.1984	2882.206	-1.1853	17054500	-1.3227	294.644	90.217	86.337	203.2163	198.0359	44707.5938	144.1927	-0.016472	180.4806	1984680
015	2018-11-14t1307	1542222751.45	adult	165.6565	109.7765	-53.8473	784.2842	69.0721	43116.4371	136142.3054	2012135.4794	4013.21	-1.1956	743.006	-1.4124	510.4941	-0.97849	3231.8582	-1.191	3174.5627	730399.9375	1865.6592	-1.2845	2785.538	-1.2198	16767400	-1.2682	269.887	91.4212	86.6181	189.7775	187.1404	42889.7188	148.1055	-0.0016936	176.5088	2063100
015	2018-11-14t1707	1542237152.02	adult	169.6567	113.7767	-49.8472	766.8715	65.5195	42184.1442	133278.5387	1928626.4277	3972.45	-1.1684	727.634	-1.4587	520.7046	-0.89654	3112.1575	-1.22	3045.0498	687786.8125	1815.3265	-1.3042	2722.107	-1.216	16063200	-1.2658	255.855	92.5253	88.4931	188.9057	184.8156	41748.1484	147.4455	-0.12349	175.4236	2042590
015	2018-11-14t2107	1542251545.61	adult	173.6549	117.7749	-45.849	748.4736	66.1775	41430.7423	130878.112	1913090.079	3996.46	-1.1083	707.731	-1.5315	523.7625	-0.85755	2893.917	-1.344	2830.7681	627980	1726.3221	-1.3943	2571.5066	-1.3055	15354200	-1.2692	255.944	92.3091	88.9779	187.9283	184.472	40780.4375	144.5719	-0.31055	172.7634	2002650
015	2018-11-15t0107	1542265933.89	adult	177.6517	121.7717	-41.8522	757.643	66.5657	41094.878	129778.7996	1885149.8319	3904.33	-1.1123	699.835	-1.5377	508.8656	-0.94196	2908.4487	-1.2672	2819.0042	628224.9375	1712.5262	-1.3525	2610.9824	-1.1978	15052700	-1.2276	261.971	94.4055	90.0474	193.8558	189.956	41872.8516	151.4277	-0.19547	179.9533	2030570
015	2018-11-15t0507	1542280327.84	adult	181.65	125.77	-37.8539	763.9793	64.9102	41056.2847	129604.857	1847043.8127	3723.4	-1.1744	691.728	-1.5543	507.2113	-0.94653	2844.8027	-1.2761	2755.224	614477.375	1649.3675	-1.4111	2565.1092	-1.1917	14875600	-1.1862	259.63	95.7697	91.1279	198.6048	195.5019	42898.6445	154.8651	-0.18	185.1969	2059530
015	2018-11-15t0907	1542294732.02	adult	185.6511	129.7711	-33.8527	714.249	69.6959	38890.1963	122987.2793	1775044.107	4901.93	-0.48236	695.812	-1.4956	514.5243	-0.88564	3055.9014	-1.0367	2911.8309	623403.875	1737.0618	-1.1861	2496.8054	-1.2117	14162500	-1.216	298.954	98.339	92.0651	222.3464	218.3721	45358.6719	166.0919	0.069397	204.0566	2001590
015	2018-11-15t1307	1542309155.15	adult	189.6576	133.7776	-29.8463	726.8161	67.0157	39850.4715	125935.7171	1819041.4665	3711.1	-1.1118	681.572	-1.556	499.9942	-0.9847	2758.8779	-1.269	2683.8621	576605.5	1711.6027	-1.1761	2390.6575	-1.2809	14220300	-1.1501	283.664	99.5741	92.5059	230.1425	226.9904	48099.7852	173.3671	0.20045	212.6247	2077510
015	2018-11-15t1707	1542323548.65	adult	193.6558	137.7758	-25.8481	727.1209	64.1381	39396.9005	124483.6898	1778468.3309	3707.56	-1.084	692.541	-1.4582	504.2496	-0.94715	2918.6758	-1.0877	2855.0635	604165.875	1669.2875	-1.206	2543.0736	-1.0687	14286400	-1.0938	332.001	101.873	93.9968	241.9787	236.4457	50089.5938	176.3707	0.21225	217.9585	2101540
015	2018-11-15t2107	1542337934.43	adult	197.6518	141.7718	-21.8521	726.2203	64.7323	37874.8999	119622.0451	1665066.1464	3861.19	-0.96278	698.927	-1.3872	510.2618	-0.89231	2948.9756	-1.027	2893.9023	586846.125	1671.1577	-1.1516	2492.2444	-1.0864	13886300	-1.1053	305.004	103.75	95.7182	247.6661	242.1756	49285.5469	178.8197	0.21346	224.5757	2061300
015	2018-11-16t0107	1542352339.79	adult	201.6533	145.7733	-17.8506	710.3932	64.2089	38073.9765	120312.3595	1710847.7093	3997.89	-0.84702	694.95	-1.3847	507.4828	-0.90252	2945.0205	-0.99854	2882.8633	589004.125	1665.5782	-1.1123	2549.6659	-0.97805	13853800	-1.0675	327.111	105.516	96.8871	249.9648	243.5837	49992.9531	184.2038	0.30387	227.3586	2103460
015	2018-11-16t0507	1542366742.46	adult	205.654	149.7741	-13.8498	716.1497	65.2196	37790.7752	119396.5675	1667629.7219	4245.65	-0.65848	687.461	-1.4079	497.6629	-0.96854	2929.0591	-0.98116	2868.2236	582882.75	1641.1214	-1.1122	2488.9576	-1.0095	13613100	-1.0612	307.604	106.085	97.1769	250.5651	245.9762	49862.4609	184.7345	0.25893	230.675	2100690
015	2018-11-16t0907	1542381150.12	adult	209.6562	153.7762	-9.8477	1114.1485	64.245	48779.0224	154700.8612	1886943.4902	3906.38	-0.83012	598.195	-2.0305	446.3367	-1.3806	2766.0088	-1.1182	2671.8197	713630.25	1491.7609	-1.3765	2324.0118	-1.1738	15383200	-0.75427	338.131	95.3421	87.3289	243.1133	236.526	62723.2227	178.4385	0.024061	221.7168	2451820
015	2018-11-16t1258	1542395002.3	adult	213.504	157.624	-5.9999	712.6395	64.4089	37374.2267	118096.3957	1636876.419	3842.88	-0.83443	683.778	-1.3783	506.3372	-0.86876	2801.5217	-1.0489	2704.4197	549098.25	1613.1609	-1.0731	2426.0301	-1.0067	13398000	-1.0143	324.731	109.232	100.1341	254.2108	247.8215	49825.3242	189.2044	0.27616	232.6266	2140280
015	2018-11-16t1658	1542409401.49	adult	217.5038	161.6238	-2.0001	1113.3157	62.2676	47259.7548	149617.1149	1784209.4388	3888.19	-0.76662	596.917	-2.0214	447.46	-1.3632	2678.6145	-1.152	2622.8271	669653.625	1475.8921	-1.3244	2248.0983	-1.1988	14872200	-0.74181	359.339	98.9283	89.8972	251.3062	245.3104	62826.5469	186.7219	0.15334	231.077	2464800
015	2018-11-16t2058	1542423802.17	dead	221.504	165.624	2.0001	749.5581	62.0329	36177.6751	114049.1222	1520061.4588	3632.85	-0.89859	695.838	-1.2248	526.1403	-0.66194	2603.6755	-1.2073	2536.9825	494698.375	1645.6994	-0.89642	2288.4836	-1.107	13215400	-0.96216	350.926	113.938	104.5697	256.8962	252.578	48810.2734	197.1246	0.38992	237.1324	2163900
016	2018-11-07t1330	1541619325.16	egg	-1.9642	-65.842	-201.6167	164.6065	26.3798	2954.5515	9387.8771	49006.5443	0	2552.4392	0	0.75016	0	0.45428					0	1.7621	0	2.1126	0	6.6403	0	0	0				0	-0.14893	0	0
016	2018-11-07t1726	1541633467.11	larva	1.9642	-61.9136	-197.6884	176.0565	27.8614	3348.1607	10634.6882	58811.6612	0	2011.4883	0	0.2008	0	-0.048252					0	0.83859	0	1.0457	0	2.0827	0	0	0				0	-0.21795	0	0
016	2018-11-07t2121	1541647564.79	larva	5.8802	-57.9976	-193.7724	167.5265	29.7838	3407.9069	10852.7935	64093.9552	0	0.70942	0	-0.30765	0	-0.47332					0	0.090772	0	0.23178	0	0.88094	0	0	0				0	-0.2917	0	0
016	2018-11-08t0121	1541661960.53	larva	9.879	-53.9988	-189.7736	167.7419	30.2417	3454.8556	11007.6715	65896.5383	0	-0.31865	0	-0.79443	0	-0.85218					0	-0.55583	0	-0.44594	0	0.15648	0	0	0				0	-0.37303	0	0
016	2018-11-08t0521	1541676355.59	larva	13.8776	-50.0002	-185.7749	168.1285	30.412	3460.897	11029.8118	66166.2388	0	-0.86617	0	-1.2537	0	-1.1887					0	-1.1192	0	-1.0217	0	-0.36997	0	0	0				0	-0.46181	0	0
016	2018-11-08t0921	1541690759.07	larva	17.8786	-45.9992	-181.774	167.5311	29.5716	3383	10777.8827	63243.3487	0	-1.2629	0	-1.689	0	-1.4914					0	-1.6213	0	-1.5261	0	-0.79377	0	0	0				0	-0.56013	0	0
016	2018-11-08t1321	1541705170.79	larva	21.8818	-41.996	-177.7707	386.8154	43.1463	11893.5472	37681.0603	312628.8285	1039.63	0.19922	376.59	0.73557	304.6171	0.40576	932.856	0.92855	925.5674	59702.7812	730.0932	0.71223	877.6943	0.57199	2389840	-0.36974	94.9167	46.8609	46.4433	78.9205	77.8466	5050.915	65.8403	0.21971	73.8381	297380
016	2018-11-08t1721	1541719574.95	larva	25.883	-37.9948	-173.7696	189.5255	25.8653	3101.7875	9846.2147	48975.5184	821.069	-0.59105	490.566	1.1063	506.1627	1.4365	775.1618	-0.12957	777.7023	13952.9121	689.3353	0.0052735	748.4339	-0.33754	843773	-1.2188	93.9408	53.127	52.6443	86.2441	85.872	1552.3943	72.0449	0.24806	81.6717	91378.5
016	2018-11-08t2121	1541733974.34	larva	29.8828	-33.995	-169.7697	490.7282	47.8433	17422.3045	55069.25	533242.167	1267.07	-0.31283	371.468	-0.21218	270.4298	-0.4786	1086.854	-0.032115	1073.7982	101077.4219	812.049	-0.075148	1007.5169	-0.14895	3431990	-0.79331	133.189	48.7619	48.3677	81.321	79.239	7562.8564	67.3036	0.10988	76.0118	450511
016	2018-11-09t0121	1541748370.25	larva	33.8817	-29.9961	-165.7709	429.3827	38.0554	11623.2978	36670.0984	274564.6342	764.76	-1.3209	418.519	-0.31135	421.833	0.18713	692.9195	-1.4411	690.3781	43653.9297	556.9366	-1.4031	649.5632	-1.5113	2610300	-1.3331	193.788	55.1673	54.8482	91.9072	88.272	5790.1543	75.5057	0.16905	84.7438	344079
016	2018-11-09t0521	1541762764.36	larva	37.8801	-25.9977	-161.7725	318.9988	38.5376	8640.9566	27328.664	209954.052	1620.66	-0.55143	684.842	1.0802	687.8885	1.4956	1430.6486	-0.44964	1420.9396	67240.4844	1134.5082	0.002141	1323.1724	-0.32789	3185890	-1.4706	104.426	59.5737	59.4974	92.8513	91.7418	4364.0107	79.039	0.15164	88.1897	277137
016	2018-11-09t0921	1541777166.45	larva	41.8806	-21.9972	-157.7719	523.4214	41.1275	17555.7222	55354.0851	500078.1944	2655.58	0.22359	825.208	1.5579	789.9415	1.7583	2076.9448	0.26347	2013.2462	195232.8125	1572.7498	0.78265	1894.2316	0.41372	7713220	-0.78958	111.876	64.1759	64.0625	96.8896	95.5895	9107.6201	83.5398	0.18667	92.207	599852
016	2018-11-09t1321	1541791574.14	larva	45.8828	-17.995	-153.7698	663.8612	52.7	26896.1633	84753.4744	949458.9722	2148.27	-0.72464	507.545	-1.036	326.5826	-1.1786	1835.4288	-0.71062	1815.1669	260630.8906	1342.0635	-0.48271	1727.282	-0.52774	7205610	-1.332	112.874	49.2995	48.6986	87.8714	86.4206	12477.7451	71.9935	-0.14578	82.5302	699905
016	2018-11-09t1724	1541806175.58	larva	49.9387	-13.9391	-149.7138	436.1572	52.119	12047.0121	38317.1319	329925.3578	265.84	-2.8478	185.966	-3.5771	185.2841	-2.1321	248.6003	-3.8893	246.3922	16159.0166	223.9904	-4.1668	241.596	-4.1072	1201530	-2.9416	97.8766	44.0339	43.6311	77.6281	75.6553	5045.8276	63.1049	-0.47764	72.166	284503
016	2018-11-09t2121	1541820359.87	larva	53.8788	-9.999	-145.7738	689.1855	54.3302	29204.6302	92110.9457	1053871.3439	3806.71	0.079538	805.664	0.031076	710.2944	0.43791	2926.666	0.15321	2842.9664	450706.5625	1791.7944	-0.3088	2622.2001	0.17695	12399200	-1.1228	120.345	63.2483	63.017	97.703	96.2606	15046.2637	83.9932	0.073793	92.9065	973392
016	2018-11-10t0121	1541834768.16	larva	57.8811	-5.9967	-141.7714	839.5891	63.3047	42267.6113	133514.7138	1773621.7156	3542.23	-0.51212	782.001	-0.54036	401.8147	-1.2947	2956.9038	-0.32824	2906.6432	656432.625	2150.192	0.098162	2709.6587	-0.2082	17343200	-0.649	225.029	48.1095	47.4963	87.2167	84.4485	19362.1074	70.5751	-0.42464	81.2467	1066970
016	2018-11-10t0521	1541849157.88	larva	61.8783	-1.9995	-137.7743	1053.0433	68.6214	57793.8257	182001.4738	2729697.1429	4889.28	0.22916	792.141	-0.86474	346.2481	-1.6802	3679.7458	0.23779	3565.4641	1114963	2427.2006	0.26451	3317.0907	0.35464	23969400	0.041874	207.479	48.5498	48.162	82.1515	80.4052	24891.9082	67.5286	-0.58975	76.5555	1469070
016	2018-11-10t0921	1541863554.54	adult	65.8773	1.9995	-133.7752	932.8616	58.8811	43625.6545	137363.7622	1750617.7915	6014.07	0.73741	1190.31	1.0402	739.7588	-0.024079	4681.1064	1.1413	4619.5615	1076654.5	3301.5375	1.8029	4249.001	1.3998	27285400	0.14052	223.43	53.1316	52.6719	93.7113	91.1674	21553.6055	77.2183	-0.28219	86.9038	1217930
016	2018-11-10t1321	1541877969.39	adult	69.8815	6.0037	-129.7711	1193.1759	63.5203	61128.9711	192404.4941	2674681.7833	4851.58	-0.44466	817.054	-1.3811	368.7677	-1.7629	4161.8018	-0.061914	4141.3433	1335938.375	2651.2294	-0.16582	3780.0929	0.12662	26202100	-0.41502	235.722	56.7328	56.2673	93.5898	91.0194	30042.3242	77.7106	-0.30022	87.4106	1819360
016	2018-11-10t1721	1541892365.49	adult	73.8804	10.0026	-125.7722	982.7501	68.0202	56784.2922	179078.033	2705572.7001	5026.09	-0.59233	1018.12	-0.60998	633.6837	-0.7454	4359.521	-0.22757	4355.6968	1294777.75	2759.2227	-0.33776	4000.1246	0.030149	30216800	-0.17657	101.108	48.7009	48.2041	83.9518	82.7169	24933.6934	69.0541	-0.63594	78.3868	1445390
016	2018-11-10t2121	1541906768.53	adult	77.8812	14.0034	-121.7713	840.0307	50.5328	30496.8562	96006.1648	978738.8035	8580.11	1.5597	1690.91	2.4523	1545.5182	2.8113	6185.2456	1.6548	5897.0261	1002009.75	3954.1199	1.6873	5424.5274	1.6614	27333500	-0.87159	120.651	66.1473	65.8532	102.1927	100.3098	16555.2129	87.3742	-0.046881	96.6935	1069270
016	2018-11-11t0121	1541921171.88	adult	81.8822	18.0044	-117.7704	893.868	68.8742	48773.0078	153747.2602	2283727.6268	5520.4	-0.6738	1220.11	-0.11273	1006.4206	0.53702	4825.0566	-0.35589	4786.7166	1235214.5	2670.398	-1.0526	4344.2629	-0.15898	31151800	-0.57789	149.635	58.4154	58.2145	97.1059	95.8108	24859.1152	81.5325	-0.28513	91.6275	1491460
016	2018-11-11t0521	1541935567.59	adult	85.881	22.0032	-113.7716	908.7653	75.3153	50877.0182	160397.3012	2461068.2467	6129.62	-0.42405	1393.59	0.44888	1004.5811	0.4442	5370.3008	-0.0016295	5359.7744	1433870.25	3429.8165	0.079257	4766.3988	0.12505	37104200	-0.0015493	156.414	60.1825	59.697	99.7919	98.2898	26644.4395	82.5495	-0.28136	93.0353	1602360
016	2018-11-11t0921	1541949964.93	adult	89.8802	26.0024	-109.7723	976.7495	79.2281	57881.2478	182462.857	2985414.2111	6892.38	-0.086614	1344.7	0.11211	735.1168	-0.57307	5937.2354	0.38627	5916.1064	1798982.375	3657.4451	0.25765	5351.5214	0.54931	40640700	0.26863	139.165	52.9442	52.4454	91.9214	90.1877	27852.1953	75.9209	-0.51909	86.1784	1600130
016	2018-11-11t1321	1541964380.49	adult	93.8845	30.0067	-105.768	984.8181	69.0915	56150.8051	177052.2152	2750325.1541	6462.49	-0.3782	1317.3	-0.058483	793.8139	-0.36959	5350.5757	-0.43218	5269.0415	1573069.25	3460.2435	-0.10393	4802.0785	-0.097695	38691600	-0.030828	325.396	63.4184	63.1195	103.8832	101.4896	30541.6582	86.8449	-0.19641	97.471	1862730
016	2018-11-11t1721	1541978777.85	adult	97.8838	34.006	-101.7688	837.9969	67.3049	43575.7032	137345.3181	1974818.765	8076.77	0.36581	1737.85	1.2211	1277.2725	1.2475	6774.1631	0.88802	6720.1826	1551283.375	4249.4509	0.7758	6024.9686	0.85503	39676800	0.027185	154.388	63.063	62.5595	105.7356	103.5345	24213.4473	87.2074	-0.21851	98.9533	1439790
016	2018-11-11t2121	1541993186.2	adult	101.8861	38.0083	-97.7664	939.4296	65.2811	49846.7535	157039.1239	2265574.4466	7156.31	-0.1141	1503.1	0.44775	1185.6223	0.93353	5989.729	-0.0020754	5993.9761	1563319.25	3434.0672	-0.19072	5230.6998	0.14522	39229300	-0.035713	226.642	69.2488	68.8957	115.5986	113.0722	30171.2266	94.7433	-0.038055	107.8361	1807320
016	2018-11-12t0121	1542007589.34	adult	105.887	42.0092	-93.7656	952.681	71.8231	55046.5507	173557.49	2696428.7446	8247.34	0.34425	1528.74	0.5127	1004.3434	0.36348	6834.6221	0.73696	6819.0974	1968371.125	3956.6853	0.36301	5902.26	0.61468	44012400	0.40829	175.218	55.7701	55.1828	95.599	94.1567	27532.5098	79.1717	-0.53916	89.8074	1605620
016	2018-11-12t0521	1542021982.42	adult	109.8851	46.0073	-89.7675	910.6467	65.8176	48602.3257	153154.895	2216327.574	9570.38	0.88707	1816.37	1.331	1107.6395	0.73348	7735.6772	1.5211	7650.1748	1972597.75	4729.291	1.1611	6697.319	1.1655	46230300	0.62919	330.112	73.3562	72.4068	121.8222	118.0122	31064.6484	99.175	-0.025534	113.2598	1867060
016	2018-11-12t0921	1542036380.72	adult	113.8846	50.0068	-85.768	960.2072	92.3154	67833.6144	214084.3123	4141539.2649	7510.92	-0.0045537	1239.97	-0.22944	600.9204	-0.8717	6239.373	0.15272	6140.9727	2202498.75	3520.083	-0.037783	5432.7038	0.26629	43762400	0.45073	292.629	55.5677	54.3876	117.3127	110.232	41411.375	80.1586	-0.62606	97.7346	1961150
016	2018-11-12t1307	1542049957.07	adult	117.6558	53.778	-81.9968	878.2477	71.1223	48278.6718	152256.2904	2264689.7444	10354.1	1.1821	1774.91	1.3043	966.8832	0.37826	7940.6958	1.6687	7818.5068	2008996	4825.5739	1.321	6614.9083	1.1173	44867900	0.60903	230.858	73.5223	72.5945	126.5131	123.3073	32007.8203	101.0005	-0.1136	117.2246	1858570
016	2018-11-12t1707	1542064345.3	adult	121.6525	57.7747	-78	937.5171	63.2531	47935.9539	151050.5441	2075061.6091	8335.17	0.3536	1617.72	0.94389	1106.407	0.91411	7146.9048	1.0076	7044.8835	1801020	4229.1279	0.78828	6402.8266	1.0051	40677500	0.30976	280.943	72.245	71.4958	132.4455	129.1328	33376.2656	104.906	-0.084042	122.8911	1816600
016	2018-11-12t2107	1542078744.87	adult	125.6524	61.7746	-74.0001	841.5076	72.448	49876.8093	157417.3963	2494723.5084	8881.83	0.59786	1366.37	0.32874	907.1053	0.31017	7386.0361	1.2606	7328.9829	1927755.375	3683.6196	0.32037	6408.085	1.0604	35599400	-0.061823	208.847	76.034	74.0905	160.5987	156.3158	41916.2578	107.7976	-0.086678	139.929	1980990
016	2018-11-13t0107	1542093148.05	adult	129.6533	65.7755	-69.9993	1112.9985	72.9211	60285.7233	190332.4048	2771971.1178	7813.63	0.19315	1084.39	-0.38231	631.2812	-0.5901	5553.3628	-0.1967	5345.4648	1754862.625	3204.9104	-0.077815	4651.5678	-0.099518	34241700	-0.091551	170.034	74.6226	73.469	128.1994	126.0945	40511.0078	103.1528	-0.29633	118.6404	2356360
016	2018-11-13t0507	1542107540.6	adult	133.6512	69.7734	-66.0013	864.4212	71.2609	46749.4295	147344.3145	2207520.4005	8852.37	0.65219	1261.59	0.21502	939.6896	0.5821	6584.0454	0.7445	6390.7568	1613091.125	3351.6984	0.1637	5498.5914	0.56459	30876200	-0.30868	429.773	82.5624	79.8294	163.1341	157.4799	39967.8477	121.0759	0.091064	146.1338	2020630
016	2018-11-13t0907	1542121938.68	adult	137.6507	73.7729	-62.0019	927.9882	70.0215	53590.6657	168984.3526	2592469.7951	6191.62	-0.4015	1074.73	-0.25704	799.1164	0.13788	4655.5176	-0.73079	4486.8032	1308200.375	2821.6821	-0.31132	3982.3604	-0.45698	30123700	-0.28844	237.981	80.2798	77.866	167.211	162.094	46986.3047	114.7274	-0.17746	148.2467	2250160
016	2018-11-13t1355	1542139225.62	adult	142.4526	78.5748	-57.1999	957.3306	67.0742	52216.8159	164559.0286	2407883.1254	7629.11	0.24383	1098.16	-0.093114	851.3134	0.43773	5700.1641	0.2473	5555.9463	1561845	2872.0621	-0.16213	4805.4978	0.23403	30020400	-0.19076	273.678	86.5768	84.3929	164.3971	158.7691	45044.8008	119.0628	-0.19079	144.8642	2366750
016	2018-11-13t1707	1542150742.68	adult	145.6518	81.774	-54.0007	998.2438	64.1518	51513.5171	162212.421	2297728.9543	7920.73	0.40634	979.104	-0.45006	764.6818	0.14101	5124.0952	-0.13001	4871.9387	1383505.75	2566.6565	-0.472	4114.6245	-0.25447	26436800	-0.49763	194.399	84.5282	83.8572	148.965	145.3916	40220.5547	117.0237	-0.34072	137.7527	2282350
016	2018-11-13t2107	1542165140.87	adult	149.6513	85.7735	-50.0013	1104.2634	63.3992	57452.4537	180939.071	2519054.8893	9459.61	1.159	935.988	-0.56973	707.868	-0.049	5724.0547	0.46564	5452.4138	1728664.5	2436.2821	-0.58457	4313.5577	-0.023628	28201300	-0.22337	214.49	84.5603	83.7268	152.7088	148.7843	46118.0664	118.7798	-0.41242	140.4701	2547800
016	2018-11-14t0107	1542179540.79	adult	153.6513	89.7735	-46.0013	1012.2743	66.5232	53761.6067	169340.5174	2422062.9539	7779.65	0.46903	963.56	-0.42326	713.4241	0.03955	5648.0825	0.51574	5518.6638	1592759.25	2510.5902	-0.43134	4757.437	0.45647	27138700	-0.25675	196.871	85.6405	85.0835	153.9764	150.7723	43421.3438	121.6035	-0.45868	143.2828	2412060
016	2018-11-14t0507	1542193945.11	adult	157.6525	93.7747	-42.0001	1116.8378	73.0879	62033.6494	195374.1177	2926470.5832	8343.61	0.81758	891.819	-0.70324	598.7872	-0.51118	5044.6997	0.13054	4854.3037	1639527.375	2567.7143	-0.26842	4296.5988	0.12872	28927000	0.058942	252.724	82.0819	81.8618	163.0477	157.3451	52990.5117	121.8445	-0.57182	145.7186	2662410
016	2018-11-14t0907	1542208339.71	adult	161.651	97.7732	-38.0016	1119.5362	66.6506	59266.6841	186572.0675	2664473.9614	7686.21	0.58229	921.519	-0.51273	595.7012	-0.49778	5153.4385	0.32753	5076.4907	1602719.375	2771.8606	0.1621	4322.6965	0.25352	28617800	0.13211	247.903	83.8188	83.5756	165.9049	160.9632	51596.4258	126.5474	-0.55217	150.4157	2602990
016	2018-11-14t1307	1542222759.74	adult	165.6566	101.7788	-33.996	1049.8397	68.0977	55462.0245	174625.3751	2522225.6888	6107.09	-0.13309	928.733	-0.40004	604.9476	-0.40224	4934.8979	0.24909	4862.9644	1436055.25	2867.4555	0.44177	4394.5	0.42912	26968600	0.031199	306.713	85.6648	85.7437	171.5576	166.1928	49923.2656	128.7123	-0.59597	155.5315	2487530
016	2018-11-14t1707	1542237160.27	adult	169.6567	105.7789	-29.9959	953.274	66.8972	50380.4148	158742.496	2265499.6137	6202.91	-0.014523	940.73	-0.2527	639.6528	-0.14078	4832.2891	0.25811	4724.2234	1275724.375	2877.1184	0.57339	4347.6326	0.47924	24834300	-0.14038	270.165	90.9149	89.748	191.0067	186.8581	50425.7812	140.3163	-0.34268	172.4096	2400060
016	2018-11-14t2107	1542251553.9	adult	173.6549	109.7771	-25.9976	983.2707	64.2775	51600.5695	162581.292	2261581.2782	5516	-0.30795	872.833	-0.56807	546.5104	-0.70771	4662.0605	0.19935	4624.6982	1263418.375	2717.1707	0.39399	4307.9175	0.53032	23591800	-0.20489	266.297	91.2149	89.0144	192.1743	187.6851	52079.2344	146.4499	-0.25284	175.8075	2465450
016	2018-11-15t0107	1542265942.16	adult	177.6517	113.7739	-22.0009	983.7789	65.9464	52183.2328	164484.881	2312358.0265	4729.66	-0.66983	810.676	-0.87365	512.6527	-0.91619	3954.551	-0.33983	3902.5847	1083547	2284.9786	-0.30138	3533.3482	-0.21102	22156600	-0.30214	320.575	92.413	89.3938	203.162	199.4774	55666.3906	152.8059	-0.15334	186.0903	2525740
016	2018-11-15t0507	1542280336.04	adult	181.65	117.7722	-18.0026	961.8363	69.3541	51337.4599	161808.9347	2319972.0279	4290.88	-0.86442	769.018	-1.0807	498.6184	-1.0066	3679.7302	-0.52512	3652.7979	993527.1875	2279.9497	-0.23625	3419.5205	-0.26666	20692000	-0.41885	314.065	92.6426	90.2872	217.8923	210.2798	58830.918	151.4985	-0.28157	190.3921	2492740
016	2018-11-15t0907	1542294740.32	adult	185.6512	121.7734	-14.0014	974.7002	67.9808	52464.4085	165452.9765	2362868.1061	5203.7	-0.31434	761.431	-1.0837	492.4717	-1.0443	3658.9849	-0.48533	3545.4626	1006220.8125	2100.6571	-0.49853	3299.8449	-0.33023	20924100	-0.31237	274.743	93.8333	91.4141	202.843	197.9448	55781.8203	153.7484	-0.29856	185.3886	2578540
016	2018-11-15t1307	1542309163.44	adult	189.6576	125.7798	-9.995	1038.2581	62.259	51481.9932	162050.4852	2209263.8096	4191.38	-0.83912	763.493	-1.0292	524.3113	-0.80497	3617.2979	-0.46972	3575.7483	980287.75	2139.2374	-0.35522	3298.2557	-0.26859	20622000	-0.28144	280.503	95.2223	93.3627	205.9839	201.3169	55821.6328	154.5936	-0.35241	188.7743	2571960
016	2018-11-15t1707	1542323556.99	adult	193.6558	129.778	-5.9968	1039.1716	63.6023	53247.6054	167685.5695	2309214.882	6164.32	0.33756	757.857	-1.0282	482.6445	-1.1106	4345.8188	0.26928	4240.0981	1216829.25	2063.6664	-0.43723	3642.3876	0.18086	21163900	-0.14303	342.37	96.1281	93.3238	217.2917	211.0191	60841.6797	161.5517	-0.21936	196.7004	2684470
016	2018-11-15t2107	1542337942.65	adult	197.6518	133.774	-2.0008	976.1601	65.5319	50489.4106	159130.1666	2193111.7525	5187.95	-0.18039	773.306	-0.88541	569.2708	-0.43537	4056.7666	0.051389	3950.7407	1075043.125	2157.4217	-0.18753	3645.8652	0.25324	20471000	-0.17676	260.52	100.16	99.2296	200.2578	197.0137	53068.3125	160.4651	-0.31666	188.4349	2651440
016	2018-11-16t0107	1542352348.09	dead	201.6533	137.7755	2.0008	1031.0399	63.303	50975.1899	160463.1702	2184387.6783	5448.31	0.025204	799.821	-0.65914	557.1787	-0.50887	4483.5996	0.53836	4441.4302	1201604.75	2261.4245	0.091182	3876.479	0.59899	21412800	0.020816	275.222	103.255	100.9161	213.5441	210.4556	57229.8125	169.3671	-0.12175	197.7886	2764340
017	2018-11-07t1330	1541619333.34	larva	0	-61.8439	-209.6193	165.5437	28.7049	3201.791	10189.4672	57500.827	0	2299.3154	0	0.46995	0	0.19152					0	1.2733	0	1.538	0	3.2682	0	0	0				0	-0.18286	0	0
017	2018-11-07t1726	1541633475.47	larva	3.9284	-57.9155	-205.6909	153.346	29.3136	2916.3277	9321.5374	52692.7207	0	2.3464	0	-0.058573	0	-0.26925					0	0.44644	0	0.61428	0	1.3787	0	0	0				0	-0.25427	0	0
017	2018-11-07t2121	1541647573.13	larva	7.8444	-53.9995	-201.7749	159.9387	26.6853	2925.5755	9305.5043	49342.7152	0	0.089781	0	-0.55046	0	-0.66539					0	-0.23902	0	-0.11646	0	0.48988	0	0	0				0	-0.33081	0	0
017	2018-11-08t0121	1541661968.89	larva	11.8432	-50.0007	-197.776	153.8701	27.6045	2835.6878	9036.6737	48732.4397	0	-0.61527	0	-1.0232	0	-1.0222					0	-0.84141	0	-0.73926	0	-0.11893	0	0	0				0	-0.4156	0	0
017	2018-11-08t0521	1541676363.94	larva	15.8418	-46.002	-193.7774	116.0356	27.8831	2182.5748	7025.3611	38048.3968	754.686	0.52104	407.495	1.7272	419.3146	1.8707	711.1949	1.529	708.1345	8534.3389	594.4875	1.1095	676.3719	0.89709	489402	-0.40069	96.321	50.5084	50.0448	83.3827	81.8799	1000.5928	68.5009	0.33442	78.1546	60660.6
017	2018-11-08t0921	1541690767.43	larva	19.8428	-42.0011	-189.7765	159.9387	26.557	2926.2712	9313.1466	49356.046	0	-1.4276	0	-1.8945	0	-1.6293					0	-1.8497	0	-1.7534	0	-0.9774	0	0	0				0	-0.61274	0	0
017	2018-11-08t1321	1541705179.14	larva	23.8461	-37.9978	-185.7732	153.8847	27.7628	2848.3424	9084.224	49213.9833	0	-1.7231	0	-2.2974	0	-1.8916					0	-2.2849	0	-2.1837	0	-1.3165	0	0	0				0	-0.73126	0	0
017	2018-11-08t1721	1541719583.33	larva	27.8472	-33.9967	-181.772	252.649	28.1565	4788.7594	15145.4282	84787.239	1300.11	-0.0639	616.889	1.7903	655.4648	2.2473	1186.0471	0.51042	1173.1616	32023.2715	965.3844	0.72901	1127.8179	0.43112	1621180	-1.1454	264.939	57.7993	57.323	99.6683	92.3754	2691.0452	76.9045	0.29147	86.3365	151896
017	2018-11-08t2121	1541733982.7	larva	31.847	-29.9968	-177.7722	197.3194	22.5738	3134.125	9926.7068	45700.7132	847.473	-1.061	483.311	0.36638	516.5379	0.9574	827.4247	-0.88435	827.9672	14893.6455	732.4586	-0.58671	809.1209	-0.89107	845312	-1.6634	87.9441	51.0104	50.5215	82.4922	81.788	1484.8588	70.1235	0.1177	80.7363	89217.1
017	2018-11-09t0121	1541748378.52	larva	35.8459	-25.998	-173.7734	133.8557	25.5358	2210.7362	7089.6881	34702.3462	1430.51	-0.61824	717.35	1.5406	740.4055	2.0027	1305.8014	-0.42524	1287.9434	16975.418	1076.978	0.069253	1254.5281	-0.25116	882341	-1.9182	113.842	60.4683	60.0542	96.4232	95.2686	1253.5016	80.4664	0.21974	91.0162	74376
017	2018-11-09t0521	1541762772.64	larva	39.8443	-21.9996	-169.775	555.5473	50.6287	22460.4153	71079.406	748197.2042	1825.12	-0.4753	491.602	-0.45732	430.597	-0.2153	1406.9636	-0.75636	1345.2335	167428.6719	1045.1692	-0.51921	1270.7639	-0.68214	5829910	-0.97195	147.563	47.7907	47.5247	80.0887	78.2083	9530.5537	66.0227	-0.16504	74.8344	566750
017	2018-11-09t0921	1541777174.76	larva	43.8448	-17.999	-165.7744	526.2538	41.2296	16567.5535	52322.0781	439114.8036	1665.69	-1.0299	629.704	0.017265	620.8748	0.62136	1457.4976	-1.1562	1456.1658	129717.2812	1113.1209	-0.8587	1366.7056	-1.006	5561540	-1.4518	108.919	61.6221	61.4397	94.4428	93.2791	8405.4131	81.2652	0.10051	89.6271	544246
017	2018-11-09t1321	1541791582.42	larva	47.847	-13.9969	-161.7723	552.9132	84.071	27373.1861	87983.5573	1283150.5045	2109.87	-0.92327	479.938	-1.4365	404.9197	-0.85572	1621.3765	-1.3212	1590.8883	235099.5938	1052.3572	-1.5643	1399.5205	-1.46	6920220	-1.5647	172.839	45.9686	45.4241	82.2404	79.621	11924.8594	66.7503	-0.34647	75.9812	662821
017	2018-11-09t1724	1541806183.96	larva	51.903	-9.9409	-157.7163	676.115	55.8854	28597.6232	90209.8151	1045278.1393	2058.85	-1.3044	605.789	-1.0395	550.2613	-0.28142	1707.2222	-1.6115	1686.4596	257790.5469	1212.1675	-1.6226	1534.6225	-1.6933	9128640	-1.5307	110.546	56.3842	56.1592	89.5168	88.0873	13517.0361	76.6069	-0.14069	84.9274	849654
017	2018-11-09t2121	1541820368.11	larva	55.843	-6.0009	-153.7763	860.0971	50.2542	31423.7828	99252.4789	978027.1416	3820.9	-0.090348	867.63	0.21787	759.7784	0.57771	2863.3933	-0.21001	2796.1265	478186.6875	1987.7523	-0.039911	2560.7574	-0.20193	14472900	-0.93624	330.855	57.376	57.1066	94.0835	90.039	15711.9531	78.1327	-0.14516	87.1852	957088
017	2018-11-10t0121	1541834776.43	larva	59.8453	-1.9986	-149.774	827.6606	61.9046	39163.2535	123380.1734	1616717.235	2961.24	-1.1458	733.871	-1.027	665.5834	-0.10172	2443.616	-1.338	2406.3077	503384.875	1536.3355	-1.7029	2104.2517	-1.5617	15104500	-1.2397	295.162	63.1161	62.7791	100.3237	97.1069	20666.6875	83.8371	0.014098	93.3403	1299060
017	2018-11-10t0521	1541849166.11	adult	63.8424	1.9986	-145.7768	850.1428	69.9461	47691.3496	150490.1979	2256021.0971	4772.71	-0.040987	913.145	-0.34462	614.8087	-0.51133	3861.6223	0.24289	3767.5923	965405.5625	2437.938	0.035476	3448.5088	0.31956	22780200	-0.37219	427.255	45.8075	45.2755	82.9274	79.0449	20731.8516	66.2239	-0.65871	75.9	1142760
017	2018-11-10t0921	1541863562.74	adult	67.8415	5.9976	-141.7778	1193.6233	67.9251	56622.9459	178217.7901	2338515.1057	4417.85	-0.62684	888.529	-0.84619	507.2826	-1.1233	3800.6372	-0.33423	3723.6571	1132589.875	2599.65	-0.072066	3529.1996	-0.052538	26431100	-0.20751	254.334	55.8979	55.5653	91.3756	88.7023	27229.9355	76.0944	-0.33525	85.7145	1662790
017	2018-11-10t1321	1541877977.63	adult	71.8456	10.0018	-137.7736	762.2385	64.2776	38804.8074	122428.1873	1686207.8559	4052.18	-1.1638	1112.8	0.030292	984.641	0.7719	3407.8652	-1.2891	3370.3398	695204.5	2327.8324	-1.0927	3065.2772	-1.2166	22653200	-1.1271	228.13	66.6108	66.3278	102.4434	100.627	20898.4453	87.4216	0.021249	96.9822	1356000
017	2018-11-10t1721	1541892373.75	adult	75.8446	14.0007	-133.7747	897.0048	69.1384	47335.6194	149241.5761	2127940.3499	5404.93	-0.47164	1171.03	0.0075528	967.3711	0.54592	4586.2446	-0.15704	4544.3408	1141974.875	2847.6795	-0.36104	4134.0542	0.0097432	29053200	-0.52251	136.315	66.2446	66.0581	101.9294	100.2602	25380.4297	86.9811	-0.035618	96.0768	1643530
017	2018-11-10t2121	1541906776.75	adult	79.8454	18.0015	-129.7739	986.9155	66.9836	51249.5742	161374.1755	2312596.9883	4967.31	-0.98054	1217.44	-0.041703	1020.2933	0.62827	4473.4814	-0.64821	4475.5747	1203366.5	2926.724	-0.51959	4046.6369	-0.45638	32709000	-0.29752	117.639	61.1309	60.7519	95.8655	94.3943	25787.8066	81.872	-0.25229	91.3286	1642400
017	2018-11-11t0121	1541921180.15	adult	83.8463	22.0025	-125.7729	903.0663	62.952	45766.3012	144194.9015	1973762.3678	8795.18	1.266	1716.94	1.9795	1501.1181	2.354	6263.7397	1.1793	6124.4531	1509561.25	4144.571	1.4061	5583.1372	1.2256	41210000	0.57462	390.128	66.1045	65.6488	106.935	102.8553	25771.334	88.4012	-0.071936	98.7636	1586640
017	2018-11-11t0521	1541935575.78	adult	87.8451	26.0013	-121.7741	948.8837	65.2543	50103.4636	157876.5725	2232210.7825	7800.8	0.46339	1529.88	0.88298	1162.1265	0.96916	5956.8794	0.53224	5882.3838	1566659.25	3925.8558	0.72785	5147.3957	0.41796	40154700	0.25052	185.963	69.1971	68.6999	107.4467	104.8405	28258.4902	90.7945	-0.027679	101.4546	1816220
017	2018-11-11t0921	1541949973.09	adult	91.8444	30.0005	-117.7749	1083.2057	67.4889	57519.1117	181151.3331	2575831.515	4809.65	-1.2649	1249.97	-0.3015	976.9978	0.25228	4165.6372	-1.6227	4107.0752	1258022.5	3049.124	-0.66068	3852.2075	-1.0003	37690300	-0.13809	144.771	68.5741	68.5668	110.8032	108.9689	33462.5703	94.144	0.046853	104.7566	2067710
017	2018-11-11t1321	1541964388.81	adult	95.8487	34.0049	-113.7705	926.9337	64.7764	48935.3129	154181.1053	2209840.8248	8437.95	0.56593	1695.53	1.1234	1273.9247	1.2361	6565.4756	0.75657	6283.6973	1687327.25	4349.9032	0.92966	5867.6214	0.76448	43476800	0.39932	141.02	67.6865	67.2672	111.643	110.0486	28692.2598	92.6213	-0.035642	104.7975	1735620
017	2018-11-11t1721	1541978786.16	adult	99.848	38.0041	-109.7713	888.4321	65.6316	44786.3314	141103.4187	1942989.7678	10967.5	1.6811	1929.12	1.7359	1467.2072	1.8492	7806.6318	1.847	7562.7876	1834558.5	4997.8336	1.5599	6865.7512	1.4566	45291800	0.53375	280.48	68.2239	66.991	123.6279	119.7193	29052.5586	97.7608	0.077761	113.6188	1601760
017	2018-11-11t2121	1541993194.45	adult	103.8503	42.0064	-105.7689	1177.2606	78.9488	75101.5133	236667.8515	4041493.3734	6962.29	-0.22263	1181.64	-0.50147	486.076	-1.3304	5324.5752	-0.67422	5094.2036	2087233.5	3706.194	0.082446	4605.7994	-0.35611	46254100	0.59305	191.755	58.8271	57.8234	110.4967	106.2388	43314.7109	82.8719	-0.4042	98.3151	2302730
017	2018-11-12t0121	1542007597.5	adult	107.8512	46.0073	-101.7681	807.0048	58.1465	36525.2162	115090.7477	1416858.7765	8828.53	0.57296	2209.29	2.392	2023.7108	3.646	7274.0918	1.1204	7114.3184	1403899.75	5213.9901	1.6317	6560.31	1.0572	42451400	0.25879	254.036	76.8827	75.6093	132.0646	129.6991	25488.4648	105.1282	0.18544	122.8364	1477300
017	2018-11-12t0521	1542021990.63	adult	111.8492	50.0054	-97.77	995.2358	66.3553	51121.2126	161075.1894	2239780.984	7090.33	-0.18494	1639.97	0.83475	925.7927	0.16259	5894.9468	-0.16562	5800.5857	1579845.75	4328.1624	0.73998	5384.5772	0.21321	43939800	0.42782	201.555	71.4509	70.1601	132.4147	128.8274	35487.1367	100.7265	-0.006881	120.1445	1914380
017	2018-11-12t0921	1542036388.86	adult	115.8488	54.0049	-93.7705	1000.8701	77.5916	61869.4081	195137.2289	3255549.0139	6399.85	-0.46771	1359.7	0.12049	846.6283	-0.044874	4934.1694	-0.98811	4805.125	1593736.75	3557.0923	0.014847	4554.1375	-0.34192	43889900	0.4794	292.957	68.9764	66.0603	156.9822	154.7046	50705.2461	104.4764	0.024543	141.1387	2226490
017	2018-11-12t1307	1542049965.32	adult	119.62	57.7761	-89.9993	836.4819	78.956	47636.9618	151667.5256	2371689.7442	5572.91	-0.79053	1030.64	-0.71581	538.264	-1.0163	4580.3154	-1.2323	4486.8879	1145078.875	3058.6786	-0.42014	4200.9003	-0.54757	25687600	-1.0742	229.568	71.5547	67.2373	178.6517	175.9221	44662.9219	119.8429	0.36993	163.7191	1783430
017	2018-11-12t1707	1542064353.44	adult	123.6167	61.7728	-86.0026	930.2721	72.0496	56517.3969	178664.8092	2826645.7637	7566.85	0.046961	1322.5	0.16034	601.8199	-0.75948	6120.3979	0.15939	5964.6506	1811637.75	3756.8453	0.34585	5516.4649	0.40716	39046800	0.20182	256.16	75.0617	72.9306	162.1058	154.04	47983.3203	111.4457	0.059899	139.5184	2216200
017	2018-11-12t2107	1542078752.99	adult	127.6166	65.7727	-82.0027	1083.93	69.7469	60281.1915	190004.9293	2782969.9305	8182.82	0.3269	1382.06	0.41705	636.9306	-0.59546	6458.4678	0.51496	6334.6997	2040875.75	3941.3489	0.62386	5751.5831	0.63455	43564000	0.71214	329.793	76.2795	73.3334	173.3035	164.2277	54763.8945	114.3792	0.048754	151.3443	2404410
017	2018-11-13t0107	1542093156.19	adult	131.6175	69.7736	-78.0018	860.8037	68.3785	46328.1933	146050.404	2127685.5172	8947.65	0.67104	1591.37	1.1177	1307.0388	1.856	6523.1753	0.65001	6373.3164	1585131.625	3781.8247	0.5588	5651.8071	0.63402	38622600	0.3627	242.55	86.9881	85.229	155.1856	151.7418	37710.0938	118.9987	0.083284	141.072	2111200
017	2018-11-13t0507	1542107548.65	adult	135.6154	73.7715	-74.0039	1056.3203	68.412	52753.4084	166208.5596	2295946.8836	9498.44	0.93789	1407.38	0.69818	1110.922	1.2629	6610.7329	0.81128	6307.3516	1831173	3689.0201	0.56887	5609.2905	0.68348	38954900	0.50394	275.587	82.6409	80.286	185.122	179.8902	51278.7891	119.9322	0.01291	159.2451	2287420
017	2018-11-13t0907	1542121946.8	adult	139.6149	77.771	-70.0044	767.7853	75.4936	45694.936	144616.5676	2307560.0581	6885.03	-0.097926	1208.45	0.19942	798.6591	0.17099	5431.8062	-0.047038	5294.6929	1298201.625	3373.7468	0.33851	4774.4317	0.15588	28855500	-0.36897	246.031	75.1799	70.3266	187.6948	183.7738	44859.0508	130.039	0.18211	169.7768	1795140
017	2018-11-13t1355	1542139233.87	adult	144.4168	82.5729	-65.2024	547.7708	70.2731	27704.4701	88360.7674	1178603.965	4908.81	-0.90175	935.351	-0.61258	578.7294	-0.66334	3782.4126	-1.249	3612.4108	552232.25	2482.6912	-0.58734	3345.821	-0.87215	13603700	-1.846	270.016	70.0644	66.2545	169.6203	164.4054	24764.5664	112.3783	-0.43016	151.1943	1019020
017	2018-11-13t1707	1542150750.86	adult	147.616	85.7721	-62.0033	871.1822	77.2776	54907.0639	173330.233	2906644.3672	7918.96	0.43662	1191.35	0.35438	932.3373	0.92066	5763.1787	0.44067	5603.5854	1654032.25	3134.2719	0.27806	5004.9685	0.50925	34147700	0.3746	309.139	77.5616	72.615	199.6983	194.2534	57313.4062	128.7605	-0.070251	178.6718	2223150
017	2018-11-13t2107	1542165149.01	adult	151.6155	89.7716	-58.0038	828.8566	67.3827	43532.8202	137242.6247	1974703.0541	8784.88	0.8947	1393.21	1.3117	1106.9628	1.9078	6852.8691	1.4365	6712.3667	1569307	3399.576	0.76974	6098.4004	1.58	31781900	0.2297	286.605	99.798	94.4279	218.5497	211.7116	50047.8711	153.8102	0.53038	197.873	2276590
017	2018-11-14t0107	1542179548.98	adult	155.6155	93.7716	-54.0038	716.9451	65.4245	36987.7092	116713.6995	1650584.5499	5745.45	-0.46177	1259.25	0.95084	1037.1669	1.7746	4730.9531	-0.17905	4614.9265	917804.875	2979.0914	0.30883	4140.5855	-0.065625	24411700	-0.53977	338.316	94.1708	90.1597	198.9088	192.3072	38588.3047	141.2368	0.058142	179.7258	1825590
017	2018-11-14t0507	1542193953.21	adult	159.6166	97.7728	-50.0026	933.0678	66.6217	50807.4941	160076.5778	2360474.1755	8586.61	0.98041	1248.32	1.0773	978.2772	1.6311	6007.9429	0.98089	5740.2288	1598112.75	3099.1111	0.62922	5189.2561	1.0492	33194200	0.6431	303.277	88.6717	84.5579	216.1163	206.146	57486.9492	134.5763	-0.25055	178.0025	2357870
017	2018-11-14t0907	1542208347.86	adult	163.6151	101.7713	-46.0041	788.2684	81.6858	41515.3491	131624.3259	2029933.5211	5058.17	-0.69367	1053.34	0.21838	822.4739	0.86458	3891.9751	-0.67895	3830.6282	848450.5625	2519.3467	-0.21003	3432.923	-0.59616	22921700	-0.53593	314.622	94.9202	91.8516	209.7853	204.2664	45733.2031	154.6634	0.2517	189.9383	2065560
017	2018-11-14t1307	1542222767.99	adult	167.6207	105.7769	-41.9985	981.248	66.8671	51493.5381	162224.6821	2321221.4247	7038.83	0.37923	1118.96	0.70317	901.83	1.4755	5272.8174	0.58359	5166.3889	1423660.75	2746.936	0.29224	4473.4177	0.56271	30205200	0.49881	224.145	84.9559	80.8798	175.1756	171.9091	47297.3984	133.1051	-0.51424	161.8169	2293300
017	2018-11-14t1707	1542237168.37	adult	171.6208	109.777	-37.9984	944.9783	68.5008	51957.2573	163745.5416	2468856.3347	5557.27	-0.31903	1055.17	0.44025	856.957	1.2821	4600.0063	0.10399	4494.3804	1255801.75	2540.7617	0.023477	4036.4515	0.19632	28702700	0.4028	231.544	86.0808	81.0052	181.7378	177.9428	49614.4141	138.5237	-0.44539	167.756	2341570
017	2018-11-14t2107	1542251561.96	adult	175.6191	113.7752	-34.0002	957.9638	66.1985	51730.096	162974.3103	2389291.8949	5658.46	-0.20047	1006.58	0.26086	827.5578	1.1916	4353.249	-0.02855	4258.5366	1179730.5	2434.7065	-0.067666	3773.1444	0.0081896	27274400	0.3204	309.638	87.0007	81.3028	196.93	186.9634	53368.0195	139.928	-0.50157	173.666	2357370
017	2018-11-15t0107	1542265950.26	adult	179.6158	117.7719	-30.0034	938.4514	68.6335	51957.0042	163751.3083	2434074.5817	5157.41	-0.41598	956.818	0.035606	783.3775	0.95534	4051.8516	-0.22189	4006.1145	1106155.5	2238.0825	-0.35123	3549.5961	-0.15997	26035000	0.24412	352.614	89.2469	82.5636	211.3002	201.9843	57684.9531	147.1001	-0.37111	184.2835	2428410
017	2018-11-15t0507	1542280344.06	adult	183.6141	121.7702	-26.0052	879.7128	70.715	48457.4703	152724.6062	2322423.5388	5239.23	-0.31877	951.224	0.074621	797.7589	1.123	4092.4167	-0.12421	4033.4373	1039473.875	2104.9093	-0.52406	3448.1658	-0.19917	24119200	0.076195	308.356	92.3529	86.3385	210.1178	204.353	53369.9141	149.4896	-0.3854	185.7179	2341700
017	2018-11-15t0907	1542294748.29	adult	187.6153	125.7714	-22.004	902.2881	67.3798	51343.8955	162001.3869	2436490.2838	4742.78	-0.5502	899.673	-0.18716	727.9115	0.67193	3891.1511	-0.24671	3853.1711	1046719.625	2073.6743	-0.51757	3283.4172	-0.319	24145400	0.15512	377.985	93.0999	85.8641	221.3767	213.9233	59550.3359	154.6111	-0.31107	194.6518	2498610
017	2018-11-15t1307	1542309171.73	adult	191.6218	129.7779	-17.9975	913.658	67.2716	50865.4682	160370.4813	2383853.6233	5022.27	-0.34577	880.492	-0.24964	710.4207	0.59106	3920.125	-0.16212	3883.6064	1046673.375	2009.2461	-0.57462	3239.7263	-0.30597	23425500	0.13377	371.988	95.1003	88.0007	229.1099	219.2554	61172.3438	158.7911	-0.26443	200.1211	2530140
017	2018-11-15t1707	1542323565.16	adult	195.62	133.7761	-13.9993	913.0694	66.1153	50168.8426	158148.8996	2329054.9869	5041.96	-0.28977	872.476	-0.24586	705.056	0.59351	3910.5884	-0.11851	3873.032	1028484.75	1993.645	-0.54359	3271.5025	-0.21184	22919900	0.13357	404.037	96.2075	88.9559	235.2207	226.7353	61863.0312	160.8487	-0.27284	204.6314	2527370
017	2018-11-15t2107	1542337950.7	adult	199.6159	137.7721	-10.0033	909.4967	65.9665	50982.7871	160811.0327	2380171.3851	4590.36	-0.51236	846.755	-0.363	694.6548	0.55706	3648.2549	-0.32201	3604.7476	974084.0625	1892.5234	-0.68394	3066.8001	-0.39202	22576200	0.15351	419.818	97.1067	90.3508	227.9815	219.3693	60871.0547	161.4564	-0.31844	204.1134	2589060
017	2018-11-16t0107	1542352356.29	adult	203.6175	141.7736	-6.0018	906.9885	65.8497	50031.1584	157721.3617	2328969.7705	4641.31	-0.4385	840.335	-0.35121	682.7295	0.50741	3664.0891	-0.25429	3562.201	959991.375	1901.1318	-0.60716	3100.6581	-0.29457	22001700	0.1385	349.705	98.4484	91.5806	237.7472	228.973	62289.7578	163.5919	-0.31564	209.7363	2577580
017	2018-11-16t0507	1542366758.84	adult	207.6182	145.7743	-2.0011	904.4833	67.3204	48582.3062	153104.0467	2239977.4715	5331.78	0.035236	834.69	-0.33382	693.2892	0.63993	3827.8396	-0.028511	3696.5603	976099.125	1919.0693	-0.50897	3171.5543	-0.14722	21222800	0.090375	337.204	99.1172	92.8977	240.1285	231.8473	61232.7656	163.0312	-0.38601	206.6582	2520150
017	2018-11-16t0907	1542381166.5	dead	211.6203	149.7765	2.0011	893.2339	68.2166	48607.227	153166.8135	2287447.0377	4948.4	-0.15082	821.784	-0.37009	679.1883	0.57169	3629.2	-0.17763	3528.2319	925446	1916.9813	-0.45008	3044.7722	-0.2429	20904500	0.10829	343.686	99.6624	93.5332	239.3994	233.7033	61046.8359	164.0566	-0.40816	206.3835	2535210
018	2018-11-07t1330	1541619341.52	larva	0	-53.873	-281.4687	167.4642	28.4707	3204.0206	10192.1205	56983.6916	0	2299.3154	0	0.46995	0	0.19152					0	1.2733	0	1.538	0	3.2682	0	0	0				0	-0.18286	0	0
018	2018-11-07t1726	1541633483.71	larva	3.9284	-49.9446	-277.5403	160.1525	26.754	2933.5881	9329.5401	49553.4093	0	2.3464	0	-0.058576	0	-0.26925					0	0.44644	0	0.61428	0	1.3787	0	0	0				0	-0.25427	0	0
018	2018-11-07t2121	1541647581.42	larva	7.8444	-46.0285	-273.6242	161.8355	52.3314	4544.4732	15286.5323	134750.2209	0	0.089774	0	-0.55047	0	-0.66539					0	-0.23903	0	-0.11647	0	0.48988	0	0	0				0	-0.33081	0	0
018	2018-11-08t0121	1541661977.08	larva	11.8432	-42.0297	-269.6254	159.5148	52.9675	4475.3732	15136.9493	134530.3407	0	-0.61527	0	-1.0232	0	-1.0222					0	-0.84141	0	-0.73926	0	-0.11893	0	0	0				0	-0.4156	0	0
018	2018-11-08t0521	1541676372.1	larva	15.8418	-38.0311	-265.6268	159.5147	55.752	4617.9149	15805.2871	146058.4227	0	-1.0734	0	-1.4703	0	-1.3411					0	-1.3724	0	-1.2769	0	-0.5877	0	0	0				0	-0.50873	0	0
018	2018-11-08t0921	1541690775.63	larva	19.8428	-34.0302	-261.6258	227.7708	27.4317	4622.8621	14621.8446	83132.8198	942.235	0.29231	403.689	1.1889	400.683	1.2949	843.6586	1.0807	830.456	21935.123	684.086	0.83865	806.739	0.66684	1020120	-0.62618	89.8273	45.3181	45.0597	74.3831	71.4836	1933.9603	62.9267	0.21051	69.9136	114519
018	2018-11-08t1321	1541705187.35	larva	23.8461	-30.0269	-257.6226	158.7621	22.734	2463.064	7828.1372	35299.161	787.842	-0.44328	491.086	1.3558	510.5572	1.6693	758.9215	0.15866	752.4441	10624.9014	678.7224	0.23992	738.5414	-0.10051	672297	-1.1044	97.2069	54.2131	53.9285	84.9451	83.3688	1189.2313	72.8453	0.28836	80.1255	74217.7
018	2018-11-08t1721	1541719591.56	larva	27.8472	-26.0257	-253.6214	440.5239	46.4016	16053.6393	50702.0634	509657.3355	1078.98	-0.38982	447.135	0.55991	430.274	0.74268	972.2305	0.021417	965.4126	83611.8203	800.7441	0.14655	932.8972	-0.088857	3803780	-0.50694	231.897	51.0936	50.661	88.8426	82.4528	7640.4614	70.0922	0.18861	79.6144	434654
018	2018-11-08t2121	1541733990.91	larva	31.8471	-22.0259	-249.6216	158.6241	24.092	2600.4824	8272.2903	39702.2589	725.603	-1.2262	511.854	0.56806	518.9692	0.973	691.2838	-1.1792	681.7095	10369.2559	628.1452	-0.93904	667.8264	-1.2492	739118	-1.6925	94.9628	57.039	56.8494	87.1079	87.3206	1306.6179	76.0245	0.21493	82.9574	82364.3
018	2018-11-09t0121	1541748386.71	larva	35.8459	-18.0271	-245.6228	428.8179	36.5751	11543.1675	36399.7359	269514.7417	1355.77	-0.7123	495.888	0.01244	480.9435	0.39945	972.7728	-1.1106	939.5826	60311.9141	709.7001	-1.1186	872.5059	-1.1739	3074010	-1.3543	114.223	63.991	63.7318	95.9147	94.3693	5946.7114	83.3512	0.27255	91.6826	396680
018	2018-11-09t0521	1541762780.76	larva	39.8442	-14.0287	-241.6244	656.3913	53.5497	27648.9798	87220.2001	984913.4384	2108.51	-0.14354	567.474	0.057728	519.7142	0.3189	1587.3276	-0.40337	1551.4025	231749.8438	1079.7435	-0.41201	1409.6968	-0.36248	8276040	-0.38134	227.117	60.3775	60.1736	94.5126	91.8151	13798.8418	79.6124	0.12056	88.8083	880546
018	2018-11-09t0921	1541777182.97	larva	43.8448	-10.0281	-237.6238	645.5042	53.7407	27781.4565	87611.2369	1035461.2244	1036.25	-1.7031	451.07	-1.1859	445.843	-0.39136	899.6115	-2.1917	889.2368	132242.8906	673.8008	-2.1705	824.1858	-2.1962	6612690	-1.216	117.724	58.8634	58.7581	92.333	91.0587	13572.9531	78.8727	0.0434	87.9127	862937
018	2018-11-09t1321	1541791590.62	larva	47.847	-6.026	-233.6217	854.4887	70.2935	46761.6468	147510.2743	2162142.5801	1749.01	-1.2784	474.801	-1.4707	391.9577	-0.92774	1487.8909	-1.5555	1470.068	364533.25	1072.7293	-1.5057	1362.4603	-1.5377	11618900	-0.58285	195.2	50.7572	50.3521	84.6417	82.9368	20737.207	70.1564	-0.25328	79.0916	1242080
018	2018-11-09t1724	1541806192.13	larva	51.9029	-1.97	-229.5657	921.4275	54.6628	37933.6959	119488.8356	1331803.2959	3819.28	0.30196	918.799	1.0016	852.3077	1.3195	3180.1885	0.83224	3111.9373	639217.875	2058.081	0.71202	2863.24	0.96487	18391600	0.27563	131.619	57.6477	57.3689	93.0182	91.5895	18696.6602	77.8183	-0.10284	87.4895	1153930
018	2018-11-09t2121	1541820376.22	adult	55.843	1.97	-225.6257	946.1959	69.4631	53321.9387	168129.4424	2513597.2405	3239.09	-0.5883	760.859	-0.45733	592.8681	-0.26408	2756.1531	-0.37869	2730.594	768966.6875	1861.4335	-0.3736	2491.6747	-0.33386	21219600	0.29648	156.3	56.8168	56.2963	95.2662	93.2642	26579.2559	79.5706	-0.095555	89.514	1584560
018	2018-11-10t0121	1541834784.65	adult	59.8453	5.9724	-221.6233	1108.1654	71.029	64931.5706	204772.5699	3148808.5528	3700.73	-0.54727	782.397	-0.73209	450.3956	-1.1325	3064.7236	-0.40907	3005.4653	1042006	2188.7634	-0.059921	2853.7798	-0.19937	26535000	0.72069	314.393	46.7813	46.2009	84.0805	81.4136	28587.3828	67.4364	-0.57878	77.3718	1586590
018	2018-11-10t0521	1541849174.22	adult	63.8424	9.9695	-217.6262	796.5739	70.8496	42734.4153	134783.8296	1986107.5716	5725.93	0.69379	1118.4	0.84795	997.4526	1.2329	4151.7319	0.65809	3988.2643	929987.9375	2750.4375	0.78372	3591.935	0.56698	24999600	-0.013565	409.013	53.6301	53.1188	94.3236	90.9733	21128.4785	76.1404	-0.30196	86.7806	1198790
018	2018-11-10t0921	1541863570.89	adult	67.8415	13.9685	-213.6272	865.2322	64.2431	44022.3889	138689.0822	1931280.9268	6524.17	0.92697	1323.48	1.5682	1225.9274	2.0082	4762.647	0.9856	4598.501	1100171.5	3063.5892	0.98344	4178.4011	1.0082	30535400	0.42066	417.608	60.5737	60.1053	99.9923	95.6924	23098.2148	81.5125	-0.14512	91.3582	1397560
018	2018-11-10t1321	1541877985.73	adult	71.8456	17.9727	-209.623	995.7918	80.1396	64164.4904	202435.5698	3476853.5996	7169.2	1.0464	1032.91	-0.39417	745.9272	-0.22844	4020.9365	-0.48217	3740.7678	1347013.75	2741.8064	-0.19692	3515.7996	-0.5195	34543700	0.60855	117.867	51.4936	50.9361	87.8364	86.1111	29425.1992	73.0411	-0.47363	82.2576	1722100
018	2018-11-10t1721	1541892381.87	adult	75.8445	21.9716	-205.6241	1023.9346	78.1171	67718.134	213605.2047	3765907.5419	4133.92	-1.3411	1020.28	-0.76023	797.309	-0.14352	3668.4385	-1.3176	3649.6006	1294958.75	2745.2994	-0.57165	3456.4077	-0.98287	35998700	0.45085	196.6	53.124	52.7229	87.6646	85.9809	30945.5996	73.3622	-0.49948	82.2741	1874370
018	2018-11-10t2121	1541906784.88	adult	79.8454	25.9724	-201.6233	998.0348	65.8895	53711.1377	169156.5124	2473436.7311	6883.26	0.28052	1428.19	0.97825	1199.2965	1.3326	5075.7153	0.083559	4917.2705	1431351.75	3605.3922	0.79099	4431.8032	0.071577	40169300	0.70633	406.152	62.3397	62.0022	101.7572	97.7159	28695.5273	83.781	-0.18758	93.9984	1753370
018	2018-11-11t0121	1541921188.3	adult	83.8463	29.9734	-197.6223	1074.1981	87.4423	68825.9944	216964.965	3843020.1596	7368.51	0.37739	1231.57	-0.18603	857.1677	-0.095704	5044.4038	-0.23956	4702.8047	1810941	3440.7862	0.17424	4408.5138	-0.23086	44182400	0.95243	156.535	55.5638	55.1811	91.8302	90.402	32967.0391	76.7568	-0.4626	86.4425	1993350
018	2018-11-11t0521	1541935583.87	adult	87.8451	33.9721	-193.6236	1036.1426	71.1709	58702.0893	185119.6871	2754564.0632	7013.04	0.0077368	1360.23	0.20461	1146.5442	0.91225	5860.7759	0.42481	5761.8279	1805119	3144.9512	-0.4758	5058.7747	0.32127	41776700	0.4415	407.724	60.3103	60.2855	103.1126	99.3505	31758.6797	84.5994	-0.23082	94.9335	1852310
018	2018-11-11t0921	1541949981.24	adult	91.8444	37.9714	-189.6243	1012.8736	70.3242	54403.9415	171381.1372	2539920.1037	8078.68	0.48276	1460.79	0.45238	1236.959	1.1623	6532.3687	0.92018	6433.0923	1861725	3486.3227	-0.066522	5787.2531	0.86086	41613400	0.28777	280.288	65.5802	64.9249	110	106.3476	31350.0039	88.4599	-0.13376	100.849	1868180
018	2018-11-11t1321	1541964396.92	adult	95.8487	41.9758	-185.6199	945.7725	69.6309	51596.4274	162560.1953	2435770.4655	9150.86	0.92055	1722.53	1.211	1425.9526	1.7485	7166.4888	1.3775	6947.5718	1942118.5	4720.9471	1.3826	6403.0947	1.227	46520400	0.70655	147.263	67.0897	66.4623	108.4398	106.6999	29387.1875	90.588	-0.09806	102.0202	1811890
018	2018-11-11t1721	1541978794.29	adult	99.848	45.975	-181.6207	916.445	72.8002	51179.7917	161299.8383	2467079.8736	7718.85	0.15786	1570.2	0.65194	1374.816	1.546	5324.6235	-0.62306	5155.2832	1426999.125	3616.6763	0.0052881	4827.1442	-0.16574	42035800	0.22272	250.508	70.3905	69.834	112.7623	110.4201	30220.2949	93.5558	-0.047282	105.5116	1884420
018	2018-11-11t2121	1541993202.61	adult	103.8503	49.9773	-177.6184	1245.1991	67.5551	66222.5969	208403.6319	3019707.1858	5841.7	-0.72472	1113.4	-0.69725	763.7439	-0.43454	5068.9668	-0.91996	4998.6279	1758931.5	2876.3799	-0.79872	4561.0565	-0.38966	38624800	-0.10751	289.641	68.692	68.5376	115.3505	112.2319	40026.6406	94.9421	-0.051869	107.721	2383000
018	2018-11-12t0121	1542007605.57	adult	107.8511	53.9782	-173.6175	1073.109	87.1597	68860.9784	217249.776	3770885.4934	7249.95	-0.11042	1285.1	-0.17766	684.9476	-0.65305	6276.0381	0.19061	6233.2407	2253097.75	3826.879	0.21325	5678.0973	0.42163	46128700	0.58877	366.951	67.9575	66.1721	153.2918	150.0508	55031.7422	99.3958	0.020984	135.1323	2439330
018	2018-11-12t0521	1542021998.82	adult	111.8492	57.9763	-169.6194	920.6097	72.4351	52276.9949	164762.6742	2576195.3064	6845.63	-0.28829	1521.05	0.50915	759.8761	-0.37293	6177.0303	0.089903	6151.4321	1692506.25	4383.4466	0.79532	5832.0528	0.52775	41546000	0.21513	186.566	70.5102	69.7525	126.1338	122.9449	34560.6602	99.9856	-0.027748	116.0879	1925920
018	2018-11-12t0921	1542036396.99	adult	115.8487	61.9758	-165.6199	1006.0608	68.4043	54037.7873	170163.1368	2518195.2752	6917.11	-0.25305	1566.65	0.68478	1012.8273	0.49815	6097.5796	0.039687	6077.6069	1725615	4220.8659	0.67303	5690.4061	0.44598	44315800	0.51721	250.443	67.4842	64.4311	172.0767	169.1716	48697.7109	103.2863	-0.0083271	150.1559	1908930
018	2018-11-12t1307	1542049973.47	adult	119.62	65.747	-161.8487	1118.6181	92.5808	81882.0426	258380.6168	5049199.4658	4965.12	-1.0396	985.901	-0.83812	735.9409	-0.36034	3816.4758	-1.8931	3697.3701	1625818.75	2510.0583	-0.96297	3388.7317	-1.107	41975700	0.37811	329.728	66.7361	61.4878	208.6268	198.3166	88875.0312	114.863	0.23441	179.2082	2841350
018	2018-11-12t1707	1542064361.52	adult	123.6167	69.7437	-157.852	1154.1162	83.7274	79123.5286	249696.7073	4476693.5768	6573.69	-0.35598	1053.11	-0.58146	491.4694	-1.1327	5480.6572	-0.38371	5426.1177	2263511.5	3031.5568	-0.37372	4815.4636	-0.074472	43396600	0.59242	248.148	66	62.8758	168.5835	162.209	69625	99.7045	-0.2558	142.6729	2719730
018	2018-11-12t2107	1542078761.1	adult	127.6165	73.7436	-153.8521	951.5866	71.797	54769.5413	172624.2355	2710353.8811	9076.39	0.69013	1502.1	0.75563	1271.8385	1.6165	8049.7798	1.845	8054.6201	2310286.75	3754.1349	0.43446	7317.7658	1.7239	42996000	0.66022	211.392	72.9495	70.0569	166.8004	164.4233	47871.7266	111.2133	-0.036223	150.7829	2088110
018	2018-11-13t0107	1542093164.34	adult	131.6174	77.7445	-149.8512	1023.3916	69.4972	56618.1793	178290.0728	2725025.6953	4399.02	-1.1779	1251.88	0.13915	1163.0143	1.3396	3590.8889	-1.7706	3528.8796	1066494	2531.7418	-0.72764	3226.726	-1.0696	37097100	0.22119	179.098	87.3049	86.3504	140.3949	138.288	41697.2969	114.9745	-0.024236	131.2901	2587110
018	2018-11-13t0507	1542107556.8	adult	135.6154	81.7424	-145.8533	962.0332	117.3328	71442.825	227255.8122	4709527.7658	5384.66	-0.74762	1031.27	-0.42474	874.7349	0.38395	4133.9526	-1.2124	4065.6136	1537830.375	2589.1477	-0.59716	3552.9549	-0.79167	38343600	0.4459	255.346	67.6942	66.0468	133.4454	130.2465	49641.6914	98.8699	-0.54941	121.02	2516940
018	2018-11-13t0907	1542121954.9	adult	139.6148	85.7419	-141.8538	1330.2517	81.369	80157.6647	252861.8646	4148454.2374	5652.77	-0.61158	974.6	-0.53662	452.5743	-1.1814	4696.7036	-0.64317	4637.9521	1967918.75	2930.0542	-0.15388	4269.6921	-0.21892	40804600	0.80512	228.173	71.2932	69.7342	135.3321	130.1519	56704.1406	102.6051	-0.5555	121.3486	2984900
018	2018-11-13t1355	1542139242.09	adult	144.4168	90.5439	-137.0518	1019.6084	78.3992	61042.5866	192380.9195	3138215.0121	7700.71	0.29862	1383.7	0.9238	771.1811	0.14527	6619.2744	1.0443	6489.8608	2111548.5	3648.7872	0.80521	6109.1259	1.2988	44136000	1.3161	210.717	75.2869	73.143	155.3047	151.3904	49542.2148	110.9807	-0.46854	139.877	2401430
018	2018-11-13t1707	1542150759.05	adult	147.616	93.743	-133.8527	1117.4643	69.2314	62499.0303	196760.7642	3012883.2684	6863.7	-0.028765	1328.42	0.85802	1020.3181	1.3119	5490.395	0.22005	5385.626	1795359.125	3465.988	0.69837	4913.0443	0.4337	43436500	1.3769	315.572	80.0449	77.2239	225.9912	221.5715	73899.125	116.9238	-0.40109	188.5478	2617310
018	2018-11-13t2107	1542165157.2	adult	151.6155	97.7425	-129.8532	1158.7574	74.6183	71880.564	226759.4964	3644783.0319	7125.33	0.13497	1193.82	0.49651	555.6761	-0.75538	6252.915	0.94966	6194.2158	2351096	3302.3578	0.63514	5697.6863	1.2281	44832600	1.7227	229.078	78.7747	74.7168	167.978	164.818	63159.7305	125.6159	-0.27924	155.787	2958310
018	2018-11-14t0107	1542179557.13	adult	155.6154	101.7425	-125.8532	898.927	71.0648	53056.4582	167332.2373	2670882.4916	9493.88	1.319	1521.02	2.1468	1027.842	1.7256	8004.2339	2.4972	7863.1094	2225177	3902.6495	1.7059	7202.194	2.8009	42138400	1.5969	245.533	83.3477	78.8936	186.9901	182.4762	51983.2539	132.0904	-0.21188	168.3352	2309070
018	2018-11-14t0507	1542193961.46	adult	159.6167	105.7437	-121.852	982.1688	71.9693	61908.9099	195489.6298	3197781.7906	9870.53	1.6085	1457.1	2.112	1179.6625	2.7608	7404.4785	2.1376	7254.8096	2391646.5	3435.8395	1.171	6233.8828	2.0709	47061300	2.3643	377.792	84.5323	81.0029	187.1198	182.7871	60439.6992	132.4057	-0.31584	169.48	2730230
018	2018-11-14t0907	1542208355.99	adult	163.6151	109.7422	-117.8535	1136.6602	70.3261	63699.9671	200533.5276	3064955.6798	8159.59	0.8616	1446.18	2.2914	1250.8127	3.4032	5846.374	0.96159	5694.165	1952689	3451.7694	1.3602	4900.304	0.8852	48201300	2.6582	241.316	83.2694	79.9855	176.6883	173.1289	59013.9062	125.4374	-0.63807	159.8638	2775370
018	2018-11-14t1307	1542222776.18	adult	167.6207	113.7478	-113.8479	953.9616	72.7961	59318.2458	187141.8708	3070109.4312	8563.95	1.1608	1376.68	2.1415	1186.7871	3.2556	6666.1694	1.7718	6532.6206	2066512.5	3092.0349	0.89668	5700.0394	1.8332	42619100	2.087	248.858	80.2279	77.8479	181.545	177.3904	56278.957	124.3091	-0.78494	163.5333	2483690
018	2018-11-14t1707	1542237176.67	adult	171.6209	117.7479	-109.8478	1450.2049	84.3421	92393.1071	290980.4492	5181975.8634	6633.21	0.24251	940.12	-0.21953	434.8074	-1.4433	5318.7524	0.72633	5183.012	2563638.75	2461.841	-0.11733	4746.4329	0.94144	45282800	2.5378	350.447	68.6226	64.64	199.2146	190.2431	96021.4531	110.1926	-1.3151	167.698	3305340
018	2018-11-14t2107	1542251570.19	adult	175.6191	121.7461	-105.8496	1017.4772	71.1675	58903.3932	185727.9291	2862338.4684	5165.55	-0.46232	1255.32	1.7337	1003.0122	2.3685	4521.7524	0.11965	4502.562	1392699.75	2737.224	0.4835	4113.4993	0.37027	38645000	1.7936	245.329	94.3278	91.1553	187.106	183.0891	57628.6523	137.3356	-0.58122	171.6368	2903880
018	2018-11-15t0107	1542265958.4	adult	179.6158	125.7428	-101.8529	1052.9635	70.0156	59882.1138	188639.4088	2888026.4285	7287.29	0.73635	1358.76	2.4706	1124.3296	3.3075	5557.7124	1.1225	5464.4548	1745121.75	3194.0596	1.4169	5016.9324	1.4187	42549700	2.4084	283.551	88.9825	85.72	187.2185	181.5467	58786.6172	130.5612	-0.87359	168.6531	2786490
018	2018-11-15t0507	1542280352.25	adult	183.6141	129.7411	-97.8546	1132.05	69.8815	65521.0556	206372.4296	3204728.3373	5923.09	0.058282	1243.52	1.8886	1020.3483	2.7041	4702.1699	0.42838	4626.1084	1612844.25	2849.6145	0.87429	4127.5434	0.54115	42595500	2.5261	244.968	86.4366	84.2982	175.4509	170.6614	60179.6602	123.376	-1.1697	156.7154	2960800
018	2018-11-15t0907	1542294756.51	adult	187.6153	133.7423	-93.8534	1278.8539	81.018	76421.2833	241043.8124	4111723.7413	5663	-0.033006	1091.83	1.0327	651.8195	0.11777	4925.8486	0.70742	4918.5789	1970339.5	2715.1953	0.7042	4359.393	0.87127	43596800	2.7755	385.038	75.7567	71.0424	253.6598	246.9458	101463.9219	119.2429	-1.3585	185.2762	3024960
018	2018-11-15t1307	1542309179.94	adult	191.6218	137.7488	-89.8469	1127.2582	71.2293	63860.8691	201076.4421	3116606.2152	6594.35	0.55523	1343.73	2.7634	1038.5444	3.0445	5491.0396	1.3152	5418.2039	1834007.25	3150.0797	1.6315	4895.4406	1.5574	44868500	3.0697	287.522	87.3667	84.424	178.3475	171.7479	59568.0742	126.7632	-1.2021	158.6598	2917260
018	2018-11-15t1707	1542323573.53	adult	195.62	141.747	-85.8486	1081.9018	70.592	64367.7347	202818.1466	3213067.819	6940.06	0.81878	1358.84	2.9942	783.2964	1.1923	5749.3047	1.6496	5697.4331	1937515.625	3590.3942	2.5942	5265.2884	2.0778	45661100	3.3078	387.24	91.133	87.5796	192.6303	184.5572	64916.4141	133.1345	-1.0765	170.6725	3062340
018	2018-11-15t2107	1542337958.91	adult	199.6159	145.743	-81.8527	1355.8522	68.5354	77739.0348	244790.1658	3690595.1221	5026.77	-0.25255	1070.25	1.1633	664.9637	0.32456	3976.4104	0.0014368	3869.8206	1618399	2697.8495	0.92696	3583.5444	0.21483	43510100	3.1354	359.734	82.7898	79.1936	199.3787	184.3096	81147.1484	123.4514	-1.4123	159.0891	3365740
018	2018-11-16t0107	1542352364.49	adult	203.6175	149.7445	-77.8512	1126.1669	71.7307	66041.2327	208011.5492	3282072.1927	6873.32	0.91715	1331.23	3.089	909.1539	2.3208	5258.813	1.36	4985.7407	1819549.25	3236.4556	2.1162	4563.5499	1.4651	45947400	3.6225	332.866	89.5603	86.5307	194.4227	187.8954	67270.25	128.9729	-1.3057	169.4765	3091170
018	2018-11-16t0507	1542366767.03	adult	207.6182	153.7452	-73.8505	1025.5157	69.8871	59133.4909	186328.1898	2871493.7304	6626.54	0.83837	1409.99	3.8075	1176.3757	4.5963	5281.4492	1.4847	5221.2104	1631967.875	3282.4785	2.3299	4697.5583	1.735	43567200	3.413	274.565	93.9201	91.0195	191.6826	186.1986	59229.9219	133.7868	-1.2171	170.2696	2902040
018	2018-11-16t0907	1542381174.72	adult	211.6203	157.7474	-69.8483	1034.6939	89.5222	68749.2775	217252.1911	3841660.1495	6104.64	0.58248	1093.37	1.6404	718.727	0.90285	5075.959	1.3728	4960.386	1817193.375	2593.2789	0.98921	4431.9698	1.5133	39137100	2.8808	241.307	80.1142	76.339	174.1272	171.0968	62337.5352	130.5282	-1.3547	159.5244	2867690
018	2018-11-16t1258	1542395027.26	adult	215.4683	161.5953	-66.0004	1075.3445	71.837	62644.001	197313.9599	3097628.6163	5193.16	0.059892	1124.86	1.9942	892.185	2.4422	4408.041	0.74026	4387.239	1445837.5	2507.1376	0.8965	3992.3565	1.0494	36834800	2.6494	221.751	91.7794	89.3369	181.2239	177.4055	59441.4258	135.7522	-1.2492	165.5036	3005410
018	2018-11-16t1658	1542409426.07	adult	219.4679	165.595	-62.0007	1039.1445	79.8201	61822.4429	194819.5155	3201202.4907	4391.13	-0.41289	1077.71	1.7573	878.7072	2.4177	3856.6384	0.20445	3830.3315	1245694.25	2498.3255	0.97522	3575.483	0.59365	34803500	2.4555	402.615	97.9299	93.116	291.4061	288.8164	94124.1797	161.2233	-0.58206	257.2776	3162550
018	2018-11-16t2058	1542423826.83	adult	223.4681	169.5952	-58.0005	546.7278	128.8534	41478.6296	134789.0946	3102132.1779	5196.13	0.18525	1102.55	2.0895	756.417	1.415	4441.3252	0.96951	4372.9729	959326.25	2738.6566	1.6265	4060.7504	1.3527	23806200	0.78809	236.039	88.6525	83.707	186.7836	184.5167	40345.2578	145.2405	-1.0697	174.1022	1914180
018	2018-11-17t0058	1542438227.54	adult	227.4683	173.5954	-54.0003	581.8306	80.3231	36224.3581	115298.0445	1908292.6098	4487.05	-0.24535	1168.72	2.7925	960.6904	3.3669	4155.9238	0.72843	4142.0193	789625.5	2749.7269	1.7744	3956.7634	1.3228	22120300	0.59392	258.484	93.3087	89.8657	199.2955	193.8703	37866.1445	145.2399	-1.1114	182.1743	1766050
018	2018-11-17t0458	1542452626.3	adult	231.468	177.595	-50.0007	986.5526	70.3704	54132.6592	170534.5065	2556061.139	6323.29	1.133	1144.35	2.7611	755.1492	1.5506	5287.2827	2.2634	5228.5315	1501588.25	2867.4021	2.1871	4544.1483	2.3076	32419300	2.459	357.666	104.345	97.452	234.6454	230.1766	66639.2812	167.2846	-0.55261	212.6436	2956080
018	2018-11-17t0858	1542467026.08	adult	235.4679	181.595	-46.0007	1053.4528	79.4752	62877.601	198119.0044	3248731.52	4583.56	-0.060821	907.655	0.80721	626.2933	0.38032	3924.3203	0.6367	3916.2683	1291101.375	2060.058	0.33366	3544.3792	0.94787	29807400	2.1413	262.492	93.9857	91.0752	195.7377	190.3062	64397.7031	144.8105	-1.2038	177.8041	3086490
018	2018-11-17t1258	1542481427.48	adult	239.4683	185.5954	-42.0003	1016.9702	78.6296	60356.2925	190184.2012	3142491.1727	4353.96	-0.17373	884.248	0.70294	655.0471	0.71569	3696.8975	0.43174	3677.0609	1168219.625	1930.6675	0.09845	3300.8607	0.68109	27886500	1.9321	330.63	96.1524	93.0046	209.9708	199.7386	66350.7812	147.4	-1.1734	181.374	3032360
018	2018-11-17t1658	1542495827.62	adult	243.4684	189.5954	-38.0003	1038.6935	82.8035	64733.1495	204117.8416	3424613.3426	4075.89	-0.33321	814.378	0.13028	576.1321	-0.033671	3163.8335	-0.23662	3093.8044	1069375.75	1816.3112	-0.1125	2733.8811	-0.14245	27512100	2.0058	319.145	95.0357	91.1394	211.7231	203.3314	71562.4062	148.9413	-1.1712	184.0682	3210590
018	2018-11-17t2058	1542510228.11	adult	247.4685	193.5955	-34.0002	907.9107	74.9917	54294.4841	171550.5966	2784053.1342	3307.5	-0.90662	853.67	0.63523	695.843	1.27	2632.0903	-0.97881	2532.0592	747513.6875	1778.2893	-0.13039	2327.2638	-0.76643	24221200	1.5088	305.174	102.778	98.604	211.7999	205.4554	60151.1562	157.7484	-0.97679	189.6464	2916110
018	2018-11-18t0058	1542524627.47	adult	251.4683	197.5954	-30.0003	851.9945	71.7315	50310.4805	158766.2066	2512828.4706	3504.87	-0.70266	882.232	1.0802	702.2762	1.4214	2991.1853	-0.36257	2966.7505	786681.75	1886.2233	0.26203	2691.0353	-0.051132	23194800	1.4411	309.524	111.364	104.1282	247.2719	242.3704	65032.4961	176.3403	-0.52797	224.6405	2927880
018	2018-11-18t0458	1542539026.18	adult	255.468	201.595	-26.0007	925.7303	68.7754	52073.3897	164178.4751	2490523.8649	3261.27	-0.87403	843.703	0.79887	689.5393	1.3676	2659.5706	-0.87369	2611.2568	726062.75	1667.3177	-0.27467	2381.708	-0.55676	22990100	1.5484	306.167	113.009	107.0253	239.492	235.3274	65381.3125	176.1618	-0.57354	218.8195	3079380
018	2018-11-18t0858	1542553427.29	adult	259.4683	205.5953	-22.0004	957.9841	68.554	53496.1056	168545.719	2556934.7361	2844.93	-1.2215	813.33	0.58334	685.9323	1.4171	2447.2334	-1.251	2434.2083	685225.375	1533.0868	-0.59859	2233.0733	-0.80069	22755400	1.6635	320.9	115.05	107.8011	243.8939	237.2322	68290.2969	180.902	-0.49048	218.0051	3218870
018	2018-11-18t1258	1542567827.13	adult	263.4682	209.5953	-18.0004	987.8379	68.7467	53737.9866	169237.7146	2539477.7239	2976.2	-1.0736	797.452	0.53332	663.7524	1.2472	2416.9705	-1.3331	2392.8896	681585.6875	1513.18	-0.58731	2194.6591	-0.84123	22418800	1.772	344.41	115.751	107.8463	250.6637	243.7452	70687.1562	183.5472	-0.46161	223.9272	3254110
018	2018-11-18t1658	1542582227.46	adult	267.4683	213.5954	-14.0003	981.0015	68.9227	54279.6897	170977.9783	2583397.6413	2789.07	-1.2379	783.092	0.50074	637.5065	1.015	2361.8936	-1.52	2350.2947	670777.75	1486.4106	-0.60005	2145.371	-0.92431	22228800	1.9397	336.548	116.596	108.4232	244.6534	238.4286	69481.5781	185.8801	-0.44032	221.1952	3309690
018	2018-11-18t2058	1542596627.82	adult	271.4684	217.5955	-10.0002	941.9602	72.3257	51545.2328	162397.7871	2468992.8776	3017.4	-0.97602	800.042	1.0004	665.8061	1.474	2428.9397	-1.4646	2417.4016	655813.75	1494.6447	-0.49091	2180.1695	-0.80574	21586700	2.016	326.808	119.176	110.0643	267.6455	264.215	72264.2891	195.3712	-0.23626	243.4155	3215600
018	2018-11-19t0058	1542611028.45	adult	275.4686	221.5956	-6.0001	982.7401	68.5473	52468.6285	165231.3384	2452668.1014	2840.72	-1.1505	781.628	0.97879	656.2384	1.4603	2359.9438	-2.0189	2329.481	648984.5625	1448.0588	-0.58028	2127.3037	-0.95392	21473700	2.2827	355.011	119.118	110.4119	250.7207	244.2417	68948.2031	190.5325	-0.39649	228.6678	3272520
018	2018-11-19t0458	1542625428.33	adult	279.4686	225.5956	-2.0001	934.7692	69.1214	49537.0292	156034.6483	2311639.8447	2995.09	-0.94599	800.456	1.9465	689.7855	2.0572	2306.752	-4.6589	2247.1151	599755.5	1457.8376	-0.45307	2071.434	-1.2305	20755000	2.4246	342.131	122.153	113.1386	257.1498	252.3966	66858.9531	194.8777	-0.32298	233.9836	3167290
018	2018-11-19t0858	1542639829.01	dead	283.4687	229.5958	2.0001	915.6959	69.9255	50835.1256	160213.1086	2433486.7974	2948.69	-0.98382	791.56	3.1543	653.9108	1.6847	2365.031	-745.6055	2290.272	629098.25	1491.4819	-0.19709	2097.7621	-1.4473	21044400	3.0469	335.45	123.563	113.9935	265.2294	259.2982	70551.0156	199.1761	-0.2507	241.3817	3285030
019	2018-11-07t1330	1541619349.69	egg	-1.9642	-65.842	-177.6174	162.0925	36.3752	3493.5482	11388.8254	72294.2258	0	2552.4452	0	0.75017	0	0.45429					0	1.7621	0	2.1126	0	6.6404	0	0	0				0	-0.14893	0	0
019	2018-11-07t1726	1541633492	larva	1.9642	-61.9135	-173.689	153.4501	27.4591	2841.0729	9049.3751	48807.6192	0	2011.4804	0	0.20079	0	-0.048258					0	0.83858	0	1.0457	0	2.0827	0	0	0				0	-0.21795	0	0
019	2018-11-07t2121	1541647589.71	larva	5.8802	-57.9975	-169.773	153.5398	27.6266	2870.2472	9145.0719	49736.0994	0	0.7094	0	-0.30766	0	-0.47332					0	0.090761	0	0.23177	0	0.88092	0	0	0				0	-0.2917	0	0
019	2018-11-08t0121	1541661985.43	larva	9.8791	-53.9987	-165.7742	150.9899	27.8247	2770.2623	8835.2786	47669.8172	0	-0.31866	0	-0.79444	0	-0.85218					0	-0.55584	0	-0.44595	0	0.15647	0	0	0				0	-0.37303	0	0
019	2018-11-08t0521	1541676380.34	larva	13.8776	-50.0001	-161.7756	151.0381	27.5095	2739.1526	8735.4521	46590.1968	0	-0.86617	0	-1.2537	0	-1.1887					0	-1.1192	0	-1.0217	0	-0.36998	0	0	0				0	-0.46181	0	0
019	2018-11-08t0921	1541690783.95	larva	17.8786	-45.9991	-157.7746	277.1207	40.3364	8065.1373	25590.0971	212216.5449	710.396	0.12376	310.406	0.7132	301.9942	0.76455	609.9858	0.83781	602.0152	26839.375	500.106	0.40167	575.547	0.25819	1342200	-0.30859	198.032	48.6943	48.2207	84.2273	79.9142	3706.0032	67.6041	0.29759	76.4543	210554
019	2018-11-08t1321	1541705195.69	larva	21.8819	-41.9959	-153.7713	227.9413	11.508	1698.4741	5367.8279	11819.1188	200.116	-1.2406	138.602	-1.0578	138.1303	-0.78115	187.3495	-0.94256	182.882	2060.8445	167.3088	-1.4371	179.9583	-1.4549	143176	-1.1082	161.764	40.4759	40.0369	79.9715	70.8891	879.686	57.2192	0.10308	67.2894	41811.6
019	2018-11-08t1721	1541719599.89	larva	25.8831	-37.9947	-149.7701	406.8926	44.069	13258.628	41872.0439	381860.1937	540.587	-1.0238	241.279	-0.72368	235.977	-0.40667	478.1885	-0.82865	473.0766	33951.3828	389.2325	-1.0823	451.9681	-1.1498	1704390	-0.95791	191.11	48.2619	47.9823	80.8515	77.7691	5740.458	66.5467	0.16817	74.9933	340922
019	2018-11-08t2121	1541733999.17	larva	29.8829	-33.9949	-145.7703	168.3354	27.2635	3123.0983	9939.2635	53714.2647	0	-2.0999	0	-2.8696	0	-2.248					0	-2.8798	0	-2.7663	0	-1.7628	0	0	0				0	-0.95064	0	0
019	2018-11-09t0121	1541748394.96	larva	33.8817	-29.9961	-141.7715	323.2493	29.9573	7036.6392	22209.117	131424.7917	1582.72	-0.25421	764.154	2.1006	776.442	2.4179	1482.0552	0.22364	1471.3705	57800.1523	1133.5829	0.50158	1409.8353	0.36868	2922890	-1.2502	104.219	51.1571	50.5768	84.9297	82.5483	3312.2581	71.7157	0.10336	80.1166	195676
019	2018-11-09t0521	1541762788.94	larva	37.88	-25.9977	-137.7732	606.8304	50.2913	23337.178	73581.5375	775203.0691	1230.94	-1.0244	372.251	-1.0553	297.5563	-0.87605	1101.2574	-1.1105	1098.7141	136555.9219	798.324	-1.062	1022.5922	-1.0364	4594320	-1.1193	90.1439	48.8853	48.5341	79.4948	78.757	9857.3535	66.928	-0.084845	75.3119	603342
019	2018-11-09t0921	1541777191.17	larva	41.8806	-21.9971	-133.7726	434.5083	40.314	13517.1598	42644.2745	369711.2703	2883.5	0.47623	778.229	1.2409	807.9362	1.8637	2002.1798	0.12097	1927.1158	146159.125	1415.5174	0.30437	1772.0712	0.13955	5611030	-1.2767	121.506	58.4535	58.1037	92.4388	90.9762	6748.0327	78.5207	0.076986	87.5657	421450
019	2018-11-09t1321	1541791598.83	larva	45.8828	-17.995	-129.7704	559.5278	47.6806	20169.5271	63604.7434	627678.5386	2603.71	-0.26096	683.224	0.13418	626.1624	0.50484	1832.5961	-0.71573	1763.278	196087.7812	1362.1725	-0.42387	1608.2334	-0.78262	7306390	-1.3103	131.733	57.3416	57.0661	89.445	88.1107	9570.6172	76.4283	-0.036331	84.956	613212
019	2018-11-09t1724	1541806200.38	larva	49.9388	-13.939	-125.7145	510.5855	46.4476	18462.9593	58326.7069	562045.3162	2587.34	-0.66073	647.794	-0.55689	538.9119	-0.23232	2077.1584	-0.77192	2023.188	203561.5312	1343.4781	-1.0221	1895.1673	-0.7294	6345140	-1.9086	163.983	57.8479	57.4161	93.5358	91.7917	9166.5098	79.1624	-0.026426	87.7508	566621
019	2018-11-09t2121	1541820384.36	larva	53.8788	-9.999	-121.7745	528.0915	41.4763	16039.1035	50538.8753	435936.6216	2983.43	-0.6466	842.181	0.26389	786.787	0.83024	2546.2698	-0.46079	2538.0464	218979.2031	1656.3928	-0.67338	2295.8122	-0.45966	7209910	-2.0979	189.076	60.6777	60.3867	96.375	94.0167	8288.2461	80.8621	-0.025102	90.5687	519462
019	2018-11-10t0121	1541834792.87	larva	57.8811	-5.9966	-117.7721	1025.6347	69.7262	49148.6901	155077.3213	2025587.9983	2454.24	-1.4178	611.701	-1.5894	433.4355	-1.1402	2059.3059	-1.7044	2040.8079	533360.25	1468.7329	-1.6534	1833.0991	-1.8362	15784300	-0.92363	106.562	48.1963	47.6501	84.041	82.7665	21766.6211	69.3836	-0.46568	78.8093	1243660
019	2018-11-10t0521	1541849182.45	larva	61.8782	-1.9995	-113.775	759.5164	61.9161	37899.6357	119669.028	1577288.4898	3246.59	-1.0703	875.712	-0.37081	754.2491	0.22009	2908.3542	-0.89048	2892.6284	578762.5	1963.5938	-0.86894	2721.5911	-0.69515	17425800	-1.0429	164.239	57.3205	57.1806	95.2899	93.2987	18962.6914	79.2678	-0.17022	88.9603	1140620
019	2018-11-10t0921	1541863579.09	adult	65.8773	1.9995	-109.7759	760.2092	55.8462	31515.133	99269.593	1160504.5991	5017.48	-0.015443	1288.29	1.5941	1185.3737	1.9601	3703.1462	-0.22654	3608.488	618425.4375	2858.1143	0.77344	3416.8542	0.010863	21420300	-0.779	234.147	58.7964	58.3939	95.9567	92.7044	16024.7744	79.4092	-0.2042	88.7815	977608
019	2018-11-10t1321	1541877993.9	adult	69.8814	6.0036	-105.7718	1002.8453	57.1686	43131.2849	135839.534	1596939.9053	6609.8	0.82921	1160.72	0.47815	889.8635	0.46625	4402.1792	0.26007	4230.8855	1003696.875	3002.0683	0.60807	3859.0064	0.25128	26385400	-0.38766	193.9	58.7574	58.5057	95.344	93.1992	21738.4277	80.3375	-0.20837	90.2294	1335670
019	2018-11-10t1721	1541892390.04	adult	73.8803	10.0026	-101.7729	791.6207	64.3375	41470.3355	130883.9474	1833870.6894	4538.22	-0.93249	1304.73	0.87626	1125.5316	1.2867	3874.4736	-0.85106	3832.0714	844635.25	2944.5803	0.05095	3655.1466	-0.48582	28342500	-0.44455	132.229	58.778	58.4163	96.6097	94.8015	21060.9102	80.6103	-0.23731	90.849	1276830
019	2018-11-10t2121	1541906793.05	adult	77.8812	14.0034	-97.772	844.8923	55.2089	35033.3723	110316.6141	1276369.0088	6914.11	0.44317	1803.54	3.0084	1681.4232	3.3556	5707.2168	1.0641	5612.082	1055835.125	4235.7376	2.2431	5259.2178	1.4296	33338400	-0.04791	129.346	60.0432	59.7908	97.5095	96.5434	18039.2578	81.9939	-0.2311	91.6928	1109900
019	2018-11-11t0121	1541921196.51	adult	81.8821	18.0044	-93.7711	822.1573	56.6268	35125.8692	110624.9286	1310670.3851	8899.92	1.473	1790	2.4957	1646.8548	3.0154	5995.7734	1.0337	5918.676	1115213.875	4246.5624	1.786	5449.4127	1.2522	33132900	-0.32063	123.837	67.5585	67.2983	102.99	101.8167	19156.1406	88.3777	-0.053282	98.1465	1250510
019	2018-11-11t0521	1541935592.03	adult	85.8809	22.0031	-89.7723	983.5785	75.8849	57469.3975	181178.7789	2847607.834	5379.61	-0.86775	1259.3	-0.10531	953.757	0.25534	4711.2354	-0.75302	4690.9702	1418081.875	3160.8218	-0.35013	4321.0716	-0.37832	37810600	0.083735	170.527	56.041	55.5909	95.1855	93.5527	28650.8281	78.9232	-0.40158	89.7337	1682630
019	2018-11-11t0921	1541949989.3	adult	89.8801	26.0024	-85.7731	808.3745	70.3647	42662.5865	134558.0448	1941475.6389	6577.35	-0.25912	1766.54	1.6727	1555.1793	2.3469	5684.3618	0.10924	5546.2178	1273297	4345.2055	1.2278	5297.8599	0.49574	39476800	0.13883	126.887	60.22	59.8173	100.222	98.1637	22449.7207	82.7569	-0.29928	93.5626	1345740
019	2018-11-11t1321	1541964405.12	adult	93.8845	30.0068	-81.7687	732.9826	55.1767	29533.579	93158.4578	1026362.3154	8280.39	0.54871	2284.67	3.1916	2250.7405	4.6214	7256.1021	1.5745	7224.6782	1139208	5386.6379	2.3369	6801.831	1.6952	35693400	-0.34185	294.709	68.4378	67.9655	110.0978	108.1506	17285.3574	91.3528	-0.056615	103.134	1069200
019	2018-11-11t1721	1541978802.43	adult	97.8838	34.006	-77.7694	560.042	64.3608	27248.157	86282.398	1148119.6942	6772.2	-0.26063	1685.62	1.0584	1532.9486	2.0976	5368.5552	-0.53641	5133.5461	773071.9375	3772.5951	0.22057	4779.2103	-0.1707	24128000	-1.4949	142.113	66.4464	65.982	108.4789	106.0633	15620.9668	89.0529	-0.16316	101.4054	951113
019	2018-11-11t2121	1541993210.81	adult	101.8861	38.0083	-73.7671	806.7006	61.5945	40319.4492	127074.9578	1729452.0698	11764.4	1.9968	1894.99	1.603	1327.3015	1.3954	8052.0254	2.0137	7807.0518	1707029.375	4935.2319	1.4522	7120.1444	1.6059	40086700	0.044733	202.51	66.9051	66.1853	112.4245	110.5693	23834.0039	91.5806	-0.13073	104.4838	1415310
019	2018-11-12t0121	1542007613.68	adult	105.8869	42.0091	-69.7663	897.8394	82.808	52463.2715	165555.1634	2676545.325	5919.62	-0.68377	1639.59	0.82786	1129.6746	0.7686	5346.6353	-0.6702	5315.6636	1470324.75	4257.611	0.67863	5138.6021	0.050073	44956000	0.49445	370.268	60.8238	60.0859	111.5715	107.8929	30682.1719	87.9262	-0.28707	101.5883	1667730
019	2018-11-12t0521	1542022006.95	adult	109.885	46.0073	-65.7682	937.5458	63.5978	48497.845	152787.367	2144145.9988	6413.1	-0.47032	1488.98	0.41867	1193.5822	1.0117	5094.3462	-0.90386	4934.2412	1299058.25	3382.9821	-0.21482	4627.9712	-0.3209	37843900	-0.12583	412.976	71.4753	70.78	120.2147	115.6613	30654.7578	96.7546	-0.094202	110.1584	1816620
019	2018-11-12t0921	1542036405.07	adult	113.8845	50.0067	-61.7687	822.9997	61.4094	40180.425	126615.4288	1679457.4851	9901.76	1.0035	1845.26	1.4442	1533.9467	2.1786	7217.2451	1.027	6891.5488	1522838.75	4593.719	1.0448	6253.3487	0.84563	38931300	0.017543	177.967	73.4741	71.9548	133.2248	129.9396	28110.4277	102.6917	0.0036773	121.0551	1550160
019	2018-11-12t1307	1542049981.67	adult	117.6558	53.778	-57.9974	967.5284	85.3577	61853.3856	195446.4787	3346266.7976	6090.71	-0.59083	1210.93	-0.25496	731.521	-0.4021	5205.061	-0.72323	5163.5278	1681234.75	3281.8292	-0.22768	4845.9976	-0.11983	39076600	0.088713	157.452	60.0825	59.2733	106.5015	104.2024	34399.9766	85.8154	-0.53178	99.3137	1938860
019	2018-11-12t1707	1542064369.62	adult	121.6524	57.7747	-54.0008	1144.1004	71.7649	71140.3584	224380.2117	3631089.7846	8715.38	0.50985	1016.75	-0.72473	391.1339	-1.4994	5894.9517	-0.064689	5701.2419	2192922	3509.5628	0.066869	5217.4094	0.1808	37749800	0.045407	186.899	61.1739	59.5295	124.2174	121.0265	46208.8672	89.3535	-0.50697	111.0005	2271260
019	2018-11-12t2107	1542078769.18	adult	125.6523	61.7746	-50.0009	965.962	72.2577	56637.4861	178655.2343	2776578.8927	6466.05	-0.38652	1073.42	-0.49188	453.6752	-1.2513	5276.647	-0.51536	5171.7961	1561887.5	3231.686	-0.1347	4695.6109	-0.12877	31763700	-0.41071	216.586	59.7698	56.5039	142.8285	138.4446	42277.2344	98.477	-0.33773	125.6377	1768650
019	2018-11-13t0107	1542093172.39	adult	129.6532	65.7755	-46	1033.0078	80.0973	61714.4998	194535.8115	3200157.6311	5475.06	-0.7566	924.626	-0.83728	421.1347	-1.3323	4466.1201	-1.0993	4376.5288	1442556.75	2888.3446	-0.40043	4129.4256	-0.46411	29799800	-0.50029	215.129	60.7404	58.0063	145.9876	139.5189	47154.0078	96.5048	-0.47429	126.5003	1957600
019	2018-11-13t0507	1542107564.91	adult	133.6511	69.7734	-42.0021	1030.8946	82.5573	63015.7353	198733.8413	3311938.0403	4555.06	-1.0998	840.592	-1.018	408.244	-1.3573	3827.1353	-1.5188	3778.369	1262954.625	2500.7252	-0.72379	3513.5508	-0.84266	27659700	-0.61023	224.044	62.0718	59.2284	153.4858	146.1917	50650.3125	98.8801	-0.50138	129.3961	2042470
019	2018-11-13t0907	1542121962.96	adult	137.6506	73.7728	-38.0026	1025.1151	81.775	62575.4713	197445.2594	3260589.0258	4022.62	-1.2969	793.252	-1.1182	415.9134	-1.3217	3414.3723	-1.7406	3355.905	1116499.75	2295.2092	-0.88133	3117.8421	-1.087	25913200	-0.69463	208.407	63.8908	60.8174	144.7569	141.2822	47335.5078	102.2513	-0.5112	128.7726	2087120
019	2018-11-13t1355	1542139250.34	adult	142.4526	78.5749	-33.2006	1124.5942	77.4541	62997.442	198368.4858	3110348.5312	3956.91	-1.3137	739.204	-1.2787	389.1698	-1.4448	3349.0667	-1.6543	3297.9037	1105192	2151.1487	-0.99625	3038.8913	-1.1205	24350100	-0.76506	213.021	65.2843	61.2859	152.4302	147.5074	50301.9609	107.95	-0.49296	135.5433	2150530
019	2018-11-13t1707	1542150767.22	adult	145.6518	81.774	-30.0014	1029.6454	80.1589	60497.1498	190661.0509	3070368.2943	3701.47	-1.4288	722.149	-1.3611	406.4155	-1.4054	3106.4138	-1.7587	3075.8025	981626.75	2011.3059	-1.1549	2852.462	-1.2684	22807600	-0.88181	214.133	67.1202	63.4543	152.303	148.3255	48127.7383	109.1484	-0.5583	135.6049	2119860
019	2018-11-13t2107	1542165165.39	adult	149.6513	85.7735	-26.002	1032.7525	80.7428	60123.6172	189492.1157	3049516.1609	3365.82	-1.5782	701.968	-1.4752	406.1612	-1.4462	2939.7175	-1.7891	2903.7009	926011	1943.973	-1.2359	2704.8751	-1.3896	22054400	-0.90614	208.816	67.9821	64.1392	156.7239	153.4432	49368.0156	111.3873	-0.62175	142.082	2135860
019	2018-11-14t0107	1542179565.26	adult	153.6512	89.7735	-22.002	1023.7269	81.0756	60632.3609	191156.5538	3105576.582	3302.47	-1.6197	678.475	-1.6555	397.482	-1.5527	2875.9644	-1.7415	2851.1167	911680.6875	1899.4187	-1.3163	2614.2399	-1.4884	21499500	-0.91965	241.049	68.7207	64.4605	162.3896	157.5998	51477.5195	113.2595	-0.70167	145.4323	2177620
019	2018-11-14t0507	1542193969.62	adult	157.6524	93.7747	-18.0008	1002.0795	77.5	59096.3045	186390.2441	2952320.4621	3263.62	-1.6277	670.165	-1.7484	406.1074	-1.5514	2801.0935	-1.7174	2780.1033	865537.875	1824.1301	-1.4205	2573.0735	-1.5138	20685300	-0.94486	243.447	69.6286	65.3505	166.9023	163.5668	51572.8164	115.5719	-0.75834	149.095	2149160
019	2018-11-14t0907	1542208364.07	adult	161.6509	97.7731	-14.0023	983.03	74.3871	55256.0173	174305.4661	2652198.9428	3895.08	-1.2989	685.227	-1.7341	410.9874	-1.5699	2973.5168	-1.4901	2918.3964	862319.875	1900.7257	-1.2835	2680.8851	-1.3864	19812000	-0.97574	260.278	71.6627	66.5919	176.5999	170.7811	51213.9844	120.8397	-0.72544	157.822	2071980
019	2018-11-14t1307	1542222784.4	adult	165.6565	101.7788	-9.9967	1068.5168	77.092	59675.0747	188048.596	2904605.3272	3733.85	-1.3374	649.929	-1.9198	394.9874	-1.6832	2915.0142	-1.4589	2841.4429	912399.4375	1804.4154	-1.3901	2611.9411	-1.3977	20291400	-0.81932	268.935	71.1156	65.7076	180.523	173.6072	56503.7031	122.171	-0.79641	158.9968	2220300
019	2018-11-14t1707	1542237184.86	adult	169.6567	105.7789	-5.9965	983.0108	74.6206	56005.519	176557.623	2723806.2513	4013.95	-1.1469	670.454	-1.7824	398.4164	-1.6735	2940.1799	-1.3678	2837.6265	861472.75	1861.6952	-1.2222	2614.8954	-1.3279	19641000	-0.80674	249.057	72.4352	66.4573	178.7336	173.9092	52368.9375	125.839	-0.7878	160.5103	2121990
019	2018-11-14t2107	1542251578.3	adult	173.6548	109.7771	-1.9984	970.8745	75.8163	55661.9999	175528.507	2716399.3785	3935.91	-1.1402	686.7	-1.6542	398.4564	-1.6829	3056.0171	-1.2025	2987.6169	892357	1923.8072	-1.0379	2733.9363	-1.1338	19999500	-0.66904	237.256	74.325	68.1061	182.6641	177.8344	53337.9219	129.1387	-0.78476	163.6812	2164640
019	2018-11-15t0107	1542265966.55	dead	177.6516	113.7738	1.9984	969.9306	77.6698	54796.7325	172748.0805	2684311.6745	4057.53	-1.0302	714.887	-1.4475	407.4586	-1.6321	3131.0088	-1.0699	3076.7876	898599.5	1979.737	-0.86185	2853.8521	-0.93795	20484400	-0.51998	246.35	76.4217	70.0483	182.7183	177.5965	52440.1562	130.7327	-0.82807	165.06	2189790
020	2018-11-07t1330	1541619357.92	egg	-1.9642	-53.873	-157.616	176.6992	15.7016	1919.8842	6065.2569	19028.0375	227.199	3442.5685	153.999	2.1548	153.7447	2.0513	212.4571	5.4493	209.2274	2549.4854	187.2017	2.9251	200.6767	3.1618	170785	6.9392	81.0431	49.4325	49.2715	77.7364	77.2049	932.8372	67.5604	0.52254	74.2443	54820.6
020	2018-11-07t1726	1541633500.26	larva	1.9642	-49.9445	-153.6876	153.4489	27.1764	2822.6373	8988.425	48095.0796	0	2011.4798	0	0.20079	0	-0.048258					0	0.83858	0	1.0457	0	2.0827	0	0	0				0	-0.21795	0	0
020	2018-11-07t2121	1541647597.98	larva	5.8802	-46.0285	-149.7716	162.2727	28.2102	3065.3167	9758.0669	53927.0075	0	0.70939	0	-0.30766	0	-0.47332					0	0.09076	0	0.23177	0	0.88092	0	0	0				0	-0.2917	0	0
020	2018-11-08t0121	1541661993.81	larva	9.8791	-42.0297	-145.7727	162.2115	27.8162	3039.5386	9674.8628	52922.7688	0	-0.31867	0	-0.79444	0	-0.85218					0	-0.55584	0	-0.44595	0	0.15646	0	0	0				0	-0.37303	0	0
020	2018-11-08t0521	1541676388.67	larva	13.8777	-38.0311	-141.7742	160.364	27.5363	3003.2992	9562.0867	52079.0181	0	-0.86617	0	-1.2537	0	-1.1887					0	-1.1192	0	-1.0217	0	-0.36998	0	0	0				0	-0.46181	0	0
020	2018-11-08t0921	1541690792.24	larva	17.8787	-34.0301	-137.7732	159.8174	27.2941	2998.4778	9547.7803	51877.8935	0	-1.2629	0	-1.689	0	-1.4914					0	-1.6213	0	-1.5261	0	-0.79377	0	0	0				0	-0.56013	0	0
020	2018-11-08t1321	1541705204.07	larva	21.8819	-30.0268	-133.7699	219.1752	36.3868	5524.7196	17568.5558	128439.6196	387.511	-0.91922	260.386	-0.14011	271.5249	0.16984	359.9631	-0.50934	357.5438	10798.8926	330.0553	-0.81555	350.4007	-0.95977	776211	-0.90016	120.386	39.4243	39.1526	75.0402	72.499	2251.2063	58.2714	0.11731	68.3218	117524
020	2018-11-08t1721	1541719608.26	larva	25.8831	-26.0257	-129.7687	385.5069	48.4318	13919.7526	44098.7532	447665.6995	516.685	-1.0607	326.277	-0.099742	335.544	0.27256	465.205	-0.85922	461.4553	34425.168	415.4897	-0.98719	448.9733	-1.158	2407270	-0.74483	104.558	39.6201	39.3575	72.8904	70.3214	5393.8911	58.2048	0.046958	67.327	292317
020	2018-11-08t2121	1541734007.49	larva	29.8829	-22.0259	-125.7689	83.6436	28.2945	1582.1119	5234.2209	28046.5557	678.365	-1.1431	494.744	0.6697	495.9102	0.99667	649.0617	-1.0054	644.9792	5841.5552	592.5122	-0.83339	638.3979	-1.1078	434386	-1.6401	97.1196	50.9384	50.7352	82.7251	79.868	744.5261	68.308	0.12571	77.2669	44723.9
020	2018-11-09t0121	1541748403.26	larva	33.8817	-18.027	-121.7701	506.0276	56.8569	23360.4443	73920.4711	925030.3906	689.622	-1.4189	407.137	-0.39078	411.6353	0.12298	621.2659	-1.5923	617.4089	76415.7031	559.4559	-1.3947	602.7713	-1.627	5002490	-0.69894	112.91	53.1355	52.703	87.1954	86.0649	10725.0322	73.4224	0.13294	82.0094	652876
020	2018-11-09t0521	1541762797.27	larva	37.88	-14.0287	-117.7718	585.9055	56.3578	24765.7692	78332.034	877987.8473	1540.41	-0.64882	669.408	0.9748	645.2132	1.2363	1403.863	-0.50338	1396.0056	183906.0625	1163.7544	0.094714	1354.2274	-0.25468	8753170	-0.082299	130.19	70.1607	69.8865	106.1754	104.3552	13908.9746	91.0986	0.38712	100.9011	917422
020	2018-11-09t0921	1541777199.44	larva	41.8807	-10.0281	-113.7712	774.9813	63.8124	41370.7837	130601.163	1836600.936	1253.01	-1.3311	372.379	-1.4978	332.1238	-0.92151	1047.9478	-1.6977	1037.4685	227404.6562	704.037	-1.8598	960.9113	-1.681	8074660	-0.70584	266.219	39.5239	39.0554	74.4663	71.1353	16159.1914	58.7602	-0.35485	67.8024	857036
020	2018-11-09t1321	1541791607.1	larva	45.8828	-6.026	-109.769	869.1898	58.7053	44515.8163	140666.4178	1845059.898	2220.56	-0.65104	636.993	-0.17376	493.1914	-0.24236	1929.7347	-0.54049	1916.8809	451557.9375	1414.9723	-0.26937	1796.4798	-0.37959	14877000	0.3215	242.817	71.4942	71.3295	109.9017	107.2642	25717.0078	93.4617	0.38403	103.6799	1669750
020	2018-11-09t1724	1541806208.67	larva	49.9388	-1.97	-105.713	930.87	66.2266	51317.9427	161780.9514	2368699.0104	2852.91	-0.41054	735.348	0.015687	655.4745	0.39389	2358.3792	-0.29249	2332.5271	634404	1614.8964	-0.25971	2168.5307	-0.17099	19746300	0.78267	186.113	48.1843	47.8004	85.6182	83.0344	23031.2852	69.8042	-0.28939	79.1451	1293890
020	2018-11-09t2121	1541820392.6	adult	53.8788	1.97	-101.7731	944.2987	81.9422	53530.7494	169351.746	2680776.5568	2542.68	-1.0353	785.804	-0.09553	732.0244	0.54937	2165.9363	-1.0747	2147.6243	608628.125	1654.1913	-0.67931	2000.5621	-1.0355	22018200	0.68472	166.191	52.7235	52.1357	93.5436	91.6861	26285.7422	77.3506	-0.13601	87.9772	1477310
020	2018-11-10t0121	1541834801.07	adult	57.8811	5.9723	-97.7707	922.5861	68.167	48047.8206	151396.2898	2184400.1352	3423.49	-0.61096	890.716	0.12934	890.1915	1.0918	2839.1689	-0.50874	2802.7361	715470.5625	1544.9072	-1.4576	2520.5753	-0.55938	22422900	0.24591	174.297	71.5166	71.2191	107.4407	105.8192	27075.0508	92.7159	0.33803	102.0653	1800360
020	2018-11-10t0521	1541849190.6	adult	61.8782	9.9694	-93.7736	1010.3947	67.2843	51465.25	162088.2522	2237618.421	4488.04	-0.088245	1176.06	1.4044	1058.254	1.636	3717.4192	0.2929	3675.2115	1003703.1875	2715.6732	0.9698	3429.621	0.55303	31732500	1.3288	240.271	69.4861	69.1526	107.415	105.1192	29002.041	91.7112	0.27447	101.2069	1874870
020	2018-11-10t0921	1541863587.26	adult	65.8773	13.9685	-89.7745	1016.8695	68.9157	51758.3353	162951.7575	2324597.99	4578.66	-0.34694	1258.91	1.428	1196.517	2.0097	3886.3699	0.029722	3864.7206	1057092.625	2827.1649	0.70158	3651.5932	0.40267	34165500	1.2192	212.407	69.2396	68.8492	107.475	104.8153	29233.2109	90.9972	0.20825	101.1598	1879090
020	2018-11-10t1321	1541878002.06	adult	69.8814	17.9726	-85.7704	933.8895	71.2472	49540.826	156088.5703	2278535.4403	6272.27	0.58466	1533.17	2.4931	1424.4872	2.7533	5025.6919	1.0952	4897.167	1306679.875	3692.2739	2.1305	4580.9553	1.3917	39768800	1.6096	155.866	72.1244	71.7713	111.0788	109.8999	28880.4883	94.9043	0.30097	105.3014	1870830
020	2018-11-10t1721	1541892398.14	adult	73.8803	21.9715	-81.7715	1138.8822	71.3753	66363.3785	208970.7291	3299496.4857	5722.95	-0.10645	1357.12	1.1479	1015.0593	0.83026	4812.8682	0.35518	4750.5249	1670065.25	3496.195	1.2077	4394.4043	0.61988	47069100	2.233	184.69	62.1234	61.8062	103.7872	101.6089	36014.1641	86.3583	-0.039036	98.0482	2154630
020	2018-11-10t2121	1541906801.15	adult	77.8811	25.9724	-77.7707	834.3312	69.0219	43497.2263	137125.8507	1998027.816	9034.48	1.8643	1866.71	3.3202	1833.8799	3.9661	6039.1216	1.4742	5750.1465	1376919.75	4166.977	2.1074	5312.6469	1.5045	42555300	1.2163	186.167	78.5901	78.0038	118.8534	116.8506	27098.5684	101.2589	0.42852	112.1236	1791620
020	2018-11-11t0121	1541921204.57	adult	81.8821	29.9733	-73.7697	731.0337	75.2334	43427.7762	137355.9492	2205022.0549	6217.08	-0.23125	1615.41	1.6966	1221.306	1.3686	5187.0596	0.073804	5127.8989	1177462.5	4058.6514	1.4476	4835.7919	0.46865	36635900	0.13426	326.89	76.76	76.0987	141.8622	129.3047	32202.7207	102.9408	0.43998	118.5929	1740840
020	2018-11-11t0521	1541935600.2	adult	85.8809	33.9721	-69.771	1119.2319	75.7439	69453.3467	218841.9285	3634474.9163	7473.28	0.37086	1419.09	0.55411	1047.3955	0.60331	5677.3945	0.3485	5571.8955	2060894.25	3497.2635	0.18693	4955.6328	0.33895	51432200	1.7282	312.151	61.5145	60.2862	118.2759	115.4695	42934.1602	90.7856	-0.008315	107.5884	2229470
020	2018-11-11t0921	1541949997.41	adult	89.8801	37.9713	-65.7717	1054.6495	79.8234	71783.7199	226680.4412	4017744.0377	6238.88	-0.44446	1335.43	0.077816	891.3022	-0.016947	5203.5024	-0.41757	5164.4414	1946110	3348.4947	-0.17816	4532.2221	-0.26868	49928900	1.3045	189.885	59.9394	58.2237	148.9308	145.9439	55700.1016	87.1986	-0.15645	131.0613	2241010
020	2018-11-11t1321	1541964413.28	adult	93.8845	41.9757	-61.7673	1014.4665	67.7776	56111.6453	176797.1489	2617265.873	5732.39	-0.75046	1631.03	0.99557	1325.6073	1.4522	4787.5244	-1.0251	4735.3369	1407532.125	3740.2175	0.25082	4425.3146	-0.43548	47888700	0.92326	198.037	70.4426	69.306	129.6367	124.516	38113.1875	97.1163	0.12211	114.8868	2068270
020	2018-11-11t1721	1541978810.51	adult	97.8837	45.975	-57.7681	981.6899	77.8537	60544.3714	190869.2386	3197147.4677	6666.41	-0.31143	1394.08	0.15048	1163.1163	0.86787	5246.6631	-0.65993	5078.8179	1663192.25	3190.3858	-0.45733	4628.5204	-0.29478	44069600	0.45719	253.222	62.4434	60.4659	154.1813	143.3145	48875.4844	93.7913	-0.021055	122.8464	1973960
020	2018-11-11t2121	1541993218.96	adult	101.8861	49.9773	-53.7657	1035.3874	72.7894	61067.5613	192404.6318	3094176.1761	7960.01	0.25406	1472.99	0.35899	948.0733	0.1591	5920.8296	-0.06942	5817.7209	1894665.5	3860.9001	0.27641	5200.9925	0.12226	47000300	0.6934	264.432	71.3988	69.0522	154.5245	146.6698	49447.8438	107.0987	0.324	132.8314	2278190
020	2018-11-12t0121	1542007621.77	adult	105.8869	53.9781	-49.765	884.4236	72.2857	50581.3063	159462.718	2478830.8523	9166.88	0.75036	1818.55	1.3367	1514.4213	2.0123	6382.9795	0.30986	6276.209	1691489.625	4352.4048	0.77805	5852.0039	0.57752	48071600	0.7789	258.065	85.1321	83.3548	167.7127	157.9966	44443.8594	116.1702	0.52622	141.2853	2250380
020	2018-11-12t0521	1542022015.11	adult	109.885	57.9762	-45.7668	859.9561	76.3689	50613.3226	159588.9307	2629208.6423	8532.32	0.44079	1807	1.3049	1424.8849	1.7606	6806.5908	0.6681	6678.7954	1803746.625	4414.5884	0.8395	6084.8651	0.72556	47791600	0.76976	265.687	79.1143	76.7963	178.6901	171.9768	47352.8711	112.653	0.35685	144.8456	2092420
020	2018-11-12t0921	1542036413.17	adult	113.8845	61.9757	-41.7674	1173.3184	83.3468	82832.0687	261202.803	4836772.648	9310.14	0.75407	1213.4	-0.30291	480.0831	-1.2668	6388.1724	0.28576	6211.3342	2759690.5	3988.876	0.43494	5634.9251	0.40905	52320500	1.2181	301.448	57.4557	54.1922	159.4713	148.6468	68891.5938	92.1102	-0.29204	128.7479	2477430
020	2018-11-12t1307	1542049989.86	adult	117.6558	65.747	-37.996	1019.3396	76.2407	57576.9286	181354.9504	2864878.6384	9168.13	0.68894	1618.09	0.87072	1097.0469	0.80982	7214.4087	1.0336	7088.8291	2171537	4395.9094	0.89	6414.9877	0.97745	48699500	0.95327	373.021	87.1128	84.5569	175.9751	166.5518	52968.5078	121.6128	0.45405	151.5658	2621830
020	2018-11-12t1707	1542064377.68	adult	121.6524	69.7436	-33.9994	930.2681	77.7401	57538.3843	181444.9678	3057581.619	8480.09	0.41315	1421.58	0.3993	1043.2043	0.70084	6036.5386	0.05658	5886.5234	1816998.125	3708.2801	0.26609	5338.2959	0.26486	42678600	0.49043	396.105	96.4674	90.2428	257.2146	245.2029	77421.6016	149.6551	1.1329	219.52	2896140
020	2018-11-12t2107	1542078777.31	adult	125.6523	73.7435	-29.9995	1034.9868	76.9802	62221.5555	196073.5189	3194207.9678	8367.77	0.38839	1254.76	0.016092	960.271	0.49326	6295.2026	0.34218	6182.4468	2045940.875	3124.6184	-0.24251	5108.8493	0.1582	40767300	0.40823	325.667	85.6171	82.7682	192.5513	179.5854	62579.1758	122.2133	0.30162	159.7062	2781700
020	2018-11-13t0107	1542093180.49	adult	129.6532	77.7444	-25.9987	1122.3878	70.2008	62849.1791	197923.9588	3038193.1749	4661.13	-1.0872	1080.44	-0.39356	784.7827	-0.047978	3564.9558	-1.8475	3487.9224	1172870.5	2609.2465	-0.68486	3211.0151	-1.1054	35527000	0.026717	273.842	88.4282	85.9876	175.2921	167.6022	57671.1172	127.6823	0.36029	155.8687	2907690
020	2018-11-13t0507	1542107573.05	adult	133.6511	81.7423	-22.0007	925.8405	72.2288	54808.2245	172794.0172	2787348.9679	5252.03	-0.81565	1147.63	-0.11875	750.9145	-0.10679	4387.1108	-1.0591	4321.8408	1259100.875	3186.5325	-0.0085546	4023.1318	-0.4814	32846300	-0.12399	295.392	89.9776	85.8892	214.3462	210.1917	61517.3594	140.3	0.60419	186.9774	2575250
020	2018-11-13t0907	1542121971.09	adult	137.6506	85.7418	-18.0013	949.4248	75.5476	58411.072	184215.0899	3024893.4858	4988.77	-0.89803	1070.22	-0.27084	609.7062	-0.58359	4332.5273	-0.99359	4296.7139	1325753.375	3112.7415	0.0038098	4076.4073	-0.38844	32644900	-0.045219	288.592	88.4459	84.9561	214.3948	207.1054	65604.8125	140.2322	0.50482	190.563	2697870
020	2018-11-13t1355	1542139258.5	adult	142.4526	90.5439	-13.1992	1017.4573	76.6486	61992.6408	195399.4882	3204210.1404	5062.34	-0.84481	947.531	-0.59062	536.5082	-0.84464	4073.5645	-1.0683	4005.5885	1319834.875	2817.0802	-0.22575	3776.0821	-0.55527	30681000	-0.12385	317.19	87.872	83.4462	220.534	214.7784	71453	140.8489	0.40161	196.0517	2845300
020	2018-11-13t1707	1542150775.46	adult	145.6518	93.743	-10	1028.6852	72.8064	61914.732	195233.3131	3144657.5509	5246.65	-0.75676	934.678	-0.60757	538.3531	-0.83594	4260.0464	-0.82747	4149.9646	1380255	2735.4271	-0.26446	3861.8287	-0.45754	30233100	-0.095762	356.826	89.5528	84.7387	224.0262	217.5616	72584.5	146.1735	0.46463	198.5232	2896680
020	2018-11-13t2107	1542165173.54	adult	149.6512	97.7425	-6.0006	961.9709	70.85	55803.686	175841.5104	2760325.1515	7626.98	0.33579	1012.24	-0.27471	559.5267	-0.73597	5028.9434	-0.097263	4904.418	1468451.5	3095.8442	0.28803	4525.4864	0.15632	29529200	-0.075879	398.524	94.717	89.4474	258.0802	249.8965	75359.4219	155.2491	0.62032	220.9206	2763080
020	2018-11-14t0107	1542179573.4	adult	153.6512	101.7424	-2.0006	955.19	75.8905	57173.7264	180250.1605	2929984.5459	5861.44	-0.42587	1014.84	-0.20161	580.1705	-0.632	4657.5151	-0.29086	4602.3652	1392597	2947.6839	0.20158	4273.8558	0.017632	30310100	0.11605	359.983	97.6124	92.0469	255.2378	246.6599	76316.0938	158.7772	0.62392	226.0008	2915390
020	2018-11-14t0507	1542193977.87	dead	157.6524	105.7437	2.0006	951.2916	76.7407	56361.4439	177703.1877	2879154.4937	6065.69	-0.2789	1042.12	0.0054527	583.3949	-0.59428	4860.0693	-0.021526	4789.2388	1433720.5	3036.7926	0.45838	4425.5238	0.25158	30700800	0.27498	360.12	99.5374	93.5897	251.4105	242.6515	74166.0938	162.8396	0.64722	223.1556	2932370
021	2018-11-07t1330	1541619366.15	larva	0	-53.873	-181.6149	161.5099	54.9195	4602.6722	15679.126	143765.5534	0	2299.3154	0	0.46995	0	0.19152					0	1.2733	0	1.538	0	3.2682	0	0	0				0	-0.18286	0	0
021	2018-11-07t1726	1541633508.64	larva	3.9285	-49.9445	-177.6865	168.3263	28.9123	3271.7487	10409.6825	59120.5212	0	2.3462	0	-0.058586	0	-0.26926					0	0.44642	0	0.61426	0	1.3787	0	0	0				0	-0.25428	0	0
021	2018-11-07t2121	1541647606.41	larva	7.8445	-46.0285	-173.7704	170.6332	26.5031	3097.6532	9839.9002	51941.0911	0	0.08975	0	-0.55048	0	-0.6654					0	-0.23904	0	-0.11648	0	0.48986	0	0	0				0	-0.33082	0	0
021	2018-11-08t0121	1541662002.21	larva	11.8433	-42.0296	-169.7716	170.492	26.5841	3101.6387	9854.2879	52145.084	0	-0.61529	0	-1.0233	0	-1.0222					0	-0.84143	0	-0.73928	0	-0.11895	0	0	0				0	-0.4156	0	0
021	2018-11-08t0521	1541676397	larva	15.8419	-38.0311	-165.773	167.7963	26.2874	3033.0657	9640.3629	50628.303	0	-1.0734	0	-1.4703	0	-1.3412					0	-1.3724	0	-1.2769	0	-0.58771	0	0	0				0	-0.50873	0	0
021	2018-11-08t0921	1541690800.54	larva	19.8429	-34.0301	-161.772	170.5237	26.6725	3119.3783	9915.2364	52743.9732	0	-1.4276	0	-1.8945	0	-1.6293					0	-1.8497	0	-1.7534	0	-0.97741	0	0	0				0	-0.61274	0	0
021	2018-11-08t1321	1541705212.36	larva	23.8462	-30.0268	-157.7688	374.4765	42.8639	12105.9986	38257.9045	344844.05	930.867	-0.21096	333.139	0.1808	280.6548	0.065836	798.4736	0.25474	785.1298	51900.7812	642.027	0.1034	753.811	-0.05745	2144750	-0.63993	142.324	53.1105	52.907	85.0264	83.3278	5526.7168	71.955	0.2759	79.922	341926
021	2018-11-08t1721	1541719616.62	larva	27.8474	-26.0256	-153.7676	420.6558	36.9326	12300.2326	38799.3439	311765.0176	1876.85	0.78613	584.703	1.557	562.0966	1.6234	1535.1742	1.3089	1500.5318	101321.5	1089.03	1.1664	1406.3583	1.1741	3844420	-0.49506	111.998	59.492	59.3484	91.4309	90.3901	6034.4409	78.2645	0.312	87.6445	391160
021	2018-11-08t2121	1541734015.84	larva	31.8471	-22.0258	-149.7678	157.2051	28.6896	3083.5663	9851.4381	56643.4768	1089.19	-0.7333	495.27	0.45087	437.3211	0.44918	1043.5476	-0.41633	1041.0334	17740.3086	914.1076	0.026818	1008.0543	-0.38686	837006	-1.6657	105.194	63.6196	63.5513	96.2243	94.3253	1635.813	82.798	0.32652	92.4579	107517
021	2018-11-09t0121	1541748411.52	larva	35.8459	-18.027	-145.769	566.1469	39.2594	17090.3603	53832.664	446226.1235	1947.89	0.032842	604.91	0.76473	564.7667	0.9174	1620.4547	0.22234	1600.766	149081.8281	1160.3911	0.33902	1449.4033	0.21956	5512540	-0.72684	165.32	64.1749	64.1299	100.4209	98.4439	9238.7207	85.1201	0.30493	94.1541	584826
021	2018-11-09t0521	1541762805.58	larva	39.8443	-14.0287	-141.7706	571.1695	40.981	19710.1551	62157.1705	570352.8735	3199.79	1.134	796.604	1.6132	756.138	1.7361	2309.8467	1.0106	2227.9429	242533.9062	1556.0112	1.0646	1998.4519	0.99212	8340440	-0.3658	139.509	63.5713	63.225	96.5381	95.382	10136.5039	83.1099	0.19406	91.4575	665592
021	2018-11-09t0921	1541777207.75	larva	43.8449	-10.0281	-137.77	813.4838	58.8261	39329.0053	123996.9656	1590069.7753	1609.43	-1.0901	409.131	-1.4683	272.0225	-1.3971	1347.8563	-1.3597	1333.6182	279006.25	963.6188	-1.3051	1214.3827	-1.3401	8451010	-0.80364	126.587	51.3924	51.0339	83.7903	82.0151	17344.5938	70.1525	-0.16475	78.8521	1061560
021	2018-11-09t1321	1541791615.42	larva	47.847	-6.026	-133.7679	579.7755	48.9106	22520.0993	71026.7786	756084.7064	2724.85	-0.318	665.957	-0.19782	527.399	-0.17525	2115.1833	-0.45458	2040.6851	253822	1412.2406	-0.5292	1872.4157	-0.46883	7930880	-1.3535	175.201	68.3359	68.0354	102.9559	101.0287	12354.7031	88.6934	0.25387	97.7555	813812
021	2018-11-09t1724	1541806216.9	larva	51.903	-1.97	-129.7119	836.1926	54.482	37641.3859	118748.0625	1404700.2136	4003.45	0.47001	801.632	0.23754	574.4551	-0.1532	2869.4607	0.31672	2741.2104	571022.6875	1946.4064	0.40381	2477.9955	0.1941	15880300	-0.2141	181.75	60.3542	59.9658	96.123	94.8944	19128.4805	81.5844	0.014836	91.0954	1195620
021	2018-11-09t2121	1541820400.82	adult	55.843	1.97	-125.772	940.741	61.109	46772.503	147332.5816	1970041.1417	3954.24	0.023775	748.452	-0.53579	562.5338	-0.41707	2963.4624	-0.052608	2852.2058	729011.75	1803.8815	-0.52563	2578.2995	-0.16843	18370000	-0.22418	355.115	65.3812	65.1991	101.5675	99.2237	24985.6152	87.0139	0.16125	95.7529	1604720
021	2018-11-10t0121	1541834809.25	adult	59.8453	5.9723	-121.7696	922.0914	66.5921	50432.3709	158944.9411	2337854.192	5259.1	0.71409	916.253	0.081331	627.9782	-0.28186	3856.8333	0.77566	3736.3025	1018204	2440.591	0.57423	3344.5643	0.69269	24182700	0.31726	264.113	55.4144	55.0783	92.6843	89.6147	24468.6504	76.5615	-0.24891	85.7495	1462550
021	2018-11-10t0521	1541849198.71	adult	63.8424	9.9694	-117.7726	960.2737	66.2114	48249.0526	151911.6118	2139232.6445	4522.16	-0.23411	985.358	0.074955	703.7052	-0.10611	3544.687	-0.21068	3503.3124	900350.5	2613.8982	0.4568	3281.5743	0.0316	24953200	-0.021058	334.465	50.2172	49.3112	93.722	91.402	23805.3906	75.8463	-0.31254	86.8449	1271700
021	2018-11-10t0921	1541863595.36	adult	67.8414	13.9685	-113.7735	1120.1017	67.0185	61569.64	193909.5371	2859326.2459	4525.63	-0.54733	926.972	-0.63279	637.1631	-0.55737	3824.7314	-0.30117	3808.4438	1235388.25	2442.3668	-0.42989	3350.932	-0.3438	29867000	0.31836	197.115	57.5677	57.2564	92.2773	90.4682	29805.5586	77.8778	-0.27267	87.0253	1854830
021	2018-11-10t1321	1541878010.22	adult	71.8456	17.9726	-109.7694	1026.042	70.4017	59233.5421	186603.6746	2903943.155	5911.01	0.15425	1120.63	0.0719	757.5229	-0.17985	4675.5386	0.37948	4606.2266	1449417	2809.1677	-0.05116	4004.8512	0.23718	34708000	0.63253	126.595	55.0381	53.9369	100.0965	98.0536	31029.9258	82.3188	-0.15436	93.8159	1704640
021	2018-11-10t1721	1541892406.29	adult	75.8445	21.9715	-105.7705	890.022	67.9474	45661.1197	143944.1931	1994629.5598	5781.2	-0.21425	1429.69	1.3249	1069.3114	0.95919	4840.7959	0.16484	4776.1731	1161791	3557.571	1.0993	4434.0206	0.44914	34215400	0.20094	135.757	66.1335	65.6849	106.7278	104.3489	25614.6758	89.438	0.048066	100.5623	1582710
021	2018-11-10t2121	1541906809.21	adult	79.8453	25.9723	-101.7696	1070.8946	78.4704	65690.7842	207208.4697	3530999.4313	5589.93	-0.57073	1134.46	-0.44329	782.4908	-0.30746	4379.688	-0.76217	4258.8794	1506612.75	2949.3029	-0.47598	3977.2265	-0.55151	38914200	0.53745	157.484	57.1194	56.6699	94.096	92.5966	32369.0273	78.4123	-0.36955	88.3256	1959310
021	2018-11-11t0121	1541921212.65	adult	83.8462	29.9733	-97.7687	948.2695	64.8208	49216.284	155090.0997	2158977.4373	11674.7	3.0594	1735.22	2.0611	1338.3739	1.7349	7417.2607	2.5216	7046.6235	1913653.25	4601.1482	2.2053	6208.3644	2.0009	44753000	1.025	225.744	68.8277	68.2656	110.8458	108.8917	28598.207	92.1056	0.052344	103.6227	1775140
021	2018-11-11t0521	1541935608.28	adult	87.845	33.9721	-93.7699	1248.0353	65.0053	68837.4485	216832.8759	3138200.605	7308.21	0.17847	1366.53	0.2298	620.0906	-1.0106	6127.1792	0.72264	6048.5737	2211911.75	4051.1672	0.921	5525.6226	0.83065	49245500	1.3209	197.824	58.3988	57.6037	105.9866	103.0819	38261.1484	84.7325	-0.22645	97.9302	2104520
021	2018-11-11t0921	1541950005.48	adult	91.8443	37.9713	-89.7707	1025.7932	68.6157	55555.8294	175071.4293	2538997.495	9643.33	1.3192	1719.34	1.3769	1058.2203	0.5366	6866.6338	1.2793	6576.1484	1998190.375	4777.1775	1.6878	6009.1364	1.0743	49994900	1.1976	198.217	76.1934	75.4152	121.834	119.1772	35453.6875	101.3897	0.27709	114.2254	2215550
021	2018-11-11t1321	1541964421.45	adult	95.8487	41.9757	-85.7662	994.3949	74.0931	59515.5002	187581.7285	3019206.1905	10498.3	1.5908	1522.7	0.56224	1046.8508	0.47063	6160.1255	0.33777	5699.6948	1915799	4123.1026	0.65282	5195.2182	0.18374	47339100	0.7892	200.209	63.9562	62.9319	117.0595	111.6065	36405.5156	90.8274	-0.090709	104.6282	1988330
021	2018-11-11t1721	1541978818.63	adult	99.8479	45.9749	-81.767	1027.4891	68.1646	57686.198	181744.0131	2731954.6255	11642.8	1.9977	1730.29	1.1354	1271.2563	1.2061	7217.5098	1.2607	7040.7825	2179688	4444.4352	0.937	6119.8379	0.86299	52183800	1.1921	287.966	67.2581	65.655	130.2184	125.3111	39325.9492	98.0996	0.087839	117.5297	2028440
021	2018-11-11t2121	1541993227.12	adult	103.8503	49.9773	-77.7647	1029.1149	71.9491	59727.1021	188294.5073	2896650.0135	8655.59	0.53606	1635.15	0.79966	980.6328	0.26524	6319.2939	0.28209	6153.0435	1977939	4545.6047	0.9738	5770.6487	0.51732	51049500	1.0334	198.662	64.3897	62.0807	147.881	144.6107	46286.7578	96.2521	-0.013629	131.7745	2010250
021	2018-11-12t0121	1542007629.92	adult	107.851	53.9781	-73.7639	948.4787	66.5363	51437.5927	162041.7978	2395948.2049	7837.67	0.14401	1823.75	1.3201	1181.2615	0.9407	6056.9629	-0.013486	5950.5886	1635380	4674.2421	1.0797	5714.7696	0.44804	49104600	0.85582	224.517	83.4685	80.8281	171.0557	168.132	46185.043	117.7541	0.54766	154.0227	2247390
021	2018-11-12t0521	1542022023.3	adult	111.8492	57.9762	-69.7657	1082.2646	70.0402	61604.1062	194107.3173	2943900.0621	7642.44	0.048267	1508.58	0.47501	874.9384	-0.0015469	5973.6396	-0.094335	5848.3315	1923512	4140.7023	0.55231	5441.5986	0.25329	48573100	0.8395	397.075	73.1417	72.4424	132.8204	129.2142	42768.1641	102.91	0.054623	121.6173	2355020
021	2018-11-12t0921	1542036421.31	adult	115.8487	61.9757	-65.7663	962.4463	71.8495	55929.9671	176230.4135	2805733.8349	9832.23	0.95674	1748.61	1.1809	927.0367	0.21784	7399.6978	1.19	7145.0698	2168111.5	5027.7781	1.4731	6455.9187	0.97679	51087500	1.1185	244.387	84.5195	82.0143	165.9713	159.7326	48629.5859	121.1344	0.48464	149.0609	2469320
021	2018-11-12t1307	1542049998.18	adult	119.62	65.747	-61.9949	632.3703	76.1754	37915.6749	120720.3731	1916828.5891	6048.18	-0.59575	1380.15	0.23965	1128.038	0.94072	5320.7285	-0.59169	5318.9897	1053504.25	3424.4018	-0.058275	4912.6631	-0.057268	27288300	-0.93151	195.059	86.3112	85.1252	146.0256	143.0768	28913.0664	116.3294	0.27431	134.3558	1706540
021	2018-11-12t1707	1542064385.83	adult	123.6166	69.7436	-57.9984	1028.186	70.8205	60758.4879	191472.9333	3020910.3266	6280.47	-0.47494	1245.84	-0.050755	974.6176	0.5015	4917.1772	-0.86208	4829.1394	1563662.375	3249.7409	-0.15726	4411.4049	-0.35209	39552900	0.24726	260.565	85.9971	83.8935	174.6148	168.4508	55527.5	118.5519	0.25097	152.993	2730240
021	2018-11-12t2107	1542078785.45	adult	127.6165	73.7435	-53.9985	1119.6605	71.0549	65867.6996	207495.7675	3262516.0364	8433.79	0.42892	1137.87	-0.2717	889.7236	0.28525	6092.832	0.20934	5889.0024	2102027	2786.7379	-0.54423	5099.7568	0.18116	39165400	0.31005	199.713	82.422	81.6146	151.7872	148.0842	52366.5664	115.8817	0.089087	138.3755	2836970
021	2018-11-13t0107	1542093188.66	adult	131.6174	77.7444	-49.9976	1411.2898	66.4116	76009.8699	239239.1095	3470224.3891	9325.43	0.82461	969.453	-0.67492	711.4039	-0.2794	5663.4033	-0.059736	5152.3711	2259698	2689.6525	-0.56514	4511.2077	-0.16725	38590100	0.35969	394.169	73.7356	69.8167	177.3024	169.1321	70743.6406	121.1954	0.14198	155.8163	2935120
021	2018-11-13t0507	1542107581.17	adult	135.6153	81.7423	-45.9997	1182.4266	87.3226	78657.7695	247841.4666	4470947.9593	9291.7	0.85318	951.599	-0.66261	660.1707	-0.41456	5980.0195	0.29594	5633.4595	2451808	2542.9632	-0.64612	4716.9468	0.04334	39004200	0.50862	450.419	71.3171	64.664	299.5411	290.8457	122811.8516	120.6389	0.031781	225.0772	2923140
021	2018-11-13t0907	1542121979.24	adult	139.6147	85.7418	-42.0002	1222.7014	68.6187	67834.7471	213557.8211	3192417.6045	10814.6	1.5401	1076.18	-0.2169	751.915	-0.011669	6587.7432	0.89037	6228.0156	2338648.75	2992.1059	-0.085021	5175.0795	0.45339	38200200	0.54921	312.567	75.6459	72.2648	189.7981	177.0152	67378.3281	118.1308	-0.13806	159.5567	2685130
021	2018-11-13t1355	1542139266.75	adult	144.4168	90.5439	-37.1981	1074.7719	73.3712	63512.3579	200087.2068	3176050.364	9042.16	0.87537	1106.53	-0.02599	734.2127	-0.010059	6821.5435	1.2078	6620.5571	2264752.5	3020.7278	0.055183	5647.5729	0.93615	36714500	0.54747	455.323	81.6651	77.9538	203.9589	183.6217	67714.3438	125.0546	-0.082066	166.7484	2709650
021	2018-11-13t1707	1542150783.69	adult	147.616	93.743	-33.999	1085.8194	80.574	67477.0417	212605.3543	3599021.7935	9265.6	1.0305	1006.93	-0.32325	576.0061	-0.66393	6225.8696	0.81488	5936.6714	2197732	2864.9866	-0.06315	5227.0133	0.69176	35458000	0.51599	329.651	82.5393	77.9417	205.8842	199.0408	72677.1406	127.9142	-0.093906	179.0781	2906540
021	2018-11-13t2107	1542165181.72	adult	151.6154	97.7425	-29.9995	974.768	76.1366	57075.5757	179887.2601	2873652.1816	7708.5	0.40194	1086.93	0.059479	703.8923	-0.039377	5764.5337	0.55336	5604.1904	1723595.625	2902.962	0.082166	4843.1907	0.47765	32419900	0.30269	437.164	91.3828	84.8246	223.985	214.9341	66971.5	154.0329	0.53678	196.5525	2725680
021	2018-11-14t0107	1542179581.61	adult	155.6154	101.7424	-25.9995	994.1955	68.0361	56225.7551	177345.7538	2649730.929	7726.91	0.47954	1054.28	0.014366	682.9065	-0.086704	5924.3438	0.79667	5849.7954	1747681.375	2703.2073	-0.10848	5032.3931	0.76935	31001100	0.25447	384.495	90.2395	82.9825	227.402	220.3469	67083.5781	152.7481	0.39799	198.8096	2653490
021	2018-11-14t0507	1542193986.11	adult	159.6167	105.7437	-21.9983	1020.2611	67.2073	56087.8408	176690.5745	2602924.0138	8668.37	1.0204	1049.8	0.093526	598.1541	-0.50119	6063.3931	1.0268	5998.5784	1782637.625	2884.8627	0.28453	5200.3159	1.06	30807300	0.34683	320.619	91.5904	83.3954	225.2813	219.0256	66232.7031	156.312	0.40321	200.8562	2687810
021	2018-11-14t0907	1542208380.39	adult	163.6151	109.7421	-17.9999	978.3719	67.8922	54195.7406	170762.707	2540265.1748	8817.24	1.1914	1019.02	0.037274	654.1541	-0.13299	5308.6973	0.51025	5075.0898	1507670	2615.2938	-0.048453	4590.1078	0.57204	28882200	0.2172	383.257	91.9884	83.7714	233.1214	221.2097	66206.4688	156.1563	0.29716	200.3654	2607230
021	2018-11-14t1307	1542222801.06	adult	167.6208	113.7478	-13.9941	899.2156	73.9081	52696.3625	166254.5821	2600264.8318	9054.21	1.4121	1015.76	0.1272	718.9423	0.33298	5103.8687	0.43951	4832.748	1408667.75	2525.7929	-0.095096	4375.2391	0.46103	27970900	0.21296	431.695	93.6823	84.9626	254.9461	241.1509	70365.1328	158.9729	0.28182	216.8277	2579730
021	2018-11-14t1707	1542237201.51	adult	171.6209	117.748	-9.994	953.733	71.1016	54011.2948	170247.9663	2594087.7729	8741.79	1.343	987.385	0.051523	653.0151	-0.034564	5134.5522	0.56684	4892.4678	1453078.25	2546.156	0.033105	4367.7482	0.54401	27885700	0.2976	458.047	94.8706	85.7738	266.7178	251.8581	75481.1406	162.3706	0.28671	226.3989	2679340
021	2018-11-14t2107	1542251594.81	adult	175.6191	121.7461	-5.9959	968.6081	70.0095	54891.8793	173132.9359	2612374.6451	10155.5	2.1885	982.78	0.11994	667.8969	0.12069	5019.9609	0.55781	4690.9932	1440728.75	2560.3429	0.16124	4244.159	0.50926	28200900	0.44044	419.134	96.2726	86.9507	251.3696	241.4102	72143.0625	164.8051	0.26272	215.5635	2762540
021	2018-11-15t0107	1542265983.12	adult	179.6158	125.7428	-1.9991	977.0639	69.5628	54928.872	173129.3149	2612432.6177	9078.76	1.7056	990.89	0.24202	641.5496	-0.023099	5362.0132	0.9478	5092.8301	1544259.75	2610.416	0.33741	4427.1219	0.78412	28482100	0.56481	383.839	99.4265	89.0534	255.7324	245.1333	73650.9375	173.2159	0.42234	222.9932	2857920
021	2018-11-15t0507	1542280376.71	dead	183.614	129.7411	1.9991	980.8192	70.4994	56246.677	177271.8847	2729775.928	9069.23	1.7929	983.827	0.27696	640.4276	0.0054032	5349.9604	1.0154	5109.4299	1572888.375	2486.9602	0.19332	4437.3726	0.87878	28925500	0.71348	454.382	102.15	91.4093	252.4646	245.6034	74224.5781	178.0123	0.47128	224.4729	3003310
022	2018-11-07t1330	1541619374.4	larva	0	-57.8441	-205.6178	162.3008	27.9938	3065.6573	9755.2543	53731.1373	0	2299.3154	0	0.46995	0	0.19152					0	1.2733	0	1.538	0	3.2682	0	0	0				0	-0.18286	0	0
022	2018-11-07t1726	1541633516.93	larva	3.9285	-53.9156	-201.6894	167.52	26.6951	3048.8234	9686.3043	51256.4958	0	2.3462	0	-0.058588	0	-0.26926					0	0.44642	0	0.61426	0	1.3787	0	0	0				0	-0.25428	0	0
022	2018-11-07t2121	1541647614.74	larva	7.8445	-49.9996	-197.7733	151.0038	27.5598	2737.1828	8726.3918	46586.6803	0	0.089744	0	-0.55048	0	-0.6654					0	-0.23905	0	-0.11649	0	0.48986	0	0	0				0	-0.33082	0	0
022	2018-11-08t0121	1541662010.45	larva	11.8433	-46.0008	-193.7745	151.0038	27.556	2737.5256	8729.0907	46592.6967	0	-0.61529	0	-1.0233	0	-1.0222					0	-0.84143	0	-0.73928	0	-0.11895	0	0	0				0	-0.4156	0	0
022	2018-11-08t0521	1541676405.29	larva	15.8419	-42.0022	-189.7759	150.6737	37.0515	3271.6476	10712.4518	69340.7081	0	-1.0734	0	-1.4703	0	-1.3412					0	-1.3724	0	-1.2769	0	-0.58771	0	0	0				0	-0.50873	0	0
022	2018-11-08t0921	1541690808.78	larva	19.8429	-38.0012	-185.775	303.1716	39.0088	9521.5491	30158.5819	257249.6546	1099.35	0.57909	375.071	0.97031	329.0985	0.77245	939.6911	1.3305	926.9487	47924.2461	666.7185	0.77039	832.521	0.74417	1905360	-0.32139	156.386	62.0603	61.6227	110.1945	106.7302	5619.917	88.1241	0.54016	101.0644	315266
022	2018-11-08t1321	1541705220.63	larva	23.8462	-33.9979	-181.7717	281.512	35.4396	7965.8457	25241.1193	195450.6387	947.383	-0.18413	461.837	1.1382	473.8165	1.4131	867.1395	0.42158	863.2386	37286.9961	730.6487	0.43307	835.1754	0.17205	1972510	-0.69426	120.832	52.6416	52.4124	88.0078	86.7781	3784.3364	72.4153	0.28234	81.6891	224832
022	2018-11-08t1721	1541719624.86	larva	27.8473	-29.9968	-177.7705	683.5322	54.1833	29357.3273	92754.3208	1060887.1064	1204.42	-0.20495	319.549	-0.36481	204.4332	-0.76629	976.2493	0.03059	960.4633	151318.6406	739.0095	-0.071862	889.6743	-0.20417	4942790	-0.17378	135.327	48.6776	48.2858	79.8671	78.3491	12379.4004	66.9552	0.14124	75.1875	752945
022	2018-11-08t2121	1541734024.09	larva	31.8471	-25.997	-173.7707	288.4212	35.7119	8035.9832	25447.7535	193349.4357	1258.74	-0.50347	547.752	0.82169	538.5347	1.0985	1065.5221	-0.36874	1057.4329	46882.9727	839.9965	-0.2235	993.2152	-0.42448	2357530	-1.2496	109.262	63.5863	63.4906	96.5299	95.177	4247.3145	83.3905	0.33629	91.5015	273676
022	2018-11-09t0121	1541748419.74	larva	35.8459	-21.9982	-169.7719	720.2029	61.6994	31620.0793	99799.842	1203346.8261	2084.17	0.20434	456.273	-0.26092	351.9471	-0.39765	1496.7781	-0.032196	1462.8967	249961.9375	1019.1905	-0.11765	1293.8851	-0.1561	7597870	-0.19026	186.105	47.2612	46.9807	81.5466	79.4849	13618.2764	67.0015	-0.026736	76.208	786993
022	2018-11-09t0521	1541762813.75	larva	39.8443	-17.9998	-165.7736	648.2357	74.2442	33546.6061	106152.265	1516945.6315	2429.01	0.23165	443.321	-0.78508	295.2118	-1.0268	1910.7415	0.22957	1877.2875	336290.5	1171.8815	-0.12635	1732.5907	0.38043	7797120	-0.49698	113.189	41.3321	40.858	74.8282	72.957	13169.7549	60.7299	-0.27627	69.8752	726950
022	2018-11-09t0921	1541777215.96	larva	43.8449	-13.9992	-161.773	456.5101	36.3328	11540.4528	36371.5251	257337.5872	2449.69	-0.19147	765.77	0.93368	721.2094	1.2019	1897.5925	-0.33944	1796.6953	119548.3281	1273.8784	-0.37868	1629.5728	-0.42927	4770750	-1.6292	243.543	62.9702	62.6396	98.9002	95.189	6230.7144	82.5444	0.13104	91.9604	392304
022	2018-11-09t1321	1541791623.66	larva	47.847	-9.9971	-157.7708	914.2325	58.2986	42958.1092	135308.3302	1721230.8647	2519.31	-0.5203	598.247	-0.64869	517.8374	-0.22837	2001.8756	-0.65344	1937.5897	452423.875	1366.8929	-0.65963	1800.9328	-0.61866	13499400	-0.18989	142.553	55.6459	55.1123	91.1799	90.1476	20606.6582	76.7758	-0.072185	86.0749	1255650
022	2018-11-09t1724	1541806225.11	larva	51.903	-5.9411	-153.7149	960.3152	64.2348	53858.7544	170066.8308	2469944.5897	3230.25	-0.2355	746.988	-0.11878	551.2335	-0.27627	2532.6021	-0.24216	2458.4424	714193.75	1827.9062	0.07677	2248.1815	-0.26569	21034400	0.791	160.324	48.1441	47.6762	84.2069	82.5862	23746.3477	69.3338	-0.36793	79.0361	1355690
022	2018-11-09t2121	1541820408.99	larva	55.8429	-2.0012	-149.7749	1341.9213	65.2097	67742.4824	213071.6959	2983642.1544	4316.01	0.3334	762.683	-0.44579	422.1769	-1.1249	3277.3323	0.44108	3124.2155	1166730.25	2139.6389	0.36133	2780.0959	0.21695	27079100	1.3671	297.173	48.1394	47.7183	84.8107	82.0951	30192.6113	68.6654	-0.47179	78.6856	1709190
022	2018-11-10t0121	1541834817.35	adult	59.8453	2.0012	-145.7726	1040.5392	66.7506	58849.9631	185471.8837	2770947.3414	5688.81	1.0619	973.963	0.43203	684.2247	-0.012422	4499.3975	1.7367	4374.7307	1385814.375	2783.0676	1.4367	3905.3323	1.712	29960100	1.3081	186.25	51.4333	50.8122	90.116	87.596	27755.7344	73.3526	-0.36491	83.6197	1582140
022	2018-11-10t0521	1541849206.9	adult	63.8424	5.9983	-141.7755	1165.9455	63.7379	57202.1423	179987.9278	2448291.3194	6998.64	1.6748	1164.49	1.1157	853.7992	0.57806	5016.7598	1.8961	4839.9868	1510044.75	3048.0418	1.4963	4282.6853	1.7586	34942800	1.5931	325.259	61.4889	61.2078	103.3526	99.554	31109.1211	85.1943	0.023747	95.9931	1845100
022	2018-11-10t0921	1541863603.54	adult	67.8414	9.9973	-137.7764	885.2189	68.8614	48012.9908	151399.4265	2194021.0923	9177.59	2.8844	1447.68	2.2576	1234.7859	2.0468	6211.9175	2.9739	6023.0374	1565403.25	3676.5802	2.3781	5316.298	2.8674	36407600	1.3194	356.144	66.2578	65.8247	107.471	103.6447	27082.6875	87.4516	0.063294	98.6801	1666320
022	2018-11-10t1321	1541878018.41	adult	71.8456	14.0015	-133.7723	985.2592	71.807	55287.9532	174290.329	2626860.4367	6700.52	0.71408	1373.62	1.4161	1238.8317	1.8371	5132.5356	0.98102	4991.6101	1488435.375	3254.3061	0.912	4612.854	1.1779	39720800	1.3642	138.514	68.4263	67.8201	111.6777	109.6178	32386.5449	91.4068	0.15839	104.1526	1978680
022	2018-11-10t1721	1541892414.45	adult	75.8445	18.0004	-129.7734	1039.0466	64.3196	54000.1538	170001.3893	2433428.6438	7202.43	0.75792	1641.2	2.4022	1542.2952	2.8767	5608.4893	1.1355	5522.9873	1587202.5	3862.3825	1.7264	4980.832	1.2501	46434500	1.9134	163.049	68.0765	67.9394	107.9866	105.8851	30560.2188	91.5191	0.11895	102.2038	1926090
022	2018-11-10t2121	1541906817.34	adult	79.8453	22.0012	-125.7726	968.561	71.4516	52576.8141	165664.868	2475511.8002	8076.55	1.0659	1719.19	2.3866	1520.8894	2.5981	6356.459	1.6398	6198.1433	1754382.625	4234.8999	2.0067	5632.8715	1.7179	47315600	1.6679	130.406	64.1086	63.8562	103.3864	101.4509	28534.6445	87.426	-0.064026	97.5443	1764400
022	2018-11-11t0121	1541921220.78	adult	83.8462	26.0021	-121.7716	1083.7574	79.2192	71061.9473	224261.7725	3942914.5976	7445.07	0.42508	1370.03	0.43173	944.4113	0.23619	5620.9482	0.43135	5512.8896	2085371.75	3770.9146	0.75208	5138.8846	0.67479	50697900	1.7806	255.746	50.5846	49.1936	112.5765	108.7715	41765.8828	77.5127	-0.43724	96.8901	1871880
022	2018-11-11t0521	1541935616.43	adult	87.845	30.0009	-117.7728	1054.6478	69.9657	59808.5065	188377.9241	2881913.6777	8099.64	0.63625	1695.95	1.547	1433.3309	1.9597	6578.3506	1.227	6451.9014	2059023.75	4554.7888	1.6973	5957.6553	1.302	53066200	1.7707	309.202	65.4777	64.8476	111.1895	107.5953	34802.3281	90.3282	-0.042971	102.7297	2048800
022	2018-11-11t0921	1541950013.63	adult	91.8442	34.0001	-113.7736	1169.9226	83.409	79706.7581	251228.4544	4640717.6027	6509.5	-0.35614	1133.24	-0.71892	601.9029	-1.0607	5422.0024	-0.27284	5341.2437	2255553	3405.3035	-0.17663	5006.9851	0.11037	47043000	0.87716	274.105	62.3607	59.9377	171.2953	163.5369	71258.8359	90.6453	-0.064318	138.5639	2588720
022	2018-11-11t1321	1541964429.61	adult	95.8487	38.0046	-109.7692	980.7999	67.2611	54104.6732	170448.5809	2538518.2381	9123.25	0.90682	1655.73	0.99416	1271.476	1.2278	6907.9604	1.1104	6833.2854	1961860.75	4534.9385	1.1555	5906.0748	0.79769	46891900	0.74405	283.611	78.4899	75.9063	181.4009	175.1608	51517.8633	110.3911	0.50986	154.7543	2222910
022	2018-11-11t1721	1541978826.81	adult	99.8479	42.0038	-105.77	1191.5877	84.3777	75539.803	238246.0337	4033605.0822	7228.56	-0.072026	1263.55	-0.27415	506.6878	-1.3031	6244.0435	0.29194	6229.0059	2466397.25	3982.414	0.41696	5492.0146	0.36337	49803000	0.96468	286.219	66.2063	64.8158	137.7647	131.4568	54417.0625	97.4116	0.067379	118.87	2609520
022	2018-11-11t2121	1541993235.33	adult	103.8503	46.0062	-101.7676	934.2148	72.0333	52559.9435	165637.0306	2535630.1383	9584.3	0.95218	1625.7	0.77255	1207.4992	0.99721	6833.791	0.77672	6552.3828	1879292.5	4088.4088	0.48831	5669.1546	0.44122	44690600	0.44948	322.621	75.1816	73.8772	130.8342	127.9177	35979.418	102.1702	0.15912	120.546	2066740
022	2018-11-12t0121	1542007638.08	adult	107.851	50.0069	-97.7668	945.5413	73.0255	55053.4821	173629.5762	2740899.5592	8703.63	0.51889	1558.23	0.58177	919.5828	0.1004	6735.8428	0.61899	6696.1279	1939922.75	4175.6305	0.56987	5639.3117	0.39368	44859800	0.4749	216.767	80.8948	78.8685	166.4248	163.3038	47930.3359	111.1133	0.35715	147.639	2328880
022	2018-11-12t0521	1542022031.43	adult	111.8492	54.0051	-93.7687	1099.4426	72.4805	64690.7497	203719.7067	3261418.6114	9204.63	0.70812	1380.21	0.12353	712.311	-0.52645	6089.6128	0.010718	5807.896	2064378.75	3804.2319	0.21547	5138.979	0.040571	46670300	0.67043	478.981	71.8193	70.2545	151.9174	146.8229	51499.9844	107.6445	0.18798	134.1309	2428500
022	2018-11-12t0921	1542036429.44	adult	115.8486	58.0045	-89.7692	738.9286	74.2295	43527.6145	137534.1481	2160026.4102	9288.89	0.73125	1510.81	0.53252	1082.2568	0.725	6196.2959	0.1269	5959.6772	1412755.5	3890.6672	0.34561	5285.6772	0.16533	34379900	-0.365	235.22	72.4167	69.849	162.1861	156.4093	36978.4297	111.7822	0.22633	143.1289	1647910
022	2018-11-12t1307	1542050006.35	adult	119.62	61.7759	-85.9979	1122.66	76.0504	56555.8625	178085.4153	2699498.747	4865.2	-1.0806	1036.61	-0.69949	787.3221	-0.18985	3830.8545	-1.8807	3680.022	1137763.75	2530.3554	-0.94289	3414.3686	-1.0894	30752100	-0.62266	313.565	73.822	69.9538	212.1403	202.3695	63005.6641	111.0147	0.12968	165.9942	2190000
022	2018-11-12t1707	1542064393.94	adult	123.6165	65.7724	-82.0013	873.9738	74.4806	49613.491	156440.3497	2454186.388	9103.32	0.67033	1213.54	-0.1397	807.3461	-0.064291	6592.75	0.56039	6488.0667	1714115	3297.9246	-0.10946	5758.7963	0.57365	31493800	-0.47642	231.11	79.0876	76.123	169.0236	164.4577	43946.1367	120.6405	0.30713	151.9402	2052480
022	2018-11-12t2107	1542078793.55	adult	127.6164	69.7723	-78.0014	843.6053	74.0197	51339.5009	162002.5404	2663939.1126	9106.53	0.70238	1143.99	-0.25444	766.7787	-0.14308	6286.7988	0.37147	5837.6904	1691148.875	3553.6434	0.23163	5337.8536	0.34677	30677300	-0.46586	287.74	78.9934	72.9903	241.2035	238.5321	64883.7344	134.0537	0.57686	216.3077	2118290
022	2018-11-13t0107	1542093196.75	adult	131.6173	73.7732	-74.0005	1039.1347	71.3541	56488.8874	177960.108	2709774.9214	8047.49	0.30514	1097.89	-0.30471	517.5866	-0.97424	5746.6812	0.0090088	5475.0117	1706764.25	3307.1967	0.070363	4876.1004	0.089086	32502000	-0.20508	296.709	87.3628	81.6926	199.7079	195.1162	59313.2578	145.0165	0.77844	180.3971	2586290
022	2018-11-13t0507	1542107589.28	adult	135.6152	77.7711	-70.0026	860.1447	76.666	53702.5883	169658.8237	2786068.6778	5695.15	-0.62041	1339.95	0.49685	1042.6983	1.009	4465.4668	-0.94155	4386.0166	1254796.125	3203.8046	0.054468	4042.1851	-0.44071	37526500	0.36832	410.753	82.5305	78.757	191.8848	185.993	53919.625	130.0294	0.28249	170.1946	2311350
022	2018-11-13t0907	1542121987.27	adult	139.6147	81.7706	-66.0032	485.0448	99.4888	36377.8304	119653.7657	2352848.177	8820.76	0.70895	1150.33	0.016487	790.3755	0.13862	5918.4487	0.3476	5672.0698	1124505.25	3142.6184	0.082011	5041.9292	0.35452	21852800	-1.057	322.995	98.0308	88.0354	257.0203	254.0633	48833.8594	176.4728	1.4306	233.371	1862290
022	2018-11-13t1355	1542139274.91	adult	144.4168	86.5727	-61.201	545.0767	96.4663	39854.901	130662.1725	2592044.2478	9755.93	1.1823	1011.27	-0.35242	582.0584	-0.64935	5830.937	0.407	5573.2954	1224496.75	2890.5918	-0.10023	4762.2853	0.24065	21144700	-1.065	317.84	96.7837	87.1889	269.1179	264.262	56514.7656	172.5544	1.2223	248.7712	2023650
022	2018-11-13t1707	1542150791.86	adult	147.616	89.7719	-58.0019	515.0656	98.258	38676.8077	126281.9146	2518936.7757	8109	0.52043	969.273	-0.46162	574.6976	-0.66975	5316.1255	0.079108	5061.4258	1073857.375	2593.0655	-0.4077	4113.8372	-0.22319	19567700	-1.1986	390.552	99.552	89.1111	272.9093	268.2015	55127.6797	181.9918	1.4176	245.7838	2009760
022	2018-11-13t2107	1542165189.9	adult	151.6154	93.7713	-54.0024	473.1463	136.4721	39562.2057	131414.9515	3080306.3127	7293.01	0.21173	1083.64	0.046027	702.5775	-0.045729	5034.4009	-0.039107	4820.8408	1042121	2831.8841	-0.016243	4198.6647	-0.088388	22342400	-0.85016	339.401	104.972	93.7107	258.87	254.4193	53586.0859	185.9215	1.4525	233.8476	2164310
022	2018-11-14t0107	1542179589.71	adult	155.6154	97.7713	-50.0025	489.5991	138.4908	42586.5901	143836.7946	3362665.9372	5437.68	-0.60798	787.22	-1.2058	484.6267	-1.1285	3331.3806	-1.3234	3114.6929	742897.875	1989.0914	-1.1887	2890.1545	-1.2364	17521200	-1.3703	352.926	99.0894	90.1055	260.0612	256.1101	57993.6367	175.2335	1.0618	231.2514	2205430
022	2018-11-14t0507	1542193994.22	adult	159.6166	101.7725	-46.0012	498.8136	134.9148	42897.761	144619.7719	3345431.2201	4672.03	-0.93447	780.606	-1.2405	481.8485	-1.1536	3236.53	-1.3146	3040.9729	728219.25	1952.5346	-1.2154	2785.7572	-1.3017	17515200	-1.303	346.81	100.668	91.3736	262.1142	254.0365	58975.6914	176.5812	1.0129	231.4197	2258790
022	2018-11-14t0907	1542208388.53	adult	163.615	105.7709	-42.0028	485.2983	140.3356	41337.6555	141241.9899	3253010.2097	4089.46	-1.1795	755.949	-1.3509	482.8282	-1.1484	2980.7051	-1.4439	2835.481	646813	1863.4606	-1.3146	2601.4268	-1.4356	16374600	-1.3632	330.432	100.696	91.547	264.128	258.355	57315.7734	175.9106	0.89857	232.7695	2181170
022	2018-11-14t1307	1542222809.26	adult	167.6208	109.7767	-37.9971	468.3498	130.9877	38648.8271	128575.3881	2903955.0417	5451.26	-0.43438	937.279	-0.31082	591.0862	-0.46574	3846.8611	-0.63244	3693.4175	777065.9375	2476.8242	-0.18087	3375.3213	-0.57461	18893700	-0.94836	366.78	108.929	97.4547	274.7259	268.7625	55494.625	194.527	1.376	246.5185	2195780
022	2018-11-14t1707	1542237209.82	adult	171.6209	113.7768	-33.9969	468.269	130.6324	37920.6788	126565.8632	2823489.3804	4976.33	-0.62222	926.732	-0.2963	624.9603	-0.21568	3658.2371	-0.71146	3554.433	724330.9375	2354.0376	-0.30968	3257.4114	-0.62128	18350200	-0.93025	385.68	110.646	98.8546	277.2322	273.2062	54891.9688	198.619	1.3995	252.6001	2190910
022	2018-11-14t2107	1542251603.04	adult	175.6191	117.775	-29.9988	481.9335	127.9162	38646.1441	128854.437	2819528.002	4949.53	-0.57708	920.4	-0.24943	632.0307	-0.11989	3533.0891	-0.74987	3420.939	713684	2317.4968	-0.28121	3144.7047	-0.66036	18571800	-0.80712	414.058	111.345	99.5043	293.0834	286.8098	59202.8438	203.8837	1.4633	265.2981	2246730
022	2018-11-15t0107	1542265991.27	adult	179.6158	121.7717	-26.0021	467.1591	130.5419	38863.557	129896.8804	2916288.5703	5348.83	-0.31242	909.145	-0.2532	620.881	-0.16569	3577.8418	-0.64507	3375.6697	726301.875	2258.9545	-0.31262	3159.9982	-0.57913	18419300	-0.75392	387.848	112.803	100.3174	292.201	286.6281	59316.8008	207.0062	1.4489	265.0343	2285390
022	2018-11-15t0507	1542280384.83	adult	183.614	125.7699	-22.0038	469.6596	127.426	38365.662	127082.5829	2816150.1708	5261.67	-0.3064	875.311	-0.3965	586.8452	-0.37521	3645.5066	-0.52922	3475.4177	732746.8125	2334.06	-0.093784	3153.9339	-0.5198	17510600	-0.80007	365.291	113.594	98.28	309.6936	304.2649	62248.4219	219.1939	1.7082	287.6811	2272440
022	2018-11-15t0907	1542294789.53	adult	187.6153	129.7712	-18.0025	465.3425	132.0846	38729.3198	128854.885	2928111.997	6709.94	0.55541	871.206	-0.36787	570.9696	-0.47104	3808.6506	-0.32278	3547.7362	769347.4375	2310.5541	-0.066434	3202.0008	-0.40907	17568700	-0.73085	374.414	114.116	98.1634	317.1091	313.9255	64056.0469	221.29	1.6635	290.9669	2301260
022	2018-11-15t1307	1542309213.37	adult	191.6219	133.7778	-13.9959	466.4168	125.3782	37568.3162	124813.9477	2711265.9094	6762.25	0.65146	879.461	-0.25635	588.1044	-0.32352	3858.2979	-0.22026	3598.9092	756226.375	2283.5153	-0.044235	3259.9798	-0.28317	17214600	-0.7166	398.44	116.769	100.4992	325.326	320.9138	63763.9023	226.6276	1.7217	296.8626	2285630
022	2018-11-15t1707	1542323606.71	adult	195.6201	137.776	-9.9978	464.4439	126.3797	37546.3217	124564.1634	2719992.7055	6880.13	0.78378	871.051	-0.25535	587.4392	-0.30667	3811.104	-0.21417	3574.8829	746976.375	2248.7336	-0.042312	3179.7384	-0.31722	17034300	-0.68794	384.78	118.309	101.2705	324.963	322.1601	63692.7578	231.4329	1.7739	299.6044	2313650
022	2018-11-15t2107	1542337991.73	adult	199.6159	141.7718	-6.0019	468.8107	124.0308	37137.9196	122785.0105	2636419.8678	6519.66	0.63622	860.927	-0.26622	584.945	-0.30202	3787.2649	-0.18499	3553.0161	734729.375	2241.6949	0.014511	3191.4766	-0.2456	16655500	-0.68986	427.313	118.765	101.3806	335.0571	328.52	65001.0742	232.4795	1.7258	308.2901	2297640
022	2018-11-16t0107	1542352397.37	adult	203.6175	145.7734	-2.0004	468.7919	120.3041	36761.8466	121580.4327	2571727.3351	6287.99	0.56164	863.489	-0.18895	590.9543	-0.2276	3714.6902	-0.20307	3514.605	713220.5	2283.3888	0.17244	3152.877	-0.23176	16541000	-0.656	450.811	121.234	103.9752	341.3551	333.702	65540.1719	239.2832	1.8491	314.13	2322360
022	2018-11-16t0507	1542366799.95	dead	207.6182	149.7741	2.0004	472.3729	125.457	37810.7372	125239.0869	2726219.5921	5213.73	-0.037989	850.246	-0.22184	613.5474	-0.013141	3522.3533	-0.34652	3294.4663	697425.9375	2284.139	0.25117	3049.6579	-0.29756	16754100	-0.57413	390.889	119.613	105.9165	323.6614	319.6855	64084.9531	222.7579	1.3114	293.0485	2356970
023	2018-11-07t1330	1541619382.64	egg	-1.9642	-53.8729	-185.6147	176.0467	29.3952	3492.0736	11102.7631	64297.8163	0	2552.4491	0	0.75018	0	0.45429					0	1.7622	0	2.1127	0	6.6406	0	0	0				0	-0.14893	0	0
023	2018-11-07t1726	1541633525.18	larva	1.9642	-49.9445	-181.6862	164.622	26.8968	3000.2072	9536.464	50622.7983	0	2011.4754	0	0.20078	0	-0.048262					0	0.83858	0	1.0457	0	2.0826	0	0	0				0	-0.21795	0	0
023	2018-11-07t2121	1541647623.02	larva	5.8803	-46.0284	-177.7701	171.1169	27.1475	3166.729	10061.4481	54181.2474	0	0.70937	0	-0.30767	0	-0.47333					0	0.09075	0	0.23176	0	0.88091	0	0	0				0	-0.2917	0	0
023	2018-11-08t0121	1541662018.69	larva	9.8791	-42.0296	-173.7713	173.9049	26.9791	3212.5911	10204.9758	54816.9134	0	-0.31867	0	-0.79445	0	-0.85218					0	-0.55585	0	-0.44596	0	0.15646	0	0	0				0	-0.37303	0	0
023	2018-11-08t0521	1541676413.51	larva	13.8777	-38.031	-169.7727	173.9047	26.7828	3176.5532	10091.0601	53677.859	0	-0.86617	0	-1.2537	0	-1.1887					0	-1.1192	0	-1.0217	0	-0.36998	0	0	0				0	-0.46181	0	0
[truncated: 5,277 more rows]
