# Supplementary material for: Global, cell non-autonomous gene regulation drives individual lifespan among isogenic C. elegans
Source: eLife. 2021 Feb 1;10:e65026. doi: 10.7554/eLife.65026 (PMC7864635; doi:10.7554/eLife.65026)
Supplement: Source data 1. [file elife-65026-data1.zip › figure_data/Figure 4 - miRNA mutants/mir-243/mutant/mir-243_n4769_20190807.tsv]

name	timepoint	timestamp	stage	age	adult_age	ghost_age	length	max_width	projected_area	surface_area	volume	gfp_maximum	gfp_maximum_z	gfp_mean	gfp_mean_z	gfp_median	gfp_median_z	gfp_over_99_mean	gfp_over_99_mean_z	gfp_over_99_median	gfp_over_99_sum	gfp_percentile_95	gfp_percentile_95_z	gfp_percentile_99	gfp_percentile_99_z	gfp_sum	gfp_sum_z	green_yellow_excitation_autofluorescence_maximum	green_yellow_excitation_autofluorescence_mean	green_yellow_excitation_autofluorescence_median	green_yellow_excitation_autofluorescence_over_99_mean	green_yellow_excitation_autofluorescence_over_99_median	green_yellow_excitation_autofluorescence_over_99_sum	green_yellow_excitation_autofluorescence_percentile_95	green_yellow_excitation_autofluorescence_percentile_95_z	green_yellow_excitation_autofluorescence_percentile_99	green_yellow_excitation_autofluorescence_sum
000	2019-08-07t1455	1565207784.76	egg	-1.999	-53.998	-241.9982	150.5972	27.6531	2835.7565	9039.1185	49399.363	0	2336.1219	0	0.41908	0	-0.091999					0	1.7621	0	3.2442	0	2.9203	0	0	0				0	-0.42981	0	0
000	2019-08-07t1854	1565222177.34	larva	1.999	-50.0001	-238.0003	147.7274	28.6949	2902.2491	9265.493	52654.9907	0	1785.6001	0	-0.041018	0	-0.37273					0	0.73858	0	1.1683	0	1.5407	0	0	0				0	-0.6045	0	0
000	2019-08-07t2254	1565236577.96	larva	5.9991	-45.9999	-234.0001	144.9982	29.8532	2950.88	9438.4823	55623.1977	0	0.4391	0	-0.49885	0	-0.65867					0	-0.036978	0	0.13678	0	0.66088	0	0	0				0	-0.78732	0	0
000	2019-08-08t0255	1565250979.04	larva	9.9994	-41.9996	-229.9998	144.9992	30.0555	2976.8899	9525.8867	56609.1153	0	-0.47264	0	-0.95491	0	-0.95002					0	-0.67043	0	-0.5722	0	0.0071628	0	0	0				0	-0.97971	0	0
000	2019-08-08t0654	1565265378.17	larva	13.9992	-37.9999	-226.0001	144.9992	30.0242	2976.9457	9527.7729	56610.158	0	-1.0006	0	-1.4091	0	-1.2466					0	-1.2128	0	-1.1261	0	-0.51902	0	0	0				0	-1.1836	0	0
000	2019-08-08t1054	1565279778.37	larva	17.9993	-33.9998	-222	269.3673	34.9661	7386.9748	23392.9145	176902.1099	565.475	-0.11	269.72	1.2094	261.7053	1.4662	520.7479	0.6499	517.2807	20829.918	411.3169	0.3276	489.9118	0.16358	1067550	-0.61739	162.2	105.281	104.8099	146.5797	145.4364	5863.1899	129.9152	1.3618	140.389	416701
000	2019-08-08t1454	1565294178.24	larva	21.9992	-29.9999	-218	336.5975	39.9063	10349.6766	32727.8931	277480.3296	560.881	-0.58827	276.428	0.82342	269.4296	1.2787	515.6295	0.0048228	512.7252	28875.25	438.1874	-0.096861	492.1342	-0.36831	1528650	-0.89073	210.01	115.776	115.293	161.0656	158.9495	9019.6738	143.3131	1.5388	154.0947	640240
000	2019-08-09t1005	1565363217.02	larva	41.1767	-10.8224	-198.8226	783.3191	63.4284	36015.5454	113667.0262	1404944.6547	1763.34	-0.34389	288.541	-1.206	217.8862	-0.74256	1212.4684	-0.61187	1160.1553	230369	687.6289	-1.2195	1014.1887	-0.91239	5466990	-1.4607	164.104	103.25	102.715	144.937	143.4969	27538.0273	128.0277	0.43707	139.2831	1956280
000	2019-08-09t1055	1565366178.65	larva	41.9993	-9.9997	-197.9999	817.1091	56.8852	37632.4001	118558.5698	1479329.9975	1700.8	-0.49553	341.221	-0.71958	246.3522	-0.4695	1220.6233	-0.67747	1174.2676	242904.0312	754.9899	-1.0454	1019.6919	-0.97165	6759240	-1.2203	304.116	106.238	105.7983	149.5664	147.495	29763.7207	131.4861	0.49001	143.0331	2104480
000	2019-08-09t1454	1565380577.68	larva	45.9991	-6	-194.0002	982.4932	57.7048	47072.6827	148235.6931	1917363.9832	1502.18	-1.0447	402.993	-0.48333	354.342	0.50796	1159.5232	-1.1806	1125.4099	287561.75	799.4046	-1.2467	1028.8619	-1.2804	9961570	-0.78161	315.816	112.354	111.8762	157.2063	154.7511	38987.1641	139.0055	0.48323	150.6597	2777280
000	2019-08-09t1854	1565394977.36	larva	49.999	-2.0001	-190.0003	969.9314	67.344	53470.9814	168528.4732	2467418.3731	2131.48	-0.5068	465.767	-0.23192	341.1023	0.066562	1662.5311	-0.55151	1633.4633	465508.7188	1160.0301	-0.35176	1506.5531	-0.50161	13028400	-0.43169	180.783	106.89	106.578	149.6129	147.8796	41891.6133	132.1909	0.067389	143.9996	2989920
000	2019-08-09t2254	1565409378.12	adult	53.9992	2.0001	-186.0001	1057.6113	68.1805	60078.8058	189408.6699	2858716.3144	2866.03	0.079272	556.797	0.34207	337.6469	-0.23096	2053.1338	-0.17904	1989.2582	646737.125	1411.0141	0.093862	1816.2716	-0.18418	17492900	0.11819	327.477	106.092	105.5213	151.4293	148.9059	47700.2188	132.7902	-0.062078	144.3627	3333080
000	2019-08-10t0254	1565423777.73	adult	57.9991	6	-182.0002	1160.5416	69.3628	66671.7753	209975.1702	3232562.6182	2892.64	-0.20965	603.484	0.43516	406.1864	0.38793	2309.8286	-0.079243	2254.1721	806130.1875	1575.4518	0.22555	2094.6621	0.035111	21031400	0.41687	245.517	110.828	110.3889	155.7724	153.6181	54364.5508	137.1694	0.020382	149.1434	3862340
000	2019-08-10t0654	1565438177.65	adult	61.9991	10	-178.0002	1261.8029	73.6038	75075.059	236628.9862	3772381.5803	2863.92	-0.5393	587.315	-0.13415	372.7948	-0.2225	2266.4255	-0.52774	2230.1951	890705.25	1627.2094	-0.0080088	2064.6346	-0.40394	23032700	0.41083	255.366	109.23	108.6483	154.6581	152.8145	60780.6445	135.9074	-0.14596	148.1635	4283660
000	2019-08-10t1054	1565452578.39	adult	65.9993	14.0002	-174	1143.1504	77.2673	71121.4285	224031.3089	3775805.2877	3134.69	-0.52477	699.557	0.62344	498.0972	1.0016	2433.0908	-0.59519	2404.5378	905109.75	1825.5203	0.22444	2230.7995	-0.41857	25959200	0.55789	291.289	113.789	113.3597	159.2771	156.9767	59251.0859	140.7175	0.16917	152.5181	4222470
000	2019-08-10t1454	1565466978.47	adult	69.9993	18.0002	-170	1156.3245	76.4202	71615.9436	225583.2125	3759682.1426	3419.63	-0.4864	727.952	0.52728	492.7944	0.73178	2558.709	-0.70575	2506.0035	956957.125	1918.3039	0.14676	2330.294	-0.54793	27200700	0.45748	407.741	110.611	110.0966	158.8732	154.9297	59418.5625	137.1495	-0.29309	149.852	4133080
000	2019-08-10t1854	1565481378.19	adult	73.9992	22.0001	-166.0001	1253.5778	78.0084	77952.347	245489.3477	4131428.0823	4486.8	0.3308	720.14	0.14935	394.2078	-0.37951	3423.0222	0.37156	3337.7085	1393170	2079.9224	0.28842	2977.116	0.39606	29288100	0.50717	235.824	108.887	108.2441	161.916	158.2803	65899.7969	136.4551	-0.5683	151.258	4428420
000	2019-08-10t2254	1565495778.31	adult	77.9992	26.0002	-162	1180.7323	76.0927	74001.0801	233171.3153	3878271.9132	3295.16	-1.0728	799.542	0.49606	669.8846	2.0052	2797.0518	-0.92244	2750.3702	1079662	2043.8694	-0.14733	2577.5698	-0.68905	30858300	0.45914	434.24	115.967	115.426	164.864	161.7617	63637.4844	143.9401	0.43294	157.0903	4475740
000	2019-08-11t0254	1565510177.96	adult	81.9991	30.0001	-158.0001	1330.1136	75.0439	80093.4745	252195.2316	4085110.0489	2951.32	-1.5881	787.469	0.11997	615.9768	1.3244	2657.1541	-1.3837	2644.6782	1113347.5	1917.2303	-0.76329	2501.268	-1.1076	32936700	0.49709	360.229	113.793	113.307	160.0209	157.7635	67048.7578	140.7454	-0.41431	153.4288	4759490
000	2019-08-11t0654	1565524578.15	adult	85.9992	34.0001	-154.0001	1248.6417	79.5076	78545.3344	247321.1825	4234565.1751	3785.42	-0.97554	856.228	0.43873	649.574	1.4843	3211.6951	-0.71476	3186.8782	1316795	2122.0877	-0.41964	2992.466	-0.43017	35081400	0.59424	285.25	114.367	113.7583	162.3041	159.6125	66544.6719	141.5699	-0.52269	154.3748	4685850
000	2019-08-11t1054	1565538977.7	adult	89.9991	38	-150.0002	1173.7095	78.3234	74775.6654	235626.743	4012391.8261	4063.39	-0.82991	885.085	0.49783	763.6867	2.3402	3556.9778	-0.36344	3522.3677	1387221.375	2000.8872	-0.80513	3353.7609	0.044212	34511200	0.43288	325.104	115.491	114.8787	163.9617	160.9916	63945.0703	143.5878	-0.30508	156.5888	4503240
000	2019-08-11t1454	1565553378.06	adult	93.9992	42.0001	-146.0001	1251.0522	78.7546	80447.3776	253460.0252	4369327.4927	4418.03	-0.63482	915.782	0.56964	600.6451	0.99504	4050.4153	0.16656	4038.845	1701174.375	2337.1319	-0.13378	3801.0874	0.61701	38406100	0.7544	485.503	113.807	113.1004	165.0297	161.1289	69312.4688	142.1411	-0.48388	156.1398	4772850
000	2019-08-11t1854	1565567777.9	adult	97.9991	46	-142.0001	1130.0659	79.7678	75519.1711	238055.7735	4216731.8908	4135.41	-0.9187	960.5	0.73829	810.079	2.5644	3441.1643	-0.70155	3391.2571	1355818.75	2318.7737	-0.24743	3197.0833	-0.41718	37805300	0.62011	208.261	117.474	116.8048	167.6353	165.3306	66048.3281	146.0464	-0.11611	159.9906	4623770
000	2019-08-11t2254	1565582178.22	adult	101.9992	50.0001	-138	1247.2742	78.3562	79111.5212	249119.9332	4299959.8521	4029.2	-1.0373	920.946	0.42973	739.387	2.0099	3398.3032	-0.80071	3375.1287	1403499.25	2317.1088	-0.29595	3083.867	-0.63346	37978000	0.58713	232.463	117.537	116.6287	169.5376	166.9025	70019.0469	146.9517	-0.11646	161.6639	4846970
000	2019-08-12t0254	1565596577.91	adult	105.9991	54	-134.0001	1264.7817	80.5332	80542.5832	253983.3886	4288986.491	4166.35	-0.969	886.411	0.19689	533.8246	0.50179	3402.6841	-0.82056	3359.0188	1432530	2411.0082	-0.14318	3087.8763	-0.65214	37236400	0.48945	300.182	116.538	115.3758	186.9036	179.1321	78686.3984	147.7622	-0.12691	167.7742	4895530
000	2019-08-12t0654	1565610977.94	adult	109.9991	58.0001	-130.0001	955.8594	81.1396	59699.6493	189003.7267	3076074.7254	4532.42	-0.74765	932.474	0.41636	435.1446	-0.18679	3670.6843	-0.53799	3595.7174	1145253.5	2642.0446	0.25634	3339.9779	-0.33137	29047500	-0.23375	245.177	116.319	114.9972	179.7303	175.8722	56075.8672	148.2812	-0.14949	167.3648	3623460
000	2019-08-12t1054	1565625378.32	adult	113.9992	62.0002	-126	1101.2709	80.1592	70812.7852	223243.7807	3889731.6258	4541.59	-0.75775	922.658	0.35731	508.8481	0.39715	3643.7146	-0.5732	3568.863	1348174.375	2565.2073	0.11128	3334.7032	-0.34452	34078400	0.21234	242.512	118.925	117.2091	188.9385	185.6375	69907.2422	152.3063	-0.066169	175.159	4392510
000	2019-08-12t1455	1565639779.88	adult	117.9997	66.0006	-121.9996	1123.8055	77.8732	68984.9113	217314.4926	3676305.1897	4954.87	-0.51517	994.13	0.71018	554.3384	0.7877	3932.7427	-0.27895	3868.6719	1419720.125	2710.2115	0.3592	3661.6331	0.052736	35814500	0.37398	434.59	121.36	119.0619	217.8483	208.9677	78643.2422	158.1481	0.054103	191.3815	4372120
000	2019-08-12t1854	1565654178.9	adult	121.9994	70.0003	-117.9999	1225.7032	78.5228	77711.305	244868.8944	4248178.5086	6331.58	0.27784	1019.7	0.84504	446.2101	0.03822	4578.7705	0.34754	4390.2385	1858980.75	3003.1027	0.84633	4074.4381	0.53236	41338700	0.84299	376.735	117.742	115.7981	197.9705	193.4016	80376.0078	152.4368	-0.1505	180.1154	4773270
000	2019-08-12t2254	1565668578.59	adult	125.9993	74.0002	-113.9999	1119.1297	77.0474	71811.7652	226307.6889	3889334.1127	4787.14	-0.60479	1108.64	1.3034	615.5447	1.4	4156.4058	-0.050837	4099.2617	1558652.25	3129.7137	1.0803	3889.8233	0.33532	41535200	0.89233	299.897	120.918	119.3972	191.2635	186.5638	71723.8281	153.9535	-0.15428	176.1379	4530190
000	2019-08-13t0254	1565682978.43	adult	129.9993	78.0002	-110	1170.7264	77.5263	75054.3106	236494.3039	4073557.2369	5849.31	-0.012302	1068.03	1.1472	574.0895	1.1601	4502.1646	0.27873	4359.3979	1764848.5	3071.1194	1.0156	3996.5866	0.46577	41805800	0.94559	407.208	116.986	115.4232	183.3943	178.5891	71890.5781	148.8845	-0.33463	169.4814	4579190
000	2019-08-13t0654	1565697378.13	adult	133.9992	82.0001	-106.0001	1155.3968	78.4966	73125.8524	230350.3807	3996856.5072	5342.46	-0.27955	1108.67	1.3837	646.0059	1.8266	4380.377	0.18854	4302.9233	1673304	3152.6817	1.1825	4048.6944	0.54017	42295900	1.022	343.347	122.598	121.1595	187.7011	184.7295	71701.8125	155.7037	-0.1959	176.7409	4677130
000	2019-08-13t1054	1565711778.21	adult	137.9992	86.0001	-102.0001	1135.5533	83.6883	76266.3578	240327.7305	4362216.8561	6003.9	0.080125	1074.78	1.2823	571.426	1.3045	4572.2847	0.37986	4441.792	1819769.25	3034.4197	1.0497	4157.8793	0.67862	42714800	1.0978	457.502	122.603	121.3035	188.2013	182.7319	74904.125	155.9215	-0.23459	174.4633	4872610
000	2019-08-13t1454	1565726178.2	adult	141.9992	90.0001	-98.0001	1216.6968	77.2929	75822.5434	238759.2107	4060178.4828	6481.51	0.33774	1098.21	1.4583	485.6118	0.65154	4428.999	0.28682	4296.7351	1753883.625	3226.2037	1.4044	4041.6218	0.58675	43457400	1.2027	347.904	121.779	120.4187	188.2875	184.608	74561.8516	154.9225	-0.30682	175.5996	4818940
000	2019-08-13t1854	1565740578.08	adult	145.9992	94.0001	-94.0001	1234.6938	84.1421	82991.1425	261552.4333	4772416.505	5753.37	-0.011246	965.235	0.89782	368.8004	-0.31703	4622.8921	0.48097	4541.0508	2001712.375	3058.8376	1.2105	4130.2749	0.70889	41733900	1.1205	456.731	117.523	115.3766	199.5139	194.97	86389.5312	153.8875	-0.38382	182.6004	5081360
000	2019-08-13t2255	1565754979.23	adult	149.9995	98.0004	-89.9998	1226.8428	82.1648	80783.1504	254536.3185	4618338.0115	5787.72	0.031424	937.977	0.83647	396.0336	-0.043629	4243.9121	0.20271	4126.3696	1786687	2672.0784	0.67669	3806.7002	0.41841	39489800	1	291.414	118.491	116.1037	209.945	201.7199	88386.8594	154.6168	-0.41997	187.6774	4988580
000	2019-08-14t0254	1565769378.93	adult	153.9994	102.0003	-85.9999	1183.382	78.9404	75189.4565	236783.3824	4136239.9708	7186.25	0.74049	940.994	0.92326	364.0004	-0.31226	5037.3154	0.88128	4828.4756	1979665	2916.2629	1.125	4360.6453	1.0008	36890700	0.85222	292.383	120.956	118.211	214.5696	210.1455	84325.8438	162.7606	-0.24896	196.4329	4741970
000	2019-08-14t0654	1565783778.14	adult	157.9992	106.0001	-82.0001	1187.3331	79.3341	77755.4257	244995.722	4348550.4636	6890.59	0.62	835.841	0.46582	354.8	-0.38313	4572.0986	0.53688	4335.6042	1856272	2550.7746	0.61497	3980.555	0.65962	33883300	0.67036	362.027	119.872	117.938	199.9054	192.8868	81161.5938	156.7163	-0.51082	182.525	4859370
000	2019-08-14t1054	1565798179.09	adult	161.9995	110.0004	-77.9998	1251.6597	85.5882	81878.9024	257876.814	4612208.1301	4541.4	-0.47386	719.585	-0.083921	375.3159	-0.17584	3447.4189	-0.32364	3396.793	1472047.875	1908.2718	-0.3606	3016.3664	-0.24417	30704700	0.46323	352.868	129.326	126.492	233.4158	223.9789	99668.5312	171.6996	-0.093794	207.1983	5518340
000	2019-08-14t1455	1565812579.33	adult	165.9995	114.0004	-73.9997	1182.4632	78.557	71992.2252	226733.5689	3770315.6752	4515.29	-0.44946	714.719	-0.061759	337.5674	-0.54107	3631.8311	-0.14063	3588.5444	1365568.5	1976.6468	-0.19964	3111.63	-0.11159	26844100	0.20031	320.837	128.425	125.6335	220.9737	216.2995	83086.1094	170.146	-0.22736	201.9798	4823520
000	2019-08-14t1855	1565826979.96	adult	169.9997	118.0006	-69.9996	1099.0721	77.0908	67435.1073	212408.1786	3551086.0252	6716.25	0.62032	699.278	-0.098463	340.4987	-0.50494	3798.1621	0.027028	3676.5415	1340751.25	1863.9205	-0.334	3230.5754	0.04273	24622300	0.062514	321.063	130.217	126.4746	228.8453	223.2886	80782.4062	177.0678	-0.026126	209.3847	4585070
000	2019-08-14t2255	1565841379.04	adult	173.9994	122.0004	-65.9998	1113.1356	74.5751	65164.6315	205262.5265	3307304.7589	5008.9	-0.14439	661.856	-0.26263	344.4076	-0.45686	3390.7705	-0.2505	3292.3928	1156252.75	1747.2088	-0.4797	2895.2356	-0.23708	22516300	-0.071993	410.277	133.15	128.7455	246.1406	236.7602	83933.9531	183.6228	0.23185	219.287	4529760
000	2019-08-15t0254	1565855778.93	adult	177.9994	126.0003	-61.9999	1115.0985	72.3905	65144.1324	205194.475	3260379.0954	5037.44	-0.092414	618.897	-0.46624	342.2782	-0.47124	3176.8459	-0.37398	3004.9771	1083304.5	1558.7621	-0.74804	2539.2211	-0.53384	21069700	-0.16104	318.075	133.694	129.609	233.3504	229.3767	79572.4922	183.0357	0.1136	215.0277	4551490
000	2019-08-15t0654	1565870178.64	adult	181.9993	130.0003	-57.9999	1076.4392	72.7908	64048.1048	201842.6853	3220399.6515	3850.9	-0.6098	576.131	-0.6801	341.7307	-0.47111	2507.2227	-0.8492	2410.2871	839919.625	1419.6567	-0.9402	2184.5363	-0.83071	19274500	-0.28036	297.313	135.39	131.1315	237.45	232.802	79545.7344	186.1176	0.21928	220.285	4529460
000	2019-08-15t1054	1565884578.97	adult	185.9994	134.0003	-53.9998	1051.5744	72.0299	62461.857	196835.1722	3139934.016	4212.84	-0.40546	554.636	-0.7767	341.149	-0.47324	2649.0835	-0.69842	2535.2815	866250.3125	1337.1567	-1.039	2237.6471	-0.73901	18096100	-0.35211	308.097	135.947	131.6868	236.1556	232.6249	77222.875	187.6968	0.22415	220.7768	4435550
000	2019-08-15t1457	1565899119.64	adult	190.0385	138.0394	-49.9608	1061.7348	71.8249	61480.3673	193669.1193	3036265.083	4200.41	-0.37817	529.598	-0.89596	332.7717	-0.56674	2490.2097	-0.7815	2315.1917	801847.5625	1253.9453	-1.1374	2033.1802	-0.89555	17017000	-0.42213	307.313	135.538	131.0782	236.9162	232.8443	76287.0234	187.4756	0.087409	219.6968	4355100
000	2019-08-15t1855	1565913379.37	adult	193.9995	142.0005	-45.9997	894.6919	91.4456	55866.8407	176357.063	3167771.9821	3947.92	-0.46457	516.093	-0.95198	329.4383	-0.60656	2396.0156	-0.81787	2268.2869	697240.5625	1262.3732	-1.0819	2031.1223	-0.85995	14971900	-0.57904	335.874	135.648	131.2611	243.5032	237.9008	70859.4375	186.3718	-0.099358	222.4504	3935150
000	2019-08-15t2255	1565927778.95	adult	197.9994	146.0003	-41.9998	850.3801	79.404	48683.8867	153873.1949	2438165.1439	3545.4	-0.62586	503.842	-1.002	322.8851	-0.68881	2307.2339	-0.85071	2166.6594	588344.625	1230.1484	-1.0966	1920.6496	-0.93218	12826300	-0.75412	320.777	135.557	131.2417	240.2676	235.1193	61268.2422	186.8825	-0.17443	220.9844	3450870
000	2019-08-16t0254	1565942179.28	adult	201.9995	150.0004	-37.9998	848.7328	78.3969	47930.0489	151511.008	2363247.6377	3275.22	-0.72444	500.945	-0.99568	323.8747	-0.68341	2213.7195	-0.8927	2084.7646	555643.5625	1214.8178	-1.0833	1883.4944	-0.93354	12559700	-0.76211	303.329	136.364	132.0339	241.4903	235.956	60614.0625	187.7237	-0.22584	224.3463	3418910
000	2019-08-16t0654	1565956578.45	adult	205.9993	154.0002	-34	846.7977	90.3995	54023.7221	170726.6471	3053140.8455	3282.67	-0.69838	463.528	-1.2097	317.5761	-0.76791	1743.217	-1.2285	1561.2123	489844	1053.3205	-1.3261	1368.5752	-1.4002	12998200	-0.71175	360.019	137.465	132.7396	251.2518	244.4911	70601.7578	191.7012	-0.080158	229.8314	3854790
000	2019-08-16t1054	1565970979.39	adult	209.9995	158.0005	-29.9997	854.6679	89.0075	54995.7067	173750.2233	3092023.1538	3152.27	-0.73739	449.871	-1.2762	307.9884	-0.89346	1829.437	-1.1365	1614.8928	523219	1031.0411	-1.3294	1377.3235	-1.3649	12833000	-0.71625	368.311	137.769	132.8875	252.7511	246.183	72286.8125	192.3113	-0.14376	229.8885	3929990
000	2019-08-16t1517	1565986728.47	adult	214.3743	162.3752	-25.625	858.2434	88.8729	55056.8268	173906.6159	3084919.5097	2855.46	-0.85648	416.643	-1.4682	288.0062	-1.151	1693.3632	-1.2195	1574.6298	484301.875	934.8029	-1.4594	1299.3441	-1.414	11898900	-0.79443	342.337	136.539	131.9638	244.3925	237.8537	69896.2656	189.1032	-0.44259	223.9882	3899430
000	2019-08-16t1854	1565999777.96	adult	217.9991	166.0001	-22.0001	820.0721	79.323	51618.3891	162950.1017	2784270.7336	3168.08	-0.68971	505.52	-0.88347	331.1046	-0.62306	2090.4866	-0.88259	1982.5599	564431.375	1170.5085	-1.0296	1735.9507	-0.97219	13618700	-0.62601	383.726	142.863	137.9912	257.6259	249.7507	69558.9844	199.224	0.074902	235.8222	3848720
000	2019-08-16t2254	1566014178.33	adult	221.9992	170.0002	-18	837.344	78.0883	51898.0274	163770.2159	2762038.45	3015.58	-0.74565	503.216	-0.88142	328.9207	-0.65441	2055.209	-0.89156	1963.87	556961.625	1182.5774	-0.98559	1737.5502	-0.95107	13626600	-0.61856	344.233	143.767	138.1963	265.4561	259.3427	71938.5938	203.0194	0.2042	243.4004	3893080
000	2019-08-17t0254	1566028578.28	adult	225.9992	174.0002	-14	830.9485	77.0012	52064.2033	164350.0229	2774882.4107	3067.09	-0.70019	497.891	-0.89678	324.5903	-0.71388	2025.3445	-0.89789	1934.9153	550893.6875	1179.161	-0.96548	1703.755	-0.96217	13527700	-0.61951	338.387	144.393	138.5524	262.8204	258.093	71487.1562	204.1623	0.17447	241.1707	3923150
000	2019-08-17t0654	1566042977.74	adult	229.9991	178	-10.0002	805.4181	77.3568	51386.1301	162296.6004	2785067.0597	3234.47	-0.59903	507.181	-0.8216	329.2667	-0.65785	2232.6282	-0.71123	2170.0649	600577	1178.1808	-0.94885	1715.662	-0.93343	13599600	-0.60567	393.809	145.034	138.9612	270.7343	264.107	72827.5234	206.2175	0.20125	244.9839	3888940
000	2019-08-17t1054	1566057378.4	adult	233.9993	182.0002	-6	810.661	76.4146	51535.2161	162785.8717	2762616.3027	3411.97	-0.49069	506.109	-0.81528	327.4104	-0.68745	2236.7554	-0.68776	2112.8862	601687.1875	1174.6251	-0.9389	1687.5842	-0.94577	13614800	-0.5968	399.318	145.736	139.5685	276.4471	267.7769	74364.2812	207.8227	0.20117	249.5592	3920440
000	2019-08-17t1454	1566071778.26	adult	237.9992	186.0001	-2	806.4814	75.4411	50524.9001	159603.343	2653481.5133	3130.29	-0.61552	499.854	-0.84438	322.2033	-0.76376	2195.9426	-0.70268	2177.2094	579728.875	1157.7484	-0.95312	1676.517	-0.94186	13185100	-0.63348	401.124	146.38	140.314	281.8195	270.9483	74400.3438	209.1153	0.18105	249.7491	3861220
000	2019-08-17t1854	1566086178.53	dead	241.9993	190.0002	2	789.8992	77.1611	49181.3526	155291.5616	2628863.3625	2720.45	-0.81136	499.991	-0.83239	324.1765	-0.74696	1807.6553	-1.0173	1719.4558	464567.4062	1229.5831	-0.81321	1579.8305	-1.027	12820300	-0.66486	408.056	147.993	141.0488	297.9371	291.5245	76569.8359	215.166	0.43829	271.7514	3794680
001	2019-08-07t1455	1565207791.22	egg	-1.999	-45.9982	-169.9987	172.9948	31.8209	3739.1465	11915.1605	74935.7514	0	2336.121	0	0.41908	0	-0.092					0	1.7621	0	3.2442	0	2.9203	0	0	0				0	-0.42981	0	0
001	2019-08-07t1854	1565222183.75	larva	1.999	-42.0003	-166.0008	156.1981	31.3831	3308.2028	10567.9881	65095.8821	0	1785.6012	0	-0.041017	0	-0.37273					0	0.73858	0	1.1683	0	1.5407	0	0	0				0	-0.6045	0	0
001	2019-08-07t2254	1565236584.46	larva	5.9992	-38.0001	-162.0006	147.652	30.0291	3030.0584	9686.1768	57479.7499	0	0.4391	0	-0.49885	0	-0.65867					0	-0.036982	0	0.13678	0	0.66088	0	0	0				0	-0.78732	0	0
001	2019-08-08t0255	1565250985.54	larva	9.9995	-33.9998	-158.0003	147.6756	29.5496	2992.5238	9564.2161	56022.7295	0	-0.47264	0	-0.95492	0	-0.95002					0	-0.67043	0	-0.5722	0	0.0071602	0	0	0				0	-0.97971	0	0
001	2019-08-08t0654	1565265384.61	larva	13.9992	-30	-154.0006	277.8106	33.7227	7129.5696	22553.855	162423.818	511.78	0.35673	256.986	1.5266	254.1289	1.649	452.1796	1.1812	444.7865	17635.0059	375.2538	0.75826	428.5791	0.56152	987855	-0.1699	224.503	106.356	106.1254	151.4632	147.2037	5907.064	131.3102	1.5036	142.2738	408832
001	2019-08-08t1054	1565279784.81	larva	17.9993	-26	-150.0005	168.6494	23.876	2753.502	8747.6932	42039.0363	585.723	-0.063986	209.542	0.52437	184.3463	0.57536	539.2937	0.7072	532.1563	8628.6992	429.4042	0.41643	514.0891	0.2501	322276	-0.85908	162.901	109.582	109.3177	153.281	151.9738	2452.4966	134.8333	1.4664	147.5934	168538
001	2019-08-08t1454	1565294184.68	larva	21.9992	-22	-146.0005	503.0092	39.1207	14964.5318	47173.9124	381106.9037	743.631	-0.21957	282.107	0.88777	253.6436	1.0953	652.72	0.39247	644.3369	52870.3242	541.5594	0.38202	621.1947	0.057984	2257990	-0.67113	182.302	112.239	111.7693	156.018	154.2868	12637.46	137.7339	1.4152	149.404	898364
001	2019-08-09t1005	1565363223.9	larva	41.1768	-2.8225	-126.823	977.6587	60.6065	50910.1589	160442.5481	2198999.7204	1135.44	-1.2331	331.15	-0.73954	281.5395	0.0095083	968.2176	-1.1298	957.8067	258514.0938	697.8244	-1.1812	895.1726	-1.2138	8835070	-0.68086	173.419	105.837	105.3949	148.5478	146.6366	39662.25	131.2316	0.52653	142.7399	2823720
001	2019-08-09t1055	1565366185.22	larva	41.9994	-1.9999	-126.0004	1014.9878	61.9946	53098.8074	167292.397	2326106.0432	1978.69	-0.10615	380.944	-0.28535	293.3872	0.086784	1334.1564	-0.43897	1285.9995	372229.625	857.3804	-0.6631	1161.0215	-0.61694	10597500	-0.33957	255.228	106.177	105.8776	149.3469	147.1085	41667.7773	131.4722	0.48962	142.9722	2953750
001	2019-08-09t1454	1565380584.23	adult	45.9991	1.9999	-122.0007	1132.6285	66.3042	62013.3866	195252.6319	2879935.5185	1495.01	-1.0543	430.581	-0.18264	350.4217	0.46096	1237.9087	-1.023	1219.3071	402320.3438	954.048	-0.69077	1163.5022	-0.95665	13970600	0.10018	174.516	106.321	105.9284	149.5709	147.9833	48610.5547	131.8139	0.26405	143.8022	3449680
001	2019-08-09t1854	1565394983.8	adult	49.999	5.9997	-118.0008	1223.4563	73.241	71641.5972	225546.883	3573020.1652	2354.23	-0.2246	509.8	0.25044	333.4944	-0.027023	1757.937	-0.36755	1707.1151	659226.375	1334.5171	0.25229	1598.9416	-0.28896	19086400	0.82862	410.88	108.729	108.1708	155.7787	151.1485	58417.0273	134.9617	0.16275	146.6042	4070700
001	2019-08-09t2254	1565409384.72	adult	53.9992	10	-114.0005	1321.6192	75.9052	82590.1317	260124.2134	4336482.1689	2515.34	-0.34218	490.473	-0.38394	296.5501	-0.74219	1974.4774	-0.3246	1925.5001	850999.75	1437.1795	0.18147	1794.1231	-0.2332	21134000	0.82576	208.831	109.414	108.9388	154.098	152.1633	66416.25	135.7577	0.058867	147.5907	4714520
001	2019-08-10t0254	1565423784.18	adult	57.9991	13.9998	-110.0007	1323.1586	77.3409	83306.6734	262355.4314	4449345.5336	2725.95	-0.40062	582.143	0.2046	387.0075	0.1515	2299.4768	-0.097651	2282.2124	1000272.375	1668.3192	0.52691	2113.7352	0.075893	25291800	1.1891	273.056	107.655	107.2733	151.9084	149.4204	66080.1406	133.4223	-0.17212	144.9948	4677190
001	2019-08-10t0654	1565438184.12	adult	61.9991	17.9998	-106.0007	1331.4494	75.0257	81740.7991	257273.7469	4298221.5894	4123.11	0.84319	665.7	0.68308	417.8432	0.30947	2937.4854	0.62104	2841.78	1254306.25	1911.8613	0.88703	2483.0824	0.46452	28390800	1.314	409.558	109.445	108.9301	156.5019	153.9601	66826.3203	136.1449	-0.12974	148.9397	4667610
001	2019-08-10t1054	1565452585.1	adult	65.9993	22.0001	-102.0004	1316.3359	81.0599	85266.0175	268415.9384	4740623.596	4063.72	0.45705	637.008	0.0071638	391.1251	-0.17814	3354.6711	0.9364	3360.1416	1492828.625	1881.1238	0.3933	2769.3558	0.66924	28323300	0.92787	284.218	108.127	107.5168	155.2491	152.5309	69085.8281	135.4478	-0.31141	148.0969	4807670
001	2019-08-10t1454	1565466985.04	adult	69.9993	26.0001	-98.0004	1423.9068	79.672	90428.1501	284702.4337	4976805.2875	4008.81	0.11394	685.055	0.13197	341.6738	-0.81763	3122.7668	0.20584	3054.0529	1473946	2045.0735	0.51681	2775.0673	0.3261	32314700	1.2023	340.691	109.616	108.9737	157.9849	155.3551	74568.8594	136.8707	-0.32509	150.1522	5170670
001	2019-08-10t1854	1565481384.68	adult	73.9992	30	-94.0005	1220.6761	92.2609	85997.4785	271053.0687	5132066.8702	5784.88	1.6033	711.836	0.077879	326.6785	-1.0287	4648.5698	2.294	4575.2854	2082559.25	2106.7585	0.36336	4070.9044	2.4804	31866000	0.85837	330.718	106.703	106.0168	156.3593	154.5402	70048.9688	134.892	-0.78011	148.4805	4776660
001	2019-08-10t2254	1565495784.8	adult	77.9993	34	-90.0005	1351.8373	80.6895	86784.2833	273221.2721	4824083.2077	4670.27	0.22814	764.26	0.20756	427.0826	-0.19671	3598.1831	0.29797	3507.1799	1629977	2221.1382	0.33207	3262.1639	0.58187	34592700	0.94082	290.924	111.121	110.367	160.8233	157.9049	72852.9766	139.0152	-0.44492	152.5622	5029650
001	2019-08-11t0254	1565510184.55	adult	81.9992	38	-86.0006	1342.4379	80.9846	86449.93	272237.5756	4736971.7659	4820.03	0.11588	800.221	0.21895	437.2601	-0.21437	3951.2959	0.52872	3957.6997	1782034.5	2307.4236	0.25419	3347.7435	0.4187	36080300	0.88158	321.611	112.126	111.4165	163.0099	160.1066	73517.4453	140.4455	-0.48777	154.7495	5055520
001	2019-08-11t0654	1565524584.76	adult	85.9992	42	-82.0005	1343.0894	85.9947	92173.3109	290253.9137	5420812.5317	5623.17	0.63006	783.489	-0.091209	482.6925	0.10857	3974.2974	0.36904	3788.4816	1907662.75	2220.897	-0.1747	3369.632	0.22483	37598800	0.88518	280.12	114.296	113.6282	163.8461	161.4379	78646.1328	142.687	-0.22976	156.3163	5484960
001	2019-08-11t1054	1565538984.58	adult	89.9992	46	-78.0006	1317.2869	78.7912	84963.947	267632.6564	4647072.1675	4648.85	-0.34577	918.22	0.72271	572.052	0.8078	3920.3733	0.13115	3865.9352	1740645.75	2634.3604	0.66949	3595.8361	0.44387	40688100	1.1072	230.858	117.473	116.4883	173.839	170.5225	77184.5078	147.7419	0.66534	164.062	5205460
001	2019-08-11t1454	1565553384.64	adult	93.9992	50	-74.0005	1260.3429	87.5451	86057.7893	271052.978	5072116.5635	6226.44	0.78561	898.24	0.4579	435.624	-0.28616	4635.9697	0.92966	4521.0029	2081550.5	2824.1901	0.93757	4054.7464	1.0163	40252800	0.94552	272.686	108.544	107.4569	166.6387	163.1919	74820.7656	139.2688	-0.82214	156.377	4864200
001	2019-08-11t1854	1565567784.66	adult	97.9992	54	-70.0005	1348.2915	80.2738	86598.3797	272700.6128	4813010.8245	5816.9	0.33638	970.62	0.79896	511.0809	0.29754	4723.8921	0.89585	4650.1401	2135199.25	2901.6903	0.96482	4216.8654	1.1115	43830300	1.2131	332.404	117.292	115.7939	183.9553	178.5887	83147.7812	149.4797	0.11937	169.7029	5296560
001	2019-08-11t2254	1565582185.03	adult	101.9993	58.0001	-66.0004	1257.9834	80.9231	79468.3214	250288.1537	4386455.3898	5313.06	-0.12455	969.646	0.70573	527.3904	0.43152	4493.9648	0.50201	4452.5659	1864995.375	2867.0228	0.787	4117.4887	0.8418	40188000	0.79471	274.205	116.419	114.7417	188.2637	184.1932	78129.4531	150.1875	0.041075	173.4475	4825100
001	2019-08-12t0254	1565596584.82	adult	105.9993	62	-62.0005	1315.7901	82.4392	86543.3804	272494.9137	4911273.9318	6147.2	0.37643	879.342	0.15881	357.0968	-0.79841	4587.3267	0.5243	4371.6851	2068884.25	2832.5204	0.64525	3947.9387	0.51767	39656600	0.7074	428.998	114.518	112.4252	194.0341	188.8514	87509.3828	150.3847	-0.024976	177.7117	5164530
001	2019-08-12t0654	1565610984.82	adult	109.9993	66	-58.0005	1225.7176	86.8665	85880.6351	270691.8613	5116557.9418	8400.99	1.7706	896.867	0.23278	374.0993	-0.63373	4996.0859	0.90034	4827.062	2233250.5	2757.3611	0.4622	4022.1968	0.5547	40079200	0.72387	293.941	115.012	112.613	206.435	201.4089	92276.4219	151.2587	-0.049968	186.806	5139650
001	2019-08-12t1054	1565625385.16	adult	113.9994	70.0001	-54.0004	1135.7129	83.491	79207.1341	249741.3628	4635181.5571	6760.31	0.62977	958.633	0.53626	374.1528	-0.59189	4975.626	0.81126	4842.0493	2054933.5	2940.7038	0.75495	4146.0733	0.66487	39526400	0.67084	410.388	119.303	117.2545	206.5665	200.4727	85311.9531	155.3833	0.026828	186.4885	4919110
001	2019-08-12t1455	1565639786.69	adult	117.9998	74.0005	-50	1006.03	92.7807	70304.3712	222436.488	4185321.482	6037.21	0.13634	822.626	-0.11957	327.9036	-0.89218	4324.4556	0.11208	4180.001	1587075.25	2663.3426	0.28152	3771.7667	0.18446	30112200	-0.093966	340.234	115.692	113.5423	199.7496	195.8522	73308.1172	150.9055	-0.15099	180.7353	4234920
001	2019-08-12t1854	1565654185.85	adult	121.9995	78.0003	-46.0002	1096.3779	91.0434	73753.2812	232843.3958	4307582.3794	5915.54	0.036272	812.715	-0.13647	269.1356	-1.2974	4548.7949	0.31871	4430.8145	1751286	2797.8925	0.51522	4006.1307	0.4535	31229400	0.029784	308.104	115.973	113.1106	212.2951	206.0427	81733.625	155.1313	-0.077176	190.1877	4456380
001	2019-08-12t2254	1565668585.25	adult	125.9994	82.0001	-42.0004	1063.9001	87.514	72014.0617	227062.422	4218385.4631	4983.83	-0.49401	699.675	-0.62307	286.1875	-1.1426	3497.6404	-0.66364	3330.4491	1315112.75	2212.9216	-0.37739	2987.1133	-0.67819	26240600	-0.32367	315.233	121.399	118.0397	225.9826	219.1897	84969.4531	164.9732	0.14469	202.2277	4552940
001	2019-08-13t0254	1565682985.23	adult	129.9994	86.0001	-38.0004	1149.2149	80.8417	74042.4056	233298.0264	4138653.2828	4061.51	-0.98943	572.038	-1.1728	310.5614	-0.92317	2438.489	-1.5848	2300.5957	943695.25	1570.4057	-1.3362	2072.1881	-1.6364	22086400	-0.60413	305.243	122.247	120.4176	208.0681	198.802	80522.3516	157.1169	-0.11339	184.0248	4719950
001	2019-08-13t0654	1565697384.83	adult	133.9993	90	-34.0005	1231.0198	79.4725	74390.4465	234300.1065	3948453.0924	3745.87	-1.129	587.15	-1.0511	283.2136	-1.1162	2549.3633	-1.4222	2433.2495	991702.3125	1721.2501	-1.0392	2246.9511	-1.3812	22816000	-0.49606	365.141	121.154	118.5684	217.7794	208.1908	84716.1953	159.5095	-0.09407	191.5914	4707940
001	2019-08-13t1054	1565711785.08	adult	137.9993	94.0001	-30.0004	834.3317	144.9919	68579.1278	221815.385	5216091.5858	3094.14	-1.432	515.45	-1.3365	256.6875	-1.3173	2222.1399	-1.6414	2127.7246	793303.9375	1542.4486	-1.2542	1911.2324	-1.668	18376300	-0.78867	309.735	121.282	117.8445	225.1075	217.9284	80363.375	164.6242	-0.0023051	200.3248	4323840
001	2019-08-13t1454	1565726185.05	adult	141.9993	98.0001	-26.0004	869.1392	122.8091	67089.7175	214442.9615	4549232.5449	2489.1	-1.6958	458.878	-1.5571	245.7304	-1.4015	1889.837	-1.8561	1844.0725	659553.125	1354.7985	-1.483	1717.2142	-1.7987	16013900	-0.91923	301.596	122.236	118.4969	229.9057	221.9583	80237.0938	168.121	0.04653	205.2398	4265800
001	2019-08-13t1854	1565740584.92	adult	145.9993	102.0001	-22.0005	848.4877	123.1531	65533.1894	209785.4581	4442116.0214	2611.1	-1.5847	442.121	-1.5984	247.6648	-1.3827	1840.6637	-1.8302	1792.0267	627666.3125	1257.5201	-1.5763	1666.3391	-1.782	15075900	-0.94184	330.679	123.23	118.8891	245.304	238.053	83648.6562	171.5006	0.094166	213.3978	4202010
001	2019-08-13t2255	1565754986.11	adult	149.9996	106.0004	-18.0001	781.9256	114.8526	61455.5644	196117.8597	4139490.0599	2534.72	-1.5735	445.243	-1.5525	244.2131	-1.4181	1855.3347	-1.7547	1781.0853	593707.125	1242.4733	-1.5477	1581.7982	-1.8013	14219300	-0.96175	397.801	125.204	119.9783	259.3652	250.6836	82996.8594	179.0588	0.26303	223.5634	3998520
001	2019-08-14t0254	1565769385.81	adult	153.9995	110.0003	-14.0002	752.8637	113.1352	58359.8697	186548.1786	3866940.4459	2443.52	-1.5686	434.185	-1.5839	244.0471	-1.4313	1793.064	-1.7446	1725.0604	545091.4375	1230.3043	-1.5204	1572.6238	-1.7487	13177900	-1.0006	411.041	126.115	120.469	266.991	259.879	81165.25	181.6391	0.30584	229.1895	3827710
001	2019-08-14t0654	1565783784.93	adult	157.9993	114.0001	-10.0005	763.0384	120.4697	61866.314	198214.7463	4288691.4509	2927.19	-1.2868	440.113	-1.5394	254.2936	-1.3502	1823.3591	-1.6621	1729.3683	587121.625	1139.8542	-1.6229	1551.4398	-1.7121	14144400	-0.88658	376.643	128.118	122.8557	265.5434	256.2849	85504.9609	182.495	0.30788	230.6516	4117450
001	2019-08-14t1054	1565798185.94	adult	161.9996	118.0003	-6.0002	756.6113	118.9483	60728.7991	194503.7724	4177999.2054	2652.57	-1.3731	443.007	-1.5182	254.8149	-1.3622	1787.0507	-1.6368	1689.9863	564708	1162.0594	-1.5566	1523.5818	-1.6893	13983500	-0.8711	374.015	128.497	122.6963	267.3463	257.7195	84481.4375	186.5951	0.41848	231.9411	4056020
001	2019-08-14t1455	1565812586.24	adult	165.9997	122.0004	-2.0001	810.422	108.5537	62160.8293	197576.8391	4076458.2819	2786.45	-1.2658	438.326	-1.5339	255.6847	-1.3709	1769.8237	-1.6004	1670.4186	573422.875	1149.2526	-1.5425	1518.0136	-1.6448	14170200	-0.82363	510.47	129.335	123.5116	271.7369	257.9885	88042.7578	186.5062	0.40451	233.5132	4181160
001	2019-08-14t1855	1565826986.95	dead	169.9999	126.0006	2.0001	725.1913	111.0212	56352.6532	180146.0551	3710305.6615	2277.2	-1.4622	444.966	-1.491	258.2569	-1.3611	1715.5632	-1.5943	1665.0344	502660.0312	1215.5629	-1.4007	1527.0911	-1.5889	13037900	-0.88628	422.647	131.017	124.3894	290.6083	280.511	85148.2344	192.5401	0.66783	245.4588	3838920
002	2019-08-07t1455	1565207795.75	egg	-1.999	-49.9981	-173.9988	153.3983	27.4276	2858.2942	9104.1344	49292.824	0	2336.1198	0	0.41908	0	-0.092					0	1.7621	0	3.2442	0	2.9203	0	0	0				0	-0.42982	0	0
002	2019-08-07t1854	1565222188.21	larva	1.999	-46.0002	-170.0009	153.397	28.5687	2980.832	9505.9292	53656.9309	0	1785.6027	0	-0.041016	0	-0.37273					0	0.73859	0	1.1683	0	1.5407	0	0	0				0	-0.6045	0	0
002	2019-08-07t2254	1565236589.01	larva	5.9992	-41.9999	-166.0007	147.7268	28.6073	2902.2179	9266.4229	52628.2807	0	0.43909	0	-0.49886	0	-0.65867					0	-0.036984	0	0.13677	0	0.66088	0	0	0				0	-0.78732	0	0
002	2019-08-08t0255	1565250990.2	larva	9.9995	-37.9996	-162.0004	147.7242	28.3062	2878.006	9189.6627	51764.3106	0	-0.47265	0	-0.95492	0	-0.95002					0	-0.67044	0	-0.5722	0	0.0071536	0	0	0				0	-0.97972	0	0
002	2019-08-08t0654	1565265389.27	larva	13.9992	-33.9999	-158.0006	147.7983	28.3625	2869.3151	9164.7538	51581.1974	0	-1.0006	0	-1.4091	0	-1.2466					0	-1.2128	0	-1.1261	0	-0.51902	0	0	0				0	-1.1836	0	0
002	2019-08-08t1054	1565279789.48	larva	17.9993	-29.9998	-154.0006	259.382	30.2794	5442.8049	17204.9344	102200.5328	671.282	0.13043	374.579	2.4029	385.2491	2.889	608.5252	0.92109	604.793	18255.7559	538.7134	0.95328	590.9345	0.52507	1111000	-0.60331	167.587	109.543	109.0782	150.7308	148.4408	4521.9229	133.8323	1.4451	144.4122	324906
002	2019-08-08t1454	1565294189.35	larva	21.9993	-25.9998	-150.0006	462.8166	44.4179	16582.3053	52360.3567	517150.783	540.828	-0.62873	207.281	0.0399	192.825	0.38862	470.7717	-0.12203	461.2309	41427.9102	343.1574	-0.5371	440.4658	-0.53898	1822410	-0.80229	292.09	113.482	112.9026	161.4226	156.7576	14205.1885	139.8784	1.4627	151.812	997731
002	2019-08-09t1005	1565363228.9	larva	41.1769	-6.8222	-130.823	691.9414	96.6905	37360.7858	119663.139	1901597.742	985.181	-1.4459	275.743	-1.3461	244.0244	-0.43375	793.1295	-1.5011	784.4189	155453.3906	558.113	-1.7069	733.2851	-1.6237	5394370	-1.4775	457.105	105.613	105.0846	150.59	147.1944	29515.6367	131.2096	0.5259	143.4504	2066100
002	2019-08-09t1055	1565366190.24	larva	41.9995	-5.9996	-130.0004	898.3334	58.061	42599.1537	134240.3821	1690724.7427	1046.91	-1.4118	255.387	-1.6579	187.1082	-1.1702	879.0537	-1.3951	873.4649	196908.0312	571.7481	-1.7297	796.5348	-1.5318	5716080	-1.4597	397.844	102.816	102.3542	147.9603	145.3717	33143.1094	128.5057	0.40573	140.3889	2301220
002	2019-08-09t1454	1565380589.02	larva	45.9992	-1.9999	-126.0007	1013.0942	57.5364	45880.9862	144420.4962	1785142.0574	1359.28	-1.2354	371.087	-0.83109	303.4186	-0.10259	1126.485	-1.247	1114.3309	272609.375	744.093	-1.4456	1023.0501	-1.2944	8956920	-1.0026	254.584	110.388	109.9966	153.4609	151.6034	37137.5469	135.8846	0.38811	147.186	2664430
002	2019-08-09t1854	1565394988.59	adult	49.9991	1.9999	-122.0008	972.4204	56.9397	46867.4765	147628.0811	1886052.6758	1990.52	-0.68539	506.917	0.21885	339.9597	0.052502	1590.6356	-0.69014	1552.9731	392887	1159.5275	-0.3535	1449.3221	-0.63335	12489400	-0.54383	261.063	110.335	109.862	155.6338	153.7794	38441.5547	136.9202	0.23015	148.8526	2718450
002	2019-08-09t2254	1565409389.4	adult	53.9993	6.0002	-118.0006	1076.9202	66.7975	58258.1107	183447.7089	2682676.2724	2760.27	-0.047835	519.495	-0.066261	304.9271	-0.63799	2062.9224	-0.16093	2015.931	631254.25	1442.8888	0.20058	1871.3468	-0.062314	15846700	-0.20173	375.854	104.51	104.0469	150.8184	146.7664	46150.4375	130.1731	-0.16875	142.5257	3187970
002	2019-08-10t0254	1565423788.92	adult	57.9992	10	-114.0007	1092.2582	66.4448	60271.4972	189815.2657	2824298.0719	3015.45	-0.068948	616.812	0.57915	414.3739	0.48885	2427.6345	0.13024	2370.5083	767132.5	1674.918	0.54832	2172.0864	0.20065	19449900	0.13019	317.067	110.603	110.1579	156.0397	153.236	49308.5547	136.5786	-0.00997	148.6733	3487650
002	2019-08-10t0654	1565438188.86	adult	61.9991	14	-110.0008	1018.9655	65.0874	55181.7758	173833.0823	2525950.6477	3177.32	-0.19522	743.626	1.4955	523.6504	1.5589	2648.6487	0.12658	2598.2332	765459.5	1901.5537	0.85461	2435.4094	0.36557	21491500	0.15103	353.964	111.483	111.0422	156.3352	153.1076	45180.875	137.6165	-0.029271	149.2808	3221980
002	2019-08-10t1054	1565452589.83	adult	65.9994	18.0003	-106.0005	1015.1969	70.0186	55968.4464	176403.752	2612708.8623	3648.76	0.018507	666.119	0.29398	422.4912	0.16779	2700.0256	-0.15158	2584.7581	791107.5	1770.2012	0.056417	2332.9749	-0.2122	19504600	-0.45226	178.286	112.47	112.0221	157.6406	156.2236	46188.6914	139.1017	0.021812	150.9853	3293220
002	2019-08-10t1454	1565466989.79	adult	69.9994	22.0003	-102.0005	1020.0586	65.9757	55545.8837	175001.5463	2544410.8482	3592.31	-0.31045	663.985	-0.062199	408.5202	-0.13227	2775.3457	-0.35564	2692.9836	807625.625	1826.468	-0.12134	2493.8456	-0.22654	19304700	-0.69249	182.221	109.229	108.7818	153.2687	151.4967	44601.1875	135.4165	-0.492	147.3932	3175710
002	2019-08-10t1854	1565481389.38	adult	73.9993	26.0002	-98.0006	591.9819	87.6933	38607.3098	123233.6985	2161065.2766	3487.9	-0.64845	723.317	0.17668	397.7221	-0.34573	3054.3618	-0.20675	3038.0647	616981.0625	2202.3625	0.63034	2863.6681	0.17986	14569800	-1.4979	175.872	109.813	109.5256	153.9477	152.1091	31097.4375	136.3195	-0.58668	147.577	2211970
002	2019-08-10t2254	1565495789.57	adult	77.9993	30.0002	-94.0006	1037.215	68.1721	56352.7599	177532.6867	2619286.185	3768.81	-0.62473	730.376	-0.069522	389.284	-0.5395	3161.4636	-0.36732	3097.5	935793.25	2128.0013	0.080187	2877.5046	-0.13224	21552700	-0.74117	258.698	109.855	109.2246	157.8349	155.9614	46719.125	136.7716	-0.84486	149.7827	3241700
002	2019-08-11t0254	1565510189.38	adult	81.9993	34.0002	-90.0006	1090.4636	65.7066	59629.4045	187838.3985	2747353.8638	4180.22	-0.46754	717.883	-0.42013	368.7601	-0.80416	3264.2944	-0.4865	3190.7656	1021724.125	2092.8966	-0.30522	2869.7442	-0.4432	22400100	-0.79163	233.508	113.534	112.8372	161.67	158.7555	50602.7109	140.7821	-0.40534	153.687	3542620
002	2019-08-11t0654	1565524589.55	adult	85.9993	38.0002	-86.0006	1066.0911	66.6251	56505.4818	177943.9137	2545791.5949	3596.92	-1.1402	739.835	-0.40925	400.7359	-0.56704	3124.0781	-0.83928	3101.3461	924727.125	2156.9954	-0.33312	2932.4332	-0.53444	21892500	-0.93	348.068	113.923	113.1114	169.9817	164.0786	50314.5703	142.3356	-0.32192	157.0295	3371080
002	2019-08-11t1054	1565538989.4	adult	89.9993	42.0002	-82.0006	932.5579	66.9267	53301.8069	168090.4804	2531877.3844	5925.27	0.70976	908.524	0.6569	382.3536	-0.70906	4575.2744	1.0225	4401.0039	1276501.625	2867.1516	1.2114	4032.214	1.1643	25330600	-0.56931	351.396	113.718	113.0743	164.9104	161.991	46010.0078	141.6543	-0.75675	155.9277	3170580
002	2019-08-11t1454	1565553389.48	adult	93.9993	46.0002	-78.0006	993.0454	66.8715	53285.1018	167830.3321	2468631.3553	6221.88	0.78202	891.39	0.41427	419.8258	-0.40881	4397.5347	0.61893	4215.4087	1226912.125	2735.546	0.74258	3795.6744	0.60849	24860900	-0.64748	209.481	115.286	114.5808	166.468	163.3542	46444.582	143.7165	-0.29833	157.3225	3215320
002	2019-08-11t1854	1565567789.44	adult	97.9993	50.0002	-74.0006	978.6248	70.2012	52787.8527	166312.1713	2450176.714	5043.91	-0.24059	871.173	0.20268	456.3028	-0.11776	3765.4207	-0.29775	3646.1902	1043021.5	2521.9607	0.17512	3306.0774	-0.25379	24074000	-0.73125	213.176	113.334	112.5718	168.5058	165.2092	46676.1172	141.497	-0.42813	157.0148	3131870
002	2019-08-11t2254	1565582189.89	adult	101.9994	54.0003	-70.0005	954.012	67.4877	51406.3797	162004.8413	2353063.9316	5117.28	-0.26374	885.777	0.23041	492.1415	0.16908	4061.675	-0.011973	3993.8572	1096652.25	2639.8604	0.33964	3696.6134	0.2411	23853100	-0.7396	477.624	112.162	111.2811	166.5196	161.7935	44960.2812	140.6429	-0.4236	156.2197	3020420
002	2019-08-12t0254	1565596589.7	adult	105.9994	58.0002	-66.0005	916.0233	65.8718	49672.1275	156540.6174	2285400.978	4761.16	-0.565	949.614	0.53734	566.0304	0.73873	3901.9978	-0.25372	3819.1093	1014519.4375	2794.7814	0.57466	3613.7257	0.063087	24688100	-0.64061	351.265	117.088	115.8492	179.0555	175.0718	46554.4336	148.2029	-0.10979	166.4754	3044060
002	2019-08-12t0654	1565610989.67	adult	109.9994	62.0002	-62.0005	942.0837	65.3862	49455.3664	155864.0537	2213684.397	7033.45	0.88037	888.284	0.18852	448.6412	-0.087969	5408.6826	1.3481	5292.1133	1406257.5	2749.4491	0.44807	4707.315	1.4445	23013700	-0.75752	277.387	118.336	117.1034	182.8537	178.7102	47541.9609	149.2978	-0.11551	168.6767	3065840
002	2019-08-12t1054	1565625390.04	adult	113.9995	66.0003	-58.0004	960.1926	65.9814	50034.8069	157656.9676	2212707.7592	5031.34	-0.45148	800.728	-0.24919	385.48	-0.50872	4077.3459	-0.12246	4027.5168	1072342	2493.8372	-0.011057	3630.1972	0.023092	21003900	-0.888	254.327	119.161	117.7881	186.2836	182.4669	48992.5742	150.9282	-0.10782	172.2348	3125720
002	2019-08-12t1455	1565639791.8	adult	117.9999	70.0008	-53.9999	967.8183	64.0411	49994.652	157478.8189	2188990.2629	4964.93	-0.50912	734.725	-0.54483	350.1372	-0.72723	3914.8918	-0.29676	3787.2256	1029616.5625	2265.1501	-0.37842	3505.5775	-0.13392	19260100	-0.98452	282.127	120.057	118.309	198.1907	194.5062	52124.1445	152.785	-0.097766	179.7352	3147170
002	2019-08-12t1854	1565654190.79	adult	121.9997	74.0006	-50.0002	938.4844	67.1277	49116.2829	154785.6423	2186328.9618	5032.83	-0.47625	692.655	-0.70579	340.1943	-0.76144	3844.9033	-0.35833	3729.3108	991985.0625	2209.3562	-0.43438	3415.4906	-0.22841	17840700	-1.0472	379.668	117.574	115.3975	211.1639	204.7911	54480.2969	152.5607	-0.14713	186.1345	3028350
002	2019-08-12t2254	1565668590.44	adult	125.9996	78.0005	-46.0003	943.8447	63.7992	49951.295	157426.41	2227266.0465	4275.1	-0.89319	633.007	-0.93711	326.8844	-0.82839	3409.4578	-0.74567	3389.9025	893277.9375	1960.7022	-0.77842	3083.2366	-0.57027	16572100	-1.0924	383.227	119.286	117.1535	223.506	217.5876	58558.5781	153.9953	-0.15315	188.9034	3122910
002	2019-08-13t0254	1565682990.18	adult	129.9995	82.0004	-42.0004	961.3064	64.3963	50193.5307	158165.522	2252559.3754	3861.19	-1.0989	604.668	-1.0202	318.6818	-0.85897	3299.7087	-0.8071	3293.0042	871123.125	1896.3789	-0.82538	2970.6799	-0.6549	15910000	-1.0895	351.463	119.989	118.0228	223.6636	219.4498	59047.1953	155.3117	-0.16191	191.0047	3157160
002	2019-08-13t0654	1565697389.83	adult	133.9994	86.0003	-38.0005	930.1886	63.5572	45904.6996	144632.9882	1947105.9993	5700.58	-0.089018	659.562	-0.71307	327.0131	-0.76088	3728.0481	-0.38529	3586.6628	898459.5625	2077.9412	-0.48558	3160.1476	-0.40735	15888200	-1.0359	384.161	124.799	122.0368	258.0838	255.9278	62198.207	161.5971	-0.038216	200.02	3006290
002	2019-08-13t1054	1565711790.07	adult	137.9995	90.0004	-34.0004	659.12	89.8247	38772.4128	123651.413	1972166.3869	4680.86	-0.60743	656.835	-0.67451	322.9418	-0.7654	3653.6023	-0.41025	3579.3503	741681.25	2095.8974	-0.39953	3232.6932	-0.28772	13310100	-1.1813	402.775	126.707	123.3087	277.3951	273.8463	56311.2031	165.7065	0.026583	221.9338	2567590
002	2019-08-13t1454	1565726190.14	adult	141.9995	94.0004	-30.0004	1076.3996	70.1918	61722.3701	194470.2764	3033660.4928	2844.39	-1.5149	547.245	-1.1403	298.4555	-0.95023	2289.2512	-1.519	2266.6086	739428.125	1444.5459	-1.3445	2088.402	-1.4177	17661800	-0.79181	415.415	139.704	137.7987	225.9598	221.4977	72985.0234	180.5448	0.37914	208.3501	4508810
002	2019-08-13t1854	1565740590.02	adult	145.9995	98.0003	-26.0004	1051.961	71.5518	60157.2229	189503.1667	2968595.6856	2877.45	-1.4514	557.26	-1.049	312.4406	-0.81284	2218.6562	-1.5162	2181.9812	698876.75	1444.5689	-1.2869	1989.7671	-1.455	17530300	-0.75196	407.266	139.841	137.9957	226.5875	220.9203	71375.0703	180.8176	0.34701	207.9126	4399110
002	2019-08-13t2255	1565754991.26	adult	149.9998	102.0007	-22.0001	710.3217	80.3631	42322.2969	134581.0088	2109568.495	2879.05	-1.4036	620.712	-0.70176	365.8562	-0.31682	2533.4614	-1.199	2523.1385	501625.3438	1690.4849	-0.85062	2276.271	-1.1085	12288200	-1.1117	401.998	153.347	151.6223	236.4149	229.5723	46810.1406	197.2209	0.77055	220.6735	3035810
002	2019-08-14t0254	1565769390.97	adult	153.9997	106.0006	-18.0002	820.6391	72.1622	42762.0951	135352.723	1868861.0437	3009.42	-1.2931	643.578	-0.54803	352.114	-0.42315	2487.2932	-1.1827	2454.5859	514869.6875	1749.7834	-0.70527	2174.3146	-1.1553	13298900	-0.99117	402.947	151.883	149.8372	240.4212	234.6642	49767.1875	196.8299	0.75226	224.0371	3138500
002	2019-08-14t0654	1565783789.95	adult	157.9994	110.0003	-14.0004	832.7213	70.2641	41192.9803	130497.6485	1715732.2374	2964.16	-1.269	610.077	-0.67813	324.8619	-0.6712	2426.1487	-1.1798	2413.4053	494934.3125	1681.3247	-0.76409	2131.844	-1.1454	12440700	-1.021	447.416	153.475	151.3582	246.1479	238.7045	50214.1719	198.3037	0.80994	227.5017	3129670
002	2019-08-14t1054	1565798191.12	adult	161.9998	114.0006	-10.0001	821.878	71.4965	40439.6757	128106.4091	1685209.0518	2924.38	-1.2437	602.225	-0.69253	342.7912	-0.49604	2382.2908	-1.1661	2322.072	476458.1562	1614.3747	-0.83163	2106.6555	-1.1248	11999300	-1.0294	424.303	153.384	151.1042	250.0858	243.4138	50017.1641	199.3381	0.85674	227.7385	3056180
002	2019-08-14t1455	1565812591.42	adult	165.9998	118.0007	-6	807.3452	71.8189	39570.7674	125381.201	1644398.9703	2690.21	-1.3112	583.461	-0.76087	341.8712	-0.49745	2268.3169	-1.2096	2238.4338	444590.125	1544.5153	-0.90101	2016.7359	-1.165	11379800	-1.0491	404.399	154.225	151.9716	250.1584	241.6024	49031.0391	199.7571	0.91629	229.596	3008000
002	2019-08-14t1855	1565826992.08	adult	170	122.0009	-1.9999	510.5933	58.372	25627.3884	81411.3155	1059765.7264	4232.75	-0.54479	655.969	-0.33561	350.4009	-0.40184	3026.9473	-0.57335	2898.5837	408637.875	1930.7618	-0.22404	2698.1348	-0.46724	8826720	-1.2312	276.259	130.271	127.9462	210.2605	205.2103	28385.1719	169.6115	-0.36056	195.2537	1752920
002	2019-08-14t2255	1565841391.06	dead	173.9997	126.0006	1.9999	518.907	58.1544	25178.6536	79930.1143	1020023.896	4299.68	-0.47551	678.919	-0.16663	352.8123	-0.36723	3231.0164	-0.3742	3172.6331	429725.1875	2052.7987	0.029849	2871.0924	-0.26013	8983450	-1.1963	256.714	131.511	128.8387	214.0206	209.8049	28464.7344	171.4363	-0.42009	198.642	1740160
003	2019-08-07t1455	1565207800.3	egg	-1.9989	-53.9982	-245.999	147.7214	27.6688	2803.3128	8940.3851	49059.3138	0	2336.1188	0	0.41908	0	-0.092001					0	1.7621	0	3.2442	0	2.9203	0	0	0				0	-0.42982	0	0
003	2019-08-07t1854	1565222192.7	larva	1.9989	-50.0003	-242.0011	150.5925	31.1214	3162.0436	10110.3097	61685.0201	0	1785.6041	0	-0.041015	0	-0.37273					0	0.73859	0	1.1683	0	1.5407	0	0	0				0	-0.6045	0	0
003	2019-08-07t2254	1565236593.75	larva	5.9992	-46	-238.0008	147.7985	29.5803	2981.333	9528.171	55704.0481	0	0.43907	0	-0.49886	0	-0.65867					0	-0.036995	0	0.13676	0	0.66087	0	0	0				0	-0.78733	0	0
003	2019-08-08t0255	1565250994.88	larva	9.9996	-41.9997	-234.0005	147.796	29.5785	2988.7728	9554.0405	55969.6903	0	-0.47265	0	-0.95493	0	-0.95003					0	-0.67045	0	-0.57221	0	0.0071471	0	0	0				0	-0.97972	0	0
003	2019-08-08t0654	1565265393.92	larva	13.9993	-37.9999	-230.0007	147.7988	29.6769	3000.6574	9595.5104	56434.2622	0	-1.0006	0	-1.4091	0	-1.2466					0	-1.2128	0	-1.1261	0	-0.51903	0	0	0				0	-1.1836	0	0
003	2019-08-08t1054	1565279794.09	larva	17.9993	-33.9999	-226.0007	289.8017	33.7226	7801.5992	24743.8361	181047.506	940.963	0.74324	353.169	2.1592	341.9144	2.3899	762.222	1.396	741.9656	32775.5469	590.5684	1.208	684.1968	0.85879	1484020	-0.48234	168.796	107.57	107.1327	149.9882	148.5577	6449.4941	132.496	1.4166	143.1283	452011
003	2019-08-08t1454	1565294194.02	larva	21.9993	-29.9999	-222.0007	301.8924	39.5236	7872.9337	24939.3117	187737.5817	536.756	-0.63695	251.767	0.54397	244.169	0.98518	497.0871	-0.047622	495.291	21374.7461	420.9336	-0.1768	480.1033	-0.40806	1065980	-1.03	170.492	107.223	106.913	149.0699	147.2543	6410.0068	131.5776	1.2788	142.5809	453984
003	2019-08-09t1005	1565363233.93	larva	41.1771	-10.8222	-202.823	801.7885	55.2319	36332.756	114460.029	1399526.594	1760.3	-0.34823	329.977	-0.75241	246.378	-0.40595	1247.8417	-0.5369	1195.1807	239585.5938	704.9901	-1.1542	1031.1079	-0.86958	6308510	-1.2658	347.18	107.891	107.433	154.3667	149.7606	29638.4121	133.8664	0.60008	145.5402	2062660
003	2019-08-09t1055	1565366195.01	larva	41.9996	-9.9996	-202.0004	861.7799	54.5675	38533.2081	121388.1738	1457965.9345	1549.42	-0.70767	307.411	-1.0892	237.8575	-0.56998	1122.443	-0.88375	1081.7734	227855.9375	622.6315	-1.5397	907.7183	-1.2527	6237060	-1.3401	369.444	109.136	108.7258	154.9834	151.0697	31461.6387	134.5924	0.57783	146.0596	2214270
003	2019-08-09t1454	1565380593.74	larva	45.9992	-6	-198.0008	946.1229	56.3628	42652.8724	134312.3078	1635335.4374	1850.69	-0.57951	399.596	-0.52037	282.2029	-0.35695	1434.7875	-0.62717	1382.136	322827.1875	886.2842	-0.9344	1215.8797	-0.83072	8964930	-1.0008	181.641	109.435	108.8558	152.4651	150.6458	34304.6367	134.7541	0.35365	146.476	2455170
003	2019-08-09t1854	1565394993.34	larva	49.9991	-2.0001	-194.0009	1014.6959	58.2126	48227.5262	151881.9681	1956771.65	1792.29	-0.93653	456.292	-0.33573	339.2745	0.04407	1407.2928	-1.0436	1378.7729	357452.375	1024.5407	-0.82081	1288.8729	-1.0027	11564700	-0.73621	216.709	110.077	109.5129	154.9596	153.0477	39359.75	136.3647	0.21103	148.5541	2789900
003	2019-08-09t2254	1565409394.1	adult	53.9993	2.0001	-190.0007	1142.6801	61.1268	57448.3189	180825.2766	2442846.2456	2654.49	-0.17496	530.938	0.058993	285.7516	-0.87653	2016.8733	-0.24615	1973.0696	609095.75	1380.5508	-0.0081535	1795.6135	-0.22991	16001900	-0.17157	176.445	106.063	105.5976	150.3571	148.9498	45407.8516	132.3464	-0.08017	144.1424	3196620
003	2019-08-10t0254	1565423793.64	adult	57.9992	6	-186.0008	1185.5017	66.5693	59139.7674	186063.3873	2605917.5484	3251.08	0.20101	602.42	0.42365	453.6216	0.97267	2414.8713	0.10754	2362.865	751025	1475.8718	-0.097612	2048.0374	-0.064595	18693700	-0.0068882	200.651	107.77	107.2477	151.5599	149.406	47135.1406	133.2943	-0.1787	145.1808	3344200
003	2019-08-10t0654	1565438193.64	adult	61.9992	10	-182.0008	1097.5767	64.3633	59476.957	187303.3436	2721641.5941	3008.31	-0.38078	723.624	1.287	528.4147	1.6152	2500.5217	-0.12701	2478.833	780162.75	1896.1356	0.83757	2341.1453	0.16992	22532200	0.32645	279.989	112.584	112.0761	158.2667	156.3644	49379.2109	138.9065	0.058809	151.199	3505640
003	2019-08-10t1054	1565452594.58	adult	65.9995	14.0002	-178.0006	1141.8343	66.5466	62359.2447	196354.6566	2903915.623	4430.29	0.84444	758.776	1.2069	479.0324	0.79136	3426.2634	1.0554	3370.3191	1120388.125	2034.5616	0.85929	2925.2033	0.98402	24777800	0.37299	212.435	110.581	109.9386	156.3715	154.1454	51133.4844	136.9611	-0.17341	149.7452	3611020
003	2019-08-10t1454	1565466994.57	adult	69.9995	18.0002	-174.0006	1241.8341	68.3563	67983.5037	214039.166	3205835.4495	3465.63	-0.43954	732.907	0.57293	553.2106	1.3512	2659.5071	-0.54286	2598.8284	949444	1874.9846	0.020286	2348.3757	-0.51241	26096600	0.29667	205.18	110.775	110.3582	155.5443	153.2598	55529.3047	136.8751	-0.32459	148.9998	3944360
003	2019-08-10t1854	1565481394.2	adult	73.9994	22.0001	-170.0007	1182.3717	71.7573	69366.0372	218485.2233	3408969.0011	6370.64	2.1776	716.903	0.12148	407.6622	-0.25017	4529.1782	2.1067	4334.7793	1644091.75	1868.668	-0.30154	3820.7652	2.0037	25994900	0.058529	274.97	108.421	107.9566	152.9268	150.2059	55512.4414	134.6589	-0.8117	146.3331	3931340
003	2019-08-10t2254	1565495794.36	adult	77.9994	26.0002	-166.0006	1245.7507	72.1773	74054.4137	233205.2777	3715502.5821	3576.75	-0.80644	706.275	-0.2666	530.1089	0.73763	2760.8359	-0.97763	2683.1245	1068443.5	1779.0957	-0.8634	2442.9024	-0.93907	27327200	0.0036628	386.249	111.853	111.4206	157.3086	155.174	60878.4141	138.4474	-0.54614	150.9362	4327820
003	2019-08-11t0254	1565510194.13	adult	81.9993	30.0001	-162.0007	1179.6523	69.886	66708.17	210063.3894	3232698.4609	4587.83	-0.095859	788.476	0.12778	606.4404	1.2423	3285.0957	-0.45576	3200.7969	1146498.375	1974.0365	-0.61517	2797.0605	-0.57426	27507600	-0.16694	252.861	113.836	113.4648	159.1441	156.7311	55541.2969	140.3048	-0.52224	152.4018	3971410
003	2019-08-11t0654	1565524594.56	adult	85.9995	34.0002	-158.0006	687.6988	81.9267	41985.4359	134653.4911	2226213.4643	4052.01	-0.74264	630.254	-1.2076	317.9401	-1.2496	3293.5806	-0.59839	3255.4996	724587.75	1685.1585	-1.5028	2855.204	-0.66856	13853000	-1.8591	249.774	112.291	111.4855	176.612	170.8742	38854.6367	140.0692	-0.91629	157.8878	2468150
003	2019-08-11t1054	1565538994.48	adult	89.9994	38.0002	-154.0006	1159.8851	68.5465	64736.804	203855.1122	3114941.6804	4101.11	-0.79872	770.16	-0.28214	468.9199	-0.01686	3398.3108	-0.5794	3342.7163	1152027.375	2081.4921	-0.6175	3047.2903	-0.46177	26074500	-0.48811	197.816	111.295	110.9429	156.4836	154.0207	53047.9297	137.8255	-1.6511	149.5985	3768010
003	2019-08-11t1454	1565553394.37	adult	93.9994	42.0002	-150.0006	1162.0369	70.383	68075.2571	214484.9914	3356844.8048	3976.63	-0.98152	774.294	-0.33161	415.1261	-0.4453	3282.6404	-0.83403	3238.4254	1168620	2145.3359	-0.55566	2982.8519	-0.67102	27552500	-0.36891	361.472	111.457	110.9176	158.2855	155.5699	56349.6328	137.9471	-0.97774	150.5389	3966100
003	2019-08-11t1854	1565567794.47	adult	97.9994	46.0002	-146.0006	776.1953	83.9187	50417.1554	159638.3592	2798031.4489	4506.55	-0.64168	709.974	-0.76386	339.1365	-1.006	3679.5261	-0.40472	3621.675	967715.375	2186.919	-0.52164	3239.5559	-0.35351	18663800	-1.2637	285.427	113.242	112.5836	162.273	159.6057	42677.8047	141.0946	-0.45573	155.0165	2976920
003	2019-08-11t2254	1565582195.03	adult	101.9996	50.0004	-142.0004	1053.8538	76.4062	65609.2736	206779.6633	3447567.8936	4173.42	-0.93474	757.257	-0.49796	370.172	-0.73904	3513.8831	-0.66329	3498.1001	1205261.875	2257.1483	-0.41403	3259.3304	-0.38302	25920900	-0.54537	206.923	113.227	112.4584	161.9048	159.0676	55533.332	141.3935	-0.38706	154.2353	3875770
003	2019-08-12t0254	1565596594.76	adult	105.9995	54.0003	-138.0005	1092.639	73.1293	65354.8607	205898.6288	3344519.386	5881.06	0.19566	803.24	-0.25112	319.3539	-1.0761	4562.519	0.49613	4508.4231	1560381.5	2729.3667	0.45231	4049.1362	0.6553	27424200	-0.39421	266.362	111.46	110.7521	160.7771	158.6789	54985.7852	139.3955	-0.45213	153.1347	3805470
003	2019-08-12t0654	1565610994.73	adult	109.9995	58.0003	-134.0005	1138.3421	75.4946	68613.6781	216102.5655	3557122.1741	6316.2	0.41348	782.472	-0.35703	309.1772	-1.1091	4327.8628	0.17518	4140.1367	1553702.75	2684.4444	0.33203	3774.2133	0.23262	28032800	-0.32183	476.566	111.502	110.7409	163.8946	160.031	58838.1602	140.1585	-0.42101	154.0037	3994690
003	2019-08-12t1054	1565625395.15	adult	113.9996	62.0004	-130.0004	1126.3215	77.0626	65372.8339	205868.91	3326032.1563	6213.72	0.28795	787.6	-0.31449	283.4376	-1.258	4343.459	0.15415	4213.6111	1485463	2704.6141	0.35025	3650.8964	0.048843	26899700	-0.39181	202.023	114.87	113.9584	170.7466	167.9588	58395.3281	145.7707	-0.26371	161.9468	3923270
003	2019-08-12t1455	1565639796.86	adult	118.0001	66.0009	-125.9999	720.5438	90.0153	48579.1909	154168.0142	2750029.9329	7803.31	1.1994	602.994	-1.1822	240.7209	-1.539	4279.6235	0.06733	3924.7816	1087024.375	2303.8632	-0.31426	3261.4532	-0.42591	15269000	-1.312	234.139	116.309	114.9145	184.6604	179.4903	46903.7344	148.6618	-0.21452	169.0959	2945180
003	2019-08-12t1854	1565654195.96	adult	121.9999	70.0006	-122.0002	1080.0186	71.5252	61988.1555	195297.4209	2990241.7303	5999.14	0.084809	710.722	-0.62011	293.3458	-1.1148	3801.1975	-0.40037	3565.1366	1231588	2253.569	-0.36304	3077.2692	-0.61889	23026000	-0.6301	482.367	120.079	118.5352	184.5434	180.322	59792.0742	153.5874	-0.11919	173.1669	3890330
003	2019-08-12t2254	1565668595.39	adult	125.9997	74.0005	-118.0003	1139.2593	73.0384	64516.6792	203152.0701	3152845.1145	5774.03	-0.048949	616.678	-1.014	273.3961	-1.2413	3462.9346	-0.69592	3272.1985	1170471.875	1888.2938	-0.89355	2585.9052	-1.1286	20803000	-0.75599	276.744	120.359	118.8054	185.2369	181.5988	62610.0586	154.2558	-0.14608	174.2757	4060180
003	2019-08-13t0254	1565682995.41	adult	129.9997	78.0005	-114.0003	1113.9612	67.922	60579.2895	190710.476	2838087.2133	5569.79	-0.16507	613.937	-0.97684	281.4776	-1.1531	3569.6919	-0.5633	3355.3124	1135162	1885.121	-0.84302	2793.9545	-0.84795	19463600	-0.81025	272.15	121.763	120.2171	187.8328	183.9223	59730.8203	156.5029	-0.1299	175.5929	3860240
003	2019-08-13t0654	1565697394.79	adult	133.9995	82.0003	-110.0005	1106.0683	66.1479	59191.9745	186336.0302	2720602.9924	5315.42	-0.29394	590.83	-1.034	280.0647	-1.1417	3329.5203	-0.73587	3107.4481	1032151.25	1782.2228	-0.94455	2594.2545	-1.0108	18314500	-0.84685	253.775	122.797	121.1376	189.7356	186.4077	58818.0391	157.0787	-0.15911	177.9592	3806470
003	2019-08-13t1054	1565711795.16	adult	137.9996	86.0004	-106.0004	792.7856	85.5365	50905.1127	161194.8803	2750170.8118	4947.32	-0.46896	638.167	-0.76191	306.1563	-0.90523	3762.0769	-0.31695	3719.1738	996950.375	2025.0868	-0.50887	3215.6329	-0.30553	16894800	-0.90349	272.802	125.003	122.7753	202.2897	196.6871	53606.7734	161.5024	-0.085634	187.1543	3309320
003	2019-08-13t1454	1565726195.11	adult	141.9996	90.0004	-102.0004	1098.879	69.5659	61972.7759	195186.6549	2991795.6643	3385.39	-1.2393	548.179	-1.1359	274.4726	-1.1555	2538.927	-1.3083	2461.584	825151.25	1556.8083	-1.1713	2225.8507	-1.2767	17768100	-0.78359	284.632	119.085	116.925	202.985	198.3316	65970.1172	155.1542	-0.30063	183.0424	3859900
003	2019-08-13t1854	1565740595.09	adult	145.9996	94.0004	-98.0004	1068.7035	69.4035	60993.7273	192125.6795	2989728.8243	3643.07	-1.068	556.017	-1.0549	280.8468	-1.0908	2518.7197	-1.2669	2443.5063	803471.625	1576.609	-1.0826	2198.0208	-1.2445	17733600	-0.73624	327.75	119.552	117.1588	208.236	201.8171	66427.2969	156.3737	-0.31635	185.6214	3812980
003	2019-08-13t2255	1565754996.29	adult	149.9999	98.0007	-94.0001	787.6281	78.0691	49189.8273	155667.5324	2544062.5961	3296.62	-1.1976	594.779	-0.82749	307.8866	-0.84162	2697.2971	-1.0647	2650.1733	693205.375	1720.6574	-0.80367	2398.1651	-0.98686	15281600	-0.87927	303.069	124.815	122.2522	207.6959	201.9128	53377.8398	164.4658	-0.14476	190.9601	3206880
003	2019-08-14t0254	1565769396.07	adult	153.9999	102.0007	-90.0001	863.8549	77.4863	50043.2449	157977.428	2483791.0011	3323.85	-1.14	619.103	-0.66911	317.5815	-0.74531	2682.2095	-1.0249	2605.1383	702738.875	1847.7016	-0.55162	2394.0563	-0.93861	16201900	-0.76434	327.334	124.873	122.1452	214.9393	210.5041	56314.1094	165.0895	-0.18053	194.0033	3267910
003	2019-08-14t0654	1565783795.01	adult	157.9996	106.0004	-86.0004	834.7752	68.1313	44707.4948	141153.875	2035831.462	3191.65	-1.1596	573.188	-0.86505	299.8739	-0.91164	2643.3313	-1.0061	2583.3484	621182.875	1764.9437	-0.63146	2341.6086	-0.94061	13420000	-0.94371	333.123	126.032	123.1337	221.7729	213.674	52116.625	167.3056	-0.17452	199.0598	2950800
003	2019-08-14t1054	1565798196.26	adult	161.9999	110.0007	-82.0001	885.9105	67.9965	48113.4169	151685.4531	2265484.6975	3288.49	-1.0703	587.63	-0.76821	314.5036	-0.77453	2604.6062	-0.99022	2553.6014	656360.75	1719.77	-0.66271	2298.7534	-0.93886	14806500	-0.80543	403.066	126.308	123.6861	225.6028	214.5361	56851.8984	166.8882	-0.25928	199.3007	3182590
003	2019-08-14t1455	1565812596.6	adult	166	114.0008	-78	889.3167	67.0361	47828.8103	150759.8898	2231168.1788	3033.98	-1.1489	567.83	-0.84412	315.081	-0.76895	2463.0972	-1.0569	2423.5532	618237.375	1620.0213	-0.77846	2200.3662	-0.98829	14221900	-0.81945	401.416	126.684	123.8985	225.8957	214.8591	56699.8125	167.9449	-0.31238	201.2111	3172930
003	2019-08-14t1855	1565826997.28	adult	170.0002	118.001	-73.9998	720.0772	79.3488	42430.4382	134347.4816	2125903.3971	3049.73	-1.0998	538.926	-0.97653	301.2823	-0.91321	2401.5142	-1.0602	2387.9763	530734.625	1553.6278	-0.84448	2122.257	-1.0188	11910300	-0.97863	256.193	126.584	124.5681	198.5512	195.4622	43879.8086	163.678	-0.6267	185.9795	2797500
003	2019-08-14t2255	1565841396.24	adult	173.9999	122.0007	-70.0001	665.2293	80.4025	39492.2084	125096.4379	2008623.3931	3125.83	-1.0236	548.196	-0.90213	294.4708	-0.98939	2546.3816	-0.9043	2503.6206	522008.25	1656.0749	-0.63165	2233.816	-0.86867	11193100	-1.0127	415.797	127.377	124.5925	242.8669	224.166	49787.7031	166.5118	-0.68354	201.375	2600790
003	2019-08-15t0254	1565855796.09	adult	177.9999	126.0007	-66.0001	638.5166	79.6397	37277.2857	118047.872	1878040.2581	3274.62	-0.91617	547.454	-0.87576	297.5669	-0.95547	2587.1917	-0.82979	2540.1559	501915.1875	1713.399	-0.48782	2413.5103	-0.65398	10594300	-1.0429	405.872	127.753	124.9603	238.312	217.8793	46232.5195	166.5184	-0.8118	197.1535	2472280
003	2019-08-15t0654	1565870195.88	adult	181.9998	130.0006	-62.0002	633.2736	79.7574	36990.3189	117160.7994	1864890.118	2975.53	-1.0182	526.938	-0.96864	292.2936	-1.0168	2532.3445	-0.82977	2511.5067	486210.125	1628.3248	-0.58525	2371.6217	-0.65202	10079300	-1.0653	429.23	128.337	125.6152	245.1016	221.8297	47059.5156	167.4871	-0.97488	197.9494	2454840
003	2019-08-15t1054	1565884596.51	adult	186	134.0008	-58	626.6803	78.1794	36012.3124	114014.9379	1789705.4436	2802.82	-1.0627	516.753	-1.0034	293.9891	-1.0024	2465.7883	-0.84009	2448.2158	463568.1875	1566.7302	-0.6451	2322.2811	-0.6582	9681890	-1.0799	434.937	128.799	125.9708	246.7379	222.4241	46386.7344	169.1263	-1.0453	201.6274	2413170
003	2019-08-15t1457	1565899137.16	adult	190.0391	138.0398	-53.9609	599.8938	88.5464	36054.2592	114753.6931	1938687.7677	3415.88	-0.74494	499.853	-1.0761	300.4755	-0.9339	2701.4819	-0.61785	2663.3508	505177.125	1438.1877	-0.82023	2365.569	-0.57743	9310770	-1.0963	358.265	130.278	126.6827	242.3877	230.974	45326.5	174.76	-0.76239	211.0908	2426700
003	2019-08-15t1855	1565913396.99	adult	194.0001	142.0009	-49.9999	553.0764	69.4423	28695.6147	90825.1796	1300511.8843	2551.71	-1.1176	467.846	-1.2484	305.0986	-0.88739	2111.3586	-1.0388	2083.7366	316703.8125	1188.669	-1.2093	1844.429	-1.0386	6978390	-1.2865	369.961	132.436	127.9372	256.5528	242.9363	38482.9141	180.7348	-0.4709	224.7579	1975410
003	2019-08-15t2255	1565927796.63	adult	198	146.0008	-46	630.2363	83.0668	37064.0635	117577.7814	1925811.0585	3214.69	-0.78106	508.188	-0.97502	308.4434	-0.8578	2599.9399	-0.62318	2563.5369	501788.4062	1453.0568	-0.71133	2290.9381	-0.5771	9781090	-1.0266	372.368	133.863	129.662	252.9066	242.3408	48810.9727	181.8762	-0.49667	220.1265	2576460
003	2019-08-16t0254	1565942197.1	adult	202.0002	150.0009	-41.9999	627.5443	82.9032	36651.5706	116300.6601	1889576.5124	3457.32	-0.63879	504.249	-0.97498	310.4233	-0.84309	2582.6624	-0.6049	2522.3457	493288.5	1429.5256	-0.71181	2287.977	-0.54546	9596860	-1.0303	381.264	134.088	130.1619	252.5074	245.0957	48228.918	183.2457	-0.50777	222.7427	2551960
003	2019-08-16t0654	1565956596.03	adult	205.9999	154.0006	-38.0002	635.8264	82.0356	36544.2739	115905.2213	1863884.9547	3515.84	-0.58813	502.105	-0.96644	310.9555	-0.84756	2608.9155	-0.55141	2544.2098	495693.9688	1424.904	-0.6845	2283.7357	-0.52011	9530960	-1.0294	397.228	134.718	130.1445	256.9117	244.5401	48813.2109	185.7721	-0.44648	223.5761	2557230
003	2019-08-16t1054	1565970997.23	adult	210.0002	158.001	-33.9998	535.9648	95.4196	32563.6503	104537.7351	1775703.2821	3149.9	-0.73852	452.795	-1.2577	304.3044	-0.93836	2307.187	-0.76118	2225.6028	392221.7812	1117.6899	-1.18	1963.7181	-0.79954	7672610	-1.195	402.919	137.427	131.4333	272.8879	260.3452	46390.9414	195.0716	0.023961	237.7462	2328700
003	2019-08-16t1517	1565986746.43	adult	214.375	162.3758	-29.625	529.0599	95.2591	34139.08	109772.4461	1893447.2011	3001.74	-0.78638	451.85	-1.2431	301.0911	-0.98933	2374.5583	-0.68101	2374.0444	425045.9375	1124.9582	-1.1322	1919.7388	-0.8135	8064620	-1.1554	316.98	137.134	132.8677	233.4752	229.714	41792.0547	188.5967	-0.47295	218.9035	2447580
003	2019-08-16t1854	1565999795.45	adult	217.9997	166.0005	-26.0003	531.7462	97.688	34548.5899	111167.6293	1942464.4607	3510.04	-0.52445	495.232	-0.94957	323.4252	-0.71904	2661.2922	-0.42884	2628.5769	481693.875	1236.6093	-0.91609	2129.1325	-0.58981	8933990	-1.0729	298.472	139.423	134.1132	246.7957	243.2783	44670.0156	195.2864	-0.15929	229.8279	2515190
003	2019-08-16t2254	1566014195.9	adult	221.9998	170.0006	-22.0002	523.8968	96.9899	33715.3796	108537.9612	1876816.5536	3271.73	-0.62056	488.327	-0.97761	330.5776	-0.63344	2512.9031	-0.52461	2432.2319	444783.8438	1191.1275	-0.97091	2041.6009	-0.65336	8614090	-1.104	334.866	140.094	134.9463	249.0827	245.3227	44087.6328	196.762	-0.16615	233.7224	2471260
003	2019-08-17t0254	1566028596.09	adult	225.9999	174.0007	-18.0001	521.3032	97.2079	33383.1346	107486.6434	1852755.4376	3187.64	-0.64071	484.62	-0.98306	332.9248	-0.607	2397.8801	-0.59613	2337.3423	419629.0312	1184.415	-0.95645	1976.4109	-0.69334	8457110	-1.1182	314.757	141.166	135.7684	249.3561	243.8382	43637.3125	198.3014	-0.17002	232.6436	2463490
003	2019-08-17t0654	1566042995.72	adult	229.9998	178.0006	-14.0002	531.1193	88.67	32477.4332	103905.9065	1704741.3881	2957.04	-0.73764	450.097	-1.1948	318.8185	-0.79343	2196.8606	-0.74055	2132.3613	373466.2812	979.235	-1.2913	1922.9456	-0.72707	7629140	-1.2024	324.66	140.304	134.959	256.0995	251.2807	43536.918	197.6885	-0.29951	236.5886	2378160
003	2019-08-17t1054	1566057396.33	adult	234	182.0007	-10.0001	537.4896	88.7741	32657.8613	104424.5042	1707655.2503	2982.68	-0.70809	449.723	-1.186	320.9821	-0.77178	2169.3621	-0.74372	2084.5039	370960.9062	994.8327	-1.2496	1893.4397	-0.73849	7654280	-1.2025	304.155	141.458	135.9523	254.5936	249.1945	43535.5078	200.1741	-0.24809	237.4751	2407620
003	2019-08-17t1454	1566071796.48	adult	238	186.0008	-6	528.3471	88.8357	32010.9178	102511.1789	1669700.4934	2838.24	-0.76554	432.426	-1.2905	316.8746	-0.8344	2011.2968	-0.85814	1933.0651	335886.5625	919.7452	-1.3665	1769.2449	-0.84731	7220660	-1.2499	292.374	141.88	136.4566	255.1523	251.1077	42610.4258	201.2012	-0.28404	237.6212	2369110
003	2019-08-17t1854	1566086196.6	adult	242	190.0008	-2	516.548	88.321	31035.8978	99401.6948	1609143.0897	2747.98	-0.797	427.331	-1.3163	318.1322	-0.82791	1987.2864	-0.86365	1924.9951	323927.6875	902.3534	-1.385	1756.5877	-0.84431	6928320	-1.2845	321.767	142.984	137.2847	257.5129	251.9624	41974.6016	202.47	-0.3076	239.2418	2318200
003	2019-08-17t2254	1566100596.56	dead	246	194.0008	2	520.9935	88.1214	31032.7659	99341.1905	1598528.3354	2393.62	-0.96984	420.152	-1.3576	315.1591	-0.87959	1894.5834	-0.92973	1863.9847	306922.5	886.0216	-1.4025	1662.5086	-0.92703	6795960	-1.3036	319.098	143.965	138.3825	259.6074	253.7904	42056.3984	203.7092	-0.33418	239.8771	2328630
004	2019-08-07t1455	1565207804.78	egg	-1.9989	-53.9982	-257.9993	887.3287	26.1918	18895.2035	59393.9567	345763.9291	355.827	3859.2733	198.131	2.7126	193.2526	2.0093	316.131	12.2697	312.6769	32561.5	273.2134	3.9968	301.988	6.1871	2034410	4.2825	274.847	115.544	114.9311	164.305	160.6808	16923.4	142.8421	2.1372	155.9572	1186410
004	2019-08-07t1854	1565222197.16	larva	1.9989	-50.0004	-254.0014	868.9219	29.9246	19700.9351	61932.3644	391008.5476	274.718	3324.1199	174.203	1.9673	174.3251	1.5437	232.602	4.4908	230.5275	24888.4	209.3368	2.2076	224.4134	2.6211	1860140	2.5172	260.982	112.493	112.2254	157.558	154.8628	16858.7	139.2274	1.9705	150.8208	1201200
004	2019-08-07t2254	1565236598.34	larva	5.9993	-46	-250.0011	903.0136	29.5299	20165.9802	63393.3503	395977.2433	310.71	1.9678	175.319	1.5156	175.2015	1.2903	236.587	2.4805	233.6871	26024.5	212.0212	1.2866	227.6917	1.3151	1915360	1.5122	261.99	112.643	112.1831	158.458	155.8595	17430.4	139.0535	1.8659	151.4271	1230620
004	2019-08-08t0255	1565250999.51	larva	9.9996	-41.9997	-246.0008	903.2156	28.4126	19703.6863	61938.0553	374283.8556	282.677	0.46258	177.131	1.0746	177.3778	1.0473	234.428	1.2808	232.2632	25083.8	213.0646	0.54016	227.5505	0.43643	1895310	0.74923	265.183	112.69	112.1659	159.707	156.5677	17088.6	139.5673	1.7748	151.8939	1205780
004	2019-08-08t0654	1565265398.51	larva	13.9993	-38	-242.001	929.3759	27.8868	19917.1026	62607.6864	375062.655	534.979	0.41824	187.546	0.73335	181.0642	0.81646	447.163	1.1639	442.1909	48740.8	241.2132	0.054178	412.8089	0.4994	2028690	0.19794	278.659	112.512	112.0462	158.303	154.7916	17255	138.7852	1.6566	149.8939	1217040
004	2019-08-08t1054	1565279798.82	larva	17.9994	-33.9999	-238.0009	942.3897	26.5442	20203.4653	63510.4384	369885.7619	335.374	-0.63289	180.719	0.19627	180.8044	0.53456	240.069	-0.21732	236.8712	26407.6	218.3524	-0.62013	232.116	-0.75892	1985560	-0.31971	287.331	113.25	113.0153	160.011	157.5255	17601.2	139.4857	1.5653	151.5995	1244280
004	2019-08-08t1454	1565294198.67	larva	21.9994	-29.9999	-234.001	931.356	27.0933	19878.716	62488.053	368491.0544	296.099	-1.1225	169.747	-0.38541	169.5072	0.11769	225.143	-0.81659	222.8743	24540.6	205.1654	-1.1764	217.9724	-1.2739	1833780	-0.79887	274.03	116.73	116.1072	162.365	158.7055	17697.8	143.7823	1.5492	154.8571	1261040
004	2019-08-09t1005	1565363238.92	larva	41.1772	-10.8221	-214.8231	1295.2523	50.4885	38082.9655	119875.1538	1020508.2711	1708.43	-0.4217	237.646	-1.7632	202.3088	-0.92665	998.601	-1.0654	903.5582	203715	450.1638	-2.1131	595.2236	-1.9734	4842030	-1.6054	249.025	112.808	112.3885	158.706	156.8439	32375.9	139.6331	0.7611	151.5031	2298470
004	2019-08-09t1055	1565366199.97	larva	41.9997	-9.9996	-214.0006	950.2591	53.196	39258.9611	123608.0062	1366548.8408	1320.53	-1.0284	286.801	-1.3145	225.0215	-0.7218	1013.57	-1.1125	987.8477	210822	640.0406	-1.4747	895.9663	-1.2822	5944240	-1.4073	188.361	105.97	105.5182	150.53	147.9569	31310.2	131.7478	0.49739	143.8948	2196330
004	2019-08-09t1454	1565380598.52	larva	45.9993	-6	-210.001	985.3334	57.1621	44923.8688	141404.3545	1765337.9288	1149.5	-1.5154	336.069	-1.2128	268.5038	-0.5212	948.498	-1.6049	932.9149	224794	702.1973	-1.5962	879.0526	-1.6406	7947020	-1.2247	185.606	110.527	109.9219	154.126	152.3279	36527.8	136.6373	0.41104	147.9935	2613630
004	2019-08-09t1854	1565394998.05	larva	49.9992	-2.0001	-206.0012	1082.3268	57.0979	50221.3949	158066.6205	1975656.6498	2653.89	0.15502	441.557	-0.49715	279.4945	-0.69129	1797.01	-0.29223	1722.3673	476207	1121.0721	-0.48665	1569.4367	-0.3569	11662800	-0.71581	180.731	107.356	106.8541	152.019	149.9305	40284.9	133.5575	0.11442	145.7025	2835600
004	2019-08-09t2254	1565409398.9	adult	53.9994	2.0001	-202.0009	1202.4606	72.7261	68395.1768	215349.0587	3306105.3659	1944.89	-1.0277	420.787	-1.1468	222.7057	-1.6608	1557.5	-1.0963	1528.1602	557584	1196.8051	-0.62339	1457.4865	-0.97818	15049000	-0.35676	475.808	116.456	115.888	167.514	162.7269	59970	145.094	0.43939	157.7441	4164920
004	2019-08-10t0254	1565423798.31	adult	57.9993	6	-198.0011	1132.2784	66.865	61692.9797	194225.7072	2859790.0775	2708.97	-0.42009	555.656	-0.081586	349.3984	-0.31214	2182.22	-0.30618	2133.8616	704858	1610.3508	0.33878	2005.6385	-0.15526	17945500	-0.14252	313.873	111.533	111.0036	157.964	155.1226	51022.5	138.2927	0.078084	150.3647	3602060
004	2019-08-10t0654	1565438198.34	adult	61.9993	10	-194.0011	1326.2988	52.6128	39061.425	123236.8094	1087897.1977	3957.27	0.6611	587.057	-0.13686	227.6185	-1.9369	3422.33	1.451	3389.5541	718689	2507.2176	2.759	3259.6177	2.0761	12271300	-1.4032	342.704	114.416	113.9132	162.264	158.2763	34075.4	141.7152	0.25058	153.8499	2391640
004	2019-08-10t1054	1565452599.33	adult	65.9995	14.0002	-190.0008	1155.3784	68.2113	64432.5664	202881.9597	3050021.8811	5188.32	1.6455	693.898	0.56766	407.222	-0.00061633	3534.42	1.2351	3396.198	1191100	2244.2093	1.496	3133.6996	1.4051	23372600	0.15307	210.789	115.489	114.9933	162.398	160.0056	54728	143.2195	0.39734	155.2688	3890020
004	2019-08-10t1454	1565466999.28	adult	69.9995	18.0002	-186.0008	1571.4899	72.229	69595.8452	219271.7147	2952799.7873	5160.68	1.2876	693.392	0.20878	337.7002	-0.85837	3690.11	1.1227	3602.3833	1354270	2354.4944	1.42	3315.9618	1.389	25421200	0.1983	471.874	111.437	110.8125	160.636	157.6921	58953.5	139.9111	0.023868	152.9734	4085510
004	2019-08-10t1854	1565481398.98	adult	73.9994	22.0001	-182.0009	1139.316	72.5508	68599.9134	216138.8395	3473197.6277	5704.23	1.5243	805.357	0.88273	476.61	0.41266	3985.14	1.2533	3829.9497	1430660	2462.5457	1.3569	3483.6419	1.3613	28851100	0.44763	232.544	116.819	116.2296	165.233	163.0559	59318.6	144.7292	0.5528	157.96	4184930
004	2019-08-10t2254	1565495799.04	adult	77.9995	26.0002	-178.0009	1055.7792	76.3315	63961.6287	201634.4276	3267146.1164	5073.91	0.61001	745.692	0.055709	395.8523	-0.47994	3653.04	0.38152	3527.3755	1223770	2368.9951	0.73192	3323.0283	0.69484	24909800	-0.30815	473.845	110.84	110.4523	158.648	154.9703	53146.9	137.9645	-0.63223	150.3566	3702600
004	2019-08-11t0254	1565510198.99	adult	81.9994	30.0001	-174.0009	1153.2603	77.7593	70884.7351	223284.8727	3788824.506	2964.82	-1.5758	585.993	-1.4438	385.7034	-0.65828	2403.23	-1.759	2363.1885	891596	1685.4277	-1.3678	2241.7203	-1.5756	21684100	-0.8792	185.751	111.104	110.5392	155.659	154.2658	57749.6	137.8136	-1.1324	149.5185	4111300
004	2019-08-11t0654	1565524599.29	adult	85.9995	34.0002	-170.0008	775.9275	74.8595	42472.6398	134187.0751	2027955.0142	4460.27	-0.38595	660.849	-0.98471	379.8433	-0.73927	3490.43	-0.31863	3425.2354	778367	1961.4248	-0.81794	3004.8409	-0.4087	14694600	-1.7619	192.207	110.09	109.6643	156.304	154.1699	34855.9	136.7223	-1.794	149.3492	2447950
004	2019-08-11t1054	1565538999.31	adult	89.9995	38.0002	-166.0008	1176.7188	76.6541	71192.1292	224179.4477	3733987.8811	3065.49	-1.6551	591.381	-1.4954	311.2968	-1.2772	2533.64	-1.7562	2499.0687	942514	1627.8162	-1.6736	2259.9055	-1.7617	21983400	-0.93471	320.404	120.907	120.2652	173.156	170.7065	64413.9	150.6395	1.3421	165.0544	4494480
004	2019-08-11t1454	1565553399.25	adult	93.9995	42.0002	-162.0008	1166.7504	74.4799	69070.925	217531.5935	3492195.7252	4789.63	-0.34295	649.254	-1.1281	338.8944	-1.0371	3714.56	-0.27114	3672.1731	1340960	1948.1875	-0.98932	3169.2625	-0.37758	23433500	-0.79521	466.672	115.433	114.7582	168.363	164.1282	60778.9	144.368	-0.22161	158.3447	4166330
004	2019-08-11t1854	1565567799.26	adult	97.9995	46.0002	-158.0008	1081.328	75.3302	64379.1731	202765.5987	3302556.245	6683.5	0.98321	773.204	-0.38474	378.7374	-0.70581	4788.61	0.97644	4676.4766	1613760	2445.4948	0.016097	4092.4074	0.92493	26001300	-0.54157	361.629	115.386	114.4819	169.909	166.8609	57259.3	145.11	-0.18033	160.0688	3880210
004	2019-08-11t2254	1565582199.94	adult	101.9997	50.0004	-154.0006	1181.9434	72.4045	67115.4381	211272.5447	3326348.435	4801.8	-0.48802	737.127	-0.61204	399.8651	-0.51796	3959.29	-0.13371	3908.7375	1389710	2126.6772	-0.67096	3476.3247	-0.073316	25869500	-0.5502	230.609	121.649	120.8624	175.053	172.1531	61443.6	151.8567	0.12233	166.5516	4269270
004	2019-08-12t0254	1565596599.69	adult	105.9996	54.0003	-150.0007	1924.5645	75.7216	79923.4639	251483.3518	3326016.2779	6021.87	0.29129	680.831	-0.9105	306.8212	-1.1683	4068.82	-0.064336	3915.9088	1717040	2284.4125	-0.37997	3538.2737	-0.039539	28702500	-0.27909	217.242	117.494	116.7802	171.269	168.5414	72275.3	147.9338	-0.12025	162.7355	4953330
004	2019-08-12t0654	1565610999.61	adult	109.9996	58.0003	-146.0007	1269.0418	70.8339	54642.211	172184.5534	2306988.181	4879.69	-0.5216	650.196	-1.039	314.2327	-1.072	3710.92	-0.49433	3590.4229	1072460	2170.0069	-0.5863	3212.4993	-0.49693	18727600	-1.1296	336.672	119.271	118.4258	172.997	169.4497	49996.2	148.9216	-0.12809	163.8283	3435370
004	2019-08-12t1054	1565625400.02	adult	113.9997	62.0004	-142.0006	1144.4256	71.1715	64625.5603	203494.254	3174345.8187	4497.74	-0.78517	681.333	-0.84309	337.4009	-0.86175	3381.18	-0.84608	3345.1278	1142840	1950.0518	-0.9432	2636.323	-1.2133	23022900	-0.71808	326.993	123.24	122.3027	177.766	174.7263	60085.1	153.9634	-0.016093	169.6494	4164390
004	2019-08-12t1455	1565639801.89	adult	118.0003	66.0009	-138.0001	1135.042	70.647	63072.4124	198596.1547	3044423.3161	7471.22	0.99952	702.223	-0.70208	348.0245	-0.7429	4391.58	0.17909	4280.6594	1449220	2123.9797	-0.61238	3023.3456	-0.7107	23158600	-0.66459	484.649	127.443	126.243	192.257	187.2461	63444.7	160.5482	0.12206	179.1893	4202930
004	2019-08-12t1854	1565654200.99	adult	122	70.0007	-134.0003	1072.3427	72.683	60578.4899	190810.0108	2972766.0495	6903.78	0.61006	710.684	-0.62029	355.3845	-0.64686	4277.93	0.058178	4183.7827	1356100	2096.2173	-0.61692	3234.8789	-0.43693	22507400	-0.67182	516.355	128.242	127.0544	191.647	187.0089	60752	161.6592	0.10047	179.3443	4061430
004	2019-08-12t2254	1565668600.49	adult	125.9999	74.0006	-130.0005	519.7525	69.8436	27993.5312	89667.1358	1225899.6503	5157.72	-0.39607	808.002	-0.11278	365.7892	-0.52805	4043.84	-0.15554	3989.1272	594445	2139.7254	-0.49376	3388.3019	-0.22775	11857400	-1.4672	335.299	130.985	129.4703	201.534	197.471	29625.5	166.6485	0.19014	187.5897	1922210
004	2019-08-13t0254	1565683000.34	adult	129.9998	78.0005	-126.0005	997.1703	71.4593	55935.8541	176197.5179	2731930.5593	4106.92	-0.96461	633.031	-0.88752	327.0153	-0.79309	2976.74	-1.0987	2895.9199	872185	1818.8223	-0.94691	2528.1099	-1.1384	18524400	-0.88406	397.213	127.75	126.2357	197.72	193.5497	57931.9	162.8516	0.040716	184.0904	3738350
004	2019-08-13t0654	1565697399.95	adult	133.9997	82.0004	-122.0006	1008.2934	69.6011	56254.8245	177213.8301	2706013.6539	4072.84	-0.95504	617.022	-0.91167	316.8507	-0.84331	2876.18	-1.1347	2766.0237	848473	1802.7157	-0.91274	2535.9353	-1.073	18149700	-0.85969	434.514	128.61	127.1378	197.395	192.7355	58231.7	163.9604	0.025013	184.8947	3783070
004	2019-08-13t1054	1565711800.1	adult	137.9998	86.0005	-118.0006	675.8622	86.7352	41457.1815	131693.978	2184407.9573	4616.61	-0.64082	587.909	-0.99722	322.3825	-0.77006	3171.02	-0.82529	3034.2292	688111	1818.0869	-0.82852	2677.8662	-0.86722	12739400	-1.2256	482.264	131.233	129.3485	210.674	205.3405	45716.2	168.8068	0.10933	192.8303	2843690
004	2019-08-13t1454	1565726200.35	adult	141.9998	90.0005	-114.0005	466.628	184.0762	47675.0558	162394.7374	5035285.3366	3883.66	-0.98549	692.562	-0.45494	400.1489	-0.079888	2891.86	-1.0104	2802.3468	717181	1839.5273	-0.7351	2494.4821	-1.001	17118800	-0.8338	311.592	132.239	130.4849	207.297	203.4796	51409.8	169.6849	0.088395	193.4205	3268690
004	2019-08-13t1854	1565740600.2	adult	145.9998	94.0005	-110.0006	309.1755	182.7434	32956.7546	118868.2958	3559428.8475	5603.15	-0.086464	825.257	0.22988	476.7167	0.63234	3835.47	-0.17312	3606.7155	659700	2196.0959	-0.1242	3188.1535	-0.24352	14139100	-1.0143	354.483	133.114	130.7661	216.389	211.1428	37218.9	174.7431	0.18216	201.6678	2280630
004	2019-08-13t2255	1565755001.32	adult	150.0001	98.0008	-106.0003	564.9213	159.0623	50473.9096	168025.8	4346968.3785	3851.3	-0.92395	492.584	-1.323	267.6165	-1.2062	2386.04	-1.3198	2249.2534	629914	1408.532	-1.2893	2015.586	-1.3685	12959900	-1.0595	372.549	130.781	129.4351	195.752	193.1846	51678.5	166.0851	-0.09951	184.561	3440850
004	2019-08-14t0254	1565769401.23	adult	154.0001	102.0008	-102.0003	499.2672	97.617	34191.6876	109965.8255	2034345.0204	4392.2	-0.61986	664.355	-0.44524	325.0717	-0.67543	3290.06	-0.53295	3236.0659	588922	1851.786	-0.54521	2886.8342	-0.45265	11849400	-1.1044	410.44	131.854	130.3336	200.876	196.4605	35956.9	167.2044	-0.11838	188.0634	2351740
004	2019-08-14t0654	1565783800.11	adult	157.9998	106.0005	-98.0006	479.631	83.6334	25884.0071	82656.6625	1277712.526	3601.26	-0.96251	639.208	-0.53052	322.142	-0.69737	2875.23	-0.82058	2815.5089	391031	1925.8947	-0.37617	2623.5779	-0.6653	8653600	-1.3197	359.865	131.038	129.327	211.179	205.0107	28720.3	166.4594	-0.2014	191.6404	1774000
004	2019-08-14t1054	1565798201.45	adult	162.0001	110.0008	-94.0002	387.5257	134.748	31581.2542	107426.9885	2437671.4625	3401.23	-1.0167	584.73	-0.78325	390.6527	-0.024845	2532.91	-1.0469	2471.9978	420464	1446.3154	-1.101	2108.8584	-1.1227	9655650	-1.2165	380.817	136.893	134.3835	238.846	230.6646	39648.5	177.9405	0.12083	210.9352	2260520
004	2019-08-14t1455	1565812601.76	adult	166.0002	114.0009	-90.0001	533.9494	69.7688	29974.5628	95802.4342	1379300.7203	3001.94	-1.164	706.88	-0.1035	516.9286	1.2766	2421.61	-1.0894	2363.5312	380192	1773.7879	-0.52888	2237.9515	-0.95212	11058400	-1.075	349.196	134.577	132.8506	205.741	201.5639	32301.3	173.2985	-0.10561	193.5047	2105330
004	2019-08-14t1855	1565827002.47	adult	170.0004	118.0011	-85.9999	547.6318	105.4805	38150.7236	122519.0555	2345946.0012	3231.32	-1.0146	618.157	-0.54267	384.7729	-0.043999	2707.02	-0.82241	2702.6423	538696	1655.9137	-0.6762	2378.813	-0.77308	12296400	-0.947	414.504	136.377	134.037	233.134	219.2315	46393.6	177.1275	-0.023462	204.6922	2712820
004	2019-08-14t2255	1565841401.4	adult	174.0001	122.0008	-82.0002	414.8733	130.456	35120.272	117089.215	2696088.8298	3159.08	-1.008	629.465	-0.44487	384.5173	-0.029123	2504.34	-0.93685	2437.4376	460798	1707.315	-0.54621	2223.0754	-0.87892	11531800	-0.98459	351.875	137.132	134.9642	221.615	216.1961	40777.1	176.8021	-0.13305	203.1968	2512250
004	2019-08-15t0254	1565855801.25	adult	178.0001	126.0008	-78.0003	307.814	178.7048	32328.7076	116567.6138	3474222.5709	2918.22	-1.0827	667.296	-0.1888	476.3419	0.98068	2430.91	-0.95059	2414.4043	420547	1664.3515	-0.57035	2191.233	-0.86643	11513500	-0.9655	354.673	138.563	135.9888	232.146	224.7467	40161.3	181.3286	0.01795	210.3741	2390760
004	2019-08-15t0654	1565870201.04	adult	182	130.0007	-74.0003	356.3139	102.9215	26082.9022	85451.6655	1673312.7731	2672.66	-1.1595	559.678	-0.7766	348.0807	-0.40102	2227.7	-1.0653	2175.8176	305195	1491.2794	-0.81836	1981.6502	-1.0245	7624500	-1.2748	320.678	140.981	137.9037	254.605	248.7551	34880.9	186.4611	0.24128	223.9556	1920590
004	2019-08-15t1054	1565884601.78	adult	186.0002	134.0009	-70.0001	330.3622	126.0563	27216.5043	92069.8606	2097830.5065	2259.52	-1.3159	619.553	-0.38827	363.5929	-0.22142	2023.78	-1.1817	2010.9315	289401	1651.7483	-0.49924	1937.3352	-1.0257	8821820	-1.1543	368.549	133.591	131.6387	210.284	204.9897	30070.6	173.2439	-0.76382	195.4509	1902200
004	2019-08-15t1457	1565899142.49	adult	190.0393	138.04	-65.961	308.677	212.2979	38723.6516	144910.3013	4966146.1766	2103.48	-1.3585	561.461	-0.70301	356.9434	-0.29194	1872.21	-1.2602	1858.9225	380059	1439.9694	-0.81716	1778.9691	-1.1388	11391500	-0.91424	437.289	138.274	135.1683	246.766	230.3741	50093.6	182.775	-0.22675	215.3576	2805440
004	2019-08-15t1855	1565913402.34	adult	194.0004	142.0011	-62	324.6046	197.5686	36423.333	132997.1472	4223792.6846	2236.88	-1.2648	519.318	-0.93216	312.3126	-0.80416	1900.78	-1.2023	1883.7642	364949	1406.7916	-0.83219	1810.0137	-1.0716	9932990	-1.025	507.711	138.946	135.4421	266.329	248.2039	51135.3	185.8332	-0.13488	224.8747	2657620
004	2019-08-15t2255	1565927802.05	adult	198.0003	146.001	-58.0001	306.5654	214.8991	37163.7205	141420.3481	4760939.3968	2181.49	-1.266	559.356	-0.65795	386.0998	0.0509	1814.66	-1.2336	1795.302	357489	1357.0406	-0.87729	1675.7016	-1.167	10976200	-0.91966	391.796	141.511	139.5248	224.944	218.1547	44314	184.5757	-0.32293	206.7682	2776880
004	2019-08-16t0254	1565942202.66	adult	202.0005	150.0012	-53.9999	331.4991	193.8207	36018.6459	130830.0345	4068599.2216	2183.31	-1.238	508.196	-0.95025	313.326	-0.80864	1909.17	-1.1303	1900.0714	358923	1322.3361	-0.89727	1784.3403	-1.0287	9536300	-1.0358	406.469	140.358	137.0476	252.635	236.8346	47495.3	186.5816	-0.29776	218.6739	2633810
004	2019-08-16t0654	1565956601.51	adult	206.0001	154.0008	-50.0002	335.5643	192.4859	35287.4911	128779.8692	3900771.6057	2206.71	-1.2071	491.839	-1.0312	308.9226	-0.87202	1900.76	-1.1053	1893.7327	349740	1270.8198	-0.95054	1767.7576	-1.0163	9026720	-1.0756	439.318	141.177	137.5975	258.25	241.5581	47518	188.5355	-0.27576	221.3873	2591020
004	2019-08-16t1054	1565971002.81	adult	210.0005	158.0012	-45.9998	412.0265	150.3243	35359.9103	118403.5375	3120230.7083	1820.98	-1.3704	470.965	-1.1423	293.2356	-1.0733	1580.48	-1.3321	1571.6094	292389	1174.6376	-1.0818	1501.4377	-1.2452	8669520	-1.1025	390.878	141.736	138.7467	234.565	227.6102	43394.6	187.8734	-0.41347	215.8514	2609080
004	2019-08-16t1517	1565986751.81	adult	214.3752	162.3759	-41.6251	312.5773	200.5947	35962.4221	132820.4674	4239574.332	1949.5	-1.2906	429.068	-1.3888	292.5312	-1.0951	1469.77	-1.3963	1426.0093	277787	1043.4171	-1.2725	1317.9677	-1.3959	8078060	-1.1541	408.932	142.894	139.7559	247.909	232.6098	46854.7	188.7942	-0.46112	218.4249	2690260
004	2019-08-16t1854	1565999800.72	adult	217.9999	166.0006	-38.0004	340.5754	191.2816	36076.7011	130403.226	4044241.5011	1991.44	-1.2583	479.716	-1.0493	325.994	-0.68694	1695.21	-1.1968	1676.5837	318699	1120.8913	-1.1149	1555.2742	-1.1479	9000910	-1.0665	464.403	143.195	139.4247	244.101	234.8951	45890.9	194.4985	-0.20616	223.7112	2686760
004	2019-08-16t2254	1566014201.23	adult	222.0001	170.0008	-34.0003	343.0277	193.4533	36550.6906	132258.4847	4167087.1842	1967.68	-1.2574	474.512	-1.0669	329.8985	-0.64204	1704.72	-1.1725	1681.7103	323898	1099.6363	-1.128	1565.1292	-1.1199	9002440	-1.0664	410.136	143.21	139.4519	245.933	237.4465	46727.2	195.2153	-0.25771	226.4722	2716990
004	2019-08-17t0254	1566028601.44	adult	226.0001	174.0008	-30.0002	340.1863	194.5599	35983.0023	131064.4418	4115302.631	1984.91	-1.2341	462.262	-1.1284	323.4083	-0.72903	1722.14	-1.1435	1712.921	322039	1080.3615	-1.1352	1574.9799	-1.0891	8641990	-1.1	383.004	144.696	140.667	255.855	248.0113	47844.8	197.0529	-0.2434	230.7065	2705080
004	2019-08-17t0654	1566043001.22	adult	230.0001	178.0008	-26.0003	343.454	193.6764	36579.1241	132776.2711	4184054.49	1979.5	-1.226	455.395	-1.1601	318.9762	-0.79138	1729.46	-1.1237	1709.9163	330326	1060.4976	-1.1514	1584.5311	-1.064	8654780	-1.0999	400.733	144.96	140.4487	250.988	242.8636	47938.7	198.5307	-0.25007	230.8011	2754960
004	2019-08-17t1054	1566057401.71	adult	234.0002	182.0009	-22.0001	349.6176	193.3904	36835.0912	133478.546	4201896.5662	1932.55	-1.2399	443.195	-1.2289	309.8895	-0.9173	1683.82	-1.1468	1677.5076	323293	1016.1584	-1.2127	1533.2696	-1.1011	8479650	-1.1186	396.752	146.089	141.4384	263.923	254.4341	50673.3	201.243	-0.18532	238.4143	2795120
004	2019-08-17t1454	1566071802.01	adult	238.0003	186.001	-18.0001	320.4279	198.1268	36254.1019	132750.0485	4276791.7385	1974.16	-1.2094	427.492	-1.3231	300.691	-1.0489	1646.45	-1.1653	1635.6156	311179	995.6183	-1.2347	1491.8866	-1.1301	8047120	-1.1645	449.329	146.748	141.8258	260.883	253.6425	49306.8	204.0092	-0.11904	238.6558	2762390
004	2019-08-17t1854	1566086202.11	adult	242.0003	190.001	-14	318.7703	197.5621	35379.4697	130336.2721	4125018.9992	1989.86	-1.1923	431.065	-1.2915	310.7247	-0.92712	1640.26	-1.1605	1637.7954	301807	995.4693	-1.2223	1501.8956	-1.1075	7921260	-1.1801	371.644	147.675	142.5995	259.539	252.9912	47755.2	205.4141	-0.13465	239.7584	2713680
004	2019-08-17t2254	1566100602.03	adult	246.0003	194.001	-10.0001	327.8326	196.987	36383.8752	132782.0172	4211224.2984	2009.95	-1.173	415.321	-1.39	294.2955	-1.162	1622.71	-1.1663	1602.7394	306692	966.547	-1.2609	1471.6892	-1.127	7842920	-1.1915	398.255	147.633	142.4074	264.796	257.4949	50046.4	207.1048	-0.13492	244.4931	2787900
004	2019-08-18t0254	1566115002.04	adult	250.0003	198.001	-6.0001	338.6946	194.8686	36178.1476	131844.6926	4114561.1972	1931.32	-1.2068	406.283	-1.4453	285.8132	-1.294	1593.42	-1.1833	1599.3906	299564	944.1974	-1.2886	1452.0688	-1.1362	7628360	-1.2188	369.336	147.621	141.9774	274.83	265.9503	51668.1	208.1236	-0.17544	250.6928	2771730
004	2019-08-18t0654	1566129402.23	adult	254.0003	202.001	-2	316.3205	194.8751	33454.196	124401.6664	3821195.3508	1880.37	-1.2271	418.01	-1.3606	306.8438	-1.0211	1624.04	-1.1475	1610.3224	282583	944.825	-1.2759	1458.4024	-1.1181	7271710	-1.2636	423.742	149.78	144.1342	273.863	264.677	47652.2	212.2369	-0.035331	251.3303	2605570
004	2019-08-18t1054	1566143802.23	dead	258.0003	206.001	2	315.0629	192.9108	33833.053	124486.1542	3836332.6725	2062.86	-1.119	406.84	-1.4319	292.7047	-1.2346	1648.06	-1.1171	1627.0259	290059	919.7751	-1.3092	1449.1826	-1.1169	7148590	-1.2843	382.711	148.725	142.8585	275.538	267.9964	48494.8	210.7931	-0.22015	252.9469	2613240
007	2019-08-07t1455	1565207818.32	egg	-1.9989	-57.9985	-233.9999	61.7601	34.4238	1396.0161	4909.9874	29807.7738	195.457	3172.7925	129.858	1.9223	129.9489	1.321	180.036	10.5918	177.892	1440.2881	158.526	3.0587	171.5218	4.9157	99990.4	2.9872	156.269	106.494	105.9679	147.279	146.4443	1178.2319	132.6583	1.9542	141.0755	82000.7
007	2019-08-07t1854	1565222210.68	larva	1.9989	-54.0006	-230.002	170.3382	27.546	3176.3597	10093.7434	54892.6499	0	1785.605	0	-0.041014	0	-0.37273					0	0.73859	0	1.1683	0	1.5407	0	0	0				0	-0.6045	0	0
007	2019-08-07t2254	1565236612.36	larva	5.9994	-50.0002	-226.0015	175.9928	26.5269	3189.2908	10125.8699	53460.8631	0	0.43901	0	-0.49888	0	-0.65869					0	-0.037024	0	0.13673	0	0.66083	0	0	0				0	-0.78733	0	0
007	2019-08-08t0255	1565251013.63	larva	9.9998	-45.9998	-222.0012	175.8424	26.0739	3158.4412	10027.3341	52333.05	0	-0.47269	0	-0.95495	0	-0.95004					0	-0.67048	0	-0.57224	0	0.0071169	0	0	0				0	-0.97973	0	0
007	2019-08-08t0654	1565265412.56	larva	13.9995	-42.0001	-218.0015	178.8296	26.5003	3250.5584	10320.2333	54616.3868	0	-1.0006	0	-1.4091	0	-1.2466					0	-1.2128	0	-1.1261	0	-0.51905	0	0	0				0	-1.1836	0	0
007	2019-08-08t1054	1565279812.9	larva	17.9996	-38	-214.0014	245.5012	25.2711	4770.1958	15067.7416	80221.1847	975.695	0.82213	413.505	2.846	434.1917	3.4526	813.5813	1.5546	802.1626	21966.6953	631.1504	1.4072	751.3521	1.0991	1080080	-0.61336	175.62	108.221	107.6689	149.2832	147.6894	4030.6475	132.5652	1.4181	143.1703	282674
007	2019-08-08t1454	1565294213.08	larva	21.9996	-34	-210.0013	322.4244	31.4326	7494.1821	23647.7543	154550.3602	603.891	-0.50154	290.187	0.97928	297.4756	1.6045	522.9491	0.025464	522.4141	21440.9141	449.8177	-0.043034	499.3719	-0.34445	1180190	-0.99569	170.443	111.478	111.0794	153.125	152.5524	6278.125	136.3783	1.3852	146.886	453379
007	2019-08-09t1005	1565363254.7	larva	41.1778	-14.8217	-190.8231	544.2887	51.9539	21835.7701	69176.6948	721169.9037	2100.46	0.13342	360.425	-0.41917	269.8986	-0.12811	1471.3269	-0.063061	1411.3596	170673.9219	831.9468	-0.67659	1231.7462	-0.36159	4158220	-1.7637	170.229	111.425	111.1982	152.7173	151.7885	17715.2012	136.6764	0.67851	147.4024	1285510
007	2019-08-09t1055	1565366214.58	larva	42	-13.9996	-190.0009	885.6128	56.613	39652.4626	124991.7332	1494238.3262	963.697	-1.5284	295.589	-1.2185	263.4196	-0.26769	818.579	-1.5221	807.5857	171083.0156	538.6038	-1.8535	756.498	-1.6323	6170420	-1.3554	183.419	114.516	114.0913	159.0742	156.9721	33246.5	141.038	0.76007	153.1626	2390520
007	2019-08-09t1454	1565380612.67	larva	45.9995	-10.0001	-186.0014	1008.8853	56.9475	48236.0873	151874.7439	1945099.5311	1412.64	-1.1642	380.023	-0.73373	311.9484	-0.00034281	1118.1453	-1.2638	1090.2284	284008.9062	792.6363	-1.2711	1021.7824	-1.2975	9629790	-0.85462	448.321	111.014	110.5884	156.7023	152.7818	39802.3789	137.4442	0.43562	148.6632	2813080
007	2019-08-09t1854	1565395012.28	larva	49.9994	-6.0002	-182.0016	1094.2489	62.6453	57231.7001	180234.2936	2525584.9915	2841.69	0.39292	493.347	0.070166	312.2724	-0.2881	1923.3688	-0.048618	1854.4088	577010.625	1262.062	0.0014163	1683.0897	-0.095326	14800400	-0.063081	346.685	112.197	111.6607	158.4868	155.1719	47546.0312	138.8001	0.29484	150.5728	3365910
007	2019-08-09t2254	1565409413.12	larva	53.9996	-2	-178.0013	1175.2891	69.9933	67668.2064	213167.965	3262222.9549	3508.94	0.85186	576.908	0.56217	340.8119	-0.19161	2421.9736	0.50349	2340.6403	857378.625	1584.2499	0.67385	2134.8905	0.52086	20412800	0.68557	207.709	115.375	114.9069	161.4409	159.8972	57150.0742	142.2418	0.32314	154.1734	4082310
007	2019-08-10t0254	1565423812.81	adult	57.9995	2	-174.0014	1224.1922	69.083	66302.954	208659.2932	3113426.4152	2635.91	-0.50381	453.84	-1.1816	256.2744	-1.4601	2115.2729	-0.42525	2063.4729	733999.75	1419.3173	-0.28117	1922.6861	-0.33265	15742800	-0.54181	297.758	114.814	114.3149	162.4773	160.1273	56379.6367	142.4994	0.29419	155.3113	3982670
007	2019-08-10t0654	1565438212.76	adult	61.9995	5.9999	-170.0014	1236.3713	72.009	73078.3008	230100.4811	3663407.6211	3187.49	-0.18408	470.679	-1.3502	282.582	-1.2878	2245.5071	-0.56359	2152.4105	857783.75	1466.9003	-0.51212	2013.6041	-0.50989	17971900	-0.44228	354.761	112.227	111.7654	160.5509	157.5424	61330.4258	139.5106	0.10005	152.3402	4285150
007	2019-08-10t1054	1565452613.86	adult	65.9998	10.0002	-166.0011	1243.9206	76.7267	73823.6563	232503.4064	3739622.2429	4077.07	0.47113	564.005	-0.71213	321.3093	-0.94813	2943.3821	0.25282	2837.1433	1136145.5	1789.7782	0.11584	2516.9279	0.15933	21748100	-0.10118	325.105	109.721	109.2955	157.1969	154.5126	60678.0117	136.8832	-0.18052	149.595	4230830
007	2019-08-10t1454	1565467013.84	adult	69.9998	14.0002	-162.0011	1299.8146	82.839	80823.7503	254674.4397	4317250.6424	5048.18	1.1729	599.773	-0.65395	266.9396	-1.5839	3417.7339	0.6825	3308.1348	1442283.75	2002.7589	0.39325	2912.3392	0.59581	25297800	0.18031	417.508	109.144	108.6041	156.4131	153.4408	66006.3281	136.1444	-0.40846	148.9107	4603580
007	2019-08-10t1854	1565481413.37	adult	73.9997	18.0001	-158.0013	1538.4863	81.5127	79654.099	251100.0415	4022135.2624	4707.36	0.547	668.185	-0.29782	273.6756	-1.5383	3533.114	0.54421	3482.0393	1476841.625	2288.6698	0.87134	3134.4541	0.69585	27902100	0.31834	255.756	111.141	110.5473	158.6187	156.2709	66302.5938	138.8734	-0.24065	151.4417	4641040
007	2019-08-10t2254	1565495813.49	adult	77.9997	22.0001	-154.0012	1145.4398	81.7173	73614.2651	232095.8125	4001564.0806	5294.31	0.81851	764.939	0.21307	451.8724	0.028096	4066.8818	1.0119	3994.3629	1561682.625	2502.474	1.0929	3647.5443	1.2973	29357600	0.26554	349.556	115.668	115.094	163.2889	160.7971	62702.9453	143.5084	0.356	156.0689	4439230
007	2019-08-11t0254	1565510213.52	adult	81.9997	26.0002	-150.0012	1071.5392	84.6738	70091.066	220935.8945	3958859.1838	5003.64	0.28328	886.914	0.89179	386.5795	-0.65074	4361.6743	1.1351	4329.197	1596372.75	2942.6415	1.9106	4059.6756	1.7024	32420200	0.4339	233.998	112.608	112.025	161.3857	158.9209	59067.1484	140.5738	-0.45639	153.798	4116270
007	2019-08-11t0654	1565524614.17	adult	85.9999	30.0003	-146.001	1226.2017	82.6273	77695.7371	245024.4948	4166524.4482	5327.11	0.37137	783.407	-0.091837	367.123	-0.84413	3957.3196	0.34489	3851.5647	1606671.75	2582.0219	0.72047	3570.1658	0.57304	31743700	0.20848	252.935	111.852	111.0579	161.0467	158.9566	65384.9766	140.0149	-0.93054	153.2604	4532250
007	2019-08-11t1054	1565539014.01	adult	89.9999	34.0003	-142.0011	1218.8071	81.4806	77579.0192	244474.5417	4206690.6573	4369.78	-0.57655	745.949	-0.44645	427.0649	-0.35154	3400.7234	-0.57612	3339.0986	1377293	2231.1593	-0.26911	3124.0869	-0.33499	30186300	-0.039251	197.182	115.355	114.843	164.1122	161.9809	66465.4531	143.3507	-0.36047	156.0846	4668060
007	2019-08-11t1454	1565553413.98	adult	93.9999	38.0003	-138.0011	810.4666	87.5689	54595.0034	172830.8161	3080092.9224	3373.27	-1.4554	724.148	-0.65103	343.3193	-1.0028	2931.647	-1.2914	2914.4656	835519.375	2123.6793	-0.6033	2736.088	-1.0595	20613600	-1.0871	209.647	114.22	113.53	163.2893	161.2111	46537.4375	142.2518	-0.47078	155.5122	3251370
007	2019-08-11t1854	1565567814.28	adult	97.9999	42.0004	-134.001	1121.4807	79.5941	69109.7107	217783.5363	3646926.5678	5179.85	-0.13913	783.018	-0.3259	380.1866	-0.69482	3480.5332	-0.65253	3366.4844	1256472.5	2252.8006	-0.38463	3157.7487	-0.47615	28241900	-0.32106	365.175	117.367	116.6115	171.5395	167.8224	61925.7656	146.8638	-0.060064	161.6452	4233200
007	2019-08-11t2254	1565582215.07	adult	102.0002	46.0006	-130.0008	1220.042	83.3279	73878.257	232592.476	3969256.2587	3661.42	-1.2987	706.809	-0.78386	359.5181	-0.81836	3009.5317	-1.2629	2968.6135	1161679.25	1922.0503	-1.0739	2682.1485	-1.2068	27257400	-0.41983	447.63	118.593	117.9415	170.8554	167.4803	65950.1875	147.7922	-0.075551	161.9033	4573420
007	2019-08-12t0254	1565596614.74	adult	106.0001	50.0005	-126.0009	992.6226	82.315	65041.6274	205313.9578	3577163.5766	5416.46	-0.11991	847.485	-0.01279	385.9489	-0.58614	4299.856	0.19794	4246.6685	1461951	2446.1869	-0.077373	3878.6646	0.42343	28745800	-0.27518	424.448	116.69	115.947	170.0508	166.1177	57817.2852	145.5905	-0.21133	159.5903	3958000
007	2019-08-12t0654	1565611014.58	adult	110	54.0004	-122.0009	682.5971	111.4591	54237.7908	172688.802	3777227.075	4151.74	-0.99545	812.879	-0.20025	369.1913	-0.66966	3367.3191	-0.8672	3312.1005	949584	2285.6064	-0.37994	3030.8074	-0.73291	22915900	-0.766	228.31	113.769	112.6667	173.6799	170.4704	48977.7266	144.0256	-0.29175	161.8485	3207260
007	2019-08-12t1054	1565625415.14	adult	114.0002	58.0006	-118.0008	1089.8453	78.3979	62994.8881	198469.9803	3196212.9834	6474.25	0.45087	777.447	-0.36499	313.8429	-1.0347	4607.4204	0.42852	4595.7617	1520448.75	2583.9548	0.14343	3673.1754	0.076561	25614600	-0.49996	262.679	123.05	121.9037	184.7541	181.3708	60968.8516	154.7101	0.0064688	173.7442	4054140
007	2019-08-12t1455	1565639817.06	adult	118.0007	62.0011	-114.0002	996.6357	75.4521	60147.3009	189778.2214	3080179.4586	7768.72	1.1786	802.555	-0.21667	374.7696	-0.54448	4779.8516	0.56668	4552.3633	1505653.25	2341.7886	-0.2514	3903.5977	0.34213	25213900	-0.49593	294.878	120.986	120.0279	180.0983	175.6568	56730.9609	151.6541	-0.1298	168.1435	3801020
007	2019-08-12t1854	1565654216.22	adult	122.0005	66.0009	-110.0005	1067.345	81.5236	67315.7842	212342.8641	3617036.4604	6065.76	0.12348	699.95	-0.67119	323.7472	-0.88549	3865.8953	-0.33813	3729.131	1360795.125	1982.0703	-0.80109	3055.5962	-0.64391	24585700	-0.50463	229.885	118.38	117.4022	173.8454	171.2761	61193.5859	148.4854	-0.25805	164.7453	4158100
007	2019-08-12t2254	1565668615.57	adult	126.0003	70.0007	-106.0006	959.8443	79.4758	58958.4871	185923.4621	3103214.0001	7183.26	0.74477	886.586	0.2574	421.1836	-0.10041	4791.2295	0.5397	4756.7178	1475698.75	2529.4679	0.12595	3870.5806	0.31372	27299700	-0.23946	451.801	121.646	120.4468	180.844	176.1833	55699.9531	153.5831	-0.16434	169.7819	3745710
007	2019-08-13t0254	1565683015.46	adult	130.0003	74.0007	-102.0007	1054.6438	78.9733	62871.7481	198140.4037	3254266.2889	7792.7	1.0499	900.245	0.3624	399.9927	-0.21616	5637.4106	1.3039	5534.9824	1854708.125	2746.8312	0.50738	4733.2592	1.2705	29557700	-0.016962	463.6	122.463	121.3392	184.362	179.262	60655.1094	154.5328	-0.18285	171.66	4020820
007	2019-08-13t0654	1565697415.17	adult	134.0002	78.0006	-98.0008	1023.6815	79.1348	61324.1078	193531.1143	3156439.7789	6741.71	0.46491	916.468	0.48635	451.5754	0.24952	5068.7329	0.79407	5010.2202	1627063.25	2624.6964	0.36302	4300.8038	0.80902	29371900	0.014841	273.658	123.416	122.5398	178.1668	175.527	57191.5508	153.9634	-0.24247	169.6464	3955360
007	2019-08-13t1054	1565711815.37	adult	138.0002	82.0007	-94.0007	1040.9074	85.0035	66234.0313	208832.4981	3649387.8079	6080.36	0.11987	907.92	0.50106	417.8486	0.025209	4558.5308	0.36804	4500.7869	1577251.625	2701.4484	0.53559	3852.3616	0.35952	31375000	0.21884	288.084	122.741	121.6611	184.3984	180.272	63801.8438	154.7395	-0.26615	172.4334	4241570
007	2019-08-13t1454	1565726215.68	adult	142.0003	86.0008	-90.0006	1020.8978	80.0757	61728.0863	194618.3096	3315765.2261	8675.88	1.4555	999.874	0.9945	468.7889	0.50757	5880.3457	1.5117	5758.7603	1899351.625	3004.1425	1.0618	5092.4587	1.6652	32213900	0.33339	255.41	124.573	123.3976	187.8352	183.7966	60670.7734	156.9437	-0.25273	176.1805	4013500
007	2019-08-13t1854	1565740615.58	adult	146.0003	90.0007	-86.0006	1055.4125	79.8887	62954.7369	198526.5023	3253650.7369	7087	0.65657	966.929	0.90592	423.4886	0.16409	4591.0327	0.45452	4392.4106	1510449.75	2924.3296	1.0025	4038.6423	0.61626	31803300	0.35223	423.89	125.914	124.4292	195.1778	189.8939	64213.5	159.8438	-0.22219	181.399	4141440
007	2019-08-13t2255	1565755016.68	adult	150.0006	94.001	-82.0003	997.0315	81.1953	61699.4538	194484.0889	3309101.8787	6284.41	0.27648	909.463	0.69824	382.9346	-0.1622	4674.4443	0.55554	4494.4844	1505171	2716.4429	0.74574	4150.0004	0.76092	29282900	0.20766	381.642	122.009	120.3996	185.1696	181.6983	59624.5977	155.5142	-0.39491	174.8443	3928440
007	2019-08-14t0254	1565769416.65	adult	154.0006	98.001	-78.0003	1085.668	78.9802	62757.6214	197702.2296	3211501.8681	7576.65	0.93057	849.78	0.47205	355.9003	-0.38782	5020.0684	0.86733	4833.5417	1646582.5	2771.8012	0.89838	4152.4114	0.79542	27868500	0.14727	262.542	127.975	126.0385	203.2882	198.5364	66678.5156	165.9303	-0.15583	189.552	4196960
007	2019-08-14t0654	1565783815.41	adult	158.0003	102.0007	-74.0007	1019.9804	92.4316	67831.9649	214098.4854	3902287.2478	6298.92	0.33535	666.336	-0.39305	268.6259	-1.2123	4252.2847	0.28104	4037.4337	1505308.75	2265.4174	0.16237	3405.9971	0.098644	23563600	-0.14361	451.767	122.472	119.8874	203.1444	199.0585	71913.1094	162.4273	-0.32947	188.5863	4330960
007	2019-08-14t1054	1565798217.03	adult	162.0007	106.0011	-70.0002	929.0762	84.3193	58323.4503	184147.4953	3127842.6266	4485.96	-0.50025	697.616	-0.19784	310.2129	-0.81678	3557.9189	-0.23623	3503.624	1085165.25	2159.1889	0.04157	3109.239	-0.15425	21222900	-0.2934	313.185	125.039	122.2895	207.5917	204.3641	63315.4805	166.1956	-0.28311	193.7284	3803920
007	2019-08-14t1455	1565812617.44	adult	166.0008	110.0012	-66.0001	661.0897	137.6357	55835.419	180271.8744	4374897.4606	4973.84	-0.23292	602.012	-0.66205	288.4225	-1.0391	3874.2786	0.04945	3795.5229	1123540.75	1855.8732	-0.39565	3225.0569	-0.0024502	17440900	-0.55938	278.124	124.779	121.989	209.9693	206.9458	60891.1094	165.6876	-0.39958	194.3446	3614960
007	2019-08-14t1855	1565827018.02	adult	170.001	114.0014	-62	865.3886	86.9278	55945.2132	176648.0873	3120650.0532	5491.88	0.045931	666.704	-0.27682	316.2055	-0.75785	3837.4978	0.057662	3743.157	1120549.375	2071.3438	0.007256	3092.451	-0.089552	19447700	-0.36129	269.315	129.256	125.4916	218.6742	214.5157	63852.8672	176.429	-0.054805	205.0383	3770390
007	2019-08-14t2255	1565841417.04	adult	174.0007	118.0011	-58.0002	770.4853	89.0071	53005.2499	168318.8016	3039233.646	5762.87	0.20764	626.822	-0.45974	312.4591	-0.79756	4240.1997	0.40721	4146.3618	1174535.375	1916.3801	-0.1976	3557.0803	0.39494	17321000	-0.50361	265.218	130.642	127.1711	218.9111	214.7555	60638.375	177.6995	-0.085054	205.8408	3610030
007	2019-08-15t0254	1565855816.85	adult	178.0007	122.0011	-54.0003	856.7841	82.6408	53585.9707	169305.4322	2872797.7373	5970.34	0.34354	620.391	-0.45766	315.5259	-0.76097	4025.7576	0.28226	3777.7185	1127212.125	1925.2078	-0.1314	3303.3087	0.19649	17346800	-0.47443	316.809	133.372	128.6338	235.9677	231.0294	66070.9688	187.3114	0.35313	219.805	3729200
007	2019-08-15t0654	1565870216.74	adult	182.0006	126.001	-50.0003	775.2021	77.7911	50580.8084	160486.1316	2713503.9822	5284.35	0.058926	601.19	-0.53311	318.2433	-0.73035	3693.0383	0.067804	3583.2639	974962.125	1787.7425	-0.31407	3088.8583	0.03302	15869000	-0.57105	321.08	134.543	129.397	240.9446	237.3736	63609.3867	190.2586	0.48467	225.2324	3551380
007	2019-08-15t1054	1565884617.55	adult	186.0008	130.0013	-46.0001	771.2788	82.3107	49247.8279	155829.1813	2653338.42	5151.83	0.032205	587.952	-0.57735	313.9212	-0.77873	3790.8181	0.18411	3710.186	974240.25	1720.1617	-0.38186	3330.9586	0.30489	15106200	-0.6107	363.076	135.75	130.1305	248.1509	243.3945	63774.7852	194.387	0.68144	229.2618	3487820
007	2019-08-15t1457	1565899158.55	adult	190.04	134.0404	-41.9609	741.5801	85.3028	49669.5704	157081.7312	2855657.1033	4527.86	-0.22507	543.094	-0.81422	304.3017	-0.8904	3258.6836	-0.18625	3162.9441	843999.0625	1517.7416	-0.68328	2796.8445	-0.16465	14051500	-0.68154	314.085	135.65	129.6454	248.6983	245.1227	64412.8672	196.0673	0.66156	231.7682	3509670
007	2019-08-15t1855	1565913418.68	adult	194.0012	138.0016	-37.9998	748.1044	83.101	49514.7724	156596.4533	2785844.7659	4391.43	-0.25713	538.766	-0.81267	307.5844	-0.85871	3232.7917	-0.16829	3124.833	834060.25	1493.0223	-0.68312	2781.7307	-0.14156	13900700	-0.67384	337.025	137.366	130.9288	258.5581	251.9066	66707.9844	200.8931	0.85765	239.8803	3544190
007	2019-08-15t2255	1565927818.1	adult	198.001	142.0014	-33.9999	749.1485	82.9374	49327.5718	155973.5214	2775822.0741	3952.41	-0.43483	513.16	-0.94421	302.8953	-0.92273	2989.9932	-0.31998	2893.3943	771418.25	1391.6223	-0.81751	2598.4205	-0.28225	13191300	-0.72146	326.451	138.789	131.9376	263.4622	259.3676	67973.2578	203.1926	0.87528	245.3034	3567710
007	2019-08-16t0254	1565942218.91	adult	202.0012	146.0017	-29.9997	573.4633	86.6239	41347.0408	131727.4515	2503815.4685	4214.1	-0.28286	508.676	-0.94724	318.8503	-0.74306	2783.574	-0.44817	2705.2319	601252	1312.3674	-0.91451	2277.1709	-0.55582	10955900	-0.90729	358.095	141.852	134.3506	267.5413	262.1673	57788.9219	210.2611	1.1929	248.3993	3055200
007	2019-08-16t0654	1565956617.61	adult	206.0009	150.0013	-26.0001	647.6091	85.7579	40640.2388	128860.4817	2220102.6255	2818.58	-0.91781	433.34	-1.4	292.8374	-1.0655	2050.0374	-0.9885	1949.2737	436657.9375	1135.3364	-1.1845	1579.4471	-1.1974	9201970	-1.0595	324.932	138.358	131.4119	267.8228	263.5993	57046.2656	203.0099	0.61848	246.3612	2938030
007	2019-08-16t1054	1565971019.15	adult	210.0013	154.0017	-21.9996	745.011	85.2466	48588.619	153645.9583	2734355.57	3757.92	-0.4494	462.44	-1.1964	296.8595	-1.0291	2585.1995	-0.54274	2491.6848	656640.6875	1210.284	-1.0203	2196.2823	-0.57531	11722400	-0.81928	339.418	141.513	133.9653	270.4399	264.9449	68691.7344	208.6525	0.84922	248.9839	3587220
007	2019-08-16t1517	1565986768.13	adult	214.376	158.3764	-17.6249	730.9395	84.4279	47638.601	150629.293	2692489.6713	3196.17	-0.69319	421.018	-1.4403	279.6823	-1.2539	2222.2461	-0.80141	2137.7205	553339.25	1052.3602	-1.2571	1908.1954	-0.82467	10463600	-0.92955	331.221	140.515	133.5915	264.7304	260.8781	65917.8672	205.5303	0.54136	243.855	3492220
007	2019-08-16t1854	1565999816.7	adult	218.0006	162.001	-14.0003	703.0232	85.2919	46933.9395	148520.2834	2698906.5975	3621.22	-0.47071	462.317	-1.161	304.645	-0.95377	2501.3923	-0.55594	2395.8992	612841.125	1176.3757	-1.0196	2179.6613	-0.54066	11314300	-0.84581	359.423	143.85	135.69	282.9503	277.4057	69322.8125	215.0806	1.0179	261.2917	3520440
007	2019-08-16t2254	1566014217.27	adult	222.0008	166.0012	-10.0002	665.6026	85.4908	41382.7887	131181.166	2246323.6494	3109.62	-0.69972	413.527	-1.4608	291.6973	-1.1255	1933.5691	-0.98907	1859.6759	419584.5	1005.0667	-1.2904	1454.9974	-1.2277	8937160	-1.0727	362.078	142.008	134.6449	280.0929	275.5107	60780.1484	208.9473	0.555	255.2025	3069070
007	2019-08-17t0254	1566028617.89	adult	226.0009	170.0014	-6	655.1637	86.6536	46560.2891	147912.0717	2822834.6042	3213.46	-0.62797	449.484	-1.2115	300.4845	-1.023	2461.2927	-0.54475	2400.2563	598094.125	1118.6978	-1.0693	2069.4096	-0.60165	10902700	-0.87765	358.358	146.196	137.4883	294.6192	290.6606	71592.4688	217.5481	0.96116	272.7736	3546140
007	2019-08-17t0654	1566043017.83	adult	230.0009	174.0014	-2	645.8376	87.0517	46030.0285	146257.9424	2795927.5257	3306.36	-0.56311	447.896	-1.2091	303.7319	-0.9892	2432.6829	-0.5472	2396.3616	583843.875	1083.5626	-1.1117	1920.534	-0.72946	10737900	-0.89169	380.525	146.651	138.0637	296.7543	292.2224	71221.0312	219.4032	0.97536	272.6161	3515800
007	2019-08-17t1054	1566057417.94	dead	234.001	178.0014	2	645.4591	87.9343	45290.9065	143803.447	2725241.4659	3566.69	-0.41233	451.29	-1.1757	306.4697	-0.96217	2468.408	-0.49542	2447.7983	582544.25	1099.8337	-1.0681	1850.6504	-0.78157	10647700	-0.89832	404.27	148.832	139.8706	302.7372	299.1602	71445.9844	223.0213	1.0939	277.3683	3511550
008	2019-08-07t1455	1565207822.77	egg	-1.9989	-49.9985	-157.9996	170.3309	26.2824	3038.7601	9648.5682	50165.7867	0	2336.1192	0	0.41908	0	-0.092001					0	1.7621	0	3.2442	0	2.9203	0	0	0				0	-0.42982	0	0
008	2019-08-07t1854	1565222215.19	larva	1.9989	-46.0006	-154.0017	173.3886	34.7335	3919.5646	12637.8004	79809.0778	0	1785.6036	0	-0.041015	0	-0.37273					0	0.73859	0	1.1683	0	1.5407	0	0	0				0	-0.6045	0	0
008	2019-08-07t2254	1565236616.97	larva	5.9994	-42.0001	-150.0012	164.8414	36.543	3605.7611	11772.2926	74718.9795	0	0.439	0	-0.49889	0	-0.65869					0	-0.03703	0	0.13672	0	0.66083	0	0	0				0	-0.78734	0	0
008	2019-08-08t0255	1565251018.27	larva	9.9998	-37.9997	-146.0008	164.8431	36.5953	3559.5269	11624.7111	73778.5568	0	-0.47269	0	-0.95496	0	-0.95005					0	-0.67048	0	-0.57225	0	0.0071105	0	0	0				0	-0.97973	0	0
008	2019-08-08t0654	1565265417.28	larva	13.9995	-34	-142.0011	164.6405	36.5553	3629.1972	11816.3316	75705.9852	0	-1.0006	0	-1.4091	0	-1.2466					0	-1.2128	0	-1.1261	0	-0.51906	0	0	0				0	-1.1836	0	0
008	2019-08-08t1054	1565279817.61	larva	17.9996	-29.9999	-138.001	310.0741	37.2574	8774.5473	27744.6688	218130.8786	834.489	0.50125	285.155	1.385	256.6461	1.408	718.9092	1.2621	711.0692	34507.6445	528.6059	0.90359	656.6499	0.76017	1342230	-0.52836	204.121	103.188	102.9042	146.4929	143.4817	7031.6602	128.4485	1.3305	139.2172	485707
008	2019-08-08t1454	1565294217.84	larva	21.9997	-25.9998	-134.001	378.774	42.2688	11760.9406	37178.2987	320682.3899	677.351	-0.35334	253.698	0.56581	235.9745	0.88994	569.7314	0.15774	561.1682	35893.082	454.3033	-0.022264	546.6957	-0.18815	1593480	-0.87126	188.665	117.635	117.0667	162.8432	160.8502	10259.125	144.7439	1.5705	156.9803	738866
008	2019-08-09t1005	1565363259.81	larva	41.178	-6.8215	-114.8226	965.1519	56.5387	44277.7185	139424.554	1720475.2783	1248.35	-1.0733	332.416	-0.72582	270.5137	-0.12086	1008.0165	-1.0456	996.486	234867.8594	653.7418	-1.3471	890.721	-1.2252	7742300	-0.93396	356.845	109.777	109.4084	154.2036	150.713	35929.4375	135.6185	0.64896	146.4266	2556830
008	2019-08-09t1055	1565366219.42	larva	42.0001	-5.9994	-114.0005	925.8768	55.044	42975.2317	135420.138	1657592.3051	1914.64	-0.19596	347.35	-0.65266	262.5209	-0.27833	1389.6497	-0.32247	1356.837	314060.8125	772.5438	-0.97997	1202.306	-0.51339	7849770	-0.97012	312.106	107.731	107.3375	153.9899	151.1642	34801.7109	134.2884	0.56921	146.4345	2434620
008	2019-08-09t1454	1565380617.49	larva	45.9996	-1.9999	-110.001	1131.8385	67.6236	57509.5233	181032.8405	2535098.0081	1224.51	-1.4153	352.197	-1.037	289.016	-0.2753	984.1018	-1.5334	971.7551	297198.75	792.9296	-1.2701	916.7148	-1.5501	10626100	-0.63549	200.087	115.226	114.6625	163.0808	161.7876	49250.4023	143.4224	0.61782	156.6472	3476490
008	2019-08-09t1854	1565395017.03	adult	49.9995	1.9999	-106.0012	1099.6005	64.8904	57800.2496	181964.3881	2601745.8271	2461.52	-0.08872	511.218	0.26593	376.9756	0.50781	2048.4089	0.19247	2006.376	620667.9375	1394.5106	0.45992	1862.3558	0.31728	15483300	0.07898	278.259	109.211	108.785	154.5423	151.8759	46826.3203	135.293	0.17414	147.4044	3307690
008	2019-08-09t2254	1565409417.97	adult	53.9997	6.0002	-102.0009	1104.458	68.3999	63934.1437	201483.6764	3069187.9964	2004.69	-0.9559	550.044	0.26809	403.7568	0.5914	1693.0317	-0.84548	1673.6167	567165.625	1350.5273	-0.10872	1593.0248	-0.67827	18391300	0.29272	292.947	110.308	109.8135	155.7701	152.6696	52182.9766	136.3771	0.084107	148.1366	3688240
008	2019-08-10t0254	1565423817.66	adult	57.9996	10.0001	-98.001	1152.7942	67.674	65389.2759	205941.9779	3102274.4503	3540.21	0.53223	647.214	0.90756	443.9583	0.85352	2698.2454	0.6114	2601.3533	922799.875	1792.1768	0.92878	2348.9754	0.57883	22120500	0.61423	243.699	113.177	112.6547	157.8314	155.8624	53978.3477	139.7824	0.15461	151.5067	3868150
008	2019-08-10t0654	1565438217.55	adult	61.9996	14.0001	-94.001	1144.1511	76.2089	66937.4897	210881.4689	3352781.9497	3216.02	-0.15276	645.817	0.47573	465.9372	0.87737	2496.032	-0.13473	2406.7792	873611.1875	1712.4524	0.25997	2175.4199	-0.17406	22601000	0.33802	341.41	107.256	106.8435	152.8729	149.9145	53505.5156	134.2355	-0.26012	145.8934	3753510
008	2019-08-10t1054	1565452618.67	adult	65.9999	18.0004	-90.0007	1234.0474	68.151	68885.1888	216819.2843	3299042.9062	3844.9	0.22576	703.928	0.66644	465.0731	0.63739	2946.5215	0.25803	2891.5852	1063694.25	1893.0644	0.42951	2552.9536	0.23209	25361800	0.46435	197.918	111.184	110.6506	155.3223	153.6643	56071.3633	137.4266	-0.13097	149.3051	4005850
008	2019-08-10t1454	1565467018.68	adult	69.9999	22.0004	-86.0007	1178.3238	72.3803	69964.3018	220305.2827	3531610.5159	4085.64	0.19218	696.671	0.23897	500.4215	0.80995	3056.2124	0.098226	2926.1294	1118573.75	1837.3107	-0.089724	2538.0472	-0.13972	25450800	0.20259	195.931	108.901	108.5152	153.8241	152.1308	56299.6094	135.3924	-0.49478	147.1888	3978350
008	2019-08-10t1854	1565481418.25	adult	73.9998	26.0003	-82.0008	1190.7457	72.9738	72073.7853	227040.7472	3663558.0883	3410.89	-0.72397	714.925	0.10443	499.9618	0.63714	2773.3193	-0.64766	2739.5151	1045541.375	1888.5155	-0.24614	2513.2199	-0.48799	26898300	0.18158	294.826	111.722	111.3494	157.979	155.8827	59558.0898	138.8969	-0.23747	150.8	4203420
008	2019-08-10t2254	1565495818.34	adult	77.9998	30.0003	-78.0008	1183.182	73.8947	70542.8054	222174.6856	3568441.0793	4168.28	-0.24683	752.416	0.11066	488.4424	0.35974	3184.1904	-0.33273	3088.0115	1174966.25	2033.1446	-0.17638	2839.3292	-0.20315	27736300	0.056408	310.413	117.465	116.5337	179.9675	176.3258	66408.0156	146.7213	0.92873	165.6232	4330110
008	2019-08-11t0254	1565510218.44	adult	81.9999	34.0003	-74.0008	1243.3228	71.8008	74299.7729	234013.7742	3724049.5304	4278.11	-0.3783	759.274	-0.098888	378.3392	-0.72169	3320.2146	-0.40389	3240.2792	1288243.25	2167.7204	-0.11013	3012.8869	-0.18512	29456000	0.071357	434.017	114.108	113.5929	161.0669	158.5418	62493.957	141.5602	-0.2148	153.5575	4426820
008	2019-08-11t0654	1565524619.06	adult	86	38.0005	-70.0006	1184.8727	73.6798	72417.9094	228092.8042	3725157.7755	4711.32	-0.16664	727.511	-0.49907	361.2498	-0.89255	3483.3987	-0.32864	3371.8142	1320208.125	1994.4183	-0.73617	3083.9835	-0.27129	27507200	-0.28113	259.772	111.883	111.4051	159.9382	157.5459	60616.5977	139.3759	-1.0981	152.6006	4230290
008	2019-08-11t1054	1565539018.86	adult	90	42.0004	-66.0007	1131.2252	74.4024	68144.927	214637.6681	3475706.8305	4274.27	-0.65554	733.287	-0.53238	417.2034	-0.43039	3221.3518	-0.82025	3077.2605	1146801.25	2095.0489	-0.58594	2777.2399	-0.90763	26090400	-0.48637	285.024	112.702	112.0106	160.3191	157.5926	57073.5859	139.9014	-1.1661	152.3167	4009930
008	2019-08-11t1454	1565553418.84	adult	94	46.0004	-62.0007	1075.3708	73.5291	65438.3225	206239.0535	3322887.8928	3917.3	-1.0281	759.167	-0.42797	421.8375	-0.39319	3177.4043	-0.97118	3093.457	1086672.25	2098.3353	-0.65905	2924.8423	-0.76234	25940700	-0.53572	445.983	117.019	116.3151	172.2639	166.6652	58914.2383	145.8997	-0.041253	160.0344	3998530
008	2019-08-11t1854	1565567819.2	adult	98.0001	50.0005	-58.0006	1196.4189	71.6814	67166.0022	211412.6295	3297009.8108	4902.69	-0.34601	721.304	-0.69593	326.5053	-1.1018	3660.2705	-0.4287	3571.4536	1288415.25	2156.4444	-0.58502	3124.6884	-0.52571	25335800	-0.60706	431.666	119.492	118.6781	175.5494	170.2022	61793.4023	149.5071	0.12121	163.9859	4197160
008	2019-08-11t2254	1565582220.01	adult	102.0003	54.0008	-54.0003	1128.5415	69.1692	63687.5051	200600.7378	3014580.4417	7360.55	1.331	760.689	-0.4785	307.47	-1.2059	4508.9839	0.51985	4098.9856	1506000.625	2233.1913	-0.4612	3403.4706	-0.1773	25340100	-0.59992	460.024	114.927	114.0533	169.65	165.2194	56663.1016	144.9234	-0.21521	160.0144	3828440
008	2019-08-12t0254	1565596619.69	adult	106.0002	58.0007	-50.0004	1089.2871	66.0501	60680.101	191186.8893	2817675.182	4520.2	-0.72866	689.364	-0.86453	307.9793	-1.1598	3370.5354	-0.85706	3259.9453	1071830.25	2016.4791	-0.88112	2832.2125	-0.99987	21884600	-0.89307	423.284	123.576	122.0198	204.4519	196.4892	65015.7148	156.6845	0.21987	181.9077	3923060
008	2019-08-12t0654	1565611019.6	adult	110.0002	62.0006	-46.0005	1094.3896	76.4065	65988.8061	207883.9564	3438839.7404	3771.13	-1.2432	544.714	-1.5829	269.9266	-1.3964	2594.6892	-1.7057	2438.6763	895167.75	1533.5806	-1.7224	2184.4472	-1.8322	18763800	-1.1264	248.572	116.804	115.7453	176.5068	171.2705	60894.8398	147.0711	-0.18995	162.8337	4023530
008	2019-08-12t1054	1565625420.12	adult	114.0003	66.0008	-42.0003	1084.3003	69.3422	61672.379	194247.9594	3019795.059	4755.83	-0.62377	668.56	-0.90661	345.2343	-0.80422	2940.241	-1.3044	2770.5232	949697.8125	1823.0642	-1.1609	2515.0686	-1.3642	21563100	-0.84092	304.148	121.486	120.6895	179.3273	174.9783	57922.7305	151.2636	-0.097699	167.9454	3918290
008	2019-08-12t1455	1565639822.08	adult	118.0009	70.0013	-37.9998	1079.6957	71.9363	62134.9725	195735.6116	3082633.0193	3961.11	-1.1134	682.016	-0.79983	349.473	-0.73215	3057.7188	-1.1524	3008.3787	993758.625	1874.5645	-1.0257	2684.4723	-1.116	22143700	-0.74787	484.35	118.774	117.6979	180.5263	176.0667	58671.0547	150.2775	-0.16878	168.3474	3856360
008	2019-08-12t1854	1565654221.24	adult	122.0006	74.0011	-34	1100.5681	71.712	63152.8854	198923.178	3152398.0112	4062.12	-1.0399	661.689	-0.85262	295.7714	-1.0965	3090.2021	-1.0842	3007.2383	1022856.875	1989.98	-0.78833	2751.6047	-0.99487	21839700	-0.72552	212.642	118.795	117.9107	173.2725	171.3547	57353.1875	149.2525	-0.23717	164.7695	3920950
008	2019-08-12t2254	1565668620.7	adult	126.0005	78.001	-30.0002	1010.238	81.1779	64304.4434	202899.8125	3479742.677	5326.29	-0.30112	716.239	-0.54503	313.4246	-0.9323	3477.438	-0.68242	3315.6742	1168419.125	2114.6656	-0.5336	3003.9098	-0.65932	24030500	-0.49937	213.732	117.432	116.5785	172.9042	170.193	58095.8164	147.1741	-0.33822	162.7751	3939950
008	2019-08-13t0254	1565683020.54	adult	130.0004	82.0009	-26.0002	1009.7132	72.9098	59518.8277	187598.2509	3006887.7653	4228.7	-0.89805	753.411	-0.32443	387.3142	-0.31639	3131.6904	-0.95881	3064.8047	977087.4375	2011.7367	-0.64458	2773.7104	-0.87006	23434800	-0.49815	301.01	124.724	123.0838	202.1329	196.5927	63065.4688	158.2267	-0.08358	185.4424	3879560
008	2019-08-13t0654	1565697420.38	adult	134.0004	86.0009	-22.0002	1071.6642	72.2415	60288.2586	189902.3423	2905099.1417	5880.8	0.0068718	799.241	-0.060944	376.6769	-0.35802	3655.7786	-0.44886	3539.2123	1155226	2280.722	-0.17084	3193.3861	-0.37189	25210500	-0.30944	443.513	121.256	120.2662	177.6104	174.3861	56124.8906	151.0062	-0.3216	167.1972	3824780
008	2019-08-13t1054	1565711820.52	adult	138.0004	90.0009	-18.0002	1025.5919	68.0961	56394.9638	177643.7227	2668433.6554	6611.59	0.39594	770.57	-0.142	317.5922	-0.80996	4186.6729	0.048227	3926.4614	1239255.125	2451.991	0.15037	3426.4644	-0.085316	22748800	-0.44975	425.655	124.517	123.1671	190.6234	186.342	56424.5391	158.5641	-0.16407	178.8918	3675980
008	2019-08-13t1454	1565726221	adult	142.0006	94.001	-14.0001	1037.3027	69.7602	59205.3517	186503.3776	2857549.8634	6906.16	0.55405	660.8	-0.60474	298.3083	-0.95149	4381.0767	0.24639	4272.0732	1358133.75	2067.659	-0.3831	3323.7872	-0.1499	20453700	-0.57593	231.827	124.544	122.9778	190.6567	187.4982	59103.582	159.4732	-0.18501	179.7768	3855020
008	2019-08-13t1854	1565740620.76	adult	146.0005	98.001	-10.0001	1017.8497	68.0302	56372.9474	177567.9793	2645483.405	7900.34	1.0639	635.186	-0.67711	297.0911	-0.94787	4513.7686	0.39034	4320.1699	1331561.75	1967.9382	-0.47717	3395.026	-0.034376	18730400	-0.65911	247.386	124.391	122.6879	193.8674	190.7784	57190.8906	160.977	-0.19144	182.4376	3668030
008	2019-08-13t2255	1565755021.87	adult	150.0008	102.0013	-5.9998	1013.0257	67.3381	55076.9332	173499.6569	2523639.0704	6418.41	0.3426	588.297	-0.85891	290.1281	-1.0024	4064.1631	0.055425	3909.6724	1174543.125	1786.1904	-0.70169	3140.5713	-0.24616	16965300	-0.74856	267.82	126.554	124.5417	197.3036	194.439	57020.7539	163.7346	-0.1652	186.3965	3649560
008	2019-08-14t0254	1565769421.86	adult	154.0008	106.0013	-1.9998	891.0929	69.8781	49583.3895	156306.0015	2366672.3248	5229.71	-0.21209	579.957	-0.86275	295.3055	-0.95313	3677.1255	-0.21965	3636.7793	956052.625	1796.6301	-0.63174	2896.3655	-0.44324	15052200	-0.85416	241.618	126.485	124.0357	202.4329	199.962	52632.5625	166.5613	-0.13729	191.8231	3282780
008	2019-08-14t0654	1565783820.68	dead	158.0005	110.001	1.9998	823.0329	74.2902	45764.6654	144357.4482	2210583.6405	6052.25	0.21668	580.898	-0.82598	280.825	-1.0949	4049.3865	0.11873	3944.005	971852.75	1784.4589	-0.60049	3037.0556	-0.26158	13914800	-0.90467	247.181	128.617	125.9367	205.2704	202.2355	49264.9023	170.427	-0.075402	194.0876	3080890
009	2019-08-07t1455	1565207827.29	egg	-1.9989	-49.9985	-238.0006	167.7732	27.301	3115.8853	9903.456	53537.3733	0	2336.1188	0	0.41908	0	-0.092001					0	1.7621	0	3.2442	0	2.9203	0	0	0				0	-0.42982	0	0
009	2019-08-07t1854	1565222219.69	larva	1.9989	-46.0006	-234.0027	159.2344	27.2996	2931.8647	9328.9388	50094.5138	0	1785.6041	0	-0.041015	0	-0.37273					0	0.73859	0	1.1683	0	1.5407	0	0	0				0	-0.6045	0	0
009	2019-08-07t2254	1565236621.56	larva	5.9995	-42.0001	-230.0022	167.7409	34.0941	3408.0757	11026.9675	66864.1444	0	0.43899	0	-0.49889	0	-0.65869					0	-0.037034	0	0.13671	0	0.66082	0	0	0				0	-0.78734	0	0
009	2019-08-08t0255	1565251022.94	larva	9.9998	-37.9997	-226.0018	134.8587	21.8999	1862.7769	5930.4848	24584.2366	795.145	2.158	373.389	3.3232	363.8263	3.1467	731.45	3.2367	714.5051	8045.9492	588.8031	2.675	665.0047	2.3754	393552	0.16119	156.376	105.075	104.3019	141.4684	139.9806	1556.1519	129.8661	1.5833	137.6913	110749
009	2019-08-08t0654	1565265422.02	larva	13.9996	-34	-222.0021	221.5132	25.3316	3907.2282	12356.9268	62981.2587	416.535	0.10407	271.441	1.6917	272.5645	1.859	400.1678	1.0023	396.8282	8803.6914	351.1865	0.63178	387.8658	0.40114	585498	-0.31214	186.816	108.071	107.5126	153.5517	151.4044	3378.137	134.3493	1.5658	146.2531	233108
009	2019-08-08t1054	1565279822.46	larva	17.9997	-29.9999	-218.0019	249.9798	25.9278	4529.4833	14305.3372	73523.123	577.475	-0.082789	317.018	1.7477	317.4853	2.1086	542.6146	0.71738	537.8033	13565.3652	455.9604	0.54679	522.875	0.28147	792544	-0.70662	169.008	110.368	109.3354	153.867	152.3901	3846.6746	136.3358	1.4983	148.1636	275920
009	2019-08-08t1454	1565294222.64	larva	21.9998	-25.9998	-214.0019	365.1122	35.6312	9694.9933	30594.8949	225394.5003	921.259	0.13872	334.075	1.4766	322.5169	1.8955	767.2351	0.71619	743.3403	40663.4609	570.5979	0.51646	689.4702	0.28343	1741200	-0.82679	175.393	114.787	114.2403	158.3661	156.7145	8393.4062	140.9576	1.4866	152.0562	598268
009	2019-08-09t1005	1565363265.31	larva	41.1783	-6.8213	-194.8234	827.8266	54.518	36537.1875	115110.7215	1368284.1259	1165.61	-1.1905	298.374	-1.0985	256.4128	-0.28748	922.3967	-1.2271	901.4675	178022.5625	594.7144	-1.5693	821.431	-1.4006	5742210	-1.397	306.98	109.766	109.4655	154.7123	151.4193	29859.4688	135.2266	0.638	146.7505	2112440
009	2019-08-09t1055	1565366224.33	larva	42.0002	-5.9994	-194.0014	914.0649	54.9915	38887.0283	122447.4841	1393262.993	1485.98	-0.79661	337.276	-0.7628	284.0932	-0.023202	1156.7731	-0.8117	1138.379	237138.4688	659.2557	-1.403	1040.9181	-0.91846	6914160	-1.1848	224.832	112.259	111.8313	156.1385	154.4895	32008.3828	138.27	0.68179	150.1739	2301300
009	2019-08-09t1454	1565380622.24	larva	45.9997	-1.9999	-190.002	1000.2417	58.7596	49227.9044	155061.9885	2028243.3118	2284.35	-0.00070948	441.416	-0.06461	302.7968	-0.11008	1665.7505	-0.16283	1617.4756	431429.375	1057.2506	-0.31979	1462.7157	-0.23723	11405700	-0.46402	208.979	109.584	109.0641	153.3063	150.9848	39706.3359	135.5582	0.37813	147.0935	2831530
009	2019-08-09t1854	1565395021.8	adult	49.9995	1.9999	-186.0021	1012.6964	66.5837	55567.4165	175073.7061	2560724.5887	2930.13	0.50495	510.742	0.2607	324.5876	-0.13662	2348.4221	0.77092	2305.9233	683390.8125	1361.4734	0.34554	1909.7071	0.42626	14857500	-0.051217	240.09	108.555	108.0487	152.6865	150.3308	44431.7734	134.4084	0.1437	146.3037	3157870
009	2019-08-09t2254	1565409422.89	adult	53.9998	6.0002	-182.0018	1123.4625	66.1994	60679.9406	191050.8161	2808364.8514	2650.31	-0.18003	605.523	0.87537	421.5724	0.81301	2172.6509	0.042081	2153.573	690903	1549.5143	0.55753	2047.7525	0.328	19236900	0.45704	425.4	111.44	111.0861	159.1985	155.7859	50625.125	138.3035	0.16262	150.7097	3540320
009	2019-08-10t0254	1565423822.51	adult	57.9997	10.0001	-178.0019	1122.0014	66.6765	62933.7586	198267.7577	2973474.513	3221.08	0.16659	680.143	1.2633	429.6698	0.67738	2520.6516	0.29559	2425.8262	831815	1812.8348	0.9958	2272.5603	0.41543	22383500	0.6619	233.064	111.591	111.2491	156.9666	155.3758	51798.9922	137.8375	0.054692	150.5195	3672450
009	2019-08-10t0654	1565438222.36	adult	61.9997	14.0001	-174.002	1192.8262	69.5972	65988.2763	207768.4852	3126197.7426	3928.82	0.62983	715.126	1.1983	455.1917	0.75047	3125.0925	0.94213	3066.1046	1081282	2070.1353	1.3846	2795.1447	1.1121	24689000	0.68997	267.424	110.303	109.7427	157.6033	154.9533	54530.7305	137.4662	-0.039538	150.3877	3808080
009	2019-08-10t1054	1565452623.48	adult	66	18.0004	-170.0017	1155.5592	70.4529	67874.4337	213755.1178	3376348.8081	5204.21	1.6623	804.421	1.6565	495.2244	0.96991	3903.5938	1.8486	3822.4822	1385775.75	2251.869	1.5192	3237.094	1.6139	28514300	0.95771	197.418	113.785	113.3744	160.2973	158.2034	56905.5547	141.1275	0.20655	153.4723	4033340
009	2019-08-10t1454	1565467023.51	adult	70	22.0004	-166.0016	1192.0424	69.9966	66390.6565	209018.876	3208448.168	3715.35	-0.18512	765.701	0.87508	550.2347	1.3207	2965.4587	-0.048452	2907.9886	1031979.625	1950.9138	0.24189	2673.0856	0.12564	26589700	0.36845	184.936	113.404	112.8886	158.5065	156.8777	55160.2773	140.4725	0.088296	152.4902	3938050
009	2019-08-10t1854	1565481423.1	adult	73.9999	26.0003	-162.0018	1193.7189	72.0489	69801.9922	219839.6723	3474501.0862	6004.52	1.8186	846.636	1.2379	507.4463	0.70909	4313.2007	1.7679	4213.6172	1574318.25	2395.5301	1.1697	3523.5716	1.4373	30875100	0.72334	265.731	113.371	112.8736	158.6015	156.9272	57889.5547	139.7802	-0.1178	152.1654	4134430
009	2019-08-10t2254	1565495823.18	adult	77.9999	30.0003	-158.0017	1138.9426	74.9079	68036.6782	214290.1454	3461365.559	5443.65	0.95978	827.097	0.72133	500.802	0.47182	4198.3892	1.2122	4013.0732	1494626.5	2520.0499	1.1404	3559.4593	1.1337	29382600	0.26875	263.113	112.655	112.19	158.2844	156.1609	56349.2344	139.817	-0.30205	151.7708	4002080
009	2019-08-11t0254	1565510223.35	adult	82	34.0004	-154.0017	1167.3467	71.1816	68336.0173	215157.9609	3413481.8221	5577.34	0.8064	870.653	0.76557	532.8666	0.6088	4166.2124	0.84628	4073.5532	1487337.875	2469.4673	0.67671	3685.6446	1.0279	31081400	0.27015	198.748	113.274	112.7871	157.6786	156.0495	56291.2578	139.8109	-0.64324	151.6341	4043760
009	2019-08-11t0654	1565524624.14	adult	86.0002	38.0006	-150.0015	1009.4409	73.7812	64850.7504	204632.4449	3442826.1917	4641.69	-0.22748	851.786	0.40632	476.943	0.061153	3970.3557	0.36341	3927.4641	1345950.625	2459.0418	0.41559	3668.521	0.74383	28820200	-0.1294	231.858	112.25	111.4313	164.763	160.1016	55854.6484	139.8179	-0.98225	153.7522	3797970
009	2019-08-11t1054	1565539023.94	adult	90.0001	42.0005	-146.0015	780.7082	78.2069	42014.7406	133379.5451	1987149.154	3651.52	-1.1705	750.042	-0.41868	460.4137	-0.084874	3219.2134	-0.82316	3194.845	708226.9375	2066.5151	-0.65237	2974.0288	-0.58274	16501700	-1.5331	205.465	112.78	112.0717	163.823	161.0412	36041.0625	141.1257	-0.88014	155.6403	2481260
009	2019-08-11t1454	1565553423.96	adult	94.0001	46.0005	-142.0015	1162.267	73.2543	68966.5187	217166.8309	3494922.2871	4869.47	-0.28025	686.158	-0.89301	352.9472	-0.92803	3745.2458	-0.23117	3601.6431	1352033.75	2095.4328	-0.66543	3214.0514	-0.30709	24730500	-0.66097	222.072	115.554	114.7969	165.1278	163.0861	59611.1406	143.9642	-0.26913	157.147	4164790
009	2019-08-11t1854	1565567824.25	adult	98.0002	50.0006	-138.0014	1076.7673	72.8069	64359.7443	202835.1625	3301989.0676	5441.88	0.05644	699.749	-0.82517	335.5271	-1.0334	4036.7349	0.040106	3981.3069	1360379.625	2166.2352	-0.56466	3426.1456	-0.073822	23527000	-0.78507	244.179	114.067	113.204	169.3348	166.4071	57065.8359	142.8062	-0.33832	159.3679	3835170
009	2019-08-11t2254	1565582225.18	adult	102.0005	54.0009	-134.0012	1086.2372	73.3363	64524.7843	203259.0255	3288562.5823	7800	1.6434	800.905	-0.25059	356.1036	-0.84378	5079.8867	1.1986	4809.8855	1717001.75	2537.5677	0.13819	4164.193	0.90844	27000100	-0.444	228.659	118.82	117.7797	175.159	171.8433	59203.7383	149.3749	0.0014857	165.5644	4005660
009	2019-08-12t0254	1565596624.89	adult	106.0004	58.0008	-130.0013	1020.9968	72.7294	58639.6718	184720.0195	2896506.7503	7474.47	1.2779	889.939	0.21589	376.2327	-0.65762	5161.7573	1.1764	5022.8042	1584659.5	2891.5443	0.75565	4304.6925	1.0029	27284600	-0.40677	362.681	117.259	116.0838	181.619	175.9262	55757.0234	147.91	-0.12118	166.3105	3595060
009	2019-08-12t0654	1565611024.62	adult	110.0003	62.0007	-126.0013	999.8913	72.7504	62348.461	196669.9999	3241036.3372	5763.87	0.053944	852.739	0.0052632	390.6987	-0.51219	4242.8784	0.082952	4145.9265	1383178.375	2646.3958	0.26411	3765.6559	0.2215	27739600	-0.34728	401.92	116.712	115.7421	173.3973	169.5577	56527.5312	146.5338	-0.20791	163.1727	3796660
009	2019-08-12t1054	1565625425.32	adult	114.0005	66.0009	-122.0011	1076.9889	69.0026	59932.143	188781.411	2867915.3502	4487.54	-0.79155	696.702	-0.76663	323.2895	-0.96536	3322.0193	-0.90757	3213.1699	1043114.0625	2176.5656	-0.5549	2996.1361	-0.76571	21843000	-0.81736	306.944	124.555	123.1484	200.4035	193.8007	62926.7031	157.7214	0.097478	180.2417	3905050
009	2019-08-12t1455	1565639827.14	adult	118.001	70.0014	-118.0006	1008.036	68.4292	57729.3913	181931.6681	2785800.3952	4344.25	-0.88273	672.651	-0.84514	325.2838	-0.9116	3471.3857	-0.73949	3382.4653	1048358.5	2195.2682	-0.49423	3026.8923	-0.70646	20294500	-0.89962	249.591	123.91	122.4831	189.6431	186.9089	57272.2266	156.2953	0.0016193	177.8457	3738480
009	2019-08-12t1854	1565654226.52	adult	122.0008	74.0012	-114.0008	1019.0862	66.818	56556.2749	178168.5768	2665923.5716	4407.42	-0.83938	595.47	-1.1666	312.7749	-0.96825	3020.2419	-1.1515	2838.828	893991.625	1801.6222	-1.0922	2568.5101	-1.2063	17622300	-1.0648	258.203	122.007	120.4439	192.0633	187.3455	56850.7383	156.1846	-0.048524	177.6451	3610680
009	2019-08-12t2254	1565668625.72	adult	126.0006	78.001	-110.001	519.8996	94.0626	35776.5272	114333.5146	2113567.0055	4611.72	-0.70359	640.901	-0.89992	317.043	-0.90436	3387.7808	-0.76582	3292.0867	633515	1994.4895	-0.72468	2734.4455	-0.96185	11954100	-1.4595	306.524	125.77	123.3935	210.8311	204.4472	39425.4102	163.4913	0.10448	190.7755	2345860
009	2019-08-13t0254	1565683025.78	adult	130.0006	82.001	-106.001	508.8718	120.5846	38436.2887	124953.7054	2664367.5746	3192.05	-1.4646	522.893	-1.4027	252.3255	-1.3835	2437.8777	-1.5853	2350.1787	490013.4375	1437.1977	-1.5449	2056.3389	-1.6537	10469900	-1.517	243.055	121.141	119.2635	189.0039	186.1208	37989.7891	156.3415	-0.13424	177.9978	2425610
009	2019-08-13t0654	1565697425.49	adult	134.0006	86.001	-102.0011	437.1732	110.415	31637.545	102336.3554	2081122.803	3331.55	-1.3494	500.013	-1.4579	275.4117	-1.1794	2393.8406	-1.5589	2270.7632	394983.6875	1494.3975	-1.3912	2076.0058	-1.5634	8240210	-1.6319	204.717	121.778	120.4592	181.2395	179.4318	29904.5117	155.4227	-0.20343	171.7479	2006900
009	2019-08-13t1054	1565711825.79	adult	138.0006	90.001	-98.001	546.3499	111.5865	41430.4484	132926.0057	2775612.0283	3155.21	-1.4003	442.59	-1.6776	236.043	-1.4893	2215.4302	-1.6471	2129.0002	478532.9375	1204.67	-1.7758	1833.0458	-1.7496	9533840	-1.474	241.754	120.594	119.1757	185.7812	181.6714	40128.7344	153.9983	-0.28594	173.7353	2597710
009	2019-08-13t1454	1565726226.11	adult	142.0007	94.0011	-94.0009	559.4001	108.9824	41902.6438	134258.3068	2756737.4477	2867.43	-1.5031	442.103	-1.6362	249.705	-1.3675	2119.0234	-1.6626	2038.6459	464066.125	1255.8998	-1.6356	1777.6508	-1.7366	9646690	-1.4115	224.532	121.937	120.4355	187.4703	184.8555	41056	155.9682	-0.27885	176.8995	2660650
009	2019-08-13t1854	1565740626.03	adult	146.0007	98.0011	-90.0009	534.2315	121.681	42939.4275	138443.1951	3091932.5445	2572.35	-1.6041	416.432	-1.721	241.6918	-1.4352	1887.8457	-1.791	1826.2676	422877.4375	1074.3242	-1.8597	1565.3285	-1.884	9295170	-1.389	287.751	120.112	118.6992	183.3372	179.8588	41067.5312	152.9728	-0.40866	172.2723	2681020
009	2019-08-13t2255	1565755027.06	adult	150.001	102.0014	-86.0007	462.3416	78.7399	28359.3217	90839.9811	1462861.7646	2817.81	-1.4338	550.01	-1.0445	384.6427	-0.14674	2211.833	-1.4625	2165.7607	329563.125	1296.7737	-1.4632	1917.4925	-1.4664	8143450	-1.4334	276.911	125.322	122.8414	212.1041	206.7823	31603.5078	163.8249	-0.16268	193.1948	1855510
009	2019-08-14t0254	1565769427.12	adult	154.001	106.0014	-82.0006	497.7227	87.352	35726.7086	114379.4696	2118303.0298	2403.16	-1.5883	435.961	-1.5751	256.0005	-1.3198	1787.7271	-1.7489	1732.4788	334304.9688	1127.6197	-1.6815	1522.666	-1.7979	8117600	-1.396	236.92	122.881	121.0697	193.2209	190.2413	36132.3047	159.2021	-0.35357	182.7785	2288050
009	2019-08-14t0654	1565783825.91	adult	158.0007	110.0011	-78.001	441.0145	172.5107	42682.6149	145748.2558	4205094.6007	2538.13	-1.474	519.735	-1.1359	326.5269	-0.65518	2014.6149	-1.509	1999.6475	449259.125	1265.5587	-1.4235	1772.6102	-1.4962	11576600	-1.0891	317.474	125.681	123.5555	202.5149	198.5413	45160.8164	163.4233	-0.29784	188.1889	2799420
009	2019-08-14t1054	1565798227.56	adult	162.0011	114.0015	-74.0005	469.2319	179.7811	45776.5802	156129.8436	4683614.814	2494.05	-1.4485	508.777	-1.1771	317.1819	-0.74817	1952.5919	-1.5059	1911.8963	464716.875	1277.9826	-1.3708	1739.8979	-1.4798	12096200	-1.0217	331.314	125.173	122.9398	207.5499	201.9341	49396.8672	163.2655	-0.38389	191.1614	2975980
009	2019-08-14t1455	1565812628.05	adult	166.0013	118.0017	-70.0004	465.5587	174.6666	43949.1891	149862.7862	4368929.8681	2457.44	-1.4211	506.468	-1.1709	333.1926	-0.58541	1866.292	-1.5247	1828.9651	427380.875	1244.7611	-1.3875	1676.3422	-1.4924	11574800	-1.0333	265.537	126.554	124.0778	213.1064	209.617	48801.3594	166.6816	-0.3612	196.5762	2892260
009	2019-08-14t1855	1565827028.66	adult	170.0014	122.0018	-66.0002	467.0635	178.2318	44973.5333	153777.477	4540354.7004	2289.6	-1.4564	480.82	-1.2947	320.3099	-0.71512	1736.863	-1.5777	1687.5519	406425.9375	1161.2295	-1.49	1544.777	-1.5719	11246900	-1.033	286.004	127.329	124.6959	216.1712	213.4281	50584.0547	167.5313	-0.45391	198.1934	2978350
009	2019-08-14t2255	1565841427.58	adult	174.0011	126.0015	-62.0005	462.6739	175.3055	44895.8215	152543.9104	4496448.774	2156.22	-1.4762	473.419	-1.3229	318.4245	-0.73395	1690.4503	-1.567	1666.2899	395565.375	1137.9685	-1.4955	1494.6942	-1.5744	11044400	-1.0251	298.353	127.586	125.114	218.6238	213.9215	51157.9688	168.2832	-0.58886	198.3877	2976460
009	2019-08-15t0254	1565855827.41	adult	178.0011	130.0015	-58.0006	453.2773	172.6486	41869.8061	143054.4725	4089453.2294	2267.2	-1.3869	483.318	-1.2434	333.6204	-0.56501	1754.5651	-1.4734	1729.4376	382495.1875	1148.8906	-1.4377	1537.0289	-1.4917	10507800	-1.0502	303.914	128.809	125.9411	225.0878	219.3849	49069.1328	170.7714	-0.57356	205.5736	2800440
009	2019-08-15t0654	1565870227.45	adult	182.0011	134.0015	-54.0006	464.8812	176.4694	44175.3791	150191.7842	4458625.5735	2100.63	-1.4263	452.135	-1.4074	308.2861	-0.84025	1632.7627	-1.5254	1603.9111	375535.4062	1067.1704	-1.5398	1430.5997	-1.5508	10367500	-1.0407	315.752	128.854	126.0853	223.9995	218.5314	51519.8906	170.7235	-0.76747	203.5152	2954620
009	2019-08-15t1054	1565884628.32	adult	186.0013	138.0017	-50.0003	458.1594	175.5297	43124.4565	147159.7975	4284227.5513	2109.73	-1.3857	446.374	-1.4245	309.3287	-0.83026	1599.7137	-1.5095	1567.5163	358335.875	1044.7771	-1.5406	1408.6851	-1.5305	9995210	-1.0528	295.552	129.138	126.1006	227.3259	222.4038	50920.9922	172.1073	-0.84156	204.0447	2891650
009	2019-08-15t1457	1565899169.38	adult	190.0405	142.0409	-45.9611	446.5	173.6763	42645.8783	145042.8863	4261875.9678	2019.67	-1.3977	429.841	-1.5	302.981	-0.90542	1529.7681	-1.5254	1485.8612	339608.5	990.1388	-1.5915	1349.6413	-1.5497	9510230	-1.0788	324.138	129.635	126.0494	235.8261	231.9036	52353.4023	174.6682	-0.76858	210.3553	2868180
009	2019-08-15t1855	1565913429.58	adult	194.0017	146.0021	-42	438.0606	173.3458	41212.375	140976.2599	4092104.5295	1983.96	-1.3831	436.971	-1.4381	312.5307	-0.80164	1527.9243	-1.4917	1487.4886	326975.8125	1000.6403	-1.5343	1359.7458	-1.5025	9338510	-1.0776	315.766	131.1	127.6319	234.2677	228.109	50133.2812	176.649	-0.74022	211.666	2801740
009	2019-08-15t2255	1565927829.11	adult	198.0016	150.002	-38.0001	436.8021	173.751	41761.8414	142619.7808	4157149.0955	1943.49	-1.3777	420.27	-1.5198	302.9091	-0.92257	1434.7235	-1.5289	1397.5825	311335	946.7546	-1.5864	1267.8442	-1.5581	9107250	-1.0869	309.267	132.249	128.5804	238.4896	232.5949	51752.2422	178.9978	-0.68196	212.5173	2865830
009	2019-08-16t0254	1565942229.95	adult	202.0018	154.0022	-33.9999	434.2712	172.3679	41115.2984	140448.1868	4063471.3095	1854.96	-1.3924	416.772	-1.5229	305.3252	-0.90362	1400.3055	-1.5272	1369.3477	299665.375	926.8571	-1.5815	1242.5636	-1.5485	8896840	-1.0937	314.844	133.036	129.435	243.3775	236.8752	52082.7969	180.2153	-0.69858	216.8836	2839920
009	2019-08-16t0654	1565956628.6	adult	206.0014	158.0018	-30.0002	443.6992	172.056	42183.5978	143398.7806	4173130.628	1826.31	-1.387	407.397	-1.5635	298.3678	-0.999	1370.9855	-1.5196	1337.9977	300245.8125	909.0499	-1.5752	1218.8208	-1.5442	8915480	-1.0858	358.896	133.071	128.9185	247.8259	239.2752	54273.8633	181.1071	-0.73473	220.4485	2912140
009	2019-08-16t1054	1565971030.22	adult	210.0019	162.0023	-25.9998	442.6594	170.5752	40982.9053	139714.3641	3981302.0843	1673.11	-1.4407	392.927	-1.6378	295.5167	-1.0455	1279.5742	-1.5686	1241.9111	272549.3125	859.4176	-1.6252	1142.3303	-1.5914	8360700	-1.1312	329.348	133.937	129.894	246.9017	239.8762	52590.0625	183.2012	-0.69742	222.335	2849920
009	2019-08-16t1517	1565986779.18	adult	214.3766	166.377	-21.6251	438.0583	165.8656	39375.5794	134247.6457	3692861.4351	1621.77	-1.4477	361.883	-1.8184	278.3531	-1.2704	1168.2671	-1.6346	1127.7572	239494.75	774.2906	-1.7356	1013.2263	-1.6909	7404840	-1.2175	324.689	134.59	131.1912	241.6374	233.2853	49535.6758	181.084	-0.923	215.4637	2753970
009	2019-08-16t1854	1565999827.55	adult	218.0011	170.0015	-18.0005	432.2928	167.4292	39868.0027	135802.6579	3791152.5506	1939.46	-1.2835	394.844	-1.5945	296.8644	-1.051	1326.8156	-1.4896	1271.1195	274650.8125	882.1771	-1.525	1155.0064	-1.5372	8172480	-1.1455	338.175	135.181	130.5552	256.8351	249.7519	53164.875	186.4781	-0.68319	226.3487	2797980
009	2019-08-16t2254	1566014228.16	adult	222.0013	174.0017	-14.0004	443.3417	164.9072	39891.6827	135628.4187	3745696.3269	1832.49	-1.3234	392.521	-1.5965	301.2739	-1.0043	1287.9553	-1.5067	1217.6177	267894.7188	865.5206	-1.53	1141.3636	-1.5348	8147550	-1.1492	332.45	134.461	130.0381	253.6395	244.5985	52757.0234	185.8249	-0.8135	223.3819	2791000
009	2019-08-17t0254	1566028628.88	adult	226.0015	178.0019	-10.0002	446.1603	166.7981	40712.3982	138500.4234	3877940.0228	1718.66	-1.3654	386.76	-1.6192	299.0918	-1.0409	1255.6091	-1.5214	1195.209	266189.125	845.3549	-1.5388	1106.9398	-1.5506	8190030	-1.1444	341.85	136.139	131.6381	256.9387	246.1125	54471.0078	188.0105	-0.77489	226.7486	2882890
009	2019-08-17t0654	1566043029.07	adult	230.0015	182.002	-6.0001	382.1034	167.8966	35427.5888	122840.0922	3415380.4518	1786.58	-1.3224	412.011	-1.4437	336.5481	-0.56336	1291.8102	-1.4826	1241.049	237693.0625	890.7651	-1.4436	1153.9377	-1.4927	7581420	-1.2072	365.6	137.885	133.3304	256.8785	247.0142	47265.6445	189.95	-0.75389	223.02	2537230
009	2019-08-17t1054	1566057429.01	adult	234.0015	186.0019	-2.0001	377.6962	164.8187	33953.6982	118003.1544	3175549.2209	1618.83	-1.3988	419.483	-1.3848	338.6595	-0.53989	1286.99	-1.4763	1248.6139	227797.2344	905.4009	-1.4041	1190.5923	-1.4462	7400520	-1.2283	357.26	139.072	134.357	257.8647	244.3765	45642.0625	192.6058	-0.69268	225.4063	2453520
009	2019-08-17t1454	1566071829.86	dead	238.0018	190.0022	2.0001	393.2916	166.8453	36205.4137	124697.7924	3477612.5873	1674.66	-1.3633	415.615	-1.4017	329.0934	-0.67244	1330.0419	-1.4317	1307.2899	250047.875	904.2594	-1.3934	1230.8537	-1.3963	7812730	-1.1887	357.665	140.175	135.3721	259.3416	248.324	48756.2266	195.3423	-0.62838	229.407	2635010
010	2019-08-07t1455	1565207831.68	egg	-1.999	-53.9987	-206.0009	153.4759	34.4984	3290.2498	10641.1348	66280.4691	0	2336.1205	0	0.41908	0	-0.092					0	1.7621	0	3.2442	0	2.9203	0	0	0				0	-0.42982	0	0
010	2019-08-07t1854	1565222224.18	larva	1.999	-50.0008	-202.003	164.7321	35.8468	3598.9544	11684.2733	73854.379	0	1785.6019	0	-0.041016	0	-0.37273					0	0.73858	0	1.1683	0	1.5407	0	0	0				0	-0.6045	0	0
010	2019-08-07t2254	1565236626.15	larva	5.9995	-46.0003	-198.0024	164.8416	36.4531	3453.7632	11283.6814	71132.4441	0	0.43898	0	-0.49889	0	-0.65869					0	-0.037041	0	0.13671	0	0.66082	0	0	0				0	-0.78734	0	0
010	2019-08-08t0255	1565251027.64	larva	9.9999	-41.9998	-194.002	164.8416	36.4506	3452.5944	11288.705	71177.3419	0	-0.47271	0	-0.95497	0	-0.95005					0	-0.6705	0	-0.57227	0	0.0070936	0	0	0				0	-0.97974	0	0
010	2019-08-08t0654	1565265426.7	larva	13.9997	-38.0001	-190.0023	164.8416	36.1928	3453.3742	11289.7724	71074.667	0	-1.0006	0	-1.4092	0	-1.2466					0	-1.2129	0	-1.1261	0	-0.51907	0	0	0				0	-1.1836	0	0
010	2019-08-08t1054	1565279827.16	larva	17.9998	-34	-186.0022	371.4894	50.8541	13070.586	41803.6706	387517.928	678.543	0.14686	242.679	0.9015	202.5249	0.78467	594.0304	0.87622	583.823	41582.1289	472.291	0.62699	558.5728	0.4092	1684680	-0.41732	163.322	100.598	100.3901	142.7463	141.115	9992.2441	125.6797	1.2717	137.09	698354
010	2019-08-08t1454	1565294227.29	larva	21.9998	-29.9999	-182.0021	462.5146	49.7784	17537.1656	55494.856	572400.4173	656.588	-0.39525	246.283	0.48177	221.2576	0.71893	556.3787	0.11996	548.8668	51743.2148	434.7013	-0.11309	526.0286	-0.25643	2286000	-0.66276	296.931	114.122	113.7458	159.9579	157.3748	14876.0811	140.0961	1.4675	152.8693	1059280
010	2019-08-09t1005	1565363270.34	larva	41.1784	-10.8213	-162.8235	971.7476	53.6419	40957.3164	128941.994	1467646.9383	1232.66	-1.0955	299.797	-1.083	249.2358	-0.3723	994.9222	-1.0734	984.1439	215898.125	582.1042	-1.6167	875.8595	-1.2628	6479820	-1.2263	361.006	105.192	104.5971	151.2091	147.7889	32812.3828	131.9784	0.54729	143.4814	2273630
010	2019-08-09t1055	1565366229.43	larva	42.0004	-9.9994	-162.0015	899.9511	53.9735	40401.562	127270.1006	1515655.9475	1488.96	-0.79245	339.123	-0.74263	266.1158	-0.23583	1160.452	-0.80399	1131.5033	247176.2812	722.1462	-1.1682	1018.3632	-0.97508	7206030	-1.1178	390.55	109.232	108.7225	156.2294	152.8799	33276.8672	135.8368	0.61298	148.669	2321070
010	2019-08-09t1454	1565380627.04	larva	45.9998	-6	-158.0022	1006.2375	56.239	47054.2986	148181.0943	1835866.8597	1690.97	-0.79274	423.598	-0.25882	344.0719	0.38478	1399.9287	-0.6973	1385.3851	347182.3125	949.7663	-0.70622	1258.9105	-0.72729	10485700	-0.66638	331.176	109.972	109.5413	155.5771	152.6858	38583.1289	136.2008	0.39771	148.1939	2722250
010	2019-08-09t1854	1565395026.57	larva	49.9996	-2.0001	-154.0023	1058.1811	63.7274	54756.2484	172424.9552	2420257.1348	1738.37	-1.0049	491.487	0.049764	407.2744	0.8805	1417.9512	-1.0231	1398.0515	408369.9375	1095.0701	-0.57671	1324.5947	-0.92049	14108100	-0.20713	298.853	109.218	108.8251	152.2722	150.3488	43854.4062	134.6145	0.15079	146.2028	3135100
010	2019-08-09t2254	1565409427.63	adult	53.9999	2.0001	-150.002	1136.0743	65.1798	62544.7834	197037.0193	2874703.2312	2356.79	-0.53277	549.512	0.26225	385.4095	0.36315	1870.017	-0.51797	1843.066	613365.5625	1355.1539	-0.09325	1730.6871	-0.37365	17983900	0.21353	200.721	110.242	109.6943	155.5573	153.5033	51022.7891	136.6405	0.094838	148.2398	3607880
010	2019-08-10t0254	1565423827.29	adult	57.9998	6.0001	-146.0021	1229.0092	66.327	63375.1704	199550.4521	2816716.9738	2199.67	-1.0036	603.209	0.43211	453.3531	0.96932	1950.458	-0.71835	1937.4373	649502.5	1573.9669	0.22065	1854.477	-0.47853	20042200	0.23749	195.885	112.95	112.4952	157.8251	155.5311	52555.75	139.3825	0.13407	151.3093	3752880
010	2019-08-10t0654	1565438227.13	adult	61.9998	10	-142.0022	1140.6774	69.5657	64116.4025	201932.9398	3060809.9369	2716.36	-0.70136	679.863	0.83067	503.6083	1.3222	2346.2214	-0.39121	2322.2627	788330.4375	1756.1272	0.39728	2205.1208	-0.11244	22808000	0.37289	322.117	111.465	111.0471	157.3518	154.2491	52870.1953	137.8318	-0.014579	149.7146	3739420
010	2019-08-10t1054	1565452628.28	adult	66.0001	14.0003	-138.0018	1167.4131	68.8785	64878.5819	204289.7857	3047105.0807	4237.72	0.64088	725.183	0.87584	497.0902	0.99048	3267.9404	0.79218	3207.7325	1111099.75	1942.5534	0.5798	2769.7536	0.66998	24612700	0.34711	382.033	111.347	110.9227	156.2791	154.1508	53134.8906	137.4007	-0.13334	149.3041	3779120
010	2019-08-10t1454	1565467028.28	adult	70.0001	18.0003	-134.0018	1091.9521	68.8127	61527.6838	193763.1373	2948942.6981	2903.77	-1.0121	709.43	0.35653	555.0636	1.3702	2343.0388	-1.0544	2298.6771	754458.5	1798.2065	-0.20389	2148.3137	-0.9056	22844400	-0.17701	374.366	112.358	111.8773	157.3544	154.6915	50668.1211	138.1725	-0.1757	150.1608	3618040
010	2019-08-10t1854	1565481427.92	adult	74	22.0002	-130.0019	1135.4967	71.6356	64602.4383	203379.3068	3181314.9526	4089.6	-0.058627	676.987	-0.22208	421.8085	-0.11419	2853.7771	-0.52146	2759.9297	964576.625	1902.7948	-0.20627	2442.8169	-0.62216	22872000	-0.36693	255.483	106.788	106.2399	152.1725	150.2015	51434.2969	133.3571	-0.98813	145.6418	3607840
010	2019-08-10t2254	1565495827.99	adult	78	26.0002	-126.0019	1134.9335	77.3113	69465.9972	218931.0354	3603812.9748	3729.78	-0.6617	632.559	-0.86943	299.6192	-1.3527	2955.1653	-0.68164	2902.8203	1072725	1878.2281	-0.59536	2641.8005	-0.56987	22942300	-0.56196	427.696	105.695	105.1722	150.2698	147.7544	54547.9219	131.7584	-1.7386	143.9328	3833440
010	2019-08-11t0254	1565510228.13	adult	82.0001	30.0003	-122.0019	1155.8116	69.1346	63492.8729	199860.4638	3033879.2486	4833.96	0.12855	742.778	-0.22693	324.2132	-1.1877	3688.9646	0.14102	3597.7661	1228425.25	2393.3865	0.47831	3188.3542	0.13126	24686200	-0.51203	291.062	112.342	111.8125	158.1148	155.9034	52652.2344	138.9005	-0.86622	150.9042	3733680
010	2019-08-11t0654	1565524628.96	adult	86.0003	34.0005	-118.0017	1143.8788	74.2458	66674.8383	209996.0198	3323536.3367	5915.79	0.88566	684.488	-0.81252	282.0314	-1.5456	3804.7361	0.12803	3638.4021	1327852.875	2256.4058	-0.086733	3123.0869	-0.20339	23855100	-0.70321	314.55	108.682	108.1651	154.9631	152.0978	54082.1328	135.3743	-2.1476	147.7122	3787690
010	2019-08-11t1054	1565539028.75	adult	90.0002	38.0005	-114.0017	1072.4876	69.6569	63279.3009	199416.9487	3120271.8506	4959.41	-0.08898	768.791	-0.29144	332.7093	-1.106	3971.6458	0.2009	3945.5759	1314614.75	2460.2716	0.26421	3478.4062	0.24996	25423100	-0.55922	299.014	113.332	112.8286	159.0035	156.2311	52630.1719	139.9373	-1.1577	152.0527	3747760
010	2019-08-11t1454	1565553428.84	adult	94.0003	42.0005	-110.0017	991.0896	71.2202	57780.5177	182183.4993	2818884.7954	4482.45	-0.58424	822.913	-0.021929	464.8757	-0.059043	3615.0903	-0.40079	3520.6663	1095372.375	2405.4251	0.016422	3237.193	-0.27066	24862700	-0.64729	314.938	116.359	115.6336	168.2771	164.2729	50987.9688	144.5173	-0.20402	158.2871	3515540
010	2019-08-11t1854	1565567829.14	adult	98.0003	46.0006	-106.0016	1098.3934	68.7551	62738.8127	197650.6922	3013089.9608	6104.83	0.55126	754.795	-0.49512	328.8835	-1.0838	4661.7944	0.81849	4666.4004	1533730.375	2707.6015	0.56116	3854.2669	0.56793	24761800	-0.66355	463.4	114.331	113.681	166.3001	163.3698	54712.7383	142.3821	-0.36739	156.9117	3750760
010	2019-08-11t2254	1565582230.08	adult	102.0006	50.0008	-102.0013	1081.6396	69.6691	58899.3464	185488.5644	2782548.5806	5653.28	0.11729	757.503	-0.49656	392.0387	-0.57622	4466.2671	0.46906	4476.4775	1380076.5	2511.377	0.086617	3620.6523	0.13267	23348500	-0.78698	237.267	122.681	121.1077	191.7438	188.8566	59248.8281	156.5956	0.35298	179.7876	3781410
010	2019-08-12t0254	1565596629.76	adult	106.0005	54.0007	-98.0014	1127.509	70.4703	62920.1371	198082.8622	3039197.5144	6266.4	0.45737	705.596	-0.77709	322.9884	-1.0493	4715.0796	0.66931	4538.7378	1555976.25	2653.5606	0.31051	3987.0696	0.57087	23228200	-0.77207	485.853	115.481	114.3737	175.1229	170.3715	57790.543	147.5845	-0.13384	163.193	3801650
010	2019-08-12t0654	1565611029.55	adult	110.0004	58.0007	-94.0015	632.463	74.2296	37402.7374	118831.4395	1874637.9143	6085.9	0.26356	782.802	-0.35532	391.7147	-0.50475	4655.5298	0.53076	4521.449	912483.875	2661.138	0.29043	3818.1505	0.28968	15300700	-1.427	331.262	118.909	117.6722	184.6131	180.3778	36184.1641	149.9244	-0.094583	171.1142	2324200
010	2019-08-12t1054	1565625430.27	adult	114.0006	62.0009	-90.0013	1045.7218	70.0885	58336.6563	183730.4829	2818944.4342	6941.71	0.7432	679.925	-0.85008	310.2819	-1.0609	4410.1436	0.22347	4133.7007	1349504	2375.3863	-0.21409	3416.4966	-0.24276	20759500	-0.90855	246.502	119.919	118.167	187.7913	184.6872	57464.1406	153.7719	-0.021891	176.341	3661370
010	2019-08-12t1455	1565639832.24	adult	118.0012	66.0014	-86.0007	1160.6197	81.9081	71462.2693	225111.7394	3806388.8162	5356.6	-0.27337	576.129	-1.3121	239.3741	-1.549	3703.0703	-0.50821	3495.238	1381245.25	2145.6256	-0.57651	3177.2284	-0.52665	21486100	-0.80183	275.783	112.402	110.9593	178.0151	174.9437	66399.6406	145.1497	-0.31398	166.2788	4191920
010	2019-08-12t1854	1565654231.6	adult	122.001	70.0012	-82.0009	1091.1696	68.631	59588.8233	187669.7595	2790132.34	6864.81	0.58742	702.751	-0.6579	332.4208	-0.82006	4048.2312	-0.16275	3682.7379	1263048.125	2324.8163	-0.24808	3299.7091	-0.36208	21917400	-0.71927	382.685	122.319	120.1161	199.6464	195.7866	62289.668	159.6505	0.045793	185.4615	3814880
010	2019-08-12t2254	1565668630.94	adult	126.0008	74.0011	-78.0011	1014.1686	67.9337	54920.8421	173043.2356	2576592.4717	6077.75	0.12212	746.078	-0.40447	338.7302	-0.73694	4829.8896	0.57567	4769.822	1391008.25	2465.0697	0.023559	4106.4442	0.57854	21444500	-0.70497	349.543	125.862	123.266	209.5551	203.9128	60351.8672	165.4116	0.15657	194.1289	3617640
010	2019-08-13t0254	1565683030.84	adult	130.0008	78.001	-74.0011	1136.3377	68.9594	62003.5393	195182.5789	2937572.055	5105.53	-0.41881	601.851	-1.0334	286.4797	-1.1135	3541.7488	-0.58852	3353.3188	1151068.375	1993.5382	-0.6731	2901.4697	-0.73049	19519200	-0.80587	273.921	117.489	115.1258	196.2088	191.9128	63767.875	156.0426	-0.14228	181.607	3810390
010	2019-08-13t0654	1565697430.73	adult	134.0008	82.001	-70.0012	984.9692	66.7353	55272.762	174292.0404	2573184.2708	5723.53	-0.0768	708.609	-0.48407	347.1477	-0.59755	4166.7661	0.00064635	3902.7739	1208362.125	2277.8361	-0.17532	3456.2705	-0.091554	20497900	-0.67668	342.132	130.038	127.4484	214.3544	209.5901	62162.7812	170.7015	0.20537	197.9762	3761610
010	2019-08-13t1054	1565711830.82	adult	138.0008	86.001	-66.0011	972.0954	66.2514	53900.3342	169957.6904	2483753.7188	5550.1	-0.1557	698.36	-0.48008	347.7691	-0.55857	4048.0103	-0.071025	3828.739	1141538.875	2201.8851	-0.23584	3359.7488	-0.15499	19687500	-0.68702	316.203	130.906	128.32	220.079	214.7034	62062.2891	172.2935	0.20239	201.2969	3690380
010	2019-08-13t1454	1565726231.26	adult	142.0009	90.0012	-62.001	968.0104	65.2126	53285.3035	168016.992	2437498.5142	5324.67	-0.25149	679.491	-0.51658	345.9166	-0.54403	3800.741	-0.24338	3604.0588	1060406.75	2118.2752	-0.305	3193.0686	-0.28405	18953000	-0.69196	391.15	132.238	129.5233	221.5293	216.5212	61806.6602	174.8449	0.22653	203.1504	3688510
010	2019-08-13t1854	1565740631.22	adult	146.0009	94.0011	-58.001	840.7491	70.3978	46799.5404	147571.6329	2232798.8798	5482.61	-0.14682	706.962	-0.3346	380.1236	-0.21741	3938.2173	-0.087755	3830.783	964863.25	2105.3585	-0.26457	3322.8025	-0.10738	17305700	-0.76932	336.812	133.45	130.1774	227.3742	222.4507	55706.6875	179.4404	0.30963	211.313	3266730
010	2019-08-13t2255	1565755032.19	adult	150.0012	98.0014	-54.0008	1058.2648	71.6962	59345.9039	186861.7869	2916474.883	3175.05	-1.2576	538.072	-1.1024	283.5662	-1.0618	2607.468	-1.1383	2566.6541	810922.5625	1714.4657	-0.81328	2357.1456	-1.0278	16692600	-0.76972	379.91	128.108	125.8799	214.571	204.6042	66731.5938	166.8374	-0.078501	193.3143	3974300
010	2019-08-14t0254	1565769432.36	adult	154.0012	102.0015	-50.0007	1024.9105	71.7613	58529.5958	184338.2922	2896832.0387	3187.64	-1.2063	538.879	-1.066	284.3903	-1.055	2577.6138	-1.1096	2537.4871	788749.8125	1739.5775	-0.72126	2371.2471	-0.96109	16489700	-0.74183	388.342	129.012	126.2881	224.7108	213.954	68761.5078	169.2498	-0.058281	198.7383	3947760
010	2019-08-14t0654	1565783831.05	adult	158.0009	106.0011	-46.0011	1030.7495	72.3525	57856.6806	182194.7555	2855297.9963	2903.3	-1.2983	513.652	-1.1667	285.0303	-1.0545	2387.376	-1.2108	2355.7017	723374.9375	1615.7109	-0.86815	2184.7036	-1.0938	15548800	-0.77578	395.919	130.111	127.4677	224.0892	214.5489	67899.0156	170.213	-0.082204	200.7151	3938580
010	2019-08-14t1054	1565798232.94	adult	162.0014	110.0016	-42.0005	555.0809	74.2086	32974.9577	105257.6649	1616910.0519	4373.09	-0.55397	545.478	-0.9868	298.6161	-0.93095	2995.5906	-0.68097	2887.175	512246	1605.8147	-0.84534	2522.8083	-0.72194	9318950	-1.2433	347.634	129.205	125.6726	228.3654	223.2406	39050.4844	174.553	0.004312	207.9948	2207340
010	2019-08-14t1455	1565812633.32	adult	166.0015	114.0017	-38.0004	584.9232	78.4994	37959.5479	120475.1433	2093263.1489	3229.93	-1.0564	553.276	-0.92163	328.8166	-0.62975	2810.7385	-0.78431	2772.9994	556526.25	1470.796	-1.0206	2577.217	-0.62571	10925500	-1.0858	293.566	134.672	130.8726	226.7736	223.4069	44901.1797	183.627	0.29329	210.8877	2659370
010	2019-08-14t1855	1565827034.05	adult	170.0017	118.0019	-34.0002	924.2961	64.2616	48480.3208	152740.1401	2182193.6997	3393.49	-0.9385	593.78	-0.67614	343.5764	-0.47289	2714.9746	-0.8162	2667.0664	692318.5	1763.2492	-0.4996	2480.6436	-0.67553	15088000	-0.71836	354.308	135.165	131.6954	231.7047	226.443	59084.7109	181.7083	0.18198	215.2882	3434550
010	2019-08-14t2255	1565841432.84	adult	174.0014	122.0016	-30.0006	910.8099	63.8404	47542.6081	149806.7297	2128062.7476	3156.23	-1.0093	590.464	-0.6643	349.8839	-0.39846	2682.0439	-0.79924	2624.7964	670511	1733.3592	-0.50277	2464.6264	-0.64825	14709000	-0.72061	331.402	135.951	132.5118	232.3875	228.5828	58096.8867	183.0356	0.20042	215.5011	3386670
010	2019-08-15t0254	1565855832.68	adult	178.0013	126.0016	-26.0006	779.2914	65.3266	41524.7742	131022.1975	1884259.1517	3438.32	-0.83966	623.884	-0.43763	358.8341	-0.29194	2785.1641	-0.67674	2752.5031	607165.75	1802.6396	-0.33764	2571.3021	-0.50315	13568900	-0.79246	289.494	138.777	134.6548	236.3051	233.9514	51514.5156	189.6146	0.48215	221.6085	3018260
010	2019-08-15t0654	1565870232.77	adult	182.0013	130.0016	-22.0006	442.6686	106.4164	32950.297	107955.581	2123718.0479	4159.9	-0.46563	665.96	-0.1532	375.9727	-0.093165	3309.1555	-0.22904	3220.757	569174.75	2008.2946	0.061104	2923.9975	-0.12443	11427900	-0.95014	282.49	134.893	132.612	217.0612	212.9228	37334.5234	176.1515	-0.41956	201.5546	2314770
010	2019-08-15t1054	1565884633.65	adult	186.0016	134.0018	-18.0003	570.7116	66.1565	31010.4236	98333.7548	1398056.3546	3334.82	-0.81468	610.95	-0.43973	327.5527	-0.62578	2815.8025	-0.56953	2774.9961	458975.8125	1851.8406	-0.15593	2627.7095	-0.36656	9918160	-1.0594	261.223	129.182	127.1629	202.0792	197.5132	32938.9141	168.6058	-1.0809	188.9003	2097140
010	2019-08-15t1457	1565899174.77	adult	190.0408	138.041	-13.9611	512.3587	77.1278	30305.4605	96712.7928	1522756.3431	2813.3	-1.0266	506.605	-1.0352	322.5286	-0.68319	2443.3472	-0.81778	2419.3816	388492.1875	1289.3359	-1.0764	2268.3427	-0.67046	8024630	-1.2088	327.081	140.106	134.5431	259.9343	252.7263	41329.5586	197.8972	0.78383	236.9694	2219280
010	2019-08-15t1855	1565913434.97	adult	194.002	142.0022	-10	527.4246	75.7796	31083.9308	99116.3744	1552262.8879	3140.63	-0.84212	511.216	-0.98192	322.2906	-0.68903	2542.7781	-0.70392	2491.2136	414472.8125	1358.4345	-0.91577	2340.6058	-0.56374	8303180	-1.1693	344.857	140.509	134.9843	261.8661	253.1014	42684.1719	197.6465	0.64365	238.4616	2282140
010	2019-08-15t2255	1565927834.71	adult	198.0019	146.0021	-6.0001	595.418	83.5781	36555.154	116275.2904	1903661.5571	3667.7	-0.56844	536.025	-0.80252	342.5314	-0.45892	2833.5674	-0.44156	2754.8242	541211.375	1364.6576	-0.86411	2542.8612	-0.33552	10234900	-0.98599	351.102	144.466	138.7126	260.0875	253.2593	49676.7188	205.3953	1.017	239.3748	2758430
010	2019-08-16t0254	1565942235.62	adult	202.0021	150.0024	-1.9998	642.718	63.3085	34869.1525	110593.1451	1555305.1676	3036.25	-0.83682	550.531	-0.68505	318.6956	-0.7449	2482.429	-0.68307	2432.8806	454284.5	1554.2336	-0.49602	2267.695	-0.5649	10059300	-0.98845	346.158	135.404	132.4595	235.7176	227.6692	43136.3125	178.2354	-0.82323	212.3116	2474100
010	2019-08-16t0654	1565956634.2	dead	206.0017	154.002	1.9998	640.9028	65.4873	34702.3522	110007.0616	1557352.4643	2869.2	-0.89387	535.393	-0.75656	315.7155	-0.7903	2378.6079	-0.73152	2340.2382	432906.625	1464.8773	-0.61546	2144.3796	-0.65412	9731300	-1.011	323.566	135.344	132.3123	232.7957	226.586	42368.8125	179.4154	-0.83925	212.0188	2460010
012	2019-08-07t1455	1565207840.65	egg	-1.999	-61.9989	-182.0007	156.2736	28.332	2970.6204	9464.2808	52533.8225	0	2336.1214	0	0.41908	0	-0.091999					0	1.7621	0	3.2442	0	2.9203	0	0	0				0	-0.42981	0	0
012	2019-08-07t1854	1565222233.2	larva	1.999	-58.001	-178.0027	164.6353	28.7362	3114.2457	9914.0969	55311.9294	0	1785.6007	0	-0.041017	0	-0.37273					0	0.73858	0	1.1683	0	1.5407	0	0	0				0	-0.6045	0	0
012	2019-08-07t2254	1565236635.47	larva	5.9996	-54.0003	-174.0021	167.5127	26.9594	3079.5796	9787.5772	52326.4774	0	0.43894	0	-0.4989	0	-0.6587					0	-0.037057	0	0.13669	0	0.6608	0	0	0				0	-0.78734	0	0
012	2019-08-08t0255	1565251036.83	larva	10	-50	-170.0017	167.7283	27.021	3102.8719	9863.8924	53013.3098	0	-0.47272	0	-0.95498	0	-0.95006					0	-0.67051	0	-0.57228	0	0.0070858	0	0	0				0	-0.97974	0	0
012	2019-08-08t0654	1565265436.16	larva	13.9998	-46.0002	-166.0019	195.1395	30.0238	4179.065	13265.7368	80829.9838	495.888	0.31448	239.32	1.3247	236.7162	1.4505	442.1959	1.1467	432.9019	10170.5059	373.3536	0.74818	418.421	0.52142	544932	-0.3265	153.221	104.281	104.0024	143.7158	143.2938	3305.4641	129.7804	1.4723	139.4645	237448
012	2019-08-08t1054	1565279836.38	larva	17.9998	-42.0001	-162.0018	412.1949	34.2535	10995.8221	34739.4827	248066.1438	670.324	0.12818	241.748	0.89089	211.6319	0.88955	594.37	0.87726	588.776	35662.1992	485.374	0.69123	570.7057	0.4526	1430910	-0.49963	160.154	101.701	101.1162	145.9083	144.9334	8754.498	126.9959	1.2996	139.3407	601968
012	2019-08-08t1454	1565294236.63	larva	21.9999	-38	-158.0018	356.9645	38.2602	10334.629	32643.7258	261158.2884	607.283	-0.49473	270.27	0.75356	260.7652	1.178	540.4821	0.074996	536.1095	30266.9961	458.8339	-0.0013073	513.1367	-0.29903	1496760	-0.9004	185.276	117.649	117.1602	163.0171	160.0115	9128.959	144.8391	1.5726	156.1851	651538
012	2019-08-09t1005	1565363280.82	larva	41.1789	-18.8211	-138.8228	901.2656	54.8861	39978.5209	125923.1923	1491373.0116	1016.18	-1.4021	333.12	-0.7182	287.4217	0.078849	861.4028	-1.3565	851.3411	181755.9844	646.8781	-1.373	812.346	-1.4237	7005840	-1.1045	438.892	112.725	112.2553	158.1509	155.4082	33369.8438	139.2534	0.75042	151.4954	2370730
012	2019-08-09t1055	1565366239.1	larva	42.0006	-17.9993	-138.0011	869.7794	52.7682	38383.2081	120950.8239	1414858.0788	1559.01	-0.69431	364.77	-0.46229	280.8105	-0.062055	1215.5366	-0.68828	1193.281	246753.9375	816.6682	-0.81525	1090.2199	-0.79475	7376750	-1.0787	246.481	113.934	113.4491	159.5822	157.528	32395.1836	140.2528	0.73784	152.3107	2304080
012	2019-08-09t1454	1565380636.59	larva	45.9999	-14	-134.0018	901.4559	57.6699	41489.0893	130759.4505	1602648.3602	1162.54	-1.4981	365.119	-0.89621	298.2042	-0.16516	996.326	-1.5088	986.795	218195.4062	764.6451	-1.3718	938.292	-1.4982	7969820	-1.2198	190.951	114.158	113.7355	158.3034	156.0457	34668.4375	140.8498	0.53939	152.8709	2491830
012	2019-08-09t1854	1565395035.89	larva	49.9997	-10.0002	-130.002	934.7838	58.5459	45351.6777	142874.0339	1850825.588	2003.78	-0.66865	431.714	-0.60503	309.9267	-0.31697	1598.6714	-0.6747	1561.0314	382082.4688	1083.9263	-0.61529	1454.3716	-0.6218	10283900	-1.0027	404.531	107.372	106.8279	152.6494	149.2689	36483.2188	133.053	0.097047	144.8509	2557710
012	2019-08-09t2254	1565409437.02	larva	54	-5.9999	-126.0017	1185.5671	59.7046	56492.8303	177730.989	2327463.8641	2997.64	0.23736	529.126	0.039085	306.8842	-0.61368	2232.5046	0.15283	2179.2603	663053.875	1473.071	0.30155	1964.5911	0.14395	15705500	-0.22923	248.549	111.873	111.3449	156.3194	153.8704	46426.8711	137.9075	0.14648	149.481	3320630
012	2019-08-10t0254	1565423836.82	larva	58	-2	-122.0017	1156.4171	65.9524	61320.1832	193005.8261	2808183.4259	3415.15	0.38892	570.3	0.076555	362.9031	-0.14569	2742.0247	0.68922	2746.3868	882931.9375	1620.0441	0.37016	2227.5834	0.31924	18322000	-0.074328	321.908	114.132	113.6893	161.4151	159.2498	51975.6602	141.6903	0.25262	154.6181	3666720
012	2019-08-10t0654	1565438236.59	adult	61.9999	2	-118.0018	1125.7605	66.1456	60245.387	189736.7544	2735403.91	4493.11	1.2494	746.923	1.5298	413.642	0.25981	3676.019	1.8852	3608.0833	1161622	2280.9446	2.0475	3267.6334	2.0927	23569900	0.50131	272.55	111.041	110.5987	156.781	154.4899	49542.7812	137.7746	-0.018482	149.6483	3504000
012	2019-08-10t1054	1565452638.04	adult	66.0003	6.0004	-114.0014	1164.8243	68.2837	63678.0549	200507.0062	2983660.0192	4057.71	0.45063	735.269	0.97519	471.8167	0.71174	3413.585	1.0342	3365.6036	1140137.375	2243.6889	1.4943	3132.3066	1.4023	24517500	0.33219	314.224	115.81	115.3423	162.4494	159.8901	54258.0859	142.9785	0.37536	155.5164	3861680
012	2019-08-10t1454	1565467037.75	adult	70.0002	10.0003	-110.0015	1184.7649	69.8075	68495.9514	215730.0696	3322225.2515	4989.17	1.1128	794.403	1.1396	437.4587	0.1644	4011.4475	1.642	3931.5847	1440109.625	2516.3538	1.8925	3713.7816	2.1707	28451600	0.63959	206.313	114.587	114.1929	161.9605	160.3551	58143.8203	142.481	0.31882	155.2863	4103940
012	2019-08-10t1854	1565481437.49	adult	74.0002	14.0002	-106.0015	1165.4098	70.1496	64149.927	201966.8805	3059206.2242	4847.55	0.6844	815.646	0.97122	526.7644	0.89479	4005.5505	1.2853	3927.1897	1345865	2424.2985	1.25	3540.5891	1.4697	27384500	0.2478	288.458	112.283	111.8401	157.2875	154.9526	52848.6133	138.3178	-0.31596	150.5204	3769800
012	2019-08-10t2254	1565495837.66	adult	78.0002	18.0003	-102.0015	1213.5346	70.4955	67743.9371	213242.5017	3294265.0473	3531.16	-0.84962	727.139	-0.096054	436.9115	-0.1076	2970.2676	-0.65865	2937.6982	1054445	1991.9799	-0.28774	2759.3955	-0.35158	25766900	-0.19764	379.552	116.98	116.4872	163.9984	161.8437	58219.4375	144.6424	0.55814	156.8262	4145290
012	2019-08-11t0254	1565510237.72	adult	82.0002	22.0003	-98.0015	1215.4608	72.0453	70773.174	222933.8178	3502769.6475	3275.65	-1.2924	692.37	-0.61817	370.4073	-0.78998	2876.1948	-1.06	2848.3948	1064192.125	2007.491	-0.52796	2689.3024	-0.76859	25617000	-0.39819	370.945	112.438	111.9202	158.2975	155.4348	58570.0898	138.8801	-0.87122	151.0783	4160100
012	2019-08-11t0654	1565524638.66	adult	86.0005	26.0005	-94.0012	1149.4263	70.0051	67284.5335	212005.0883	3298548.1893	4881.53	-0.017954	745.3	-0.36949	333.5942	-1.1205	3483.8635	-0.32799	3332.9215	1226320	2361.7898	0.1745	3112.2001	-0.22231	26226400	-0.42917	225.172	113.121	112.5651	160.2419	157.8761	56405.1328	140.0539	-0.92038	153.138	3980600
012	2019-08-11t1054	1565539038.38	adult	90.0004	30.0005	-90.0013	1126.3467	69.658	64657.2687	203761.2196	3103467.3519	4105.85	-0.79482	713.171	-0.66891	387.7231	-0.66612	3139.2	-0.93206	3024.9878	1064188.75	2035.7534	-0.72398	2667.5947	-1.0886	24128700	-0.70052	303.554	114.47	113.9077	161.9306	159.7249	54894.4688	142.0528	-0.66359	154.9332	3872860
012	2019-08-11t1454	1565553438.62	adult	94.0005	34.0005	-86.0012	1152.7864	68.7462	65150.6044	205175.4374	3124671.433	4506.51	-0.56534	772.639	-0.34216	367.6659	-0.81376	3656.4846	-0.34685	3605.3862	1246861.25	2401.7987	0.0084415	3289.9666	-0.18759	26330000	-0.49543	221.424	114.666	114.0463	162.5145	159.3889	55417.4453	141.7791	-0.52637	155.3938	3907600
012	2019-08-11t1854	1565567839.06	adult	98.0006	38.0007	-82.0011	1163.3643	69.7156	66163.1257	208359.6086	3200443.0907	3792.28	-1.1748	754.99	-0.49395	377.0829	-0.71834	3243.843	-0.94728	3206.5999	1125613.5	2416.0917	-0.045059	3023.1324	-0.67794	26128700	-0.52903	272.104	117.148	116.5516	168.0812	165.3674	58324.1797	145.6769	-0.14146	159.0799	4054270
012	2019-08-11t2254	1565582239.95	adult	102.0008	42.0009	-78.0009	978.9308	73.5599	57456.188	181130.4994	2887399.4053	5891.8	0.28685	896.076	0.28877	375.3008	-0.70084	4226.3291	0.18378	4041.5317	1272125	2910.3122	0.87222	3651.9245	0.1773	26894800	-0.45389	206.407	115.066	114.1543	168.3363	165.7776	50669.2422	144.4551	-0.238	159.8066	3453600
012	2019-08-12t0254	1565596639.66	adult	106.0008	46.0008	-74.0009	1131.2268	69.9998	63112.5848	198935.7758	3028035.3373	4816.04	-0.52773	790.105	-0.32187	389.126	-0.56276	3730.3848	-0.44854	3654.9487	1234757.375	2387.92	-0.18636	3376.0239	-0.26022	26094800	-0.51391	240.548	118.709	117.9058	172.5316	170.3846	57107.9688	148.4458	-0.10036	163.258	3920590
012	2019-08-12t0654	1565611039.47	adult	110.0007	50.0008	-70.001	1086.3328	69.8834	60818.8415	191494.1096	2933543.9786	4807.62	-0.56851	827.398	-0.12539	426.5259	-0.24987	3728.3794	-0.47538	3665.7837	1189353	2384.7219	-0.203	3354.8441	-0.31205	26327800	-0.46982	271.891	117.43	116.2584	179.4706	176.0012	57251.1094	147.3879	-0.17937	166.0266	3736620
012	2019-08-12t1054	1565625440.27	adult	114.0009	54.001	-66.0008	1119.4347	72.2102	66210.3826	208675.4563	3292369.3961	3976.67	-1.111	755.963	-0.47185	368.7623	-0.63146	3264.3186	-0.96754	3218.0306	1129454.25	2291.9589	-0.3571	2944.2397	-0.83026	26146500	-0.45518	264.032	117.13	116.0189	181.7864	177.6781	62898.0859	146.4433	-0.24339	166.0415	4051190
012	2019-08-12t1455	1565639842.06	adult	118.0014	58.0015	-62.0003	1150.6433	70.4695	64256.1604	202303.8091	3086780.8164	4403.74	-0.84693	797.62	-0.24054	374.9654	-0.54302	3509.3638	-0.70157	3410.6177	1182655.625	2466.3329	-0.044996	3187.6867	-0.51414	26802400	-0.36557	471.08	116.15	114.794	186.1132	180.319	62720.1484	147.5927	-0.24481	169.5525	3903000
012	2019-08-12t1854	1565654241.64	adult	122.0013	62.0014	-58.0004	1134.4278	70.6554	62411.5573	196521.6738	2981569.0832	4319.79	-0.89026	835.147	-0.030095	407.7451	-0.25189	3592.4609	-0.60113	3523.4197	1174734.75	2539.6577	0.098562	3272.0226	-0.39404	27269200	-0.28876	296.111	116.07	115.0881	180.3283	174.6076	58967.3633	146.2213	-0.31967	165.0618	3789930
012	2019-08-12t2254	1565668641.13	adult	126.0012	66.0012	-54.0005	1143.0787	72.5051	65373.0391	206006.6895	3173621.5417	5043.34	-0.46049	868.933	0.17425	380.4381	-0.41495	3885.9998	-0.30236	3748.6479	1329011.875	2763.4043	0.49793	3488.0141	-0.11579	29710500	-0.047775	310.555	119.43	118.3488	183.0623	175.9784	62607.3125	149.3598	-0.27893	166.7324	4083560
012	2019-08-13t0254	1565683040.64	adult	130.001	70.0011	-50.0007	1156.5786	74.2919	65928.1092	207637.4859	3223481.0386	5576.15	-0.16159	740.25	-0.38598	287.3962	-1.1063	3951.6899	-0.21834	3812.5205	1363333	2602.4753	0.28117	3359.3335	-0.23033	25517200	-0.33449	429.601	117.738	116.6996	183.247	174.865	63220.2109	147.8526	-0.36238	165.1035	4058550
012	2019-08-13t0654	1565697440.67	adult	134.001	74.0011	-46.0007	1188.7696	77.0424	65605.9722	206639.2289	3206397.9707	3500.52	-1.2595	570.375	-1.1294	303.7871	-0.94927	2856.5322	-1.1519	2796.6232	982647.0625	1896.965	-0.76644	2533.2299	-1.0758	19585000	-0.74782	400.385	118.208	117.2401	179.1475	173.4	61626.7266	147.9344	-0.4038	165.113	4058920
012	2019-08-13t1054	1565711840.86	adult	138.0011	78.0012	-42.0006	1105.3076	70.6952	60576.5113	190728.2508	2883649.9523	3515.28	-1.2131	546.651	-1.1904	292.9641	-1.0151	2506.936	-1.3964	2444.9724	794698.6875	1705.7567	-1.002	2189.4093	-1.3774	17328300	-0.86987	414.515	118.845	117.6915	180.3198	176.3231	57161.3906	149.941	-0.39425	168.7839	3767280
012	2019-08-13t1454	1565726241.45	adult	142.0013	82.0013	-38.0004	1085.7393	67.5534	57901.0787	182338.5851	2651457.3961	4763.76	-0.53719	573.551	-1.0162	300.9217	-0.92912	3423.4026	-0.56182	3316.0198	1040714.375	1946.4204	-0.57015	2946.9163	-0.53666	17401500	-0.81192	240.507	124.243	122.8809	190.6874	187.21	57968.9688	157.2297	-0.24508	178.9436	3769520
012	2019-08-13t1854	1565740641.52	adult	146.0013	86.0013	-34.0004	1017.4299	65.7893	53816.2731	169489.281	2444545.8553	3784.81	-0.99698	588.161	-0.9015	305.1709	-0.87679	3011.106	-0.85788	2966.5369	852143	2021.8001	-0.39383	2632.0608	-0.80566	16587300	-0.8249	261.436	127.665	125.5447	201.886	198.5259	57133.7266	165.2234	-0.076208	189.8823	3600400
012	2019-08-13t2255	1565755042.16	adult	150.0015	90.0015	-30.0002	990.9242	64.5234	51946.735	163646.3943	2325197.1881	3728.08	-0.98473	582.847	-0.88533	303.2053	-0.884	3002.7307	-0.81439	2946.4006	819745.5	2023.1443	-0.33299	2676.0213	-0.70963	15864500	-0.83401	255.653	130.385	128.7309	203.5758	200.0003	55576.1875	167.1368	-0.070138	192.0925	3548940
012	2019-08-14t0254	1565769442.55	adult	154.0016	94.0016	-26.0001	945.188	63.5711	48563.6065	152972.8024	2131390.6401	3762.34	-0.92651	613.27	-0.69794	321.5538	-0.70825	3141.6506	-0.65305	3096.4385	801120.9375	2046.0898	-0.24031	2825.6758	-0.51294	15612000	-0.81041	254.992	131.602	129.4719	206.7757	203.4397	52727.8008	169.954	-0.03759	194.9136	3350200
012	2019-08-14t0654	1565783841.09	adult	158.0012	98.0012	-22.0005	911.4091	61.0812	45621.9007	143703.916	1934829.136	4000.79	-0.77028	636.167	-0.54591	338.5004	-0.53996	3233.9719	-0.53357	3153.3807	776153.25	2012.7659	-0.23836	2858.7211	-0.43569	15226000	-0.80124	269.861	134.479	131.9948	213.7938	209.4961	51310.5078	175.7743	0.094419	200.1651	3218610
012	2019-08-14t1054	1565798243.19	adult	162.0017	102.0018	-18	785.7714	65.5606	41674.3133	131489.8659	1888013.3321	4484.87	-0.50075	681.129	-0.28333	359.1874	-0.33462	3417.3086	-0.34743	3348.2153	748390.5625	2086.3837	-0.075105	2960.3072	-0.29842	14867000	-0.80059	262.269	136.978	134.4694	213.3831	210.6479	46730.8906	179.076	0.15987	203.1718	2989820
012	2019-08-14t1455	1565812643.61	adult	166.0019	106.0019	-13.9998	788.6637	64.2675	41046.1061	129465.2718	1814848.7223	4606.11	-0.40655	678.176	-0.25637	365.3363	-0.25965	3461.8613	-0.27386	3354.6539	747762.0625	2057.0676	-0.069081	2929.0209	-0.28725	14586200	-0.79001	261.708	138.474	136.0423	215.1913	211.3479	46481.3242	180.3646	0.16728	202.3529	2978290
012	2019-08-14t1855	1565827044.36	adult	170.0021	110.0021	-9.9996	735.3806	64.6998	39750.509	125587.5607	1809839.9	4572.67	-0.3853	673.964	-0.23706	381.6168	-0.07685	3403.9653	-0.27983	3312.7871	711428.75	1939.396	-0.20981	2790.094	-0.37914	14027900	-0.80518	257.242	140.292	137.7812	216.0273	213.0352	45149.7031	181.867	0.18909	203.5641	2920040
012	2019-08-14t2255	1565841443.03	adult	174.0017	114.0018	-6	729.5155	63.3259	38415.8463	121271.9562	1706138.1053	4596.14	-0.33708	673.894	-0.19488	383.475	-0.040231	3448.8364	-0.20552	3378.2224	696664.9375	1934.5428	-0.16731	2779.775	-0.34731	13572900	-0.815	268.355	142.086	139.652	217.2402	212.8137	43882.5156	184.1675	0.26098	205.3867	2861760
012	2019-08-15t0254	1565855843.04	adult	178.0017	118.0018	-2	739.3775	64.6584	39383.5285	124356.3413	1763928.3335	4709.33	-0.24572	657.7	-0.24379	368.6619	-0.1855	3423.4131	-0.18335	3351.0276	708646.5	1913.6868	-0.15077	2803.9255	-0.28081	13573600	-0.79206	261.679	143.03	140.4615	222.2532	218.4305	46006.4141	186.5138	0.30842	209.1343	2951850
012	2019-08-15t0654	1565870243.02	dead	182.0017	122.0018	2	730.1785	64.265	38005.5037	119906.5984	1691194.7467	4544.11	-0.28639	657.698	-0.20165	370.3021	-0.15575	3397.4702	-0.16075	3304.1558	679494.0625	1929.4724	-0.072969	2830.2	-0.21401	13106600	-0.80685	280.064	144.164	141.4705	224.0141	218.6017	44802.8125	188.0645	0.34401	209.8356	2872900
015	2019-08-07t1455	1565207854.35	egg	-1.999	-69.9994	-238.0021	158.9974	30.0345	3242.9421	10342.2062	61288.9408	0	2336.1222	0	0.41908	0	-0.091999					0	1.7621	0	3.2442	0	2.9203	0	0	0				0	-0.42981	0	0
015	2019-08-07t1854	1565222246.95	larva	1.999	-66.0014	-234.0042	156.1063	29.2699	3103.7579	9899.658	57214.3478	0	1785.5996	0	-0.041018	0	-0.37273					0	0.73858	0	1.1683	0	1.5407	0	0	0				0	-0.6045	0	0
015	2019-08-07t2254	1565236649.42	larva	5.9997	-62.0007	-230.0035	153.3977	29.238	3054.3514	9748.7851	56375.3798	0	0.43892	0	-0.49891	0	-0.6587					0	-0.037068	0	0.13667	0	0.66079	0	0	0				0	-0.78735	0	0
015	2019-08-08t0255	1565251050.97	larva	10.0001	-58.0003	-226.0031	153.3131	29.106	3059.4169	9766.4083	56471.0129	0	-0.47274	0	-0.95499	0	-0.95007					0	-0.67053	0	-0.57229	0	0.007069	0	0	0				0	-0.97975	0	0
015	2019-08-08t0654	1565265450.31	larva	13.9999	-54.0005	-222.0032	156.1051	29.3109	3121.0916	9962.364	57879.6446	0	-1.0006	0	-1.4092	0	-1.2466					0	-1.2129	0	-1.1262	0	-0.5191	0	0	0				0	-1.1836	0	0
015	2019-08-08t1054	1565279850.49	larva	18	-50.0005	-218.0032	228.4562	23.8365	3700.5654	11701.6055	55568.6928	590.223	-0.053853	318.468	1.7642	322.7771	2.1695	541.1642	0.71286	531.4874	11364.4492	445.8687	0.49719	520.1633	0.27173	653814	-0.75164	221.338	108.502	107.9151	156.3381	150.093	3283.1008	134.1397	1.4516	146.769	222756
015	2019-08-08t1454	1565294250.96	larva	22.0001	-46.0003	-214.0031	328.0664	36.1398	8990.3325	28427.5163	212504.8298	635.784	-0.43725	290.992	0.98834	283.9353	1.4472	572.465	0.16541	566.0053	28050.7852	469.5014	0.048088	541.9522	-0.20387	1402870	-0.92869	407.305	112.458	111.6432	161.8698	155.5094	7931.6206	138.2098	1.4257	150.5412	542162
015	2019-08-09t1005	1565363296.77	larva	41.1795	-26.8209	-194.8237	849.464	60.8874	38912.6586	122737.7683	1498898.5433	1341.78	-0.94109	297.438	-1.1089	246.312	-0.40692	1061.209	-0.93291	1043.5211	217547.8438	708.4677	-1.1414	973.7535	-1.015	6084390	-1.3179	248.767	106.426	105.98	150.4034	147.9443	30832.6914	131.8108	0.54256	142.9843	2177050
015	2019-08-09t1055	1565366253.91	larva	42.0009	-25.9995	-194.0022	856.4828	58.2083	36590.234	115304.7842	1324590.8355	1341.81	-0.99867	334.866	-0.78922	287.4981	0.017016	1098.8796	-0.93338	1089.7739	212083.7812	698.0665	-1.2582	990.5554	-1.0449	6458560	-1.2894	180.743	107.05	106.684	152.5369	150.8817	29439.6309	133.8157	0.5558	146.3968	2064680
015	2019-08-09t1454	1565380650.68	larva	46	-22.0004	-190.0031	919.8649	52.874	42289.0253	133433.0668	1585620.8567	1449.62	-1.1149	293.675	-1.6749	236.5897	-0.90389	1136.4087	-1.2272	1109.3124	253419.125	675.8559	-1.691	1011.8832	-1.3213	6533690	-1.5356	204.007	105.4	104.9506	147.6455	146.1366	32924.9414	130.6072	0.22721	141.895	2344950
015	2019-08-09t1854	1565395050.05	larva	49.9998	-18.0006	-186.0033	924.1234	56.0417	41927.8749	132122.7516	1588847.4789	1634.03	-1.1371	413.812	-0.80115	317.8765	-0.21919	1279.9042	-1.2893	1249.5142	282858.8125	933.7493	-1.1352	1177.1494	-1.2599	9126620	-1.2435	177.061	112.766	112.2167	156.4627	155.1166	34578.2578	138.8955	0.29812	150.7265	2487050
015	2019-08-09t2254	1565409451.33	larva	54.0002	-14.0002	-182.003	894.4127	56.0535	41797.8717	131715.1448	1633617.7703	2452.34	-0.41797	433.786	-1.0046	299.023	-0.71147	1564.2147	-1.0839	1453.795	344127.25	1043.8539	-1.1356	1353.5567	-1.2082	9529420	-1.4294	260.318	113.422	112.9405	158.6689	156.5667	34907.1602	140.2285	0.24108	152.0639	2491650
015	2019-08-10t0254	1565423851.1	larva	58.0001	-10.0003	-178.003	889.6139	55.2234	40396.5129	127346.236	1526803.0987	2130.14	-1.0833	446.512	-1.2608	303.9232	-0.87276	1628.7987	-1.2904	1600.8774	346934.125	1160.8989	-1.1198	1479.3257	-1.2807	9488380	-1.6755	296.438	109.712	109.1644	157.1313	154.6638	33468.9688	137.4094	0.032697	150.7938	2331370
015	2019-08-10t0654	1565438250.96	larva	62.0001	-6.0003	-174.0031	909.3945	56.8052	43606.0343	137395.9175	1746740.6814	2557.25	-0.87607	512.353	-0.91578	358.0319	-0.39688	1993.6259	-0.99484	1955.7878	456540.3125	1210.8428	-1.3173	1762.8217	-1.0304	11731400	-1.4942	367.118	113.294	112.7486	161.3121	157.2336	36940.4766	139.697	0.11278	152.0009	2594100
015	2019-08-10t1054	1565452652.25	larva	66.0004	-2	-170.0027	951.0334	60.5063	43907.2798	138261.1241	1729958.9604	2833.38	-0.84327	542.505	-0.924	317.5614	-0.98948	2309.489	-0.80072	2274.6787	533491.9375	1406.5879	-1.048	2048.2304	-0.78743	12516100	-1.546	261.767	115.353	114.7888	163.3353	160.5936	37730.4531	142.7589	0.35533	155.1658	2661320
015	2019-08-10t1454	1565467051.99	adult	70.0004	2	-166.0028	952.2946	52.8667	43017.644	135794.9104	1594653.0704	2491.36	-1.4323	551.659	-1.0974	423.2076	0.018288	1973.5593	-1.6515	1928.2313	447997.9688	1425.4941	-1.2919	1840.7098	-1.5101	12484600	-1.6858	180.034	109.123	108.7381	154.8799	152.8267	35157.7344	136.1974	-0.4024	148.2238	2469560
015	2019-08-10t1854	1565481451.89	adult	74.0003	5.9999	-162.0028	942.1827	53.537	39987.4028	125848.4399	1465881.6939	3892.36	-0.25201	612.177	-0.77987	443.8782	0.097966	2942.606	-0.38215	2839.0154	620889.875	1726.4394	-0.69878	2577.9359	-0.3647	12916900	-1.7231	279.139	107.078	106.4891	154.0575	152.3202	32506.127	134.0216	-0.89811	146.605	2259350
015	2019-08-10t2254	1565495851.98	adult	78.0004	10	-158.0028	972.5187	58.8288	46954.6097	147964.8062	1911218.7895	3888.24	-0.5118	561.195	-1.453	275.9864	-1.567	3012.2073	-0.59477	2925.6372	744015.1875	1711.4746	-1.0463	2588.2365	-0.66934	13843000	-1.7356	450.015	114.443	113.7209	166.9147	160.661	41227.9375	142.388	0.15626	155.0846	2822960
015	2019-08-11t0254	1565510252.06	adult	82.0004	14	-154.0028	919.3105	54.7656	41200.3836	129713.7541	1575703.2214	3664.3	-0.93801	600.729	-1.3294	390.892	-0.61361	2828.906	-1.1299	2783.4167	613872.625	1615.7154	-1.5496	2503.0043	-1.1045	13030400	-1.9376	196.242	114.315	113.793	162.22	160.4886	35201.7344	141.822	-0.15074	154.7596	2479620
015	2019-08-11t0654	1565524653.53	adult	86.0008	18.0004	-150.0023	915.9199	56.1097	43383.5567	136695.7132	1722122.1758	3874.19	-0.89805	619.126	-1.2887	401.651	-0.55952	2921.5115	-1.1272	2839.3506	669026.125	1577.0681	-1.7708	2420.2715	-1.4239	14126000	-1.8276	313.686	118.291	117.6598	166.602	163.5869	38151.8672	145.9111	0.61565	158.7016	2698920
015	2019-08-11t1054	1565539053.2	adult	90.0007	22.0003	-146.0024	540.5781	63.5897	27643.0089	87714.6376	1177101.0361	5063.37	-0.0030272	594.509	-1.4742	262.248	-1.6694	3706.5671	-0.15989	3592.2896	541158.8125	2001.1452	-0.80454	3217.1286	-0.18141	8628700	-2.3925	360.46	116.264	115.117	177.1288	172.9317	25860.8125	146.4009	0.35183	164.3108	1687460
015	2019-08-11t1454	1565553453.34	adult	94.0007	26.0003	-142.0024	930.575	51.261	40388.0445	127247.7373	1469582.0445	3911.41	-1.0328	603.663	-1.4185	386.424	-0.66812	3043.7131	-1.1454	2954.2236	648310.875	1677.9321	-1.5838	2668.7482	-1.1655	12844100	-1.8911	253.365	118.19	117.3432	174.027	169.527	37067.7422	147.0927	0.099144	162.6918	2514730
015	2019-08-11t1854	1565567853.93	adult	98.0009	30.0005	-138.0022	921.0369	53.6096	40852.5905	128830.6194	1507024.6426	3221.43	-1.6009	579.437	-1.5465	367.8401	-0.78841	2557.5317	-1.8019	2489.7694	552426.875	1584.4566	-1.7745	2285.6344	-1.7834	12466000	-1.8736	203.996	114.777	113.9245	171.0258	168.2167	36941.582	143.6168	-0.28272	160.0276	2469310
015	2019-08-11t2254	1565582254.83	adult	102.0012	34.0008	-134.002	886.7422	57.3801	41361.0677	130283.786	1632197.3981	3952.22	-1.092	596.015	-1.4117	353.515	-0.86304	3075.239	-1.1848	2984.2408	670402.125	1673.3442	-1.5637	2758.577	-1.0977	12952600	-1.7634	211.44	113.436	112.3088	171.7226	168.4976	37435.5273	144.1227	-0.25418	160.8716	2465180
015	2019-08-12t0254	1565596654.43	adult	106.0011	38.0006	-130.0021	897.127	56.4629	38451.4733	121104.2592	1430147.1733	3313.13	-1.5485	638.972	-1.136	455.4501	-0.074799	2871.3435	-1.4237	2838.7791	582882.75	1732.6686	-1.412	2656.8676	-1.2384	12943700	-1.6982	214.615	113.279	112.4822	169.4823	166.1995	34404.9062	142.5329	-0.33018	158.9742	2294700
015	2019-08-12t0654	1565611054.27	adult	110.001	42.0006	-126.0021	853.5961	56.9442	38759.7967	122149.8358	1477452.2552	3997.71	-1.0957	687.186	-0.84829	396.8636	-0.46704	3348.1133	-0.88804	3297.0889	683015.125	1841.4313	-1.1728	3080.1125	-0.66887	14004900	-1.5395	223.84	121.529	120.6326	183.0059	179.131	37333.207	151.0108	-0.058275	170.1141	2476760
015	2019-08-12t1054	1565625455.25	adult	114.0013	46.0009	-122.0019	700.8902	53.7925	29210.1213	92167.5693	1038661.1723	4412.96	-0.83819	586.006	-1.3172	322.7104	-0.9696	3233.6926	-0.99937	3147.1455	501222.3438	1632.5724	-1.4874	2822.6705	-0.9815	9032120	-1.8955	215.071	121.769	120.777	180.2086	176.3847	27932.3359	151.7848	-0.081958	169.2158	1876820
015	2019-08-12t1455	1565639856.92	adult	118.0017	50.0013	-118.0014	871.5012	59.8607	41611.57	131093.7887	1701920.0699	4629.51	-0.71103	608.212	-1.1569	302.193	-1.0829	3292.8755	-0.91767	3172.2361	721139.75	1771.9562	-1.1958	2700.1497	-1.0973	13293700	-1.4741	227.862	117.218	116.0935	175.5711	171.8821	38450.0625	147.9695	-0.23414	164.5815	2562030
015	2019-08-12t1854	1565654256.78	adult	122.0017	54.0013	-114.0014	850.599	53.6081	37021.6052	116631.4449	1358180.8224	4757.79	-0.63596	714.681	-0.60132	391.9411	-0.3711	3667.3813	-0.52906	3613.3813	718806.75	1955.1173	-0.84457	3202.5408	-0.47426	13944900	-1.3606	462.163	124.213	123.1481	183.7696	179.2489	36018.8359	154.8026	-0.086144	172.1539	2423640
015	2019-08-12t2254	1565668656.02	adult	126.0015	58.0011	-110.0017	719.9562	68.1633	31911.4453	100826.0875	1250627.63	4510.71	-0.76047	664.703	-0.78778	354.6974	-0.61366	3496.7249	-0.66447	3447.4509	583953.0625	1907.8907	-0.86237	2927.1599	-0.74547	11044000	-1.5319	355.127	124.491	123.6287	184.6823	180.0802	30841.9492	156.0819	-0.096558	173.3431	2068420
015	2019-08-13t0254	1565683055.6	adult	130.0014	62.001	-106.0018	689.6452	64.2443	31626.0078	100013.8716	1254961.2767	5901.47	0.016215	663.3	-0.74592	371.4687	-0.44165	4374.3857	0.16336	4252.3372	726148	1846.0429	-0.90423	3601.4429	0.034146	10984200	-1.4766	227.612	124.955	124.1092	178.4986	176.5093	29630.7715	155.2331	-0.16404	170.2388	2069260
015	2019-08-13t0654	1565697455.61	adult	134.0014	66.001	-102.0018	865.4168	55.6936	37643.9824	118529.909	1421822.247	7140	0.67682	667.993	-0.67368	324.6793	-0.7798	4589.875	0.37285	4294.083	913385.125	2079.5827	-0.483	3726.6234	0.19675	13243600	-1.242	239.618	125.049	124.2021	182.0405	179.2608	36226.0664	156.6129	-0.1716	173.0814	2479220
015	2019-08-13t1054	1565711856.09	adult	138.0015	70.0011	-98.0016	700.2533	61.8	33072.5935	104787.1628	1291345.5526	5775.36	-0.038628	649.108	-0.71067	315.9285	-0.82382	4112.7378	-0.015349	3957.7867	715616.375	2023.8803	-0.51071	3326.4364	-0.18978	11280200	-1.3386	362.736	126.804	125.9548	189.1632	185.2376	32914.3906	159.1522	-0.14838	177.1245	2203600
015	2019-08-13t1454	1565726256.56	adult	142.0016	74.0012	-94.0015	885.0331	52.3172	36211.0712	113996.1691	1277703.6837	4921.47	-0.45686	564.854	-1.0573	271.5555	-1.1805	3110.6335	-0.82578	3027.9528	597241.625	1631.8484	-1.0555	2406.1446	-1.0916	10808500	-1.3217	254.773	121.878	120.8128	181.1707	176.3913	34784.7812	153.1117	-0.35534	170.1846	2332140
015	2019-08-13t1854	1565740656.77	adult	146.0017	78.0013	-90.0014	894.012	57.4718	39473.0985	124294.9466	1506942.5811	4949.73	-0.41365	530.076	-1.1787	256.654	-1.3036	3044.9167	-0.82979	2899.5024	633342.6875	1580.0039	-1.0773	2472.4181	-0.96704	11010700	-1.2563	213.079	121.221	120.5	177.6345	174.7911	36947.9688	152.1296	-0.43156	168.0096	2517990
015	2019-08-13t2255	1565755057.22	adult	150.0018	82.0014	-86.0013	793.5266	56.5868	34338.7391	108213.702	1260958.5183	3355.47	-1.1686	535.074	-1.117	286.8057	-1.0325	2676.9905	-1.0813	2643.4438	484535.2812	1460.7857	-1.208	2284.018	-1.1007	9676280	-1.3144	465.426	123.584	122.6479	184.4928	178.612	33393.2031	155.7722	-0.38772	171.5929	2234890
015	2019-08-14t0254	1565769457.81	adult	154.002	86.0016	-82.0012	571.3398	92.8939	33042.8456	105912.7149	1682948.255	4949.38	-0.34857	551.908	-1.0015	292.2884	-0.98128	3298.6799	-0.52595	3088.6907	570671.625	1543.0344	-1.0296	2600.5111	-0.73498	9539730	-1.2849	357.818	126.218	125.1223	187.5112	184.6585	32439.4375	158.0661	-0.38697	176.3902	2181680
015	2019-08-14t0654	1565783856.18	adult	158.0015	90.0011	-78.0016	571.0574	90.9418	32356.0605	103605.0795	1614650.2861	4669	-0.4488	546.55	-1	290.9323	-0.99768	3219.405	-0.54522	3046.9385	547298.875	1518.1179	-1.0229	2519.4087	-0.76698	9245980	-1.2729	384.469	127.103	125.9953	186.7072	182.323	31740.2148	159.2473	-0.43049	175.3791	2150200
015	2019-08-14t1054	1565798258.6	adult	162.0022	94.0018	-74.0009	566.3228	90.0679	32525.8378	104224.6967	1629717.6162	4633.99	-0.42976	553.434	-0.94554	293.3392	-0.9829	3194.22	-0.52387	3028.0269	546211.625	1554.8502	-0.92701	2560.8818	-0.68508	9413370	-1.2358	366.328	127.53	126.5253	187.9357	183.3918	32137.0059	159.7125	-0.50612	175.9848	2169160
015	2019-08-14t1455	1565812658.92	adult	166.0023	98.0019	-70.0008	569.6014	89.4123	32032.9266	102585.2705	1577899.1144	4530.79	-0.44211	548.808	-0.94543	294.4124	-0.97842	3165.5432	-0.50615	2987.906	531811.25	1505.866	-0.96372	2552.972	-0.64903	9201860	-1.225	388.347	127.516	126.3276	188.8327	184.7109	31723.8887	160.3012	-0.60766	177.6674	2138060
015	2019-08-14t1855	1565827059.77	adult	170.0025	102.0021	-66.0006	566.3009	88.2938	31737.6038	101631.3224	1554599.6727	4384.07	-0.47377	536.155	-0.99169	294.0404	-0.98861	3129.2437	-0.49369	2961.3665	522583.6875	1463.4852	-0.99276	2512.6253	-0.64489	8903920	-1.2248	383.474	128.541	127.3318	193.2849	189.4052	32278.584	161.5092	-0.72407	181.041	2134680
015	2019-08-14t2255	1565841458.18	adult	174.0021	106.0017	-62.0011	559.8396	89.2221	31953.6781	102303.5142	1596942.5237	4410.57	-0.42371	522.141	-1.0487	291.8866	-1.017	3058.3403	-0.50787	2851.7053	513801.1562	1447.8609	-0.97881	2453.6982	-0.65868	8732280	-1.2172	364.213	128.92	128.006	190.1358	185.4921	31942.8066	161.9493	-0.92782	179.5333	2156060
015	2019-08-15t0254	1565855858.32	adult	178.0021	110.0017	-58.001	557.6673	89.4566	31748.967	101729.7589	1578580.1171	4284.7	-0.44414	513.916	-1.068	294.3672	-0.99013	2917.0181	-0.5748	2786.0747	487142	1383.9005	-1.0422	2334.0669	-0.72989	8532550	-1.2164	348.757	129.223	128.1683	190.6344	186.5022	31835.9375	161.4802	-1.0941	179.5645	2145490
015	2019-08-15t0654	1565870258.26	adult	182.0021	114.0017	-54.001	559.7549	89.9698	31506.7198	100988.5586	1559571.5522	4149.72	-0.47037	504.265	-1.1016	293.4809	-1.0037	2830.791	-0.59895	2699.4404	467080.5	1325.9075	-1.0996	2235.9177	-0.7816	8314820	-1.2159	375.628	130.43	129.2556	193.3048	188.7885	31895.2871	163.021	-1.2612	181.0675	2150660
015	2019-08-15t1054	1565884659.8	adult	186.0025	118.0021	-50.0006	393.8532	77.6193	21138.66	67843.9485	1001227.911	3428.45	-0.77104	566.215	-0.7074	313.882	-0.77917	2618.2524	-0.72222	2571.2598	290626.0312	1479.2894	-0.7951	2193.8578	-0.78079	6279900	-1.3741	374.583	130.692	129.2405	195.7851	191.6246	21732.1484	166.1633	-1.2479	185.0291	1449500
015	2019-08-15t1457	1565899200.86	adult	190.0417	122.0413	-45.9614	382.8727	71.5422	20803.3353	66622.0054	974343.9489	3293.88	-0.80196	506.202	-1.0376	302.2943	-0.91323	2577.7319	-0.71368	2561.415	280972.7812	1297.9618	-1.0616	2123.9075	-0.80869	5517100	-1.4281	345.978	129.386	127.8353	194.3179	190.0692	21180.6484	165.3264	-1.393	185.0506	1410180
015	2019-08-15t1855	1565913461.41	adult	194.003	126.0026	-42.0002	398.2256	79.1758	22030.9365	70638.1061	1073091.9511	3306.61	-0.76448	547.661	-0.75801	308.6168	-0.84681	2603.7307	-0.6566	2502.0697	302032.75	1431.2462	-0.78989	2196.6382	-0.70151	6327670	-1.3441	362.36	130.509	129.3168	194.8629	190.8776	22604.0957	166.4338	-1.4135	184.4656	1507900
015	2019-08-15t2255	1565927861.16	adult	198.0029	130.0025	-38.0002	371.2264	86.7629	20828.4086	67142.1526	1068203.3624	3791.87	-0.51016	542.252	-0.76392	322.8008	-0.6898	2740.1458	-0.51417	2640.28	301416.0312	1313.3044	-0.95286	2204.9865	-0.6595	5915970	-1.3724	397.602	132.051	130.3954	202.7025	197.2066	22297.2773	167.6771	-1.4106	187.2115	1440680
015	2019-08-16t0254	1565942262.44	adult	202.0033	134.0029	-33.9999	377.6657	73.1001	20066.5235	64163.7842	941489.4844	4242.24	-0.26961	529.663	-0.81576	305.3106	-0.9038	2792.8181	-0.44094	2645.2041	296038.7188	1398.272	-0.76586	2160.136	-0.66809	5584240	-1.3935	335.599	131.63	129.6738	204.5713	199.7637	21684.5586	169.4067	-1.3791	189.5237	1387770
015	2019-08-16t0654	1565956660.74	adult	206.0028	138.0024	-30.0003	393.7984	61.0559	19149.7806	60943.9965	793944.9295	3788.24	-0.45932	551.089	-0.65759	317.021	-0.77459	2666.7561	-0.50615	2541.926	269342.375	1359.5533	-0.79731	2157.9811	-0.64103	5547820	-1.3943	371.12	132.24	130.4797	200.6478	195.8553	20265.4297	168.6661	-1.5034	188.4466	1331260
015	2019-08-16t1054	1565971062.93	adult	210.0034	142.003	-25.9997	276.0237	99.12	16752.6164	56662.0078	952606.8034	3512.79	-0.56595	542.858	-0.68576	325.6862	-0.67776	2586.6733	-0.54157	2482.6985	230213.9375	1348.7476	-0.78159	2140.5163	-0.62907	4796700	-1.4618	363.371	132.189	130.1765	206.4386	202.958	18373.0352	171.4088	-1.4141	193.2441	1168030
015	2019-08-16t1517	1565986811.61	adult	214.378	146.3776	-21.6251	257.7239	99.8642	15998.7926	54444.2162	919574.0175	2994.97	-0.78961	511.207	-0.86356	329.8255	-0.63419	2269.5337	-0.76401	2186.1577	192910.3594	1189.3794	-1.0214	1912.9036	-0.8201	4303850	-1.5095	377.892	133.322	131.6651	207.197	202.7002	17611.7461	171.5658	-1.4932	193.7484	1122440
015	2019-08-16t1854	1565999859.2	adult	218.0024	150.002	-18.0008	277.8584	104.5175	18313.2257	62013.1636	1114995.0165	2070.37	-1.2202	469.92	-1.1122	357.2761	-0.29596	1487.1893	-1.3621	1445.0054	144257.3594	993.9767	-1.3329	1312.2358	-1.3842	4517810	-1.4941	349.62	135.816	134.2583	204.7953	201.6499	19865.1465	173.8963	-1.4315	192.2862	1305740
015	2019-08-16t2254	1566014259.82	adult	222.0025	154.0021	-14.0006	273.5922	106.7897	18376.3302	62461.2752	1145318.7375	1946.21	-1.2679	465.699	-1.1238	352.7474	-0.35286	1484.9254	-1.3488	1433.5494	144037.7656	987.1461	-1.3212	1311.4025	-1.3683	4493060	-1.5031	340.036	135.415	133.737	205.2511	201.6115	19909.3516	173.1904	-1.5613	193.0692	1306480
015	2019-08-17t0254	1566028661.17	adult	226.0029	158.0025	-10.0002	271.2376	104.9172	17979.9952	61039.0923	1104601.8317	2018.31	-1.2176	468.11	-1.0904	357.9557	-0.28601	1442.8304	-1.3697	1385.3181	137068.8906	990.4258	-1.2896	1269.0997	-1.3907	4418020	-1.5154	350.651	136.991	135.2467	210.2261	205.5304	19971.4766	175.4155	-1.5152	197.3005	1292920
015	2019-08-17t0654	1566043061.56	adult	230.003	162.0026	-6.0001	276.1016	107.5461	18604.185	63508.6739	1177110.5652	2011.51	-1.21	451.627	-1.1847	344.7641	-0.45675	1477.8119	-1.3301	1441.4259	144825.5625	958.2969	-1.3273	1293.0802	-1.3541	4419620	-1.5232	392.508	136.768	135.0922	207.5942	202.0788	20344.2344	174.8195	-1.6423	194.9742	1338410
015	2019-08-17t1054	1566057461.32	adult	234.003	166.0026	-2.0002	265.9096	90.3331	15405.3669	51734.3922	807984.2968	3298.6	-0.54809	534.3	-0.62992	340.4992	-0.51575	2334.4297	-0.60665	2302.0645	189088.8125	1272.8325	-0.76918	1816.5348	-0.81591	4323020	-1.541	352.591	135.158	132.7256	215.069	210.4104	17420.5879	177.0163	-1.6084	201.5804	1093560
015	2019-08-17t1454	1566071862.62	dead	238.0033	170.0029	2.0002	264.0568	99.8649	15723.9474	55026.5806	882208.9052	2646.08	-0.86424	514.114	-0.75003	346.1221	-0.44672	2094.0029	-0.78849	2021.103	173802.2344	1234.7859	-0.81929	1821.6668	-0.79385	4264060	-1.5555	329.791	135.437	133.0739	210.5589	205.2865	17476.3848	176.539	-1.7334	197.7755	1123310
019	2019-08-07t1455	1565207872.47	egg	-1.999	-53.9992	-290.0045	167.5303	26.4416	3017.3704	9585.3477	50243.6887	0	2336.1235	0	0.41908	0	-0.091998					0	1.7621	0	3.2442	0	2.9203	0	0	0				0	-0.42981	0	0
019	2019-08-07t1854	1565222265.15	larva	1.999	-50.0013	-286.0065	187.2961	26.5892	3403.9516	10793.7468	57147.4754	0	1785.5979	0	-0.041019	0	-0.37273					0	0.73858	0	1.1683	0	1.5407	0	0	0				0	-0.6045	0	0
019	2019-08-07t2254	1565236667.84	larva	5.9997	-46.0005	-282.0058	184.527	28.1213	3563.443	11311.7056	63409.537	0	0.4389	0	-0.49892	0	-0.65871					0	-0.03708	0	0.13666	0	0.66077	0	0	0				0	-0.78735	0	0
019	2019-08-08t0255	1565251069.67	larva	10.0002	-42	-278.0052	184.5321	27.9701	3547.572	11262.2937	62850.746	0	-0.47276	0	-0.95501	0	-0.95008					0	-0.67055	0	-0.57232	0	0.0070473	0	0	0				0	-0.97975	0	0
019	2019-08-08t0654	1565265469.24	larva	14.0001	-38.0001	-274.0054	137.9382	25.7231	2628.6115	8395.4681	43284.6362	516.18	0.36824	304.266	2.0666	303.2266	2.2083	473.2067	1.2533	466.6896	7098.1001	408.9965	0.93535	446.3014	0.63114	439969	-0.36364	173.518	110.543	109.7897	152.6145	150.4705	2289.2178	135.8428	1.5963	147.7309	159845
019	2019-08-08t1054	1565279869.33	larva	18.0001	-34.0001	-270.0053	388.521	41.1754	12886.6994	40744.951	367590.8565	752.003	0.31374	243.25	0.90796	206.3398	0.82858	667.3213	1.1026	662.0024	46045.168	474.5738	0.63815	616.0588	0.61484	1670400	-0.422	178.47	109.866	109.3297	153.6349	152.3119	10600.8076	135.3014	1.4763	147.4423	754452
019	2019-08-08t1454	1565294269.82	larva	22.0003	-30	-266.0052	467.9572	39.2466	14478.8902	45729.5308	379580.822	674.729	-0.3587	243.285	0.44775	226.1241	0.77545	578.4698	0.18236	569.9065	45120.6484	449.9414	-0.04255	543.167	-0.19988	1879860	-0.78509	192.596	114.329	113.9903	159.7001	157.792	12456.6074	140.6029	1.4788	153.069	883419
019	2019-08-09t1005	1565363317.75	larva	41.1803	-10.82	-246.8252	952.073	55.3045	42304.8752	133242.8715	1588815.2085	1885.68	-0.17093	344.856	-0.58988	262.2476	-0.2187	1352.895	-0.31446	1317.0377	301695.5938	786.4332	-0.84808	1174.8975	-0.50577	7684080	-0.9476	270.399	109.561	109.1538	153.6501	151.0836	34263.9688	135.0777	0.63375	147.0321	2441250
019	2019-08-09t1055	1565366273.72	larva	42.0014	-9.9989	-246.0041	928.0332	61.5833	43485.9446	136993.7094	1752000.4095	1317.3	-1.033	339.923	-0.73399	277.0959	-0.10605	1014.7845	-1.1101	991.0253	232385.6406	747.6231	-1.0732	935.6812	-1.1827	7770290	-0.98844	253.061	107.204	106.7594	150.6983	148.6548	34509.9219	132.3861	0.51535	143.8396	2450570
019	2019-08-09t1454	1565380669.87	larva	46.0003	-5.9999	-242.0052	1055.9009	61.8775	54864.5662	172778.7959	2407925.7221	1867.34	-0.55736	438.666	-0.094653	305.0819	-0.08273	1395.0247	-0.70722	1344.9545	401767.0938	978.6517	-0.60243	1246.0979	-0.75815	12613000	-0.19852	298.664	110.803	110.3498	156.1579	153.1264	44973.4766	136.9181	0.41954	148.2556	3185930
019	2019-08-09t1854	1565395069.02	larva	50.0001	-2.0002	-238.0054	1203.8946	67.286	66939.174	210806.9419	3127012.3179	2354.66	-0.22415	484.363	-0.028323	283.9467	-0.63657	1835.229	-0.21863	1775.6565	644165.375	1317.1385	0.19201	1656.9752	-0.1555	16964800	0.38712	398.36	109.981	109.5546	154.8518	151.1884	54352.9766	135.4572	0.17978	146.8278	3852090
019	2019-08-09t2254	1565409470.29	adult	54.0004	2.0002	-234.0051	1265.8339	69.9407	70880.0368	223142.6937	3405601.8395	3275.45	0.57118	585.421	0.65526	282.5415	-0.91651	2660.0608	0.94401	2627.3701	989542.625	1824.6822	1.4788	2400.3323	1.1082	21723200	0.94013	244.872	110.99	110.4505	155.7757	153.9355	57948.5703	137.2637	0.12023	148.9365	4118510
019	2019-08-10t0254	1565423870.09	adult	58.0004	6.0001	-230.0051	1239.6087	73.0322	72101.3692	226958.5011	3594994.8263	3528.01	0.51819	663.576	1.0843	328.3099	-0.57215	2785.0815	0.76574	2721.8547	1049975.75	2032.5566	1.7087	2559.9196	1.0298	25004200	1.1369	246.206	111.235	110.7367	156.0387	153.9954	58826.5977	137.6703	0.046098	149.4602	4191450
019	2019-08-10t0654	1565438269.88	adult	62.0003	10.0001	-226.0052	1295.3041	73.882	76099.4961	239633.6289	3821005.4529	3742.47	0.42518	722.131	1.2713	339.9784	-0.61007	3125.5415	0.94284	3066.5688	1243965.5	2284.8217	2.0596	2863.7874	1.2545	28717700	1.369	200.159	110.645	110.1193	157.4732	155.9574	62674.3359	137.9115	-0.0091462	150.4626	4400130
019	2019-08-10t1054	1565452671.21	adult	66.0007	14.0004	-222.0048	1252.038	81.0958	77137.9909	243044.8242	4040255.338	4390.75	0.80256	774.4	1.3607	378.3557	-0.31901	3447.103	1.0899	3369.2922	1389182.5	2476.2399	2.2006	3150.0674	1.4381	31171200	1.3734	355.737	112.032	111.4779	158.1737	155.2701	63744.0078	138.4461	-0.038006	150.4726	4509520
019	2019-08-10t1454	1565467071	adult	70.0006	18.0004	-218.0049	1224.4592	80.6824	79119.5295	249235.8921	4350466.1006	4916.99	1.0392	823.253	1.4054	382.7107	-0.39692	3913.3623	1.4834	3835.7485	1616218.625	2647.1493	2.2742	3494.988	1.7407	33963300	1.4423	397.541	114.733	114.0629	162.3401	159.8908	67046.4766	142.2546	0.29284	155.0297	4733320
019	2019-08-10t1854	1565481471.19	adult	74.0007	22.0004	-214.0048	1298.8283	83.4608	79988.5226	251851.0822	4323879.3283	5587.51	1.4098	849.726	1.2645	428.6304	-0.048624	4746.8447	2.448	4682.4666	1984181.125	2773.0332	2.2239	4087.7937	2.5124	35482000	1.3509	293.272	113.785	113.0923	162.6661	159.82	67994.4297	141.6325	0.13317	155.0705	4751330
019	2019-08-10t2254	1565495871.15	adult	78.0007	26.0004	-210.0048	1216.3424	85.7856	81488.0843	256883.2128	4620816.1429	5891.55	1.3835	885.223	1.1966	444.405	-0.039657	4983.167	2.4077	4992.4341	2117846	2737.5746	1.7286	4307.8939	2.5231	37585700	1.3268	292.568	111.775	111.3316	160.9947	158.5755	68422.7344	139.7223	-0.31897	152.9134	4745850
019	2019-08-11t0254	1565510271.14	adult	82.0006	30.0004	-206.0048	1212.8195	81.7613	77965.6281	245794.5079	4194140.7301	6436.53	1.5898	966.1	1.5063	550.248	0.75845	4819.3491	1.8114	4695.106	1961475.125	2884.2654	1.7583	4116.2357	1.8043	39285500	1.2735	320.105	116.197	115.536	166.1894	163.5411	67639.0781	144.5212	0.51033	158.2551	4725050
019	2019-08-11t0654	1565524672.78	adult	86.0011	34.0009	-202.0044	1323.2387	86.1895	89061.689	280530.7345	5121414.8289	5914.78	0.88473	911.576	0.84186	405.5986	-0.52698	4451.1357	1.0466	4356.4741	2065327	2819.4505	1.309	3773.7395	0.92649	42290800	1.4273	367.946	115.314	114.6414	165.7786	162.8447	76921.2734	143.7793	0.056562	157.0362	5349760
019	2019-08-11t1054	1565539072.67	adult	90.0011	38.0008	-198.0044	1266.8127	83.5378	79947.3509	251821.6818	4356938.2947	6509.86	1.1931	1030.78	1.4865	540.5875	0.55621	4965.8745	1.554	4758.0481	2075735.625	3102.0181	1.758	4209.4547	1.4568	42989800	1.3584	296.409	115.899	115.035	173.859	170.4853	72673.0781	146.5553	0.38782	163.4031	4833670
019	2019-08-11t1454	1565553472.92	adult	94.0011	42.0009	-194.0043	1287.1202	82.5698	77019.8833	242399.0682	4140759.5412	4918.97	-0.2414	1037.51	1.345	641.0131	1.3085	4350.1035	0.55706	4322.9712	1753091.75	2823.5164	0.93602	4041.4762	0.99535	41751400	1.1006	325.888	118.792	117.7175	177.5646	173.7436	71558.5469	149.4795	0.38003	167.1182	4780440
019	2019-08-11t1854	1565567873.52	adult	98.0013	46.0011	-190.0042	1122.2131	82.6066	72715.9791	229221.5087	3991180.1428	7254.12	1.409	1026.07	1.1314	666.7303	1.4776	4760.5107	0.94139	4569.2158	1808994	2762.2837	0.67486	4080.4058	0.90688	38897200	0.72755	236.36	117.71	116.4725	178.3033	174.7115	67755.2422	149.2655	0.10458	167.0935	4462260
019	2019-08-11t2254	1565582274.71	adult	102.0016	50.0014	-186.0038	1211.9416	83.7011	77659.8532	244832.6376	4263392.4096	4914.8	-0.40771	951.625	0.60357	469.1737	-0.0019072	3909.0034	-0.19352	3849.3162	1583146.375	2647.1005	0.35388	3533.6974	0.0085522	38535100	0.63945	294.54	119.154	117.4182	188.6306	184.7736	76395.3984	153.5567	0.205	175.9093	4825040
019	2019-08-12t0254	1565596674.05	adult	106.0015	54.0012	-182.004	1120.4468	82.4626	72192.3386	227661.4493	3938576.4784	6180.09	0.39873	1098.73	1.3406	407.7541	-0.4257	4684.2349	0.63428	4582.2319	1765956.625	3257.8241	1.4407	4252.0696	0.93129	41366100	0.86134	382.315	122.074	119.8809	201.2698	196.0271	75878.7031	159.1897	0.3172	185.0244	4595960
019	2019-08-12t0654	1565611074.04	adult	110.0015	58.0012	-178.004	996.4621	84.5204	63465.9767	200110.9528	3481691.4026	5831.6	0.09802	1165.13	1.6159	516.3251	0.40761	4763.9497	0.6484	4716.0542	1581631.375	3345.6281	1.5123	4335.4994	0.96159	38583200	0.59401	507.222	123.089	120.9268	206.3653	200.4935	68513.2656	161.6532	0.29743	188.2513	4076080
019	2019-08-12t1054	1565625475.1	adult	114.0017	62.0015	-174.0037	949.3591	82.2251	58041.3284	183011.2971	3084489.5319	7141.53	0.86814	1146.26	1.4696	530.2881	0.55461	5342.5337	1.1926	5064.8369	1618787.75	3455.8029	1.6379	4597.9746	1.227	34716700	0.26607	295.962	125.762	123.4459	213.1544	204.762	64585.7695	164.4422	0.30058	193.0254	3808940
019	2019-08-12t1455	1565639876.81	adult	118.0022	66.002	-170.0033	1099.6655	80.7542	69033.7808	217596.6276	3703600.8619	4523.04	-0.77512	789.317	-0.28071	361.9516	-0.63956	3440.467	-0.77034	3346.3491	1242008.625	2044.6393	-0.74387	2983.228	-0.75868	28432800	-0.23177	419.721	121.673	119.8993	195.5751	190.4505	70602.5938	157.0541	0.02309	179.8365	4382900
019	2019-08-12t1854	1565654276.82	adult	122.0022	70.002	-166.0033	1099.0541	83.4077	67562.556	212874.7147	3682615.3421	5747.06	-0.061578	738.162	-0.48998	570.2236	0.97369	3657.6958	-0.53837	3540.6477	1291166.625	1828.1257	-1.0495	2758.1061	-0.98735	26017200	-0.38947	322.428	120.889	119.1854	203.1279	195.5827	71704.1641	155.1615	-0.076384	179.4109	4260860
019	2019-08-12t2254	1565668676.04	adult	126.002	74.0018	-162.0035	1075.103	80.2752	63799.4951	201058.995	3383263.6872	6028.71	0.094495	749.568	-0.38801	562.6366	0.99162	3581.6216	-0.58549	3306.8619	1196261.625	1934.59	-0.81991	2857.7552	-0.82339	24977800	-0.42404	445.117	125.057	123.3568	204.9886	195.1477	68466.1875	159.7515	0.0029943	182.4831	4167290
019	2019-08-13t0254	1565683075.79	adult	130.0019	78.0017	-158.0035	1107.8882	84.8584	70336.6604	221626.3619	3905291.4578	6615.97	0.40673	721.126	-0.47542	539.1254	0.88379	4101.7139	-0.082858	3872.3191	1505329	1863.6444	-0.87664	3185.1458	-0.4206	26454500	-0.26082	457.075	124.43	122.6262	209.4532	199.7287	76869.3125	158.0991	-0.087026	183.0147	4564700
019	2019-08-13t0654	1565697475.52	adult	134.0019	82.0016	-154.0036	1046.0698	85.0683	68278.8283	215303.4931	3810712.0784	6800.92	0.49642	749.487	-0.29321	505.6991	0.68857	3962.77	-0.17879	3716.0945	1414708.875	2032.6457	-0.55584	3225.2814	-0.33786	26685500	-0.19448	327.69	125.441	122.9983	225.8096	218.427	80614.0312	163.5527	0.014081	199.4161	4466330
019	2019-08-13t1054	1565711876.13	adult	138.002	86.0018	-150.0034	1043.6047	86.924	66212.272	208739.7291	3697798.7963	5724.43	-0.065092	778.291	-0.10583	522.2684	0.89509	4068.2197	-0.053632	3918.1233	1407604	2203.7183	-0.23299	3535.3669	0.028447	26882200	-0.12936	373.446	123.822	121.7074	217.1878	205.4457	75146.9844	159.574	-0.13713	189.7263	4276810
019	2019-08-13t1454	1565726276.66	adult	142.0022	90.0019	-146.0033	960.9344	93.5707	64665.5958	204079.9789	3907781.5012	8802.4	1.5199	789.423	0.0019344	461.7838	0.44764	5994.2847	1.6078	5831.3228	2020073.875	2398.9179	0.12802	4846.9602	1.4132	26598800	-0.10076	432.316	124.34	122.1284	214.2805	203.778	72212.5469	160.8046	-0.14938	188.3109	4189520
019	2019-08-13t1854	1565740676.86	adult	146.0022	94.002	-142.0032	1100.8117	81.8337	66087.9981	208192.7332	3534252.2441	9098.33	1.6637	803.293	0.1251	518.6239	1.001	5697.2446	1.3734	5434.3242	1971246.625	2288.6621	0.019042	4476.8966	1.0593	27722500	0.036553	297.999	125.7	123.4435	215.9788	210.8782	74728.6562	163.454	-0.12424	194.8138	4338020
019	2019-08-13t2255	1565755077.24	adult	150.0023	98.0021	-138.0031	931.5462	87.1511	59080.7437	186446.6155	3299267.5652	8122.33	1.1833	832.169	0.32351	557.5071	1.4182	5568.8237	1.2885	5372.7607	1720766.5	2458.8976	0.34504	4521.5099	1.1316	25657400	-0.073768	273.761	128.274	125.8868	213.1119	208.2658	65851.5703	167.254	-0.066873	194.8185	3954940
019	2019-08-14t0254	1565769477.95	adult	154.0025	102.0023	-134.0029	1118.0406	79.6058	65191.6146	205339.0752	3335195.0226	8563.81	1.4112	790.863	0.18063	559.2708	1.5095	5242.8682	1.0477	4747.165	1787818.125	2179.2791	-0.031306	3938.7178	0.5847	26936800	0.074494	338.051	127.923	125.5219	223.7193	215.9625	76288.2656	164.8481	-0.18766	197.196	4357040
019	2019-08-14t0654	1565783876.11	adult	158.002	106.0018	-130.0035	591.4339	91.4871	38747.3736	123932.7011	2166653.1562	7513.93	0.9199	765.827	0.11111	484.4165	0.8641	5381.9219	1.1847	5233.29	1092530.125	2138.1584	-0.039452	4189.7777	0.86393	15488100	-0.78056	352.676	132.426	128.9694	238.405	229.5811	48396.2227	177.3232	0.1436	213.0532	2678190
019	2019-08-14t1054	1565798279.02	adult	162.0028	110.0026	-126.0026	1072.7415	83.3452	67983.4477	214359.4957	3696703.3365	7121.25	0.75434	744.408	0.044844	453.7258	0.59613	4588.1675	0.57861	4350.8169	1628799.5	1955.7942	-0.28439	3607.3319	0.32795	26397500	0.11955	408.633	128.589	126.1169	225.018	212.0659	79881.3984	167.519	-0.23764	197.1188	4559910
019	2019-08-14t1455	1565812679.29	adult	166.0029	114.0027	-122.0026	1041.5974	85.807	66485.9809	209637.2902	3700479.7267	7792.05	1.0978	763.513	0.19817	430.5833	0.40159	4726.6147	0.71766	4309.0967	1640135.25	2012.9479	-0.14068	3410.0235	0.17552	26466400	0.16983	317.264	129.393	126.5182	239.0117	232.4513	82937.0781	169.8979	-0.23701	209.6455	4485290
019	2019-08-14t1855	1565827080.22	adult	170.0032	118.0029	-118.0023	1114.3556	82.1631	69424.3937	218791.681	3749189.3772	9002.64	1.693	748.096	0.1689	418.0746	0.30272	4882.3252	0.87107	4598.6792	1772284	1956.2175	-0.18212	3574.8874	0.37255	27087100	0.26442	341.233	129.772	127.0387	228.2076	219.8203	82839.3672	170.0476	-0.34109	204.048	4698780
019	2019-08-14t2255	1565841478.5	adult	174.0027	122.0025	-114.0028	1015.3348	85.4506	65359.3445	206226.086	3642792.6886	8639.24	1.5506	780.288	0.40377	403.2572	0.17074	4925.522	0.93786	4702.2158	1679603	2084.1933	0.082237	3650.1898	0.48387	26601600	0.26745	351.83	130.815	127.934	235.6812	225.8533	80367.2969	172.839	-0.34519	208.5357	4459740
019	2019-08-15t0254	1565855878.61	adult	178.0027	126.0025	-110.0028	982.8404	84.6227	63089.7968	198935.1383	3568229.5068	8269.08	1.4178	773.258	0.41863	440.2951	0.59031	4863.2969	0.92972	4579.4983	1604888	2006.6133	0.0056099	3652.7491	0.53051	25443300	0.20717	340.789	130.652	128.0855	232.9494	223.1602	76873.2891	171.8796	-0.51152	204.1353	4298970
019	2019-08-15t0654	1565870278.73	adult	182.0028	130.0025	-106.0027	1044.4954	87.0366	67973.5541	214295.8472	3880888.6858	7311.46	1.0046	733.789	0.24467	454.0483	0.7686	4405.9487	0.61912	4183.8828	1564111.75	1910.3089	-0.10555	3333.3103	0.26652	26003300	0.29405	354.339	130.751	128.1133	227.3839	216.7346	80721.2969	171.1336	-0.74124	202.0921	4633430
019	2019-08-15t1054	1565884680.69	adult	186.0033	134.0031	-102.0022	1050.4498	85.6899	68456.3291	215812.4531	3914721.7356	7369.29	1.0658	731.741	0.28305	451.7838	0.76809	4328.6768	0.59987	4111.1694	1545337.625	1874.0941	-0.11773	3252.3147	0.22983	26108500	0.34093	345.221	130.918	128.3046	230.0589	220.2611	82131.0312	171.5505	-0.87971	202.7077	4671160
019	2019-08-15t1457	1565899221.71	adult	190.0425	138.0422	-97.963	1003.902	85.213	65205.1757	205609.8042	3743967.3085	6436.85	0.66742	755.462	0.47176	408.8406	0.29807	4409.2358	0.70496	4320.0837	1499140.25	2024.264	0.18868	3637.0315	0.63949	25686500	0.3363	375.892	131.786	128.6771	236.5251	227.5383	80418.5391	174.5315	-0.77779	210.042	4480860
019	2019-08-15t1855	1565913482.41	adult	194.0038	142.0035	-94.0017	1009.5028	88.086	66011.4894	208125.7429	3802848.1966	8134.37	1.4934	794.841	0.76061	406.1699	0.2788	5025.3398	1.2233	4812.9722	1733742.25	2150.41	0.45331	3955.0724	0.98142	27352900	0.51677	405.66	132.306	129.0414	248.0331	239.9333	85571.4141	176.4032	-0.75646	215.4037	4553060
019	2019-08-15t2255	1565927882.42	adult	198.0038	146.0035	-90.0017	1072.2877	85.4058	71526.8071	225536.9387	4143187.0059	6424.05	0.7252	747.698	0.50917	386.0231	0.050005	4374.293	0.75608	4286.2783	1631611.25	2018.7387	0.26648	3445.6801	0.5302	27855500	0.59068	404.523	132.335	129.3102	246.0496	233.7775	91776.5078	174.9608	-0.94185	212.9687	4930160
019	2019-08-16t0254	1565942283.57	adult	202.0041	150.0039	-86.0014	1093.4582	85.1646	72208.8234	227596.4345	4136931.9366	6903.56	0.98207	757.032	0.6085	385.4486	0.047548	4521.5669	0.90758	4342.0142	1704630.75	2079.7579	0.41329	3538.982	0.65484	28481100	0.67919	364.893	132.746	129.8116	246.9285	236.6576	93092.0469	174.6212	-1.0508	213.5292	4994170
019	2019-08-16t0654	1565956681.8	adult	206.0036	154.0034	-82.0019	1031.7212	88.0823	69583.4409	219517.7931	4081662.398	7665.72	1.374	790.75	0.85342	425.4712	0.53014	5204.2422	1.4784	5044.625	1889139.875	2162.4695	0.589	4172.418	1.2963	28676600	0.72453	391.366	133.459	130.4832	246.8311	237.9825	89599.6719	176.4838	-1.0204	214.9525	4839890
019	2019-08-16t1054	1565971084.4	adult	210.0043	158.0041	-78.0011	1007.8308	89.4283	68212.6921	215330.8534	4005186.8723	8204.05	1.6648	764.209	0.71984	440.9661	0.72734	4945.2383	1.3115	4684.6787	1760504.875	2068.0057	0.45843	3867.9122	1.0364	27157700	0.61272	419.091	134.76	131.4515	251.426	240.0916	89507.6562	178.0156	-1.0126	217.727	4788960
019	2019-08-16t1517	1565986833.79	adult	214.3792	162.3789	-73.6263	1033.7712	88.9248	68432.656	215913.8498	3963920.0221	5950.58	0.62684	717.854	0.45781	367.23	-0.17189	4098.3711	0.68173	3996.6707	1463118.5	1978.5937	0.33669	3390.4154	0.60995	25600100	0.49551	358.972	134.692	131.1931	257.3281	250.5447	91866.1172	179.4023	-1.0238	224.7341	4803380
019	2019-08-16t1854	1565999880.05	adult	218.0031	166.0029	-70.0024	1091.5434	87.8302	73730.5837	232590.4283	4306803.0999	7161.23	1.2401	744.003	0.64878	391.6282	0.1334	4389.4849	0.94495	4214.4277	1685562.25	2019.7397	0.42934	3498.0025	0.74147	28564500	0.79962	390.15	133.469	130.4249	247.8279	237.5569	95165.8984	177.1187	-1.2399	218.2853	5124260
019	2019-08-16t2254	1566014280.62	adult	222.0033	170.003	-66.0022	1065.0299	89.1389	71105.5718	224386.2005	4139495.1639	6458.15	0.93551	763.668	0.80118	406.883	0.33229	4315.2183	0.92039	4124.3145	1600946	2028.852	0.46761	3479.2118	0.7543	28285500	0.80103	375.138	134.158	131.1407	244.0717	235.7859	90550.5938	177.9582	-1.2791	213.1548	4969100
019	2019-08-17t0254	1566028682.12	adult	226.0037	174.0035	-62.0018	1154.5151	99.8452	80305.3704	253543.3355	5031373.5216	6962.45	1.2216	727.64	0.59686	371.6653	-0.1102	4423.8545	1.045	4253.8604	1849171.25	1957.1263	0.37085	3490.0592	0.79904	30397200	1.0395	358.721	133.715	130.57	244.9035	233.5141	102369.6562	176.9826	-1.4231	213.1283	5585950
019	2019-08-17t0654	1566043083	adult	230.0039	178.0037	-58.0015	1181.9038	94.9037	80590.6596	254188.1983	4867921.8952	6540.82	1.0529	706.011	0.47819	378.2098	-0.02274	4289.7979	0.9754	4119.8123	1801715	1874.6298	0.25001	3337.1613	0.6809	29635500	0.99715	366.086	133.751	130.9648	238.5404	228.5685	100186.9688	175.748	-1.5878	211.6509	5614330
019	2019-08-17t1054	1566057482.43	adult	234.0038	182.0035	-54.0017	1148.9123	90.1009	75567.4099	238387.7529	4369960.3304	6170.55	0.90639	766.98	0.89985	374.4184	-0.070783	4255.7759	0.98861	4097.8247	1681031.5	2089.1863	0.64149	3467.758	0.84673	30223600	1.091	395.066	134.55	131.4151	248.9667	239.2793	98341.8438	178.7643	-1.5057	217.3438	5302090
019	2019-08-17t1454	1566071883.88	adult	238.0042	186.004	-50.0013	1178.7035	91.5296	78686.7154	248253.8312	4619622.1229	6116.02	0.9183	722.298	0.62724	366.9593	-0.17052	4060.8247	0.86747	3798.562	1668999	1924.3629	0.37851	3213.0265	0.62481	29625100	1.0657	370.812	135.246	132.3773	243.6874	233.8339	100155.5078	178.6181	-1.6112	213.6411	5547110
019	2019-08-17t1854	1566086283.97	adult	242.0042	190.004	-46.0013	1103.625	91.5393	75269.1016	237590.8488	4449179.8767	6192.53	0.99895	732.807	0.71827	375.8908	-0.054359	4243.3115	1.0665	4092.5227	1667621.375	1988.6006	0.5132	3420.583	0.8752	28734100	1.0087	390.667	136.423	133.4045	248.0645	235.7092	97489.3594	181.0802	-1.5643	217.2574	5349290
019	2019-08-17t2254	1566100684.09	adult	246.0042	194.004	-42.0012	1108.788	90.388	74697.3439	235876.4706	4328626.2135	6334.27	1.1165	728.762	0.71262	381.4774	0.018053	4208.2705	1.0834	3998.8744	1641225.5	1971.4523	0.50652	3345.5382	0.83659	28354000	1.0043	434.496	136.594	133.4689	250.3288	235.9891	97628.2188	180.9886	-1.6676	216.4964	5314470
019	2019-08-18t0254	1566115084.16	adult	250.0043	198.004	-38.0012	986.266	92.5271	67422.8252	213045.2701	3976815.5728	8177.54	2.1526	793.833	1.1737	398.2008	0.24397	4718.1069	1.5835	4506.6848	1660773.625	2204.3143	0.94222	3768.8359	1.3265	27877000	0.98902	473.107	138.636	134.566	270.5803	258.4864	95244.25	188.0545	-1.3512	234.3906	4868500
019	2019-08-18t0654	1566129485.03	adult	254.0045	202.0043	-34.001	1005.0416	93.9238	68380.5336	216076.7047	4035600.603	5728.37	0.87619	754.009	0.92724	346.6026	-0.4708	4164.1753	1.1425	4035.6389	1486610.5	2251.1448	1.0519	3527.3742	1.1137	26870600	0.91443	388.551	138.974	134.2936	275.8258	268.1851	98469.7969	191.9247	-1.2229	242.247	4952630
019	2019-08-18t1054	1566143884.48	adult	258.0044	206.0041	-30.0011	883.294	95.9492	61609.2837	194915.8965	3745620.7893	7374.5	1.8331	777.944	1.1142	332.6748	-0.6749	5065.311	2.0213	4927.0239	1625964.875	2633.24	1.7639	4315.0626	2.0212	24961900	0.73473	411.987	142.207	136.0952	300.4449	291.0869	96442.7969	203.2976	-0.65746	268.0116	4562990
019	2019-08-18t1454	1566158284.71	adult	262.0044	210.0042	-26.0011	929.141	94.4079	63934.9765	202104.0046	3840075.6332	6035.88	1.1356	695.111	0.56567	316.4274	-0.91691	4168.8037	1.2512	4015.849	1392380.375	2258.3858	1.1183	3406.6963	1.0707	23156900	0.55974	396.094	141.546	135.7599	279.32	270.6248	93292.875	201.9491	-0.83491	248.2936	4715460
019	2019-08-18t1854	1566172685.72	adult	266.0047	214.0045	-22.0008	919.1774	93.8696	63132.9988	199697.4861	3778651.9008	5292.3	0.75586	663.929	0.36822	314.5189	-0.95927	3844.666	0.99716	3677.4609	1264895.125	2105.9271	0.86794	3183.6611	0.86423	21838600	0.43486	408.37	141.848	136.0812	275.5825	266.2592	90666.6406	204.1969	-0.80272	247.9512	4665790
019	2019-08-18t2254	1566187085.45	adult	270.0046	218.0044	-18.0009	887.6833	95.5346	60412.9586	190920.1257	3632162.4609	6314.03	1.3973	645.071	0.25397	312.8951	-0.99864	3897.2324	1.0999	3788.5667	1227628.25	2034.8223	0.76275	3135.6424	0.85188	20303000	0.27814	392.858	142.84	136.3568	290.0385	283.2828	91362.125	207.4137	-0.71447	258.9357	4495740
019	2019-08-19t0254	1566201485.97	adult	274.0048	222.0045	-14.0007	905.0433	94.8433	61734.8363	195154.9622	3695955.7338	4836.84	0.57008	614.023	0.051395	312.8006	-1.0166	3384.1274	0.64411	3260.8168	1089689	1843.4324	0.43461	2723.7395	0.4144	19743900	0.23491	386.33	143.1	137.2248	271.9183	264.4398	87557.7031	205.5495	-0.92061	249.7378	4601380
019	2019-08-19t0654	1566215885.44	adult	278.0046	226.0044	-10.0009	885.7913	94.1497	59939.2947	189454.2743	3570731.6384	5484.89	1.006	601.434	-0.022971	310.5541	-1.0672	3371.4912	0.67774	3222.9033	1055276.75	1780.8647	0.34042	2685.8352	0.40584	18782200	0.13847	374.258	144.029	137.9449	278.7815	272.9278	87258.6094	208.2752	-0.86093	254.1693	4497890
019	2019-08-19t1054	1566230285.92	adult	282.0048	230.0045	-6.0007	882.5674	92.8383	59281.6909	187362.2838	3496079.8298	4460.56	0.41903	589.472	-0.094272	311.1088	-1.0768	3156.1655	0.50188	3016.5579	975255.125	1730.9101	0.26819	2581.2316	0.31628	18205200	0.087062	359.806	144.609	138.6317	277.5328	271.1049	85757.6406	208.3026	-0.95732	253.3221	4466090
019	2019-08-19t1454	1566244686.82	adult	286.005	234.0048	-2.0005	867.6272	92.4636	57720.4019	182505.0651	3380696.8692	4995.26	0.79922	585.071	-0.11218	310.7238	-1.1012	3079.4644	0.46581	2874.5999	926918.75	1717.7741	0.26377	2513.628	0.26893	17603600	0.029489	362.322	145.705	139.3483	284.5557	277.9605	85651.2656	211.0979	-0.89399	258.4963	4383980
019	2019-08-19t1854	1566259090.26	dead	290.006	238.0057	2.0005	859.0161	91.9178	56743.1628	179381.5349	3307886.2676	4360.2	0.43502	582.272	-0.11893	312.1857	-1.0977	2936.4055	0.35529	2820.4188	869176	1697.2146	0.24504	2454.6276	0.23053	17228300	-0.00030594	366.971	146.585	140.264	278.1533	272.7677	82333.3828	211.6302	-0.96147	255.24	4337150
020	2019-08-07t1455	1565207876.88	egg	-1.999	-49.9992	-321.9729	173.1116	26.2371	3095.1753	9826.0104	51175.4784	0	2336.1242	0	0.41908	0	-0.091998					0	1.7621	0	3.2442	0	2.9203	0	0	0				0	-0.42981	0	0
020	2019-08-07t1854	1565222269.6	larva	1.999	-46.0013	-317.9749	164.6197	27.3724	3065.9767	9748.7936	52792.371	0	1785.597	0	-0.04102	0	-0.37273					0	0.73858	0	1.1683	0	1.5407	0	0	0				0	-0.6045	0	0
020	2019-08-07t2254	1565236672.37	larva	5.9998	-42.0005	-313.9741	165.1272	27.285	3087.0476	9816.4316	53193.8642	0	0.43889	0	-0.49892	0	-0.65871					0	-0.037085	0	0.13665	0	0.66077	0	0	0				0	-0.78735	0	0
020	2019-08-08t0255	1565251074.24	larva	10.0003	-38	-309.9736	165.1272	27.2478	3087.3661	9819.1138	53199.4284	0	-0.47277	0	-0.95501	0	-0.95008					0	-0.67055	0	-0.57232	0	0.0070417	0	0	0				0	-0.97976	0	0
020	2019-08-08t0654	1565265473.84	larva	14.0002	-34.0001	-305.9737	184.6402	34.323	4669.7194	14887.748	105721.99	485.742	0.28751	231.502	1.2354	217.3161	1.2295	427.0848	1.0947	423.5778	11104.2041	357.224	0.6634	405.0411	0.46867	581532	-0.31362	162.722	108.91	108.8874	151.6898	149.3487	3943.9355	133.572	1.5498	145.1603	273582
020	2019-08-08t1054	1565279873.88	larva	18.0002	-30.0001	-301.9737	366.3299	39.8006	11276.6484	35805.0218	295850.9109	649.976	0.081894	235.241	0.81679	204.5696	0.80819	558.2655	0.76566	550.1617	34054.1953	437.3106	0.45513	519.8248	0.27049	1415680	-0.5046	287.478	102.906	102.5485	147.692	143.5817	9009.21	127.8146	1.317	138.7962	619290
020	2019-08-08t1454	1565294274.5	larva	22.0003	-25.9999	-297.9735	314.1089	29.0721	7092.4703	22380.9292	137348.7853	700.822	-0.30607	279.013	0.85258	278.8051	1.3875	616.5096	0.28991	613.8145	24043.875	467.5374	0.038954	573.9723	-0.098142	1074200	-1.0277	163.48	108.598	108.0388	151.0365	149.8526	5890.4253	133.866	1.3295	145.4674	418103
020	2019-08-09t1005	1565363322.79	larva	41.1804	-6.8198	-278.7934	1091.2483	64.7595	51031.785	160717.1515	2121045.2855	1324.7	-0.96535	269.539	-1.4144	174.6515	-1.2537	1078.7236	-0.89586	1063.7982	290176.6562	647.5636	-1.3706	924.5372	-1.1397	7231470	-1.0524	178.881	105.044	104.571	148.1503	146.355	39852.4336	130.5473	0.50723	142.1885	2818220
020	2019-08-09t1055	1565366278.68	larva	42.0015	-5.9987	-277.9724	1008.725	59.81	49802.9917	157102.7117	2025960.8847	1560.57	-0.69219	295.163	-1.2233	199.2777	-1.0264	1141.4064	-0.8441	1112.0007	299048.4688	695.1827	-1.269	977.8306	-1.0769	7714960	-1.0012	191.071	104.69	104.2021	146.8959	144.9738	38486.7266	129.5073	0.43394	141.3568	2736380
020	2019-08-09t1454	1565380674.56	larva	46.0004	-1.9999	-273.9735	1045.0113	61.2701	53938.4418	169951.8685	2314247.3528	1713	-0.76337	393.853	-0.58309	289.1174	-0.27414	1273.202	-0.95216	1216.7982	360316.1875	907.7016	-0.85751	1126.7751	-1.0451	11135800	-0.52343	173.263	108.346	107.9458	151.6369	150.0994	42913.2539	134.0431	0.33191	145.8585	3063390
020	2019-08-09t1854	1565395073.65	adult	50.0001	1.9999	-269.9738	1171.551	66.0417	62581.1156	197008.4901	2877737.6428	2111.56	-0.53213	481.372	-0.061094	326.0436	-0.11874	1569.5763	-0.73084	1506.8848	514821.0312	1153.469	-0.37459	1410.9864	-0.72169	15768800	0.13831	291.807	109.68	109.2769	156.7057	153.4646	51399.4609	136.3326	0.20991	148.6149	3592890
020	2019-08-09t2254	1565409474.94	adult	54.0005	6.0002	-265.9734	1200.9426	72.317	70170.35	220976.9894	3485072.3457	3653.95	1.026	467.354	-0.63713	252.1693	-1.2943	2253.0493	0.1908	2130.626	826869.125	1323.5016	-0.19929	1875.1068	-0.054116	17134100	0.048343	398.71	104.157	103.6842	148.4498	145.8904	54481.0586	129.8579	-0.18162	141.4092	3818620
020	2019-08-10t0254	1565423874.72	adult	58.0004	10.0002	-261.9735	1133.5574	74.7049	68293.6007	215134.4453	3468031.5673	5011.74	2.2181	581.144	0.19367	325.1416	-0.61121	3123.5505	1.3676	2938.8274	1115107.5	1773.1116	0.86683	2604.6931	1.1255	20712000	0.35885	442.364	107.808	107.3525	153.0842	150.0559	54651.0703	133.6007	-0.16298	145.5282	3842290
020	2019-08-10t0654	1565438274.56	adult	62.0004	14.0001	-257.9735	1185.877	75.7259	75526.2281	237995.9237	4048470.1238	4199.23	0.92666	603.472	0.034177	354.3921	-0.43987	2920.2903	0.59147	2792.4738	1150594.375	1696.7248	0.21045	2472.9071	0.44327	23766500	0.53441	424.047	106.296	105.8734	151.6293	148.6815	59741.9414	132.0181	-0.41155	144.468	4186250
020	2019-08-10t1054	1565452675.88	adult	66.0007	18.0005	-253.9731	1307.5268	73.6734	78975.6702	248616.2469	4056115.1925	4705.71	1.1354	698.065	0.6086	418.431	0.12296	3307.6199	0.85806	3168.4209	1366047	1921.8609	0.51689	2733.6147	0.59692	28777700	0.99886	394.006	112.817	112.2851	159.3273	156.9429	65802.1562	140.2628	0.12768	152.3428	4650890
020	2019-08-10t1454	1565467075.79	adult	70.0007	22.0005	-249.9732	1214.7226	76.8547	75948.6287	239171.3302	4032609.0339	5270.45	1.3994	714.939	0.40725	477.0525	0.57033	3646.897	1.0528	3496.7292	1447818.125	1967.1002	0.28909	2983.9649	0.73649	28331600	0.62209	292.408	112.626	112.1646	157.1514	154.1006	62389.1172	138.9791	-0.083139	150.3475	4463120
020	2019-08-10t1854	1565481475.91	adult	74.0007	26.0005	-245.9731	1331.8804	80.9662	87247.1916	274664.0306	4925674.6557	3256.78	-0.87509	636.821	-0.5678	490.9474	0.55045	2489.0828	-1.0936	2423.3235	1132532.625	1640.3053	-0.93934	2248.0296	-0.99339	28959500	0.46233	361.167	113.297	112.7677	160.7422	158.2348	73137.6875	140.6887	0.0052727	153.1736	5152200
020	2019-08-10t2254	1565495875.89	adult	78.0007	30.0005	-241.9731	1347.5707	80.7845	87832.5282	276525.1301	4898698.6142	3543.22	-0.83824	693.518	-0.37101	401.8007	-0.42603	2843.2964	-0.85211	2814.9999	1302229.75	1925.8036	-0.46675	2564.0083	-0.71434	31760400	0.5754	414.42	108.602	108.0158	153.5541	151.3113	70327.7656	134.9228	-1.1746	146.8774	4973550
020	2019-08-11t0254	1565510275.87	adult	82.0007	34.0005	-237.9731	1210.0632	80.5968	78902.0116	248519.5842	4403593.1537	4333.82	-0.32753	777.867	0.045389	471.2442	0.078223	3138.7798	-0.67203	3051.1145	1293177.25	2082.4126	-0.33261	2773.1736	-0.61738	31987400	0.38094	429.531	109.929	109.4897	155.0092	153.2662	63863.7695	136.3055	-1.5018	148.3378	4520520
020	2019-08-11t0654	1565524677.49	adult	86.0012	38.0009	-233.9727	1298.9138	81.0958	85305.5204	268619.5506	4788805.8165	4739.51	-0.14206	798.429	0.017545	521.8219	0.43108	3149.0254	-0.80387	3004.426	1401316.25	2107.7301	-0.45533	2770.6108	-0.81556	35480600	0.64029	353.895	112.623	112.2087	158.1536	155.9053	70378.3359	138.9784	-1.2025	151.1586	5004760
020	2019-08-11t1054	1565539077.4	adult	90.0012	42.0009	-229.9727	737.8154	86.0541	45290.2405	143709.25	2410672.2211	3449.07	-1.3379	790.242	-0.14587	637.4361	1.3306	2983.9241	-1.1434	2971.0718	707190	1800.5402	-1.2715	2687.7427	-1.0554	18697100	-1.2934	265.424	117.337	116.7459	165.0652	162.0902	39120.4492	144.942	0.011086	157.3915	2776200
020	2019-08-11t1454	1565553477.63	adult	94.0012	46.001	-225.9726	1327.7453	78.4924	84433.8948	265932.7289	4608020.2815	4564.47	-0.51983	854.607	0.17994	543.2303	0.54929	3321.3396	-0.78361	3270.1877	1464710.75	2259.7549	-0.304	2897.6325	-0.80518	37636000	0.67466	240.754	115.559	115.029	162.909	160.7791	71842.8516	142.7778	-0.40874	155.8468	5089120
020	2019-08-11t1854	1565567878.22	adult	98.0014	50.0011	-221.9725	1309.9251	83.9441	86972.8339	273921.0888	4941846.6941	5535.55	0.12633	860.983	0.14156	482.9082	0.083966	3562.3391	-0.55067	3370.646	1617302	2316.3209	-0.25254	3064.7913	-0.6155	39012800	0.73892	246.991	114.106	113.3279	165.5567	162.4901	75162.7344	142.1615	-0.38248	156.4026	5170380
020	2019-08-11t2254	1565582279.5	adult	102.0017	54.0015	-217.9721	841.4747	90.4957	60128.4284	190511.4054	3595616.2443	3995.61	-1.0612	832.035	-0.074166	608.5775	1.036	3166.9346	-1.0758	3067.7649	994417.4375	2020.2406	-0.88055	2717.3864	-1.1565	26045200	-0.53368	391.778	118.161	117.5216	170.2615	166.6271	53462.1094	147.4154	-0.093916	161.7904	3698790
020	2019-08-12t0254	1565596678.83	adult	106.0016	58.0013	-213.9723	1305.4692	79.6429	83081.4606	261567.8958	4575969.4782	4625.59	-0.65709	847.343	-0.013551	387.4104	-0.57537	3718.3162	-0.46225	3663.2683	1613749.25	2456.1859	-0.058667	3360.0252	-0.28198	36715400	0.44253	258.355	115.91	114.8623	170.8385	168.059	74143.9141	145.2834	-0.22328	161.1327	5022370
020	2019-08-12t0654	1565611078.9	adult	110.0016	62.0013	-209.9723	1292.5917	80.6221	81331.5178	256084.8548	4445007.2448	5558.46	-0.079774	922.719	0.36607	418.1844	-0.31093	3760.8472	-0.44014	3655.8508	1598360	2669.1177	0.30468	3433.5293	-0.20986	39138000	0.64217	267.929	118.71	117.5125	180.545	176.7663	76731.6406	149.3718	-0.11307	167.9744	5035210
020	2019-08-12t1054	1565625479.88	adult	114.0018	66.0016	-205.972	830.6828	86.0303	58736.2796	186092.8729	3462574.7944	5293.92	-0.28727	891.035	0.20003	429.4692	-0.18568	3742.6748	-0.47032	3629.8851	1145258.5	2511.8561	0.019849	3318.2314	-0.365	27243400	-0.36286	460.458	119.588	118.6781	175.5791	172.4301	53727.2109	149.7182	-0.14442	165.2512	3656400
020	2019-08-12t1455	1565639881.71	adult	118.0024	70.0021	-201.9715	1278.0206	84.5505	79848.3468	251393.852	4390504.4277	7656.07	1.1107	958.695	0.53873	399.3873	-0.36182	5394.168	1.1799	5231.8794	2249368	3059.8087	0.93856	4598.9635	1.1738	39945000	0.71294	265.351	120.556	118.9389	192.6026	188.6471	80315.3047	154.7821	-0.041242	179.229	5023100
020	2019-08-12t1854	1565654281.67	adult	122.0023	74.0021	-197.9715	1098.4545	87.6484	77345.9742	243850.8862	4627623.5162	6663.49	0.47051	1008.24	0.79069	413.2154	-0.21062	5044.8652	0.79585	4886.4648	2033080.75	3216.2722	1.1903	4508.6643	1.0336	40572500	0.78135	374.081	123.686	121.9841	200.4556	196.4007	80783.5938	157.6618	-0.008342	183.6532	4977250
020	2019-08-12t2254	1565668681.04	adult	126.0022	78.0019	-193.9717	1205.987	80.2291	78403.8405	246948.4197	4394092.6785	8172.48	1.3019	1066.64	1.1056	474.5505	0.3116	5913.8691	1.584	5691.4517	2418772.5	3075.5596	0.99427	5079.1545	1.6706	43592700	1.0559	271.093	125.201	123.275	205.6905	200.6089	84127.4219	159.9232	0.0076513	187.5595	5116850
020	2019-08-13t0254	1565683080.63	adult	130.0021	82.0018	-189.9718	1257.3929	82.4827	84670.4544	266745.3497	4829418.5553	6145.54	0.14961	1061.54	1.1169	469.2597	0.33146	4710.998	0.46732	4604.4985	2082261.125	3109.9032	1.0764	4308.1612	0.80614	46835400	1.3409	309.221	123.732	121.9554	204.5199	199.496	90397.7812	157.9298	-0.091579	185.4807	5459060
020	2019-08-13t0654	1565697480.39	adult	134.002	86.0017	-185.9719	1307.3196	83.3684	88384.4261	278360.243	5069725.0236	6284.42	0.22162	1020.72	0.97309	425.3678	0.036953	4584.2095	0.36787	4448.314	2113320.5	3055.7109	1.032	4099.2179	0.59407	46991900	1.388	272.137	122.859	121.0113	197.8751	194.7091	91220.4062	158.0374	-0.13349	182.726	5656190
020	2019-08-13t1054	1565711880.92	adult	138.0021	90.0019	-181.9717	1358.4026	89.2041	92931.4927	292638.8305	5562499.0954	6483.95	0.32961	950.634	0.70107	359.0052	-0.46497	4539.3608	0.35157	4364.7131	2197050.75	2891.2622	0.82873	3896.9245	0.40608	45992600	1.3518	307.001	120.794	118.7673	201.011	196.273	97289.3281	155.0209	-0.25867	182.5667	5844120
020	2019-08-13t1454	1565726281.85	adult	142.0024	94.0022	-177.9715	1353.0149	82.699	89612.5837	282324.7992	5123940.3253	8463.59	1.3473	952.249	0.76991	378.2298	-0.26747	5328.5986	1.046	5086.9573	2493784.25	2828.1696	0.79032	4507.4297	1.0648	44494800	1.283	259.195	124.237	122.3032	204.1924	200.8033	95562.0312	160.3473	-0.16163	187.2926	5805120
020	2019-08-13t1854	1565740681.91	adult	146.0024	98.0022	-173.9715	1310.9636	81.5369	85942.6081	270659.7795	4791804.5766	7265.17	0.7458	949.916	0.82478	379.4331	-0.22347	4764.5566	0.59868	4597.5479	2139286	2809.8496	0.82537	4212.9204	0.79246	42567600	1.185	301.554	124.17	121.7188	211.5812	206.3519	94999.9453	161.8391	-0.16807	193.1074	5564320
020	2019-08-13t2255	1565755082.32	adult	150.0025	102.0023	-169.9713	1303.4896	80.8736	85983.9718	270738.0909	4871612.2506	6608.39	0.43634	870.291	0.50835	355.2086	-0.4132	4541.4116	0.44654	4390.6233	2034552.375	2557.1651	0.49794	3954.9076	0.5663	38982100	0.96064	294.766	126.032	123.599	218.5468	214.1551	97908.9531	164.7744	-0.13617	199.7527	5645250
020	2019-08-14t0254	1565769482.97	adult	154.0027	106.0025	-165.9712	1327.6455	80.3602	88295.568	278078.6247	4960119.4382	5249.74	-0.20232	866.222	0.55343	368.3812	-0.27137	4076.9583	0.104	4006.4387	1879477.75	2463.4104	0.41452	3587.7716	0.23862	39847900	1.0833	273.902	125.76	123.3808	210.9391	206.4807	97242.9141	164.1926	-0.20693	193.6291	5785200
020	2019-08-14t0654	1565783881.16	adult	158.0022	110.002	-161.9717	1277.6048	81.6592	84137.9379	264937.593	4786832.3653	6849.5	0.60025	930.597	0.94603	424.5545	0.28809	4465.9468	0.45198	4243.2124	1960550.625	2655.2355	0.78071	3849.3603	0.53155	40787100	1.215	336.708	131.082	127.8103	244.5331	238.7703	107350.0156	174.1495	0.042805	218.1945	5745210
020	2019-08-14t1054	1565798284.17	adult	162.003	114.0028	-157.9708	1304.0853	84.3404	87115.9874	274329.8983	4990007.0188	5864.74	0.15616	901.411	0.85905	399.0483	0.057821	4105.1343	0.19658	3967.3273	1863731	2583.5497	0.72174	3641.3748	0.36091	40903300	1.2771	331.314	129.068	126.2538	232.4755	228.1881	105543.875	170.0882	-0.14927	208.1168	5856700
020	2019-08-14t1455	1565812684.38	adult	166.0031	118.0029	-153.9708	1217.8477	85.8629	86311.7415	271980.4332	5139392.1968	7036.61	0.74112	947.283	1.177	378.7152	-0.12406	4626.6758	0.63932	4450.5505	2082004.125	2857.0389	1.2293	4057.951	0.79887	42549100	1.4692	365.571	126.872	123.6767	235.1569	229.0771	105820.6016	168.9951	-0.27188	207.9981	5698730
020	2019-08-14t1855	1565827085.36	adult	170.0034	122.0031	-149.9705	1341.5505	81.0584	86830.73	273310.7577	4889206.3543	6326.63	0.43757	895.179	0.97433	356.0992	-0.34251	4244.0005	0.37414	4093.3879	1922532.25	2724.003	1.081	3786.9286	0.57564	40531000	1.3655	361.422	130.746	127.3402	239.8477	233.4129	108651.0156	175.4307	-0.09963	214.5479	5919770
020	2019-08-14t2255	1565841483.69	adult	174.0029	126.0027	-145.971	1254.7729	88.1122	85146.6116	268210.3416	4976009.1556	4081	-0.57757	748.176	0.22309	335.0668	-0.55647	3312.373	-0.31117	3264.2941	1470693.625	2181.2292	0.24404	2966.7751	-0.16873	33178600	0.81389	418.191	133.157	129.5751	256.676	245.2	113964.1406	178.262	-0.055015	221.708	5904980
020	2019-08-15t0254	1565855883.83	adult	178.0029	130.0027	-141.9709	1353.3574	84.2759	91197.4566	287121.8939	5333368.1803	5771.32	0.25056	680.949	-0.1105	321.0627	-0.70101	3661.9731	0.0010757	3556.5359	1739437.25	1988.1532	-0.02545	3177.6961	0.076455	32337600	0.78755	403.319	123.803	120.6339	237.2909	227.1789	112713.1875	166.6168	-0.80638	204.1051	5879270
020	2019-08-15t0654	1565870283.9	adult	182.003	134.0027	-137.9709	1248.5456	82.8329	83609.3581	263360.6023	4824013.4783	4942.5	-0.10053	809.008	0.68587	366.2223	-0.20078	3942.8022	0.26097	3876.9044	1719061.75	2449.1879	0.81109	3573.7122	0.49613	35252500	1.0836	331.36	127.786	124.69	231.5056	224.5159	100936.4375	170.4768	-0.78334	204.9146	5568270
020	2019-08-15t1054	1565884685.99	adult	186.0035	138.0033	-133.9703	1298.8729	84.5352	84562.1119	266274.6126	4765175.7932	5877.18	0.37031	846.289	0.96846	377.7214	-0.06289	4363.8052	0.62703	4246.9702	1924438	2498.8	0.95408	3870.1179	0.81971	37303600	1.3092	342.007	131.759	128.1365	248.5737	241.6839	109621	176.9951	-0.50752	217.614	5807800
020	2019-08-15t1457	1565899226.93	adult	190.0427	142.0425	-129.9312	1227.6812	85.3029	84282.0501	265502.116	4952350.334	6078.47	0.49987	836.862	0.96467	345.1525	-0.42599	4562.7837	0.82389	4470.772	2003062.125	2685.4024	1.3268	4091.1211	1.0741	36734100	1.3027	366.881	130.573	126.8657	244.445	235.7343	107311.3594	176.3475	-0.65642	214.1581	5731520
020	2019-08-15t1855	1565913487.63	adult	194.004	146.0038	-125.9699	1283.8008	78.3621	81665.7269	257150.0938	4481852.1659	6494.19	0.72633	917.608	1.5149	407.7203	0.29669	4873.9165	1.1057	4746.0051	2076288.5	2808.3585	1.5907	4319.399	1.3301	39085500	1.5552	464.081	133.296	129.4644	243.8409	236.649	103876.2031	180.5872	-0.48072	217.1492	5677720
020	2019-08-15t2255	1565927887.7	adult	198.004	150.0038	-121.9698	1314.3668	80.4671	86625.7205	272781.6669	4925688.6945	6637.18	0.82523	867.575	1.252	358.0496	-0.27733	4727.2173	1.0304	4674.6758	2136702.25	2709.7437	1.4609	4150.4563	1.206	39151000	1.6014	393.029	133.079	129.2204	252.6639	243.6527	114204.0859	180.8947	-0.55994	222.408	6005440
020	2019-08-16t0254	1565942289.03	adult	202.0044	154.0041	-117.9695	1283.0785	87.1977	87347.759	275142.4822	5108096.5673	6093.12	0.60091	868.509	1.3068	362.7314	-0.22214	4610.854	0.97723	4536.9453	2097938.5	2673.4756	1.4406	4051.0798	1.1462	39496300	1.6763	437.224	133.545	129.286	255.8013	246.7233	116389.5781	183.3517	-0.5012	225.3847	6073100
020	2019-08-16t0654	1565956687.19	adult	206.0039	158.0036	-113.97	1224.1931	82.6162	80464.9517	253424.0538	4569840.0056	6767.24	0.94922	948.603	1.8486	426.8292	0.54648	5000.5835	1.3192	4899.5303	2100245	2813.3947	1.7129	4370.754	1.487	39774000	1.7412	561.419	140.96	135.1787	309.4073	298.2324	129951.0781	197.9924	0.3084	262.4204	5910300
020	2019-08-16t1054	1565971089.98	adult	210.0047	162.0044	-109.9692	1269.7895	83.9803	85136.2659	268120.8178	4948673.9664	5940.3	0.58834	822.562	1.0904	357.0011	-0.29608	4436.9419	0.91218	4326.7158	1970002.25	2438.3183	1.0969	3853.3934	1.0224	36486400	1.4782	469.068	138.011	132.9172	300.4387	286.0817	133394.7812	191.1083	-0.21699	249.8376	6121760
020	2019-08-16t1517	1565986839.26	adult	214.3794	166.3792	-105.5944	1250.321	81.5004	81944.325	258008.6607	4657220.8377	4785.48	0.068478	797.054	0.96424	355.1512	-0.32118	4012.3569	0.61374	3951.8125	1717288.75	2330.4501	0.94214	3617.6273	0.82987	34038200	1.2899	435.043	137.91	132.7656	292.5121	282.7375	125195.1875	191.162	-0.31939	245.391	5889460
020	2019-08-16t1854	1565999885.29	adult	218.0033	170.0031	-101.9705	1246.9057	82.2181	81523.7666	256704.262	4625930.4011	5674.6	0.52165	850.835	1.3352	366.7977	-0.17695	4295.2861	0.87007	4181.9507	1825496.625	2523.8687	1.2954	3807.6563	1.0426	36152000	1.5234	457.993	138.366	132.5425	301.3609	289.8581	128078.3906	195.5035	-0.14647	254.0848	5879170
020	2019-08-16t2254	1566014285.87	adult	222.0035	174.0033	-97.9704	1260.4327	83.137	81462.4811	256477.1643	4586830.4161	6213.41	0.81599	856.032	1.3979	391.7981	0.14137	4392.376	0.98225	4241.8989	1866759.75	2416.7899	1.1338	3704.6889	0.97507	36362500	1.5832	493.377	141.309	135.1028	326.8594	314.463	138915.25	199.1807	-0.023092	268.0147	6002520
020	2019-08-17t0254	1566028687.4	adult	226.0039	178.0037	-93.9699	1182.4256	81.2539	79959.8553	251964.9284	4572826.6614	7585.65	1.529	880.332	1.5895	404.1499	0.30637	4903.9458	1.4339	4717.9844	2044945.5	2636.3689	1.5376	4138.2315	1.4381	36660600	1.6554	462.8	140.417	134.7134	292.63	277.5322	122026.6953	196.7153	-0.26333	250.0169	5847530
020	2019-08-17t0654	1566043088.45	adult	230.0042	182.004	-89.9696	1280.4081	83.0309	83947.7681	264296.181	4800383.7152	6291.97	0.92857	855.675	1.4566	365.3662	-0.18941	4666.71	1.2844	4579.6108	2044019	2589.1358	1.4799	3975.9338	1.3168	37443500	1.7776	439.369	137.044	131.5248	289.9471	281.56	126996.8203	192.562	-0.6006	247.268	5996910
020	2019-08-17t1054	1566057487.75	adult	234.004	186.0038	-85.9698	775.531	83.6192	46283.2908	146272.1577	2498594.8835	7043.61	1.3486	1026.91	2.6088	377.8874	-0.025274	5407.7505	1.9451	5285.5752	1303267.875	3247.7336	2.6435	4732.6972	2.1204	24708600	0.53058	497.689	142.169	135.2585	338.7597	328.6473	81641.0938	206.6652	0.13307	293.8012	3420740
020	2019-08-17t1454	1566071889.19	adult	238.0044	190.0042	-81.9694	1220.1492	82.0241	82394.6389	259587.2138	4717558.3777	6815.43	1.2776	884.994	1.7036	398.776	0.25122	4801.2549	1.4909	4708.7251	2064539.5	2651.7724	1.642	4055.3084	1.4836	38000800	1.9314	465.462	140.615	134.1632	308.2738	297.9154	132557.75	202.0868	-0.23211	258.8537	6037850
020	2019-08-17t1854	1566086289.41	adult	242.0045	194.0043	-77.9694	874.2514	83.6014	56994.0152	180888.2586	3159351.8582	7874.25	1.8758	924.73	1.9966	390.7899	0.14519	5493.6772	2.1363	5330.6509	1637115.875	2886.8953	2.083	4740.0313	2.2387	27502400	0.87919	515.948	139.932	134.8224	323.5476	316.9541	96417.1797	191.3071	-0.96351	267.3626	4161730
020	2019-08-17t2254	1566100689.5	adult	246.0045	198.0043	-73.9693	1220.4889	83.6618	82629.6889	260382.6129	4745632.6482	8041.36	2.0203	843.589	1.4829	392.0809	0.16158	4683.6479	1.4971	4515.4644	2018652.25	2483.7277	1.4075	3966.4673	1.4872	36313100	1.8563	470.631	144.202	137.9114	308.2323	295.6219	132848.1406	204.9022	-0.26428	263.2964	6207330
020	2019-08-18t0254	1566115089.6	adult	250.0045	202.0043	-69.9693	1211.6933	83.9306	81321.0016	256167.4221	4694416.8012	6096.36	1.0333	816.203	1.3249	384.389	0.054958	4413.9033	1.3141	4306.9844	1871495	2471.4419	1.4151	3786.2555	1.3451	34576000	1.7195	506.136	145.547	138.8627	312.4299	299.9031	132470.2812	208.5565	-0.15019	267.8614	6165660
020	2019-08-18t0654	1566129490.52	adult	254.0048	206.0046	-65.9691	1236.0842	82.1958	80112.8111	252257.7558	4475242.481	5916.96	0.97928	788.195	1.16	360.7445	-0.27507	4268.897	1.2369	4151.7915	1784399	2515.6826	1.5233	3810.8755	1.4195	32921300	1.5868	414.55	146.455	139.355	299.4837	290.293	125184.2031	212.4542	-0.022739	266.9996	6117140
020	2019-08-18t1054	1566143889.83	adult	258.0046	210.0044	-61.9693	1207.4826	83.0164	76509.9299	240921.5389	4279251.6556	5511.92	0.79794	759.133	0.98518	364.7999	-0.22503	4331.3589	1.3473	4294.7178	1728212.25	2420.0111	1.3814	3837.7624	1.4985	30284100	1.338	503.676	148.779	141.7722	293.8485	284.1024	117245.5391	214.8573	0.016815	263.6584	5935260
020	2019-08-18t1454	1566158290.09	adult	262.0047	214.0044	-57.9692	1189.5344	82.2689	77849.8464	245192.9151	4408427.0248	5373.78	0.76124	700.874	0.60552	342.8233	-0.5428	3999.7834	1.093	3891.085	1623912.125	2127.9224	0.88279	3406.8681	1.0709	28442200	1.1712	380.271	148.053	141.3631	293.3128	285.5894	119085	213.625	-0.15538	260.5468	6008140
020	2019-08-18t1854	1566172691.12	adult	266.005	218.0047	-53.9689	1124.7069	85.2984	74661.9726	235271.2322	4280389.9966	5721.69	1.003	684.99	0.51497	351.6013	-0.42716	4037.5906	1.1814	3944.1052	1570622.75	2076.7219	0.8149	3474.2734	1.1925	26644700	1.003	474.833	150.59	143.2826	301.7297	288.2619	117372.8672	217.8951	-0.0071601	265.5225	5857640
020	2019-08-18t2254	1566187090.91	adult	270.0049	222.0047	-49.969	675.1026	90.3307	45789.1634	145720.7748	2631538.8914	5528.07	0.93643	686.989	0.54831	346.7555	-0.50658	3875.9646	1.0792	3751.2971	926355.5625	2032.9558	0.75934	3400.8645	1.1563	16388800	-0.19504	457.146	156.441	147.1509	312.6255	300.04	74717.5	233.8439	0.81767	278.1377	3732070
020	2019-08-19t0254	1566201491.45	adult	274.0051	226.0048	-45.9688	637.9409	86.6508	40965.9869	130627.8283	2251774.5822	5133.66	0.74751	727.743	0.85619	357.0656	-0.36494	3645.8542	0.90476	3547.8496	780212.8125	2102.5574	0.91122	3137.3504	0.89714	15569300	-0.28179	450.972	152.992	144.3323	329.2921	322.45	70468.5	227.2311	0.33426	291.7378	3273120
020	2019-08-19t0654	1566215890.97	adult	278.0049	230.0047	-41.9689	1098.6005	85.4051	74337.3868	234318.2575	4305849.7962	4529.26	0.42317	595.747	-0.063535	331.3671	-0.75669	3154.9377	0.45715	3026.4407	1224115.875	1696.2603	0.18381	2699.7418	0.42235	23074500	0.68308	473.975	153.245	144.316	330.999	321.7891	128427.625	229.8393	0.38555	288.7429	5935480
020	2019-08-19t1054	1566230291.41	adult	282.005	234.0048	-37.9688	903.4077	102.8181	63189.1998	199745.4182	3969104.8299	4299.3	0.31858	540.517	-0.44625	304.9531	-1.1699	2765.7168	0.09459	2681.845	901623.6875	1487.0573	-0.18614	2402.1148	0.099702	17582500	0.005961	449.427	148.493	140.9013	302.618	295.5342	98653.4766	218.4372	-0.37206	270.2302	4830330
020	2019-08-19t1454	1566244692.38	adult	286.0053	238.0051	-33.9685	904.2712	104.9367	62641.7488	198339.9566	3909852.8247	3567.79	-0.10993	526.52	-0.53656	302.9925	-1.2198	2615.3408	-0.03068	2562.9995	842139.75	1491.1688	-0.16126	2316.8885	0.026502	16943400	-0.058908	534.805	147.744	140.9201	311.9896	302.0892	100460.6562	209.1494	-1.0065	268.6669	4754410
020	2019-08-19t1854	1566259095.81	adult	290.0063	242.006	-29.9676	900.6883	103.5493	61625.5835	195046.4936	3810588.2415	3264.28	-0.27948	517.054	-0.59552	302.0548	-1.2552	2455.9578	-0.17261	2398.3569	778538.625	1474.0844	-0.17639	2183.7319	-0.10997	16391100	-0.11574	468.615	148.113	141.3628	307.7216	297.412	97547.75	211.1349	-0.99006	265.9807	4695330
020	2019-08-19t2254	1566273492.96	adult	294.0055	246.0052	-25.9684	853.3013	100.5445	57381.7691	181466.0873	3481320.5697	4600.93	0.63842	502.73	-0.69156	308.4808	-1.1757	2561.4814	-0.023328	2488.8409	758198.5	1464.9802	-0.17688	2264.4306	0.022158	14869800	-0.31414	427.318	152.063	144.7261	293.2308	288.3432	86796.3281	219.8746	-0.58415	269.8496	4497710
020	2019-08-20t0254	1566287892.41	adult	298.0053	250.0051	-21.9685	885.0537	98.8659	59375.3191	187650.8487	3578037.019	3953.72	0.24387	505.273	-0.66419	317.5977	-1.0508	2402.5017	-0.17334	2316.4724	737568	1402.3651	-0.28024	2088.9992	-0.17608	15464400	-0.21495	453.894	154.395	146.6345	300.9135	291.4046	92380.4531	224.147	-0.43614	270.0872	4725410
020	2019-08-20t0654	1566302293.36	adult	302.0056	254.0053	-17.9683	888.1676	99.4163	59769.9632	188907.5761	3618194.3671	4309.54	0.5351	515.915	-0.57596	327.2386	-0.91388	2435.5381	-0.10205	2346.3196	750145.75	1420.2099	-0.23006	2100.3231	-0.13292	15858200	-0.13956	455.062	155.123	146.694	312.3139	301.0239	96192.6875	228.6527	-0.27469	277.5082	4768180
020	2019-08-20t1115	1566317949.62	adult	306.3545	258.3543	-13.6193	784.2157	133.7752	62917.7827	202650.9945	4620132.6736	3200.62	-0.21766	497.5	-0.70557	317.2873	-1.098	2147.7766	-0.42452	2075.8953	704470.75	1244.3319	-0.5556	1840.6281	-0.45925	16282200	-0.051862	465.289	160.145	152.8873	311.1922	301.9784	102071.0312	229.5816	-0.32852	277.6668	5241210
020	2019-08-20t1454	1566331093.24	adult	310.0056	262.0053	-9.9683	771.6191	103.372	53980.0117	171230.2637	3351675.7485	3616.19	0.11996	462.821	-0.96335	312.0161	-1.2059	2284.1873	-0.22605	2209.3379	637288.25	1182.1868	-0.66588	1936.5384	-0.30415	12909000	-0.58808	433.984	155.107	147.8811	280.9108	273.6371	78374.1094	221.6318	-0.87898	260.3377	4326250
020	2019-08-20t1855	1566345381.03	adult	313.9744	265.9741	-5.9995	775.1049	134.0552	61957.2908	199608.0489	4559136.1193	4257.82	0.6582	531.087	-0.43262	337.4543	-0.79678	2275.6418	-0.2057	2181.2488	735032.3125	1320.0089	-0.38085	1939.313	-0.27448	17115300	0.1376	506.407	162.443	153.9265	331.8923	320.1877	107201.2109	236.7035	-0.10552	290.4339	5235050
020	2019-08-20t2255	1566359779.77	adult	317.974	269.9738	-1.9998	765.8498	132.8159	61345.048	197629.3727	4516718.9277	3466.39	0.083941	521.002	-0.5014	333.8865	-0.87638	2223.0168	-0.24627	2154.1812	711365.375	1298.3877	-0.4099	1858.6869	-0.36829	16622100	0.08264	469.534	163.163	154.9336	336.0027	327.1139	107520.875	237.2194	-0.17525	292.5791	5205540
020	2019-08-21t0254	1566374178.55	dead	321.9737	273.9735	1.9998	755.902	135.8235	60547.7179	195516.9734	4437838.0575	4270.64	0.80053	522.298	-0.48244	334.9534	-0.87745	2233.937	-0.19668	2121.449	703690.125	1301.5509	-0.38968	1874.5779	-0.31918	16442000	0.081904	476.551	163.974	155.7418	330.5258	318.5642	104115.6094	237.959	-0.23241	288.9236	5161910
021	2019-08-07t1455	1565207881.42	egg	-1.999	-57.9995	-298.0047	164.8287	26.3411	2959.1442	9403.0826	49108.6987	0	2336.124	0	0.41908	0	-0.091998					0	1.7621	0	3.2442	0	2.9203	0	0	0				0	-0.42981	0	0
021	2019-08-07t1854	1565222274.13	larva	1.999	-54.0015	-294.0067	173.0929	26.54	3130.3231	9939.7208	52363.8359	0	1785.5972	0	-0.04102	0	-0.37273					0	0.73858	0	1.1683	0	1.5407	0	0	0				0	-0.6045	0	0
021	2019-08-07t2254	1565236677.03	larva	5.9998	-50.0007	-290.0059	167.532	28.6023	3220.8649	10248.2531	57594.233	0	0.43888	0	-0.49893	0	-0.65871					0	-0.037091	0	0.13665	0	0.66076	0	0	0				0	-0.78735	0	0
021	2019-08-08t0255	1565251078.9	larva	10.0003	-46.0002	-286.0054	170.33	28.1661	3246.5526	10324.8869	57423.0996	0	-0.47278	0	-0.95501	0	-0.95008					0	-0.67056	0	-0.57233	0	0.0070367	0	0	0				0	-0.97976	0	0
021	2019-08-08t0654	1565265478.57	larva	14.0002	-42.0003	-282.0055	254.8416	41.8839	7029.0722	22366.458	176433.9977	670.242	0.77679	231.977	1.2408	162.6131	0.60617	626.2623	1.7796	619.4349	23797.9668	527.4736	1.5576	600.2735	1.2374	878033	-0.20884	166.673	107.304	106.7555	152.3402	150.242	5788.9277	133.5518	1.5494	145.4727	406145
021	2019-08-08t1054	1565279878.52	larva	18.0002	-38.0003	-278.0055	393.5874	40.394	12818.544	40592.6125	351935.7641	577.79	-0.082138	192.574	0.33112	147.093	0.14628	503.7879	0.59734	499.7418	34761.3672	385.5158	0.20075	465.5891	0.076412	1315470	-0.5371	233.451	103.534	103.195	145.8801	142.6771	10065.7266	128.5661	1.333	139.4538	707244
021	2019-08-08t1454	1565294279.17	larva	22.0004	-34.0001	-274.0053	461.4827	47.3082	17894.155	56722.2459	578118.7299	772.722	-0.16102	212.472	0.098591	170.2164	0.12585	596.8327	0.23426	573.7353	56699.1094	430.3331	-0.1334	525.4085	-0.25855	2010200	-0.74586	183.798	117.824	117.4592	163.0852	162.1894	15493.0977	143.8275	1.5502	156.0707	1114730
021	2019-08-09t1005	1565363328.08	larva	41.1806	-14.8198	-254.8251	839.5633	46.9552	30884.6609	97293.714	942300.1113	1484.75	-0.73872	375.48	-0.25467	330.9431	0.59293	1226.9443	-0.58158	1212.1176	201218.875	807.3858	-0.76928	1123.0579	-0.63707	6143610	-1.3043	254.236	104.565	103.9034	149.346	146.3217	24492.7441	130.6179	0.50919	141.5857	1710900
021	2019-08-09t1055	1565366283.4	larva	42.0016	-13.9989	-254.0042	497.088	63.9341	25255.3815	80220.2312	1070676.8711	1847.35	-0.29036	433.474	0.28864	354.925	0.81442	1564.889	0.045515	1554.3883	208130.25	1009.8994	-0.093796	1424.1052	0.04315	5746990	-1.4527	179.15	110.721	110.4666	154.6363	153.0308	20566.625	137.1494	0.65003	148.5978	1467940
021	2019-08-09t1454	1565380679.36	larva	46.0004	-10	-250.0053	874.1914	50.1002	35751.4349	112694.7366	1202129.7493	1868.43	-0.55592	361.016	-0.94099	309.9728	-0.024102	1407.577	-0.68199	1380.5471	266032.0625	754.4405	-1.4085	1216.4447	-0.82946	6811640	-1.4745	210.608	113.42	112.9546	159.8636	157.8038	30214.2207	140.3006	0.52262	152.192	2140000
021	2019-08-09t1854	1565395078.2	larva	50.0001	-6.0004	-246.0056	968.8489	56.3053	45591.7313	143586.3521	1803026.8251	1619.46	-1.1556	419.784	-0.73576	335.5468	-0.0018451	1315.6925	-1.2204	1298.7454	315766.1875	911.6231	-1.2118	1178.3549	-1.2571	10055900	-1.0502	229.054	114.576	114.1941	159.4043	156.872	38257.0234	140.9983	0.37049	152.4424	2744670
021	2019-08-09t2254	1565409479.58	larva	54.0005	-2	-242.0052	1142.0638	61.3675	56395.2566	177681.0707	2354987.5283	1712.84	-1.3067	432.147	-1.0225	327.4891	-0.35739	1385.0532	-1.4155	1361.9073	409975.75	1066.0376	-1.0613	1285.1757	-1.3596	12791600	-0.79552	217.277	106.261	105.7518	151.0178	149.4992	44701.2656	132.8506	-0.059641	144.9313	3145340
021	2019-08-10t0254	1565423879.48	adult	58.0005	2	-238.0052	1142.856	67.4441	62613.0755	197210.0778	2880894.8381	2215.41	-0.98564	511.304	-0.56088	326.2886	-0.59707	1840.1648	-0.91454	1810.8093	603574.0625	1439.2466	-0.21659	1729.0253	-0.74683	16758000	-0.35786	431.688	114.324	113.8441	161.4484	157.8239	52955.0703	141.1922	0.22703	153.5761	3746970
021	2019-08-10t0654	1565438279.21	adult	62.0004	5.9999	-234.0053	1173.5695	68.8984	64712.3379	203759.9141	3083504.2927	3157.3	-0.21729	628.664	0.29682	373.6542	-0.21241	2447.2483	-0.21832	2370.7083	829617.1875	1800.4909	0.53671	2234.6726	-0.051162	21279000	0.11511	326.559	111.91	111.492	158.4424	155.7344	53711.9648	138.6582	0.04184	151.0156	3787920
021	2019-08-10t1054	1565452680.47	adult	66.0007	10.0003	-230.005	1153.8853	75.3215	67724.2073	213253.1465	3427641.8953	4208.01	0.60944	646.509	0.10065	367.1923	-0.44213	3549.7668	1.2605	3499.696	1256617.5	2304.9349	1.6803	3129.922	1.3974	22881200	0.076087	406.084	112.018	111.4967	158.225	154.5264	56011.6445	138.4188	-0.040496	150.0838	3964540
021	2019-08-10t1454	1565467080.47	adult	70.0007	14.0003	-226.005	1169.1573	71.6977	71323.3424	224765.4073	3620144.9874	3252.67	-0.6566	665.107	-0.051955	427.9879	0.067287	2584.9875	-0.66341	2557.1016	964200.3125	1893.2557	0.073523	2356.8363	-0.49588	24761900	0.10221	193.425	112.398	111.8235	159.1636	157.088	59368.0156	139.7646	0.0070198	152.5358	4184570
021	2019-08-10t1854	1565481480.83	adult	74.0008	18.0004	-222.0049	1232.6534	74.4133	76295.1072	240539.3373	3914483.0549	3330.2	-0.80312	687.898	-0.12823	441.7008	0.077022	2863.8958	-0.50566	2846.3596	1142694.375	1971.9777	-0.013134	2699.324	-0.13342	27394800	0.24917	211.085	115.43	114.872	161.4616	159.5301	64423.1641	142.4774	0.24765	154.7896	4596900
021	2019-08-10t2254	1565495880.56	adult	78.0008	22.0003	-218.0049	1193.597	79.1449	75029.0367	236346.4047	4040978.3713	4449.41	0.019086	780.912	0.34361	457.9275	0.082971	3624.3701	0.33774	3564.6187	1420753.125	2316.6889	0.59035	3240.4613	0.54145	30561800	0.4208	270.762	112.809	112.2008	160.4318	158.0346	62889.2539	140.0639	-0.25809	153.1081	4414910
021	2019-08-11t0254	1565510280.62	adult	82.0008	26.0003	-214.0049	1277.0584	80.0165	83956.086	264601.9453	4605370.0457	4942.01	0.22704	751.179	-0.16175	460.6248	-0.01321	3839.1975	0.363	3774.8303	1681568.5	2232.2533	0.058108	3347.342	0.4179	32852800	0.48678	447.015	117.464	116.9673	166.1508	162.5699	72774.0391	145.0793	0.647	157.6886	5137280
021	2019-08-11t0654	1565524682.18	adult	86.0012	30.0007	-210.0045	1229.7163	77.9287	80064.7021	252290.011	4362278.2569	5519.56	0.53944	876.119	0.58354	489.5699	0.16522	4249.0283	0.7594	4187.2271	1776093.75	2715.127	1.0503	3836.3059	1.0351	36557800	0.76478	358.884	111.719	110.9305	163.7838	159.654	68461.6094	140.0498	-0.92149	153.694	4661700
021	2019-08-11t1054	1565539082.36	adult	90.0013	34.0008	-206.0044	1185.1256	81.44	78823.2904	248407.3474	4412506.7836	6232.24	0.96351	989.194	1.2043	560.8601	0.71831	4949.6646	1.5319	4865.4443	2034312.125	2996.3438	1.512	4419.1253	1.803	40641000	1.102	479.833	114.666	114.0651	165.4306	161.6774	67991.9844	143.099	-0.41927	156.233	4711040
021	2019-08-11t1454	1565553482.62	adult	94.0013	38.0009	-202.0044	1170.6168	86.449	79601.9679	250832.673	4633670.9987	5400.89	0.13711	958.029	0.83869	713.1376	1.8684	4241.3369	0.4153	4107.1367	1760154.75	2656.3115	0.56824	3686.9666	0.43731	39732300	0.89162	442.172	119.208	118.5812	170.4475	166.5496	70735.7188	147.9842	0.20402	161.664	4943910
021	2019-08-11t1854	1565567883.19	adult	98.0015	42.001	-198.0042	1173.8647	83.4171	76928.2831	242346.985	4311249.8582	5596.82	0.17206	1073.12	1.4135	730.4117	1.9604	4864.0107	1.0703	4835.1692	1955332.25	3119.3677	1.4174	4376.5378	1.3508	43040800	1.1353	323.286	118.651	117.7108	173.4219	169.9837	69715.6172	148.9016	0.079619	164.3573	4758850
021	2019-08-11t2254	1565582284.43	adult	102.0018	46.0014	-194.0039	1264.1614	80.932	78082.8827	245970.0783	4180244.8777	5656.62	0.11964	1097.31	1.4292	712.2333	1.8078	4630.2769	0.66403	4568.5051	1889153	3152.1117	1.3484	4203.9986	0.96522	44701200	1.2186	321.23	118.29	117.3138	173.8555	170.7237	70933.0312	148.9613	-0.018675	164.1398	4818760
021	2019-08-12t0254	1565596683.79	adult	106.0017	50.0012	-190.004	1274.1235	84.5907	78080.067	245974.7584	4196953.9813	5149.43	-0.3013	1000.7	0.81251	649.5576	1.3533	3956.2654	-0.19213	3862.5132	1614156.25	2739.4299	0.47112	3564.9519	-0.0032624	40769600	0.80763	235.138	116.951	115.8535	176.1595	172.8454	71873.0781	148.4849	-0.098853	165.4068	4764710
021	2019-08-12t0654	1565611083.89	adult	110.0017	54.0012	-186.004	1224.53	86.697	79327.3559	249825.1389	4534423.6782	3670.93	-1.3084	865.843	0.072833	636.6377	1.2885	3091.2964	-1.1667	3060.3861	1279796.75	2165.7979	-0.59379	2837.7873	-0.98358	35801700	0.35256	329.176	121.129	119.9508	181.9016	178.7509	75307.2656	153.5663	0.027127	170.6385	5008560
021	2019-08-12t1054	1565625484.88	adult	114.002	58.0015	-182.0037	1214.2998	82.4119	77492.4131	244093.3444	4303977.6566	4314.29	-0.89989	844.795	-0.029973	497.1594	0.31136	3176.9548	-1.0583	3089.762	1286666.75	2216.9055	-0.48574	2853.0898	-0.94365	34145800	0.21803	263.648	126.631	124.3726	202.8386	198.9748	82149.6484	164.8016	0.31144	190.007	5118300
021	2019-08-12t1455	1565639886.61	adult	118.0025	62.002	-178.0033	1047.5265	78.1949	65711.017	207046.5881	3561253.5376	5993.19	0.1098	1018.28	0.827	722.3509	2.0342	4241.2266	0.029005	4097.9321	1454740.75	2674.0568	0.29926	3690.737	0.087526	34916900	0.30032	333.1	124.971	122.9214	205.195	200.4488	70381.8906	160.8387	0.13025	188.7399	4285240
021	2019-08-12t1854	1565654286.8	adult	122.0025	66.002	-174.0032	1147.1634	78.6345	72435.6405	228359.2435	3895076.8658	6471.31	0.35893	990.668	0.70736	493.3102	0.39354	4737.9351	0.50064	4618.2666	1790939.5	2869.4535	0.63067	4151.8496	0.62171	37436300	0.52908	341.933	122.647	120.4812	209.6165	205.0846	79235.0469	159.2945	0.036086	191.4474	4634710
021	2019-08-12t2254	1565668685.95	adult	126.0023	70.0018	-170.0034	1159.41	84.8449	76098.8488	239769.7877	4326031.5338	6159.51	0.16816	910.193	0.36862	451.0316	0.13004	4531.8032	0.29839	4449.1519	1799125.875	2577.19	0.20185	3845.6194	0.28571	36109200	0.46096	374.276	122.823	120.8902	207.1442	201.5829	82236.2656	159.2565	-0.010439	187.4762	4872630
021	2019-08-13t0254	1565683085.73	adult	130.0022	74.0017	-166.0035	1147.2413	79.8964	69373.2562	218422.5245	3717939.6074	7559.01	0.92214	994.965	0.80549	481.0392	0.42458	5225.4233	0.93185	5086.4629	1896828.75	2891.7572	0.73452	4428.6698	0.93778	36031700	0.49185	333.594	124.876	122.5518	211.9112	206.9718	76923.75	163.3294	0.053529	193.6137	4522250
021	2019-08-13t0654	1565697485.27	adult	134.0021	78.0016	-162.0036	1035.2554	83.8677	69866.1231	220270.5378	4050664.1964	7674.31	0.96109	976.829	0.76818	313.6758	-0.86906	5231.3037	0.93709	5088.1006	1904194.5	3170.1146	1.2096	4498.6804	1.02	35531200	0.49485	360.189	126.02	123.3841	215.749	209.7595	78532.625	166.1462	0.083474	197.2362	4583840
021	2019-08-13t1054	1565711885.83	adult	138.0022	82.0017	-158.0035	1222.2934	79.8342	75569.4892	238030.0329	4030239.3318	6829.04	0.50895	816.584	0.073458	403.3347	-0.095679	4324.9517	0.16717	3992.5498	1708356	2305.9727	-0.075083	3494.927	-0.013789	32206100	0.28329	422.742	130.396	126.8113	227.3459	221.9999	89801.625	176.5267	0.31537	209.7824	5142820
021	2019-08-13t1454	1565726286.8	adult	142.0025	86.002	-154.0032	1134.3394	83.1285	75059.8524	236491.5503	4280634.8959	8087.32	1.1557	723.913	-0.30704	440.1947	0.26287	4393.481	0.25687	3947.1036	1722244.5	1994.3197	-0.49623	3333.0462	-0.14038	28327400	0.032905	282.195	126.469	124.5587	211.2632	206.3433	82815.1875	161.6085	-0.12787	190.9695	4948840
021	2019-08-13t1854	1565740686.98	adult	146.0026	90.0021	-150.0032	1140.5646	80.516	71980.5151	226786.1235	3918467.9673	6451.48	0.33835	754.419	-0.10812	377.2586	-0.2426	3929.2686	-0.095172	3789.9808	1477405	2139.3673	-0.21193	3317.5156	-0.11271	28318600	0.082673	369.637	125.707	123.4689	213.8473	209.1805	80406.5938	162.7224	-0.1441	193.4301	4718660
021	2019-08-13t2255	1565755087.28	adult	150.0026	94.0022	-146.0031	1136.9734	88.0626	73036.2897	230148.5055	4171395.6339	7258.74	0.7572	702.073	-0.30725	395.0716	-0.052315	3744.842	-0.20623	3500.5017	1430529.625	1976.5847	-0.40542	2986.2917	-0.40006	26761600	0.011955	400.451	120.743	118.1352	231.1908	220.6373	88314.875	158.2311	-0.31902	198.4613	4602490
021	2019-08-14t0254	1565769488.06	adult	154.0029	98.0024	-142.0029	1097.1732	81.7084	70123.0191	220993.7421	3863472.9614	8169.33	1.2191	761.813	0.03692	402.1563	0.043737	4270.4351	0.2606	3937.704	1562979.25	2148.0544	-0.080296	3386.2567	0.039894	27867900	0.14725	493.537	128.425	125.3914	246.3776	237.2776	90174.1875	168.8499	-0.070056	216.4348	4697910
021	2019-08-14t0654	1565783886.22	adult	158.0023	102.0019	-138.0034	1052.9839	81.1602	66309.8974	208973.4733	3633706.8957	8376.84	1.3351	835.682	0.46508	396.3339	0.016539	4703.2139	0.64179	4434.9512	1632015.25	2408.9458	0.39006	3748.1487	0.43273	28920400	0.27895	338.069	129.34	125.9422	244.5612	235.6873	84862.7344	172.2607	-0.017187	217.4508	4476080
021	2019-08-14t1054	1565798289.25	adult	162.0032	106.0027	-134.0025	1111.0882	82.1049	68081.8328	214448.5217	3725413.1908	6072.36	0.255	846.234	0.57291	517.7044	1.226	3935.6555	0.062544	3722.1367	1401093.375	2367.9388	0.37617	3361.4369	0.089911	30070100	0.41263	463.997	131.814	128.0689	294.6183	280.6828	104884.0938	174.0711	-0.012291	232.4194	4683880
021	2019-08-14t1455	1565812689.52	adult	166.0033	110.0028	-130.0025	1082.1986	80.4551	70909.2464	223466.9822	3998834.5846	6884.75	0.66941	827.188	0.53733	373.7695	-0.17418	4676.0049	0.67799	4500.3674	1730121.875	2432.3419	0.54004	3890.1775	0.63747	30567100	0.50114	433.83	129.627	126.2155	274.5089	267.9872	101568.3125	169.9803	-0.23383	227.4783	4790100
021	2019-08-14t1855	1565827090.5	adult	170.0035	114.003	-126.0022	1155.2844	86.5894	77337.9029	243660.01	4483425.4375	6977.99	0.74315	772.479	0.30243	378.3082	-0.11129	4576.3867	0.6329	4303.9097	1844283.875	2208.5474	0.23301	3765.0143	0.55465	31129400	0.59551	366.681	126.803	123.5366	256.0086	247.894	103171.4688	167.2584	-0.46622	218.9488	5109920
021	2019-08-14t2255	1565841488.73	adult	174.003	118.0026	-122.0027	1012.17	83.4607	66244.1678	208872.1227	3741593.5953	7723.61	1.1231	923.355	1.2088	448.9496	0.65802	5588.4287	1.4511	5425.6736	1933596.375	2670.7428	1.0603	4619.3642	1.4093	31883400	0.70628	407.719	132.827	128.9866	264.9094	252.5591	91658.6562	176.8172	-0.13233	227.5516	4586520
021	2019-08-15t0254	1565855888.94	adult	178.0031	122.0026	-118.0026	1151.0182	87.315	76402.5541	240762.5787	4435122.4942	7459.53	1.0395	815.802	0.66251	379.9734	-0.062988	4703.4131	0.80613	4500.7705	1876661.75	2430.1088	0.71824	3938.8449	0.80396	32488500	0.80025	412.284	127.769	124.1236	270.651	259.9456	107989.7422	169.7838	-0.62895	224.2538	5088270
021	2019-08-15t0654	1565870289.02	adult	182.0031	126.0026	-114.0026	1001.2976	82.3423	66112.0336	208533.0532	3726318.4587	6861.69	0.79479	945.052	1.4838	454.928	0.77831	5223.7935	1.2516	5077.3569	1802208.75	2804.4028	1.4153	4438.9847	1.3225	32567400	0.85438	408.599	131.194	127.3829	279.8792	271.8711	96558.3281	175.4569	-0.46414	232.3725	4521090
021	2019-08-15t1054	1565884691.2	adult	186.0037	130.0032	-110.002	1117.3446	83.3869	73008.1105	230044.2988	4154083.6084	7647.32	1.1954	873.69	1.1324	389.0442	0.064152	4774.9604	0.94484	4642.9058	1819260	2617.8135	1.1583	4058.7913	0.99985	33254400	0.959	465.294	131.224	127.457	279.1851	269.2384	106369.5312	174.1897	-0.69931	233.7648	4994630
021	2019-08-15t1457	1565899232.18	adult	190.0429	134.0424	-105.9628	1117.2436	81.1849	68750.9533	216612.8489	3692923.964	7138.74	0.99556	886.816	1.2672	440.2716	0.6554	4944.3218	1.1194	4823.9209	1775011.5	2488.5294	0.98787	4212.3468	1.1901	31825200	0.87331	388.417	132.8	129.3828	257.0113	246.3183	92267.0625	176.7609	-0.6288	224.9198	4765800
021	2019-08-15t1855	1565913492.87	adult	194.0042	138.0037	-102.0015	1203.6272	89.4602	81424.312	256833.1237	4771977.5803	7065.1	0.99334	759.571	0.54393	388.4695	0.074566	4602.7495	0.89522	4384.4429	1956168.625	2113.8002	0.39003	3763.4349	0.79802	32223300	0.94784	479.634	130.783	127.1276	281.9663	268.6517	119835.6875	173.3142	-0.96006	232.2896	5548190
021	2019-08-15t2255	1565927892.89	adult	198.0042	142.0037	-98.0015	1121.2938	84.9587	70995.1351	223793.8519	3964904.3161	6801.85	0.90252	870.975	1.2731	400.356	0.21773	5049.9058	1.2812	4941.46	1873515	2570.064	1.2194	4261.8525	1.3128	32259200	0.98472	437.667	136.109	132.1558	285.3534	275.6725	105866.1094	181.8517	-0.49835	239.7222	5041220
021	2019-08-16t0254	1565942294.3	adult	202.0046	146.0041	-94.0011	1137.8608	86.8844	75153.696	236879.037	4322416.0043	6429.93	0.75932	812.822	0.95798	385.7237	0.050815	4700.4688	1.0471	4615.9753	1842583.75	2475.4633	1.098	4037.7389	1.1334	31839900	0.98325	489.832	142.872	137.1016	300.0676	284.5193	117626.4922	200.8432	0.59994	254.7405	5596560
021	2019-08-16t0654	1565956692.49	adult	206.0041	150.0036	-90.0016	1148.7053	82.7608	73600.7958	231835.1298	4108039.5465	7389.58	1.2435	855.107	1.2592	426.1847	0.53873	5021.0415	1.3352	4857.3169	1928079.875	2434.4741	1.0586	4260.5206	1.381	32834400	1.1054	426.065	147.883	142.9424	277.9915	267.0314	106748.7266	204.6903	0.7222	243.8907	5678420
021	2019-08-16t1054	1565971095.32	adult	210.0049	154.0044	-86.0008	1138.5564	80.2267	72494.1299	228386.6355	3964094.1144	7399.68	1.2823	827.554	1.1221	423.3227	0.51229	4964.7852	1.3269	4771.2319	1881653.5	2379.4765	0.99542	4090.7048	1.2512	31298100	0.99684	426.704	135.425	131.9919	277.0269	262.8524	104993.1875	178.2219	-1.0001	230.1129	5121770
021	2019-08-16t1517	1565986844.8	adult	214.3797	158.3792	-81.626	1115.5727	82.6921	72166.5685	227397.9015	4070395.4978	6860.81	1.0631	750.357	0.66565	432.9663	0.64058	4318.709	0.85592	4172.9395	1628153.375	2098.6855	0.54334	3547.6457	0.76213	28232200	0.74331	418.081	141.87	138.0166	265.0193	255.912	99912.2969	191.9147	-0.27431	230.2714	5337880
021	2019-08-16t1854	1565999890.51	adult	218.0035	162.0031	-78.0022	1211.9653	84.1098	76311.1172	240532.9536	4160239.7869	8274.85	1.7783	774.456	0.84444	435.67	0.68386	4620.5522	1.1286	4383.9253	1843600.375	2114.6793	0.59245	3723.109	0.96039	30838900	1.0166	494.802	143.246	137.4222	288.8098	274.3351	115235.1094	202.5948	0.27527	248.7967	5704060
021	2019-08-16t2254	1566014291.09	adult	222.0037	166.0032	-74.002	1121.1378	88.4376	76934.4391	242508.8664	4552899.8662	6668.03	1.038	765.299	0.81172	443.9252	0.8011	4390.5723	0.98081	4187.8682	1760619.5	2143.6712	0.66477	3686.0809	0.95686	30660200	1.031	449.96	135.319	131.7231	286.5493	272.851	114906.2656	178.4627	-1.2493	230.8255	5421270
021	2019-08-17t0254	1566028692.73	adult	226.0042	170.0037	-70.0016	1073.0496	81.1264	69047.7301	217570.5666	3837111.901	6011.84	0.7526	838.37	1.3167	570.1148	2.4347	4270.8081	0.92104	4209.4312	1537491	2202.5092	0.79234	3647.6291	0.9544	30178800	1.018	703.24	139.565	135.9535	285.6422	275.4841	102831.1797	185.0549	-0.94865	242.2136	5023920
021	2019-08-17t0654	1566043093.93	adult	230.0045	174.004	-66.0012	1066.1969	83.1731	71623.4912	226072.2093	4013323.9017	7271.6	1.418	797.123	1.0738	538.3806	2.0557	4484.2334	1.1348	4318.6594	1677103.25	2073.8118	0.59287	3590.0595	0.93268	29748600	1.0085	491.919	139.882	136.1964	282.1524	271.5153	105525	185.8418	-0.99515	239.0712	5220380
021	2019-08-17t1054	1566057493.08	adult	234.0043	178.0038	-62.0015	1116.2647	79.7999	68747.693	216600.4248	3711452.5557	6353.02	0.99881	833.37	1.3363	559.1679	2.3529	4462.0552	1.1599	4341.9731	1606339.875	2169.1685	0.7797	3773.6778	1.1548	29919600	1.0601	487.999	141.629	137.9309	285.6352	277.6147	102828.6719	188.6284	-0.92636	242.632	5084760
021	2019-08-17t1454	1566071894.7	adult	238.0047	182.0042	-58.001	1052.0438	81.6309	65459.4608	206272.6843	3568250.0797	6350.59	1.0388	837.422	1.3889	474.3005	1.2523	4698.4263	1.4043	4616.9734	1606861.75	2251.0463	0.94596	4061.9394	1.4904	28613000	0.96112	472.732	144.143	140.0608	286.037	278.3846	97824.6406	194.7001	-0.66619	248.0191	4925090
021	2019-08-17t1854	1566086294.73	adult	242.0047	186.0042	-54.001	995.815	80.4879	62870.5419	198249.4491	3453531.3183	6886.32	1.3607	833.705	1.3903	433.161	0.71266	4922.9351	1.648	4785.3354	1614722.75	2326.7726	1.1042	4130.0406	1.6083	27345500	0.86269	539.24	146.157	141.4637	297.1887	287.6027	97477.8906	199.1279	-0.50406	255.2007	4793970
021	2019-08-17t2254	1566100694.89	adult	246.0048	190.0043	-50.001	953.6881	80.2998	59502.4688	187619.821	3249122.2041	6343.29	1.1212	826.054	1.3653	430.0456	0.67546	4307.397	1.1697	4166.3374	1339600.5	2357.1678	1.1849	3798.1982	1.3109	25656400	0.71547	484.169	148.722	143.2641	311.3964	304.0125	96844.2734	205.4476	-0.23229	263.0446	4619170
021	2019-08-18t0254	1566115094.99	adult	250.0048	194.0043	-46.0009	920.7303	80.5834	58427.8257	184277.923	3213357.5239	5899.19	0.92727	799.185	1.2099	404.9577	0.33644	3828.0779	0.79539	3711.5789	1167563.75	2277.3892	1.0716	3440.7344	0.97776	24350400	0.6045	485.132	150.299	143.8085	316.7396	306.6753	96605.5859	212.6049	0.086973	269.6546	4579460
021	2019-08-18t0654	1566129496.1	adult	254.0051	198.0046	-42.0006	900.0763	80.6492	57356.5209	180943.6468	3177326.4812	4903.57	0.42536	773.041	1.0568	399.6813	0.26384	3482.9617	0.52837	3420.0582	1044888.5	2181.9172	0.92852	3171.9046	0.73026	23122400	0.49791	660.296	151.978	145.2447	327.2041	311.3236	98161.2266	216.5645	0.21754	274.515	4545820
021	2019-08-18t1054	1566143895.22	adult	258.0048	202.0044	-38.0009	889.4752	80.7828	56662.3375	178780.0596	3134388.9032	5856.91	0.98969	743.738	0.87955	393.1043	0.17133	3165.2195	0.2763	3108.2159	936905	2080.7177	0.77293	2865.6419	0.4341	21976000	0.39631	730.831	152.813	145.8798	330.0196	321.0967	97685.7969	217.4056	0.16545	276.6516	4515310
021	2019-08-18t1454	1566158295.56	adult	262.0049	206.0045	-34.0008	865.1076	80.6608	55228.8193	174258.6486	3051991.6253	4818.09	0.44703	727.753	0.79136	392.6486	0.16337	2991.4316	0.14905	2898.0276	864523.75	1988.9231	0.63191	2698.4799	0.28327	20962200	0.30583	587.509	154.589	147.3456	331.3009	319.9452	95745.9688	220.9564	0.2713	280.3333	4452790
021	2019-08-18t1854	1566172696.53	adult	266.0052	210.0047	-30.0005	874.6768	80.5421	55903.5108	176385.7289	3086449.5662	4104.29	0.07205	708.908	0.68162	390.0748	0.1249	2926.5244	0.12048	2842.6248	854545.125	1921.6824	0.5333	2610.8167	0.21725	20671800	0.29694	610.844	155.1	147.4037	344.725	331.4153	100659.7031	223.065	0.29309	284.1967	4522710
021	2019-08-18t2254	1566187096.37	adult	270.0052	214.0047	-26.0005	867.2318	78.9828	54700.8603	172574.9077	2983367.8289	4657.58	0.42602	692.695	0.58838	387.3497	0.083339	2791.4734	0.022148	2704.3074	798361.375	1856.452	0.43673	2494.188	0.11562	19769500	0.21365	564.369	155.716	148.1531	338.6408	327.5821	96851.2812	223.6161	0.22476	281.2794	4444140
021	2019-08-19t0254	1566201497	adult	274.0053	218.0049	-22.0004	853.2532	79.0659	53737.8138	169609.0817	2926070.749	4124.35	0.14418	696.476	0.63492	394.1438	0.18092	2729.0125	-0.0083132	2647.8433	766852.5	1851.6315	0.4497	2462.913	0.10999	19525700	0.20791	561.47	157.084	149.5786	335.2783	325.0378	94213.2031	224.9798	0.20395	284.2048	4403850
021	2019-08-19t0654	1566215896.59	adult	278.0052	222.0047	-18.0005	850.0508	78.3233	52717.148	166322.4189	2846899.4301	3921.99	0.052775	690.687	0.61367	393.2466	0.16645	2701.249	-0.0049791	2654.4333	745544.75	1809.9998	0.39435	2430.4516	0.10257	19007000	0.16699	527.278	158.641	151.0006	337.3538	325.5548	93109.6406	228.8379	0.32766	286.7618	4365640
021	2019-08-19t1054	1566230296.97	adult	282.0053	226.0048	-14.0004	847.5423	77.9193	52124.8833	164471.0691	2793902.4193	4404.94	0.38439	692.62	0.64735	397.6096	0.23122	2784.928	0.11463	2686.6506	760285.3125	1815.1049	0.42506	2463.1814	0.17354	18851700	0.17127	560.214	159.247	151.7666	340.7195	332.4027	93016.4062	227.5312	0.15311	293.7488	4334370
021	2019-08-19t1454	1566244697.95	adult	286.0056	230.0051	-10.0001	841.8646	76.5747	51094.6058	161209.0856	2688029.788	6598.07	1.8201	690.213	0.6499	407.0253	0.37532	2824.1953	0.19274	2695.0012	754060.125	1779.8558	0.38022	2438.0655	0.17582	18414900	0.13812	537.74	159.959	152.7706	336.5963	326.8627	89871.2266	228.3446	0.10139	290.8559	4267700
021	2019-08-19t1854	1566259101.48	adult	290.0066	234.0061	-5.9991	838.6359	74.5159	50010.1076	157764.6356	2571455.1638	6903.87	2.0934	697.255	0.72132	422.2159	0.61335	2868.5103	0.2807	2715.9628	751549.6875	1783.5321	0.40807	2441.4132	0.21393	18218600	0.13624	489.01	161.551	154.737	338.2224	324.4126	88614.2812	229.8999	0.092641	292.376	4221160
021	2019-08-19t2254	1566273498.58	adult	294.0058	238.0053	-1.9999	787.6405	75.4861	46930.3847	148123.7316	2442579.6897	3835.57	0.12697	717.014	0.88744	454.5543	1.1288	2714.2783	0.14943	2608.9816	667712.4375	1786.543	0.43487	2363.1857	0.14891	17584000	0.071967	606.952	165.114	158.6527	328.5189	320.8645	80815.6406	235.131	0.29613	290.782	4049250
021	2019-08-20t0254	1566287898.11	dead	298.0056	242.0052	1.9999	769.725	75.8662	45558.8993	143812.7739	2353108.2051	5423.54	1.2521	742.261	1.097	478.8424	1.5304	2957.0981	0.47326	2841.3053	703789.375	1860.6372	0.5982	2565.7229	0.44948	17666600	0.10894	675.897	167.601	160.7676	335.1259	327.4608	79759.9531	238.6651	0.4018	297.3825	3989080
023	2019-08-07t1455	1565207890.36	egg	-1.999	-53.9994	-182.0025	167.7394	26.9017	3064.7749	9738.1339	51821.7659	0	2336.1281	0	0.41909	0	-0.091996					0	1.7621	0	3.2443	0	2.9203	0	0	0				0	-0.42981	0	0
023	2019-08-07t1854	1565222283.31	larva	1.999	-50.0014	-178.0045	164.7308	26.7092	2994.961	9519.1287	50356.3514	0	1785.5919	0	-0.041023	0	-0.37273					0	0.73857	0	1.1683	0	1.5407	0	0	0				0	-0.6045	0	0
023	2019-08-07t2254	1565236686.14	larva	5.9998	-46.0006	-174.0037	153.4767	27.2405	2810.2303	8951.271	47833.067	0	0.43887	0	-0.49893	0	-0.65872					0	-0.037094	0	0.13664	0	0.66076	0	0	0				0	-0.78735	0	0
023	2019-08-08t0255	1565251088.31	larva	10.0004	-42	-170.0031	155.6121	17.0494	1784.101	5648.3805	18851.4563	760.442	2.043	474.395	4.4804	492.7864	4.5988	735.9848	3.2544	733.489	8095.833	672.0676	3.148	721.9185	2.6276	485780	0.19722	164.872	105.628	105.8679	147.7374	145.8959	1625.1113	129.3133	1.5724	140.9215	108163
023	2019-08-08t0654	1565265488.14	larva	14.0004	-38.0001	-166.0031	153.4502	27.0102	2825.5562	9002.4367	48128.3569	0	-1.0007	0	-1.4092	0	-1.2467					0	-1.213	0	-1.1262	0	-0.51916	0	0	0				0	-1.1836	0	0
023	2019-08-08t1054	1565279887.94	larva	18.0003	-34.0001	-162.0032	432.5428	46.3612	15904.9723	50330.4869	498572.6763	573.322	-0.092304	243.238	0.9078	208.3678	0.85193	519.7529	0.64665	514.4799	44179	422.3325	0.38155	496.3187	0.18636	2047580	-0.2997	176.124	108.912	108.637	150.5273	148.0438	12794.8174	133.6445	1.441	144.7345	916820
023	2019-08-08t1454	1565294288.78	larva	22.0005	-29.9999	-158.0029	415.6937	38.2978	13079.7023	41306.3976	350192.5639	474.427	-0.76282	227.636	0.2704	224.054	0.75138	400.8374	-0.31995	396.1488	28058.6191	344.3943	-0.53153	379.787	-0.73956	1587310	-0.8732	170.643	113.577	112.9929	157.7427	156.1302	11041.9893	140.7989	1.4831	151.4318	791973
023	2019-08-09t1005	1565363338.55	larva	41.181	-10.8194	-138.8225	632.1113	101.38	34487.9482	110660.7546	1892039.7361	1409.43	-0.8454	289.693	-1.1939	226.0308	-0.64667	1157.3534	-0.72918	1135.1531	209480.9688	731.877	-1.0534	1048.768	-0.82522	5230400	-1.5157	223.53	107.268	106.8647	152.3083	149.4585	27567.8008	132.2049	0.55348	144.9763	1936720
023	2019-08-09t1055	1565366293.21	larva	42.0018	-9.9987	-138.0017	807.0973	56.8696	37333.2987	117671.4572	1453069.6736	1097.55	-1.341	319.176	-0.96083	266.904	-0.22662	878.0197	-1.3974	852.8034	172969.875	618.0486	-1.557	799.2043	-1.5252	6267350	-1.3333	222.788	114.334	113.9817	158.651	156.5922	31254.2383	140.3282	0.73991	152.1653	2245060
023	2019-08-09t1454	1565380688.83	larva	46.0006	-5.9999	-134.0029	920.7705	54.0237	38954.0845	122691.3588	1395673.2069	1265.03	-1.3613	345.427	-1.1109	242.2388	-0.83621	1103.5892	-1.2932	1081.869	227339.3906	829.8211	-1.1375	1028.0688	-1.2824	7090590	-1.4132	287.269	108.834	108.3006	154.579	151.8152	31843.2773	135.3927	0.37303	147.3401	2234030
023	2019-08-09t1854	1565395087.7	larva	50.0002	-2.0002	-130.0032	977.5199	57.4743	45655.5175	143827.2117	1791309.3218	2525.84	-0.0073048	493.663	0.073535	306.6177	-0.35771	1814.9984	-0.25765	1755.6198	435599.625	1239.9426	-0.075251	1627.426	-0.22354	11845900	-0.6778	295.446	113.812	113.1153	161.5428	159.9384	38770.2656	140.5693	0.35572	153.7029	2731030
023	2019-08-09t2254	1565409489.04	adult	54.0006	2.0002	-126.0029	1094.1908	60.2332	54368.6712	171153.7013	2311561.0167	2471.59	-0.39487	533.254	0.08421	329.873	-0.32774	1928.2469	-0.41028	1877.878	551478.625	1293.4592	-0.29989	1726.2741	-0.38349	15213700	-0.32485	355.905	113.47	113.0123	159.4541	157.4534	45603.8594	140.1678	0.2386	152.4374	3237300
023	2019-08-10t0254	1565423889.04	adult	58.0006	6.0002	-122.0029	1093.3419	61.0806	55258.6704	173993.8958	2368838.5118	3098.18	0.025717	649.755	0.9349	383.2814	0.10548	2602.1238	0.44038	2578.4259	754615.875	1753.0725	0.80178	2376.0164	0.63655	18835700	0.018732	262.526	110.909	110.2889	158.0849	156.3034	45844.6328	138.446	0.085942	151.2229	3215130
023	2019-08-10t0654	1565438288.68	adult	62.0005	10.0001	-118.003	1029.5606	63.6221	56671.1539	178798.1118	2550747.0966	3162.94	-0.21111	732.667	1.3811	480.7522	1.0523	2681.3872	0.18248	2653.4326	796372	2020.4938	1.2285	2540.3836	0.5833	21743400	0.19338	314.601	110.575	109.9845	157.2127	154.555	46692.168	137.5265	-0.035436	149.8115	3281530
023	2019-08-10t1054	1565452690.09	adult	66.0009	14.0005	-114.0026	1136.1291	63.9188	60562.9896	190752.3055	2719421.4591	5345.32	1.8113	809.744	1.7089	473.0689	0.72552	4225.5029	2.3835	4117.7493	1343710	2450.8162	2.1233	3764.1234	2.6784	25685900	0.515	182.603	113.409	112.9451	158.976	157.5479	50554.3672	140.6212	0.16036	152.7529	3597430
023	2019-08-10t1454	1565467090.01	adult	70.0009	18.0005	-110.0026	1106.5203	63.8764	58465.2517	184126.9724	2631817.8993	5740.58	1.8784	923.407	2.3283	464.289	0.43946	4682.0161	2.7256	4615.7549	1437379	2768.2718	2.6278	4125.5389	2.9798	28274700	0.61379	436.771	114.892	114.3283	162.892	159.255	50007.8281	142.2267	0.28963	154.8431	3517990
023	2019-08-10t1854	1565481490.56	adult	74.001	22.0006	-106.0024	1126.1571	71.9011	64404.8845	202954.6662	3116275.7786	3641.4	-0.49806	752.093	0.42422	437.8887	0.04037	3121.897	-0.10096	3083.3643	1052079.25	2126.5102	0.41839	2870.2458	0.19227	25323000	-0.033079	190.268	114.54	114.0722	160.5082	158.6053	54091.2734	141.6079	0.12982	154.1618	3856560
023	2019-08-10t2254	1565495890.07	adult	78.0009	26.0005	-102.0026	1101.0963	69.9175	60530.9489	190588.5322	2857709.0564	5695.05	1.1976	775.969	0.30318	394.0628	-0.4962	4044.7988	0.97819	3908.2319	1282201.25	2348.3242	0.6759	3462.2392	0.95315	24578800	-0.35092	203.549	116.829	116.498	162.2229	160.1572	51424.6602	143.7173	0.39322	155.4927	3700550
023	2019-08-11t0254	1565510290.25	adult	82.0009	30.0005	-98.0025	1140.8495	69.8602	64475.0628	203063.6989	3124114.7552	4474.48	-0.19928	753.02	-0.14746	343.5851	-1.0209	3538.7751	-0.080954	3469.6841	1196106	2361.937	0.39626	3165.2098	0.089486	25392600	-0.42564	276.638	114.844	114.2589	162.7869	160.1769	55021.9766	142.7177	0.068584	155.1874	3872670
023	2019-08-11t0654	1565524691.89	adult	86.0014	34.001	-94.0021	1143.0123	68.8728	64140.0127	202024.3042	3039467.1037	4861.66	-0.035357	735.27	-0.4426	317.8203	-1.2506	3829.3755	0.163	3722.6653	1286670.125	2428.018	0.33862	3294.6644	0.094507	24663100	-0.60986	436.39	114.82	114.1165	177.3437	166.7423	59587.4922	142.4278	-0.29789	157.887	3851390
023	2019-08-11t1054	1565539092.13	adult	90.0015	38.001	-90.002	1095.7989	72.0014	62142.2707	195803.8605	2987121.3871	4156.22	-0.75318	674.32	-0.93257	304.3689	-1.3326	3405.7769	-0.56928	3390.1223	1110283.25	2137.6163	-0.48688	2865.9177	-0.76125	21919500	-0.94167	314.948	115.364	114.7746	166.5459	163.6785	54293.9766	143.1777	-0.40087	157.6737	3750020
023	2019-08-11t1454	1565553492.34	adult	94.0015	42.0011	-86.002	1050.5312	67.8855	58816.1358	185324.4035	2759605.7207	4356.44	-0.68323	705.515	-0.76971	370.0871	-0.79495	3262.0171	-0.86093	3166.4177	1004701.25	2138.2122	-0.57135	2847.5534	-0.88401	21705900	-0.97399	459.844	114.609	113.7352	169.1421	164.5907	52095.7734	143.6634	-0.30449	158.6557	3526050
023	2019-08-11t1854	1565567892.95	adult	98.0017	46.0013	-82.0018	1030.2205	67.2937	59817.9712	188573.8909	2881890.1231	7150.46	1.3317	816.241	-0.1267	369.7978	-0.77356	4558.3975	0.68969	4324.7441	1426778.375	2516.5893	0.16392	3800.4682	0.48725	25518200	-0.5891	425.257	117.879	117.1488	174.8251	170.5757	54720.2578	147.3859	-0.0243	163.615	3685250
023	2019-08-11t2254	1565582294.27	adult	102.0021	50.0016	-78.0014	1061.5985	68.6114	59366.7925	186960.0845	2856189.3262	5874.18	0.2743	799.22	-0.26013	395.2965	-0.55195	4356.9238	0.33902	4264.5815	1355003.375	2546.3526	0.15548	3740.476	0.30367	24811000	-0.6496	281.804	113.714	112.8499	169.2641	166.3823	52641.1328	143.4825	-0.28534	159.3142	3530120
023	2019-08-12t0254	1565596693.64	adult	106.0019	54.0015	-74.0016	1035.926	64.6897	54067.5478	170286.2062	2429995.5089	5874.91	0.19144	890.934	0.22125	402.8161	-0.46202	4483.4746	0.40636	4354.5859	1273306.75	2862.091	0.70054	4039.1315	0.64167	25233900	-0.59143	233.928	120.436	119.4273	179.0018	175.6332	50836.5039	150.4032	-0.024301	167.9261	3411110
023	2019-08-12t0654	1565611093.62	adult	110.0019	58.0015	-70.0016	849.5297	102.6371	56703.4984	180822.4396	3239319.4403	5292.93	-0.25262	721.646	-0.67061	328.3874	-0.96839	3980.6868	-0.20158	3856.4633	1178283.25	2298.7975	-0.35638	3320.0595	-0.35723	21329700	-0.90367	228.09	119.04	118.0996	177.1577	174.0931	52438.6836	149.5957	-0.10559	166.9171	3518450
023	2019-08-12t1054	1565625494.8	adult	114.0022	62.0018	-66.0013	986.8957	67.7575	54318.5241	171097.5411	2559323.8536	7491.55	1.087	850.344	-0.0023696	373.3629	-0.59766	4840.6011	0.67089	4676.9468	1379571.25	2827.4068	0.56075	4060.9059	0.55891	24163400	-0.62206	398.651	124.802	123.471	189.8651	186.07	54111.5625	157.849	0.10131	177.757	3546380
023	2019-08-12t1455	1565639896.62	adult	118.0027	66.0023	-62.0008	987.8614	63.4165	51725.0808	162932.7535	2297228.098	5774.97	-0.021552	804.032	-0.20952	370.3752	-0.57706	4574.1777	0.36137	4523.2063	1244176.375	2590.1976	0.16028	3908.2996	0.34774	21796500	-0.77635	263.113	125.455	123.8957	195.5026	191.1369	53176.6953	160.0898	0.10904	181.8215	3400960
023	2019-08-12t1854	1565654296.66	adult	122.0027	70.0023	-58.0008	1064.3631	65.2521	54164.268	170546.269	2382684.356	5983.44	0.075661	701.643	-0.66314	356.651	-0.63728	4409.3105	0.18456	4303.1543	1256653.5	2116.0366	-0.58493	3620.7933	0.0086107	19933000	-0.87887	259.421	127.248	125.5446	201.1282	196.4833	57321.543	162.0357	0.11068	186.2426	3614990
023	2019-08-12t2254	1565668695.85	adult	126.0025	74.0021	-54.001	1026.45	63.4016	51951.9326	163559.9885	2275120.0927	4601.07	-0.70958	632.397	-0.93995	358.6387	-0.58323	3449.4685	-0.70842	3327.0955	941704.875	1855.942	-0.94495	2931.1337	-0.741	17229000	-1.0401	287.59	125.572	123.9399	198.6813	195.7116	54239.9922	161.1112	0.039879	184.1123	3421080
023	2019-08-13t0254	1565683095.78	adult	130.0025	78.0021	-50.001	824.8611	68.5757	45410.8313	143318.4246	2087309.9298	5559.51	-0.17068	638.604	-0.86142	343.8768	-0.65977	4128.3413	-0.05881	4044.382	982545.25	2004.2027	-0.65636	3487.8125	-0.089969	15177100	-1.1471	278.911	129.799	127.2555	217.572	213.1913	51782.1445	170.4226	0.24415	201.2929	3084800
023	2019-08-13t0654	1565697495.09	adult	134.0023	82.0019	-46.0012	979.1869	63.7324	48457.0954	152585.4556	2071520.6399	4420.43	-0.77009	615.103	-0.9206	355.1931	-0.53228	3371.021	-0.69932	3303.6094	859610.375	1786.3382	-0.93812	2859.1176	-0.72832	15644500	-1.0549	281.28	127.489	124.9374	216.4856	212.3044	55203.832	169.5345	0.17413	200.3621	3242560
023	2019-08-13t1054	1565711896.03	adult	138.0026	86.0021	-42.0009	964.4886	63.0434	50548.0059	159339.108	2231359.9515	5314.94	-0.27789	613.378	-0.87794	342.1821	-0.60511	3670.9224	-0.39532	3650.2688	976465.375	1808.7379	-0.84292	2918.834	-0.6155	16257000	-0.95289	331.833	129.627	126.6189	225.6599	220.7327	60025.5234	173.3467	0.23048	206.6596	3435630
023	2019-08-13t1454	1565726296.94	adult	142.0028	90.0024	-38.0007	946.4654	63.1194	49268.7568	155312.0358	2165176.8752	5253.81	-0.28757	620.678	-0.79395	345.9716	-0.54355	3765.655	-0.27297	3698.968	975304.625	1835.4932	-0.74128	2984.1702	-0.49841	16025300	-0.91831	321.892	130.755	127.3336	231.33	227.4176	59914.4688	176.6129	0.27385	213.1572	3375970
023	2019-08-13t1854	1565740697.12	adult	146.0029	94.0024	-34.0006	931.0008	64.1621	48236.1494	151998.5647	2119632.0807	5505.93	-0.13512	637.543	-0.66584	352.2487	-0.46262	4097.7534	0.044787	4053.5181	1036731.625	1900.7451	-0.5811	3194.7351	-0.23683	16128600	-0.86037	321.54	131.057	127.3734	236.9632	230.8878	59951.6758	179.708	0.31687	216.6611	3315490
023	2019-08-13t2255	1565755097.36	adult	150.0029	98.0025	-30.0006	917.2601	64.1019	46651.2931	147001.1149	2023909.4233	5953.18	0.11308	639.593	-0.61018	346.4634	-0.49237	4231.2803	0.19239	4254.418	1036663.6875	1909.4718	-0.50984	3227.3305	-0.15958	15645700	-0.85098	331.649	132.426	128.6767	238.1206	231.8223	58339.5469	180.008	0.28953	216.7968	3239410
023	2019-08-14t0254	1565769498.43	adult	154.0032	102.0028	-26.0003	913.2983	63.8459	45837.438	144425.442	1959818.0318	5756.36	0.044339	644.545	-0.5432	351.1019	-0.43257	4112.147	0.13248	4053.7712	991027.4375	1886.6226	-0.4905	3214.5681	-0.12941	15494900	-0.81954	346.873	133.141	129.3785	238.0535	231.9436	57370.8867	180.9313	0.28501	219.2462	3200720
023	2019-08-14t0654	1565783896.42	adult	158.0027	106.0022	-22.0008	888.4366	64.4478	45618.0763	143777.2622	1994923.186	6144.45	0.26105	655.951	-0.44565	371.5589	-0.22185	4099.6343	0.15895	4008.3384	983912.1875	1789.3842	-0.59265	3159.7258	-0.14178	15683100	-0.76517	298.328	134.489	130.8095	231.9642	228.0657	55671.4023	182.5047	0.30817	214.6406	3215490
023	2019-08-14t1054	1565798299.59	adult	162.0035	110.0031	-17.9999	801.6886	67.2986	42793.3315	134988.8452	1939647.5991	6252.6	0.34081	702.944	-0.17018	418.4559	0.2489	4232.0649	0.29698	4183.9863	952214.625	1804.1121	-0.52749	3393.4023	0.12086	15751600	-0.72998	343.152	135.999	132.3895	233.3878	227.6958	52512.2539	183.8061	0.32253	216.5208	3047470
023	2019-08-14t1455	1565812699.81	adult	166.0036	114.0032	-13.9999	739.4684	66.4237	38339.0637	120946.4917	1712032.7339	6829.83	0.64348	759.61	0.17739	497.981	1.0846	4747.9902	0.73442	4654.6375	959094	1855.9324	-0.39552	3698.749	0.4533	15271200	-0.73465	329.416	138.33	134.8042	236.3823	226.9063	47749.2188	185.8962	0.38092	214.4769	2780980
023	2019-08-14t1855	1565827100.81	adult	170.0039	118.0035	-9.9996	696.4801	64.4927	35158.8897	110940.7704	1525096.8771	7941.11	1.195	783.84	0.36465	509.733	1.257	5152.4575	1.0814	4972.6367	953204.625	2020.8927	-0.075707	3726.2358	0.51751	14466600	-0.76924	339.471	141.553	137.6649	244.4798	236.0936	45228.7578	192.3781	0.66057	222.101	2612510
023	2019-08-14t2255	1565841499.04	adult	174.0034	122.003	-6.0001	680.818	62.7566	34475.2214	108828.4562	1483059.4471	7357.51	0.95216	777.305	0.387	502.0083	1.2239	4894.5215	0.91386	4833.2617	885908.375	2034.7814	-0.0001447	3627.3179	0.46203	14063000	-0.77427	362.434	143.56	139.0633	255.5555	242.998	46255.5391	195.4044	0.86228	229.7769	2597290
023	2019-08-15t0254	1565855899.27	adult	178.0035	126.003	-2	683.2241	62.256	34746.5031	109735.8102	1499879.3057	6902.56	0.77919	751.839	0.29586	469.3389	0.90487	4678.104	0.78657	4526.543	856093	2010.4116	0.012011	3599.3109	0.47944	13698500	-0.78154	378.637	143.915	139.4377	259.5154	245.2171	47491.3203	196.5143	0.86869	231.3478	2622130
023	2019-08-15t0654	1565870299.47	dead	182.0035	130.0031	2	669.3159	60.8362	33378.9353	105410.1846	1408093.3347	6285.73	0.52611	766.237	0.43501	494.5234	1.2153	4692.6553	0.84084	4578.1013	825907.3125	2052.3712	0.13611	3735.4	0.65056	13430600	-0.77918	405.633	146.179	141.2371	265.3756	254.574	46706.1016	202.3044	1.2567	235.7403	2562230
025	2019-08-07t1455	1565207899.26	egg	-1.999	-49.9996	-170.0032	92.8515	25.754	1556.9211	5064.0214	24701.0543	81.6793	2685.7653	46.814	0.961	46.0932	0.40919	77.8192	9.332	78.08	700.3727	65.0363	2.2941	72.1509	3.9474	40400.5	2.9474	144.9	93.827	93.8942	135.576	134.659	1220.1838	117.9417	1.6897	128.9326	80972.7
025	2019-08-07t1854	1565222292.34	larva	1.999	-46.0015	-166.0051	119.2202	50.6377	4093.7882	13741.6245	131300.4237	122.697	2472.7404	72.8138	0.7984	73.0009	0.42979	105.9641	3.6981	104.9029	2331.2109	92.9278	1.3907	99.8926	1.8149	159098	1.6242	151.053	97.0169	96.5564	136.9761	134.8959	3013.4744	121.1188	1.6355	131.9305	211982
025	2019-08-07t2254	1565236695.41	larva	5.9999	-42.0007	-162.0042	147.7273	29.3803	2972.26	9498.3879	55292.7543	0	0.43884	0	-0.49894	0	-0.65872					0	-0.037108	0	0.13663	0	0.66074	0	0	0				0	-0.78736	0	0
025	2019-08-08t0255	1565251097.6	larva	10.0005	-38.0001	-158.0036	147.726	29.2473	2962.8895	9470.0907	54963.1737	0	-0.47281	0	-0.95504	0	-0.9501					0	-0.67059	0	-0.57236	0	0.0070095	0	0	0				0	-0.97977	0	0
025	2019-08-08t0654	1565265497.62	larva	14.0005	-34	-154.0036	203.6189	29.1184	3920.3785	12442.2581	68078.7872	579.768	0.53681	329.708	2.3572	334.3668	2.5631	532.0559	1.4556	523.9127	11705.2305	463.4272	1.2212	513.6303	0.89619	709531	-0.26842	164.829	110.563	109.8888	153.2704	151.0426	3371.9485	135.2732	1.5847	149.3584	237931
025	2019-08-08t1054	1565279897.41	larva	18.0004	-30.0001	-150.0037	209.8153	30.1641	4324.5373	13728.6907	83537.8795	520.949	-0.21133	313.612	1.7088	318.7556	2.1232	482.3217	0.53098	479.0254	11575.7197	428.1332	0.41002	461.6188	0.062171	739811	-0.7238	172.942	112.285	111.7815	155.7037	152.9444	3736.8896	138.7202	1.549	149.8571	264881
025	2019-08-08t1454	1565294298.43	larva	22.0007	-25.9998	-146.0034	504.9087	46.4469	17841.8493	56416.7694	526190.2139	661.234	-0.38598	223.733	0.22615	194.927	0.41294	528.1541	0.040019	522.1599	50174.6367	405.1823	-0.24995	485.1063	-0.39171	2120540	-0.71267	176.676	111.779	111.3864	155.5221	153.9282	14774.5957	138.2347	1.4263	149.7172	1059440
025	2019-08-09t1005	1565363349.02	larva	41.1815	-6.8191	-126.8227	999.546	56.5218	45619.9627	143615.5528	1771172.1192	2040.84	0.048687	391.085	-0.083927	296.6441	0.18762	1504.3905	0.0066595	1473.2184	362558.125	885.0631	-0.4771	1297.8025	-0.19467	9389170	-0.55294	314.178	112.707	112.2239	156.8404	154.44	37641.707	138.5157	0.72969	150.07	2705870
025	2019-08-09t1055	1565366303.09	larva	42.002	-5.9985	-126.0021	1045.7281	60.2161	51277.6305	161487.0472	2119873.1608	1313.15	-1.0389	314.826	-1.0084	255.9085	-0.35668	1137.9856	-0.85134	1126.6204	307256.125	722.6946	-1.1663	1044.1622	-0.91047	8473850	-0.82706	227.205	103.934	103.4669	146.2539	144.5618	39488.5469	129.0833	0.42192	140.1432	2797500
025	2019-08-09t1454	1565380698.34	larva	46.0007	-1.9998	-122.0034	1175.1571	65.5014	62295.352	196122.1085	2833522.872	1616.3	-0.89247	379.195	-0.74288	272.1036	-0.47815	1269.4966	-0.95964	1235.1378	415125.375	918.0213	-0.82044	1162.1333	-0.96008	12380000	-0.2498	403.172	105.518	105.1026	149.8082	146.4187	48987.2812	131.0136	0.23955	142.3202	3444950
025	2019-08-09t1854	1565395097.22	adult	50.0004	1.9998	-118.0037	1130.3537	69.168	65009.786	204871.1602	3116051.784	2870.12	0.42884	537.881	0.5579	369.7803	0.41924	2067.7434	0.22965	1997.0553	703032.75	1363.9366	0.35397	1832.0511	0.24743	18274500	0.65955	343.926	109.4	108.8996	155.8836	152.6678	53000.4297	135.7513	0.1899	147.8809	3716850
025	2019-08-09t2254	1565409498.52	adult	54.0008	6.0002	-114.0034	1153.4253	71.4771	66370.2037	208963.5701	3292279.0352	3204.27	0.48561	642.582	1.2809	412.7711	0.70347	2420.4866	0.50063	2349.2844	839908.875	1647.1925	0.88447	2134.1711	0.51914	22295700	1.0513	312.197	113.367	112.9677	158.9506	156.2089	55155.8438	140.0666	0.23448	151.8539	3933480
025	2019-08-10t0254	1565423898.51	adult	58.0008	10.0002	-110.0034	1080.4198	74.7596	66106.8849	208271.6207	3410247.5135	3582.42	0.58049	685.192	1.3177	496.0656	1.4958	2731.0483	0.66962	2659.1146	944942.75	1822.1512	1.0259	2426.3532	0.74417	23649400	0.89125	199.503	110.179	109.662	154.3639	152.6935	53409.8984	136.3904	-0.019663	148.0842	3802840
025	2019-08-10t0654	1565438298.23	adult	62.0007	14.0001	-106.0035	1390.6063	73.2047	77485.6946	244263.0781	3771439.6991	3744.47	0.42735	670.961	0.73776	390.0011	-0.01939	2900.1477	0.55695	2808.5531	1177460	1959.653	1.0371	2608.7486	0.72517	27203400	1.1137	262.779	112.01	111.364	157.9407	155.6263	64123.9219	139.0104	0.065883	151.2865	4541340
025	2019-08-10t1054	1565452699.61	adult	66.0011	18.0005	-102.0031	1175.0448	73.2433	71565.3896	225389.4098	3675392.8237	4202.33	0.60341	754.657	1.1661	532.6831	1.383	3162.6211	0.61706	3069.881	1182820.25	1940.6693	0.57398	2706.5337	0.54219	28181900	0.9056	255.029	112.154	111.6372	157.7812	155.4157	59010.1719	138.7366	-0.011519	150.7728	4188280
025	2019-08-10t1454	1565467099.66	adult	70.0011	22.0005	-98.0031	1233.4277	74.1486	73308.5103	230785.0382	3725398.3895	4412.2	0.52485	790.896	1.1072	562.0341	1.4416	3546.0657	0.88979	3492.7666	1361689.25	2035.9766	0.49011	2998.2585	0.76455	30295300	0.90804	421.042	111.812	111.1604	158.5692	156.0229	60890.5859	138.4087	-0.14862	150.9817	4282970
025	2019-08-10t1854	1565481500.25	adult	74.0012	26.0007	-94.0029	1207.1037	74.0033	75753.3622	238650.2109	3970919.0649	4397.36	0.243	798.608	0.82451	491.8752	0.55935	3449.7747	0.41334	3354.1757	1366110.75	2210.1316	0.65189	3012.1522	0.46268	31567400	0.81757	464.896	113.275	112.7058	161.7052	158.5493	64035.2695	140.5648	-0.011527	153.4073	4477520
025	2019-08-10t2254	1565495899.67	adult	78.0011	30.0005	-90.0031	1268.2816	83.9524	82047.927	258370.1224	4585499.5306	3652.19	-0.73517	683.191	-0.45548	454.3578	0.050589	2905.0852	-0.75801	2872.6415	1243376.5	1858.4012	-0.64906	2465.7181	-0.89684	29229000	0.24887	412.372	112.062	111.5789	158.8007	155.9269	67966.7109	139.0906	-0.43163	151.1473	4794340
025	2019-08-11t0254	1565510299.92	adult	82.0011	34.0006	-86.003	1136.0064	77.7468	71916.9806	226627.7	3881999.5441	4708.57	0.014166	756.53	-0.12023	387.8169	-0.64008	3811.9963	0.32279	3734.9473	1433310.625	2140.3923	-0.18144	3495.802	0.68557	28382000	-0.060029	359.552	115.414	114.8429	163.5136	160.857	61481.1094	143.4302	0.24307	155.984	4329860
025	2019-08-11t0654	1565524701.37	adult	86.0015	38.001	-82.0026	1205.4676	75.7523	75488.3756	237818.4255	3984289.3545	4867.61	-0.030166	716.028	-0.58279	326.9638	-1.1752	3653.2468	-0.087308	3541.3922	1439379.25	2203.5583	-0.2178	3329.7499	0.15543	28200800	-0.20102	338.551	113.585	112.6872	168.0947	164.9454	66229.2969	142.6521	-0.23906	158.3686	4473530
025	2019-08-11t1054	1565539101.95	adult	90.0017	42.0012	-78.0024	1255.4411	75.8532	79660.2867	250859.1244	4248458.4066	4931.26	-0.1123	639.172	-1.1711	308.3572	-1.3007	3526.0771	-0.40556	3446.9547	1466848.125	2002.0803	-0.80237	3154.9791	-0.28403	26551200	-0.43608	248.571	115.207	114.2654	170.0066	166.5803	70722.7344	145.0118	0.027337	160.63	4785680
025	2019-08-11t1454	1565553502.02	adult	94.0017	46.0012	-74.0024	1215.0449	76.7257	75011.4234	236239.5394	3975620.3347	4460.45	-0.60154	642.202	-1.173	310.2055	-1.2599	3333.9497	-0.7672	3292.0538	1306908.25	2100.1489	-0.65507	3102.601	-0.48254	25148600	-0.61769	249.626	115.514	114.2314	178.758	174.8965	70073.1406	146.2479	-0.00034414	166.2286	4523540
025	2019-08-11t1854	1565567902.76	adult	98.0019	50.0014	-70.0022	1164.7546	76.148	71504.696	225220.3996	3761173.598	5233.19	-0.09936	702.3	-0.80986	336.7701	-1.024	3792.6677	-0.26386	3694.3114	1418457.75	2325.6304	-0.23319	3386.3508	-0.1335	26211900	-0.52083	489.413	119.203	117.9214	185.9848	182.1613	69558.3125	152.0188	0.2933	173.3124	4449020
025	2019-08-11t2254	1565582304.24	adult	102.0023	54.0018	-66.0018	1231.0299	74.2879	73365.1982	230967.8347	3759608.4012	7814.79	1.6538	721.736	-0.69924	335.1986	-0.9994	4416.5044	0.40985	4144.4365	1695937.75	2341.6896	-0.24754	3762.7413	0.33544	27649700	-0.38297	241.84	119.312	117.7246	189.9842	187.117	72953.9219	152.2314	0.14047	175.9833	4570860
025	2019-08-12t0254	1565596703.66	adult	106.0022	58.0016	-62.0019	1131.8372	76.9637	69749.9291	219846.6004	3667796.5664	5343.59	-0.16943	785.584	-0.34621	364.1682	-0.74636	4136.8335	0.012845	4065.8015	1509944.25	2490.0351	0.0046447	3618.9912	0.070233	28598400	-0.28844	314.25	119.635	118.1846	188.8143	184.6199	68917.2266	152.4807	0.056434	175.2818	4355180
025	2019-08-12t0654	1565611103.59	adult	110.0022	62.0016	-58.002	1129.4607	79.3878	72938.4237	229793.8358	4032215.8533	4928.85	-0.48961	804.409	-0.2439	334.0337	-0.92705	3993.3987	-0.18779	3949.7703	1521484.875	2573.7848	0.1345	3592.4235	-0.0034921	30582800	-0.10046	301.527	119.436	118.0253	183.5846	180.2399	69945.7422	151.4087	-0.044991	171.6803	4540830
025	2019-08-12t1054	1565625504.6	adult	114.0024	66.0019	-54.0017	1075.3667	82.8178	70798.457	223123.9006	3986219.6949	5415.36	-0.21133	851.161	0.0016954	349.705	-0.77137	4036.1328	-0.16529	3929.4336	1489333	2697.4694	0.33802	3538.8133	-0.090586	31404400	-0.012676	490.322	120.017	117.6749	206.2574	198.5137	76108.9844	158.3119	0.1153	186.2246	4428140
025	2019-08-12t1455	1565639906.6	adult	118.003	70.0024	-50.0011	1182.4602	79.8847	76134.0188	239784.4811	4238258.9596	4319.74	-0.89749	741.208	-0.51345	278.7357	-1.2569	3628.3713	-0.58276	3609.907	1444091.75	2294.7157	-0.32941	3294.558	-0.38631	29428200	-0.15008	366.835	115.6	114.2028	185.6281	181.7332	73879.9844	147.3658	-0.25124	170.0007	4589670
025	2019-08-12t1854	1565654306.59	adult	122.003	74.0024	-46.0011	1132.1744	75.7471	68066.0633	214337.15	3539345.9805	5402.26	-0.26178	808.53	-0.1563	402.9907	-0.28773	3807.5962	-0.39419	3709.7269	1355504.25	2381.4981	-0.15662	3277.1484	-0.38812	28733500	-0.17096	326.052	124.011	122.6535	190.9705	187.2284	67985.4922	156.884	-0.029515	177.8913	4407100
025	2019-08-12t2254	1565668705.8	adult	126.0028	78.0022	-42.0014	1143.4924	76.8691	72993.3019	229948.2197	3961041.6329	5328.53	-0.29986	751.697	-0.37798	380.5174	-0.41432	3728.7893	-0.44858	3604.4961	1420668.75	2211.4035	-0.37976	3169.9792	-0.47285	28620800	-0.1344	256.62	124.637	122.9696	194.9475	191.5965	74275.0156	160.3005	0.017882	183.6367	4745550
025	2019-08-13t0254	1565683105.86	adult	130.0028	82.0022	-38.0013	1123.6913	75.4162	68116.3656	214594.168	3527180.2373	4102.61	-0.96694	712.878	-0.51399	322.9633	-0.8251	3243.4397	-0.85787	3204.6808	1154664.5	2203.6485	-0.3438	2946.6249	-0.68114	25359200	-0.34688	272.009	122.057	119.739	204.9404	201.332	72958.7812	159.7467	-0.042759	188.3866	4341940
025	2019-08-13t0654	1565697505.09	adult	134.0026	86.002	-34.0015	1028.8596	76.1094	62111.677	195873.7204	3225716.4788	3297.58	-1.3675	639.968	-0.80451	325.8892	-0.76998	2587.2224	-1.3888	2534.0964	840847.3125	1836.6294	-0.86006	2356.9434	-1.2638	20767000	-0.65569	288.55	124.983	122.5751	211.0155	204.4763	68580.0391	164.6496	0.043424	193.8545	4055690
025	2019-08-13t1054	1565711906.01	adult	138.0028	90.0023	-30.0013	1071.7448	75.2841	62914.7453	198283.0501	3191672.5709	3303.1	-1.3234	561.686	-1.12	302.8618	-0.93266	2353.8054	-1.5281	2281.7747	774402	1595.1169	-1.1728	2100.0829	-1.4707	18458100	-0.78228	281.747	125.457	122.5144	215.7292	211.5897	70974.9062	167.3802	0.071222	198.0128	4122750
025	2019-08-13t1454	1565726307	adult	142.0031	94.0026	-26.001	1068.1229	75.3912	62597.4478	197264.9059	3169217.0644	3047.7	-1.4112	527.279	-1.2345	304.5	-0.89849	2118.0212	-1.6635	2055.5748	694711	1419.3343	-1.3834	1911.23	-1.5995	17246800	-0.82386	299.531	126.593	123.2974	221.1899	216.8758	72550.2734	170.3508	0.10619	203.6938	4140730
025	2019-08-13t1854	1565740707.32	adult	146.0032	98.0026	-22.0009	960.3112	79.7446	58194.8564	183913.7751	3034115.1483	3512.67	-1.1332	549.997	-1.0836	319.0641	-0.75456	2262.1514	-1.48	2181.0054	689956.1875	1471.9698	-1.2445	1985.9737	-1.4588	16724900	-0.81423	288.697	128.818	125.0976	230.4097	224.594	70274.9609	175.4979	0.20261	210.7206	3917220
025	2019-08-13t2255	1565755107.5	adult	150.0033	102.0027	-18.0009	971.0138	77.5417	57246.6832	180648.6068	2924789.5945	3264.88	-1.2132	547.66	-1.0559	311.8973	-0.80531	2257.4592	-1.4251	2214.4646	677237.75	1489.5559	-1.1632	2010.7808	-1.3733	16378900	-0.79405	324.371	131.202	127.1868	244.0833	239.8764	73225	180.2302	0.29574	221.1472	3923840
025	2019-08-14t0254	1565769508.57	adult	154.0035	106.003	-14.0006	991.3361	74.3222	57670.7574	181759.9224	2899496.9634	3262.9	-1.1696	540.624	-1.0573	307.0025	-0.844	2159.593	-1.4479	2101.0431	652197.125	1473.5292	-1.1387	1942.01	-1.3843	16294900	-0.75703	334.066	131.947	127.7257	245.9727	240.1682	74283.7656	181.8413	0.31175	224.0231	3977000
025	2019-08-14t0654	1565783906.56	adult	158.003	110.0024	-10.0011	944.5705	73.9098	54604.7024	172228.8582	2724158.5691	3284.22	-1.115	565.615	-0.90339	318.7312	-0.73018	2248.426	-1.322	2182.4125	643049.875	1533.8979	-0.99789	2019.0251	-1.2555	16136400	-0.72941	325.085	133.904	129.2545	251.2328	246.0804	71852.5781	186.4045	0.43203	228.7836	3820150
025	2019-08-14t1054	1565798309.82	adult	162.0039	114.0033	-6.0002	939.3987	74.8239	54222.391	170962.241	2710794.5156	3220.77	-1.1025	582.628	-0.79413	331.6243	-0.60598	2206.2849	-1.3052	2166.9348	626584.9375	1562.8764	-0.91413	1995.5112	-1.2324	16513400	-0.66919	314.166	135.018	130.3516	245.1227	240.4479	69614.8594	187.3903	0.44581	225.161	3826810
025	2019-08-14t1455	1565812710.16	adult	166.004	118.0034	-2.0001	855.6053	73.1812	48585.1392	153264.2009	2397629.5066	3339.09	-1.0048	639.732	-0.46112	399.6895	0.088508	2575.0764	-0.96904	2509.1499	656644.5	1828.2283	-0.44048	2335.8833	-0.85787	16257500	-0.65496	308.745	140.532	135.5755	246.6043	242.7431	62884.0898	196.916	0.80656	230.4381	3571350
025	2019-08-14t1855	1565827111.16	dead	170.0043	122.0037	2.0001	817.3616	69.0512	45586.0248	143846.9961	2204836.4037	3637.1	-0.82419	650.151	-0.36743	397.3454	0.086912	2773.3096	-0.77076	2672.386	662821	1927.7449	-0.22895	2514.2791	-0.64329	15508700	-0.68388	329.581	143.886	137.6255	262.749	258.8032	62797	206.191	1.2802	243.5418	3432270
026	2019-08-07t1455	1565207903.81	egg	-1.999	-53.9997	-246.005	175.9368	26.2465	3146.3165	9985.5253	52037.6361	0	2336.1294	0	0.41909	0	-0.091995					0	1.7621	0	3.2443	0	2.9203	0	0	0				0	-0.42981	0	0
026	2019-08-07t1854	1565222296.84	larva	1.999	-50.0016	-242.0069	173.2276	26.3358	3110.4302	9874.8789	51639.105	0	1785.5901	0	-0.041025	0	-0.37273					0	0.73857	0	1.1683	0	1.5407	0	0	0				0	-0.6045	0	0
026	2019-08-07t2254	1565236699.91	larva	5.9999	-46.0007	-238.0061	167.6302	26.5825	3044.1271	9673.5059	51107.0694	0	0.43884	0	-0.49894	0	-0.65872					0	-0.037107	0	0.13663	0	0.66075	0	0	0				0	-0.78736	0	0
026	2019-08-08t0255	1565251102.28	larva	10.0005	-42.0001	-234.0054	167.2675	26.8616	3094.9769	9839.7066	52821.7996	0	-0.47281	0	-0.95504	0	-0.9501					0	-0.67059	0	-0.57236	0	0.0070032	0	0	0				0	-0.97977	0	0
026	2019-08-08t0654	1565265502.31	larva	14.0006	-38.0001	-230.0054	167.3001	26.7187	3065.9487	9748.4783	51944.9783	0	-1.0007	0	-1.4093	0	-1.2467					0	-1.213	0	-1.1262	0	-0.51918	0	0	0				0	-1.1837	0	0
026	2019-08-08t1054	1565279902.09	larva	18.0005	-34.0001	-226.0055	375.7085	34.6482	10501.9394	33147.264	250784.2469	679.058	0.14793	269.32	1.2047	256.0453	1.401	597.8492	0.8879	593.9098	34077.4023	462.9314	0.58091	563.4997	0.42672	1518150	-0.47141	353.518	107.561	107.1986	156.4522	149.1595	8917.7744	133.4105	1.4361	145.5925	606322
026	2019-08-08t1454	1565294303.13	larva	22.0008	-29.9998	-222.0052	368.6197	36.8079	10766.5363	34001.4287	274571.5852	565.43	-0.57926	244.231	0.45841	232.4181	0.84854	502.4962	-0.032538	496.3539	29144.7793	427.1429	-0.14823	477.0667	-0.41827	1408240	-0.92714	166.912	108.38	107.7121	150.2225	148.8432	8712.9082	133.4325	1.3199	145.3684	624920
026	2019-08-09t1005	1565363353.98	larva	41.1816	-10.8191	-202.8244	899.7391	53.5223	39459.0578	124282.1697	1451878.5701	1089.74	-1.2981	314.811	-0.91893	279.3739	-0.016444	863.45	-1.3525	853.2888	179597.5938	577.6212	-1.6339	781.7133	-1.5015	6540520	-1.2125	327.745	111.57	111.1435	155.5059	152.564	32345.2305	137.2668	0.69481	149.0485	2317970
026	2019-08-09t1055	1565366307.9	larva	42.0021	-9.9985	-202.0038	1015.6616	54.1164	43103.1746	135641.2965	1561157.7721	1276.9	-1.0897	309.609	-1.0654	256.0888	-0.35455	1045.1664	-1.0463	1033.4453	238297.9375	681.2871	-1.3209	948.0973	-1.1516	7040820	-1.1559	295.66	104.14	103.6816	147.0516	145.1626	33527.7617	129.4929	0.4335	140.5644	2368240
026	2019-08-09t1454	1565380703	larva	46.0007	-5.9999	-198.0052	1014.2314	61.9784	51158.9	161177.6079	2154663.7936	2538.21	0.33805	468.981	0.23571	339.4959	0.32984	1603.7921	-0.28751	1559.4388	431420.0625	1067.86	-0.28176	1433.2036	-0.30829	12587500	-0.20416	211.246	112.208	111.73	156.4967	154.2278	42097.625	137.9165	0.44994	150.1046	3011650
026	2019-08-09t1854	1565395101.98	larva	50.0005	-2.0002	-194.0055	1301.0724	65.1421	65217.3158	205193.6456	2883718.668	2355.48	-0.22315	462.463	-0.26827	290.5395	-0.5555	1698.1235	-0.48302	1657.5525	582456.375	1263.0583	0.004747	1566.5625	-0.36365	15818600	0.14863	170.914	106.607	106.1565	148.7802	147.0488	51031.6211	132.0621	0.062928	143.2434	3646510
026	2019-08-09t2254	1565409503.18	adult	54.0008	2.0002	-190.0051	1103.3504	68.6158	62188.8641	195832.1167	2988018.5627	3761.19	1.1549	596.337	0.77471	389.4297	0.41311	3035.4158	1.6386	2971.3904	989545.5625	1743.2044	1.2059	2726.4624	1.8298	19401200	0.48886	193.872	107.572	107.0741	151.473	149.4633	49380.2031	133.2617	-0.04289	144.872	3499740
026	2019-08-10t0254	1565423903.14	adult	58.0008	6.0002	-186.0052	1032.646	65.1462	54994.429	173265.6241	2467888.2933	4052.86	1.1195	793.948	2.4927	499.6404	1.5398	3146.0959	1.4077	3091.1198	906075.625	2075.3881	1.8477	2795.3168	1.5331	22863300	0.74876	202.531	114.116	113.5714	160.0957	158.0832	46107.5625	140.8854	0.21127	152.7234	3286200
026	2019-08-10t0654	1565438302.87	adult	62.0007	10.0001	-182.0052	1144.4304	64.8693	60709.2766	191140.8588	2767909.3762	4146.02	0.86821	768.741	1.7572	416.4875	0.29337	3259.5237	1.1722	3166.8503	1036528.5	2089.4167	1.4451	2900.224	1.3301	24433700	0.64685	296.676	114.861	114.4437	161.8358	159.4288	51463.7695	142.0775	0.27532	154.9719	3650750
026	2019-08-10t1054	1565452704.41	adult	66.0011	14.0005	-178.0048	1141.3261	70.568	65794.2398	207226.1017	3203544.5229	3100.04	-0.5615	654.292	0.1773	399.3098	-0.087937	2441.1326	-0.58199	2381.9178	839749.5625	1754.9386	0.0099121	2219.0835	-0.44238	22495900	0.015763	234.022	109.686	109.189	155.7321	153.5742	53571.8516	136.7789	-0.19007	148.8286	3771210
026	2019-08-10t1454	1565467104.36	adult	70.0011	18.0005	-174.0048	1082.5622	66.5384	59131.9508	186302.0664	2716380.1507	4272.87	0.38288	760.556	0.82757	386.9218	-0.35376	3411.2209	0.67186	3339.5266	1057478.5	2328.8319	1.345	3106.6166	0.97748	23536200	-0.076309	267.912	111.771	111.1572	159.4642	156.6141	49433.9023	139.2459	-0.052525	152.2989	3458880
026	2019-08-10t1854	1565481504.99	adult	74.0013	22.0007	-170.0046	1095.9024	66.0134	59816.5198	188376.9483	2790232.9847	5262.25	1.0909	790.569	0.75532	368.7083	-0.62468	3809.1162	0.97701	3723.3818	1196062.5	2449.2053	1.3195	3339.9378	1.0873	24768500	-0.10863	414.76	114.949	114.4347	164.5453	161.183	51667.2305	143.1068	0.33293	156.0033	3601340
026	2019-08-10t2254	1565495904.38	adult	78.0011	26.0005	-166.0048	1058.0456	66.3001	56704.2183	178525.3016	2602508.4166	4543.59	0.10816	797.394	0.47835	401.2211	-0.43129	3586.6667	0.28027	3494.6462	1065240	2397.9842	0.81017	3297.7593	0.64779	23668300	-0.46837	355.18	112.805	112.2786	161.0165	158.4333	47821.8984	139.8986	-0.28758	152.5977	3348260
026	2019-08-11t0254	1565510304.64	adult	82.0012	30.0006	-162.0047	1143.2987	65.9799	60314.2463	189857.484	2766528.6886	4378.87	-0.28647	728.344	-0.33899	371.0327	-0.78459	3651.103	0.085026	3595.9695	1157399.625	2214.0928	0.010736	3264.1558	0.26788	23020800	-0.71573	320.096	109.363	108.8365	157.0608	154.2656	49788.2734	136.7331	-1.3971	149.8505	3456630
026	2019-08-11t0654	1565524706.12	adult	86.0016	34.001	-158.0043	1080.2139	67.7331	59377.6134	187021.823	2797811.9368	3509.7	-1.2165	733.909	-0.45252	452.9836	-0.13638	2981.1091	-1.0425	2961.821	927124.9375	1995.2861	-0.73409	2729.8759	-0.88632	22818700	-0.82301	196.36	116.71	116.2457	163.1905	161.1881	50752.2539	144.3425	0.20423	157.072	3628750
026	2019-08-11t1054	1565539106.74	adult	90.0018	38.0012	-154.0042	1011.2971	70.6559	54999.5617	173282.6691	2583234.2523	5194.79	0.10561	610.872	-1.3632	357.8317	-0.90512	3163.9443	-0.89841	2972.8273	911215.9375	1682.627	-1.546	2615.3579	-1.1749	17588200	-1.4145	206.888	116.867	116.3431	165.95	163.4811	47793.6094	145.1155	0.051546	157.9333	3364830
026	2019-08-11t1454	1565553506.9	adult	94.0018	42.0012	-150.0041	1113.5694	65.9199	58282.2748	183531.0825	2616897.4708	4529.09	-0.54763	683.169	-0.91205	354.1813	-0.91844	3264.96	-0.8571	3163.4368	999077.75	1908.1654	-1.0773	2884.7772	-0.82542	20861200	-1.0614	450.748	117.685	116.9604	172.7709	168.6363	52867.8828	146.3041	0.0062642	161.3103	3593620
026	2019-08-11t1854	1565567907.62	adult	98.002	46.0014	-146.0039	1109.9024	66.3636	59995.2572	188890.0706	2762382.5596	6268.52	0.67339	812.165	-0.15114	363.3303	-0.82259	4675.7573	0.83582	4576.1689	1472863.625	2538.1512	0.20875	4087.9821	0.91822	25525500	-0.58838	211.012	118.853	118.0818	170.4372	167.8568	53687.7305	147.8047	0.0043972	161.3809	3735430
026	2019-08-11t2254	1565582309.09	adult	102.0024	50.0018	-142.0035	1158.0894	69.7807	61158.4347	192556.3861	2818652.3004	5127.57	-0.25646	923.47	0.444	427.0255	-0.31571	4326.6489	0.30301	4278.7383	1388854.25	2665.9118	0.39092	3876.5469	0.49786	29578800	-0.20178	345.663	116.877	116.0889	174.2922	170.2464	55947.7812	145.8672	-0.16928	162.3609	3743580
026	2019-08-12t0254	1565596708.52	adult	106.0023	54.0016	-138.0037	1101.4649	64.1607	58161.9042	183109.8526	2627498.4178	8111.19	1.7103	1005.19	0.83669	444.2992	-0.15682	5323.7959	1.3603	5075.4185	1623757.75	3010.0924	0.97736	4512.7424	1.2858	30635200	-0.10502	254.018	114.212	113.1758	168.56	165.3074	51410.8125	143.9601	-0.27471	159.4151	3480850
026	2019-08-12t0654	1565611108.41	adult	110.0022	58.0016	-134.0037	1084.2197	65.9208	57660.3089	181589.5389	2631438.3895	6345.2	0.43232	1030.39	0.9212	501.4703	0.29886	4801.5103	0.68915	4685.7266	1454857.625	3010.18	0.9135	4222.7013	0.81508	31120900	-0.053748	265.239	114.984	113.788	176.1487	171.2537	53373.0586	145.6747	-0.23664	163.4193	3472870
026	2019-08-12t1054	1565625509.54	adult	114.0026	62.0019	-130.0034	1074.3497	68.2309	61043.6603	192291.4793	2919211.6254	5654.37	-0.06187	907.503	0.28195	409.5779	-0.33174	4372.6069	0.18444	4298.4688	1399234.25	2714.0316	0.36641	3778.0882	0.20708	28973800	-0.21723	418.235	123.623	122.4765	193.3477	187.9099	61871.25	154.8915	0.011919	177.0538	3946900
026	2019-08-12t1455	1565639911.57	adult	118.0031	66.0025	-126.0028	881.8466	66.2644	45576.8387	144430.6503	1937404.6446	5753.09	-0.034725	866.736	0.093843	391.1434	-0.42298	4131.5356	-0.080492	3971.6794	991568.5	2629.8806	0.22605	3574.0739	-0.052005	20728900	-0.86395	280.237	121.036	119.7344	189.3941	185.1271	45454.5938	154.5749	-0.047118	176.0799	2894700
026	2019-08-12t1854	1565654311.55	adult	122.0031	70.0025	-122.0028	1129.8056	64.7027	60013.5804	188934.6324	2710019.2739	7035.08	0.68624	833.98	-0.035622	371.4707	-0.52549	4293.9414	0.073592	3996.2896	1352591.5	2584.2393	0.17049	3658.6836	0.052353	26214500	-0.37359	508.799	122.092	120.9624	186.6365	181.5163	58790.5039	153.2796	-0.12761	172.9219	3837720
026	2019-08-12t2254	1565668710.88	adult	126.0029	74.0023	-118.003	1129.1127	63.1551	58349.2132	183711.2131	2547826.6079	4436.9	-0.80204	727.738	-0.49084	374.8947	-0.45773	3506.918	-0.65497	3430.0317	1073116.875	2146.155	-0.4835	3083.5842	-0.56984	22246900	-0.64115	291.991	126.169	124.758	199.8324	191.3286	61148.707	158.7139	-0.025166	178.434	3856990
026	2019-08-13t0254	1565683110.72	adult	130.0029	78.0023	-114.0031	1036.3308	63.4602	54129.82	170466.9141	2393979.2478	6201.57	0.18024	723.231	-0.46556	365.7368	-0.48695	4237.9355	0.040157	4087.8134	1203573.75	2172.3193	-0.3929	3639.6956	0.075946	20515900	-0.72751	244.949	127.148	125.6011	197.3009	194.5168	56033.4609	161.8597	0.014027	183.3216	3606810
026	2019-08-13t0654	1565697510.15	adult	134.0027	82.0021	-110.0032	985.0584	67.2783	52832.7644	166445.049	2403353.2048	5146.91	-0.38357	650.242	-0.75654	346.4533	-0.60317	3875.7256	-0.25535	3778.4937	1073576	2018.0404	-0.5785	3328.9265	-0.22733	17994100	-0.87177	256.102	128.871	127.0946	202.4238	199.0342	56071.3945	165.0808	0.05496	189.0912	3566250
026	2019-08-13t1054	1565711910.91	adult	138.0029	86.0023	-106.003	1002.2595	64.0869	51768.6845	163020.7971	2291948.5107	4673.6	-0.61118	588.56	-0.99414	325.2281	-0.74634	3344.1729	-0.67633	3213.5206	909615	1804.0644	-0.85013	2810.7688	-0.72836	15959400	-0.97595	261.439	129.519	127.5875	210.4117	204.4826	57231.9727	165.0046	0.0078108	192.8988	3512040
026	2019-08-13t1454	1565726312.15	adult	142.0033	90.0027	-102.0027	1024.8064	61.8955	51917.1331	163468.3228	2250608.9677	3481.74	-1.1902	531.157	-1.2162	340.8529	-0.58736	2267.1716	-1.5376	2192.3025	618937.875	1425.9713	-1.3731	1977.8308	-1.5311	14470300	-1.0385	259.046	129.57	127.782	203.0215	200.1879	55424.8711	165.8589	-0.014075	189.8075	3529860
026	2019-08-13t1854	1565740712.36	adult	146.0033	94.0027	-98.0026	763.6669	63.3528	39300.6843	124657.8298	1649127.0475	3131.97	-1.3239	545.784	-1.1037	341.6516	-0.55584	2338.0366	-1.417	2268.187	483973.5938	1476.8629	-1.2369	2070.8393	-1.373	11254100	-1.2375	256.373	127.222	125.0381	208.4184	204.9767	43142.6094	165.6364	-0.065024	193.9397	2623320
026	2019-08-13t2255	1565755112.48	adult	150.0034	98.0027	-94.0026	974.8819	67.6845	52152.4504	164271.8602	2398174.5887	2812.47	-1.4364	489.88	-1.3361	316.9594	-0.75948	2149.239	-1.5138	2075.5988	588891.5	1311.2951	-1.4406	1918.9102	-1.4649	13377600	-1.027	272.101	128.102	126.0968	211.0492	206.978	57827.4844	164.7796	-0.13603	193.5998	3498210
026	2019-08-14t0254	1565769513.61	adult	154.0037	102.0031	-90.0023	977.0883	66.7298	52060.9514	163991.3068	2373429.7107	2579.83	-1.5022	479.661	-1.3589	316.7722	-0.75285	2006.8031	-1.5716	1947.932	547857.25	1250.4897	-1.4886	1807.5698	-1.5169	13076500	-1.0085	290.137	128.547	126.284	212.1876	207.9097	57927.2266	165.7672	-0.16066	193.0162	3504460
026	2019-08-14t0654	1565783911.6	adult	158.0031	106.0025	-86.0028	970.1583	66.7868	51976.0145	163715.857	2386855.5381	2446.31	-1.5181	472.219	-1.3766	315.9194	-0.75724	1888.8146	-1.6096	1839.9086	515646.375	1208.5086	-1.514	1698.6428	-1.5683	12854800	-0.98825	283.827	129.567	127.407	213.0987	207.058	58175.9414	167.432	-0.17057	195.0104	3527080
026	2019-08-14t1054	1565798314.91	adult	162.0041	110.0034	-82.0019	973.3426	65.0112	51044.0776	160761.4529	2300595.6736	2347.7	-1.5182	476.417	-1.3449	323.0316	-0.69058	1840.7008	-1.5943	1785.5736	493307.8125	1192.3344	-1.508	1663.3177	-1.5539	12744600	-0.96994	284.738	130.163	127.773	215.0791	209.5189	57641.1875	169.4927	-0.16978	197.6748	3481980
026	2019-08-14t1455	1565812715.24	adult	166.0041	114.0035	-78.0018	967.8634	66.3149	50717.574	159764.3082	2287542.3942	2297.45	-1.4967	468.268	-1.3744	317.2909	-0.74656	1755.7312	-1.6114	1706.8829	467024.5	1166.2731	-1.5149	1593.6682	-1.5719	12449400	-0.96263	276.526	130.504	128.1369	216.1554	211.1524	57497.3281	169.7444	-0.24296	198.9252	3469590
026	2019-08-14t1855	1565827116.2	adult	170.0044	118.0038	-74.0015	623.8354	74.3571	33395.0468	105679.1248	1548104.8382	2499.26	-1.358	403.484	-1.7182	267.8662	-1.2611	1930.5208	-1.4269	1880.6115	337841.125	1079.171	-1.625	1728.3619	-1.396	7029500	-1.3784	278.246	126.028	124.5427	199.4239	192.7871	34899.1797	159.8013	-0.80076	181.6599	2195660
026	2019-08-14t2255	1565841514.46	adult	174.0039	122.0033	-70.002	625.2041	74.6201	33636.478	106431.9277	1570634.765	2450.19	-1.3389	399.141	-1.7408	269.1374	-1.2596	1842.1758	-1.4495	1800.7131	324222.9375	1068.1444	-1.6119	1637.6351	-1.4379	6987760	-1.3621	282.022	126.516	124.9556	199.3548	192.9414	35086.4375	160.8912	-0.98462	182.3297	2214920
026	2019-08-15t0254	1565855914.79	adult	178.004	126.0034	-66.0019	500.1717	96.651	33647.6709	108602.2796	1933221.22	2450.72	-1.3011	445.515	-1.4601	303.1627	-0.89487	1897.4309	-1.3629	1852.2732	332050.4062	1136.5526	-1.4584	1653.2657	-1.3806	7788500	-1.2791	280.618	134.041	130.6036	224.7233	219.6738	39326.5781	180.1311	-0.049238	209.3547	2343310
026	2019-08-15t0654	1565870315.06	adult	182.0041	130.0035	-62.0018	519.3567	104.2542	33730.3843	108496.2741	2059877.8308	2127.24	-1.4139	485.309	-1.2128	329.6891	-0.60401	1783.4951	-1.4088	1751.7667	315678.625	1180.1885	-1.3475	1629.9854	-1.3603	8542890	-1.1964	284.933	134.695	131.1647	229.4473	226.6534	40612.1797	182.7737	0.0048229	214.2948	2371030
026	2019-08-15t1054	1565884717.56	adult	186.0048	134.0042	-58.0012	524.7946	101.6837	33601.4542	107880.9607	2016265.9055	2304.12	-1.2951	480.327	-1.2213	330.8062	-0.58928	1782.0721	-1.3685	1753.9217	313644.6875	1158.1391	-1.3461	1614.3633	-1.3341	8431180	-1.188	304.254	135.651	131.844	237.2801	232.5828	41761.2969	186.3452	0.13162	220.329	2381090
026	2019-08-15t1457	1565899258.56	adult	190.044	138.0433	-53.962	430.1886	143.8077	40529.2371	133199.0709	3599048.8728	2303.71	-1.2648	453.617	-1.356	312.6263	-0.79577	1772.9208	-1.337	1723.764	372313.375	1157.3781	-1.3036	1544.2687	-1.3634	9519620	-1.078	354.028	134.481	130.2039	247.7766	239.4038	52033.0859	185.4209	-0.050064	223.8659	2822220
026	2019-08-15t1855	1565913519.3	adult	194.0053	142.0046	-50.0007	414.5261	145.3652	38873.8554	128005.6403	3468139.9778	2275.65	-1.2466	432.027	-1.4684	283.4453	-1.1373	1668.812	-1.3823	1606.0104	337100.0312	1101.8043	-1.3594	1492.6853	-1.3752	8719170	-1.1324	311.764	132.375	128.7212	235.306	228.7603	47531.8203	178.4876	-0.61913	211.0864	2671590
026	2019-08-15t2255	1565927919.58	adult	198.0053	146.0047	-46.0006	409.2468	146.1994	38812.2614	127940.4734	3490266.2642	2269.58	-1.2246	424.229	-1.4953	282.5871	-1.1604	1577.9316	-1.4175	1491.3006	318742.1875	1063.0095	-1.3855	1386.4535	-1.4444	8545240	-1.1372	311.406	133.815	129.9274	238.6643	232.4691	48210.1875	181.1334	-0.5446	213.5936	2695440
026	2019-08-16t0254	1565942321.28	adult	202.0058	150.0052	-42.0001	404.98	144.6745	38454.4923	126677.4933	3432712.7815	2159.16	-1.2493	416.633	-1.5238	281.1739	-1.1903	1545.2753	-1.4141	1460.973	309055.0625	1033.6983	-1.3966	1355.7152	-1.4399	8310580	-1.1467	330.859	134.412	130.6216	245.184	236.7321	49036.8047	182.3179	-0.56631	219.5682	2681110
026	2019-08-16t0654	1565956719.3	adult	206.0053	154.0046	-38.0007	360.7784	150.7761	36608.2928	124311.6049	3538221.4565	1845.11	-1.3781	430.821	-1.4158	303.3429	-0.93916	1547.1759	-1.3817	1529.6156	295510.5938	1055.862	-1.3216	1388.5488	-1.381	8213170	-1.1501	327.219	137.049	132.4027	248.6024	241.974	47483.0625	189.2389	-0.23243	227.5122	2612700
026	2019-08-16t1054	1565971122.79	adult	210.0062	158.0056	-33.9997	377.7782	139.944	33906.9163	112361.3539	2927605.3855	2279.95	-1.1521	408.196	-1.5409	274.3446	-1.3035	1558.6819	-1.3492	1423.5826	275886.6875	1011.4113	-1.3631	1294.1369	-1.4451	7189560	-1.2398	371.607	135.908	131.4642	269.2425	263.646	47655.9141	185.5521	-0.55466	230.1725	2393750
026	2019-08-16t1517	1565986871.92	adult	214.381	162.3804	-29.6249	370.2969	91.1909	24732.146	83466.9593	1508552.3992	1636.87	-1.4404	371.224	-1.7586	239.2515	-1.7537	1272.111	-1.5525	1227.7822	166646.5312	901.3129	-1.517	1086.7298	-1.6197	4841130	-1.4589	323.954	135.199	130.8503	246.5611	241.5547	32299.5078	184.5168	-0.71748	218.123	1763130
026	2019-08-16t1854	1565999916.87	adult	218.0046	166.004	-26.0013	375.7586	110.4743	28211.4194	95552.049	1960749.7454	2462.31	-1.0308	430.618	-1.3647	289.8298	-1.1389	1645.2968	-1.2364	1545.4889	245149.2188	999.9641	-1.3226	1310.8245	-1.3856	6375720	-1.3169	360.025	136.307	130.7819	270.3045	261.6341	40275.3672	190.7377	-0.42994	233.5789	2018160
026	2019-08-16t2254	1566014317.39	adult	222.0047	170.0041	-22.0012	386.7678	113.7815	29332.7606	99080.5891	2074155.382	2453.8	-1.02	438.088	-1.3021	302.3606	-0.99057	1691.5414	-1.1831	1615.6404	258805.8281	1023.8859	-1.2581	1370.0183	-1.3109	6699680	-1.2894	352.888	137.721	131.9498	270.797	265.9133	41431.9375	193.413	-0.36448	234.0715	2106160
026	2019-08-17t0254	1566028719.22	adult	226.0052	174.0046	-18.0007	351.4343	144.6639	35025.3544	118301.4774	3285426.3239	1712.21	-1.3686	419.547	-1.4061	290.2764	-1.1539	1341.8789	-1.4515	1320.5262	244221.9531	1017.1467	-1.2437	1241.7679	-1.4176	7631140	-1.1994	348.46	141.55	135.0528	265.7084	257.6608	48358.9375	201.8491	0.038365	239.9836	2574660
026	2019-08-17t0654	1566043121.05	adult	230.0058	178.0051	-14.0002	354.6771	126.6963	33455.3727	112055.3588	2894810.4327	1655.04	-1.3881	430.456	-1.3231	296.8018	-1.0791	1379.2908	-1.4108	1354.5919	239996.5938	1055.581	-1.1599	1295.7738	-1.3514	7486910	-1.2166	377.848	143.617	137.3358	273.1543	261.6204	47528.8438	204.9964	0.1294	242.9522	2497930
026	2019-08-17t1054	1566057519.87	adult	234.0054	182.0048	-10.0005	343.5675	147.2176	34146.1847	116385.79	3256865.968	1683.41	-1.3661	427.71	-1.3307	288.5328	-1.1975	1415.9547	-1.3692	1394.6818	252039.9375	1080.083	-1.1022	1329.0868	-1.3067	7593560	-1.2087	405.794	143.181	136.2878	281.6563	270.0832	50134.8242	206.6859	0.13426	249.9512	2542040
026	2019-08-17t1454	1566071921.65	adult	238.0059	186.0053	-6	334.1621	139.808	32518.5559	110726.0987	2999309.4868	2057.41	-1.1666	429.091	-1.3125	284.0632	-1.2693	1589.5247	-1.2132	1525.2393	270219.1875	1085.174	-1.0792	1405.216	-1.2185	7267080	-1.2451	403.012	144.164	136.447	281.616	269.6508	47874.7227	211.8964	0.34432	249.0039	2441560
026	2019-08-17t1854	1566086321.57	adult	242.0059	190.0053	-2	343.4883	138.3708	33395.3613	113356.3602	3054092.4735	2422.77	-0.96654	445.969	-1.1922	290.6059	-1.1966	1734.2712	-1.0801	1626.9349	301763.1875	1144.7518	-0.96143	1449.967	-1.1611	7750040	-1.1981	470.356	146.418	138.4365	283.357	272.1191	49304.1172	215.5726	0.46201	254.461	2544450
026	2019-08-17t2254	1566100721.86	dead	246.006	194.0054	2	338.8844	143.1262	33574.6504	114582.4535	3139597.3767	2369.66	-0.98251	452.422	-1.1411	292.6801	-1.1839	1715.0586	-1.0859	1622.3818	300135.25	1160.4582	-0.91983	1449.66	-1.15	7907890	-1.1846	443.711	146.206	138.4664	284.6161	270.3867	49807.8281	212.4385	0.17793	252.0268	2555530
027	2019-08-07t1455	1565207908.43	larva	0	-49.9997	-302.0065	173.1297	26.2469	3095.2324	9826.4904	51186.5286	0	2079.9257	0	0.18865	0	-0.23177					0	1.2086	0	1.96	0	2.1346	0	0	0				0	-0.51624	0	0
027	2019-08-07t1854	1565222301.38	larva	3.998	-46.0016	-298.0084	170.4289	27.7775	3213.6367	10213.8795	56111.073	0	1.5865	0	-0.27007	0	-0.51496					0	0.32853	0	0.59285	0	1.0626	0	0	0				0	-0.69477	0	0
027	2019-08-07t2254	1565236704.57	larva	7.9989	-42.0007	-294.0075	164.8284	26.3256	2963.9005	9420.0666	49264.5592	0	-0.1029	0	-0.72705	0	-0.80364					0	-0.36746	0	-0.24348	0	0.31387	0	0	0				0	-0.88219	0	0
027	2019-08-08t0255	1565251106.95	larva	11.9996	-38.0001	-290.0069	164.6375	26.491	2986.1279	9494.1794	50066.0043	0	-0.76056	0	-1.1823	0	-1.0977					0	-0.95091	0	-0.86336	0	-0.26832	0	0	0				0	-1.0801	0	0
027	2019-08-08t0654	1565265506.91	larva	15.9996	-34.0001	-286.0069	164.7306	26.5478	2992.4966	9516.3153	50276.1032	0	-1.209	0	-1.6354	0	-1.3966					0	-1.4593	0	-1.3667	0	-0.74969	0	0	0				0	-1.2906	0	0
027	2019-08-08t1054	1565279906.94	larva	19.9996	-30.0001	-282.0069	445.6938	41.5589	14549.9734	45955.878	407057.4695	748.2988	0.032726	238.8653	0.62774	191.5586	0.51697	629.4619	0.64162	618.9106	49098.0312	503.1661	0.48316	591.2377	0.23151	1849295	-0.58628	275.5513	109.0928	108.6557	154.7073	151.436	12067.1689	134.7539	1.4078	146.8201	844596.4375
027	2019-08-08t1454	1565294308.01	larva	23.9999	-25.9998	-278.0066	469.4524	42.1514	15309.1048	48363.7941	421180.1452	1003.3126	0.059188	247.8778	0.27012	208.0876	0.42199	780.7743	0.44723	762.7711	64023.4922	565.7667	0.22173	716.853	0.10536	2023674.25	-0.9389	173.4935	107.3108	106.7345	150.4799	148.364	12339.3545	132.8345	1.245	144.1387	876085.1875
027	2019-08-09t1005	1565363359.54	larva	43.1809	-6.8188	-258.8256	998.3642	57.2409	47332.8317	149022.4296	1893285.2844	1774.8801	-0.48091	323.3149	-1.0442	260.3405	-0.39544	1377.5818	-0.46825	1335.3889	343017.875	821.4642	-0.9109	1178.4794	-0.68014	8039225	-1.0121	178.6602	110.4474	110.0647	154.9211	152.7131	38575.3555	136.2401	0.56147	148.547	2746275.25
027	2019-08-09t1055	1565366312.7	larva	44.0012	-5.9985	-258.0053	1031.6586	63.6307	50310.7079	158457.7936	2083380.1394	1391.4476	-1.065	396.8965	-0.33124	307.1479	0.096439	1173.6122	-0.96896	1158.5303	309833.625	859.1178	-0.84967	1088.5387	-0.97319	10478068	-0.52188	192.4964	110.8043	110.315	155.8543	153.7114	41145.5273	137.2429	0.54517	149.6333	2925234.25
027	2019-08-09t1454	1565380707.75	larva	47.9998	-1.9999	-254.0067	1132.3211	71.5646	63909.5461	201344.542	3074695.9645	1537.0807	-1.1242	433.265	-0.37174	311.5707	-0.15983	1287.6897	-1.1027	1270.0681	431376.0312	1007.635	-0.68292	1206.6609	-1.0147	14490116	0.05363	379.7715	107.1261	106.4857	153.9955	151.4159	51588.5078	133.871	0.20227	146.4707	3582726.5
027	2019-08-09t1854	1565395106.78	adult	51.9995	1.9999	-250.0069	1264.8606	72.811	74710.385	235627.7115	3731176.4191	2102.9436	-0.693	488.8319	-0.19235	303.0161	-0.53513	1786.8549	-0.49547	1760.9841	698660.25	1333.3219	0.038079	1653.6425	-0.35619	19088396	0.62409	250.2676	105.5663	105.0885	149.775	148.0379	58562.0156	131.4677	-0.037725	143.5973	4122257.25
027	2019-08-09t2254	1565409507.82	adult	55.9998	6.0002	-246.0066	1353.2463	74.1398	78731.524	247971.7469	3893400.2163	3277.5742	0.39929	583.8838	0.4295	319.6901	-0.57193	2528.8831	0.50354	2481.2515	1041899.8125	1704.4308	0.85739	2279.371	0.63245	24033824	1.17	334.5396	110.6572	110.2033	156.2331	153.3583	64368.0469	136.6798	0.042954	148.796	4554872
027	2019-08-10t0254	1565423907.77	adult	59.9998	10.0001	-242.0066	1233.0269	78.3735	77482.7162	244018.2571	4119437.7646	4904.3218	1.8931	709.4768	1.3594	392.0976	0.10598	3735.1421	2.2212	3676.1277	1512732.5	2282.4162	2.2829	3326.9434	2.4387	28690532	1.578	198.9199	111.1212	110.6278	156.0203	154.229	63188.2227	137.7754	0.015423	149.7828	4493630
027	2019-08-10t0654	1565438307.52	adult	63.9997	14.0001	-238.0067	1300.8383	78.3038	81017.019	255115.7473	4337987.0511	3621.8633	0.1375	739.7542	1.2326	449.1876	0.56669	2999.3679	0.54593	2950.4612	1268732.625	2114.8403	1.3099	2730.6022	0.78053	31274586	1.5862	497.512	112.8167	112.321	161.1781	157.9104	68178.3438	139.9121	0.11413	152.9134	4769551.5
027	2019-08-10t1054	1565452709.07	adult	68.0002	18.0005	-234.0063	777.4682	86.9097	55315.0828	175417.3999	3280363.8888	5163.5298	1.4505	699.6533	0.43738	452.8117	0.40643	3690.2656	1.3236	3654.4102	1066486.75	1895.4425	0.25239	2978.5765	0.90418	20165406	-0.46497	232.5301	112.3323	111.7486	160.0458	157.3165	46253.2344	140.4027	0.11723	152.7649	3237642.75
027	2019-08-10t1454	1565467109.09	adult	72.0002	22.0005	-230.0063	1245.6208	76.3014	80673.4251	254109.7955	4389786.3381	4639.2773	0.61428	816.9416	1.1562	615.6192	1.862	3240.8245	0.23639	3110.2456	1364387.125	2171.2495	0.708	2816.5636	0.2437	34362196	1.3413	282.9914	113.6362	113.0556	161.7865	159.4543	68112.0938	141.0294	0.10842	154.1576	4779764.5
027	2019-08-10t1854	1565481509.7	adult	76.0004	26.0007	-226.0061	1327.19	82.2784	88183.0028	277746.3245	4937426.6828	4756.4331	0.44995	833.4509	0.9439	571.5782	1.216	3515.594	0.34143	3389.1375	1617173.25	2291.2918	0.69703	2982.3293	0.23188	38304568	1.5726	246.3954	113.8289	113.179	162.4146	159.4766	74710.7344	141.7842	0.108	154.7939	5231464.5
027	2019-08-10t2254	1565495909.09	adult	80.0002	30.0005	-222.0063	1395.5497	85.1865	92965.8505	292798.3928	5392573.7207	4800.5391	0.21606	805.7161	0.39182	512.3571	0.49554	3483.7002	-0.034128	3318.6248	1689594.625	2277.899	0.31895	3011.7041	-0.047209	39030500	1.3674	210.5704	114.7441	114.1317	163.2874	161.1027	79194.3984	143.0686	0.23888	156.0405	5558435
027	2019-08-11t0254	1565510309.32	adult	84.0002	34.0006	-218.0062	1359.6915	85.108	88717.6656	279412.5556	4979474.7345	4712.0098	-0.083257	911.2987	0.94878	680.2413	1.7957	3412.6914	-0.35106	3270.7644	1580076.125	2380.0917	0.31907	3041.9624	-0.25162	42147564	1.5065	295.589	114.4466	113.8268	165.8153	163.1684	76772.4688	142.9117	-0.015184	157.0632	5293155.5
027	2019-08-11t0654	1565524710.9	adult	88.0007	38.001	-214.0058	1359.9134	84.181	90620.3238	285275.352	5232765.6576	5590.6724	0.51827	950.6598	1.0354	650.9805	1.4765	3820.0466	0.055861	3634.2793	1806882	2654.2837	0.8089	3384.9253	0.17847	44874944	1.6484	221.3723	114.1504	113.3826	168.5055	165.9717	79703.1094	143.8339	-0.10943	159.2301	5388357
027	2019-08-11t1054	1565539111.6	adult	92.0009	42.0012	-210.0056	1392.6446	86.4685	91248.0497	287416.2443	5202772.5974	4948.2056	-0.16195	944.8491	0.82383	559.9383	0.69217	3705.3271	-0.24193	3600.1935	1763735.75	2643.93	0.61111	3345.4224	-0.039875	44945528	1.4972	226.1022	112.9312	112.0682	166.4063	163.5459	79209.4141	142.189	-0.56913	157.7366	5372022
027	2019-08-11t1454	1565553511.88	adult	96.001	46.0013	-206.0055	1396.5999	86.3351	92906.8419	292480.4273	5394484.2658	4606.2339	-0.52998	936.3331	0.64272	541.433	0.52928	3753.8462	-0.28317	3710.4363	1820615.375	2586.0905	0.35693	3462.8409	0.028797	45333504	1.4125	325.7007	113.8018	112.5744	172.2255	168.5332	83529.375	144.0208	-0.25756	161.4307	5509829.5
027	2019-08-11t1854	1565567912.61	adult	100.0012	50.0015	-202.0053	1008.3564	102.4172	77611.9736	245426.0995	5085541.2767	5527.3882	0.071318	904.4977	0.36625	416.8481	-0.40524	4279.7451	0.28387	4196.3801	1729017	2662.5802	0.42245	3821.3513	0.46538	36480200	0.46561	370.195	116.2169	114.1056	210.26	200.8713	84945.0234	151.7042	0.17998	181.106	4687261
027	2019-08-11t2254	1565582314.08	adult	104.0016	54.0019	-198.0049	1260.8653	81.1541	80586.091	253843.8918	4397024.6485	6210.249	0.46361	1131.2688	1.5647	618.7123	1.1169	4925.0737	0.95372	4837.4878	2073456	3246.9046	1.4738	4349.5925	1.1152	47558540	1.4501	247.808	119.8808	117.9073	192.3948	187.7334	80998.2031	155.4026	0.22462	179.3636	5039787
027	2019-08-12t0254	1565596713.48	adult	108.0014	58.0017	-194.0051	1307.819	87.1376	86933.3079	273774.7484	5079563.4699	6395.6924	0.50293	1008.9858	0.83106	561.7136	0.72189	4671.1074	0.57248	4462.0928	2116011.75	2894.3669	0.73082	4015.093	0.57455	45707056	1.2299	249.4566	115.3059	113.4656	191.1266	187.6449	86580.3281	149.9431	-0.069576	174.9268	5223356.5
027	2019-08-12t0654	1565611113.22	adult	112.0013	62.0017	-190.0051	1240.3614	83.8898	87897.633	277081.9449	5188454.1406	6093.3188	0.23875	1000.8621	0.75512	501.5183	0.32019	4243.2925	0.053536	4067.0887	1943428	2876.6165	0.65747	3643.7403	0.049576	45805452	1.208	343.6764	121.5891	119.1518	221.477	210.9266	101436.4766	157.8938	0.13498	193.6214	5564645
027	2019-08-12t1054	1565625514.51	adult	116.0017	66.002	-186.0048	1340.2015	83.856	89635.056	282310.769	5106556.783	8266.4688	1.5228	922.2614	0.35713	398.5811	-0.39046	4552.856	0.3422	4048.9214	2130736.5	2729.5102	0.39	3672.3719	0.068892	43074220	0.96788	365.697	121.9961	120.0106	207.9247	203.3254	97308.7812	157.061	0.049334	187.9236	5697827.5
027	2019-08-12t1455	1565639916.36	adult	120.0022	70.0025	-182.0043	1288.8046	81.5623	82898.3876	261060.6255	4566946.9313	5454.207	-0.2244	859.6932	0.071768	424.6551	-0.1497	3941.5896	-0.27981	3849.575	1706708.25	2417.2186	-0.11402	3391.081	-0.26498	37149920	0.4937	260.5979	122.9357	120.6072	203.1205	199.3429	87951.1719	160.3977	0.091139	189.0172	5312418.5
027	2019-08-12t1854	1565654316.43	adult	124.0022	74.0025	-178.0042	1355.7847	81.8217	85976.4079	270660.2225	4767226.672	8136.2212	1.2945	753.7397	-0.39556	485.4683	0.36501	3901.4529	-0.30668	3601.3586	1751752.375	2054.7039	-0.66005	3065.078	-0.61626	33799948	0.25311	343.0301	125.2628	123.1407	209.5889	203.416	94105.4375	161.9138	0.082949	190.8155	5617162
027	2019-08-12t2254	1565668715.7	adult	128.002	78.0023	-174.0044	784.5736	106.5867	58310.6152	184997.1892	3931816.6686	3666.0217	-1.2275	684.498	-0.6732	533.0327	0.79973	2560.2178	-1.5095	2457.7701	778306.1875	1681.1146	-1.1944	2230.0816	-1.4992	20764246	-0.73531	435.0357	123.1006	121.292	198.1663	191.9351	60242.5547	158.9981	-0.040509	183.187	3734256.75
027	2019-08-13t0254	1565683115.67	adult	132.002	82.0023	-170.0045	1212.7146	82.5687	79201.1574	249447.8449	4455763.7195	5518.1152	-0.19858	824.5226	0.027467	543.8088	0.96126	4028.1177	-0.14258	3917.0632	1663612.625	2290.6702	-0.18677	3437.3269	-0.13488	34038768	0.35162	351.5827	122.8203	120.1673	219.5561	212.4417	90676.6562	161.5975	-0.016318	195.795	5070389
027	2019-08-13t0654	1565697515.03	adult	136.0018	86.0022	-166.0046	1234.5399	83.4896	82149.9932	258775.8073	4707513.2134	8563.1123	1.4093	890.8125	0.38867	568.5379	1.2428	4937.8042	0.67901	4685.5674	2118318	2577.9977	0.31218	4108.6156	0.6087	38138356	0.71507	349.1888	124.9824	122.209	236.97	229.7673	101660.1406	163.1159	-0.020633	207.6121	5350871.5
027	2019-08-13t1054	1565711915.78	adult	140.002	90.0024	-162.0044	1357.106	91.9962	93218.6368	293565.5804	5580876.7021	6986.1245	0.58531	822.3818	0.12813	533.4964	1.0298	4405.6553	0.24815	4135.1304	2141148.5	2328.904	-0.010761	3619.4826	0.13209	39915944	0.90026	415.6545	121.9128	119.2075	232.2939	223.9904	112894.8125	160.5953	-0.13065	202.4351	5917281.5
027	2019-08-13t1454	1565726316.96	adult	144.0024	94.0027	-158.0041	1272.4763	83.25	82791.7781	260812.3972	4641450.4062	7752.5449	0.98197	935.6189	0.72251	603.2946	1.7084	5240.5991	0.98243	5100.1338	2263938.75	2673.603	0.58213	4274.5633	0.8379	40390668	0.98807	400.3723	125.571	122.6706	242.9922	230.4195	104972.6406	164.9218	-0.061269	208.7837	5420901.5
027	2019-08-13t1854	1565740717.32	adult	148.0025	98.0028	-154.004	1148.4958	85.7777	77813.1038	245234.3969	4520897.0607	8597.2559	1.4144	1021.8731	1.2051	641.6593	2.1316	6033.3276	1.6605	5836.3533	2449531	3110.1178	1.3237	5098.1998	1.6969	41418560	1.1226	470.0208	127.7917	123.1013	289.1862	275.847	117409.6016	175.9163	0.19433	239.7129	5179653
027	2019-08-13t2255	1565755117.31	adult	152.0025	102.0028	-150.004	1239.9349	84.7367	81545.5451	256889.2257	4614169.5514	7439.7007	0.85539	930.8894	0.8344	609.7814	1.9262	4756.2598	0.63689	4519.1406	2026166.625	2689.4352	0.73365	3977.9739	0.60482	39568384	1.0331	391.0481	127.4465	124.1237	257.7484	247.4134	109800.8359	167.8549	-0.07441	219.518	5417243
027	2019-08-14t0254	1565769518.52	adult	156.0028	106.0031	-146.0037	1233.0583	82.5228	79584.6971	250659.1217	4477084.8974	8785.3887	1.5242	963.8958	1.0705	648.0232	2.3749	5581.9443	1.3307	5392.3416	2322088.75	2809.958	0.98816	4612.4504	1.2603	40021916	1.1236	391.9616	125.7975	122.0876	256.3304	246.7996	106633.4688	169.1002	-0.089163	223.0335	5223239
027	2019-08-14t0654	1565783916.4	adult	160.0022	110.0025	-142.0042	1283.0712	80.6176	79287.5243	249699.3868	4300786.8864	7483.3721	0.91525	987.6354	1.2705	620.9788	2.2106	5465.3296	1.2604	5298.3809	2262646.5	3009.9314	1.3741	4623.3858	1.2986	40861440	1.2474	474.4634	131.0172	126.9198	277.9677	259.4801	115078.6406	175.3035	0.056096	229.6144	5420573
027	2019-08-14t1054	1565798319.85	adult	164.0032	114.0035	-138.0033	1243.7405	81.1901	79218.9132	249454.4638	4376367.9056	9759.9961	2.0175	1035.0928	1.6039	614.9488	2.2374	6220.8672	1.8793	6076.0972	2575439	3092.3922	1.5782	5087.5384	1.7755	42759680	1.4584	473.2996	130.083	125.5072	277.1779	265.361	114751.6641	177.7979	0.095811	235.4827	5373730.5
027	2019-08-14t1455	1565812720.23	adult	168.0033	118.0036	-134.0032	1280.3539	81.1218	82271.9928	259090.563	4596916.2982	11912.2578	3.0499	1000.3182	1.5045	571.3981	1.8644	6557.832	2.1629	6170.7839	2819867.75	3033.4679	1.5528	5129.1567	1.8449	42924656	1.5305	428.1327	129.7065	125.6815	268.5832	255.1297	115490.7891	173.8107	-0.12562	229.2783	5565837
027	2019-08-14t1855	1565827121.13	adult	172.0035	122.0039	-130.0029	1161.4502	84.9989	73342.6989	231778.4645	3906035.4336	8756.3936	1.5944	994.4313	1.5568	665.0985	2.9085	5000.4463	0.98142	4753.0859	1915171	2890.5048	1.3878	4226.1261	1.0165	38075780	1.1895	465.7596	132.7407	128.6009	280.2386	264.787	107331.3906	178.3814	-0.0056412	232.9502	5082507
027	2019-08-14t2255	1565841519.42	adult	176.0031	126.0034	-126.0034	1179.203	81.0595	76539.8594	241139.0555	4274939.5103	9246.3623	1.8537	1033.2162	1.8681	616.8725	2.4763	6074.0068	1.8482	5869.5469	2429602.75	3038.6055	1.7081	5048.2352	1.8411	41227392	1.5093	464.8887	134.3502	130.4623	277.6262	266.5197	111050.4844	180.0212	-0.0070135	231.5862	5360841.5
027	2019-08-15t0254	1565855919.7	adult	180.0031	130.0035	-122.0033	1215.1557	86.1428	78371.3748	246905.5154	4394891.6238	10973.1963	2.6903	991.9998	1.7224	599.4615	2.3513	6432.3838	2.1607	6065.9185	2630845	2852.9818	1.4666	4893.2075	1.7324	40539064	1.5095	529.8519	134.1535	129.5883	302.9242	273.9508	123895.9844	180.7835	-0.066793	236.3776	5482317
027	2019-08-15t0654	1565870320.03	adult	184.0032	134.0035	-118.0032	1276.4778	86.5403	83485.4138	262978.3908	4859576.3712	7296.2896	1.0171	940.8466	1.4922	619.6526	2.6192	5340.0308	1.3568	5153.5674	2328253.5	2643.2239	1.1699	4355.5096	1.2657	40935296	1.5935	421.5869	129.1817	125.0724	263.9196	252.3287	115068.9531	175.6952	-0.50508	227.2443	5620566.5
027	2019-08-15t1054	1565884722.64	adult	188.0039	138.0043	-114.0025	1102.2995	81.9128	73452.2978	231595.6654	4110378.3228	9748.415	2.1955	1051.6436	2.2318	614.7816	2.6178	6219.1631	2.0863	5960.8242	2381939.5	3074.1855	1.9693	5133.9168	2.0497	40248504	1.5872	398.5103	134.6788	129.7681	286.5947	281.6257	109765.7812	186.4632	0.079387	250.4559	5154429
027	2019-08-15t1457	1565899263.64	adult	192.0431	142.0434	-109.9633	1231.5689	82.0624	81151.8753	255664.9703	4596197.4977	7415.2314	1.14	946.0472	1.6637	565.8983	2.1053	5262.3462	1.3859	5046.1411	2225972.5	2934.4855	1.7863	4520.3212	1.5023	40010228	1.6162	467.1002	132.7991	127.2921	296.177	286.8914	125282.8906	186.181	-0.057263	255.7722	5616339.5
027	2019-08-15t1855	1565913524.37	adult	196.0044	146.0048	-106.002	1206.0909	89.3	83290.4692	262556.9381	5003002.358	7926.4414	1.4134	909.8507	1.4912	566.6377	2.1471	4943.8032	1.1802	4750.2986	2145610.5	2768.6904	1.5432	4200.2798	1.2354	39462044	1.6091	474.4527	131.5312	126.683	280.1208	267.7789	121572.4375	181.3835	-0.4789	238.9414	5704770.5
027	2019-08-15t2255	1565927924.59	adult	200.0045	150.0048	-102.002	1287.1667	85.4545	88016.4653	277312.8356	5134505.1217	8203.3115	1.5761	850.6315	1.1754	519.5543	1.6276	4867.9448	1.1591	4622.708	2234386.75	2497.1006	1.1179	3990.8256	1.0709	38989548	1.611	526.8813	131.9025	127.6916	268.7288	253.6898	123346.5312	179.5493	-0.69424	226.8734	6045883.5
027	2019-08-16t0254	1565942326.31	adult	204.005	154.0053	-98.0015	901.2523	138.264	69637.7225	225049.0181	5196329.6743	7504.481	1.2812	1006.6518	2.1938	706.5104	3.8856	5139.2427	1.4079	4889.1292	1870684.25	2882.5888	1.8179	4331.0761	1.4321	36619980	1.4341	439.2854	134.1412	129.0113	298.661	289.1927	108712.6094	185.1182	-0.43899	252.3798	4879790
027	2019-08-16t0654	1565956724.26	adult	208.0044	158.0047	-94.0021	1187.8893	83.591	78975.198	248775.7896	4533089.6399	7940.3887	1.5215	986.3214	2.1062	608.3575	2.7479	5313.1768	1.5822	5090.6833	2189028.75	2951.4809	1.9647	4515.5694	1.6432	40595016	1.8369	459.5776	131.8164	126.2476	294.1895	282.0978	121206.0703	185.8882	-0.48707	248.6921	5425299
027	2019-08-16t1054	1565971127.87	adult	212.0054	162.0057	-90.0011	1181.2369	83.9571	77823.3519	245098.8697	4470824.3984	11310.3828	3.1649	972.6411	2.0663	565.0128	2.2555	6082.0264	2.2249	5776.2915	2469302.75	2879.7616	1.874	4781.2872	1.9352	39467832	1.7766	459.9104	136.7422	131.5167	295.8866	281.6954	120129.9453	189.6813	-0.35196	251.21	5548725
027	2019-08-16t1517	1565986876.95	adult	216.3801	166.3805	-85.6263	1127.1209	85.4721	77233.153	243532.7849	4485357.9146	7304.1646	1.2939	888.984	1.5677	503.5321	1.5231	5176.9683	1.5541	5047.2202	2086318.25	2737.371	1.6534	4418.2096	1.622	35754936	1.4702	456.7478	135.6337	131.1839	284.8208	275.6884	114782.7969	184.705	-0.75174	240.2685	5455188
027	2019-08-16t1854	1565999921.79	adult	220.0037	170.004	-82.0028	1202.2901	82.7028	79199.3397	249599.4111	4487149.2859	7168.3828	1.2626	924.59	1.825	502.8439	1.5349	5336.2192	1.7179	5260.2495	2203858.5	2887.9173	1.9316	4626.2851	1.8577	38157828	1.7356	379.1466	135.6905	131.1667	278.1759	270.0057	114886.6406	187.6365	-0.66035	242.2258	5599946.5
027	2019-08-16t2254	1566014322.31	adult	224.0039	174.0042	-78.0026	1269.5683	86.3743	83590.352	263322.4731	4756284.6597	7382.4946	1.4075	852.9047	1.395	477.9533	1.2423	5076.2271	1.5515	4927.7385	2213235	2661.4185	1.5675	4264.9529	1.5431	37163616	1.6828	461.5944	136.241	131.3707	289.4273	275.8434	126190.2969	186.664	-0.80892	244.2878	5936427
027	2019-08-17t0254	1566028724.2	adult	228.0044	178.0047	-74.0021	1287.8894	89.3303	89693.5152	282618.5002	5351445.3376	6853.7021	1.1883	793.1641	1.0357	474.6454	1.2199	4338.9282	0.99562	4163.0059	2030618.375	2304.0175	0.97797	3552.1077	0.87736	37042348	1.715	409.156	134.5423	129.8098	273.7505	261.8671	128115.2344	185.5706	-0.96437	235.4633	6283395.5
027	2019-08-17t0654	1566043126.09	adult	232.0049	182.0052	-70.0016	1135.9033	88.0353	76209.6159	240168.323	4506387.1194	8133.8882	1.8745	897.7476	1.7456	499.7944	1.5649	5655.0039	2.1216	5477.4668	2250691.5	2692.1607	1.67	4705.613	2.0677	35645968	1.6198	484.2892	138.3873	132.7705	306.0135	296.7265	121793.3594	194.0879	-0.55815	260.2355	5494807
027	2019-08-17t1054	1566057524.9	adult	236.0046	186.0049	-66.0019	1254.3767	80.3588	80298.407	252914.1233	4450219.6888	7001.792	1.3501	889.3528	1.7183	530.7095	1.9901	4728.1587	1.4044	4617.6289	1981098.5	2635.4456	1.5993	4037.3413	1.4425	37247872	1.829	433.7089	138.784	133.049	289.344	277.701	121235.125	196.416	-0.51692	252.8138	5812550.5
027	2019-08-17t1454	1566071926.79	adult	240.0051	190.0054	-62.0014	1142.2615	83.6233	76523.8813	241094.7617	4430886.5799	7116.8872	1.4565	879.325	1.6801	508.5413	1.7143	4853.9087	1.5617	4717.686	1936709.625	2625.4616	1.6111	4031.6896	1.4829	35039340	1.6484	448.5515	139.2904	133.1786	294.0177	285.3642	117313.0781	199.9332	-0.40754	259.5903	5550444.5
027	2019-08-17t1854	1566086326.71	adult	244.0051	194.0054	-58.0014	1247.4466	85.7384	81901.9492	257889.087	4733479.7604	6568.167	1.2174	843.5099	1.469	508.2112	1.7256	4448.8711	1.2673	4334.3267	1899667.875	2298.7306	1.0686	3623.6347	1.1064	36009436	1.7986	441.165	136.6387	131.0278	279.9374	271.9281	119533.2891	193.8196	-0.86524	246.5406	5833107
027	2019-08-17t2254	1566100726.89	adult	248.0051	198.0055	-54.0013	1225.3176	83.1305	79206.897	249529.7334	4516718.9354	5394.436	0.63724	825.6873	1.3759	492.8377	1.5322	4039.9202	0.95978	3921.106	1668487	2351.209	1.1883	3503.9596	1.0237	34091804	1.6424	441.0802	137.6838	132.2269	289.1057	280.8538	119400.6719	193.9616	-0.95578	250.7862	5684826
027	2019-08-18t0254	1566115127.38	adult	252.0053	202.0056	-50.0012	1146.7148	83.2591	75169.6341	236797.6442	4265025.5129	5472.1929	0.71676	856.7559	1.6129	512.3616	1.8147	4246.1548	1.1908	4139.4387	1664492.75	2492.8366	1.4678	3738.3214	1.3175	33574552	1.6346	484.0314	141.594	134.6736	315.7585	304.7687	123777.3359	205.793	-0.36216	277.2996	5548786
027	2019-08-18t0654	1566129528.75	adult	256.0056	206.006	-46.0008	1154.6458	83.2285	74539.2155	234779.9571	4231504.3744	8250.0947	2.2869	847.5547	1.578	506.6564	1.7529	4764.7534	1.7144	4410.9502	1853489.125	2367.5069	1.2733	3794.3482	1.4262	32918180	1.6112	485.3382	141.3194	134.5893	299.1561	283.0079	116371.7109	205.397	-0.48523	261.5526	5488703
027	2019-08-18t1054	1566143927.32	adult	260.0052	210.0056	-42.0012	506.8735	91.7772	38383.5722	123268.5056	2431411.5906	5413.9614	0.76356	1115.2081	3.4492	471.721	1.2781	4341.8599	1.3848	4262.385	868372	3332.1279	3.0368	4048.9121	1.757	22269590	0.4432	423.7243	155.5217	145.9281	326.5962	319.6721	65319.2383	235.2622	1.1554	295.7495	3105613.5
027	2019-08-18t1454	1566158327.87	adult	264.0054	214.0057	-38.0011	613.4705	90.7081	35398.7265	113386.6278	1807065.1816	4353.5444	0.19982	547.5377	-0.44869	311.4351	-0.99553	3107.1543	0.27502	3025.9454	577930.6875	1624.8162	-0.015575	2589.1264	0.17713	10144230	-0.94653	312.834	136.2986	132.8831	239.0808	235.0577	44469.0234	181.7808	-2.0567	219.4976	2525203.75
027	2019-08-18t1854	1566172728.8	adult	268.0057	218.006	-34.0008	919.6366	85.8099	62122.9655	196103.2802	3564995.4074	5311.2012	0.7878	806.9704	1.3778	360.646	-0.30103	4087.4802	1.2569	3929.9231	1324343.625	2693.8977	1.9516	3630.1681	1.3938	26105492	0.95915	423.9487	148.3007	138.9967	320.2909	312.7618	103774.2578	229.26	0.60231	290.1289	4797529
027	2019-08-18t2254	1566187128.84	adult	272.0057	222.006	-30.0008	803.9093	104.9388	59847.8861	190711.5281	3836876.0527	4951.7808	0.61844	781.6408	1.2253	357.4716	-0.35488	3776.0576	1.0078	3679.8879	1178130	2643.2564	1.8903	3415.3172	1.197	24344984	0.78534	490.5844	151.2627	141.2575	334.1024	323.0401	104239.9453	232.6338	0.69713	299.3104	4711228
027	2019-08-19t0254	1566201529.66	adult	276.0059	226.0062	-26.0006	907.421	84.1561	60843.6491	192395.452	3575665.14	4321.1792	0.27887	727.6751	0.8666	349.3276	-0.48377	3327.7283	0.61028	3283.4087	1058217.625	2373.1993	1.4229	3074.2858	0.84515	23072394	0.6646	466.1588	151.8636	142.4946	335.4702	328.5296	106679.5312	229.6377	0.42362	300.1558	4815140
027	2019-08-19t0654	1566215929.44	adult	280.0058	230.0062	-22.0006	977.9339	86.5078	63297.03	199656.4439	3569957.7704	4118.4297	0.18907	705.689	0.73099	339.8055	-0.63681	3362.1841	0.69219	3299.795	1109520.75	2256.7467	1.2346	3025.0679	0.83061	23283504	0.72874	466.0002	150.4055	141.3484	333.0247	320.8187	109898.1719	225.2155	0.068763	292.9537	4962480
027	2019-08-19t1054	1566230329.44	adult	284.0058	234.0062	-18.0006	608.6057	90.2249	38991.7545	124387.321	2212308.8491	3569.21	-0.12276	607.5242	0.043047	333.0611	-0.75177	2698.7979	0.041488	2609.2791	550554.75	1846.3068	0.49402	2381.1191	0.089853	12355828	-0.6739	491.2418	148.2278	140.5832	317.7762	300.9986	64826.3359	216.0631	-0.55832	270.8504	3014657
027	2019-08-19t1454	1566244731.08	adult	288.0063	238.0066	-14.0002	965.1401	87.0752	61800.1344	194985.6523	3461893.3534	3814.8315	0.063249	674.761	0.54741	343.1531	-0.61003	3049.7324	0.45656	3018.3308	985063.5625	2036.0001	0.87275	2715.5331	0.53788	21750920	0.60371	451.2731	151.4001	141.6847	331.7414	326.7576	107152.4688	229.5448	0.12138	292.5865	4880382.5
027	2019-08-19t1854	1566259135.09	adult	292.0074	242.0077	-9.9991	602.178	89.2326	38321.1653	121942.7755	2185187.6616	4452.2153	0.51672	566.4149	-0.22853	322.1383	-0.9515	2637.5271	0.044528	2545.1099	530142.9375	1750.5573	0.35609	2319.9179	0.077145	11336795	-0.81454	420.0091	147.5963	140.5044	299.4074	287.3848	60180.8906	214.9181	-0.82097	264.1656	2954139.25
027	2019-08-19t2254	1566273531.82	adult	296.0065	246.0068	-6	590.1153	83.6081	35519.0042	113279.7393	1864668.6925	3687.7188	0.044574	698.0393	0.75797	342.9886	-0.63775	2972.1641	0.46547	2938.351	552822.5	2029.3682	0.90918	2732.3581	0.64515	12954213	-0.58532	453.251	159.6184	145.6904	374.3179	366.2503	69623.1328	256.3564	1.4718	336.939	2962198
027	2019-08-20t0254	1566287931.47	adult	300.0064	250.0067	-2.0001	596.1636	91.4177	36431.0194	116067.0852	2095542.95	5370.9082	1.2492	570.363	-0.17413	333.131	-0.81007	2637.5183	0.12066	2514.1736	503766	1715.9208	0.33102	2262.2282	0.067712	10855719	-0.89718	444.7065	150.267	142.5693	313.9506	301.5782	59964.5703	221.2715	-0.6515	273.8127	2860031.25
027	2019-08-20t0654	1566302331.93	dead	304.0065	254.0069	2.0001	599.4165	89.6426	38012.9349	121051.7967	2169337.9767	6373.3887	2.0369	598.205	0.048152	344.1218	-0.64647	2702.6646	0.24275	2562.7734	537830.25	1774.6399	0.46556	2323.1523	0.18471	11873172	-0.7494	449.3472	151.4793	142.1959	321.6326	313.2064	64004.8945	227.495	-0.39099	286.816	3006561
027	2019-08-21t0254	1566374185.83	adult	323.9659	273.9663	21.9595
027	2019-08-21t0654	1566388585.77	adult	327.9659	277.9663	25.9595
027	2019-08-21t1054	1566402978.22	dead	331.9638	281.9642	29.9574	580.8324	81.0038	29675.7542	94484.9935	1369847.6112	4896.1099	1.6005	647.585	0.54967	350.6104	-0.64341	2667.4375	0.67093	2528.0199	416120.25	1660.581	0.39173	2266.5637	0.41827	10086136	-1.2685	490.6007	161.9785	150.8663	336.0486	325.317	52423.5781	243.6644	-0.15217	299.2597	2522814.5
028	2019-08-07t1455	1565207912.94	egg	-1.999	-53.9997	-170.0035	156.2746	36.6345	3414.1365	11122.9702	71817.0749	0	2336.1289	0	0.41909	0	-0.091995					0	1.7621	0	3.2443	0	2.9203	0	0	0				0	-0.42981	0	0
028	2019-08-07t1854	1565222305.94	larva	1.999	-50.0017	-166.0055	167.5299	35.4656	3684.6584	11939.9902	75203.5658	0	1785.5908	0	-0.041024	0	-0.37273					0	0.73857	0	1.1683	0	1.5407	0	0	0				0	-0.6045	0	0
028	2019-08-07t2254	1565236709.09	larva	5.9999	-46.0008	-162.0046	167.7393	26.5707	3033.0348	9637.2292	50746.2867	0	0.43884	0	-0.49894	0	-0.65872					0	-0.03711	0	0.13662	0	0.66074	0	0	0				0	-0.78736	0	0
028	2019-08-08t0255	1565251111.5	larva	10.0006	-42.0001	-158.0039	167.5377	26.5824	3034.3486	9643.6656	50858.6034	0	-0.47282	0	-0.95504	0	-0.9501					0	-0.6706	0	-0.57237	0	0.006999	0	0	0				0	-0.97977	0	0
028	2019-08-08t0654	1565265511.46	larva	14.0006	-38.0001	-154.004	230.4032	18.6502	3319.7976	10470.5298	41378.9838	733.509	0.94451	336.844	2.4387	353.1021	2.7766	658.8449	1.8916	661.0624	12518.0527	548.655	1.6688	627.6987	1.3453	629224	-0.29681	166.568	106.003	105.2489	148.6628	145.2789	2824.593	130.2799	1.4825	142.9439	198014
028	2019-08-08t1054	1565279911.5	larva	18.0006	-34.0001	-150.0039	392.1384	39.282	12524.1416	39565.5732	343733.9541	677.416	0.14419	264.07	1.1449	239.1318	1.2062	628.1234	0.98142	626.187	42084.2695	479.3669	0.66162	596.6492	0.54532	1764250	-0.39161	171.122	109.106	109.1776	154.57	152.3105	10356.1924	134.9427	1.4686	148.0172	728935
028	2019-08-08t1454	1565294312.6	larva	22.0009	-29.9998	-146.0036	428.8149	46.8265	14979.846	47397.7756	449484.8192	707.606	-0.29244	241.327	0.42549	202.0135	0.49526	635.2911	0.34293	628.0808	50823.293	487.4734	0.13124	605.4907	0.0058933	1918310	-0.77357	195.68	113.606	113.2495	158.7905	156.4789	12703.2363	139.7381	1.4596	152.3223	903058
028	2019-08-09t1005	1565363364.59	larva	41.182	-10.8187	-126.8225	839.8006	57.0796	39824.6231	125530.3201	1577237.4468	1798.49	-0.29454	366.487	-0.35327	277.9902	-0.032825	1407.7316	-0.19836	1388.1758	295623.625	766.4522	-0.92343	1228.9884	-0.36897	7674600	-0.94993	176.535	113.532	113.0728	156.3365	154.7963	32830.6602	139.0932	0.74579	150.347	2377480
028	2019-08-09t1055	1565366317.49	larva	42.0022	-9.9984	-126.0023	867.5595	54.7717	38705.0514	121987.2067	1432748.2425	1561.76	-0.69057	298.121	-1.191	251.1623	-0.41283	1218.6038	-0.682	1195.0349	248595.1719	644.4421	-1.4585	1041.5184	-0.91713	6073630	-1.3778	317.074	106.1	105.6185	150.4181	148.2353	30685.291	132.2546	0.51159	143.481	2161570
028	2019-08-09t1454	1565380712.39	larva	46.0008	-5.9999	-122.0037	879.1847	57.124	40641.5618	128045.7399	1609336.1382	2695.5	0.54798	431.795	-0.1696	312.8192	0.0099943	1929.0516	0.36644	1892.2411	412817.0625	1000.9337	-0.52237	1587.172	0.061923	9233500	-0.94187	227.526	112.898	112.442	156.8567	155.1526	33567.3359	138.8442	0.47821	150.4653	2414200
028	2019-08-09t1854	1565395111.37	larva	50.0005	-2.0002	-118.004	952.3754	60.6585	48459.452	152681.7321	2072164.1098	2610.99	0.10054	499.006	0.13203	333.6411	-0.025313	2036.5033	0.1694	2000.7991	519308.3438	1302.7448	0.14212	1783.7531	0.13624	12685200	-0.50323	353.236	111.866	111.3369	156.5721	153.984	39925.8828	137.9182	0.26447	149.5538	2843750
028	2019-08-09t2254	1565409512.45	adult	54.0008	2.0002	-114.0037	1077.7035	62.1398	54135.1476	170437.1526	2305880.0325	3171.61	0.44635	569.875	0.48505	333.1451	-0.28705	2634.2285	0.89617	2622.2014	750755.125	1488.9733	0.35471	2295.0409	0.87513	16187900	-0.13556	276.032	114.095	113.6606	158.5621	156.1021	45190.1953	140.3282	0.24514	151.5127	3241000
028	2019-08-10t0254	1565423912.41	adult	58.0008	6.0001	-110.0037	1029.7196	61.3611	51375.8515	161753.2838	2193939.1373	3862.02	0.90081	745.617	1.9705	529.1649	1.9038	3080.8503	1.2916	3047.7574	831829.625	1885.1618	1.2304	2589.6619	1.0933	20098900	0.24768	196.272	116.346	115.846	162.7085	160.8474	43931.3008	143.3329	0.33701	156.0214	3136210
028	2019-08-10t0654	1565438312.11	adult	62.0007	10.0001	-106.0038	1066.9712	65.5886	54554.8226	171766.3299	2380622.4004	4273.05	1.0077	799.505	2.0779	470.8247	0.93501	3384.665	1.3864	3288.1912	971398.875	2140.1552	1.6047	2947.7567	1.4287	22878600	0.38471	432.463	115.014	114.5161	162.1272	158.3657	46530.5	142.0849	0.27582	154.0233	3291230
028	2019-08-10t1054	1565452713.74	adult	66.0012	14.0005	-102.0033	1040.0134	65.265	55483.1874	174787.7972	2501396.529	3301.47	-0.34864	696.341	0.59157	454.155	0.51691	2621.8723	-0.28163	2548.0884	762964.875	1870.605	0.36119	2377.6421	-0.12213	20230100	-0.33883	346.631	118.243	117.7078	165.5796	162.8835	48183.6719	146.1608	0.6656	158.5724	3435190
028	2019-08-10t1454	1565467113.78	adult	70.0012	18.0005	-98.0033	1053.4135	62.6917	54512.9355	171708.7044	2399969.1542	4375.71	0.48766	735.632	0.59789	421.5286	0.0010493	3310.1301	0.50848	3177.6156	946697.25	2128.4796	0.76013	2938.7337	0.64757	21028000	-0.44159	325.923	115.654	115.1654	162.8092	160.132	46563.4336	143.2145	0.403	155.7454	3305980
028	2019-08-10t1854	1565481514.35	adult	74.0014	22.0007	-94.0032	1073.6456	66.9181	53804.182	169362.6944	2373852.7913	4464.63	0.30894	678.493	-0.2092	325.046	-1.0444	3246.3923	0.094298	3073.0369	918729	2096.8486	0.33554	2843.7749	0.14181	19145700	-0.87461	208.8	117.676	117.2294	165.1246	163.1457	46730.2734	145.6115	0.67232	158.7895	3320600
028	2019-08-10t2254	1565495913.74	adult	78.0012	26.0005	-90.0033	1033.015	64.2749	53593.175	168835.5506	2351606.2952	5438.61	0.95492	743.262	0.035711	386.2396	-0.56716	3830.1521	0.65118	3626.9697	1076272.75	2189.8687	0.24735	3237.982	0.53681	20870000	-0.82931	228.31	116.512	115.9827	163.7531	161.4612	46014.6133	143.849	0.4167	156.8265	3271530
028	2019-08-11t0254	1565510313.99	adult	82.0013	30.0006	-86.0033	996.5892	64.1224	53544.0865	168756.42	2387657.7381	6148.2	1.3269	755.391	-0.12907	410.8128	-0.44209	4197.9521	0.89312	4007.6982	1179624.5	2161.3851	-0.12671	3399.517	0.51195	21178100	-0.9411	226.604	118.217	117.7096	166.7564	165.0558	46858.543	146.8252	1.0745	159.8035	3314330
028	2019-08-11t0654	1565524715.56	adult	86.0017	34.001	-82.0028	1055.9012	65.5171	54260.591	170834.0271	2390762.0351	6232.31	1.1621	816.987	0.15272	433.079	-0.30046	4321.8584	0.86288	4170.1416	1231729.625	2413.7725	0.30329	3479.0011	0.41461	23239200	-0.77442	216.661	119.253	118.5606	170.918	168.509	48711.6172	148.2341	1.2248	162.7699	3392170
028	2019-08-11t1054	1565539116.29	adult	90.0019	38.0012	-78.0026	1025.2741	61.396	52118.7201	164129.1903	2265333.7239	7981.42	2.4099	945.008	0.90441	422.8722	-0.38505	5114.2417	1.7559	4846.4658	1401302.25	3025.244	1.5793	4206.0028	1.4511	25842200	-0.51347	232.509	121.723	121.1136	173.4417	170.4002	47523.0352	150.2998	1.2619	164.4194	3328650
028	2019-08-11t1454	1565553516.6	adult	94.002	42.0013	-74.0025	1047.027	61.5978	52696.3338	165875.6159	2275498.5787	5198.92	-0.021537	904.596	0.49833	429.344	-0.33489	4279.4448	0.46494	4218.772	1185406.25	2707.0137	0.67975	3851.3313	0.69601	24976800	-0.63547	400.901	117.978	117.4984	168.1837	164.2153	46586.8906	145.8461	-0.047639	159.2421	3257500
028	2019-08-11t1854	1565567917.32	adult	98.0022	46.0015	-70.0023	1025.5907	63.8159	52070.9396	163950.7578	2267739.8204	5569.65	0.15176	883.792	0.27831	505.2708	0.25351	4102.6494	0.12214	4019.8123	1120023.25	2530.1866	0.19219	3528.5777	0.079691	24125800	-0.72613	202.49	118.687	117.9542	169.7084	167.4971	46330.3828	147.2977	-0.030362	162.0384	3239920
028	2019-08-11t2254	1565582318.9	adult	102.0026	50.0019	-66.0019	1035.6714	64.488	54461.2365	171600.4396	2416234.3847	7663.06	1.546	868.663	0.1334	434.16	-0.26259	5142.2876	1.2728	4958.8831	1470694.25	2662.076	0.38336	3972.7269	0.63512	24773400	-0.65313	410.846	115.533	114.6062	174.326	168.3037	49857.25	144.7992	-0.22126	161.1374	3294880
028	2019-08-12t0254	1565596718.25	adult	106.0024	54.0018	-62.0021	1062.726	61.8367	51577.7665	162324.0137	2181360.5861	7164.46	1.0673	924.096	0.39988	466.5057	0.0065533	5146.3892	1.1589	4947.8511	1394671.5	2713.4557	0.42253	4414.9113	1.1527	25017100	-0.61095	216.585	120.845	119.9167	176.8018	173.9953	47913.3008	150.3688	-0.025649	165.9242	3271530
028	2019-08-12t0654	1565611118.04	adult	110.0024	58.0017	-58.0021	921.1509	62.6992	47589.7966	149986.3895	2060196.0909	11102.6	3.529	924.844	0.37703	429.0028	-0.23172	6932.2871	3.0014	6699.4299	1733071.75	2975.5089	0.85161	4907.5649	1.7046	23075800	-0.7521	270.292	119.945	118.6229	186.8012	182.5831	46700.3047	152.3086	-0.014919	172.3484	2992750
028	2019-08-12t1054	1565625519.27	adult	114.0027	62.002	-54.0018	1038.4331	62.0511	49681.5463	156378.6318	2071924.8539	7921.23	1.3557	835.597	-0.07572	361.9552	-0.68142	5356.106	1.2067	5074.8306	1403299.75	2745.5415	0.42042	4179.3067	0.7062	21817400	-0.81949	408.775	123.514	122.1675	194.9272	190.351	51070.9375	155.5633	0.032223	178.2766	3224950
028	2019-08-12t1455	1565639921.2	adult	118.0033	66.0026	-50.0013	893.6847	59.1267	44134.0734	139065.2042	1833742.9942	8796.95	1.7974	823.374	-0.11594	491.0852	0.31848	5955.5156	1.7402	5677.9258	1381679.625	2444.5299	-0.081126	4282.1846	0.79491	19075100	-0.99966	294.599	126.526	125.0339	198.8043	191.949	46122.5977	160.0206	0.10707	182.3932	2931220
028	2019-08-12t1854	1565654321.2	adult	122.0033	70.0026	-46.0013	875.4079	60.8697	43572.0779	137297.8455	1866129.4799	5987.53	0.07803	784.716	-0.26922	447.2908	0.046425	4741.4692	0.50404	4714.5239	1085796.5	2318.9223	-0.25758	3781.609	0.19427	17933100	-1.0397	259.906	128.549	126.8431	202.8544	197.9784	46453.6641	162.7627	0.13046	187.2778	2937730
028	2019-08-12t2254	1565668720.68	adult	126.0031	74.0024	-42.0014	1051.7337	63.8101	51607.5407	162614.521	2144244.9902	8727.84	1.6147	677.088	-0.72943	356.9605	-0.59618	5070.6484	0.79963	4888.5195	1374145.75	2021.546	-0.68163	3504.214	-0.097594	18343700	-0.95147	354.142	126.229	124.356	219.7087	213.0228	59541.0703	160.3302	0.018683	191.4728	3419790
028	2019-08-13t0254	1565683120.48	adult	130.0031	78.0024	-38.0015	1000.147	62.1913	46699.3604	146991.0246	1913668.4336	9831.71	2.1643	715.732	-0.50064	362.7208	-0.51079	5272.8496	0.97468	4953.4675	1297121	2186.7688	-0.37025	3887.2466	0.34636	17566200	-0.95932	357.782	129.047	126.6098	227.9745	218.8423	56081.7266	166.569	0.14058	201.4484	3167200
028	2019-08-13t0654	1565697520.18	adult	134.003	82.0023	-34.0015	947.8125	63.3979	46563.0058	146663.1993	1959642.6953	8604.83	1.4562	721.777	-0.42256	363.586	-0.46419	5580.7881	1.2445	5368.2881	1367293.125	2158.8557	-0.35994	4072.417	0.5655	17630800	-0.90008	311.099	131.024	128.6732	229.2353	219.7546	56162.6406	169.4794	0.17265	204.2879	3200530
028	2019-08-13t1054	1565711920.56	adult	138.0031	86.0024	-30.0014	913.373	64.5057	46011.5161	144976.6158	1980470.9113	8655.33	1.458	742.68	-0.27255	365.3428	-0.41216	5963.8408	1.5767	5899.7126	1443249.5	2300.8116	-0.08304	4456.188	0.99022	17932800	-0.823	327.504	132.195	129.3624	242.8106	237.0694	58760.1719	172.2267	0.20058	215.6946	3191990
028	2019-08-13t1454	1565726321.99	adult	142.0035	90.0028	-26.001	922.5763	63.1186	45968.5389	144815.1682	1954875.3883	8882.96	1.5609	754.274	-0.16383	372.7871	-0.31404	6069.9668	1.6717	6032.7649	1468932	2277.706	-0.058979	4385.2069	0.93939	18194600	-0.75057	332.827	132.659	129.7196	246.6661	242.6956	59693.1953	173.5465	0.19175	217.9363	3200010
028	2019-08-13t1854	1565740722.29	adult	146.0036	94.0029	-22.0009	916.4133	62.3863	45089.5255	142046.124	1894991.8745	9311.73	1.7706	779.466	0.011419	381.4029	-0.20613	6309.1592	1.8817	6171.3179	1495270.75	2340.2673	0.0989	4620.2707	1.2043	18435900	-0.68186	323.979	132.951	129.6704	249.7402	243.9034	59188.4258	174.889	0.18608	224.2294	3144550
028	2019-08-13t2255	1565755122.2	adult	150.0035	98.0029	-18.001	902.9799	62.4701	44550.4842	140349.9835	1881329.1906	8686.58	1.4617	763.622	-0.0088213	373.5907	-0.24678	6161.1592	1.7739	5989.387	1441711.25	2305.1116	0.10577	4514.0737	1.1242	17859600	-0.6791	329.681	134.81	131.4609	250.065	246.9693	58515.2188	178.2163	0.23946	226.1932	3152930
028	2019-08-14t0254	1565769523.43	adult	154.0039	102.0032	-14.0006	896.2456	61.5213	43443.8707	136853.698	1804867.1532	8591.77	1.4248	771.797	0.086327	378.0795	-0.18088	6115.5225	1.754	6030.2363	1400454.625	2291.6053	0.14497	4589.0658	1.2261	17606200	-0.65456	333.452	135.366	131.769	250.0459	243.7844	57260.5	180.4392	0.27054	226.4403	3087980
028	2019-08-14t0654	1565783921.37	adult	158.0033	106.0026	-10.0012	885.3121	61.1293	42770.8484	134745.0142	1773295.1291	8221.55	1.2603	781.93	0.19272	388.2783	-0.060968	5819.9487	1.5352	5700.8848	1309488.5	2278.5628	0.18327	4457.1622	1.125	17560600	-0.61707	350.704	136.835	133.6358	255.4561	247.909	57477.6328	180.5477	0.24601	228.3409	3073030
028	2019-08-14t1054	1565798324.83	adult	162.0043	110.0036	-6.0002	855.7638	61.3751	41021.6596	129236.7687	1698026.1519	8194.31	1.2652	822.647	0.4506	418.0214	0.24462	5881.6133	1.6016	5865.8027	1270428.5	2279.6223	0.23464	4617.7385	1.3061	17733800	-0.5718	329.738	138.245	135.1926	252.459	248.6484	54531.1367	181.459	0.2418	224.8816	2980140
028	2019-08-14t1455	1565812725.22	adult	166.0044	114.0037	-2.0001	828.1839	62.3028	40714.0369	128350.034	1704853.8179	7191.46	0.81425	817.251	0.48442	435.1382	0.44776	5315.4849	1.1793	5238.4778	1137513.75	2170.0431	0.11432	4285.4478	1.0178	17459800	-0.55782	353.904	138.856	135.8651	257.122	251.6821	55024.1016	180.6309	0.17753	224.9486	2966530
028	2019-08-14t1855	1565827126.19	dead	170.0047	118.004	2.0001	755.2336	64.3668	36566.0441	115265.6793	1556394.5401	8613.16	1.5103	889.697	0.94433	486.6487	1.0167	6372.1333	2.0309	6277.0825	1229821.75	2240.2946	0.28526	5022.8433	1.7594	17086600	-0.55464	331.822	142.508	139.2454	258.241	252.1835	49840.5078	186.9951	0.4191	232.0082	2736870
030	2019-08-07t1455	1565207922.12	egg	-1.999	-49.9998	-194.0242	179.0641	28.557	3439.7437	10926.4834	61408.4677	0	2336.1292	0	0.41909	0	-0.091995					0	1.7621	0	3.2443	0	2.9203	0	0	0				0	-0.42981	0	0
030	2019-08-07t1854	1565222315.14	larva	1.999	-46.0017	-190.0261	164.9373	26.5274	2978.9559	9466.857	49750.064	0	1785.5903	0	-0.041025	0	-0.37273					0	0.73857	0	1.1683	0	1.5407	0	0	0				0	-0.6045	0	0
030	2019-08-07t2254	1565236718.23	larva	5.9999	-42.0008	-186.0253	187.0752	25.9563	3309.8174	10495.5509	54206.897	0	0.43884	0	-0.49894	0	-0.65872					0	-0.037108	0	0.13663	0	0.66074	0	0	0				0	-0.78736	0	0
030	2019-08-08t0255	1565251120.69	larva	10.0006	-38.0002	-182.0246	187.074	25.8291	3300.4782	10467.3651	53899.0918	0	-0.47282	0	-0.95504	0	-0.9501					0	-0.6706	0	-0.57237	0	0.006999	0	0	0				0	-0.97977	0	0
030	2019-08-08t0654	1565265520.78	larva	14.0006	-34.0001	-178.0245	130.5871	22.8691	1991.0958	6355.95	28304.1966	489.119	0.2964	313.637	2.1736	312.2454	2.311	443.2268	1.1501	439.2316	5318.7222	394.2852	0.858	430.2794	0.56797	348765	-0.39593	165.901	109.661	109.254	151.1624	148.9327	1813.9482	135.6298	1.5919	145.102	121944
030	2019-08-08t1054	1565279920.75	larva	18.0006	-30.0001	-174.0246	345.637	41.3896	10538.3817	33320.7203	287747.0589	511.935	-0.23183	201.44	0.432	164.0794	0.34187	471.5794	0.49776	468.3252	26880.0273	384.6179	0.19628	451.1367	0.024643	1135310	-0.59557	168.301	105.95	105.6325	147.5934	145.6378	8412.8262	130.9297	1.3833	141.2847	597134
030	2019-08-08t1454	1565294321.87	larva	22.0009	-25.9998	-170.0242	509.2494	45.1458	17647.1759	55770.4323	513938.3487	771.096	-0.16436	281.091	0.87606	258.2063	1.1482	662.6335	0.42024	651.5114	62287.5508	514.6538	0.25714	615.4673	0.038843	2635510	-0.55764	231.439	111.476	111.0372	156.4648	153.3045	14707.6953	138.5093	1.4324	149.5277	1045200
030	2019-08-09t1005	1565363374.55	larva	41.1822	-6.8185	-150.8429	621.0262	105.7775	35850.5952	115366.0229	2018540.9946	1137.59	-1.2304	264.282	-1.4722	199.4924	-0.96032	925.3825	-1.2212	916.5703	173971.9062	596.8055	-1.5618	841.2007	-1.3509	4954490	-1.5797	255.601	107.798	107.3592	152.9923	150.2796	28762.5469	134.4528	0.6162	146.1911	2020890
030	2019-08-09t1055	1565366327.05	larva	42.0023	-5.9984	-150.0228	797.5054	58.2302	37239.952	117432.1625	1451553.3598	1072.1	-1.3767	296.131	-1.2128	257.6983	-0.33554	823.9919	-1.511	799.6335	161502.4062	584.1095	-1.6838	736.2362	-1.6833	5800910	-1.4404	308.157	108.385	107.941	153.6049	151.3646	30106.5703	134.7238	0.5814	147.0284	2123150
030	2019-08-09t1454	1565380721.81	larva	46.0009	-1.9998	-146.0243	1028.1248	58.5968	48491.3764	152748.9892	1909430.9855	1755.36	-0.70687	331.565	-1.262	209.2536	-1.2317	1185.9469	-1.1276	1124.0864	302416.4688	846.0281	-1.0793	1058.6502	-1.2089	8449940	-1.1142	279.411	105.003	104.5108	151.1384	148.336	38540.3047	131.6797	0.25985	143.4673	2676000
030	2019-08-09t1854	1565395120.7	adult	50.0006	1.9998	-142.0246	1041.2409	59.3412	53492.6916	168536.68	2277886.9503	2219.93	-0.39488	448.873	-0.41715	292.3427	-0.53332	1589.7218	-0.69204	1537.1195	446711.8125	1072.2788	-0.65571	1401.8512	-0.74277	12578800	-0.52536	250.626	109.852	109.2451	154.4192	152.3669	43391.8008	135.8265	0.19249	147.9516	3078400
030	2019-08-09t2254	1565409521.71	adult	54.0009	6.0001	-138.0243	990.5592	75.9527	57966.6336	182723.1136	2883632.4622	4333.43	1.8426	514.334	-0.12292	279.7965	-0.95067	2669.4321	0.96131	2534.3804	808837.9375	1499.4013	0.38962	2269.4421	0.81848	15578200	-0.25404	257.143	104.741	104.153	149.3162	146.9031	45242.8125	130.9254	-0.13812	142.8302	3172400
030	2019-08-10t0254	1565423921.68	adult	58.0008	10.0001	-134.0243	1066.6787	64.3904	56371.3326	177505.247	2531572.9247	4138.23	1.2173	656.643	1.0093	394.5172	0.24397	2918.2461	1.0025	2862.7875	863800.875	1783.5655	0.9007	2542.5767	0.99267	19397200	0.12049	220.895	110.218	109.5738	156.2488	154.0261	46249.6523	137.3571	0.029997	149.929	3255840
030	2019-08-10t0654	1565438321.34	adult	62.0008	14	-130.0244	920.2324	75.8468	55706.2877	176353.3664	2749005.4401	4396.31	1.143	703.537	1.0774	453.4008	0.72926	3404.4124	1.4202	3331.4941	990684	1959.4909	1.0366	3002.4466	1.5422	20468700	-0.021502	255.102	108.797	108.2386	154.7354	151.8595	45028.0078	135.7464	-0.15699	147.3543	3165330
030	2019-08-10t1054	1565452722.95	adult	66.0012	18.0005	-126.0239	1021.0709	63.771	54759.3739	172569.0123	2447811.2536	3219.79	-0.43496	749.735	1.1176	550.1475	1.5756	2705.3818	-0.14284	2662.4634	776444.5625	1924.9636	0.52627	2477.4922	0.079554	21508400	-0.13878	250.86	115.389	114.9059	161.6844	159.7088	46403.4297	142.3971	0.32233	154.7317	3310290
030	2019-08-10t1454	1565467123	adult	70.0012	22.0005	-122.0239	1089.4002	65.077	58615.8832	184576.8556	2671578.1115	3413.51	-0.49274	695.322	0.22644	447.4591	0.2669	2754.4246	-0.38961	2714.5237	845608.375	1834.1255	-0.099121	2540.6237	-0.13476	21340100	-0.39614	282.941	111.891	111.4574	157.8116	155.2814	48448.1641	138.4982	-0.13834	150.4346	3434060
030	2019-08-10t1854	1565481523.67	adult	74.0014	26.0007	-118.0237	984.11	67.1909	54434.3281	171563.7728	2547935.4018	4021.9	-0.12507	751.308	0.41744	445.264	0.11126	3196.4395	0.015937	3123.0764	910985.25	2079.0702	0.28589	2945.1024	0.3349	21400200	-0.56748	278.942	114.522	114.0374	160.7343	157.4124	45809.2656	141.7558	0.14985	152.9102	3262040
030	2019-08-10t2254	1565495922.94	adult	78.0012	30.0005	-114.0239	1012.0142	66.665	56749.0605	178816.7051	2681709.7827	3495.93	-0.88301	654.839	-0.68732	397.6821	-0.46339	2774.8035	-0.95648	2703.6274	824116.625	1864.9613	-0.63133	2468.3366	-0.89199	19444100	-1.0132	255.112	112.203	111.6479	161.243	158.4683	47889.168	140.1522	-0.24237	153.269	3331640
030	2019-08-11t0254	1565510323.28	adult	82.0013	34.0006	-110.0239	1127.5341	66.9998	62120.2778	195614.3872	2906216.3768	4081.92	-0.55724	664.172	-0.83705	322.6216	-1.2014	3307.918	-0.42211	3265.3802	1078381.25	2118.9397	-0.23738	2930.6937	-0.33338	21602900	-0.88915	296.222	116.538	115.8601	166.005	163.8497	54117.625	145.4139	0.7289	157.9761	3790500
030	2019-08-11t0654	1565524724.94	adult	86.0018	38.001	-106.0234	1053.7099	70.6197	62837.2421	198054.3036	3141659.246	5204.63	0.26427	636.046	-1.1655	282.0389	-1.5455	3576.2942	-0.19668	3462.2368	1176600.75	2087.8882	-0.50455	3077.6055	-0.28246	20878900	-1.0472	216.076	110.796	110.2081	158.036	155.8074	51993.8359	138.0217	-1.4534	150.9822	3636970
030	2019-08-11t1054	1565539125.82	adult	90.002	42.0013	-102.0231	1060.4834	68.0918	59760.5476	188280.3985	2879640.8676	5626.3	0.46242	760.15	-0.3501	334.7137	-1.09	4162.1016	0.46004	4068.1365	1302737.75	2447.7183	0.23494	3616.914	0.47857	23764600	-0.74026	201.52	115.757	115.0375	165.7285	163.5306	51873.0156	144.0473	-0.19786	158.219	3618920
030	2019-08-11t1454	1565553526.03	adult	94.0021	46.0013	-98.0231	1100.7926	65.36	58718.9456	184899.3037	2667583.4846	5790.88	0.4434	843.996	0.11234	385.8943	-0.67222	4570.3579	0.84405	4432.4941	1407670.25	2679.0244	0.61818	4038.6819	0.99091	25951200	-0.53463	218.338	119.736	118.8162	175.8333	172.9057	54156.668	149.794	0.41689	166.446	3681650
030	2019-08-11t1854	1565567926.86	adult	98.0023	50.0016	-94.0229	1045.728	70.4236	59506.1631	187473.9731	2888556.0246	8275.93	2.1717	873.153	0.21452	367.6241	-0.79004	5296.4609	1.6088	5015.5623	1652495.75	2921.3008	1.0055	4283.63	1.2115	27169900	-0.42656	237.942	120.327	119.3166	180.0091	175.6768	56162.8438	150.3212	0.1769	168.0991	3744200
030	2019-08-11t2254	1565582328.62	adult	102.0028	54.002	-90.0224	1054.7666	67.6485	57736.7249	181936.1272	2665011.5446	6384.39	0.63698	920.753	0.4286	392.9298	-0.56957	4856.5181	0.93299	4727.5337	1471525	3056.502	1.1601	4318.6783	1.1289	27815900	-0.36736	240.174	118.869	117.6016	182.6732	179.1433	55349.9961	149.3388	-0.00032074	169.2423	3591030
030	2019-08-12t0254	1565596727.87	adult	106.0026	58.0018	-86.0226	1003.7088	66.4442	52995.2444	166890.9858	2423853.3322	5879.63	0.19464	964.592	0.61801	426.1917	-0.29004	4922.9038	0.90519	4872.9746	1368567.25	3210.5537	1.3523	4521.4637	1.2977	26748100	-0.45507	364.739	121.878	120.5744	192.5509	189.0753	53529.1641	154.1736	0.12222	179.4654	3379660
030	2019-08-12t0654	1565611127.64	adult	110.0025	62.0018	-82.0226	1087.4821	67.2612	59241.0417	186572.8287	2729991.0356	6358.84	0.4412	924.373	0.3746	384.0929	-0.56053	4781.3115	0.66722	4545.499	1486987.875	3128.0117	1.1238	4266.3367	0.87175	28661100	-0.26727	321.251	119.939	118.9121	181.08	177.9112	56315.875	150.2905	-0.082371	169.124	3718830
030	2019-08-12t1054	1565625528.75	adult	114.0028	66.0021	-78.0223	1001.2511	65.4541	53332.4429	168208.5745	2421661.8993	6799.18	0.65403	1003.73	0.76059	385.1002	-0.51147	5538.124	1.3959	5466.2498	1550674.75	3596.1703	1.8785	5028.0495	1.7621	28035200	-0.29621	440.147	123.341	121.9281	193.0567	188.3436	54055.8906	155.9949	0.045263	179.089	3445040
030	2019-08-12t1455	1565639930.97	adult	118.0034	70.0027	-74.0217	952.5572	66.1122	51966.6385	163738.376	2405268.4472	7328.75	0.9137	942.027	0.4581	366.5639	-0.60532	5327.228	1.1131	5227.4175	1454333.25	3333.719	1.3925	4829.2279	1.4492	25629700	-0.46178	263.704	122.694	121.0796	196.2239	191.8598	53569.1211	156.428	0.005348	180.1789	3338140
030	2019-08-12t1854	1565654330.86	adult	122.0034	74.0027	-70.0217	944.1306	73.4828	54470.9128	171777.9113	2690162.2431	5140.55	-0.41373	773.641	-0.32174	275.343	-1.2506	4471.3818	0.24426	4461.5269	1274343.875	2788.073	0.49937	4002.6017	0.4494	22031700	-0.71005	331.854	114.03	112.4374	179.7965	176.5083	51242.0078	146.8673	-0.3021	167.8561	3247340
030	2019-08-12t2254	1565668730.37	adult	126.0033	78.0025	-66.0219	935.772	67.9094	49758.5907	156753.8975	2289288.7914	9334.9	1.9566	808.288	-0.1114	308.9178	-0.96706	5397.8242	1.104	5075.0508	1408832.125	3123.1489	1.0699	4477.2292	0.99482	21056700	-0.73577	287.519	120.176	118.5066	190.333	186.2347	49676.9062	154.844	-0.13016	177.269	3130720
030	2019-08-13t0254	1565683130.21	adult	130.0032	82.0025	-62.0219	712.4982	69.7692	37284.5595	117729.4112	1698647.0334	7194.32	0.72282	838.903	0.075508	353.5824	-0.58304	5537.0039	1.2132	5340.1855	1079715.75	3223.6883	1.2547	4793.3422	1.3361	16329300	-1.0565	210.308	124.805	123.7878	182.4734	180.1721	35582.3086	155.5298	-0.15609	173.3467	2429330
030	2019-08-13t0654	1565697529.96	adult	134.0031	86.0024	-58.022	885.4883	80.1796	57859.5956	183039.2883	3114722.3078	5524.62	-0.18261	650.749	-0.75417	253.6449	-1.356	4032.8452	-0.11714	3947.8533	1217919.25	2411.7617	0.032579	3365.7813	-0.18802	19650000	-0.74273	249.503	118.777	116.6985	193.3516	190.5405	58392.1797	154.2382	-0.23516	179.1927	3586580
030	2019-08-13t1054	1565711930.15	adult	138.0032	90.0025	-54.0219	840.4382	74.469	48223.4177	152106.5289	2413323.8739	6863.07	0.52663	792.323	-0.040118	356.9475	-0.4821	5100.8726	0.8345	5014.4067	1290520.75	2744.1814	0.60162	4374.8926	0.90532	19977600	-0.66451	244.702	124.892	123.2346	196.223	192.6742	49644.4219	160.4839	-0.11286	184.3981	3149020
030	2019-08-13t1454	1565726331.66	adult	142.0036	94.0029	-50.0215	933.6065	67.1268	50943.5545	160563.0703	2356704.7373	7370.08	0.79036	741.718	-0.22305	331.0282	-0.67144	5196.0918	0.93423	5060.1821	1387356.5	2725.1393	0.63137	4446.7639	1.0026	19769000	-0.62883	261.162	123.307	121.2094	206.5228	202.3759	55141.5781	160.4453	-0.15902	190.6607	3286500
030	2019-08-13t1854	1565740732.33	adult	146.0038	98.0031	-46.0213	929.2303	66.1629	50056.4482	157766.379	2285367.8394	7290.83	0.75866	742.645	-0.16429	335.9394	-0.60609	5313.2939	1.0545	5203.5181	1392083	2703.9485	0.66156	4530.5756	1.1136	19462500	-0.60244	333.609	123.56	121.2067	210.6295	206.8236	55395.5547	161.9035	-0.16634	194.5083	3238140
030	2019-08-13t2255	1565755131.94	adult	150.0037	102.003	-42.0214	912.6965	65.8809	48060.3097	151452.9231	2167238.4492	7309.92	0.78246	726.984	-0.18646	329.2012	-0.64865	5270.0508	1.0436	5156.9089	1328052.75	2660.325	0.65847	4482.7325	1.0929	18294600	-0.64533	268.559	124.974	122.259	214.076	209.8507	53947.1406	165.1958	-0.12441	198.263	3144970
030	2019-08-14t0254	1565769533.08	adult	154.004	106.0033	-38.0211	887.0699	65.7158	46721.4663	147279.8078	2123251.2054	8132.65	1.2013	728.373	-0.12849	329.0615	-0.6382	5505.8408	1.2605	5360.1953	1348931	2670.0992	0.73886	4721.5671	1.3567	17836400	-0.63657	280.281	125.45	122.547	216.7725	211.9785	53109.2578	166.5355	-0.13809	200.9339	3072030
030	2019-08-14t0654	1565783931.03	adult	158.0034	110.0027	-34.0217	865.1613	65.2739	45667.4899	143981.4796	2068279.0905	8515.62	1.4018	737.601	-0.031899	333.3918	-0.58911	5679.2144	1.4226	5482.6631	1363011.5	2680.6893	0.82111	4824.7878	1.4839	17662600	-0.60902	288.561	126.49	123.6341	220.5816	216.7	52939.5859	168.0884	-0.14972	204.5004	3028940
030	2019-08-14t1054	1565798334.74	adult	162.0045	114.0037	-30.0207	851.0974	66.5795	45196.1948	142495.1226	2071494.8708	7787.83	1.0717	744.645	0.046091	343.4273	-0.48978	5810.3306	1.5452	5622.6172	1377048.375	2632.8338	0.80075	4962.7657	1.6401	17622800	-0.58065	291.925	127.193	124.2015	225.6291	220.3048	53474.0859	169.1916	-0.18014	206.0785	3010140
030	2019-08-14t1455	1565812735.27	adult	166.0046	118.0039	-26.0205	844.3877	66.5437	44629.5164	140687.4315	2042633.92	8501.08	1.4326	781.086	0.29179	357.8909	-0.3351	5677.4131	1.4631	5486.0569	1328514.625	2706.408	0.98489	4671.5742	1.3892	18265700	-0.49271	300.411	128.267	125.2356	227.0857	221.6253	53138.0547	170.9617	-0.19596	207.3083	2999520
030	2019-08-14t1855	1565827136.05	adult	170.0048	122.0041	-22.0203	825.8619	65.4854	43155.0114	136108.742	1931854.5752	7949.16	1.1988	790.182	0.39939	372.5445	-0.17129	5940.4746	1.6948	5791.5767	1348487.75	2565.5429	0.82035	4721.8036	1.4711	17869200	-0.49054	280.814	129.758	126.9638	221.3347	217.6251	50242.9844	172.382	-0.23642	205.9106	2934350
030	2019-08-14t2255	1565841534.17	adult	174.0043	126.0036	-18.0208	727.7071	69.4966	38410.7937	121324.7507	1739477.8698	8680.54	1.5699	835.642	0.71525	354.429	-0.34998	6504.105	2.1601	6346.1951	1313829.25	2817.1136	1.3044	5315.9053	2.0745	16821500	-0.54508	293.184	131.238	128.0056	227.7507	224.6332	46005.6484	175.0968	-0.22444	210.5123	2641810
030	2019-08-15t0254	1565855934.6	adult	178.0044	130.0037	-14.0207	691.0185	74.2816	37388.2465	118241.1423	1753086.5351	9943.11	2.2	845.624	0.83348	361.4171	-0.26395	6659.2256	2.318	6489.3276	1305208.25	2789.7855	1.3235	5375.4547	2.1771	16542900	-0.54208	281.749	132.333	129.0061	229.8907	225.3151	45058.5703	177.3861	-0.20305	209.924	2588820
030	2019-08-15t0654	1565870334.95	adult	182.0045	134.0038	-10.0206	639.7609	72.1347	36091.5307	114096.3192	1776898.249	11619	3.0141	903.01	1.2373	411.814	0.30244	7429.77	2.9575	7278.8379	1404226.5	3049.9239	1.833	6122.787	2.9308	17045200	-0.47062	356.359	134.752	130.8408	253.4524	240.6859	47902.5117	182.2919	-0.02607	220.5647	2543570
030	2019-08-15t1054	1565884737.57	adult	186.0053	138.0045	-6.0199	619.8864	71.6112	35466.0759	112231.1069	1738690.2105	11305	2.9002	922.18	1.4226	416.9384	0.37713	7408.355	2.9804	7215.8982	1377954	3099.329	1.9844	6252.8896	3.0948	17101800	-0.43807	368.467	136.365	132.3456	258.3258	251.6279	48048.6055	184.7153	0.020182	225.9073	2528890
030	2019-08-15t1457	1565899278.81	adult	190.0445	142.0438	-1.9806	614.0992	69.1842	34099.786	107869.3067	1635312.9609	11682.9	3.12	931.025	1.5349	418.4829	0.4077	7440.6675	3.053	7223.5747	1331879.5	3109.6641	2.0571	6327.178	3.2142	16613200	-0.45742	382.47	137.739	133.1624	263.4114	257.1798	47150.6406	189.1439	0.19874	231.7331	2457820
030	2019-08-15t1855	1565913539.48	dead	194.0058	146.0051	1.9806	625.9458	68.4148	33670.7182	106403.2434	1582467.8048	11610.7	3.1193	949.964	1.7137	420.4025	0.44303	7585.3882	3.2106	7264.8325	1342613.75	3220.2575	2.3027	6497.1843	3.4144	16752600	-0.42141	385.886	139.623	134.5074	274.3369	267.0168	48557.6367	193.3712	0.36176	238.4129	2462260
031	2019-08-07t1455	1565207926.59	larva	0	-58	-238.0056	167.5343	34.0158	3545.816	11423.0985	69676.3319	0	2079.9257	0	0.18865	0	-0.23177					0	1.2086	0	1.96	0	2.1346	0	0	0				0	-0.51624	0	0
031	2019-08-07t1854	1565222319.64	larva	3.9981	-54.0019	-234.0075	181.5136	34.4804	3905.7509	12608.3433	76994.8551	0	1.5865	0	-0.27008	0	-0.51496					0	0.32852	0	0.59285	0	1.0626	0	0	0				0	-0.69478	0	0
031	2019-08-07t2254	1565236723.03	larva	7.999	-50.001	-230.0066	153.5362	34.9	3219.8824	10480.7006	64522.1664	0	-0.10292	0	-0.72706	0	-0.80364					0	-0.36748	0	-0.2435	0	0.31385	0	0	0				0	-0.8822	0	0
031	2019-08-08t0255	1565251125.39	larva	11.9997	-46.0003	-226.0059	153.5364	35.0031	3247.1531	10595.4548	65121.2185	0	-0.76057	0	-1.1823	0	-1.0977					0	-0.95093	0	-0.86337	0	-0.26833	0	0	0				0	-1.0801	0	0
031	2019-08-08t0654	1565265525.67	larva	15.9997	-42.0002	-222.0058	153.5368	26.3626	2701.9342	8604.2714	44331.1654	0	-1.2091	0	-1.6354	0	-1.3966					0	-1.4593	0	-1.3667	0	-0.74971	0	0	0				0	-1.2906	0	0
031	2019-08-08t1054	1565279925.55	larva	19.9997	-38.0003	-218.0059	441.1773	43.8756	14606.2686	46119.0917	421186.9122	724.583	-0.017896	224.995	0.47018	181.3759	0.39915	618.3521	0.60882	612.2732	48231.4648	432.2772	0.14534	568.417	0.15316	1749340	-0.61749	235.347	112.345	112.1483	158.4292	156.0448	12357.4814	137.9641	1.4775	149.2436	873480
031	2019-08-08t1454	1565294326.81	larva	24.0001	-33.9999	-214.0055	400.3017	35.3639	11161.4046	35203.4483	269115.4851	878.2	-0.18078	324.589	1.137	314.1843	1.6592	722.1434	0.28776	695.8593	43328.6055	540.4445	0.10748	661.8477	-0.070002	1942020	-0.96268	190.397	115.679	115.6608	158.9265	157.0486	9535.5879	141.5993	1.4433	152.3513	692110
031	2019-08-09t1005	1565363379.52	larva	43.1814	-14.8186	-194.8242	785.0486	56.7196	34128.032	107553.8688	1269962.7573	1456.1	-0.92107	323.24	-1.045	251.3734	-0.50176	1198.755	-0.83903	1182.1975	215775.8906	727.0653	-1.2596	1093.7451	-0.89018	5807980	-1.5177	222.598	116.722	116.1858	163.8269	161.7676	29488.8477	144.5049	0.79968	156.9946	2097260
031	2019-08-09t1055	1565366331.88	larva	44.0015	-13.9985	-194.0041	751.8627	52.1169	29389.2475	92620.3371	969520.9904	2474.05	0.41484	370.587	-0.61811	302.842	0.04527	1613.1931	-0.065879	1548.6753	251658.125	853.291	-0.87105	1363.9975	-0.29648	5756700	-1.5824	340.305	111.165	110.542	157.6321	154.3632	24590.6094	137.6834	0.55804	149.8457	1726830
031	2019-08-09t1454	1565380726.53	larva	48	-10	-190.0056	894.2336	49.6623	36207.5134	113981.3022	1240446.4767	2296.86	-0.13406	458.187	-0.098924	388.9536	0.78508	1668.9901	-0.35213	1627.0391	320446.0938	987.6786	-0.75325	1449.2998	-0.44421	8760070	-1.1796	355.633	112.43	111.9374	159.9381	156.8365	30708.1191	138.4763	0.35088	151.0569	2149550
031	2019-08-09t1854	1565395125.52	larva	51.9997	-6.0003	-186.0059	984.1502	62.167	48739.8168	153534.9037	2031130.6867	3279.06	0.75729	433.423	-0.79957	302.8119	-0.53767	1976.674	-0.13695	1876.1973	506028.5312	1127.3546	-0.66294	1648.1357	-0.36862	11090400	-0.98418	182.09	105.732	105.3665	148.896	146.9544	38117.3672	131.5063	-0.036292	142.508	2705460
031	2019-08-09t2254	1565409526.6	larva	56	-2	-182.0056	1113.8585	63.6716	58833.4692	185347.1293	2610964.0112	3542.87	0.71037	516.912	-0.30054	300.0163	-0.81648	2330.748	0.14416	2238.8062	720201.125	1413.1294	-0.10269	1950.3296	-0.082873	15932200	-0.35107	277.27	109.494	109.1773	153.129	151.1943	47316.8711	134.6473	-0.049317	146.3879	3374820
031	2019-08-10t0254	1565423926.44	adult	60	2	-178.0056	1062.9012	67.3527	55822.1613	175717.0673	2569070.3303	3669.56	0.5091	638.917	0.6082	440.8447	0.69664	2710.5674	0.43425	2632.5327	794196.25	1652.0454	0.26881	2338.1345	0.35668	18690200	-0.17075	224.406	114.375	113.7987	160.5012	158.7641	47026.8438	141.4565	0.23244	153.7294	3345810
031	2019-08-10t0654	1565438326.11	adult	63.9999	5.9999	-174.0057	1131.5201	72.4868	64910.7669	204417.2749	3201978.059	5007.76	1.6297	661.058	0.43334	346.5161	-0.60722	3798.405	1.8954	3719.484	1291457.75	2089.492	1.2315	3363.1173	2.0754	22423100	0.14853	289.299	111.915	111.3972	158.4235	155.9989	53863.9766	138.8363	0.028897	151.1123	3796170
031	2019-08-10t1054	1565452727.69	adult	68.0003	10.0003	-170.0053	1146.291	69.514	64219.5172	202186.625	3111042.904	3510.69	-0.26472	732.383	0.74943	438.644	0.25585	2906.6604	0.038559	2876.1802	976637.875	2024.5947	0.63718	2666.7588	0.28278	24586800	0.20218	410.595	113.281	112.8469	161.6151	156.9646	54302.6641	140.4495	0.12205	152.3198	3802940
031	2019-08-10t1454	1565467127.85	adult	72.0003	14.0004	-166.0052	1272.4453	70.8297	73072.7112	230200.8692	3565803.5849	3968.24	-0.056687	718.908	0.28327	412.9442	-0.14729	3217.8875	0.19984	3173.875	1232450.875	2111.8918	0.53842	2825.3204	0.26064	27463700	0.3703	239.395	111.302	110.9281	155.3163	153.2021	59486.1445	137.4186	-0.34426	149.2203	4251960
031	2019-08-10t1854	1565481528.51	adult	76.0005	18.0006	-162.005	1223.6993	73.3657	73913.0966	232734.2039	3810959.5535	3361.65	-0.89323	716.783	-0.03424	474.8537	0.31365	2869.407	-0.65758	2831.801	1110460.5	1983.7354	-0.1481	2627.7614	-0.43507	27672900	0.16417	251.096	115.714	115.3238	162.8948	160.1649	63040.2773	143.1199	0.31271	155.4552	4467380
031	2019-08-10t2254	1565495927.7	adult	80.0003	22.0003	-158.0053	1229.3575	79.0776	75281.431	237088.2327	3941842.8151	4465.46	-0.095387	775.445	0.15024	526.8759	0.62369	3617.1982	0.16621	3567.4578	1421558.875	2033.6753	-0.33099	3200.1761	0.298	30471100	0.29163	418.766	115.938	115.36	162.8869	160.1322	64014.5547	143.4484	0.31987	155.7131	4555760
031	2019-08-11t0254	1565510328.14	adult	84.0004	26.0005	-154.0051	1225.2601	78.5949	78426.5296	247090.7486	4246723.4306	4621.41	-0.16423	787.386	0.015611	480.3918	0.11466	3536.4153	-0.17167	3369.4219	1446393.875	2152.5129	-0.26069	3113.6311	-0.12463	32200900	0.32363	361.276	113.003	112.49	160.2253	156.9967	65532.1562	139.4751	-0.91411	151.6488	4621390
031	2019-08-11t0654	1565524729.83	adult	88.0009	30.0009	-150.0047	1313.5244	78.9672	80962.8777	254811.2896	4361686.4742	5507.66	0.44788	824.654	0.15215	474.0448	0.037608	4140.6494	0.50378	4063.6331	1751494.625	2316.0936	-0.00075662	3490.7428	0.35719	34843300	0.5228	441.23	110.451	109.7441	157.4197	154.4608	66588.5312	137.134	-1.8242	149.8033	4666760
031	2019-08-11t1054	1565539130.85	adult	92.0012	34.0012	-146.0044	1287.7537	83.5099	82675.014	260520.2104	4540434.9342	3978.73	-0.94333	803.065	-0.10809	533.7627	0.48607	3252.9932	-0.8492	3215.8623	1405293	2124.0986	-0.56512	2952.7609	-0.67302	34616100	0.3996	389.621	119.749	118.6688	176.1953	172.9096	76116.3906	151.2028	0.95436	167.407	5161780
031	2019-08-11t1454	1565553531.07	adult	96.0012	38.0013	-142.0043	1245.3057	81.5385	80273.5718	252794.208	4406543.7763	4254.33	-0.79937	852.934	0.12754	556.6946	0.64629	3617.2485	-0.45873	3609.8396	1515627.125	2206.8254	-0.4541	3176.8929	-0.41047	35713200	0.44197	308.592	122.903	120.2918	191.8576	189.3511	80388.3438	163.5293	1.4408	183.051	5146060
031	2019-08-11t1854	1565567931.91	adult	100.0015	42.0015	-138.0041	1219.4183	78.6306	75936.3444	239100.4266	4064357.5452	7599.58	1.5802	972.117	0.76018	635.1653	1.2338	5425.2632	1.6888	5318.6362	2153829.5	2818.9011	0.73869	4319.34	1.1937	38513400	0.66098	276.738	115.507	114.7358	164.811	162.6427	65429.9492	144.2626	-0.24198	157.4258	4576150
031	2019-08-11t2254	1565582333.56	adult	104.0019	46.002	-134.0036	1240.1166	84.0712	82481.3138	259899.7839	4663379.5762	5899.96	0.24808	981.278	0.7366	528.0063	0.44613	4673.4995	0.65968	4602.7461	2014278.25	2858.7816	0.72924	4203.583	0.91178	42204800	0.95801	274.433	118.232	117.1748	175.8153	172.787	75776.375	150.3754	0.0084315	166.9199	5085180
031	2019-08-12t0254	1565596732.75	adult	108.0017	50.0017	-130.0039	1151.0103	82.9037	76172.45	240143.258	4253203.1646	4133	-1.001	970.748	0.62974	761.6474	2.1879	3696.8845	-0.51276	3692.5542	1467663.125	2481.0411	-0.023907	3426.4006	-0.20761	38521200	0.59501	255.344	117.396	116.3731	173.4003	170.5982	68839.9141	148.1488	-0.13377	164.0997	4658510
031	2019-08-12t0654	1565611132.48	adult	112.0016	54.0017	-126.0039	1191.7874	76.546	73759.3929	232308.8171	3897064.2641	6864.56	0.73068	1062.4	1.0664	684.6322	1.6615	4573.2759	0.40443	4434.7432	1765284.5	2788.5729	0.50358	3765.9946	0.20491	40910700	0.78991	244.936	120.662	119.0768	188.6399	184.6554	72815.0078	153.5354	-0.0028298	174.027	4646450
031	2019-08-12t1054	1565625533.66	adult	116.002	58.002	-122.0036	1143.3581	81.7207	74746.7329	235499.6596	4179190.7832	6775.73	0.60841	1011.91	0.79647	600.0711	1.0954	4508.5068	0.29707	4366.6621	1758317.75	2832.6906	0.56376	4052.5907	0.53246	39410000	0.66359	240.181	121.442	119.9694	184.1116	181.2236	71803.5391	154.7519	-0.017967	173.3764	4729690
031	2019-08-12t1455	1565639936.11	adult	120.0026	62.0027	-118.0029	1220.7436	78.1969	74244.2881	233764.5325	3967809.6022	4772.31	-0.6274	1036.94	0.91994	619.9823	1.3105	3910.97	-0.30974	3830.876	1517456.375	2899.3225	0.67367	3581.4971	-0.04134	40198200	0.74121	281.101	122.102	120.3355	191.7262	188.6097	74389.7578	156.6028	-0.013923	179.4769	4733400
031	2019-08-12t1854	1565654336	adult	124.0026	66.0026	-114.003	1218.2869	77.2712	72646.3274	228778.9309	3819223.5874	5549.7	-0.18186	1123.07	1.3428	637.151	1.5209	4344.4653	0.1109	4206.2288	1650896.75	3150.1205	1.0881	3979.6507	0.42267	42617100	0.95652	291.472	123.578	120.9773	207.2506	204.4571	78755.2422	163.0377	0.11314	191.4242	4689430
031	2019-08-12t2254	1565668735.27	adult	128.0024	70.0024	-110.0032	1209.0566	78.4219	75304.9808	237117.5658	4036238.1453	5719.28	-0.092331	1140.68	1.4526	723.5666	2.2855	4417.2686	0.18614	4338.6743	1740403.75	3155.6437	1.1181	4079.1623	0.54042	44840100	1.1594	301.508	122.21	119.6233	206.2849	202.104	81276.2422	161.6449	0.029522	191.4647	4804060
031	2019-08-13t0254	1565683135.38	adult	132.0024	74.0025	-106.0031	1279.1634	84.1954	84275.6414	265527.3123	4814807.9275	5176.8	-0.38196	922.142	0.48041	545.8286	0.97743	4097.3042	-0.08114	4001.8939	1802813.875	2592.5056	0.28096	3673.1678	0.11867	40512500	0.85591	260.927	135.321	133.1396	210.4506	207.1252	92598.2734	178.8241	0.43651	198.6024	5945050
031	2019-08-13t0654	1565697534.91	adult	136.0023	78.0023	-102.0033	1173.1758	84.0249	79028.2714	249093.4863	4476387.3792	5789.17	-0.044237	1056.38	1.1575	506.7371	0.73504	4416.5571	0.22713	4283.2581	1819621.5	3090.312	1.1005	3960.2319	0.45268	43497500	1.1297	391.866	125.416	122.6023	214.6751	209.6032	88446.1562	165.6582	0.045971	196.8765	5164130
031	2019-08-13t1054	1565711935.17	adult	140.0024	82.0024	-98.0032	1296.5595	78.4027	80645.0671	253903.3379	4382974.5136	7347.89	0.77091	1076.78	1.3165	498.7562	0.73648	4941.0205	0.70297	4789.1646	2080169.625	3337.163	1.5373	4406.606	0.9444	45317200	1.3166	425.914	125.673	122.6877	225.1358	216.3565	94782.1641	166.7246	0.029964	202.201	5289060
031	2019-08-13t1454	1565726336.62	adult	144.0028	86.0028	-94.0028	1281.5228	80.867	83301.9332	262412.4064	4599652.6404	6647.12	0.42475	1020.53	1.1234	456.9302	0.43768	5181.2246	0.93273	5033.3545	2253832.75	3187.0057	1.372	4611.0947	1.1799	44317600	1.2907	347.221	126.067	123.029	219.3683	213.8048	95425.2031	167.3092	0.001888	199.3191	5474590
031	2019-08-13t1854	1565740737.39	adult	148.003	90.003	-90.0026	1328.4057	79.97	85839.9573	270363.5078	4693998.6286	6871.92	0.55707	990.242	1.053	473.9938	0.63558	4887.2422	0.71509	4693.314	2189484.5	2949.7065	1.075	4137.2244	0.73202	44330200	1.3482	348.702	131.832	128.4147	239.6136	233.335	107346.9141	177.6518	0.24201	216.7857	5901740
031	2019-08-13t2255	1565755137.09	adult	152.0029	94.0029	-86.0027	1255.5718	81.2342	82167.013	258755.5502	4579138.1745	6695.16	0.49059	986.566	1.1074	437.7552	0.34888	4706.313	0.59622	4564.7944	2019008.25	3105.1708	1.384	4217.5879	0.84252	42272400	1.244	333.294	127.307	123.5097	240.4568	232.3835	103155.9453	173.7138	0.094525	215.6144	5454860
031	2019-08-14t0254	1565769538.27	adult	156.0032	98.0033	-82.0023	1313.2968	81.7807	84638.6135	266580.5862	4675466.18	7135.43	0.72613	932.646	0.91416	436.7284	0.37926	4787.3535	0.6918	4532.2358	2116010.25	2734.785	0.86958	3968.1472	0.62835	41158600	1.2129	371.606	129.579	125.757	253.6473	249.0021	112112.1016	176.046	0.1225	223.3901	5718430
031	2019-08-14t0654	1565783936.17	adult	160.0027	102.0027	-78.0029	1238.8385	84.5389	82415.876	259619.0935	4672175.7654	6218.24	0.31012	902.16	0.83228	469.6376	0.73735	4316.6792	0.34721	4149.9854	1856172	2464.4446	0.50436	3564.2613	0.26942	38727900	1.0782	341.785	128.898	125.0581	252.1712	243.6615	108433.6172	176.4193	0.092991	222.29	5533340
031	2019-08-14t1054	1565798339.93	adult	164.0037	106.0037	-74.0019	1268.0097	79.0605	82267.8209	259207.3135	4472009.7733	6667.55	0.55218	895.206	0.86754	426.4577	0.34839	4416.1152	0.45874	4229.0171	1898929.5	2723.0234	0.98195	3720.4004	0.45666	38408800	1.1091	449.126	133.191	127.3017	306.5492	297.5717	131816.1562	191.0692	0.5857	259.9731	5714550
031	2019-08-14t1455	1565812740.45	adult	168.0039	110.0039	-70.0017	1372.1689	83.9128	87804.8313	276445.3407	4897713.681	5019.95	-0.19338	743.835	0.11936	329.299	-0.62318	3925.7261	0.10826	3918.6692	1797982.5	2241.0057	0.25791	3199.1073	-0.0074288	34055800	0.80915	403.83	129.088	124.6634	249.0869	243.0022	114081.7969	180.2405	0.14091	226.2274	5910180
031	2019-08-14t1855	1565827141.25	adult	172.0041	114.0041	-66.0015	1321.9839	81.4275	86209.7944	271431.6408	4788410.5142	4578.06	-0.36366	647.959	-0.36038	349.9465	-0.40227	3247.1189	-0.38143	3125.647	1461203.5	1851.5028	-0.33034	2818.7968	-0.33052	29112800	0.45062	398.144	142.75	138.5351	262.1923	254.1073	117986.5469	194.9795	0.76561	238.5353	6413770
031	2019-08-14t2255	1565841539.38	adult	176.0036	118.0036	-62.002	1327.1438	81.0811	82968.6131	261155.7317	4557573.2522	5390.19	0.053042	705.144	0.0044931	351.3326	-0.378	3613.1506	-0.056892	3450.2288	1564494.25	1982.5404	-0.061146	2923.8423	-0.18802	30488300	0.61121	427.304	135.197	130.247	271.3156	263.9159	117479.6562	190.6734	0.57743	244.4055	5845510
031	2019-08-15t0254	1565855939.85	adult	180.0037	122.0037	-58.0019	1320.3446	82.7099	85871.2274	270404.6784	4841964.4966	6025.91	0.38536	680.325	-0.091375	340.918	-0.48345	3579.4937	-0.042298	3390.9994	1603613.125	1949.6374	-0.064566	2824.9055	-0.24069	30462200	0.65473	391.387	135.503	130.4824	279.2597	270.5266	125108.3281	190.1345	0.53044	245.9192	6067300
031	2019-08-15t0654	1565870340.18	adult	184.0038	126.0038	-54.0018	1281.4039	81.3799	82385.2662	259530.6292	4534012.9899	6919.83	0.84129	722.928	0.20459	357.2743	-0.2959	4334.8037	0.58135	4172.0981	1863965.5	2090.3558	0.22671	3391.8146	0.34417	31054100	0.74492	442.618	137.736	132.2356	285.8937	275.942	122934.2812	194.8699	0.72519	250.0292	5916590
031	2019-08-15t1054	1565884742.92	adult	188.0045	130.0046	-50.001	1218.7453	82.2532	79124.7403	249250.6841	4438889.7016	7713.64	1.2456	748.364	0.40599	391.3947	0.095437	4859.3384	1.0332	4595.6382	2006906.75	2181.7012	0.43522	3964.4671	0.93165	30863300	0.7708	412.175	140.086	134.8591	286.7163	279.1559	118413.8281	196.2738	0.74238	255.3868	5777280
031	2019-08-15t1457	1565899284.1	adult	192.0438	134.0438	-45.9618	1280.128	82.3508	83540.9508	263071.3115	4663279.784	5460	0.22702	674.524	0.0031623	364.7924	-0.1997	4141.2852	0.51719	4046.7719	1805600.25	1885.2011	-0.026738	3504.7831	0.53142	29366700	0.6791	417.114	141.675	136.2293	281.6149	272.3143	122784.0781	199.2893	0.81748	246.4965	6168110
031	2019-08-15t1855	1565913544.83	adult	196.0051	138.0051	-42.0005	1280.3786	83.3053	84117.6248	264841.0268	4754320.615	9080.58	1.9541	687.242	0.11753	366.6145	-0.17707	4817.5093	1.082	4577.2197	2114886.5	2021.7073	0.25181	3931.0049	0.97739	30114200	0.77723	429.603	141.796	136.1373	284.819	274.6472	125035.5469	201.9673	0.86126	252.7726	6213350
031	2019-08-15t2255	1565927945.2	adult	200.0052	142.0052	-38.0004	1264.7143	81.8386	82071.0191	258411.2322	4597191.9227	6701.09	0.87119	683.536	0.13241	385.3267	0.045246	4712.3486	1.038	4614.394	2016885.25	1969.7509	0.20474	3961.6108	1.0429	29239600	0.7334	402.749	143.705	137.9627	285.0443	276.8532	121998.9375	204.7155	0.90681	255.4695	6147260
031	2019-08-16t0254	1565942347.23	adult	204.0057	146.0058	-33.9998	1234.3929	80.7565	78203.0477	246267.9734	4271732.4861	6842.44	0.96904	678.21	0.12963	365.1637	-0.1943	4251.0771	0.71381	4091.5914	1734439.5	1974.7224	0.2487	3590.6567	0.72088	27662800	0.61849	394.35	145.215	138.0339	290.4262	283.7066	118493.8984	215.6546	1.4646	267.0474	5923030
031	2019-08-16t0654	1565956744.89	adult	208.0051	150.0051	-30.0005	1253.2061	81.5503	80410.7405	253241.522	4470612.0484	4924.99	0.091259	613.553	-0.25124	369.8467	-0.13978	3439.4846	0.11357	3369.9503	1444583.5	1649.7159	-0.28038	2870.0215	0.058368	25731200	0.46671	437.502	146.539	140.0714	299.5504	290.618	125811.1484	213.147	1.1835	273.0134	6145540
031	2019-08-16t1054	1565971149.08	adult	212.0062	154.0063	-25.9993	1235.9405	81.3442	78289.2104	246511.4576	4321158.5796	4419.27	-0.12129	568.981	-0.50676	355.5401	-0.31475	2762.1731	-0.39049	2676.1917	1129728.75	1435.458	-0.6147	2284.7959	-0.47496	23236600	0.26093	400.838	148.762	141.6464	306.4231	298.5554	125327.0469	218.7324	1.3993	277.3913	6075310
031	2019-08-16t1517	1565986898.07	adult	216.381	158.381	-21.6246	1206.5618	80.6029	76429.128	240685.5	4204334.9126	3599.34	-0.48964	506.131	-0.88677	334.5299	-0.57855	2515.5652	-0.55627	2454.9624	1003710.5	1213.3833	-0.96639	2060.1859	-0.66596	20176400	-0.0070219	374.139	147.973	141.5847	289.3177	281.4887	115437.75	213.5375	0.96787	266.7459	5898790
031	2019-08-16t1854	1565999941.9	adult	220.0043	162.0043	-18.0013	1118.7339	82.2859	72460.5892	228369.3945	4091055.3485	4326.52	-0.11772	543.326	-0.63126	368.3519	-0.15659	2797.1807	-0.30868	2716.0129	1057334.25	1258.5016	-0.86642	2237.1387	-0.47322	20527400	0.041318	400.907	152.722	145.7986	304.6776	299.6026	115168.125	224.0152	1.4972	281.0252	5770000
031	2019-08-16t2254	1566014342.53	adult	224.0044	166.0044	-14.0011	1084.5571	83.8818	70384.6622	221967.4518	3968678.7618	4348.55	-0.08124	550.153	-0.56723	369.6167	-0.13792	2850.4653	-0.24175	2698.5519	1048971.25	1307.0742	-0.75818	2327.9721	-0.35955	20193400	0.02683	390.701	154.859	147.6309	304.2549	297.2115	111965.7891	227.2968	1.5864	280.6308	5684100
031	2019-08-17t0254	1566028744.85	adult	228.0051	170.0051	-10.0005	1040.8808	83.4036	67771.1659	213777.8503	3813473.092	4642.47	0.090713	569.064	-0.42522	378.3951	-0.021934	2886.4253	-0.18783	2759.9999	1021794.5625	1401.6328	-0.5733	2455.244	-0.20906	20105600	0.035951	384.752	159.558	151.9797	312.3395	307.7337	110568.1719	235.1504	1.9469	290.7548	5637340
031	2019-08-17t0654	1566043146.68	adult	232.0056	174.0056	-6	988.2453	82.1715	63556.5643	200390.6551	3562448.8126	4796.9	0.19607	585.241	-0.30304	383.3577	0.045547	3011.98	-0.057678	2912.8284	999977.375	1494.1113	-0.39585	2571.1067	-0.069025	19394900	-0.018021	442.969	163.884	154.8902	337.5391	332.5453	112062.9922	245.4517	2.4579	309.5269	5431120
031	2019-08-17t1054	1566057545.65	adult	236.0053	178.0053	-2.0003	1011.3775	82.2075	62862.1804	198114.9124	3465940.6875	4766.23	0.20996	594.567	-0.22565	391.1816	0.15008	2983.8533	-0.053037	2817.3967	981687.75	1509.9399	-0.35038	2491.0979	-0.12406	19504800	0.010672	447.884	167.312	157.2446	353.1563	345.4146	116188.4375	254.3397	2.8864	323.3931	5488680
031	2019-08-17t1454	1566071947.61	dead	240.0058	182.0059	2.0003	1031.2285	82.2634	63922.1815	201419.4128	3499936.4255	4029.16	-0.1414	566.893	-0.39374	373.2078	-0.088837	2713.3835	-0.25478	2588.5142	906270.125	1455.3173	-0.42745	2266.6962	-0.32866	18912700	-0.032846	447.653	167.785	158.2627	336.8058	330.9898	112493.1562	252.8376	2.7013	311.1959	5597650
033	2019-08-07t1455	1565207935.52	egg	-1.999	-54	-214.1941	170.3314	33.7478	3482.2034	11230.2847	67471.8073	0	2336.1314	0	0.41909	0	-0.091994					0	1.7621	0	3.2443	0	2.9203	0	0	0				0	-0.42981	0	0
033	2019-08-07t1854	1565222328.67	larva	1.999	-50.0019	-210.196	167.532	26.5501	3019.9164	9593.6963	50378.4554	0	1785.5874	0	-0.041027	0	-0.37273					0	0.73856	0	1.1683	0	1.5407	0	0	0				0	-0.60451	0	0
033	2019-08-07t2254	1565236732.13	larva	6	-46.0009	-206.195	164.6242	27.3733	3043.7982	9680.1915	52203.2524	0	0.4388	0	-0.49895	0	-0.65873					0	-0.037129	0	0.1366	0	0.66072	0	0	0				0	-0.78736	0	0
033	2019-08-08t0255	1565251134.55	larva	10.0007	-42.0002	-202.1943	164.5958	28.0352	3129.1218	9958.1331	55124.5814	0	-0.47284	0	-0.95506	0	-0.95011					0	-0.67061	0	-0.57239	0	0.0069831	0	0	0				0	-0.97978	0	0
033	2019-08-08t0654	1565265535.13	larva	14.0008	-38.0001	-198.1942	164.7143	27.7112	3077.4418	9793.3598	53411.6931	0	-1.0007	0	-1.4093	0	-1.2467					0	-1.213	0	-1.1263	0	-0.51922	0	0	0				0	-1.1837	0	0
033	2019-08-08t1054	1565279934.91	larva	18.0008	-34.0001	-194.1942	380.6099	41.0134	10440.6123	33047.6438	249506.1214	612.016	-0.004444	224.051	0.68935	208.3551	0.85175	537.8536	0.70249	535.9986	30657.6543	434.8396	0.44291	504.0331	0.21389	1256930	-0.55615	253.518	108.086	107.7104	154.5103	152.3763	8807.0879	134.6131	1.4616	146.8505	606360
033	2019-08-08t1454	1565294336.17	larva	22.0011	-29.9998	-190.1939	311.4984	40.7077	9516.249	30156.893	251486.5074	551.205	-0.60799	259.895	0.63586	255.5274	1.117	493.49	-0.058054	485.751	25167.9902	422.6944	-0.16888	466.8882	-0.45194	1318970	-0.95405	192.337	107.376	106.8938	150.6705	148.714	7684.1958	132.5695	1.3008	143.9148	544933
033	2019-08-09t1005	1565363390.06	larva	41.1828	-10.8181	-171.0122	919.7279	52.6596	40350.0678	127056.3559	1489627.7068	2156.77	0.21274	395.447	-0.036321	309.353	0.33768	1610.9055	0.23238	1583.8308	343122.875	878.0668	-0.50356	1434.7374	0.15193	8400470	-0.78194	182.785	111.833	111.3806	155.5256	153.592	33126.9609	138.1041	0.71813	149.5457	2375660
033	2019-08-09t1055	1565366341.63	larva	42.0026	-9.9983	-170.1924	1040.529	53.4283	43914.0533	138234.6258	1568388.9279	1970.15	-0.11838	341.754	-0.71411	284.6015	-0.017375	1308.9382	-0.49228	1262.9792	303673.6562	762.9517	-1.016	1139.5318	-0.67117	7913990	-0.95557	181.695	104.419	104.0384	148.9569	147.0444	34558.0039	130.274	0.45556	142.8755	2418020
033	2019-08-09t1454	1565380735.85	larva	46.001	-5.9999	-166.194	1181.5021	58.6506	56263.6091	177056.0432	2310926.8791	1553.09	-0.97686	434.191	-0.14351	343.7205	0.38047	1260.7153	-0.97732	1236.7419	373171.75	950.1122	-0.7051	1155.1248	-0.97696	12835500	-0.14964	226.499	113.529	113.1445	158.326	156.2429	46864.5	140.0462	0.51484	152.1862	3356150
033	2019-08-09t1854	1565395134.81	larva	50.0008	-2.0002	-162.1943	1148.9376	70.4288	66121.5372	208249.9082	3210704.1396	2417.91	-0.14408	513.34	0.28903	322.2328	-0.16566	1754.2168	-0.37489	1710.1031	606959	1308.5485	0.16219	1620.3418	-0.2399	17742100	0.54875	305.904	110.739	110.2181	155.6883	153.7122	53868.1367	137.0047	0.23303	148.6789	3827370
033	2019-08-09t2254	1565409535.96	adult	54.0011	2.0002	-158.1939	1186.8867	71.6841	66967.0049	210830.9926	3261493.6625	2787.62	-0.015121	601.136	0.82721	416.7701	0.75319	2183.3733	0.061807	2138.9265	766364.0625	1553.0603	0.56926	1978.2675	0.17411	21057200	0.81063	404.772	111.514	111.1338	156.6963	153.7982	55000.4023	137.4457	0.12764	149.5123	3906210
033	2019-08-10t0254	1565423935.85	adult	58.001	6.0001	-154.194	1309.5695	73.253	76903.0647	242003.4361	3908457.704	4500.38	1.6321	694.33	1.4164	396.6611	0.27039	3344.251	1.76	3252.1195	1344388.875	2139.3216	2.0551	2969.6596	1.9058	27901700	1.662	403.613	111.747	111.192	158.9514	155.7371	63898.4727	138.508	0.089123	151.1058	4490560
033	2019-08-10t0654	1565438335.39	adult	62.0009	10	-150.1941	1311.4345	76.1342	81700.4295	257224.3752	4326756.138	3767.78	0.45292	699.474	1.035	422.7538	0.36736	3018.2944	0.75918	2960.1707	1288811.75	2099.8907	1.4781	2713.4338	0.94241	29805300	1.5523	313.681	107.129	106.6191	153.1816	150.4183	65408.5586	133.7861	-0.29084	145.9357	4564860
033	2019-08-10t1054	1565452737.05	adult	66.0014	14.0005	-146.1936	1216.5346	75.4769	78529.1654	247456.0008	4215902.4772	5232.82	1.6924	821.261	1.8223	492.7599	0.94265	3962.4243	1.9462	3835.3514	1624594	2515.3364	2.3192	3500.5966	2.146	33628200	1.7579	369.137	113.847	113.3016	161.918	159.0985	66386.3594	141.2778	0.22025	154.1518	4661710
033	2019-08-10t1454	1565467137.22	adult	70.0014	18.0005	-142.1936	1329.5923	81.5067	84259.6401	265601.3422	4486860.6573	5359.18	1.4897	802.298	1.2122	438.4606	0.17464	4070.4534	1.7372	3992.6318	1790999.5	2491.972	1.8212	3517.3383	1.7846	35254600	1.6303	201.779	111.597	110.8997	161.6034	159.3426	71105.4844	140.2151	0.058721	153.7293	4903810
033	2019-08-10t1854	1565481537.97	adult	74.0016	22.0007	-138.1934	1396.5777	81.8855	91385.5648	287770.2851	5025263.8701	4102.67	-0.045906	769.077	0.57034	470.1009	0.35002	3332.772	0.22977	3288.5127	1589732.25	2265.9407	0.80771	2994.7112	0.42941	36643500	1.509	298.881	109.912	109.2447	158.178	156.048	75450.8906	137.4144	-0.43844	150.4805	5236850
033	2019-08-10t2254	1565495937.03	adult	78.0014	26.0005	-134.1936	706.3546	82.0973	46299.4048	146966.8159	2530077.2349	3536.9	-0.84426	965.154	1.8501	583.3739	1.2206	2876.7222	-0.80124	2827.2853	696166.75	2437.7684	0.91774	2743.8885	-0.38046	23310400	-0.51455	202.641	116.829	116.0769	168.4093	166.0072	40755.0469	145.7133	0.74908	160.4005	2821640
[truncated: 3,855 more rows]
