# Supplementary material for: Global, cell non-autonomous gene regulation drives individual lifespan among isogenic C. elegans
Source: eLife. 2021 Feb 1;10:e65026. doi: 10.7554/eLife.65026 (PMC7864635; doi:10.7554/eLife.65026)
Supplement: Source data 1. [file elife-65026-data1.zip › figure_data/Figure 4 - miRNA mutants/mir-243/mutant/mir-243_n4769_20190807-spans.tsv]

name	larvaspan	adultspan	lifespan
000	51.9991	188.0002	239.9993
001	43.9992	124.0005	167.9998
002	47.9991	124.0008	171.9999
003	51.9992	192.0008	244
004	51.9993	204.001	256.0003
007	55.9996	176.0014	232.0009
008	47.9995	108.0011	156.0006
009	47.9996	188.0021	236.0017
010	51.9998	152.0022	204.0019
012	59.9999	120.0018	180.0017
015	68.0004	168.0027	236.0031
019	52.0002	236.0052	288.0055
020	48.0002	271.9736	319.9739
021	56.0005	240.0052	296.0057
023	52.0004	128.0031	180.0035
025	48.0006	120.0036	168.0041
026	52.0006	192.0053	244.0059
027	49.9997	252.0068	302.0065
028	52.0007	116.0038	168.0045
030	48.0007	144.0244	192.0251
031	58	180.0056	238.0056
033	52.0009	160.1941	212.195
035	56.0012	136.0249	192.0261
037	52.0011	271.9548	323.9559
039	48.0011	152.0066	200.0077
040	48.0012	176.0057	224.0069
041		254.008	254.008
042	48.0012	120.005	168.0063
043	48.0013	216.008	264.0093
044	48.0013	216.0082	264.0095
045	50.0004	184.0073	234.0077
046	56.0014	263.9522	319.9536
047	48.0014	196.0078	244.0092
048	48.0015	160.0082	208.0097
049	50.0006	144.0265	194.0271
051	60.0016	248.1856	308.1872
052	52.0016	156.0087	208.0103
053	52.0017	244.0111	296.0128
054	52.0018	160.1971	212.1989
055	54.0008	156.0091	210.0099
056	52.0018	180.0085	232.0103
060	48.0019	144.0275	192.0294
061	48.0019	224.0108	272.0127
062	56.0019	248.1869	304.1888
063	50.0009	164.198	214.199
065	52.0018	200.0105	252.0124
066	56.0019	192.0101	248.012
067	52.0019	92.0055	144.0074
068	52.0019	132.0073	184.0093
070	48.0021	156.0097	204.0118
073	50.0014	112.0056	162.007
074	52.0021	196.0111	248.0132
075	48.0023	208.0111	256.0134
076	48.0023	180.0098	228.0122
077	56.0022	216.0127	272.0149
078	52.0022	176.0103	228.0125
080	54.0014	208.0115	262.0129
082	52.0023	236.0158	288.0181
083	60.0023	200.0118	260.0141
084	56.0024	248.1898	304.1922
085	46.0035	200.0099	246.0133
086	52.0023	184.0115	236.0139
087	48.0026	260.1898	308.1924
088	48.0026	200.0123	248.0149
091	52.0024	144.0122	196.0146
093	60.0024	156.1988	216.2013
094	48.0028	220.0135	268.0162
095	44.0046	232.0124	276.017
096	48.0028	148.0116	196.0144
097	52.0025	259.9886	311.991
098	56.0026	232.0176	288.0202
099	48.0028	267.9601	315.9629
100	52.0025	96.0077	148.0102
101	46.0039	140.0078	186.0117
103	52.0025	128.0102	180.0127
104	56.0027	188.0135	244.0162
105	46.0041	180.0085	226.0126
106	52.0025	104.008	156.0105
107	52.0027	172.0108	224.0136
108	56.0027	144.014	200.0167
109	56.0028	248.1921	304.1949
110	48.0033	180.0127	228.016
111	48.0033	148.0128	196.0161
112	56.0028	88.0089	144.0117
113	52.003	136.0327	188.0357
115	52.003	172.0112	224.0142
116	52.003	216.0154	268.0184
119	48.0036	220.015	268.0186
