# Supplementary material for: Global, cell non-autonomous gene regulation drives individual lifespan among isogenic C. elegans
Source: eLife. 2021 Feb 1;10:e65026. doi: 10.7554/eLife.65026 (PMC7864635; doi:10.7554/eLife.65026)
Supplement: Source data 1. [file elife-65026-data1.zip › figure_data/Figure 4 - miRNA mutants/mir-243/control/mir-243_20190807-spans.tsv]

name	larvaspan	adultspan	lifespan
000	45.8243	184.0843	229.9086
001	43.8246	160.0871	203.9117
002	47.8716	168.0444	215.9159
003	49.8715	172.0357	221.9072
005	49.8715	88.0297	137.9012
007	45.825	200.0857	245.9107
008	45.8252	184.0846	229.9098
009	33.7076	180.2098	213.9174
010	49.8719	192.036	241.9079
011	45.8255	172.0918	217.9173
012	47.8721	188.039	235.9111
013	53.9147	175.996	229.9107
014	43.6211	194.2903	237.9114
015	45.8259	196.0827	241.9087
016	45.826	192.0857	237.9116
018	45.8261	160.0881	205.9142
020	47.8724	152.0389	199.9113
021	47.8724	152.039	199.9114
022	47.8724	256.4277	304.3001
025	45.8266	168.0933	213.9199
026	45.8267	196.0832	241.9099
027	47.8726	156.0427	203.9153
028	55.9115	243.973	299.8846
029	49.8728	212.0401	261.9129
032	53.9151	180.0022	233.9173
033	45.8273	220.0864	265.9137
034	45.8274	196.0835	241.9108
035	45.8274	204.091	249.9184
036	47.8728	188.0412	235.914
037	51.915	167.9961	219.9111
039	43.624	170.298	213.9219
040	49.873	132.0338	181.9069
042	49.8731	176.0353	225.9084
043	49.8732	164.0494	213.9225
045	45.8282	280.0388	325.867
046	47.8731	271.9936	319.8667
047	45.8283	220.0871	265.9155
048	57.9124	115.9967	173.9091
049	53.9156	107.9872	161.9028
050	47.8731	132.0344	179.9075
051	43.8282	196.084	239.9123
053	47.8731	172.0393	219.9125
055	43.8285	216.087	259.9154
056	51.9154	192.0012	243.9165
057	53.9158	164.0078	217.9236
058	49.8736	184.047	233.9206
061	45.8292	116.0744	161.9036
062	45.8293	244.057	289.8863
063	47.8732	184.0474	231.9207
065	43.829	152.0849	195.9139
066	49.8736	240.011	289.8847
067	45.8296	172.0951	217.9247
068	51.9155	167.9982	219.9137
070	45.8299	192.088	237.9179
071	45.8299	200.0885	245.9184
073	45.8301	280.0071	325.8372
074	45.8302	92.0766	137.9068
075	45.8303	124.0834	169.9137
076	47.8737	220.0457	267.9193
077	59.9124	208.007	267.9195
078	47.8737	200.0495	247.9232
080	45.8309	251.9961	297.827
081	49.8743	204.0485	253.9228
082	53.9162	135.999	189.9153
083	47.8739	192.0414	239.9152
084	75.9157	235.9113	311.827
085	45.8312	172.0958	217.927
086	51.9157	140.0019	191.9177
087	47.874	184.0496	231.9235
088	57.9133	200.0068	257.9201
089	45.8317	104.076	149.9077
090	45.8318	168.0975	213.9293
091	45.8318	184.0878	229.9197
093	45.8321	164.0917	209.9237
094	47.8743	228.0516	275.9259
095	45.8323	232.0943	277.9266
096	53.9165	200.0082	253.9247
098	55.913	127.9988	183.9118
099	45.8327	216.0884	261.9211
100	45.8327	168.0982	213.9309
101	45.8328	136.0795	181.9123
102	53.9168	148.0047	201.9215
103	59.9131	168.0074	227.9205
105	47.8746	243.9258	291.8004
106	47.8746	160.0502	207.9248
107	49.8754	168.0548	217.9301
108	53.917	156.0089	209.9258
110	45.8335	192.0893	237.9228
112	53.917	164.0137	217.9307
113	47.8747	188.0476	235.9224
116	43.8331	267.9565	311.7896
118	45.8342	180.0817	225.9158
119	49.8758	204.0522	253.928
