# Supplementary material for: Global, cell non-autonomous gene regulation drives individual lifespan among isogenic C. elegans
Source: eLife. 2021 Feb 1;10:e65026. doi: 10.7554/eLife.65026 (PMC7864635; doi:10.7554/eLife.65026)
Supplement: Source data 1. [file elife-65026-data1.zip › figure_data/Figure 4 - miRNA mutants/mir-243/control/mir-243_20190807.tsv]

name	timepoint	timestamp	stage	age	adult_age	ghost_age	length	max_width	projected_area	surface_area	volume	gfp_maximum	gfp_maximum_z	gfp_mean	gfp_mean_z	gfp_median	gfp_median_z	gfp_over_99_mean	gfp_over_99_mean_z	gfp_over_99_median	gfp_over_99_sum	gfp_percentile_95	gfp_percentile_95_z	gfp_percentile_99	gfp_percentile_99_z	gfp_sum	gfp_sum_z	green_yellow_excitation_autofluorescence_maximum	green_yellow_excitation_autofluorescence_mean	green_yellow_excitation_autofluorescence_median	green_yellow_excitation_autofluorescence_over_99_mean	green_yellow_excitation_autofluorescence_over_99_median	green_yellow_excitation_autofluorescence_over_99_sum	green_yellow_excitation_autofluorescence_percentile_95	green_yellow_excitation_autofluorescence_percentile_95_z	green_yellow_excitation_autofluorescence_percentile_99	green_yellow_excitation_autofluorescence_sum
000	2019-08-07t1429	1565206237.64	larva	0	-45.8243	-229.9086	167.3948	27.186	3100.142	9853.8228	53105.1267	0	2087.0143	0	0.014404	0	-0.34656					0	1187.3744	0	1581.5418	0	190532.3833	0	0	0				0	-0.55643	0	0
000	2019-08-07t1829	1565220636.5	larva	3.9997	-41.8247	-225.909	175.7953	27.3363	3264.8832	10369.9844	56185.0233	0	1445.711	0	-0.45784	0	-0.63457					0	0.54562	0	1003.3747	0	1.9645	0	0	0				0	-0.69826	0	0
000	2019-08-07t2229	1565235036.51	larva	7.9997	-37.8247	-221.909	156.0478	27.9506	2986.6899	9515.0848	52776.4777	0	-0.13767	0	-0.92548	0	-0.92885					0	-0.65486	0	-0.48039	0	0.41594	0	0	0				0	-0.84777	0	0
000	2019-08-08t0229	1565249437.26	larva	11.9999	-33.8244	-217.9087	156.1054	27.721	2972.2255	9469.4642	52227.0096	0	-0.86051	0	-1.3872	0	-1.2293					0	-1.3099	0	-1.1322	0	-0.36893	0	0	0				0	-1.0063	0	0
000	2019-08-08t0629	1565263837.11	larva	15.9999	-29.8245	-213.9088	314.527	71.4901	13986.8662	45082.716	597420.9063	422.441	-0.15143	214.628	0.86921	203.813	0.93106	382.5999	288.2808	378.0869	28312.3926	317.9915	0.24388	361.9781	0.03832	1582880	-0.27976	162.443	104.668	104.2464	146.9345	145.7192	10873.1543	129.283	1.0238	141.7554	771924
000	2019-08-08t1029	1565278236.75	larva	19.9998	-25.8246	-209.9089	440.1335	53.922	18609.9641	58958.9938	679811.9313	456.7	-0.55317	226.281	0.55019	220.115	0.85203	412.2837	-0.55068	409.2214	40816.0898	350.342	-0.20006	393.5748	-0.41143	2221850	-0.55275	162.691	106.412	106.2514	147.572	146.1361	14609.626	131.4969	0.97352	142.8421	1044860
000	2019-08-08t1429	1565292637.02	larva	23.9998	-21.8245	-205.9088	816.1177	52.1618	29509.6499	93364.4892	930123.8224	554.853	-0.73749	215.249	-0.045497	189.6998	0.19079	483.215	-0.79068	476.0809	75864.75	367.9686	-0.63229	456.5762	-0.65171	3366490	-0.61551	372.75	108.885	108.5225	151.6917	148.6556	23815.5938	133.8262	0.92284	144.2036	1702970
000	2019-08-09t0954	1565362529.54	larva	43.4144	-2.4099	-186.4942	1027.5761	67.9672	59663.6996	188119.4941	2863223.1624	1092.54	-1.258	355.595	-0.48248	320.4985	0.38371	953.3006	-1.2107	941.5344	298383.0938	751.1777	-0.93741	902.5676	-1.0986	11095600	-0.33858	552.153	127.664	129.7511	197.0422	193.1499	61674.207	168.3473	1.176	185.9161	3983490
000	2019-08-09t1018	1565364006.55	larva	43.8247	-1.9996	-186.0839	1047.1297	62.9154	54026.5281	170147.2418	2379243.2897	1291.01	-1.0276	366.776	-0.39616	272.2701	-0.26754	1090.9822	-0.96752	1076.4601	309838.9375	835.1153	-0.66238	1023.6238	-0.85931	10394800	-0.52958	436.969	107.36	106.864	151.2907	147.9507	42966.5469	132.9505	0.28272	144.0916	3042700
000	2019-08-09t1418	1565378404.01	adult	47.824	1.9996	-182.0846	1041.3054	61.5767	53740.9865	169223.891	2351107.5346	2942.09	0.75093	508.639	0.82864	331.7347	0.18482	1982.9943	0.40725	1907.0327	559204.375	1233.3278	0.40374	1744.1749	0.38233	14318700	0.025622	196.434	106.506	106.1326	150.5546	148.6	42456.3984	132.7276	0.082446	144.1427	2998260
000	2019-08-09t1824	1565393144.36	adult	51.9185	6.0942	-177.9901	1076.9018	74.2669	65843.4747	207778.3186	3350321.7927	3034.9	0.53877	413.833	-0.66689	209.7968	-1.7127	1951.7627	0.021261	1890.3128	671406.375	1147.8131	-0.25425	1682.852	-0.068455	14224300	-0.32922	254.593	104.841	104.3684	148.518	146.3172	51090.1992	130.611	-0.13014	142.1259	3603600
000	2019-08-09t2223	1565407511.63	adult	55.9094	10.0851	-173.9992	1058.8159	68.3688	57510.4422	181060.6586	2705872.4382	2134.56	-0.7292	469.828	-0.36481	286.1312	-0.92134	1702.8104	-0.67202	1659.9108	512545.9375	1212.6558	-0.34985	1567.6818	-0.56462	14137100	-0.63193	191.165	109.593	109.1845	154.4133	152.2691	46478.3984	136.4945	-0.053271	148.0506	3297660
000	2019-08-10t0223	1565421918.83	adult	59.9114	14.0871	-169.9972	1087.6367	66.7427	59144.2931	186215.0595	2773043.4199	3257.54	0.24245	482.854	-0.51708	284.4962	-1.1174	2131.9106	-0.23838	2008.9724	660892.3125	1245.4965	-0.51931	1740.3879	-0.48332	14944300	-0.73386	284.226	110.567	110.1296	156.879	155.0238	48632.5	137.5192	-0.10356	149.6996	3422060
000	2019-08-10t0623	1565436313.63	adult	63.91	18.0857	-165.9986	1028.442	65.2718	52178.4757	164272.1524	2294074.8892	3014.04	-0.22352	559.019	0.034178	356.175	-0.32616	2251.4592	-0.30948	2163.1757	616899.8125	1463.259	-0.10621	2002.445	-0.23267	15291400	-0.88196	315.67	113.104	112.6837	156.9535	154.709	43005.2656	139.1382	-0.096243	150.3536	3093840
000	2019-08-10t1024	1565450720.22	adult	67.9118	22.0875	-161.9968	1010.3362	65.3665	54881.4355	172925.4455	2507853.8902	2990.45	-0.4226	490.414	-0.87441	291.7289	-1.1971	2015.2135	-0.83473	1940.66	580381.5	1232.5184	-0.97465	1752.9665	-0.84844	14084200	-1.2303	371.082	112.618	112.245	159.582	155.9505	45959.6289	139.0194	-0.15932	151.5745	3234280
000	2019-08-10t1424	1565465129.07	adult	71.9143	26.0899	-157.9944	973.84	72.9967	53596.4453	168923.4897	2551949.5433	1837.8	-1.681	364.458	-2.2018	225.5642	-1.9631	1524.4989	-1.6776	1519.0194	428384.1875	911.7728	-2.0168	1332.1065	-1.7026	10220100	-1.9094	289.062	112.905	112.4109	161.3372	158.5059	45335.7578	139.8381	-0.17251	153.2362	3166090
000	2019-08-10t1824	1565479525.75	adult	75.9134	30.089	-153.9953	1037.4661	65.927	55992.6393	176328.0998	2595055.3691	1873.8	-1.753	346.589	-2.429	237.1425	-1.8296	1503.6846	-1.8396	1490.3799	442083.25	868.6797	-2.2398	1320.0066	-1.8391	10157500	-1.9852	376.156	114.535	114.0066	165.3683	162.383	48618.2773	142.6175	-0.081924	156.8252	3356680
000	2019-08-10t2224	1565493927.67	adult	79.9139	34.0896	-149.9947	1013.7828	66.1632	54703.1499	172425.6064	2464370.1838	2085.11	-1.6755	325.337	-2.6862	224.9023	-1.9602	1555.8184	-1.8992	1502.1045	446519.875	876.0916	-2.3378	1349.6077	-1.9187	9316990	-2.1782	370.948	114.494	113.8796	166.0178	162.2262	47647.1094	142.5206	-0.14103	156.6565	3278870
000	2019-08-11t0224	1565508323.34	adult	83.9127	38.0883	-145.9959	1016.9359	65.317	54009.2617	170111.442	2446483.452	1378.19	-2.4236	332.357	-2.678	248.947	-1.7314	1130.2961	-2.548	1112.3218	319873.8125	779.3836	-2.6763	1032.1897	-2.5261	9403370	-2.2239	361.979	116.13	115.435	166.5818	163.5564	47142.6523	143.8397	-0.1243	157.6228	3285670
000	2019-08-11t0624	1565522740.31	adult	87.9174	42.0931	-141.9912	1008.1209	63.4163	50093.4513	157693.3312	2170384.4834	1654.13	-2.2276	337.565	-2.6354	250.1396	-1.7013	1211.7003	-2.4975	1169.7916	318677.1875	846.1332	-2.5394	1099.0956	-2.4772	8871550	-2.2971	227.62	114.993	114.4605	166.2289	162.6731	43718.207	142.3577	-0.26881	156.9123	3022120
000	2019-08-11t1024	1565537152.04	adult	91.9207	46.0963	-137.988	1056.9207	68.0673	56362.3435	177454.216	2609231.181	1858.22	-2.0818	314.799	-2.7898	208.6745	-2.0448	1372.1387	-2.3318	1348.4624	406153.0625	815.6468	-2.625	1185.5408	-2.3796	9293170	-2.2377	222.051	112.499	111.5188	168.7025	165.4545	49935.9336	141.217	-0.40693	157.2196	3321080
000	2019-08-11t1424	1565551553.76	adult	95.9211	50.0968	-133.9875	976.6788	70.9426	52564.3087	165600.9475	2453833.4182	1781.77	-2.1847	342.187	-2.5637	230.1974	-1.826	1517.3162	-2.1739	1501.1328	418779.25	906.6812	-2.4083	1364.379	-2.131	9418360	-2.2084	303.448	116.39	115.3665	180.7371	175.3108	49883.4375	146.4123	-0.18633	165.685	3203520
000	2019-08-11t1824	1565565953.95	adult	99.9212	54.0969	-129.9874	932.1263	67.3331	50813.9015	160119.6916	2390465.0811	2418.03	-1.6307	383.369	-2.2459	258.5514	-1.5554	1767.014	-1.8615	1717.2483	470025.75	1037.9927	-2.0924	1561.485	-1.8423	10195300	-2.0977	203.681	117.328	116.2778	174.9492	172.7885	46536.4844	148.841	-0.12231	165.858	3120220
000	2019-08-11t2224	1565580350.73	adult	103.9203	58.096	-125.9883	912.6806	67.8619	50294.247	158514.3414	2387025.1173	1761.67	-2.2441	371.261	-2.3073	232.4639	-1.7498	1484.2662	-2.2613	1475.3198	391846.2812	963.4537	-2.2568	1322.1608	-2.228	9773060	-2.1189	313.613	118.144	116.8894	178.7702	174.7761	47195.3438	149.4189	-0.17069	167.2364	3110030
000	2019-08-12t0224	1565594758.08	adult	107.9223	62.098	-121.9863	932.1059	68.23	50125.2015	158012.2045	2350772.8578	2497.59	-1.5774	393.898	-2.1268	269.9469	-1.4071	1980.9435	-1.5885	1988.8853	520988.125	976.1921	-2.2081	1554.0144	-1.8635	10339000	-2.0248	228.112	120.205	118.7496	188.7872	185.6628	49651.0391	151.9959	-0.10267	175.1738	3155150
000	2019-08-12t0624	1565609158.94	adult	111.9226	66.0982	-117.9861	903.7864	66.3918	48989.7483	154405.6634	2272218.0899	2919.32	-1.1889	445.958	-1.7529	300.296	-1.1248	2141.1443	-1.3646	2088.6208	550274.0625	1076.1912	-1.9561	1659.5878	-1.6876	11435700	-1.8696	276.341	122.041	120.2871	200.2013	194.1194	51451.7266	155.0366	-0.012885	181.456	3129500
000	2019-08-12t1037	1565624309.92	adult	116.1312	70.3068	-113.7774	1288.8043	92.1731	92804.8494	292399.6606	5733233.0987	1587.11	-2.3822	443.591	-1.7412	428.7728	-0.0040667	1347.1547	-2.4248	1338.3204	642592.75	999.5887	-2.0952	1251.9197	-2.3003	21157000	-0.78569	574.638	134.395	145.989	229.7624	225.2754	109596.6562	195.0449	2.1413	217.0737	6409970
000	2019-08-12t1425	1565638026.87	adult	119.9415	74.1171	-109.9672	929.2342	72.2367	54108.0657	170559.299	2733688.1284	4060.18	-0.13197	451.184	-1.6584	244.4115	-1.5465	2874.1675	-0.33479	2869.2156	813389.375	1296.15	-1.4037	2098.68	-0.95604	12757200	-1.64	291.998	110.393	108.2105	208.2171	199.1983	58925.4453	144.2063	-0.78403	173.3705	3121370
000	2019-08-12t1823	1565652289.09	adult	123.9032	78.0788	-106.0055	930.2387	65.9948	46975.4723	147976.4067	2076265.038	4180.43	-0.0069715	512.926	-1.2218	304.5186	-0.99907	3130.4128	0.034837	3086.6133	773212	1431.0591	-1.0694	2445.4743	-0.38962	12632300	-1.5987	359.952	123.317	120.777	236.0988	227.2988	58316.4102	160.711	0.031955	195.2716	3037050
000	2019-08-12t2223	1565666676.24	adult	127.8996	82.0753	-102.009	926.6082	62.4834	46944.1674	147894.9436	2047635.1262	4431.93	0.23721	582.488	-0.73413	327.8264	-0.75937	3257.7815	0.24564	3165.6597	804672	1679.8247	-0.4893	2657.9888	-0.028142	14347800	-1.3587	374.727	128.247	125.2117	255.855	246.9778	63196.1914	167.1716	0.28671	214.1157	3158970
000	2019-08-13t0223	1565681077.75	adult	131.9	86.0757	-98.0086	939.3675	65.2555	49702.395	156565.3142	2264655.9935	5097.96	0.84082	593.286	-0.61405	308.5684	-0.89176	3770.7012	0.94802	3682.0481	984153	1840.9893	-0.096452	3023.8998	0.56159	15453900	-1.1782	395.471	127.588	124.4475	254.2524	244.7231	66359.8672	168.6252	0.27243	209.5179	3323410
000	2019-08-13t0623	1565695478.59	adult	135.9003	90.0759	-94.0084	817.8275	65.2735	42534.5077	134155.9127	1904341.6957	4863.82	0.67042	632.165	-0.31145	353.2125	-0.4463	3821.5073	1.0521	3761.6389	852196.125	1821.4298	-0.077727	3144.8133	0.78645	14093500	-1.2434	446.851	129.961	126.258	280.1034	269.5687	62463.0469	172.9664	0.41519	218.1658	2897350
000	2019-08-13t1023	1565709881.78	adult	139.9011	94.0768	-90.0075	843.8368	68.766	46818.8481	147647.5442	2195006.9383	4084.14	0.052113	535.696	-0.84765	327.6595	-0.63644	3041.6226	0.12128	3034.3428	745197.5	1546.3576	-0.57742	2389.2721	-0.2541	13121900	-1.2634	321.368	124.961	122.5498	229.6663	223.8919	56268.25	161.1405	-0.32803	194.8372	3060920
000	2019-08-13t1423	1565724282	adult	143.9012	98.0769	-86.0074	843.1855	66.2024	42922.4211	135258.8423	1919819.8941	3823.09	-0.11544	576.04	-0.52796	374.4645	-0.15196	2928.186	0.04474	2831.8894	658841.875	1642.6706	-0.30309	2426.7019	-0.13132	12960900	-1.201	355.327	125.627	122.5091	257.4055	251.1539	57916.2422	163.6331	-0.29672	212.5919	2826600
000	2019-08-13t1823	1565738679.98	adult	147.9006	102.0763	-82.008	854.8242	63.9655	42638.6391	134343.1638	1860374.3406	3637.66	-0.21287	567.599	-0.51451	372.1087	-0.13179	2760.1636	-0.095196	2699.4351	618276.625	1586.1185	-0.34203	2301.2573	-0.24043	12692600	-1.1518	368.107	125.076	121.8281	266.234	258.0912	59636.418	164.5372	-0.35862	218.3578	2796940
000	2019-08-13t2223	1565753077.1	adult	151.8998	106.0755	-78.0088	761.2818	67.0711	41544.9635	131071.3971	1945436.7114	2926.12	-0.74436	505.261	-0.84188	351.5182	-0.29104	2277.6421	-0.61837	2240.7018	496526	1339.8024	-0.77241	1868.5749	-0.78761	10987900	-1.2433	364.6	126.32	123.2797	258.3012	249.7589	56309.6719	165.7343	-0.40382	212.4714	2747070
000	2019-08-14t0223	1565767485.1	adult	155.9021	110.0777	-74.0066	762.3217	67.5368	41326.0682	130376.2282	1933391.3139	2465.73	-1.0633	478.392	-0.95136	340.5688	-0.36496	1919.3815	-0.98575	1877.3729	416505.7812	1216.7742	-0.95134	1676.2682	-0.99097	10349500	-1.2333	373.933	126.686	123.5298	259.3662	251.3445	56282.4609	166.3371	-0.48432	214.1429	2740730
000	2019-08-14t0623	1565781870.16	adult	159.8979	114.0736	-70.0107	331.5703	118.2894	26546.0561	88220.3416	1935459.0614	2575.47	-0.91295	558.775	-0.37528	424.7284	0.53053	2103.4492	-0.69029	2089.6052	292379.4375	1362.1487	-0.57583	1856.1965	-0.66492	7737360	-1.4152	344.744	127.873	123.9052	275.9043	271.7336	38350.7031	172.7903	-0.23783	245.2177	1770650
000	2019-08-14t1023	1565796274.04	adult	163.899	118.0747	-66.0096	332.5507	107.4524	24063.4291	79799.419	1564877.9174	2288.93	-1.0871	544.586	-0.4041	443.4279	0.77438	1965.2693	-0.79003	1949.9335	247623.9375	1295.623	-0.64043	1771.3588	-0.71648	6840550	-1.4361	350.098	132.22	127.0312	280.6512	274.4311	35362.0586	184.039	0.27808	247.073	1660820
000	2019-08-14t1423	1565810697.09	adult	167.9054	122.0811	-62.0032	338.045	102.9441	23927.705	78980.3811	1519727.7566	2093.44	-1.1883	519.234	-0.51062	431.4473	0.69713	1777.7786	-0.95716	1755.8971	222222.3281	1188.8238	-0.79437	1604.7154	-0.88794	6484720	-1.4098	361.971	132.772	127.4966	281.1253	276.0867	35140.668	186.5134	0.30154	250.9993	1658180
000	2019-08-14t1823	1565825098.48	adult	171.9058	126.0814	-58.0028	312.8852	168.8905	29538.2078	106117.4934	2960778.4287	1871.03	-1.3199	486.288	-0.67946	421.1034	0.63181	1622.8066	-1.0857	1611.4395	253157.8438	1017.4167	-1.0998	1462.0798	-1.0349	7563230	-1.2562	379.672	132.531	127.4942	288.7392	282.4958	45043.3125	182.3803	-0.059055	247.0291	2061260
000	2019-08-14t2223	1565839485.27	adult	175.9021	130.0778	-54.0065	311.507	124.516	25141.5516	85162.0637	1882636.4408	2000.47	-1.1619	480.151	-0.67073	381.9324	0.23701	1669.7242	-0.96891	1665.9398	220403.5938	1061.9703	-0.94429	1496.635	-0.92521	6295260	-1.3281	377.93	130.647	124.5413	298.604	293.3275	39415.7266	186.971	0.081552	265.8659	1712910
000	2019-08-15t0223	1565853893.17	adult	179.9043	134.08	-50.0043	309.1312	95.4056	21655.3708	71425.0255	1349931.1384	1675.28	-1.3904	458.097	-0.78208	404.024	0.53053	1500.5911	-1.1339	1484.2955	171067.375	860.0018	-1.3413	1372.2069	-1.0591	5179250	-1.3972	381.339	138.089	131.157	311.1243	307.2628	35468.168	201.0493	0.76784	273.0754	1561240
000	2019-08-15t0623	1565868280.62	adult	183.9008	138.0765	-46.0078	292.6935	167.8011	28594.2445	102660.9793	2855708.9846	1673.9	-1.3504	471.907	-0.64098	400.7787	0.53593	1399.0004	-1.2184	1393.5404	209850.0625	994.5459	-0.99387	1251.4732	-1.1926	7054060	-1.1746	393.897	136.224	129.9875	309.7126	301.2844	46456.8984	196.2773	0.36514	264.2052	2036270
000	2019-08-15t1023	1565882692.41	adult	187.9041	142.0798	-42.0045	290.8146	166.9035	28180.6738	101252.4725	2803810.659	1612.52	-1.3682	461.989	-0.67664	390.9619	0.45387	1394.8535	-1.1871	1388.3945	206438.3281	976.8686	-0.99414	1251.9633	-1.1541	6828200	-1.1665	414.68	137.426	130.3399	315.4556	306.6822	46687.4258	200.3904	0.46983	269.5116	2031150
000	2019-08-15t1423	1565897107.56	adult	191.9083	146.084	-38.0003	297.0583	168.1787	28845.7218	103390.0576	2859292.5547	1603.8	-1.3453	441.703	-0.79755	389.8922	0.47162	1348.0566	-1.2163	1343.9199	202208.5	900.926	-1.1374	1195.8252	-1.2083	6620240	-1.162	392.76	136.751	129.7131	308.0089	302.5557	46201.3359	200.3927	0.34199	265.9288	2049630
000	2019-08-15t1823	1565911509.17	adult	195.9088	150.0844	-33.9999	286.5481	166.9459	28033.3739	100951.5526	2807312.198	1502.19	-1.409	421.225	-0.93205	363.1473	0.14507	1301.7836	-1.2504	1287.8097	191362.1875	847.7413	-1.2405	1156.8181	-1.2461	6160840	-1.193	396.537	138.805	131.7383	314.7734	309.2689	46271.6953	202.2264	0.31984	270.3695	2030160
000	2019-08-15t2223	1565925894.15	adult	199.9046	154.0802	-30.0041	283.5282	167.411	28057.6393	101125.5835	2829908.0364	1367.37	-1.503	384.19	-1.204	313.863	-0.49349	1130.1277	-1.4618	1120.801	167258.9062	764.2041	-1.4229	978.1472	-1.5117	5668720	-1.2285	420.095	139.247	131.5837	312.1781	308.2887	46202.3555	206.9106	0.4503	272.9732	2054590
000	2019-08-16t0224	1565940322.35	adult	203.9124	158.0881	-25.9962	303.4593	113.5259	23192.9669	78658.7917	1605222.5054	1291.33	-1.5512	434.697	-0.78281	391.2239	0.54584	1140.657	-1.4304	1132.7697	139160.1562	860.7551	-1.1632	1077.7354	-1.3327	5262880	-1.2604	389.356	137.332	129.8637	325.6847	321.7982	39733.5352	202.3097	0.093673	285.298	1662680
000	2019-08-16t0623	1565954714.9	adult	207.9103	162.086	-21.9983	311.9021	97.8972	24095.7101	79808.9369	1634333.4231	1187.95	-1.6309	377.796	-1.2324	315.263	-0.47986	1076.2952	-1.5102	1081.6387	135613.1875	735.467	-1.4666	1000.1623	-1.4504	4743610	-1.3132	431.095	141.92	132.3293	335.9342	331.3727	42327.707	219.3208	0.85804	293.1484	1781950
000	2019-08-16t1024	1565969121.35	adult	211.9121	166.0878	-17.9965	289.7931	166.8272	28471.8987	102423.8046	2843620.6513	1149.41	-1.6565	375.404	-1.2427	316.5127	-0.46639	998.3884	-1.6123	990.498	150756.6562	729.2904	-1.4704	929.067	-1.5615	5662970	-1.2134	434.248	140.899	132.0297	330.6357	324.7604	49925.9844	214.1907	0.48593	286.4346	2125460
000	2019-08-16t1424	1565983547.86	adult	215.9195	170.0952	-13.9891	291.2309	168.1524	28849.3151	103825.9012	2875443.8066	1130.49	-1.6703	373.905	-1.2473	309.1212	-0.57523	995.9338	-1.6153	986.8311	152377.875	729.0102	-1.4606	937.9198	-1.5416	5712520	-1.2107	437.558	141.197	131.9796	334.2302	327.6924	51137.2266	216.6932	0.5055	287.9776	2157210
000	2019-08-16t1823	1565997918.44	adult	219.9113	174.087	-9.9973	288.7594	168.3643	28400.6132	102375.4003	2863728.1736	1187.3	-1.6262	351.951	-1.43	305.4873	-0.63595	947.102	-1.6874	927.9085	140171.0938	694.9922	-1.5442	883.0742	-1.638	5194450	-1.2787	419.47	141.851	132.2923	335.2573	327.442	49618.0781	220.2408	0.58002	295.1776	2093570
000	2019-08-16t2223	1566012285.63	adult	223.9022	178.0779	-6.0064	292.0689	169.84	28277.8785	102411.7504	2853238.6299	1161.71	-1.659	354.367	-1.4063	305.3474	-0.64863	990.8113	-1.6311	976.4849	145649.2656	715.6022	-1.4815	932.9809	-1.553	5207430	-1.2934	416.929	141.126	131.2375	340.252	336.7946	50017.0469	224.3435	0.68119	296.0333	2073840
000	2019-08-17t0223	1566026696.76	adult	227.9053	182.081	-2.0033	291.2353	161.9128	26956.9861	96696.7316	2578899.9244	1026.28	-1.7942	371.143	-1.2565	314.6476	-0.52405	905.8427	-1.7666	891.4144	127723.8125	709.8996	-1.4899	850.664	-1.7049	5203420	-1.3134	444.296	143.018	132.9876	344.7527	340.7032	48610.1328	226.5933	0.69456	302.1165	2005110
000	2019-08-17t0624	1566041120.71	dead	231.912	186.0876	2.0033	302.8068	168.0121	28682.3628	103118.7544	2845516.3215	1198.72	-1.6537	366.465	-1.2915	311.354	-0.58206	1010.2214	-1.6224	998.137	151533.2188	748.6266	-1.3735	952.6689	-1.5244	5468400	-1.3049	463.698	143.724	133.6585	351.061	340.4545	52659.1445	228.9787	0.71553	301.7083	2144650
001	2019-08-07t1429	1565206243.54	egg	-1.9999	-45.8245	-205.9116	153.3975	27.3534	2850.2746	9078.0582	49018.1957	0	2341.1875	0	0.25208	0	-0.2048					0	1389.5524	0	1801.2725	0	208620.4244	0	0	0				0	-0.48808	0	0
001	2019-08-07t1829	1565220642.46	larva	1.9999	-41.8248	-201.9119	153.3977	27.1848	2835.7242	9030.7868	48502.4949	0	1795.8996	0	-0.22225	0	-0.4898					0	2.5307	0	1324.8849	0	4.4043	0	0	0				0	-0.62645	0	0
001	2019-08-07t2229	1565235042.57	larva	5.9999	-37.8247	-197.9118	156.1392	27.8033	2946.8753	9386.8683	51527.1745	0	974.6917	0	-0.69232	0	-0.78094					0	-0.18321	0	1.1456	0	1.0108	0	0	0				0	-0.77199	0	0
001	2019-08-08t0229	1565249443.39	larva	10.0001	-33.8245	-193.9116	137.0035	19.865	1796.4639	5706.839	21970.4797	469.623	1.4725	123.815	0.41975	92.6468	0.018715	411.2295	4651.9586	409.2946	4523.5244	305.655	1.5404	372.02	1.698	125796	0.044771	141.043	100.515	100.1522	138.055	138.2461	1518.6046	123.8555	1.0628	134.3498	102123
001	2019-08-08t0629	1565263843.35	larva	14.0001	-29.8245	-189.9116	156.1383	27.9662	2977.4237	9489.8486	52584.0076	0	-1.0693	0	-1.6151	0	-1.3817					0	-1.5641	0	-1.35	0	-0.66057	0	0	0				0	-1.0894	0	0
001	2019-08-08t1029	1565278242.82	larva	17.9999	-25.8247	-185.9118	306.6242	44.9265	10186.2739	32299.7711	299463.0959	639.732	0.099876	260.66	1.2149	247.8922	1.3296	570.0142	1.2626	571.9289	31350.7773	414.2409	0.48752	532.886	0.41052	1414080	-0.60664	183.212	111.592	111.3158	155.0076	153.134	8525.4199	137.0497	1.1145	149.0272	605385
001	2019-08-08t1429	1565292643.14	larva	22	-21.8246	-181.9117	456.746	40.6292	15096.348	47673.0842	424546.2231	511.449	-0.63868	247.369	0.5825	237.2658	0.92228	460.0015	-0.62788	454.4793	37260.1211	390.0248	-0.26125	439.6244	-0.48837	1988600	-0.85441	173.515	106.736	106.2896	149.3079	147.1223	12093.9404	131.9905	0.93638	143.9709	858051
001	2019-08-09t0954	1565362535.71	larva	41.4146	-2.41	-162.4971	1003.2528	66.139	54189.0413	170821.2515	2425959.4261	1750.32	-0.27497	351.227	-0.31944	271.8175	-0.082756	1287.4794	-0.39172	1250.3268	365644.125	809.323	-0.54076	1151.9756	-0.38867	9967810	-0.43948	252.978	108.312	107.904	153.7175	150.7439	43655.7656	134.379	0.41758	145.9015	3073900
001	2019-08-09t1018	1565364013.04	larva	41.825	-1.9996	-162.0867	1104.916	65.2606	58162.8295	183095.5686	2607180.7437	1190.33	-1.0385	299.741	-0.96566	231.5582	-0.62875	995.7955	-1.0186	983.1674	303717.625	697.7186	-1.0007	908.2747	-0.97411	9135210	-0.66556	170.665	104.824	104.4352	146.8736	145.5027	44796.4531	130.0742	0.29857	141.2301	3194730
001	2019-08-09t1418	1565378410.25	adult	45.8242	1.9996	-158.0875	1064.9814	71.2241	62118.6063	195716.8053	3050687.3613	1960.17	-0.31001	384.282	-0.40805	282.8025	-0.29425	1555.2523	-0.22254	1529.5232	505457	971.7569	-0.34261	1399.7497	-0.18861	12470700	-0.21921	421.227	106.372	105.9799	150.801	147.8513	49010.3359	131.7839	0.15883	143.5974	3451970
001	2019-08-09t1824	1565393150.5	adult	49.9188	6.0941	-153.993	1185.9914	74.2749	72791.5511	229405.6567	3730448.9564	2116.08	-0.39149	386.353	-0.80375	264.9668	-0.84363	1577.4728	-0.48654	1533.0804	601017.125	987.3664	-0.63953	1404.8362	-0.48533	14688000	-0.074064	352.081	110.392	109.8568	156.6131	153.6689	59669.582	136.7531	0.1274	149.211	4196760
001	2019-08-09t2223	1565407517.78	adult	53.9097	10.085	-150.0021	1201.9758	75.0304	74470.4865	234705.091	3883448.5094	2756.72	0.081913	437.953	-0.56267	300.5358	-0.61795	1894.5167	-0.22147	1817.5278	736967	1140.5652	-0.43481	1609.3129	-0.35426	17030700	0.068282	283.054	111.542	110.9646	156.9052	154.9725	61036.1328	138.4364	0.068068	150.2797	4337540
001	2019-08-10t0223	1565421925.16	adult	57.9117	14.0871	-146	1172.1295	78.6183	76118.4483	239814.3177	4193882.4194	2831.48	-0.089624	503.114	-0.14814	335.3987	-0.3594	2182.9133	-0.034479	2137.4199	866616.625	1367.3021	-0.0055663	1922.958	-0.025104	19964100	0.29685	229.806	111.603	111.0992	156.4379	154.2701	62105.8281	138.0499	-0.040608	149.8666	4428520
001	2019-08-10t0623	1565436319.7	adult	61.9102	18.0856	-142.0015	1221.3717	88.7025	80896.4567	254788.3162	4697332.4417	3806.12	0.69288	505.926	-0.39849	266.2444	-1.4139	2693.5107	0.4853	2619.5043	1136661.5	1537.2794	0.23815	2341.6899	0.48204	21335400	0.23948	331.657	109.885	109.4299	158.7265	154.9246	66982.5703	137.4357	-0.14442	149.8683	4633950
001	2019-08-10t1024	1565450726.46	adult	65.9121	22.0874	-137.9996	1270.0534	80.6036	85128.9164	268122.4933	4820269.2471	2595.25	-0.73351	529.524	-0.38719	367.0639	-0.25551	1972.3606	-0.81279	1902.9583	875728.125	1473.4125	-0.18748	1800.8904	-0.68073	23485500	0.33091	444.95	115.585	115.0203	162.5337	159.9423	72164.9688	143.0596	0.070731	155.2899	5126420
001	2019-08-10t1424	1565465135.26	adult	69.9145	26.0899	-133.9972	1326.0286	82.7851	90339.2389	284606.3938	5168401.6535	3393.88	-0.10577	553.82	-0.34933	357.0152	-0.47673	2524.7766	-0.18975	2450.4089	1189169.75	1579.354	-0.083115	2201.593	-0.16782	26050600	0.49746	221.13	112.556	111.9272	159.7989	157.2338	75265.2734	139.6777	-0.15328	151.8903	5294400
001	2019-08-10t1824	1565479532.13	adult	73.9136	30.089	-129.9981	1339.1259	85.0807	91277.3517	287437.6763	5303139.6011	4293.68	0.61385	585.038	-0.23584	369.2935	-0.41993	2935.0962	0.22948	2832.9351	1397105.75	1705.8363	0.091988	2507.5312	0.18778	27819100	0.55705	292.387	112.23	111.7362	158.6432	156.2382	75514.1875	138.9056	-0.24946	151.5211	5336650
001	2019-08-10t2224	1565493933.89	adult	77.9141	34.0895	-125.9976	1279.3588	84.0372	87377.4771	275253.3998	5087755.7236	2850.03	-0.89702	624.914	-0.061802	485.8633	0.68428	2239.8557	-0.90861	2198.8708	1019134.375	1575.3935	-0.4275	2026.8487	-0.75419	28425400	0.45197	410.103	118.593	117.9317	167.8427	165.6654	76368.4297	146.8646	0.11612	160.5363	5394460
001	2019-08-11t0224	1565508329.55	adult	81.9129	38.0883	-121.9988	1310.9776	85.64	93333.3924	294121.2274	5541870.596	4126.4	0.13883	631.708	-0.18609	430.0285	0.010818	2929.9268	-0.12551	2791.3492	1423944.375	1759.7747	-0.11746	2458.4263	-0.21705	30684600	0.55726	228.468	118.598	117.864	170.5085	167.2398	82867.1562	147.2425	0.084679	161.2857	5760770
001	2019-08-11t0624	1565522746.72	adult	85.9177	42.0931	-117.994	1426.0639	82.8588	89945.4112	283085.6725	4967257.1875	3837.4	-0.2256	720.918	0.39612	518.1733	0.75472	3043.5327	-0.032458	2985.5039	1430460.375	1986.7116	0.33796	2670.0593	0.010491	33823300	0.81067	378.766	119.337	118.4722	172.8744	169.7229	81250.9531	148.5723	0.10404	163.0372	5598920
001	2019-08-11t1024	1565537158.48	adult	89.921	46.0963	-113.9907	1256.0509	86.8114	88419.5745	278765.7922	5227515.1542	5061.12	0.83951	717.112	0.27344	469.1436	0.27271	3644.2129	0.71977	3500.7927	1679982.125	2069.3986	0.47154	3106.1825	0.64669	32990700	0.63031	255.548	114.153	113.4882	165.9882	163.6083	76520.5781	143.542	-0.23919	157.5564	5251620
001	2019-08-11t1424	1565551560.19	adult	93.9214	50.0968	-109.9903	1398.0583	86.1657	93000.9865	292891.949	5304634.6714	5396.66	1.1053	722.328	0.23451	408.7724	-0.27969	3815.6416	0.9246	3706.5642	1850586.125	2130.1359	0.55682	3209.3598	0.76873	35019900	0.80149	338.448	118.271	117.3546	173.5972	169.8477	84194.625	148.4674	-0.02992	163.9214	5734000
001	2019-08-11t1824	1565565960.47	adult	97.9215	54.0969	-105.9902	1382.6947	80.9024	89127.1009	280806.3857	4961139.2198	4311.22	0.099278	754.81	0.41042	504.8242	0.54587	3312.4324	0.23665	3218.9907	1540281	2113.979	0.47157	2881.0598	0.23362	35076800	0.75639	428.877	118.267	117.1205	179.9795	174.96	83690.4844	149.5121	-0.042496	167.204	5495960
001	2019-08-11t2224	1565580357.14	adult	101.9206	58.096	-101.9911	1210.5841	82.422	82847.9213	261023.3545	4814849.0647	4039.58	-0.16065	758.111	0.3871	659.2733	1.858	3106.2651	-0.048964	3052.7062	1341906.5	1820.72	-0.25088	2550.9529	-0.29462	32698100	0.45464	257.624	121.18	120.3202	174.6337	172.1258	75441.7344	151.6761	0.0062848	166.2805	5226620
001	2019-08-12t0224	1565594764.48	adult	105.9226	62.098	-97.9891	1227.5937	87.1423	84511.4157	266176.9962	5088305.4408	3994.93	-0.2081	767.856	0.42044	499.7797	0.51892	3008.7654	-0.18435	2968.949	1326865.5	2025.2557	0.20701	2743.3505	0.004242	33791000	0.56165	433.82	120.046	118.196	190.2216	186.3277	83887.75	156.2631	0.19415	177.8581	5282870
001	2019-08-12t0624	1565609165.29	adult	109.9229	66.0982	-93.9889	1258.3835	88.1168	91052.3613	286935.7421	5607208.9615	3812.28	-0.37677	673.139	-0.23867	336.428	-0.8336	2794.9016	-0.47516	2715.5858	1324783.375	1809.5363	-0.29928	2440.201	-0.46955	31877800	0.34756	392.148	116.353	114.75	183.0862	179.5583	86782.875	150.6507	-0.22435	171.959	5510130
001	2019-08-12t1037	1565624316.29	adult	114.1315	70.3068	-89.7802	1230.6288	78.714	80114.8398	252310.003	4455585.9654	2561.87	-1.5087	561.921	-0.97482	470.0711	0.32733	1891.436	-1.6964	1836.1497	790620.25	1312.943	-1.4114	1660.9585	-1.6764	23468100	-0.55143	284.66	124.919	123.7375	185.8824	182.2521	77698.8438	156.3922	0.015375	174.8269	5217100
001	2019-08-12t1425	1565638033.26	adult	117.9417	74.1171	-85.97	1145.4014	82.1588	78968.83	248914.2478	4577386.3136	4077.24	-0.12341	853.503	0.94365	618.5637	1.6336	3182.3511	0.071499	3086.4758	1311128.625	2270.9359	0.73003	2868.0866	0.22088	35102900	0.71638	320.066	118.771	116.1427	213.2043	206.6894	87840.1719	157.435	-0.01219	191.9533	4884830
001	2019-08-12t1823	1565652295.68	adult	121.9035	78.0789	-82.0082	1199.2221	82.6248	81545.9645	256968.0616	4696401.1652	3961.88	-0.21131	794.945	0.57294	600.3708	1.537	3127.5332	0.017311	3077.3528	1329201.625	2134.3296	0.43978	2765.7894	0.084407	33768500	0.59725	321.475	124.248	121.6915	215.4952	209.8972	91585.4766	163.0402	0.20465	195.9407	5277920
001	2019-08-12t2223	1565666682.57	adult	125.8999	82.0753	-78.0118	1233.8284	86.6274	84500.7607	266177.4661	5016881.7329	3923.16	-0.22229	781.188	0.50834	551.9604	1.1812	2954.0376	-0.18213	2889.943	1299776.5	1994.4515	0.16289	2598.445	-0.13829	34359800	0.68935	392.992	127.683	125.5852	207.2796	202.6592	91203.0469	165.0883	0.22164	191.6806	5616010
001	2019-08-13t0223	1565681084.27	adult	129.9004	86.0757	-74.0114	1178.6816	84.0924	79684.7397	251089.3579	4617168.2938	4527.41	0.3336	867.742	1.0905	497.4378	0.76588	3614.6208	0.71972	3545.053	1503682.25	2468.1002	1.2051	3307.5135	0.96459	36038200	0.8982	342.971	126.334	123.4357	221.6112	216.8539	92190.2734	166.8748	0.22457	203.868	5246790
001	2019-08-13t0623	1565695484.82	adult	133.9005	90.0759	-70.0112	1158.7271	88.7117	83990.9622	264738.3108	5215412.4394	4395.59	0.25209	822.618	0.85148	550.3667	1.3101	3559.0271	0.68731	3500.6536	1555294.875	2309.8152	0.91285	3186.7714	0.82447	35941000	0.929	354.616	123.053	120.278	218.2195	212.2656	95361.9219	162.5448	-0.10105	197.0429	5376330
001	2019-08-13t1023	1565709888.09	adult	137.9014	94.0768	-66.0103	1112.8751	86.0769	78645.7503	247988.3606	4697753.2966	4011.73	-0.033057	884.792	1.2957	651.2602	2.3169	3460.9304	0.6129	3457.073	1418981.5	2223.2668	0.788	3072.3683	0.70688	36226900	1.0038	303.163	127.597	124.201	225.0218	219.8532	92258.9375	172.258	0.33059	208.7196	5224320
001	2019-08-13t1423	1565724288.32	adult	141.9015	98.0769	-62.0102	1219.9568	84.9137	84698.4022	266895.4444	5022313.5392	5681.2	1.4167	809.934	0.89449	370.1265	-0.21746	3557.2371	0.79117	3419.9504	1572298.75	2347.9486	1.1105	3149.454	0.87602	35722900	1.0047	412.327	125.179	123.0341	204.8297	200.3352	90534.7422	163.8065	-0.23367	190.6151	5521130
001	2019-08-13t1823	1565738686.35	adult	145.9009	102.0763	-58.0108	1197.5237	79.8162	77106.7246	242876.5083	4261417.4577	4466.68	0.44685	849.189	1.2114	461.5668	0.70493	3581.6602	0.88662	3504.5654	1439827.375	2404.5007	1.2987	3279.8448	1.1245	34127200	0.90331	333.443	131.633	127.8755	237.6842	231.0101	95549.0703	178.7735	0.49486	216.228	5290060
001	2019-08-13t2223	1565753083.51	adult	149.9001	106.0755	-54.0116	1253.3041	81.02	80215.763	252615.8452	4453518.6282	4614	0.61977	709.082	0.40936	344.1971	-0.37682	3265.6509	0.56057	3154.7539	1368307.75	2070.6267	0.69156	2882.4059	0.62248	29658100	0.52863	330.192	129.945	126.104	237.4414	231.4173	99487.9531	177.0772	0.29224	216.2193	5435060
001	2019-08-14t0223	1565767491.58	adult	153.9024	110.0778	-50.0093	1085.7585	84.044	70289.1134	221533.2025	3958534.2611	3914.01	0.097747	743.005	0.69597	405.6867	0.2666	3068.2834	0.38512	3010.3066	1126060	2077.5339	0.78616	2793.6876	0.56492	27232600	0.35647	303.501	138.103	133.7113	244.9512	240.6213	89897.1094	190.4035	0.92696	227.3214	5061760
001	2019-08-14t0623	1565781876.49	adult	157.8982	114.0736	-46.0135	1032.5803	85.8443	72050.2523	227309.3222	4262336.829	3359.47	-0.30051	654.687	0.20682	356.0269	-0.19206	2703.1843	0.0073909	2659.241	1016397.3125	1834.0745	0.36438	2489.7695	0.20223	24552100	0.16189	294.152	134.17	130.5229	233.8018	229.3053	87909.4688	183.3601	0.41492	216.4348	5031620
001	2019-08-14t1023	1565796280.45	adult	161.8993	118.0747	-42.0124	901.6035	81.5857	60856.4024	192113.892	3485421.5314	4183.58	0.43323	712.714	0.65488	376.1237	0.049675	3121.8467	0.58896	3020.9478	989625.375	1979.8563	0.75082	2796.6314	0.71198	22583100	0.03652	347.191	142.586	136.347	272.6656	267.8204	86435	204.8181	1.5068	250.9671	4517980
001	2019-08-14t1423	1565810703.6	adult	165.9057	122.0811	-38.006	1052.2665	77.9846	65849.1393	207567.2173	3548295.9048	3532.28	-0.039408	616.587	0.1007	344.5512	-0.24977	2674.9763	0.11202	2605.7053	920191.8125	1763.4487	0.38144	2389.5911	0.20395	21165000	-0.037	353.915	143.064	135.5858	279.7059	275.2814	96218.8359	211.6778	1.7897	260.0073	4910810
001	2019-08-14t1823	1565825105.07	adult	169.9061	126.0815	-34.0056	826.8198	88.5906	58076.9118	183868.4844	3412487.7299	3622.71	0.09378	620.267	0.19196	338.519	-0.29043	2522.3855	-0.0050899	2451.1978	764282.8125	1696.0604	0.31771	2283.4021	0.12253	18762500	-0.20973	334.701	145.664	137.6119	274.6646	268.4254	83223.3828	214.6953	1.8495	255.5078	4406200
001	2019-08-14t2223	1565839491.72	adult	173.9024	130.0778	-30.0093	862.2536	76.5749	53561.1207	169283.0873	2770786.5048	3277.91	-0.13148	569.363	-0.08618	314.4022	-0.53539	2281.9277	-0.23476	2206.0171	638939.75	1570.7078	0.12668	2067.4851	-0.12076	15918800	-0.42617	332.957	145.762	137.5166	276.1215	272.3517	77314.0156	215.8758	1.8135	258.9595	4075370
001	2019-08-15t0223	1565853899.63	adult	177.9046	134.08	-26.0071	943.9193	83.6331	62591.0994	197555.8993	3527402.8962	2836.81	-0.44202	570.536	-0.015891	326.788	-0.37796	2189.8838	-0.2854	2110.6587	716092	1443.0599	-0.078564	1937.2512	-0.24549	18612000	-0.11214	360.623	146.398	137.3824	292.3897	285.8737	95611.4219	221.6761	2.0363	272.9642	4775800
001	2019-08-15t0623	1565868287.08	adult	181.9011	138.0765	-22.0106	795.1262	78.9081	48981.6217	155353.1327	2511519.1412	3162.75	-0.12143	559.424	-0.0368	324.3858	-0.39015	2275.4517	-0.11753	2181.6135	582515.625	1420.9141	-0.062848	2000.2801	-0.090866	14309500	-0.48387	390.97	151.141	140.0578	312.1118	307.5906	79900.6094	235.0804	2.6668	290.6844	3866030
001	2019-08-15t1023	1565882698.9	adult	185.9044	142.0798	-18.0073	792.6876	82.5768	53535.0708	169545.8923	2991260.5252	3263.56	0.0087654	579.303	0.16383	343.3537	-0.14561	2206.4919	-0.15041	2107.4233	615611.25	1390.9041	-0.069061	1919.894	-0.15498	16160200	-0.25923	398.155	153.412	142.6747	315.8287	310.9991	88116.2031	238.7471	2.7183	295.0782	4279580
001	2019-08-15t1423	1565897114.15	adult	189.9087	146.084	-14.0031	762.9296	80.245	50814.7159	160981.8667	2800713.6423	3129.76	-0.064676	582.97	0.24714	354.2403	0.0078285	2142.8787	-0.17989	2088.1765	567862.875	1365.9925	-0.068895	1914.7216	-0.11011	15447000	-0.2911	406.808	155.968	144.3708	330.6053	321.1456	87610.3906	247.5997	3.0477	304.5211	4132690
001	2019-08-15t1823	1565911515.83	adult	193.9091	150.0845	-10.0026	909.4516	74.2232	56609.3539	178603.542	2982715.6407	2584.6	-0.49579	540.63	-0.025255	329.3111	-0.29609	2024.5593	-0.29601	1993.703	599269.5625	1260.7166	-0.26596	1774.0444	-0.28334	15977200	-0.20275	401.002	154.654	143.4892	325.6	317.6103	96377.6094	241.8894	2.5569	299.3752	4570480
001	2019-08-15t2223	1565925900.64	adult	197.9049	154.0803	-6.0068	888.283	75.9513	55529.1308	175218.815	2964669.1418	2808.99	-0.27587	534.096	-0.034481	324.6086	-0.35185	1998.3123	-0.28908	1974.5765	579510.5625	1260.641	-0.22023	1759.5729	-0.26525	15480800	-0.223	408.303	155.524	144.3215	324.2192	318.2734	94023.5781	242.4734	2.4204	300.495	4507860
001	2019-08-16t0224	1565940328.98	adult	201.9128	158.0881	-1.9989	869.6379	75.9475	53911.5572	170132.8735	2868018.5724	2517.56	-0.50238	540.395	0.054033	324.9981	-0.34429	2029.5826	-0.21574	2003.6411	572342.3125	1290.5539	-0.10214	1804.846	-0.15368	15197500	-0.22649	409.208	157.594	145.5448	337.4316	332.2862	95155.7188	250.2058	2.6659	312.3583	4432000
001	2019-08-16t0623	1565954721.37	dead	205.9107	162.086	1.9989	874.6289	74.3135	53607.105	169138.7796	2824357.5319	2705.01	-0.3243	540.059	0.083352	324.3379	-0.35479	2033.4393	-0.17937	2009.3038	569363	1291.1475	-0.061584	1808.5073	-0.11565	15109200	-0.21862	456.429	158.395	145.9938	342.5254	336.1919	95907.1016	253.5619	2.6819	316.5638	4431420
002	2019-08-07t1429	1565206248.09	egg	-1.9999	-49.8714	-217.9158	150.5976	27.2176	2789.5245	8888.1042	47797.3602	0	2341.1882	0	0.25208	0	-0.2048					0	1389.5529	0	1801.2731	0	208620.4724	0	0	0				0	-0.48808	0	0
002	2019-08-07t1829	1565220647.05	larva	1.9999	-45.8717	-213.9161	147.723	27.7615	2811.5257	8967.3036	49357.8432	0	1795.8988	0	-0.22225	0	-0.4898					0	2.5307	0	1324.8841	0	4.4043	0	0	0				0	-0.62645	0	0
002	2019-08-07t2229	1565235047.12	larva	5.9999	-41.8717	-209.9161	150.5965	27.7021	2848.814	9083.7003	49854.0701	0	974.6934	0	-0.69232	0	-0.78094					0	-0.1832	0	1.1456	0	1.0108	0	0	0				0	-0.77199	0	0
002	2019-08-08t0229	1565249448	larva	10.0001	-37.8714	-205.9158	150.5965	27.6338	2849.1464	9086.5342	49860.2147	0	-0.58976	0	-1.1572	0	-1.0784					0	-1.0143	0	-0.86313	0	-0.020822	0	0	0				0	-0.92581	0	0
002	2019-08-08t0629	1565263847.95	larva	14.0001	-33.8715	-201.9158	217.8986	26.5629	4077.8756	12900.3901	68226.2953	483.025	0.34539	271.132	1.8196	272.9081	1.8979	451.3917	1371.1781	450.4968	10382.0098	379.0231	1.048	432.1544	0.75555	607064	-0.39888	155.331	105.968	105.5738	148.0723	146.9748	3405.6628	132.5082	1.1205	143.7212	237263
002	2019-08-08t1029	1565278247.36	larva	17.9999	-29.8716	-197.916	367.725	48.7388	14036.3799	44491.5902	465865.694	506.262	-0.21276	227.396	0.79651	211.7407	0.88918	431.1289	0.08398	428.2461	32334.6699	347.9895	0.090953	407.8389	-0.085609	1690010	-0.50335	163.331	108.065	107.7906	147.8877	145.8617	11091.5762	132.8703	1.042	143.1087	803136
002	2019-08-08t1429	1565292647.67	larva	22	-25.8715	-193.9159	467.2071	48.4275	18084.3748	57266.9193	591676.3872	606.735	-0.44763	233.223	0.40618	212.2512	0.61388	534.7231	-0.30057	530.4978	51333.4141	410.2444	-0.15296	505.514	-0.26271	2231710	-0.77312	166.864	106.08	105.4965	147.9703	146.7922	14205.1494	131.2992	0.92385	142.0511	1015080
002	2019-08-09t0954	1565362540.63	larva	41.4147	-6.4568	-174.5012	968.7395	58.6891	43724.4306	137676.2522	1691975.9688	1385.98	-0.75558	271.363	-1.2547	214.9237	-0.80837	1110.0963	-0.75534	1095.4407	256432.2344	582.0234	-1.405	984.8599	-0.76982	6247050	-1.3083	221.015	108.42	107.8763	151.3617	149.3312	34964.5547	134.3332	0.41649	145.2719	2495930
002	2019-08-09t1018	1565364018.04	larva	41.8251	-6.0464	-174.0908	870.4018	56.0105	38777.9174	122140.5707	1468682.2218	1541.73	-0.5777	343.609	-0.4525	278.4344	-0.030374	1154.9404	-0.69503	1138.5988	236762.7812	757.1321	-0.776	1031.0881	-0.69559	7014090	-1.1582	176.985	110.133	109.7331	153.4795	151.55	31463.293	136.1437	0.44365	147.9933	2248140
002	2019-08-09t1418	1565378415.22	larva	45.8243	-2.0472	-170.0916	1047.3498	60.798	52845.2024	166503.9207	2228485.4838	1161.13	-1.3045	344.942	-0.86634	262.9941	-0.55124	1012.5216	-1.2489	1004.7721	281481	803.3774	-0.95116	961.6934	-1.1329	9560760	-0.86356	276.225	105.895	105.4347	149.1093	147.244	41452.3867	131.5798	0.15345	142.9383	2935080
002	2019-08-09t1824	1565393155.19	adult	49.9188	2.0472	-165.9971	1107.859	65.8416	56552.1283	178075.7602	2496531.6769	1697.31	-0.88572	405.63	-0.57937	293.778	-0.46014	1421.4401	-0.76308	1393.0497	422167.6875	1021.8547	-0.52066	1298.7097	-0.70256	12024100	-0.63005	260.335	110.821	110.4478	154.734	152.4095	45956.0078	136.4153	0.11726	147.9851	3285060
002	2019-08-09t2223	1565407522.44	adult	53.9097	6.0381	-162.0062	1102.9855	68.8906	62029.4385	195361.2925	2964870.4121	4201.99	1.7026	476.865	-0.11671	272.912	-0.98915	2891.7278	1.4479	2783.8843	939811.5	1577.7904	1.001	2395.9914	1.1765	15474300	-0.23417	260.871	108.825	108.3487	153.6757	151.6976	49944.6016	134.6041	-0.064304	146.5585	3531370
002	2019-08-10t0223	1565421929.76	adult	57.9117	10.0402	-158.0042	1073.5403	72.4699	62794.803	197827.1796	3099201.5296	3618.03	0.75283	580.502	0.71549	374.9799	0.1689	2843.5176	1.0141	2795.676	935517.25	1797.5108	1.3441	2524.4068	1.0931	19046900	0.1306	212.004	109.891	109.2754	154.9276	153.1816	50971.1719	135.8131	-0.1304	148.0717	3605630
002	2019-08-10t0623	1565436324.43	adult	61.9102	14.0387	-154.0057	1298.4694	73.3603	74684.0362	235137.5211	3661874.0586	3306.71	0.17856	563.31	0.215	331.386	-0.57459	2616.2209	0.36814	2544.9026	1022942.375	1810.132	1.0588	2384.9356	0.55934	22000600	0.35208	197.862	111.981	111.4447	157.0303	154.9788	61398.8359	138.5255	-0.094537	150.5094	4373520
002	2019-08-10t1024	1565450731.05	adult	65.9121	18.0405	-150.0039	1130.4725	79.2607	72863.127	229580.259	4004961.863	3524.21	0.19357	581.044	0.13433	364.3215	-0.28879	2791.4736	0.382	2752.6057	1063551.5	1811.5857	0.79224	2458.0682	0.45742	22084900	0.10879	337.47	109.214	108.6734	155.2703	152.7636	59157.9961	136.1202	-0.27551	147.7944	4151110
002	2019-08-10t1424	1565465140.04	adult	69.9146	22.043	-146.0014	1222.0274	82.2088	82953.375	261415.3868	4715786.3913	4722.17	1.1885	585.156	-0.049564	287.0727	-1.271	3500.97	1.1982	3403.1068	1512419	2040.2384	1.2096	3036.9669	1.2446	25278800	0.38204	362.582	111.825	111.3222	160.0991	157.3124	69162.7969	139.0446	-0.18616	152.0736	4830840
002	2019-08-10t1824	1565479536.78	adult	73.9137	26.0421	-142.0023	926.045	85.5233	66962.6836	212018.9292	3960556.3517	2629.3	-0.97861	499.176	-1.0153	317.5183	-0.9734	2044.9778	-1.0131	1990.1621	713697.25	1371.7087	-0.81889	1777.0752	-1.0245	17402300	-0.92371	235.647	110.114	109.4515	155.8145	153.4489	54379.2695	136.658	-0.36776	148.8095	3838800
002	2019-08-10t2224	1565493938.55	adult	77.9142	30.0426	-138.0018	1276.0028	79.6978	84819.7842	267386.9703	4662282.8418	6238.25	2.2822	678.225	0.39919	357.6596	-0.61389	4576.3901	2.2613	4469.2251	2027340.75	2227.5425	1.3002	3950.0883	2.3737	29993100	0.66469	407.315	114.671	114.0154	167.9361	163.7543	74395.7031	142.4975	-0.11526	157.2164	5071110
002	2019-08-11t0224	1565508334.22	adult	81.913	34.0414	-134.003	1279.0914	81.4265	79345.7665	249939.1996	4304375.4217	4695.04	0.6601	678.287	0.19847	370.5367	-0.56105	3993.7336	1.2856	3966.1433	1657399.5	1992.9841	0.48223	3698.6082	1.7517	28088500	0.22089	468.774	112.626	111.9947	161.2874	158.2061	66934.2734	139.9725	-0.30455	153.0445	4663970
002	2019-08-11t0624	1565522751.45	adult	85.9177	38.0462	-129.9982	1172.6996	96.5076	88385.6894	278986.9299	5619157.3132	4799.16	0.64538	577.51	-0.73908	367.3019	-0.6336	3563.0962	0.65865	3457.2268	1639024.25	1614.4169	-0.59703	2915.4569	0.39512	26536000	-0.096827	189.384	113.628	113.1892	158.5667	156.6566	72940.6875	140.4808	-0.33831	152.5615	5221080
002	2019-08-11t1024	1565537163.2	adult	89.921	42.0494	-125.9949	1289.6324	80.7419	83857.0943	264109.6699	4659336.3088	4463.45	0.29825	718.467	0.28379	450.5516	0.10613	3636.8518	0.70995	3604.2748	1592941.125	2053.6686	0.43276	3089.1656	0.62006	31408500	0.43858	295.52	116.334	115.6891	164.9544	162.726	72250.0312	144.3647	-0.1933	157.1632	5085650
002	2019-08-11t1424	1565551564.88	adult	93.9215	46.0499	-121.9945	1285.2274	76.4231	79896.3613	251639.3517	4190173.8737	4468.16	0.26427	731.139	0.29962	549.026	0.94606	3103.5247	-0.030243	2963.0881	1294169.75	1922.2443	0.05321	2625.1079	-0.14504	30479700	0.26625	247.133	113.427	112.9584	159.8518	157.2713	66658.2188	140.8	-0.47159	152.8685	4728540
002	2019-08-11t1824	1565565965.17	adult	97.9216	50.05	-117.9944	1288.6173	79.5866	82671.8458	260396.2293	4528527.7426	5818.29	1.4682	821.542	0.88939	539.6302	0.84465	4082.7715	1.2772	3953.7993	1763757.25	2509.7154	1.4151	3388.4166	1.0285	35426600	0.79667	389.809	117.365	116.6849	169.1767	165.9717	73084.3359	146.1336	-0.24286	160.0524	5061010
002	2019-08-11t2224	1565580361.87	adult	101.9206	54.0491	-113.9953	1228.0836	83.3932	80664.1551	254128.3053	4604262.2452	4086.88	-0.11753	806.385	0.7249	628.4689	1.5966	3469.4902	0.44489	3422.6636	1460655.375	2248.9373	0.75461	3149.2033	0.64478	33902000	0.59053	279.368	117.686	117.0128	166.5044	163.5272	70098.3359	145.7623	-0.34788	158.6277	4947770
002	2019-08-12t0224	1565594769.24	adult	105.9227	58.0511	-109.9932	1265.2749	84.3685	85537.7854	269439.4406	4931537.516	4745.74	0.47781	701.21	-0.035725	448.9354	0.08998	3507.5295	0.49654	3415.4755	1564358.125	2006.6576	0.16401	3064.6166	0.50913	31247300	0.27938	235.623	116.703	115.9654	168.2016	165.647	75017.9062	145.6688	-0.43576	159.7329	5200510
002	2019-08-12t0624	1565609170	adult	109.9229	62.0513	-105.993	1153.8478	83.0019	76403.4152	240799.7266	4355572.9387	4172.53	-0.048034	717.263	0.057591	488.7261	0.45046	2899.822	-0.33183	2797.1379	1157029	1889.2467	-0.11787	2560.1734	-0.28137	28571400	-0.013955	244.49	117.916	116.8336	177.3135	173.6508	70748.0859	148.412	-0.35516	165.7568	4697060
002	2019-08-12t1037	1565624320.97	adult	114.1315	66.2599	-101.7844	1267.5666	81.0595	81969.92	258136.9533	4566367.268	2409.62	-1.6469	507.183	-1.336	368.0827	-0.53605	1894.6238	-1.6921	1833.0803	810899	1267.1803	-1.5139	1696.501	-1.6209	21667400	-0.7456	391.634	121.627	120.5566	180.5951	176.3973	77294.7188	151.9238	-0.23901	168.6594	5196030
002	2019-08-12t1425	1565638038.08	adult	117.9418	70.0702	-97.9741	1147.795	92.1217	78271.6529	246659.1026	4661516.0868	3499.05	-0.6445	654.688	-0.35098	287.6441	-1.1902	2705.9968	-0.57294	2647.755	1104046.75	1848.286	-0.20277	2368.0941	-0.55367	26680500	-0.18097	249.349	113.354	111.68	176.1623	173.5617	71874.2344	146.0003	-0.64738	166.2224	4619520
002	2019-08-12t1823	1565652300.52	adult	121.9036	74.032	-94.0123	1222.6422	84.4041	81960.4671	258353.4164	4693993.4595	2103.75	-1.8683	445.432	-1.6759	338.6273	-0.72114	1497.3463	-2.1658	1468.7954	639366.875	1014.7286	-1.9961	1347.5196	-2.0905	19019500	-0.95498	380.902	121.25	120.1409	184.2128	179.0081	78658.8594	151.4899	-0.42452	170.2038	5177240
002	2019-08-12t2223	1565666687.61	adult	125.9	78.0284	-90.0159	1271.6273	82.4243	81210.9835	255760.5819	4479814.0079	3002.65	-1.0327	505.212	-1.2486	392.7475	-0.21078	2051.7102	-1.3741	1974.1571	869925.125	1222.5303	-1.4932	1760.1131	-1.408	21402800	-0.65692	283.303	122.478	121.3899	188.2423	183.3476	79814.7422	152.7826	-0.43973	171.4594	5188670
002	2019-08-13t0223	1565681089.1	adult	129.9004	82.0289	-86.0155	1270.0947	83.1183	80427.2415	253221.3525	4465792.2955	3077.32	-0.92608	534.272	-1.0133	414.8327	0.032628	2127.5208	-1.2135	2047.7795	893558.6875	1322.4414	-1.2203	1817.7816	-1.2612	22417500	-0.49822	263.191	123.63	122.5422	187.1936	182.3142	78621.3125	153.984	-0.46531	173.3564	5187400
002	2019-08-13t0623	1565695489.93	adult	133.9007	86.0291	-82.0153	1175.2799	83.7491	78204.9799	246466.4128	4425298.8039	4172.61	0.060882	541.82	-0.90747	428.8298	0.21306	2298.0664	-0.92532	2148.915	937611.125	1310.6598	-1.1773	1885.8629	-1.0928	22093300	-0.4715	312.761	124.741	123.0987	206.5296	199.8864	84264.0781	158.7252	-0.3068	184.6212	5086450
002	2019-08-13t1023	1565709892.98	adult	137.9015	90.0299	-78.0144	1138.1073	83.5681	77053.5934	242817.751	4463656.9262	2664.13	-1.1751	516.721	-0.99963	381.6531	-0.16138	1926.2394	-1.3213	1857.655	774348.25	1326.7655	-1.0694	1718.0025	-1.2649	20737000	-0.54229	306.92	124.924	123.8252	187.4138	183.9842	75340.3516	156.621	-0.52279	175.0654	5013450
002	2019-08-13t1423	1565724293.5	adult	141.9016	94.0301	-74.0143	1055.7836	88.5876	72822.9797	229632.6883	4287158.6238	2966.94	-0.86025	557.691	-0.67657	462.2573	0.64591	2042.4849	-1.0959	1987.8266	776144.25	1271.3388	-1.1055	1822.5095	-1.0368	21151600	-0.43234	455.545	127.592	125.8838	210.5236	205.1912	79998.9531	163.7636	-0.23605	192.6837	4839200
002	2019-08-13t1823	1565738691.25	adult	145.901	98.0295	-70.0149	1043.2504	84.6714	69087.7392	217829.5591	3896740.614	3206.45	-0.60114	570.538	-0.52794	444.8912	0.54553	2336.7871	-0.65332	2235.0525	841243.375	1418.1821	-0.7251	2031.7056	-0.66183	20536500	-0.42304	491.267	128.411	126.2715	207.9061	203.7283	74846.2031	167.5736	-0.13095	193.2674	4622160
002	2019-08-13t2223	1565753088.46	adult	149.9002	102.0287	-66.0157	985.2751	81.5515	64738.1708	204288.4409	3576226.99	2988.42	-0.7225	517.871	-0.79059	378.6702	-0.040566	2101.6863	-0.87035	2050.8228	710369.9375	1265.2718	-0.96106	1823.8623	-0.88552	17477100	-0.64989	442.989	132.736	130.2689	217.7729	213.5241	73607.2266	174.4533	0.14503	202.1004	4479560
002	2019-08-14t0223	1565767496.59	adult	153.9025	106.0309	-62.0134	991.9785	79.3467	64212.3099	202601.0437	3482725.7763	2635.62	-0.95383	485.815	-0.93407	354.2552	-0.24528	1860.7948	-1.0933	1809.0299	623366.25	1152.588	-1.1206	1633.5281	-1.087	16265600	-0.69918	473.52	134.256	131.7236	222.7622	219.1734	74625.3359	177.9356	0.22555	206.8877	4495040
002	2019-08-14t0623	1565781881.43	adult	157.8983	110.0267	-58.0176	956.5185	79.1669	61588.5198	194344.1357	3344626.2042	2218.55	-1.2357	474.147	-0.94925	354.2049	-0.21058	1788.8839	-1.1098	1765.0422	576020.625	1114.3534	-1.1268	1600.7199	-1.0637	15234300	-0.7309	337.007	136.465	133.7142	229.3445	224.9579	73848.9375	181.4029	0.30489	212.3887	4384610
002	2019-08-14t1023	1565796285.42	adult	161.8994	114.0278	-54.0165	964.219	78.8127	61186.2593	193051.7199	3274160.1233	2034.54	-1.3254	464.234	-0.95635	349.1633	-0.2303	1667.3148	-1.1884	1646.6266	533540.75	1095.8911	-1.094	1521.4019	-1.1077	14810000	-0.70638	304.687	137.295	133.9297	233.8613	229.6932	74835.625	183.8997	0.32847	215.3998	4379990
002	2019-08-14t1423	1565810708.62	adult	165.9058	118.0343	-50.0101	968.968	78.6606	61216.6863	193101.7117	3272715.9463	1930.69	-1.3506	455.362	-0.96019	345.1081	-0.24385	1602.4036	-1.2054	1587.6402	512769.1562	1063.4637	-1.093	1461.6494	-1.1261	14543300	-0.66952	298.041	139.053	135.791	234.1589	229.6749	74930.8594	186.8014	0.37625	217.6893	4441080
002	2019-08-14t1823	1565825110.14	adult	169.9063	122.0347	-46.0097	692.3102	88.9972	50673.2405	161214.8798	3159201.969	2063.51	-1.1884	492.317	-0.66553	357.2196	-0.086981	1660.7133	-1.0696	1614.0068	438428.3125	1107.65	-0.93799	1497.5836	-1.0144	12983900	-0.76364	294.897	142.188	138.9906	231.5588	226.6109	61131.5352	190.7503	0.48082	216.2128	3749920
002	2019-08-14t2223	1565839496.7	adult	173.9025	126.031	-42.0134	679.0486	88.6614	50361.5111	160103.3352	3152775.7612	1913.38	-1.259	481.707	-0.68489	353.7678	-0.095868	1570.3075	-1.1216	1542.9015	412990.875	1084.8799	-0.92414	1415.2286	-1.0734	12622600	-0.74339	283.509	142.936	140.0923	229.2312	225.5014	60287.7969	192.3238	0.45296	216.0951	3745500
002	2019-08-15t0223	1565853904.65	adult	177.9047	130.0332	-38.0112	673.5821	87.7241	49567.6971	157594.4551	3069152.7022	1910.65	-1.2125	479.652	-0.65007	354.3703	-0.06111	1569.4404	-1.0677	1533.8486	404915.625	1079.5892	-0.87716	1399.6382	-1.0402	12370700	-0.71663	284.895	143.686	140.429	231.7135	228.5259	59782.0781	194.4294	0.45205	220.1038	3705800
002	2019-08-15t0623	1565868292.03	adult	181.9012	134.0297	-34.0147	668.9822	88.1946	48846.9555	155265.7945	3009719.6395	1894.26	-1.1856	477.322	-0.62368	354.9361	-0.028438	1539.7491	-1.0598	1502.7952	392636.0312	1069.0217	-0.85095	1389.3076	-1.0083	12130200	-0.69715	299.986	145.299	141.6216	237.7721	234.1158	60631.8906	197.0224	0.47218	223.8845	3692480
002	2019-08-15t1023	1565882703.86	adult	185.9045	138.033	-30.0114	656.2813	88.5232	48224.727	153399.0743	2980265.5327	2001.28	-1.0578	467.629	-0.65438	348.5817	-0.081821	1569.296	-0.97971	1523.3945	393893.3125	1050.0651	-0.84822	1389.8398	-0.96402	11737000	-0.69722	295.506	146.124	142.3473	238.53	234.3753	59871.0234	200.1349	0.52016	225.8707	3667580
002	2019-08-15t1423	1565897119.14	adult	189.9088	142.0372	-26.0072	709.0282	87.207	49171.1444	155692.3534	2937459.7259	1914.68	-1.0972	473.155	-0.57719	368.4811	0.1865	1480.774	-1.0551	1429.9402	380558.9375	1010.4179	-0.89924	1306.7071	-1.0537	12119900	-0.62472	298.319	146.965	142.7763	243.2182	239.2899	62507.0703	202.8784	0.5447	228.4724	3764510
002	2019-08-15t1823	1565911520.84	adult	193.9092	146.0377	-22.0067	716.7234	90.7661	50604.1156	160471.7026	3058418.4348	1878.44	-1.0987	448.27	-0.73462	347.3422	-0.064285	1387.661	-1.15	1336.7242	366342.5	971.3943	-0.95632	1227.1388	-1.1463	11812800	-0.62585	303.087	147.324	143.1982	247.8568	243.7027	65434.2031	202.1287	0.37562	232.3715	3882270
002	2019-08-15t2223	1565925905.71	adult	197.905	150.0335	-18.0109	691.741	88.2432	48075.569	152384.8547	2887425.1204	1741.03	-1.1913	446.573	-0.72119	357.3206	0.077434	1345.6038	-1.1772	1294.7948	337746.5312	945.0791	-0.98957	1200.0231	-1.1629	11178200	-0.66601	320.235	149.103	145.1137	245.9144	240.8116	61724.5156	204.5884	0.38608	232.1191	3732200
002	2019-08-16t0224	1565940334.1	adult	201.9129	154.0414	-14.003	686.6994	87.9122	47688.5936	151225.2749	2852258.5446	1756.48	-1.1574	444.063	-0.71706	356.7454	0.079855	1334.3615	-1.1731	1286.8833	332256	938.1022	-0.97987	1189.4216	-1.1575	11024300	-0.6619	310.177	150.298	146.1883	249.0326	244.7974	62009.125	206.3654	0.3613	235.2057	3731310
002	2019-08-16t0623	1565954726.68	adult	205.9109	158.0393	-10.0051	669.7982	87.0286	46480.1239	147448.2215	2774278.9591	1660.88	-1.2264	446.155	-0.68082	355.3085	0.06452	1337.2345	-1.1505	1304.4183	324947.9688	938.0362	-0.95807	1208.0957	-1.1105	10805400	-0.67326	300.773	151.037	146.8116	248.0485	243.8141	60275.7852	207.8288	0.32532	234.3089	3657970
002	2019-08-16t1024	1565969133.2	adult	209.9127	162.0411	-6.0033	682.7753	88.0741	47144.063	149382.4133	2815483.0561	1679.26	-1.1979	435.007	-0.75303	347.5593	-0.036652	1251.8433	-1.2559	1227.8126	307953.4375	892.3447	-1.0533	1140.619	-1.2073	10672500	-0.67637	321.021	152.129	148.0135	249.427	244.7582	61359.0469	209.6947	0.31196	237.1788	3732330
002	2019-08-16t1424	1565983559.79	adult	213.9201	166.0485	-1.9959	669.8326	90.1183	46443.4188	147240.0501	2780690.9972	1485.2	-1.3626	438.712	-0.70723	342.3423	-0.10927	1225.0044	-1.2873	1208.6467	296451.0625	915.0492	-0.97626	1136.4591	-1.205	10612900	-0.68053	318.226	152.783	148.1809	248.9165	245.9193	60237.7969	211.5192	0.30142	237.0072	3695970
002	2019-08-16t1823	1565997930.07	dead	217.9118	170.0402	1.9959	695.7012	88.675	47975.2314	152074.2053	2845741.0414	1473.14	-1.3709	436.143	-0.71394	339.9583	-0.1431	1228.3455	-1.2797	1210.878	307086.375	911.4541	-0.96752	1139.9243	-1.19	10901400	-0.64774	295.683	152.649	147.895	253.1598	249.477	63289.9414	212.4562	0.24939	240.1307	3815460
003	2019-08-07t1429	1565206252.6	larva	0	-49.8715	-221.9072	147.7194	27.3517	2764.6881	8816.2208	47780.268	0	2087.0143	0	0.014404	0	-0.34656					0	1187.3744	0	1581.5418	0	190532.3833	0	0	0				0	-0.55643	0	0
003	2019-08-07t1829	1565220651.61	larva	3.9997	-45.8718	-217.9075	156.1051	28.82	3060.8469	9758.2699	55589.0838	0	1445.7028	0	-0.45784	0	-0.63458					0	0.5456	0	1003.3669	0	1.9645	0	0	0				0	-0.69826	0	0
003	2019-08-07t2229	1565235051.96	larva	7.9998	-41.8717	-213.9074	153.3053	29.1345	3047.0408	9723.258	56076.932	0	-0.13772	0	-0.9255	0	-0.92886					0	-0.65489	0	-0.48043	0	0.41591	0	0	0				0	-0.84778	0	0
003	2019-08-08t0229	1565249452.79	larva	12.0001	-37.8714	-209.9072	153.3389	29.2378	3062.4676	9776.8598	56674.7381	0	-0.86053	0	-1.3872	0	-1.2293					0	-1.3099	0	-1.1322	0	-0.36896	0	0	0				0	-1.0063	0	0
003	2019-08-08t0629	1565263852.84	larva	16.0001	-33.8714	-205.9072	263.2628	32.9192	5928.1854	18758.3313	121596.8157	634.131	0.39639	290.563	1.828	285.7383	1.9225	531.5285	1107.77	520.444	17540.4414	422.0131	0.90885	489.3337	0.59262	937356	-0.53795	174.049	105.685	105.0672	148.6634	146.6777	4905.8936	131.4342	1.0604	143.8128	340941
003	2019-08-08t1029	1565278252	larva	19.9998	-29.8716	-201.9074	153.2485	29.181	3085.8806	9855.171	57387.5409	0	-1.5372	0	-2.2838	0	-1.8462					0	-2.1779	0	-1.8548	0	-1.3366	0	0	0				0	-1.3579	0	0
003	2019-08-08t1429	1565292652.31	larva	23.9999	-25.8716	-197.9073	379.2506	38.1245	11760.8155	37175.8772	314691.357	729.455	-0.40884	303.008	1.0426	292.6068	1.4662	614.0591	-0.30067	600.1813	38685.7266	466.6622	-0.12852	566.6824	-0.29675	1896830	-1.0833	168.428	109.385	108.7668	152.3008	151.7016	9594.9531	135.049	0.94549	146.9239	684752
003	2019-08-09t0954	1565362545.34	larva	43.4147	-6.4568	-178.4926	866.2629	59.8461	42498.9753	133953.6294	1758498.152	1228.58	-1.0834	337.921	-0.6886	274.894	-0.20106	948.4694	-1.2203	931.2579	212457.1406	676.2827	-1.2154	861.184	-1.1905	7541370	-1.1478	299.131	111.559	111.1102	157.4489	154.9051	35268.5625	138.2158	0.43095	150.0275	2489650
003	2019-08-09t1018	1565364022.99	larva	43.8251	-6.0464	-178.0821	890.2996	59.8121	42672.1678	134523.4495	1711631.3598	1665.16	-0.54994	324.924	-0.88397	269.8675	-0.29842	1215.5443	-0.72362	1164.7067	272281.9375	633.9003	-1.4058	1009.5219	-0.89049	7278630	-1.2356	271.909	110.589	110.0867	154.8239	152.2264	34680.5625	136.4382	0.36977	148.0528	2477300
003	2019-08-09t1418	1565378419.94	larva	47.8243	-2.0472	-174.083	1085.8453	66.7871	56086.6309	176610.6972	2475152.5595	959.528	-1.6568	304.36	-1.5623	258.1892	-0.78662	831.5001	-1.7003	824.9536	244461.0312	653.8028	-1.6469	789.8288	-1.627	8946060	-1.1384	399.782	105.902	105.4945	149.4998	147.0584	43952.9375	131.143	0.037856	142.1779	3112770
003	2019-08-09t1824	1565393159.92	adult	51.9187	2.0472	-169.9885	937.1434	63.4452	48577.9771	153057.902	2127657.5459	2008.68	-0.64099	445.149	-0.30495	368.6912	0.41422	1638.8708	-0.51735	1616.7272	417912.0625	1083.0423	-0.47207	1485.1816	-0.46269	11330800	-0.91167	239.465	110.279	109.9394	154.6609	152.7506	39438.543	137.0621	0.077117	148.6144	2807050
003	2019-08-09t2223	1565407527.12	adult	55.9096	6.0381	-165.9976	958.0604	68.8909	54637.0548	172240.8948	2608197.9822	2125.16	-0.73951	456.957	-0.51066	369.6373	0.20047	1732.5393	-0.62359	1699.3951	495506.25	1116.5143	-0.65834	1563.3674	-0.57282	13064900	-0.83314	329.701	107.698	107.2019	151.7928	149.7472	43412.7344	133.8875	-0.15037	145.1056	3079190
003	2019-08-10t0223	1565421934.58	adult	59.9117	10.0402	-161.9956	1113.2704	70.4942	62495.8518	196772.7683	3038300.7255	1842.93	-1.2419	470.796	-0.64906	376.502	0.093658	1558.9623	-1.1277	1545.0281	509780.6562	1181.8368	-0.71477	1424.9553	-1.0579	15388900	-0.656	179.661	110.94	110.5973	154.8762	153.2979	50644.5117	136.7077	-0.1385	148.8617	3626290
003	2019-08-10t0623	1565436329.27	adult	63.9102	14.0387	-157.997	1061.226	69.4173	59151.351	186293.8403	2820389.5905	1843.22	-1.4093	478.612	-0.80302	400.8888	0.23414	1511.6018	-1.4056	1493.1486	468596.5625	1051.3908	-1.3212	1395.2123	-1.3	14805900	-0.96147	187.456	116.102	115.8249	159.9833	158.3573	49594.832	142.6072	0.070587	153.9493	3591620
003	2019-08-10t1024	1565450735.89	adult	67.912	18.0405	-153.9952	1010.1094	68.9222	58486.8068	184346.5043	2813415.7594	2785.82	-0.62422	495.041	-0.8289	312.3816	-0.95469	2329.0945	-0.38306	2302.5244	712702.9375	1343.8988	-0.65733	2063.2771	-0.31789	15138800	-1.068	340.057	112.675	112.2256	158.7577	156.0928	48579.8594	139.9534	-0.11155	151.6183	3445700
003	2019-08-10t1424	1565465144.78	adult	71.9145	22.043	-149.9927	1074.2974	71.2138	62710.6748	197554.3607	3112310.8021	3363.52	-0.20866	465.274	-1.263	253.621	-1.6543	2638.8083	-0.10867	2576.5157	865529.125	1555.7843	-0.23657	2296.4951	-0.088035	15243800	-1.1777	302.671	111.184	110.6646	157.0713	155.011	51519.3867	138.4065	-0.2475	150.2335	3642730
003	2019-08-10t1824	1565479541.71	adult	75.9136	26.0422	-145.9936	1079.2612	78.3904	66603.0388	209971.3422	3448085.4612	2377.56	-1.2747	381.549	-2.1193	244.347	-1.7546	1841.4843	-1.3747	1798.5895	640836.5	1005.8786	-1.8708	1579.9832	-1.4111	13262600	-1.5536	281.023	110.765	110.3859	154.4654	152.4502	53753.9453	136.6908	-0.3949	147.9062	3850180
003	2019-08-10t2224	1565493943.26	adult	79.9141	30.0426	-141.9932	1134.9516	67.1226	61825.074	194687.754	2880256.3257	2257.73	-1.5154	422.396	-1.8663	275.1584	-1.4646	1745.6204	-1.6451	1708.838	565581	1058.3565	-1.8622	1513.9372	-1.6548	13666600	-1.6016	306.6	113.963	113.5342	159.8879	157.7149	51803.6875	140.5756	-0.2445	152.8264	3687280
003	2019-08-11t0224	1565508338.97	adult	83.9129	34.0414	-137.9943	647.3033	78.6349	41396.3057	131434.5274	2214454.2035	3070.48	-0.8873	424.158	-1.9369	258.3882	-1.6429	2081.8108	-1.287	2048.409	449671.1562	1073.8575	-1.9293	1631.1622	-1.5847	9157990	-2.255	305.608	113.894	113.5178	161.4728	159.1435	34878.1328	141.3447	-0.25939	154.7119	2459080
003	2019-08-11t0624	1565522756.41	adult	87.9177	38.0462	-133.9895	1100.087	70.3408	62333.9543	196411.7604	2973402.0441	3641.08	-0.42968	541.351	-1.0518	313.0454	-1.1315	2585.9175	-0.66849	2475.0306	843009.125	1468.6287	-0.99059	2161.5574	-0.81398	17642600	-1.2213	264.273	115.395	114.7817	165.6267	162.2839	53994.2969	143.67	-0.1963	157.3573	3760730
003	2019-08-11t1024	1565537168.22	adult	91.921	42.0495	-129.9862	1036.8457	66.9929	58123.6657	183103.8597	2763409.1017	2585.01	-1.4238	615.07	-0.53467	446.4029	0.056996	1922.6881	-1.596	1842.2302	584497.1875	1388.6458	-1.2251	1702.2522	-1.5715	18698700	-1.1141	367.203	124.068	122.7239	185.8173	182.3611	56488.4688	156.6259	0.4661	175.0535	3771780
003	2019-08-11t1424	1565551569.72	adult	95.9214	46.0499	-125.9858	1139.0959	68.6325	62792.6757	197697.9707	2992052.8513	2339.85	-1.6786	591.266	-0.75054	426.4479	-0.12762	1918.0874	-1.6345	1876.2284	631050.75	1428.8789	-1.1535	1759.7341	-1.5122	19413600	-1.0444	197.988	112.202	111.8194	157.4524	155.2746	51801.8516	138.5323	-0.64766	150.9831	3684050
003	2019-08-11t1824	1565565970.18	adult	99.9216	50.0501	-121.9857	1041.2775	71.7645	58899.6802	185548.6061	2865580.7849	3864.07	-0.31482	753.098	0.37312	451.8387	0.093003	2964.7493	-0.238	2849.5352	916107.5	1933.9769	0.027498	2555.3995	-0.28327	23206700	-0.61499	436.112	119.117	118.4875	170.3615	165.8083	52641.7031	147.4031	-0.20825	160.6753	3670580
003	2019-08-11t2224	1565580366.72	adult	103.9206	54.0491	-117.9866	1152.7106	67.0566	63214.365	199030.5997	2934192.6177	3396.32	-0.75185	679.033	-0.17817	443.6676	0.035898	2839.4221	-0.41429	2796.6021	939848.6875	1725.2109	-0.48184	2600.179	-0.2198	22474600	-0.69785	189.747	118.49	118.0274	166.2856	164.6031	55040.5156	145.9321	-0.37906	159.2506	3921790
003	2019-08-12t0224	1565594774.29	adult	107.9227	58.0512	-113.9845	1049.7156	68.2457	55908.3688	176018.503	2581114.6091	4922.83	0.63792	780.438	0.49271	398.2921	-0.32533	3584.4561	0.60231	3436.1726	1050245.625	2151.37	0.48772	3061.7303	0.50453	22840300	-0.64809	265.122	118.62	117.7689	172.86	168.5014	50647.9727	148.1107	-0.33194	162.9682	3471520
003	2019-08-12t0624	1565609174.76	adult	111.9228	62.0513	-109.9844	953.9384	69.8878	56638.4336	178671.7851	2788633.6389	4402.24	0.16171	774.284	0.43273	346.9843	-0.73063	3621.9382	0.6562	3581.6899	1072093.75	2422.0412	1.0829	3282.8074	0.85313	22903300	-0.62425	436.775	115.189	114.2194	175.7758	171.5156	52029.6445	146.008	-0.53423	163.1761	3407300
003	2019-08-12t1037	1565624325.67	adult	116.1314	66.2599	-105.7758	1047.226	73.6795	61933.4257	195100.0028	3154903.0831	1655.72	-2.3201	438.453	-1.7749	352.502	-0.65212	1424.9308	-2.3192	1412.5496	461677.5625	957.4411	-2.1888	1298.5135	-2.2278	14184800	-1.5328	262.711	120.643	120.1604	167.234	164.8283	54183.8281	148.1745	-0.4912	160.2396	3903050
003	2019-08-12t1425	1565638042.99	adult	119.9418	70.0703	-101.9654	664.6013	143.6348	54170.8227	175560.7693	4369493.76	3470.02	-0.6612	621.021	-0.55938	305.357	-1.0237	2820.3279	-0.40728	2788.0596	795332.4375	1830.2751	-0.23347	2533.7703	-0.28525	17478000	-1.1401	269.597	110.313	109.1723	166.8243	163.3667	47044.4453	140.8214	-0.97007	156.9915	3104640
003	2019-08-12t1823	1565652305.49	adult	123.9036	74.0321	-98.0036	1044.5905	64.1639	54357.5135	171317.3308	2419134.9426	3108.49	-0.95695	631.718	-0.4616	359.4168	-0.5224	2507.124	-0.7945	2471.4844	714530.375	1727.4572	-0.4291	2241.7734	-0.70013	18002100	-1.0371	284.458	127.761	126.6607	186.5806	184.0006	53175.4688	159.7882	-0.017938	176.8509	3640810
003	2019-08-12t2223	1565666692.41	adult	127.8999	78.0285	-94.0073	971.8342	66.496	53865.4494	169812.2787	2497565.3542	3069.51	-0.95428	629.266	-0.43772	362.284	-0.45587	2405.957	-0.87033	2348.2949	678479.875	1666.3884	-0.51792	2078.701	-0.89964	17730200	-1.0095	291.116	122.735	121.321	198.816	190.0331	56066.1172	155.0072	-0.36475	176.1955	3458180
003	2019-08-13t0223	1565681094.14	adult	131.9004	82.0289	-90.0068	1115.626	77.7864	62668.4863	197368.6091	3138203.5429	2032.57	-1.8046	556.484	-0.84533	390.4903	-0.15861	1699.6074	-1.7236	1673.4474	557471.25	1380.9676	-1.0643	1603.6674	-1.5457	18241000	-0.8944	294.059	119.582	118.8268	171.9461	168.2509	56398.3281	148.574	-0.80297	162.1232	3919770
003	2019-08-13t0623	1565695494.79	adult	135.9006	86.0291	-86.0066	1060.4331	68.9379	59534.9676	187610.5562	2784356.5527	4682.18	0.5156	645.74	-0.22664	285.5088	-1.0629	3426.447	0.55007	3294.2432	1069051.5	2086.375	0.47367	2921.1318	0.45889	20109000	-0.63904	262.069	117.961	116.98	172.882	169.8199	53939.1992	149.3546	-0.86437	164.5304	3673430
003	2019-08-13t1023	1565709897.86	adult	139.9015	90.03	-82.0058	1108.2726	71.1702	62518.713	196911.8979	3055618.6	3922.84	-0.083863	569.78	-0.63532	253.1282	-1.3281	3106.9917	0.2033	3022.0541	1019093.25	1878.379	0.10795	2787.8495	0.32313	18640900	-0.71589	244.897	117.709	116.4357	177.6839	174.7235	58280.3281	150.8659	-0.89284	167.514	3850950
003	2019-08-13t1423	1565724298.43	adult	143.9016	94.0301	-78.0056	1100.685	71.3266	63004.6685	198450.9754	3109680.4647	2802.76	-0.96747	481.543	-1.1169	245.0078	-1.3772	2188.6492	-0.87378	2131.1429	722254.25	1441.9858	-0.71533	1969.4159	-0.78792	15856700	-0.917	248.676	117.435	115.9946	178.9684	175.7455	59059.5625	150.9209	-1.0041	169.0343	3867020
003	2019-08-13t1823	1565738696.27	adult	147.901	98.0295	-74.0062	569.7152	133.6327	39939.0951	130401.3464	2962516.2433	4120.24	0.18756	554.729	-0.5952	318.9719	-0.64474	2985.9131	0.18312	2905.0891	624055.8125	1637.3249	-0.23677	2641.4509	0.24599	11551700	-1.2628	379.683	125.937	123.0599	250.2309	246.1473	52298.2578	165.4374	-0.30815	203.5559	2622510
003	2019-08-13t2223	1565753093.36	adult	151.9002	102.0287	-70.007	924.3393	72.5074	53296.4669	168026.0436	2616553.2849	2236.54	-1.313	494.52	-0.90966	311.6012	-0.68425	1874.7925	-1.1125	1845.8221	523067.0938	1254.6032	-0.94775	1732.2281	-0.9819	13787200	-0.97297	275.669	124.51	122.1578	195.4966	192.0046	54543.5625	163.4209	-0.53395	185.4464	3471330
003	2019-08-14t0223	1565767501.59	adult	155.9025	106.031	-66.0047	974.1964	68.6175	50631.5679	159453.9002	2311701.0715	2328.05	-1.1763	491.288	-0.86922	316.2417	-0.60962	1907.2123	-1.0006	1888.1824	507318.4688	1229.6162	-0.9248	1788.9391	-0.83058	13029900	-0.97598	248.664	126.04	123.5242	198.3503	196.0637	52761.1797	167.4188	-0.42349	188.2745	3342840
003	2019-08-14t0623	1565781886.23	adult	159.8982	110.0267	-62.009	975.2979	68.6696	50030.2418	157547.1276	2272661.1282	2215.57	-1.2076	473.098	-0.92719	315.8267	-0.58821	1781.848	-1.0831	1760.1377	468626.0312	1147.0635	-1.023	1658.1318	-0.94716	12408900	-0.96832	256.76	127.171	124.2835	202.4056	199.5082	53232.6758	169.3234	-0.43278	191.4772	3335580
003	2019-08-14t1023	1565796290.31	adult	163.8994	114.0279	-58.0079	922.3312	68.8458	47674.5055	150228.1831	2160329.835	2416.79	-0.98247	468.879	-0.89848	316.2222	-0.56117	1776.962	-1.0203	1733.6116	444240.5	1129.2856	-0.98909	1629.6419	-0.91908	11712100	-0.97076	254.708	127.805	124.796	205.9147	202.5012	51478.6836	171.7311	-0.41771	194.3735	3192430
003	2019-08-14t1423	1565810713.56	adult	167.9058	118.0343	-54.0014	604.6807	79.6208	38466.638	122429.777	2125124.4544	2434.29	-0.90897	470.023	-0.83707	296.4219	-0.75321	2097.3181	-0.56368	2080.3823	417366.2812	1221.1377	-0.72592	1939.5552	-0.40651	9353930	-1.1356	358.928	128.171	124.495	209.07	205.4285	41604.9297	174.6013	-0.37953	198.071	2550730
003	2019-08-14t1823	1565825115.12	adult	171.9063	122.0348	-50.001	548.7991	82.1321	31809.6894	101310.0314	1636679.3786	2565.16	-0.74781	444.511	-0.96203	306.1944	-0.63424	1872.6456	-0.77586	1792.2671	312731.8125	994.1734	-1.1497	1462.3639	-1.0345	7383330	-1.2735	240.929	128.542	124.5461	210.4451	207.3774	35144.3242	176.1105	-0.41939	200.0733	2135080
003	2019-08-14t2223	1565839501.66	adult	175.9025	126.031	-46.0047	590.8681	86.5191	37041.3557	118246.9059	1983511.7456	2613.58	-0.65369	476.357	-0.69691	319.8178	-0.46623	2114.2705	-0.41184	2097.5095	410168.5	1113.3264	-0.83236	1948.4507	-0.26153	9218460	-1.0459	257.012	132.002	127.6753	218.9414	216.0338	42474.6328	182.0738	-0.2025	206.689	2554500
003	2019-08-15t0223	1565853909.67	adult	179.9047	130.0333	-42.0025	534.2105	84.3933	31531.3158	100740.9443	1636589.1447	2399.66	-0.78494	417.929	-1.0658	293.3636	-0.75995	1716.877	-0.85879	1569.0609	283284.6875	919.3059	-1.2097	1342.4131	-1.1035	6885380	-1.231	281.417	129.374	125.4384	213.9906	211.2253	35308.4492	177.7698	-0.57605	201.6077	2131430
003	2019-08-15t0623	1565868296.94	adult	183.9012	134.0297	-38.006	585.7387	86.4369	36661.754	117126.561	1961163.6379	2402.8	-0.73659	464.691	-0.69319	325.1179	-0.37386	2039.3912	-0.39203	2036.0079	391563.125	1053.4924	-0.86059	1861.1837	-0.27017	8902090	-0.99282	272.416	132.999	128.2634	220.1948	216.8834	42277.4062	183.3164	-0.37971	208.7839	2547850
003	2019-08-15t1023	1565882708.84	adult	187.9045	138.033	-34.0027	596.0468	82.6516	35985.8361	114769.1526	1875572.9397	2420.47	-0.6833	449.248	-0.77115	317.9404	-0.45061	1995.8416	-0.39894	1988.829	377214.0625	978.243	-0.99096	1807.2802	-0.29967	8463830	-1.0036	269.862	134.004	129.6198	222.9933	220.535	42145.7383	186.5481	-0.31302	211.3503	2524630
003	2019-08-15t1423	1565897124.16	adult	191.9088	142.0373	-29.9985	573.6706	83.0702	34973.744	111491.9709	1813293.9324	2388.22	-0.67681	444.998	-0.77251	330.0282	-0.29004	1966.3169	-0.39298	1954.702	359836	940.3832	-1.0442	1779.243	-0.29539	8139020	-1.0088	272.74	135.028	130.6414	225.5433	221.5386	41274.4219	188.2106	-0.33372	212.5078	2469660
003	2019-08-15t1823	1565911525.95	adult	195.9093	146.0378	-25.998	541.6389	76.4686	31223.2771	99167.2438	1529622.8784	2321.01	-0.70877	390.586	-1.1697	292.0098	-0.77775	1692.266	-0.723	1645.855	277531.625	796.3638	-1.3644	1337.1948	-0.95915	6381000	-1.1705	260.448	133.092	129.4387	212.3633	209.6791	34827.5742	179.779	-0.8981	201.2647	2174320
003	2019-08-15t2223	1565925910.69	adult	199.905	150.0335	-22.0022	556.1551	74.9947	29625.3353	94083.1722	1401711.3485	2282.13	-0.71757	380.917	-1.2299	294.5088	-0.74938	1425.5819	-1.0574	1354.2559	220965.1875	748.2028	-1.4623	1021.3808	-1.4417	5904590	-1.2041	270.393	133.631	130.3216	211.2366	207.5376	32741.6719	179.9234	-0.98328	200.9033	2071420
003	2019-08-16t0224	1565940339.06	adult	203.9129	154.0414	-17.9943	557.153	78.0175	34065.2247	109020.3086	1791109.5005	2263.35	-0.71311	420.093	-0.9007	302.0893	-0.65297	1872.9615	-0.41487	1863.8899	335260.125	898.8465	-1.0674	1693.6328	-0.32021	7480600	-1.0276	300.457	138.01	133.0032	232.7762	228.0539	41666.9453	191.6174	-0.46275	219.8921	2457550
003	2019-08-16t0623	1565954731.64	adult	207.9108	158.0394	-13.9964	507.9715	78.3991	29331.9566	93460.3257	1438660.2076	2645.03	-0.36887	406.486	-0.99709	296.5509	-0.73491	1888.5264	-0.37048	1829.0342	290833.0625	838.6735	-1.2021	1569.2582	-0.50006	6247290	-1.1535	261.368	135.498	131.067	218.5125	215.8633	33650.9258	186.5208	-0.81609	209.0623	2082470
003	2019-08-16t1024	1565969138.14	adult	211.9127	162.0412	-9.9946	520.9038	79.6023	31175.8079	99477.2527	1579529.0596	2599.7	-0.39281	435.819	-0.73872	323.3878	-0.3712	1919.5198	-0.30273	1916.3888	312881.7188	947.6281	-0.90015	1674.6823	-0.29546	7103850	-1.0584	302.448	140.641	135.2132	238.1448	233.2157	38817.6016	197.0118	-0.37485	223.9501	2292440
003	2019-08-16t1424	1565983564.89	adult	215.9201	166.0486	-5.9871	555.7319	75.2726	31513.5369	100149.5046	1549073.8385	2715.99	-0.27907	445.982	-0.6367	335.4027	-0.20573	2005.3595	-0.16155	1985.606	330884.3125	968.0189	-0.82501	1756.0616	-0.12921	7353800	-1.0321	279.377	140.787	135.5535	236.9186	234.4001	39091.5703	196.5241	-0.48747	223.6392	2321440
003	2019-08-16t1823	1565997935.07	adult	219.9118	170.0403	-1.9954	506.1972	83.203	32386.6789	104018.1253	1740468.1779	2354.33	-0.59369	446.502	-0.61954	316.6761	-0.47655	1953.2017	-0.21822	1948.7155	332044.2812	998.9214	-0.72398	1746.6993	-0.1241	7553920	-1.0191	269.761	141.008	135.7288	234.0012	231.4458	39780.2031	195.9678	-0.59494	223.209	2385570
003	2019-08-16t2223	1566012302.14	dead	223.9027	174.0312	1.9954	468.4633	93.9672	31720.5202	103038.6806	1823858.2311	2604.13	-0.37227	418.694	-0.84961	295.5381	-0.79014	1761.5546	-0.49048	1651.2568	290656.5	876.4857	-1.0419	1467.0669	-0.60325	6906360	-1.1043	282.65	139.049	134.0391	227.0767	223.4412	37467.6484	194.2857	-0.74959	216.6385	2293610
005	2019-08-07t1429	1565206261.74	larva	0	-49.8715	-137.9012	153.397	28.6339	2987.9315	9528.6129	53902.0972	0	2087.0143	0	0.014404	0	-0.34656					0	1187.3744	0	1581.5418	0	190532.3833	0	0	0				0	-0.55643	0	0
005	2019-08-07t1829	1565220660.78	larva	3.9997	-45.8718	-133.9015	153.397	28.5687	2980.8322	9505.9304	53656.9334	0	1445.7012	0	-0.45784	0	-0.63458					0	0.5456	0	1003.3653	0	1.9645	0	0	0				0	-0.69826	0	0
005	2019-08-07t2229	1565235061.16	larva	7.9998	-41.8717	-129.9014	153.3387	28.8878	3022.0505	9641.724	55150.16	0	-0.13773	0	-0.9255	0	-0.92886					0	-0.65489	0	-0.48043	0	0.41591	0	0	0				0	-0.84778	0	0
005	2019-08-08t0229	1565249461.98	larva	12.0001	-37.8715	-125.9012	150.598	28.1977	2904.0057	9267.213	51851.9166	0	-0.86053	0	-1.3872	0	-1.2293					0	-1.3099	0	-1.1322	0	-0.36896	0	0	0				0	-1.0063	0	0
005	2019-08-08t0629	1565263862.08	larva	16.0001	-33.8714	-121.9011	153.3386	28.836	3026.8022	9661.0016	55324.5545	0	-1.2447	0	-1.8407	0	-1.5355					0	-1.7891	0	-1.5373	0	-0.91282	0	0	0				0	-1.1755	0	0
005	2019-08-08t1029	1565278261.2	larva	19.9999	-29.8717	-117.9014	226.0195	35.8411	5680.5044	18038.2274	129975.2045	400.077	-0.67517	263.725	1.0191	263.7537	1.387	369.1684	-0.78813	366.8715	11444.2207	326.1114	-0.33687	352.9303	-0.5605	808318	-1.0515	165.224	106.694	106.0673	147.8441	146.258	4583.167	131.3329	0.97061	141.7084	327017
005	2019-08-08t1429	1565292661.56	larva	23.9999	-25.8716	-113.9013	593.0707	36.0031	16918.4803	53299.0589	410327.2303	1005.95	0.11162	307.651	1.1001	270.0753	1.1869	780.5854	0.32298	764.1617	71033.2734	566.6728	0.38199	726.7248	0.2192	2786090	-0.80027	367.889	111.18	110.6289	155.8722	151.757	14184.3672	136.0776	0.96455	146.8759	1006840
005	2019-08-09t0954	1565362554.82	larva	43.4147	-6.4568	-94.4865	926.4589	58.2069	44584.5963	140506.1785	1798846.4982	1016.2	-1.356	342.817	-0.63152	304.8633	0.18321	866.3358	-1.3823	857.7139	203588.9062	620.7538	-1.4216	802.971	-1.3198	8026380	-1.0374	190.864	109.969	109.6923	152.6175	151.1843	35865.1172	134.9954	0.35131	146.6702	2574690
005	2019-08-09t1018	1565364033.48	larva	43.8255	-6.0461	-94.0757	908.6903	59.4775	44606.2798	140616.8429	1822975.6866	1390.3	-0.90085	353.429	-0.5518	292.4731	-0.0081729	1060.6208	-1.027	1025.4894	249245.9062	678.2225	-1.2421	936.5809	-1.0516	8274120	-1.0101	179.857	109.825	109.272	152.5868	151.3002	35857.8984	134.9064	0.33152	146.678	2571110
005	2019-08-09t1418	1565378429.31	larva	47.8243	-2.0472	-90.0769	963.3989	61.8959	49288.6298	155286.5536	2116788.266	1772.06	-0.67	409.321	-0.33382	347.9858	0.39945	1423.2437	-0.61727	1392.2693	368620.0938	939.7336	-0.63518	1244.3967	-0.66996	10573600	-0.7858	193.782	105.451	104.9321	148.0229	146.2821	38337.9375	130.5649	0.021588	141.8134	2724020
005	2019-08-09t1824	1565393169.25	adult	51.9188	2.0472	-85.9825	947.6952	68.0021	51680.9131	162896.1629	2393685.1805	1445.46	-1.2885	441.225	-0.35031	387.8705	0.67096	1227.235	-1.2259	1205.0728	332580.6875	969.0762	-0.85531	1144.81	-1.1415	11940000	-0.78905	343.94	109.336	108.9524	153.0437	150.8744	41474.8359	135.5427	0.028299	146.7134	2958750
005	2019-08-09t2223	1565407536.36	adult	55.9096	6.0381	-81.9916	1088.5926	69.2237	59217.6497	186491.0808	2757513.9732	2903.64	0.11304	552.644	0.57357	399.8779	0.60671	2278.7419	0.2664	2228.4994	706410	1558.8411	0.76091	2075.6823	0.40097	17129200	-0.07045	295.016	112.856	112.4276	156.7884	154.9642	48604.4062	138.6935	0.028626	150.4743	3497960
005	2019-08-10t0223	1565421943.74	adult	59.9117	10.0401	-77.9896	1042.9865	68.5473	61046.0822	192452.0175	2953171.0993	2960.89	-0.068839	588.411	0.63816	446.3342	1.0128	2314.6238	0.045222	2275.5208	738365	1481.7107	0.20591	2067.8234	0.11305	18770300	-0.063814	218.625	113.408	113.0521	158.5776	156.1623	50586.2578	139.6057	-0.013733	151.3378	3617720
005	2019-08-10t0623	1565436338.53	adult	63.9102	14.0387	-73.991	1049.2579	70.6896	61609.9275	194177.2426	3040175.5623	5621.36	2.4171	674.387	1.2354	468.6783	1.0836	3705.2388	1.8443	3594.4349	1193086.875	1984.9929	1.4329	3210.1638	1.8901	21712600	0.16952	297.009	113.834	113.3234	160.5371	157.6324	51692.9375	140.2815	-0.041262	152.6559	3664990
005	2019-08-10t1024	1565450745.22	adult	67.9121	18.0405	-69.9891	1116.4695	71.69	66037.8807	208079.1218	3300350.9907	6310.12	2.8482	733.693	1.5189	468.3766	0.8764	4268.2485	2.4074	4149.2463	1476814	2204.1394	1.7935	3654.3762	2.4025	25315300	0.49763	232.785	116.172	115.7274	161.328	159.3663	55819.5	142.7389	0.030926	154.51	4008400
005	2019-08-10t1424	1565465154.02	adult	71.9145	22.043	-65.9867	1152.9942	72.4111	69545.0501	219141.9064	3507689.0149	4923.18	1.2964	681.28	0.74863	470.724	0.73494	3544.3657	1.1663	3448.4255	1290149.125	1864.3334	0.61635	3071.3168	1.2092	24735200	0.2048	230.18	116.55	116.0837	162.9575	160.847	59316.5352	143.2938	0.0085001	155.4538	4231600
005	2019-08-10t1824	1565479550.94	adult	75.9137	26.0421	-61.9876	1160.6608	73.801	71998.2006	226785.468	3774402.3246	2790.96	-0.88223	682.309	0.54537	603.7029	1.986	2394.3645	-0.61387	2371.9525	900281.0625	1582.9678	-0.31856	2208.7454	-0.37601	25639800	0.16656	293.543	113.504	112.9858	161.184	158.423	60605.1875	140.5533	-0.19094	153.3748	4265250
005	2019-08-10t2224	1565493952.59	adult	79.9141	30.0426	-57.9871	1157.2739	76.0162	68686.8573	216372.0671	3522135.2432	3228.83	-0.61498	704.903	0.51997	519.8575	0.94848	2636.822	-0.45232	2607.9666	946619.0625	1795.1308	0.0605	2436.7202	-0.17235	25281400	-0.061935	401.566	117.264	116.7968	165.6558	162.7194	59470.4453	144.9536	-0.011595	157.5398	4205680
005	2019-08-11t0224	1565508348.32	adult	83.9129	34.0414	-53.9883	1037.2551	78.6936	63348.1484	199631.5986	3304314.7419	4928.36	0.7993	677.375	0.10722	452.0443	0.17266	3349.4971	0.39307	3222.6487	1108683.5	1842.7323	0.021108	2938.4212	0.46976	22399400	-0.57777	406.539	118.045	117.3888	167.1959	164.087	55341.8438	145.9355	-0.010816	158.8966	3903500
005	2019-08-11t0624	1565522765.93	adult	87.9178	38.0463	-49.9834	1119.0526	77.2939	69287.206	218283.1784	3643773.4506	3542.39	-0.51898	662.931	-0.1071	490.6537	0.47705	2787.2686	-0.40051	2724.255	1008991.25	1618.6558	-0.61733	2400.549	-0.43986	23977500	-0.44427	258.558	116.678	115.8982	168.9618	165.4009	61164.1719	144.6771	-0.14065	158.7585	4220120
005	2019-08-11t1024	1565537177.83	adult	91.9211	42.0496	-45.9801	996.4493	75.2573	61412.6452	193725.6722	3141777.2285	4261.1	0.093622	678.383	-0.059183	503.9292	0.56559	2998.1992	-0.15865	2887.6855	962421.9375	1626.1187	-0.64494	2510.1302	-0.30792	21742200	-0.75054	241.987	120.702	119.5998	180.7997	177.8634	58036.7188	150.3256	0.10914	168.9957	3868490
005	2019-08-11t1424	1565551579.11	adult	95.9215	46.05	-41.9797	1013.544	76.4066	63211.8799	199319.91	3298126.2667	4912.59	0.65439	632.33	-0.45162	427.8613	-0.11539	2880.3335	-0.33958	2747.8871	950510.0625	1572.9802	-0.80721	2293.2977	-0.67723	20856100	-0.87639	218.92	119.448	118.6851	172.0467	169.1957	56775.4102	148.8708	-0.042409	162.5853	3939750
005	2019-08-11t1824	1565565980.03	adult	99.9217	50.0502	-37.9795	1082.3768	73.37	66238.8481	208808.057	3373917.2267	3322.33	-0.80781	608.401	-0.65187	366.9885	-0.63061	2470.6401	-0.90777	2422.2816	854841.5	1613.8766	-0.72987	2189.8359	-0.85667	21037300	-0.86221	215.324	120.263	119.6078	170.8223	168.3906	59104.5195	148.9141	-0.11795	162.7389	4158470
005	2019-08-11t2224	1565580376.3	adult	103.9207	54.0492	-33.9805	1097.9256	78.4933	70856.5979	223303.7584	3878498.8645	3737.36	-0.44052	613.105	-0.63426	308.28	-1.1088	2712.97	-0.58663	2625.2064	1003798.875	1786.0839	-0.34	2402.1791	-0.53093	22666500	-0.67638	331.868	117.477	116.8726	166.9227	164.2611	61761.3984	145.9938	-0.37538	159.2991	4343140
005	2019-08-12t0224	1565594783.99	adult	107.9228	58.0513	-29.9784	743.6242	79.9715	49467.8403	156858.6498	2748169.5401	3799.28	-0.38841	763.645	0.3789	388.2089	-0.41031	3019.9924	-0.16888	2966.1987	779158.0625	2127.7036	0.43342	2745.6752	0.0081244	19692100	-0.99478	242.423	122.461	121.4079	183.0298	178.8781	47221.6992	153.2944	-0.026062	170.4291	3157890
005	2019-08-12t0624	1565609184.26	adult	111.9229	62.0514	-25.9783	1155.0237	72.1145	67530.9028	212714.856	3406717.313	3456.36	-0.69975	653.136	-0.37375	341.884	-0.77369	2878.0281	-0.35901	2878.9297	1015943.875	1719.1978	-0.50415	2506.2084	-0.36242	23051100	-0.6082	304.068	130.739	123.1549	254.6645	251.7698	89896.5703	206.4469	2.9557	242.0834	4614180
005	2019-08-12t1037	1565624335.03	adult	116.1315	66.2599	-21.7698	1082.0077	72.2639	63131.7651	198948.9062	3174731.2401	2866.07	-1.2248	520.274	-1.2389	247.6895	-1.5427	2322.302	-1.1013	2282.2079	766359.625	1499.1243	-0.98524	2057.2408	-1.0478	17157100	-1.2143	310.496	126.832	125.5168	206.1396	195.6919	68026.0859	157.8361	0.051437	178.7836	4182520
005	2019-08-12t1425	1565638052.67	adult	119.9419	70.0704	-17.9593	1038.1683	76.019	62353.6045	196470.8334	3244970.3773	3314.75	-0.80044	649.673	-0.37397	316.6936	-0.92647	2743.3455	-0.51094	2710.8146	894330.625	1991.0739	0.11884	2538.3863	-0.27813	21158600	-0.75041	227.13	122.575	121.3228	188.0454	185.3869	61302.8125	155.3654	-0.17072	175.4869	3992020
005	2019-08-12t1823	1565652315.25	adult	123.9038	74.0322	-13.9975	931.5467	80.6873	59158.6647	186680.8182	3175487.9038	2910.33	-1.1326	540.458	-1.0456	258.7448	-1.3965	2237.9443	-1.1527	2203.8555	691524.8125	1613.789	-0.67466	2038.6993	-1.0097	16681200	-1.1753	263.959	124.134	122.8083	194.1911	188.3052	60005.0391	156.9947	-0.16896	177.1302	3831390
005	2019-08-12t2223	1565666701.97	adult	127.9001	78.0285	-10.0012	931.9074	75.1678	57181.3301	180376.3306	2962105.9793	4106.5	-0.047387	561.636	-0.86624	302.1695	-0.98534	2598.918	-0.61753	2519.405	777076.4375	1698.2636	-0.45	2295.1273	-0.57404	16764300	-1.1092	274.244	132.004	129.2663	213.3744	208.5695	63798.9414	173.3922	0.61983	198.9125	3940180
005	2019-08-13t0223	1565681103.7	adult	131.9005	82.029	-6.0007	831.1084	77.0736	51136.7452	161522.8532	2684590.2634	2897.65	-1.058	545.326	-0.91546	311.9749	-0.86127	2242.9185	-1.0227	2201.5166	598859.25	1503.9663	-0.80554	2027.3536	-0.91708	14556900	-1.2695	277.92	131.598	129.5114	214.2342	207.0492	57200.5391	169.4716	0.31781	195.0919	3512890
005	2019-08-13t0623	1565695504.68	adult	135.9008	86.0293	-2.0004	838.9903	75.7276	51749.0584	163435.2104	2694484.6565	3246.53	-0.70805	525.805	-0.97596	314.2953	-0.80072	2345.3857	-0.82372	2279.2534	635599.5625	1448.3962	-0.85407	2023.159	-0.85614	14199900	-1.2327	283.877	132.264	129.9255	220.7167	215.5894	59814.2227	170.6535	0.28984	199.32	3571910
005	2019-08-13t1023	1565709907.58	dead	139.9016	90.0301	2.0004	834.5477	72.5578	50120.3719	158208.4201	2560194.1577	3650.39	-0.31354	524.709	-0.91609	332.0617	-0.59558	2490.4595	-0.57019	2391.4771	652500.375	1489.3138	-0.69516	2192.377	-0.53924	13743200	-1.2017	299.312	133.035	130.6237	218.336	214.2522	57204.0234	173.5381	0.35347	201.3461	3484460
007	2019-08-07t1429	1565206270.86	larva	0	-45.825	-245.9107	164.8418	32.5188	3231.3799	10404.0858	61021.5851	0	2087.0143	0	0.014404	0	-0.34656					0	1187.3744	0	1581.5418	0	190532.3833	0	0	0				0	-0.55643	0	0
007	2019-08-07t1829	1565220670.04	larva	3.9998	-41.8253	-241.911	156.3598	26.7381	2833.8746	9017.0561	47539.2965	0	1445.6935	0	-0.45785	0	-0.63458					0	0.54558	0	1003.3581	0	1.9644	0	0	0				0	-0.69826	0	0
007	2019-08-07t2229	1565235070.51	larva	7.9999	-37.8251	-237.9108	167.6315	26.5682	3034.2438	9641.3269	50804.1489	0	-0.13775	0	-0.92551	0	-0.92886					0	-0.6549	0	-0.48045	0	0.41589	0	0	0				0	-0.84778	0	0
007	2019-08-08t0229	1565249471.31	larva	12.0001	-33.8249	-233.9106	159.2333	26.9718	2900.358	9230.1521	49035.879	0	-0.86054	0	-1.3872	0	-1.2293					0	-1.3099	0	-1.1322	0	-0.36897	0	0	0				0	-1.0063	0	0
007	2019-08-08t0629	1565263871.45	larva	16.0002	-29.8249	-229.9106	381.7933	38.7101	10620.4684	33571.0952	255158.7831	528.863	0.12394	228.096	1.0392	212.4967	1.0361	479.2467	820.0361	475.0554	27317.0645	400.0268	0.76827	458.6662	0.45912	1298550	-0.39351	157.321	102.287	101.8696	143.2298	141.7054	8164.0957	126.352	0.9739	137.6025	582318
007	2019-08-08t1029	1565278270.58	larva	19.9999	-25.8251	-225.9108	520.3668	41.7313	17041.6225	53757.4705	468730.0799	626.769	-0.18676	224.196	0.52406	209.4686	0.72151	515.1468	0.015758	509.0812	46878.3555	383.8593	-0.010869	486.2241	-0.071681	2033230	-0.61932	175.794	107.775	107.5855	149.839	147.9814	13635.3447	132.3566	0.98876	143.9926	977412
007	2019-08-08t1429	1565292670.87	larva	24	-21.825	-221.9107	582.79	40.9501	19089.2037	60193.7974	523465.2701	667.513	-0.52544	249.947	0.38469	230.5069	0.69652	581.7524	-0.42167	574.2752	59338.7461	469.8117	-0.11245	549.8139	-0.35114	2539960	-0.87862	177.539	108.389	107.945	150.7624	148.829	15377.7607	133.5029	0.91684	144.6051	1101450
007	2019-08-09t0954	1565362564.25	larva	43.4148	-2.4102	-202.4959	1079.1025	61.5581	54103.7474	170332.1998	2299664.076	1293.54	-1	337.474	-0.69384	271.1581	-0.24897	1035.0527	-1.0495	1008.6061	293954.9688	748.6264	-0.94691	932.1184	-1.033	9583260	-0.68293	288.334	107.649	107.216	150.8144	148.3374	42831.293	133.2711	0.30867	144.8405	3056900
007	2019-08-09t1018	1565364043.23	larva	43.8257	-1.9994	-202.0851	1123.0804	63.6795	58307.0965	183619.2712	2574008.698	1548.74	-0.6986	340.653	-0.70071	262.5223	-0.39279	1107.9579	-0.93434	1067.8218	339035.125	764.2689	-0.92421	977.4401	-0.9614	10401500	-0.52813	195.438	106.139	105.7031	149.7958	147.6103	45837.5078	131.6414	0.25	143.5905	3240860
007	2019-08-09t1418	1565378438.8	adult	47.8244	1.9994	-198.0863	1106.0904	65.3966	59930.8743	188689.2013	2765647.869	1881.97	-0.53653	431.751	-0.07131	313.7746	-0.052437	1502.7866	-0.47169	1487.0164	471875	1076.7034	-0.15052	1377.4646	-0.3898	13544000	-0.14226	264.459	104.713	104.3229	149.6378	147.0869	46986.2578	131.049	0.035201	142.5772	3284840
007	2019-08-09t1824	1565393178.84	adult	51.9189	6.0938	-193.9919	1116.1732	70.7803	65021.8988	204812.4115	3189285.4174	3305.46	0.84978	507.763	0.41873	357.6341	0.2662	2273.5154	0.57508	2171.0614	772995.25	1387.155	0.55057	1970.6151	0.50542	17253800	0.28057	440.135	111.709	111.1806	156.6634	153.9996	53265.5703	138.1763	0.11291	149.5625	3795870
007	2019-08-09t2223	1565407545.83	adult	55.9097	10.0847	-190.001	1214.5915	72.7703	70077.8557	220638.994	3456725.1806	3684.53	0.96822	565.803	0.72267	374.9353	0.27163	2794.0735	1.1061	2723.8093	1025425	1727.567	1.3023	2533.5185	1.2712	20725400	0.60439	234.209	112.655	112.2661	158.9017	156.6474	58316.9297	139.9261	0.074534	152.2211	4126550
007	2019-08-10t0223	1565421953.07	adult	59.9117	14.0867	-185.999	1274.5185	75.8613	77843.4412	245095.4938	4028359.989	3309.82	0.29729	609.466	0.86859	397.7271	0.37304	2686.2854	0.62211	2644.1052	1093318.125	1714.2244	0.91978	2422.0818	0.75829	24769900	0.9869	343.796	112.97	112.4516	158.9223	156.6532	64681.3867	139.704	-0.0095029	152.1002	4591310
007	2019-08-10t0623	1565436347.96	adult	63.9103	18.0853	-182.0004	1171.2853	82.8424	78376.0815	247069.4036	4425790.5376	4507.41	1.2889	639.052	0.86745	403.3432	0.26489	3222.5518	1.1292	3120.6909	1318023.625	1898.8365	1.1787	2787.457	1.1471	26092500	0.88674	393.913	112.721	112.2304	158.5872	155.4425	64862.168	139.265	-0.090145	151.054	4602390
007	2019-08-10t1024	1565450754.6	adult	67.9122	22.0871	-177.9986	1214.6727	80.1714	78193.4059	246266.0059	4287697.8245	4345.34	0.91236	719.937	1.3836	498.0378	1.2246	3254.7756	0.94898	3117.838	1327948.5	2027.8435	1.2912	2866.2524	1.055	29355400	1.1192	492.941	112.741	112.0953	161.5793	158.9043	65924.3359	140.7994	-0.068279	153.8592	4597000
007	2019-08-10t1424	1565465163.3	adult	71.9146	26.0895	-173.9962	1251.6897	80.1182	80756.0669	254353.4118	4425812.448	4422.85	0.81361	749.865	1.3873	533.74	1.4284	3529.9358	1.146	3463.1689	1486103	2115.5857	1.3109	3167.9221	1.3709	31567100	1.1999	368.3	114.707	114.0886	162.3645	159.8786	68355.4688	141.9792	-0.060361	154.6546	4828820
007	2019-08-10t1824	1565479560.14	adult	75.9137	30.0886	-169.997	1475.7957	79.0219	90084.9874	283589.3631	4683344.1979	4127.55	0.38672	708.645	0.77869	472.6623	0.62202	3222.2388	0.5254	3135.2744	1517674.5	1965.312	0.70985	2889.1952	0.74419	33309100	1.2324	381.669	115.74	115.1605	163.5302	160.4539	77022.7344	142.7491	-0.074978	155.3112	5440230
007	2019-08-10t2224	1565493961.94	adult	79.9142	34.0891	-165.9965	1332.1212	78.8646	85658.7491	269652.7773	4705326.9066	5013.64	1.04	787.508	1.2177	568.8692	1.4318	3668.9172	0.92908	3557.5486	1640006	2140.1893	0.96095	3217.8114	1.0824	35162300	1.2479	494.866	117.031	116.3882	167.2675	162.5007	74768.5781	144.6924	-0.025489	157.5984	5225440
007	2019-08-11t0224	1565508357.72	adult	83.913	38.088	-161.9977	1238.538	85.8059	88087.3362	277802.1983	5211092.9025	5365.61	1.1962	797.637	1.0781	487.0977	0.50128	4138.8965	1.4392	4073.1289	1899753.5	2223.4397	0.98684	3583.3782	1.4834	36582800	1.2188	341.636	118.047	117.5132	167.2325	164.0558	76759.7031	146.143	0.00041604	159.4377	5414090
007	2019-08-11t0624	1565522775.42	adult	87.9179	42.0929	-157.9928	1433.4907	81.9659	96337.6682	303571.1695	5401127.7849	3915.8	-0.1811	773.605	0.7529	499.0497	0.55309	3142.3164	0.072037	3061.4578	1577442.875	2141.0478	0.68239	2784.4049	0.16103	38827200	1.3771	386.823	120.297	119.4088	175.8741	171.6837	88288.7812	149.5147	0.12665	165.0191	6037700
007	2019-08-11t1024	1565537187.65	adult	91.9213	46.0963	-153.9894	1295.9444	79.0365	84259.0085	265294.4725	4672192.831	4268.42	0.10025	859.13	1.2983	684.7791	2.1645	3295.4556	0.23862	3215.5563	1450000.5	2158.7546	0.65634	2929.6838	0.34827	37723500	1.1586	288.402	121.018	120.274	173.7756	170.9172	76461.2578	151.3723	0.16844	165.3041	5313770
007	2019-08-11t1424	1565551588.65	adult	95.9216	50.0966	-149.9891	1281.6665	81.6534	85146.716	268155.0827	4832665.5194	3922.1	-0.24381	791.326	0.70575	627.3532	1.611	2851.8892	-0.37786	2729.3762	1266238.75	1969.9373	0.14664	2515.9274	-0.32882	35113500	0.78393	238.4	122.248	121.6324	172.5959	170.7013	76632.5781	151.4023	0.1058	165.2604	5424510
007	2019-08-11t1824	1565565989.66	adult	99.9219	54.0968	-145.9888	1202.4708	81.8902	80182.9163	252573.8144	4569548.0922	3451.39	-0.69036	726.823	0.187	613.4756	1.4715	2634.5723	-0.68556	2566.3203	1101251.25	1771.2239	-0.35758	2369.0171	-0.57562	30365900	0.20084	284.052	119.44	118.3603	177.3977	174.5786	74152.2422	150.3148	-0.034246	167.3941	4990080
007	2019-08-11t2224	1565580386.07	adult	103.9209	58.0958	-141.9898	1240.3662	79.3068	82229.6537	259076.6207	4571627.8117	4085.94	-0.12231	768.143	0.43829	590.2903	1.2756	2900.031	-0.33168	2800.6362	1244113.25	1939.1433	0.016648	2570.0015	-0.26722	32908800	0.46956	312.683	124.102	122.8103	197.1118	188.867	84560.9453	156.6199	0.25964	178.0989	5316800
007	2019-08-12t0224	1565594793.62	adult	107.923	62.0979	-137.9877	1239.5365	80.8116	82242.0154	259030.7944	4656650.924	3639.72	-0.53416	729.293	0.1461	548.9528	0.94453	2560.8979	-0.7961	2473.8716	1098625.25	1832.4921	-0.24378	2299.7854	-0.6922	31269900	0.28022	407.944	121.546	120.0877	187.9334	183.721	80623.4375	153.709	-0.0016003	174.6547	5211510
007	2019-08-12t0624	1565609193.84	adult	111.9231	66.098	-133.9877	1225.7738	81.2633	78330.1813	246705.9773	4291272.3311	4764.77	0.49189	837.157	0.85127	563.0395	1.0936	3384.9875	0.33283	3276.8015	1384459.875	2251.4959	0.69782	2952.7506	0.33652	34191200	0.60156	230.674	122.972	121.7029	186.6793	183.0308	76351.8203	155.3793	0.0068912	174.7781	5022430
007	2019-08-12t1037	1565624344.53	adult	116.1316	70.3065	-129.7792	1217.1422	83.5553	82577.2333	260141.698	4762722.8345	3604.47	-0.55654	636.772	-0.47575	469.8639	0.34508	2435.9871	-0.94699	2366.2185	1049910.375	1595.2882	-0.77158	2107.7799	-0.96917	27393300	-0.11745	238.443	128.382	127.4123	188.3177	185.2982	81164.9375	159.6437	0.15296	176.7592	5522880
007	2019-08-12t1425	1565638062.22	adult	119.942	74.117	-125.9687	1237.7496	83.0417	84371.5148	265808.2838	4883067.6265	5464.92	1.1277	891.352	1.19	528.1713	0.88752	3823.3005	0.94325	3736.439	1682252.25	2595.3068	1.4427	3422.1156	1.0843	39160700	1.1558	343.71	119.581	117.7735	197.838	193.2675	87048.7031	153.5138	-0.27249	181.0076	5253650
007	2019-08-12t1823	1565652324.96	adult	123.9039	78.0789	-122.0068	1116.8898	80.247	75301.1063	237381.7324	4258202.8298	5322.35	1.005	944.855	1.5422	690.6834	2.3539	3906.3391	1.0673	3782.0183	1535191.25	2568.8516	1.3886	3446.2161	1.1359	37074200	0.9574	308.869	124.614	122.6306	204.5641	199.1076	80393.6797	159.9989	-0.0065563	187.998	4889600
007	2019-08-12t2223	1565666711.65	adult	127.9002	82.0752	-118.0105	1132.8992	81.5215	78498.9042	247476.8093	4565829.5519	4630.11	0.41053	897.961	1.2648	605.2336	1.6839	3632.6821	0.73681	3568.7219	1485767	2487.5886	1.232	3267.7094	0.88916	36676300	0.94603	467.685	122.371	120.6789	195.8032	190.3943	80083.5	156.4087	-0.2897	180.4608	4998100
007	2019-08-13t0223	1565681113.56	adult	131.9008	86.0757	-114.01	1245.9114	85.6097	85093.897	268050.8043	5046304.1984	4395.25	0.23439	798.884	0.67809	471.3125	0.56471	3403.6384	0.47454	3297.686	1511215.5	2224.936	0.71137	3026.1251	0.5649	35408100	0.85365	293.026	121.674	119.9217	197.6592	192.7548	87760.7031	155.112	-0.45233	181.573	5392850
007	2019-08-13t0623	1565695514.52	adult	135.901	90.076	-110.0097	1223.322	85.0864	83054.8264	261579.8541	4884124.7008	4662.52	0.49884	815.807	0.8359	527.9863	1.1454	3539.4482	0.69368	3461.4404	1532581.125	2382.5075	1.09	3191.4674	0.85478	35295900	0.88668	294.325	124.14	122.2542	205.1885	200.3123	88846.625	159.0331	-0.33989	187.6793	5370930
007	2019-08-13t1023	1565709917.36	adult	139.9018	94.0768	-106.0089	1209.196	84.6911	83420.863	262856.892	4875486.3692	4974.91	0.80306	790.813	0.74164	453.1729	0.52837	3645.3203	0.87869	3541.0518	1585714.375	2180.0327	0.73063	3211.1806	0.93621	34345800	0.842	313.992	124.256	122.4965	204.7102	198.7067	89048.9219	158.2402	-0.48747	185.9425	5396540
007	2019-08-13t1423	1565724318.06	adult	143.902	98.077	-102.0087	1273.5374	86.3913	86626.9069	272886.9242	5074855.4283	4930.58	0.80939	765.84	0.655	419.8406	0.2775	3420.1426	0.65578	3316.1007	1545904.5	2109.2224	0.65532	2983.573	0.6683	34555500	0.91705	349.43	122.331	120.5188	199.4254	194.402	90140.2656	157.2526	-0.65177	183.7385	5519680
007	2019-08-13t1823	1565738715.99	adult	147.9014	102.0764	-98.0093	1256.7525	80.33	80062.1551	252124.3432	4375874.8899	5361.48	1.2175	833.923	1.1555	492.2719	1.0282	3789.8254	1.1742	3691.593	1584147	2326.4708	1.1798	3367.0233	1.2834	34822100	1.0012	387.055	129.664	127.6071	205.0542	200.9004	85712.6406	167.011	-0.2199	191.2563	5414390
007	2019-08-13t2223	1565753112.84	adult	151.9006	106.0755	-94.0102	1181.6899	81.7939	77761.2554	244934.3254	4410273.1026	4203.2	0.30872	740.647	0.64367	542.2618	1.5879	2959.5369	0.21802	2881.97	1201572	1926.3806	0.43486	2621.4436	0.28523	30022900	0.59465	441.087	127.957	126.2913	201.3581	197.0703	81751.3906	163.2714	-0.54237	186.6277	5186850
007	2019-08-14t0223	1565767521.24	adult	155.9029	110.0778	-90.0079	1208.9856	82.3584	79582.1419	250691.6945	4529193.818	5008.45	1.0241	712.089	0.53702	439.5203	0.63022	3600.8298	1.0703	3502.2502	1494344.375	2002.5166	0.67215	3073.7276	0.99832	29530300	0.60826	259.737	123.727	122.2325	193.006	189.5235	80097.4688	157.8162	-0.96356	179.2275	5130970
007	2019-08-14t0623	1565781905.6	adult	159.8985	114.0735	-86.0122	1276.945	83.6342	88385.0024	278550.6479	5191753.3726	3507.6	-0.14972	622.388	0.034523	343.7812	-0.30103	2797.6318	0.1577	2764.7244	1289708.25	1778.1204	0.28894	2508.3391	0.26441	28640400	0.58453	296.461	124.398	122.3176	208.4942	202.747	96115.8281	161.254	-0.88651	189.6633	5724430
007	2019-08-14t1023	1565796309.71	adult	163.8997	118.0746	-82.0111	1191.9019	84.7447	80953.6514	255045.6395	4704922.8004	3985.45	0.30113	645.076	0.25215	371.0753	0.014744	2977.6392	0.44825	2935.8741	1256563.75	1782.6409	0.38045	2603.1864	0.47279	27199600	0.50866	274.445	125.339	123.5003	203.4568	198.6891	85858.7656	162.3963	-0.94543	187.1485	5284930
007	2019-08-14t1423	1565810733.66	adult	167.9063	122.0813	-78.0044	1139.8229	80.4423	73125.8043	230352.4139	4066135.9096	3945.85	0.32977	638.532	0.28079	331.7931	-0.37328	3059.575	0.62122	2973.2848	1168757.625	1708.6599	0.30657	2770.6435	0.78842	24359300	0.2985	265.224	128.601	126.4489	207.3007	203.723	79188.8594	166.4243	-0.84706	192.7166	4905990
007	2019-08-14t1823	1565825134.96	adult	171.9067	126.0817	-74.004	1215.934	80.8554	77023.7606	242556.6642	4238081.5054	3401.46	-0.058584	554.227	-0.21993	316.5515	-0.52013	2596.6655	0.12216	2559.9679	1043859.5625	1430.1075	-0.21338	2304.933	0.18993	22263300	0.15534	418.215	133.344	129.9308	244.3064	225.3831	98211.1562	177.7885	-0.32297	211.3875	5356410
007	2019-08-14t2223	1565839521.45	adult	175.9029	130.0779	-70.0078	1199.3916	79.766	76476.0653	240857.1777	4228576.8163	2853.25	-0.45501	485.91	-0.63098	298.2445	-0.71047	2302.6641	-0.17576	2297.6084	918763	1214.23	-0.61244	1963.061	-0.24006	19379500	-0.065175	419.565	129.745	126.3095	235.6928	227.4076	94041.4375	173.2594	-0.71375	212.2787	5174620
007	2019-08-15t0223	1565853929.31	adult	179.9051	134.0801	-66.0056	1151.9766	85.518	77679.7218	244745.0561	4528400.9148	2649.13	-0.57643	442.373	-0.89315	281.7505	-0.89537	2061.4243	-0.42058	2016.9755	834876.875	1075.4398	-0.86318	1827.5659	-0.38013	17905900	-0.15722	394.343	127.089	124.4263	231.2624	218.2339	93661.2656	166.3305	-1.2364	200.2871	5144180
007	2019-08-15t0623	1565868316.53	adult	183.9016	138.0765	-62.0092	851.9175	102.4195	60461.7031	192160.7614	3783781.2983	2868.37	-0.34454	448.101	-0.81323	292.5103	-0.76595	2150.2571	-0.24896	2120.8787	677331	1079.4247	-0.80194	1861.6784	-0.26942	14080200	-0.48355	301.895	128.988	125.7405	226.2241	221.9335	71260.5781	173.867	-0.92277	208.7648	4053060
007	2019-08-15t1023	1565882728.64	adult	187.9049	142.0799	-58.0058	672.9881	90.277	49413.4551	157238.3213	3006657.0786	2666.38	-0.47483	469.843	-0.61837	302.6344	-0.6402	2078.0989	-0.29106	2057.6208	536149.5	1158.5588	-0.57452	1886.0923	-0.17841	12080100	-0.64354	333.978	136.247	133.0803	227.6867	223.3326	58743.1719	183.2762	-0.49807	212.9423	3503040
007	2019-08-15t1423	1565897144.18	adult	191.9093	146.0842	-54.0015	1195.5344	83.2119	77914.9305	245507.1789	4352373.3116	2173.56	-0.85974	397.106	-1.1364	288.5594	-0.81766	1549.8987	-0.9475	1468.9354	630808.75	847.6022	-1.2632	1296.015	-1.0515	16134800	-0.20213	347.182	137.226	134.6301	237.5507	232.4542	96683.125	179.549	-0.81415	212.9115	5575630
007	2019-08-15t1823	1565911545.9	adult	195.9097	150.0847	-50.001	1183.8914	85.4931	76948.2621	242514.2924	4330540.3719	2117.72	-0.88261	372.148	-1.3128	275.7797	-0.98829	1420.0354	-1.0907	1336.295	570854.25	790.0074	-1.3797	1178.7919	-1.2111	14928000	-0.29606	315.816	138.48	135.6569	237.4854	232.6512	95469.1094	181.2284	-0.81948	215.1661	5554870
007	2019-08-15t2223	1565925930.5	adult	199.9055	154.0804	-46.0053	1175.3223	84.6912	76665.4831	241557.5255	4316849.2099	2147.68	-0.833	358.314	-1.4089	270.2514	-1.0701	1351.755	-1.1584	1268.9319	540702	748.8961	-1.4606	1131.5034	-1.2637	14321400	-0.33166	313.589	138.693	135.8566	236.2902	231.3671	94516.0781	182.0293	-0.87142	215.1854	5543440
007	2019-08-16t0224	1565940359.23	adult	203.9134	158.0884	-41.9973	598.5656	96.9229	37657.3603	120174.66	2232338.1826	1619.37	-1.2683	362.595	-1.3648	243.8531	-1.4362	1399.3999	-1.0716	1381.812	274282.375	860.5842	-1.1637	1299.8643	-0.96755	7093820	-1.0682	299.696	134.664	132.0838	223.221	217.5044	43751.3242	175.9502	-1.278	205.1213	2634570
007	2019-08-16t0623	1565954751.89	adult	207.9114	162.0864	-37.9993	811.0557	132.5992	67263.2384	216213.6179	4930987.684	1857.34	-1.0511	356.737	-1.4051	259.53	-1.2395	1312.6587	-1.1785	1263.3489	459430.5625	759.6437	-1.4046	1129.6746	-1.2342	12455800	-0.49375	429.572	138.755	135.7365	225.9404	221.7132	79079.1562	184.1076	-0.93927	210.7914	4844770
007	2019-08-16t1024	1565969158.48	adult	211.9132	166.0882	-33.9975	807.8743	133.7802	67966.0702	218439.6457	5044501.6828	1626.8	-1.2405	343.594	-1.508	254.0814	-1.3309	1235.088	-1.2758	1192.7853	435986.0625	720.7274	-1.4927	1072.35	-1.3182	12126100	-0.5183	376.162	139.236	136.1589	229.0399	224.7556	80851.0703	185.1229	-0.97057	213.5368	4913930
007	2019-08-16t1424	1565983585.47	adult	215.9207	170.0957	-29.99	804.7415	132.2093	66654.5089	214212.6705	4885004.7999	1690.82	-1.1786	345.761	-1.4857	258.0256	-1.2936	1179.1062	-1.3515	1144.4272	409149.8438	718.617	-1.4882	1013.3325	-1.4114	11965800	-0.53012	296.627	139.595	136.3325	230.4128	226.4404	79953.25	185.8719	-1.0119	215.5184	4830980
007	2019-08-16t1823	1565997955.33	adult	219.9124	174.0873	-25.9984	759.7757	132.4736	58838.8104	191615.4272	4131250.9871	1515.21	-1.3361	348.159	-1.4626	261.5859	-1.2614	1155.2125	-1.3835	1135.4487	354650.25	729.2907	-1.4516	1025.8425	-1.3877	10677000	-0.67537	380.615	138.932	135.7673	230.2859	225.434	70697.7812	185.1116	-1.1205	214.5011	4260640
007	2019-08-16t2223	1566012321.78	adult	223.903	178.078	-22.0077	800.2652	132.1361	66890.7632	214996.2348	4919079.3337	1402.65	-1.444	338.789	-1.5411	257.837	-1.334	1097.5804	-1.4731	1074.5963	381958	714.9026	-1.4834	966.5519	-1.4933	11768200	-0.56318	294.19	139.905	136.542	233.2958	229.7703	81186.9297	188.0232	-1.0477	217.5439	4859720
007	2019-08-17t0223	1566026733.2	adult	227.9062	182.0812	-18.0045	790.5631	131.6198	66003.9069	212166.9061	4862300.5739	1409.84	-1.4494	339.377	-1.5333	261.0121	-1.3066	1076.8591	-1.5102	1051.6655	369362.6875	705.7496	-1.5014	957.1325	-1.5131	11628100	-0.59027	291.383	140.327	137.0471	231.9014	228.1503	79542.1719	187.7917	-1.1215	217.5058	4808010
007	2019-08-17t0624	1566041157.9	adult	231.9131	186.088	-13.9977	791.7641	131.6743	65902.5012	211992.2634	4828391.7417	1302.73	-1.5596	339.534	-1.527	265.1156	-1.2635	1010.2644	-1.6223	986.6673	346520.6875	714.4371	-1.4685	906.9009	-1.6077	11623300	-0.60448	281.609	140.871	137.7396	232.3952	228.4226	79711.5625	187.9816	-1.1705	218.412	4822450
007	2019-08-17t1024	1566055560.12	adult	235.9137	190.0886	-9.9971	744.1033	127.8913	61802.0318	198509.8103	4500634.6996	1332.7	-1.5449	329.214	-1.6109	259.7301	-1.3594	968.1281	-1.6991	936.9526	310769.125	691.1928	-1.5235	867.2335	-1.684	10563500	-0.74042	322.539	141.456	137.8806	238.0485	231.0804	76413.5781	190.5315	-1.1098	220.943	4538910
007	2019-08-17t1423	1566069934.48	adult	239.9066	194.0815	-6.0042	737.2797	125.493	59954.2428	192459.8747	4285800.6021	1266.34	-1.6178	328.806	-1.6041	258.6591	-1.3903	952.7086	-1.7335	919.8909	297245.0625	686.3443	-1.523	857.5041	-1.7034	10237000	-0.79568	369.658	142.505	138.5667	241.1123	234.8914	75227.0469	193.168	-1.0421	223.1009	4436750
007	2019-08-17t1823	1566084340.17	adult	243.9081	198.0831	-2.0026	642.921	128.4541	53155.4953	172034.2112	3838663.3666	1866.08	-1.0815	348.96	-1.4159	274.8645	-1.1597	1080.5898	-1.5427	1045.5453	299323.375	698.8693	-1.4708	897.5592	-1.6278	9634790	-0.88389	318.419	145.713	141.3986	245.7286	241.458	68066.8281	198.8874	-0.84019	231.2922	4023150
007	2019-08-17t2224	1566098758.84	dead	247.9133	202.0883	2.0026	594.2994	127.9433	48719.1653	158187.2916	3581966.4996	1600.71	-1.3332	357.504	-1.329	275.4561	-1.1627	1122.187	-1.4818	1069.3716	285035.5	757.1912	-1.2899	977.2175	-1.4764	9051290	-0.97097	295.011	148.075	143.0784	251.9325	248.7866	63990.8672	207.0413	-0.54111	237.2635	3748960
008	2019-08-07t1429	1565206275.28	larva	0	-45.8252	-229.9098	221.9435	22.3144	3314.7643	10471.9471	44165.2883	302.667	3537.2535	211.988	2.7398	211.0174	2.0608	279.94	3394.7994	278.1194	5318.86	255.1666	3336.3728	271.7543	3299.8292	392389	211126.7302	164.975	111.615	111.1523	155.121	153.5383	2947.3	138.3184	1.4819	148.2033	206600
008	2019-08-07t1829	1565220674.55	larva	3.9998	-41.8254	-225.91	326.5833	22.1476	5298.3151	16700.192	75390.1455	293.594	3476.5132	203.226	2.146	202.0744	1.7047	276.757	3355.286	275.8024	8302.72	245.7805	4.2296	267.1877	3666.3002	598296	2.505	185.138	114.281	114.0972	162.764	159.7008	4882.91	142.269	1.4681	156.5066	336444
008	2019-08-07t2229	1565235075.09	larva	7.9999	-37.8252	-221.9099	267.7245	17.3174	3772.8302	11886.5505	44861.2767	311.315	2.0685	204.397	1.6835	202.6611	1.4529	279.412	5449.5234	276.3562	6147.06	251.8472	1.747	271.6727	2.1407	433935	0.67307	178.95	116.617	115.8265	167.07	165.0459	3675.54	144.707	1.4338	160.1035	247578
008	2019-08-08t0229	1565249475.98	larva	12.0002	-33.825	-217.9096	476.9521	40.7566	11838.262	37350.4588	274584.6243	449.157	0.68842	228.617	1.5173	215.6585	1.3435	395.926	2031.0995	393.3429	25339.3	327.645	1.155	372.1552	0.9626	1460180	0.31759	182.899	111.943	111.2057	157.834	155.3476	10101.4	140.0951	1.2856	150.7651	714977
008	2019-08-08t0629	1565263876.14	larva	16.0002	-29.8249	-213.9096	352.1239	24.2077	6942.8374	21917.6311	114547.9008	279.943	-0.52026	199.292	0.67553	198.1443	0.86243	264.866	-359.7	263.6022	10064.9	239.6258	-0.25718	256.7558	-0.41974	756113	-0.61045	174.881	115.103	114.4031	160.431	158.7995	6096.4	141.5788	1.2329	154.7023	436702
008	2019-08-08t1029	1565278275.26	larva	20	-25.8252	-209.9098	410.2619	43.8062	12925.2749	40882.8594	347112.1327	934.015	0.47522	308.213	1.5763	283.52	1.6293	758.946	1.3583	742.2267	52367.3	526.5632	0.79474	685.0484	0.65746	2125740	-0.58669	172.758	109.633	109.4814	154.849	153.9385	10684.6	134.8577	1.0331	148.3943	756137
008	2019-08-08t1429	1565292675.55	larva	24.0001	-21.8251	-205.9097	526.2353	45.0708	18873.5193	59604.7948	566689.2274	1078.09	0.24739	273.306	0.67429	210.0868	0.44344	924.443	0.8617	911.488	93368.7	657.601	0.84612	858.613	0.64437	2734980	-0.81655	370.773	105.727	105.2127	152.558	147.1877	15408.3	131.3021	0.87606	142.636	1058010
008	2019-08-09t0954	1565362568.96	larva	43.4149	-2.4103	-186.4949	1094.8293	64.2925	59487.4435	187410.7027	2685540.2222	2384.73	0.4005	401.147	0.048649	303.2294	0.16224	1654.93	0.17349	1591.8374	516338	993.7874	-0.036874	1430.0248	0.072668	12491700	-0.020763	329.525	108.027	107.6074	153.83	150.4585	47995	134.222	0.33218	146.2108	3363960
008	2019-08-09t1018	1565364048.32	larva	43.8258	-1.9993	-186.084	1073.7676	69.746	60620.0915	190995.7129	2925160.4503	1419.46	-0.86364	364.653	-0.42102	294.989	0.024106	1226.58	-0.70207	1210.1851	390053	901.6982	-0.41649	1147.3849	-0.58599	11565300	-0.26449	200.648	107.684	107.3899	150.837	148.7004	47966.2	133.0063	0.28407	144.3922	3415300
008	2019-08-09t1418	1565378443.6	adult	47.8245	1.9993	-182.0853	1219.8542	68.6411	65812.8919	207141.0242	3093707.542	2084.12	-0.29104	492.922	0.64463	390.4082	0.95977	1708.42	-0.095335	1678.0909	589406	1238.1494	0.42074	1593.2608	0.064544	16982600	0.60272	383.056	107.929	107.4485	152.436	148.9559	52590.3	133.1952	0.095571	144.6848	3718480
008	2019-08-09t1824	1565393183.67	adult	51.919	6.0938	-177.9908	1149.8707	77.6135	72691.0854	229186.901	3835203.4454	3933.78	1.5721	545.179	0.85118	369.3258	0.4227	2598	1.1336	2477.0016	987242	1443.3099	0.73939	2215.0838	0.99298	20668300	0.96787	345.102	113.177	112.8137	158.77	155.3735	60332.5	139.6912	0.16158	151.2657	4290660
008	2019-08-09t2223	1565407550.57	adult	55.9098	10.0846	-174	1262.6782	79.4473	80812.6586	254500.4165	4461406.0459	3335.46	0.58594	545.386	0.49132	383.9141	0.39225	2438.62	0.52689	2371.6638	1029100	1611.0356	0.92837	2179.3919	0.59809	22988000	1.029	207.598	109.18	108.7871	152.58	151.1595	64388.8	135.1173	-0.10457	146.6944	4601940
008	2019-08-10t0223	1565421957.79	adult	59.9118	14.0866	-169.998	1348.8998	77.6824	81801.7104	257534.5986	4308719.01	3892.28	0.90845	607.081	0.84248	428.6626	0.78023	2768.76	0.75013	2667.3173	1185030	1779.5026	1.1202	2437.0259	0.7855	25933300	1.1906	394.039	109.558	109.0562	155.761	153.048	66665.5	135.9417	-0.17148	148.1626	4680120
008	2019-08-10t0623	1565436352.63	adult	63.9104	18.0852	-165.9994	1260.5496	87.8613	85899.511	270553.2486	5047918.4175	4514.34	1.2959	633.649	0.81119	389.4467	0.090752	3385.34	1.3704	3318.4056	1516630	2035.053	1.5805	2968.2641	1.4649	28343100	1.2553	462.409	108.204	107.7961	154.832	151.7793	69364.9	134.733	-0.3081	147.5878	4839960
008	2019-08-10t1024	1565450759.36	adult	67.9122	22.0871	-161.9976	1808.1901	84.5539	98149.1739	309148.9615	4942817.373	4948.84	1.507	623.641	0.43623	326.4686	-0.78934	3441.71	1.218	3338.0083	1772480	1981.0755	1.158	2888.3524	1.0928	32065800	1.5362	201.576	112.636	112.0598	159.215	156.9595	81995.6	139.5747	-0.13092	152.3416	5791400
008	2019-08-10t1424	1565465168.02	adult	71.9147	26.0895	-157.9952	1388.5788	83.3664	92104.1925	289990.4196	5291050.6452	4780.33	1.1586	645.499	0.41541	425.2685	0.23469	3437.27	1.0155	3364.0385	1649890	1873.8151	0.64256	2928.4956	0.97008	30978100	1.1141	283.478	113.374	112.8383	160.589	158.0039	77082.9	140.1264	-0.15742	152.7834	5440930
008	2019-08-10t1824	1565479564.92	adult	75.9138	30.0886	-153.996	1234.2462	81.2275	87792.6484	276815.0634	5155671.6398	5285.64	1.4862	674.807	0.4789	472.7403	0.62283	3824.96	1.3548	3717.55	1748010	1931.6006	0.61917	3232.7797	1.3098	30831900	0.88816	451.347	113.764	113.1118	162.749	159.4917	74376.5	141.4669	-0.14269	154.7112	5197870
008	2019-08-10t2224	1565493966.65	adult	79.9143	34.0891	-149.9955	1318.1664	82.3373	89963.2819	283356.6769	5195347.4151	5039.87	1.0643	713.946	0.59635	497.3329	0.72635	3586.69	0.81902	3470.7209	1682160	2030.6459	0.67508	3003.3384	0.73789	33459800	1.0222	323.315	114.304	113.7478	162.545	160.1414	76233.5	142.467	-0.14389	155.1975	5356960
008	2019-08-11t0224	1565508362.44	adult	83.9131	38.0879	-145.9967	1344.2358	91.3631	97496.9079	307247.4023	5995810.5613	4043.27	-0.0041979	683.351	0.15546	453.605	0.18729	3104.83	0.068819	3052.4991	1577250	1880.1481	0.11601	2622.6861	-0.02646	34657500	0.9749	352.932	113.152	112.4195	163.494	160.2977	83054.8	141.1667	-0.26903	154.9845	5738710
008	2019-08-11t0624	1565522780.18	adult	87.918	42.0928	-141.9918	1432.8875	83.6378	97245.5176	306283.7733	5566585.8206	4780.86	0.60165	704.357	0.2148	471.9407	0.30756	3226.87	0.18457	3123.6523	1636020	1868.08	0.0032395	2634.6047	-0.073472	35678500	0.99093	337.45	116.309	115.5424	170.459	167.537	86422.7	145.7395	-0.081954	160.6979	5891510
008	2019-08-11t1024	1565537192.38	adult	91.9214	46.0962	-137.9884	1291.1518	82.8281	87449.2426	275469.2921	5009825.8511	4417.3	0.23503	715.783	0.22169	437.9651	-0.017607	3164.42	0.063495	3087.3336	1442980	1932.0127	0.10238	2840.6367	0.209	32600300	0.54658	254.23	118.161	117.0623	173.319	170.2081	79033.6	148.349	-0.0028528	163.8326	5381630
008	2019-08-11t1424	1565551593.5	adult	95.9217	50.0965	-133.9881	1203.4148	88.0223	85687.082	270139.3095	5115092.5338	4131.86	-0.053596	705.429	0.080483	414.9079	-0.22749	3264.13	0.17692	3242.8225	1455800	1942.1527	0.079874	2897.1662	0.26781	31449400	0.35723	338.314	116.309	115.079	179.113	175.4132	79884.3	147.2657	-0.13638	166.2045	5185280
008	2019-08-11t1824	1565565994.49	adult	99.922	54.0968	-129.9878	1504.7007	82.6518	92330.704	290897.478	4951520.3686	3715.77	-0.44977	676.086	-0.17241	367.4983	-0.62626	2756.4	-0.52042	2686.8921	1331340	1782.578	-0.33072	2400.4719	-0.52628	32613700	0.45699	276.072	118.411	116.9967	186.11	181.8952	89891	150.3539	-0.031911	172.8541	5712040
008	2019-08-11t2224	1565580390.96	adult	103.921	58.0958	-125.9888	1327.6645	82.8316	88235.0916	277901.5755	5059293.6706	4269.06	0.044864	706.076	0.0089068	424.7125	-0.12437	2989.94	-0.20914	2878.8706	1375370	1858.3162	-0.17169	2633.0171	-0.1682	32447000	0.41789	239.3	118.785	117.6759	178.819	175.786	82256.6	149.1917	-0.18428	167.7086	5458660
008	2019-08-12t0224	1565594798.46	adult	107.9231	62.0979	-121.9867	1226.6419	81.5087	82935.9855	261255.7377	4728920.399	4220.12	-0.0039841	802.553	0.64257	507.8393	0.598	3236.49	0.12691	3161.6094	1401400	2165.5598	0.52026	2845.5754	0.16503	34679100	0.65566	370.381	121.146	119.768	189.509	185.1116	82057.5	153.4361	-0.017707	174.4767	5234830
008	2019-08-12t0624	1565609198.66	adult	111.9232	66.098	-117.9867	1224.8012	81.0927	80245.6536	252880.4454	4435618.764	4324.11	0.090555	882.765	1.1549	563.4783	1.0973	3511.45	0.50542	3463.8464	1471300	2475.2741	1.2031	3209.1228	0.7378	36925200	0.89845	351.116	120.402	118.7355	196.475	190.3568	82322.9	154.2871	-0.056174	178.9416	5036300
008	2019-08-12t1037	1565624349.38	adult	116.1317	70.3065	-113.7781	1196.5484	79.0935	76371.0753	240573.8565	4169356.1387	3977.71	-0.21877	670.289	-0.25619	313.9115	-0.98002	3163.12	0.039886	3107.9031	1262090	2220.8707	0.61841	2911.9011	0.28147	26694900	-0.19229	287.723	127.271	125.9184	195.285	190.4935	77918.5	160.4049	0.19571	182.3771	5068710
008	2019-08-12t1425	1565638067.15	adult	119.9422	74.117	-109.9676	1199.4971	81.366	81515.358	256893.1285	4645571.4449	4273.33	0.059172	887.762	1.1667	578.635	1.3204	3554.34	0.58109	3529.7656	1510600	2425.1935	1.07	3237.4485	0.79963	37690800	1.0002	356.414	120.233	118.1822	208.456	203.5625	88594	154.6419	-0.21049	187.9543	5104620
008	2019-08-12t1823	1565652329.93	adult	123.9041	78.0789	-106.0057	1070.5681	90.0629	77730.3107	245137.864	4799422.5896	5019.38	0.73653	817.891	0.72972	567.1866	1.2816	3734.48	0.8386	3672.2422	1512460	2143.7235	0.47017	3207.4461	0.77192	33078800	0.53957	262.668	124.147	122.626	192.157	188.1912	77823.7	157.907	-0.11965	179.8846	5021020
008	2019-08-12t2223	1565666716.67	adult	127.9004	82.0752	-102.0094	1204.3908	82.4438	81989.9828	258411.6658	4715161.0085	4987.14	0.72277	851.458	0.97015	395.5249	-0.1631	3747.74	0.88754	3668.8965	1604030	2404.6193	1.0552	3286.3382	0.91719	36381100	0.91556	274.127	125.243	123.4587	201.408	196.666	86202.6	161.3467	-0.025258	186.7595	5351390
008	2019-08-13t0223	1565681118.49	adult	131.9009	86.0757	-98.0089	1089.0637	80.9474	72698.3132	229195.3465	4086664.9158	5206.17	0.93421	864	1.0873	334.8465	-0.65658	3864.12	1.0685	3707.0081	1464500	2662.6647	1.6323	3414.2931	1.1409	32730100	0.58097	291.27	125.418	122.7283	216.767	212.5541	82154.6	164.6362	0.058472	199.4836	4751080
008	2019-08-13t0623	1565695519.58	adult	135.9012	90.076	-94.0086	1185.8208	81.0545	75575.9984	238129.4496	4149528.742	4735.44	0.561	736.696	0.34164	330.3301	-0.65468	3512.1	0.65893	3420.8909	1387280	2117.9718	0.53944	2842.7524	0.34411	29048600	0.25906	276.86	129.54	126.8607	219.096	214.9991	86542.9	170.1461	0.26233	201.6977	5107910
008	2019-08-13t1023	1565709922.24	adult	139.9019	94.0767	-90.0079	1255.6121	88.4175	83958.3001	264432.9253	4924826.3741	3970.86	-0.043377	580.052	-0.57132	258.2609	-1.2805	2449.63	-0.62141	2280.5477	1072940	1703.3325	-0.25338	2104.049	-0.66716	25377300	-0.047649	319.392	124.52	121.6225	219.758	214.1119	96254	164.5404	-0.14115	199.4416	5447770
008	2019-08-13t1423	1565724323.17	adult	143.9022	98.077	-86.0076	1115.4871	79.6033	72670.091	229060.357	4020686.2653	4243.28	0.23546	671.281	0.065657	312.6152	-0.7373	2881.55	-0.013165	2791.1365	1092110	1979.2671	0.38837	2524.8609	0.0096444	25435500	0.022531	319.235	131.538	128.4596	227.933	222.9411	86386.5	175.3863	0.35724	209.7128	4984100
008	2019-08-13t1823	1565738720.95	adult	147.9016	102.0764	-82.0082	1092.9305	84.4519	71279.1749	224724.0821	3962965.5661	3903.58	0.0077952	640.13	-0.059684	309.4052	-0.73709	2552.59	-0.35108	2447.481	949563	1882.2682	0.26671	2257.7309	-0.30265	23785300	-0.072605	301.885	131.221	127.5954	241.165	237.1781	89713.4	177.9139	0.39155	221.7384	4875760
008	2019-08-13t2223	1565753117.82	adult	151.9007	106.0755	-78.0091	485.3281	73.8148	26901.3801	86063.6562	1244131.8138	2633.07	-0.986	700.509	0.39036	439.0647	0.57135	2083.47	-0.85652	2037.4154	295853	1694.7105	-0.041946	1930.8929	-0.69879	9879280	-1.3503	291.687	137.394	132.4398	237.121	232.0677	33671.2	191.0215	1.0185	221.5362	1937670
008	2019-08-14t0223	1565767526.2	adult	155.903	110.0778	-74.0068	981.3491	78.2058	62370.0204	196663.7516	3372322.9383	3246.09	-0.42265	574.201	-0.34116	318.0756	-0.59117	2263.64	-0.56477	2151.8588	737946	1522.4415	-0.31977	1983.56	-0.55353	18678700	-0.43362	306.97	136.613	132.1344	245.476	240.9184	80025	188.8035	0.77917	225.2498	4444020
008	2019-08-14t0623	1565781910.48	adult	159.8987	114.0735	-70.0112	803.6982	84.336	52080.5417	164774.0359	2878452.703	2318.83	-1.1231	567.885	-0.31658	343.0897	-0.30814	1863.74	-0.9831	1828.6937	506936	1414.1275	-0.46776	1703.077	-0.8831	15429400	-0.67935	321.305	139.126	134.5391	247.971	242.9259	67448	192.5575	0.87361	230.4525	3780060
008	2019-08-14t1023	1565796314.78	adult	163.8999	118.0747	-66.01	895.3769	81.3156	59480.0943	187953.7995	3286274.4913	2775.04	-0.68931	508.764	-0.63801	293.8687	-0.79586	1989.15	-0.7608	1917.3873	618624	1299.8572	-0.63154	1726.9832	-0.77991	15775200	-0.58263	325	136.648	131.7182	245.771	240.5004	76434.9	190.9273	0.66746	227.8162	4237050
008	2019-08-14t1423	1565810738.79	adult	167.9065	122.0813	-62.0033	971.8386	78.217	61548.4367	194110.6113	3298449.0185	2995.74	-0.44885	519.537	-0.5086	311.3438	-0.59293	1818.6	-0.90688	1734.124	583770	1268.7979	-0.62497	1595.5143	-0.90115	16663100	-0.43703	338.314	139.246	133.9942	249.431	245.0461	80067.4	195.7464	0.82939	231.7874	4466040
008	2019-08-14t1823	1565825140.05	adult	171.9069	126.0817	-58.0029	974.022	76.5819	60746.4641	191575.9062	3203487.7625	2903.76	-0.46875	512.809	-0.50007	312.4253	-0.56559	1796.53	-0.87026	1712.5929	569501	1228.4794	-0.64646	1555.0104	-0.89988	16250900	-0.42198	313.679	140.932	135.0939	255.457	250.5539	80979.9	199.41	0.91959	238.1914	4466140
008	2019-08-14t2223	1565839526.5	adult	175.9031	130.0779	-54.0067	447.0105	85.3285	27791.9549	88917.8587	1500182.3662	2942.23	-0.38124	560.368	-0.11709	349.2024	-0.13354	1990.25	-0.56724	1912.6086	290576	1296.6344	-0.43285	1649.7901	-0.70022	8142140	-1.1498	333.39	151.938	144.9356	277.594	272.1661	40528.7	219.099	1.945	262.2946	2207670
008	2019-08-15t0223	1565853934.38	adult	179.9053	134.0801	-50.0045	445.9363	109.4925	33948.4592	112339.6461	2258589.2389	2043.41	-1.0827	493.511	-0.53189	336.2551	-0.25976	1645.3	-0.94982	1609.4604	291218	1201.4788	-0.58344	1511.8221	-0.85088	8734660	-1.0508	293.71	142.368	137.6028	247.541	243.6859	43814.7	197.0134	0.53483	231.9854	2519770
008	2019-08-15t0623	1565868321.62	adult	183.9018	138.0766	-46.0081	455.1778	100.4522	33697.0421	109923.0872	2126286.8739	2301.05	-0.82226	491.019	-0.50267	335.2598	-0.2519	1606.88	-0.95016	1576.9077	282812	1178.6404	-0.57761	1477.0566	-0.8513	8609040	-1.0216	313.736	143.279	138.0952	248.737	245.352	43777.7	202.4672	0.72084	234.3184	2512110
008	2019-08-15t1023	1565882733.77	adult	187.9051	142.0799	-42.0047	457.5847	95.8618	32226.7717	105134.3241	1922499.7179	2402.63	-0.69842	521.099	-0.23812	326.5666	-0.34376	1887.42	-0.54113	1855.0611	317086	1285.9863	-0.28022	1668.7549	-0.51279	8749250	-0.9752	383.612	146.386	137.4151	280.636	274.4214	47146.9	219.0484	1.525	258.6164	2457820
008	2019-08-15t1423	1565897149.34	adult	191.9095	146.0843	-38.0004	440.0468	82.4228	30053.0962	96649.2355	1742998.6629	1637.41	-1.3166	482.095	-0.49061	357.8984	0.064558	1353.59	-1.2089	1327.3887	212514	1005.2033	-0.89125	1249.8727	-1.1237	7564080	-1.0667	364.108	152.714	145.4548	283.007	276.8388	44432.2	222.4987	1.5681	265.5332	2396090
008	2019-08-15t1823	1565911551.05	adult	195.9099	150.0847	-33.9999	441.4547	81.0743	25957.8583	83426.4406	1298495.6416	1874.56	-1.0906	487.096	-0.42105	306.6815	-0.58742	1618.83	-0.82219	1600.5621	220162	1133.2052	-0.55204	1488.0781	-0.71912	6625000	-1.1455	362.345	152.405	143.8268	284.048	279.2103	38630.6	223.6122	1.4801	262.7114	2072870
008	2019-08-15t2223	1565925935.58	adult	199.9056	154.0805	-30.0042	442.9645	84.0122	29596.236	95304.8526	1653190.0567	1618.98	-1.2869	450.735	-0.67714	326.546	-0.3258	1360.05	-1.1471	1341.4945	210807	958.5756	-0.94409	1263.7248	-1.0499	6964760	-1.0942	324.406	149.438	143.5807	263.441	257.7017	40833.4	211.1059	0.67312	245.5523	2309120
008	2019-08-16t0224	1565940364.59	adult	203.9137	158.0885	-25.9961	449.0631	74.987	24437.2348	78690.0445	1112856.6606	2106.02	-0.84875	494.844	-0.29729	307.1367	-0.58508	1600.51	-0.79268	1572.7161	206466	1151.8209	-0.43124	1413.5052	-0.78073	6337460	-1.1476	361.112	146.814	138.9575	285.776	280.5032	36865.2	215.766	0.79387	266.6787	1880250
008	2019-08-16t0623	1565954757.2	adult	207.9116	162.0865	-21.9982	445.0131	74.2804	23759.2773	76420.3666	1060588.5353	1960.31	-0.96193	492.565	-0.29109	305.8643	-0.60797	1536.51	-0.8644	1502.63	192064	1153.5102	-0.39543	1394.74	-0.79149	6127010	-1.1662	340.065	147.4	139.362	286.4	283.9518	35800	217.7632	0.7785	266.0518	1833510
008	2019-08-16t1024	1565969163.76	adult	211.9135	166.0883	-17.9964	442.6286	74.8426	23717.9076	76334.2931	1069273.5009	1920.33	-0.98477	480.949	-0.36227	303.5566	-0.64579	1505.82	-0.89088	1455.8687	188228	1109.511	-0.47737	1348.2567	-0.84971	5983970	-1.1789	327.425	148.355	140.2801	284.926	281.208	35615.7	220.937	0.82393	267.6701	1845840
008	2019-08-16t1424	1565983590.63	adult	215.9209	170.0957	-13.9889	441.2402	74.3499	23751.6542	76425.8574	1076959.0831	1837.84	-1.0496	474.431	-0.39568	301.6252	-0.68062	1481.38	-0.91619	1443.5131	185172	1098.4259	-0.47822	1331.631	-0.86194	5918530	-1.1883	382.983	147.38	138.988	289.51	286.6964	36188.8	220.7203	0.70372	268.2814	1838570
008	2019-08-16t1823	1565997960.49	adult	219.9126	174.0874	-9.9973	442.7838	78.5545	28824.9305	92510.5335	1592451.1488	1546.44	-1.3084	442.014	-0.65801	326.6796	-0.33404	1246.21	-1.2506	1224.0172	188178	919.3335	-0.93876	1137.4447	-1.1921	6655850	-1.1179	393.879	159.038	150.4774	306.404	299.8898	46267	236.1774	1.3514	284.3106	2394790
008	2019-08-16t2223	1566012326.77	adult	223.9032	178.078	-6.0066	441.4593	78.4999	28571.9081	91688.9566	1565905.1709	1441.63	-1.4093	447.091	-0.60385	336.2756	-0.20249	1259.53	-1.2334	1244.464	188929	911.8888	-0.94511	1169.4354	-1.1325	6674620	-1.1301	387.212	160.405	151.1509	318.001	312.6363	47700.1	240.9037	1.4694	295.1885	2394690
008	2019-08-17t0223	1566026738.24	adult	227.9064	182.0812	-2.0034	436.7912	69.0399	23276.5561	74815.6443	1034329.2438	1723.59	-1.1673	482.581	-0.28557	309.1749	-0.6039	1425.11	-0.9881	1402.2455	175288	1096.5152	-0.4228	1328.248	-0.84473	5896660	-1.2354	353.366	149.393	141.1904	292.647	289.0202	35995.6	225.1873	0.62874	274.2404	1825440
008	2019-08-17t0624	1566041163.02	dead	231.9133	186.0881	2.0034	432.8311	77.1757	27299.9507	87640.5746	1451675.0662	1496.03	-1.3847	461.65	-0.4591	354.5561	0.05459	1321.66	-1.1502	1315.5033	188998	953.8223	-0.80318	1229.0092	-1.0213	6586820	-1.1776	417.077	165.062	154.6582	339.418	334.5842	48536.7	250.0558	1.6851	309.1049	2355110
009	2019-08-07t1429	1565206279.74	larva	0	-33.7076	-213.9174	153.871	36.0996	2988.758	9912.4591	59936.2774	0	2087.0143	0	0.014404	0	-0.34656					0	1187.3744	0	1581.5418	0	190532.3833	0	0	0				0	-0.55643	0	0
009	2019-08-07t1829	1565220679.12	larva	3.9998	-29.7077	-209.9176	159.1347	32.8577	3044.2621	9937.4888	56190.1523	0	1445.6826	0	-0.45785	0	-0.63458					0	0.54555	0	1003.3477	0	1.9644	0	0	0				0	-0.69826	0	0
009	2019-08-07t2229	1565235079.73	larva	8	-25.7076	-205.9174	169.0025	21.6889	2522.028	7991.3144	34643.6942	493.541	3.3598	297.925	2.8774	300.9263	2.6077	463.9801	8671.0341	458.4594	6959.7021	402.8627	3.1872	444.3183	3.8063	420670	0.66519	153.613	100.146	100.0784	141.2034	139.905	2118.0518	124.6277	1.1172	135.1467	141406
009	2019-08-08t0229	1565249480.63	larva	12.0002	-21.7073	-201.9171	181.4298	25.8274	2723.45	8763.0834	39598.4609	0	-0.86055	0	-1.3872	0	-1.2294					0	-1.3099	0	-1.1322	0	-0.36899	0	0	0				0	-1.0063	0	0
009	2019-08-08t0629	1565263880.81	larva	16.0003	-17.7073	-197.9171	347.8926	39.8726	10360.5519	32734.401	273053.1295	780.411	0.77491	274.282	1.6224	242.8676	1.4037	631.5941	1658.342	619.2704	35369.2656	473.8058	1.2399	586.0015	1.0133	1518150	-0.30571	172.168	107.93	107.6608	151.4478	148.8184	8481.0762	133.6156	1.0975	145.2872	597390
009	2019-08-08t1029	1565278279.97	larva	20.0001	-13.7075	-193.9173	495.7211	43.3969	16600.2584	52438.5496	472064.6537	583.952	-0.27903	231.901	0.62054	220.614	0.85813	486.5766	-0.14161	484.5002	43305.3164	373.3844	-0.070025	450.1209	-0.2041	2047920	-0.61415	214.035	106.24	105.8722	148.6941	146.7018	13233.7783	131.0638	0.96583	142.6682	938204
009	2019-08-08t1429	1565292680.34	larva	24.0002	-9.7074	-189.9172	695.7733	43.5593	23558.4601	74288.1266	658022.7105	799.093	-0.27778	239.518	0.25536	216.0737	0.51763	606.4302	-0.32928	584.9224	76410.2109	422.9721	-0.35157	544.8687	-0.3671	2999960	-0.73222	182.349	111.851	111.5107	154.247	152.2596	19435.125	137.0351	0.98228	148.2346	1400930
009	2019-08-09t0954	1565362573.67	adult	43.415	9.7074	-170.5024	1167.4457	64.3544	59658.9598	187765.3015	2627828.3116	2615.15	0.69624	396.106	-0.010142	269.0235	-0.27636	1781.1472	0.4225	1723.73	557499.0625	1076.0384	0.26844	1550.3986	0.33998	12398100	-0.042079	327.092	104.228	103.9248	148.6888	146.7583	46539.6094	130.0537	0.22911	142.1182	3262320
009	2019-08-09t1018	1565364053.37	adult	43.826	10.1184	-170.0914	1127.9698	63.368	60802.1337	191498.8738	2729025.8432	2107.1	0.014165	427.873	0.31576	315.9749	0.29358	1622.4133	0.073037	1574.3724	517549.8438	1059.0067	0.16469	1443.308	0.06772	13617100	0.20034	498.527	109.355	108.9023	155.5877	152.0204	49632.4883	135.5449	0.34743	147.409	3480220
009	2019-08-09t1418	1565378448.4	adult	47.8246	14.1171	-166.0928	1076.2386	75.6124	65574.616	206719.5739	3345878.542	3294.36	1.1787	441.492	0.042678	316.7738	-0.012838	2177.0269	0.76233	2009.8687	746720.1875	1224.4268	0.37218	1767.9585	0.43235	15113200	0.1977	384.695	104.172	103.708	149.8914	146.3375	51412.75	130.002	0.0057375	141.6455	3566030
009	2019-08-09t1824	1565393188.42	adult	51.9191	18.2115	-161.9983	1255.6825	74.7455	74305.4861	233945.4906	3787374.3347	1914.51	-0.74927	450.868	-0.23888	337.5283	-0.0029452	1594.5026	-0.59375	1578.2196	620261.5	1207.3827	-0.053972	1492.0529	-0.44902	17498200	0.32975	281.43	111.623	111.1001	155.704	153.2177	60568.8438	137.391	0.087679	148.8557	4332100
009	2019-08-09t2223	1565407555.45	adult	55.9099	22.2023	-158.0075	1232.6695	79.7673	77193.8666	243075.0749	4117738.5272	4238.14	1.5745	520.054	0.20427	338.0258	-0.22421	2914.1257	1.3017	2794.2451	1174392.625	1592.5992	0.8692	2398.7131	1.015	20948300	0.6462	182.103	112.54	112.2497	157.5773	155.9489	63503.6719	139.1309	0.044912	151.1749	4533210
009	2019-08-10t0223	1565421962.82	adult	59.912	26.2044	-154.0054	1373.9369	84.2201	84766.6262	267402.6486	4691576.4259	4396.8	1.4378	557.259	0.2972	329.0581	-0.53084	3547.9617	1.9596	3499.5576	1571747	1687.2819	0.83704	3028.5625	1.8629	24681600	0.97142	368.549	112.088	111.5907	159.2933	156.0612	70566.9297	139.0395	-0.038113	151.8417	4964510
009	2019-08-10t0623	1565436357.34	adult	63.9104	30.2029	-150.0069	1378.3509	83.0501	88127.3606	277428.4148	4893640.3749	3602.28	0.37221	593.093	0.38893	383.7729	0.019653	2656.2085	0.29013	2587.999	1221855.875	1638.2447	0.40996	2248.7857	0.20031	27246700	1.0757	282.838	111.724	111.1326	158.3774	155.4138	72853.625	138.5364	-0.12519	150.9229	5132620
009	2019-08-10t1024	1565450764.31	adult	67.9124	34.2048	-146.005	1319.0696	85.7607	88277.6851	277942.0435	5091855.2437	3399	-0.020072	618.178	0.38248	410.3986	0.19584	2591.0386	-0.0061471	2533.0492	1191877.75	1751.2793	0.50327	2324.2836	0.12834	28424400	0.97595	265.897	112.766	112.2346	160.2321	158.3257	73706.75	140.1989	-0.098998	152.79	5185090
009	2019-08-10t1424	1565465172.73	adult	71.9147	38.2071	-142.0027	1375.3436	88.4809	92918.6526	292587.7718	5362471.2344	4456.44	0.84603	608.934	0.074888	398.9598	-0.054845	3406.2349	0.97185	3345.1731	1648617.625	1858.866	0.60123	2939.011	0.98768	29469300	0.89434	241.724	112.599	112.1365	157.3702	155.3187	76167.1875	139.0311	-0.21479	151.0436	5449210
009	2019-08-10t1824	1565479569.96	adult	75.914	42.2064	-138.0034	960.2064	97.2234	71952.6647	227658.5988	4536169.2637	4252.19	0.50505	587.687	-0.29296	307.304	-1.0992	3358.5693	0.713	3291.0732	1259463.5	1968.8615	0.71939	2968.4394	0.87464	21985400	-0.34134	432.343	114.498	113.9181	163.4425	159.6316	61290.9297	142.0804	-0.11029	154.7786	4283370
009	2019-08-10t2224	1565493971.45	adult	79.9144	46.2068	-134.003	1457.1256	87.6239	96583.219	304099.9429	5532918.5743	6021.18	1.9742	700.019	0.4787	368.3775	-0.54534	4755.481	2.3834	4664.4438	2396762.5	2173.5136	1.0479	4204.4236	2.6674	35225000	1.2562	376.355	113.267	112.6842	161.3546	158.3459	81322.7422	140.9283	-0.22574	153.2912	5699580
009	2019-08-11t0224	1565508367.22	adult	83.9132	50.2056	-130.0042	1305.9597	92.3271	97007.7653	305906.309	6029445.9791	4936.15	0.80636	741.982	0.62877	462.9135	0.27455	3659.4146	0.8038	3541.178	1848004.375	2213.2251	0.96092	3123.7939	0.76108	37438200	1.3271	247.313	112.433	111.7546	160.5118	158.3765	81058.4766	140.0348	-0.33032	153.292	5673010
009	2019-08-11t0624	1565522785.11	adult	87.9182	54.2106	-125.9992	1337.2131	92.3266	95099.2255	299487.8279	5832446.1999	3748.37	-0.33261	799.686	0.95556	605.0901	1.5135	3113.3035	0.033422	3079.863	1541085.25	2214.7213	0.86568	2844.3648	0.25489	39576500	1.469	246.836	118.324	117.8423	167.4291	164.71	82877.4062	146.8996	-0.017854	160.453	5855870
009	2019-08-11t1024	1565537197.39	adult	91.9216	58.214	-121.9958	1367.3511	89.4761	95248.7345	299939.9591	5678171.7403	4519.48	0.32753	860.958	1.312	643.4612	1.7992	3655.1418	0.71933	3634.7271	1812950.375	2350.0197	1.1236	3141.2345	0.67914	42685400	1.7514	226.419	117.5	116.8334	167.8764	165.5145	83266.7109	145.6358	-0.15658	159.5908	5825520
009	2019-08-11t1424	1565551598.59	adult	95.9219	62.2143	-117.9955	1386.5719	90.4469	96072.1264	302656.9269	5721042.4071	3954.33	-0.21459	828.835	0.97878	611.3785	1.4727	3278.0708	0.19568	3241.1006	1642313.5	2315.8196	0.97776	3027.3593	0.47156	41463300	1.5234	252.031	120.165	119.2687	178.3838	172.5981	89370.2812	149.4758	-0.0069914	165.2965	6011400
009	2019-08-11t1824	1565565999.52	adult	99.9222	66.2146	-113.9952	1365.1381	85.1276	92894.8088	292581.5421	5466625.4271	4512.1	0.2749	808.871	0.76819	469.0757	0.24	3674.3689	0.72388	3605.9728	1778394.5	2298.6286	0.89027	3323.4222	0.92139	39137200	1.2004	402.748	118.633	117.3057	183.0511	178.5562	88596.7422	150.8864	-8.7786e-05	170.2846	5740060
009	2019-08-11t2224	1565580396.04	adult	103.9212	70.2136	-109.9962	1291.51	89.6891	95752.8399	301803.6891	6013903.2279	3354.15	-0.79035	694.905	-0.068376	458.3032	0.15964	2611.2195	-0.72531	2552.2135	1300387.25	1766.5695	-0.38547	2323.0467	-0.65528	34597200	0.65845	362.229	121.21	120.0015	184.0468	180.0292	91655.3281	153.4478	0.070071	172.17	6034660
009	2019-08-12t0224	1565594803.55	adult	107.9233	74.2157	-105.9941	1325.4225	88.094	89968.9399	283345.8424	5341497.9513	4537.98	0.28637	740.271	0.2205	354.1918	-0.69703	3454.5752	0.42486	3367.0347	1620195.75	2204.5265	0.60965	3135.7606	0.6208	34669100	0.65456	458.273	119.66	117.948	195.3445	190.1457	91616.5625	153.693	-0.0025536	179.3059	5604020
009	2019-08-12t0624	1565609203.72	adult	111.9233	78.2158	-101.9941	1277.6912	86.8031	89186.0087	280939.2591	5393279.9473	4462.13	0.21626	702.852	-0.042795	379.9944	-0.4519	3036.1118	-0.14327	2860.054	1411792	1946.1334	0.0082898	2586.7324	-0.23639	32641200	0.43323	411.664	119.67	117.4682	204.6653	199.1295	95169.3672	154.421	-0.048448	185.0089	5557570
009	2019-08-12t1037	1565624354.26	adult	116.1318	82.4242	-97.7856	1307.3446	89.2443	94810.5719	298713.2935	5825944.2953	3286.71	-0.84411	515.487	-1.2702	246.5215	-1.5526	2410.3213	-0.98182	2355.1655	1190698.75	1521.5809	-0.93535	2043.6741	-1.0689	25425300	-0.32833	365.442	123.489	122.0889	193.4637	189.0205	95571.0938	155.9403	-0.055048	177.7178	6090850
009	2019-08-12t1425	1565638072.1	adult	119.9423	86.2347	-93.9751	1291.6485	97.6897	92400.42	291228.6245	5785674.299	4429.39	0.19912	644.882	-0.40497	315.9428	-0.93291	3280.6638	0.21258	3201.0715	1577999.25	1953.4528	0.036408	2827.0939	0.16697	31005900	0.29231	336.344	121.726	119.5058	213.3217	208.9981	102607.75	157.5007	-0.053375	192.9043	5852570
009	2019-08-12t1823	1565652334.84	adult	123.9042	90.1966	-90.0132	1368.34	85.8335	91740.4841	288868.1086	5313743.7253	3672.71	-0.45692	559.694	-0.92248	249.7669	-1.4744	2855.7964	-0.33056	2774.3625	1367926.5	1835.6885	-0.19528	2557.5515	-0.21876	26760700	-0.12116	371.16	123.188	120.6597	213.4603	208.0729	102247.4844	160.8475	0.039311	192.8989	5889990
009	2019-08-12t2223	1565666721.54	adult	127.9005	94.1929	-86.0169	1349.0528	84.9912	89353.5477	281402.3583	5196467.6274	2865.71	-1.1325	470.481	-1.4438	233.8635	-1.587	2246.3318	-1.0794	2206.3491	1046790.5625	1421.7963	-1.0391	1951.4602	-1.0911	21904700	-0.57864	374.52	125.209	122.0395	228.668	222.5638	106559.2891	166.6671	0.25967	205.4926	5829480
009	2019-08-13t0223	1565681123.42	adult	131.901	98.1934	-82.0164	647.0719	88.0821	49618.5949	158040.9084	3155608.5295	3734.14	-0.33613	514.494	-1.1092	289.9323	-1.0585	2585.6494	-0.5806	2470.3811	669683.1875	1495.1112	-0.82416	2118.9907	-0.7811	13280100	-1.3995	367.477	133.197	128.1075	263.7879	256.644	68321.0703	185.9705	1.2027	238.2594	3438080
009	2019-08-13t0623	1565695524.47	adult	135.9013	102.1937	-78.0161	1148.4657	86.7479	76921.8154	242639.4441	4370304.2623	3145.38	-0.79426	452.906	-1.4314	256.4076	-1.3279	1987.3239	-1.2787	1880.106	796916.875	1231.3191	-1.3058	1693.0282	-1.3396	18151100	-0.83573	426.264	130.376	125.7832	249.2965	240.0318	99967.8906	180.7702	0.83807	220.6461	5225080
009	2019-08-13t1023	1565709927.37	adult	139.9021	106.1945	-74.0153	954.5821	103.4924	72240.3678	228461.9074	4694964.841	2628.5	-1.175	452.042	-1.3688	265.3892	-1.2143	2000.0012	-1.1855	1947.8914	750000.4375	1240.0308	-1.2097	1787.6057	-1.1254	16947500	-0.88386	399.777	132.18	127.2159	261.8007	253.9417	98175.25	184.7976	0.97239	235.7054	4955540
009	2019-08-13t1423	1565724328.09	adult	143.9023	110.1947	-70.0151	1082.3886	88.7505	73711.8513	232356.7882	4357153.9366	3617.92	-0.28675	502.048	-0.9891	296.8988	-0.88604	2150.3413	-0.92134	2018.926	827881.375	1363.6261	-0.87628	1838.4352	-0.97598	19280200	-0.5812	371.196	132.472	127.5326	256.883	250.214	98899.9531	184.3749	0.85738	230.597	5087330
009	2019-08-13t1823	1565738725.91	adult	147.9017	114.1941	-66.0157	1290.626	91.497	90055.2531	283647.6468	5537278.2374	3482.64	-0.34148	425.588	-1.405	251.5999	-1.2951	1971.2041	-1.0678	1868.7003	924494.75	1212.5722	-1.1098	1669.8732	-1.1432	19949900	-0.44575	357.351	128.644	124.0744	253.6193	246.1711	118947.4531	179.256	0.46682	226.4968	6030300
009	2019-08-13t2223	1565753122.79	adult	151.9008	118.1933	-62.0165	1247.6109	92.4597	89335.982	281465.8671	5573639.8446	2630.63	-0.98801	394.049	-1.5437	241.6654	-1.3732	1800.1067	-1.2041	1744.6517	837049.625	1100.0983	-1.2657	1531.9482	-1.2673	18312600	-0.53601	352.761	130.783	126.3235	248.1699	241.4763	115399	181.0697	0.4587	223.8748	6077880
009	2019-08-14t0223	1565767531.16	adult	155.9032	122.1956	-58.0142	1186.395	94.4193	84814.1898	267251.6576	5314084.616	2989.03	-0.63368	401.626	-1.4403	246.4157	-1.3119	1937.6575	-0.96338	1861.4482	856444.625	1082.2306	-1.2293	1613.2122	-1.0807	17714900	-0.52616	381.383	132.211	127.1872	259.91	253.9281	114880.2031	184.3074	0.52631	231.5197	5831550
009	2019-08-14t0623	1565781915.45	adult	159.8988	126.1912	-54.0186	1114.6907	93.4024	81506.6995	257031.9332	5160624.485	3413.25	-0.22697	400.409	-1.3954	250.5321	-1.259	1850.3429	-0.99946	1723.7755	786395.75	1044.3522	-1.2365	1533.2111	-1.1252	16980200	-0.53098	377.152	134.403	128.9231	267.0193	259.8466	113483.2031	190.9907	0.7855	239.0328	5699640
009	2019-08-14t1023	1565796319.73	adult	163.9	130.1924	-50.0174	1110.0304	93.8715	81928.3919	258416.0952	5200074.7206	3722.47	0.085945	393.307	-1.392	252.187	-1.2335	1859.7323	-0.9191	1699.6353	794105.6875	1005.1614	-1.2493	1456.7456	-1.1663	16765900	-0.48799	365.741	134.755	128.9004	269.6484	263.2154	115139.8672	192.6701	0.76598	243.0915	5744350
009	2019-08-14t1423	1565810743.89	adult	167.9067	134.1991	-46.0107	1101.4529	93.2798	81016.4018	255516.527	5119938.8805	3755.14	0.17349	388.082	-1.3806	252.1862	-1.2284	1878.8525	-0.83268	1735.0983	792875.75	986.0439	-1.2238	1492.7801	-1.0489	16348000	-0.46714	437.138	135.91	129.921	276.5357	267.6509	116698.0547	194.6679	0.76773	246.2474	5725210
009	2019-08-14t1823	1565825145.04	adult	171.907	138.1995	-42.0104	1109.5114	93.3604	80674.7961	254387.662	5087954.2164	3796.5	0.26698	385.173	-1.3634	253.0986	-1.2192	1887.6786	-0.7572	1731.0372	792825	965.7552	-1.2108	1472.4764	-1.0198	16168400	-0.4299	428.241	137.4	131.0199	282.9894	275.4538	118855.5391	197.8332	0.82896	249.8579	5767620
009	2019-08-14t2223	1565839531.52	adult	175.9033	142.1957	-38.0141	1002.353	93.0526	75022.4373	236810.4645	4765589.4086	3335.66	-0.055107	396.321	-1.2493	267.5606	-1.0579	1815.7181	-0.78595	1699.9623	709945.8125	996.6903	-1.0865	1467.672	-0.96774	15458500	-0.44362	397.397	139.096	132.4332	291.2229	284.9123	113868.1562	201.7666	0.93968	259.5804	5425420
009	2019-08-15t0223	1565853939.48	adult	179.9055	146.1979	-34.0119	1017.804	93.3065	76310.1554	240850.705	4852981.5836	3297.19	-0.034767	393.735	-1.2368	265.1391	-1.0891	1836.9719	-0.70604	1712.5276	729277.875	986.7015	-1.0601	1486.3639	-0.88884	15625400	-0.37942	414.181	139.67	132.5701	294.4126	287.4194	116881.7969	204.5781	0.97152	263.0795	5542800
009	2019-08-15t0623	1565868326.64	adult	183.9019	150.1943	-30.0155	1016.2437	92.4018	75788.2391	239197.4076	4783038.7567	3239.4	-0.03211	396.759	-1.1847	268.089	-1.0596	1830.0306	-0.66219	1724.8191	722862.125	995.1187	-0.99256	1478.8031	-0.84866	15637900	-0.33035	423.117	140.625	133.2114	294.9587	287.6027	116508.7031	208.144	1.0471	266.3488	5542580
009	2019-08-15t1023	1565882738.79	adult	187.9053	154.1977	-26.0121	989.2125	92.0184	74125.0342	234016.5104	4692916.5885	3279.48	0.044926	394.421	-1.1779	267.2491	-1.0785	1807.9722	-0.64532	1683.949	697877.25	994.2707	-0.95393	1474.8093	-0.81118	15203000	-0.33259	441.907	141.623	134.2172	302.1148	295.7768	116616.3125	209.5591	0.98831	269.5689	5458860
009	2019-08-15t1423	1565897154.49	adult	191.9097	158.2021	-22.0077	989.2226	92.3843	73640.3822	232465.3401	4652178.8537	3195.97	0.011539	394.933	-1.1529	268.9937	-1.0666	1811.9879	-0.59849	1702.0413	693991.375	994.6789	-0.91609	1487.2442	-0.75228	15124700	-0.30402	402.305	142.62	134.8185	306.4129	300.7613	117356.1406	212.6416	1.0213	274.7049	5461920
009	2019-08-15t1823	1565911556.17	adult	195.9101	162.2025	-18.0073	973.9754	89.9713	71766.4657	226554.4171	4468881.0331	3084.05	-0.056244	386.265	-1.2032	268.2482	-1.086	1747.89	-0.64786	1651.1445	653710.875	950.9619	-0.99154	1435.9159	-0.8021	14414600	-0.34858	413.514	144.181	136.6589	305.5802	297.4708	114286.9844	212.7541	0.89099	272.2736	5380540
009	2019-08-15t2223	1565925940.66	adult	199.9058	166.1982	-14.0116	967.9299	89.3015	70828.0645	223593.4808	4379777.1055	2862.27	-0.21946	381.355	-1.2265	266.588	-1.1185	1732.5721	-0.63714	1630.9547	639319.125	935.913	-0.99991	1418.9877	-0.79879	14043800	-0.36043	405.832	145.193	137.8483	303.1391	295.819	111858.3125	213.417	0.79588	273.9002	5346890
009	2019-08-16t0224	1565940369.67	adult	203.9139	170.2063	-10.0035	961.9133	87.6736	68796.9044	217121.5421	4175815.9266	2994.94	-0.082354	382.714	-1.2024	265.3605	-1.147	1752.1676	-0.58237	1664.4232	627276	943.4749	-0.9552	1442.5017	-0.73306	13696600	-0.37491	436.504	146.637	138.4673	309.2333	301.6976	110705.5312	219.7951	1.0035	278.2082	5247840
009	2019-08-16t0623	1565954762.26	adult	207.9118	174.2042	-6.0056	965.2913	86.2257	67266.1882	212209.5498	4040615.7944	2999.96	-0.061444	387.535	-1.1525	272.2087	-1.0667	1753.733	-0.55961	1666.8992	615560.3125	943.8877	-0.93254	1435.4993	-0.72343	13568000	-0.37557	408.303	147.296	139.456	310.5478	303.2818	109002.2812	220.7031	0.92855	279.9879	5157000
009	2019-08-16t1024	1565969168.86	adult	211.9136	178.2061	-2.0037	921.8412	85.748	64088.1	202264.9937	3838946.533	3485.59	0.37911	386.316	-1.1516	278.6245	-0.99102	1789.8915	-0.48702	1654.9503	597823.75	945.3078	-0.9062	1405.8889	-0.75185	12893700	-0.43575	469.991	149.422	141.5034	317.5248	305.6653	106053.2812	224.3723	0.99605	283.2888	4987100
009	2019-08-16t1424	1565983595.85	dead	215.9211	182.2136	2.0037	866.6087	87.2255	60615.6691	191410.2176	3660001.4766	3660.58	0.54979	400.347	-1.0233	291.0141	-0.8298	1918.4688	-0.28668	1751.7484	606236.125	972.6556	-0.81267	1441.2807	-0.67264	12633300	-0.45748	447.946	151.923	143.899	327.3737	317.7909	103450.0781	231.4049	1.2297	292.6968	4794080
010	2019-08-07t1429	1565206284.32	larva	0	-49.8719	-241.9079	164.6374	26.7435	2986.7672	9492.804	50160.1053	0	2087.0143	0	0.014404	0	-0.34656					0	1187.3744	0	1581.5418	0	190532.3833	0	0	0				0	-0.55643	0	0
010	2019-08-07t1829	1565220683.75	larva	3.9998	-45.8721	-237.908	164.5504	27.272	3051.1464	9701.0294	52317.5973	0	1445.6799	0	-0.45786	0	-0.63458					0	0.54554	0	1003.3451	0	1.9644	0	0	0				0	-0.69826	0	0
010	2019-08-07t2229	1565235084.4	larva	8	-41.8719	-233.9078	145.9845	25.2737	2642.5177	8407.3609	42429.6404	432.214	2.9251	290.987	2.7888	294.5295	2.5325	393.2535	7436.7149	387.4567	5898.8032	359.0901	2.7698	381.0806	3.1962	425714	0.66818	362.767	111.714	111.2348	166.9913	152.2295	2504.8696	136.5714	1.3055	146.2819	163437
010	2019-08-08t0229	1565249485.29	larva	12.0003	-37.8716	-229.9076	167.4396	35.2835	3715.9448	12034.275	75652.2521	0	-0.86055	0	-1.3872	0	-1.2294					0	-1.3099	0	-1.1322	0	-0.36899	0	0	0				0	-1.0063	0	0
010	2019-08-08t0629	1565263885.44	larva	16.0003	-33.8716	-225.9075	284.944	31.8977	7266.6576	22975.1883	160052.8503	365.211	-0.2996	243.162	1.2294	242.8648	1.4036	328.9158	-7.259	326.5203	13156.6328	293.5868	0.087782	315.8082	-0.16272	951734	-0.53223	224.045	112.064	111.5266	157.5238	154.0847	6300.9531	138.1557	1.1747	150.1591	438620
010	2019-08-08t1029	1565278284.62	larva	20.0001	-29.8718	-221.9078	410.7511	42.4871	13620.4655	43033.7701	388631.3077	426.199	-0.61892	204.432	0.27651	201.2744	0.62106	374.0682	-0.76118	370.457	27306.9824	307.4093	-0.44248	354.6462	-0.55424	1481310	-0.81405	170.879	101.204	100.8918	144.0727	142.9898	10517.3057	125.7984	0.87248	137.5404	733325
010	2019-08-08t1429	1565292684.97	larva	24.0002	-25.8717	-217.9077	413.5826	40.9875	13202.0568	41682.2729	366067.976	821.787	-0.23507	333.112	1.4158	322.9767	1.8425	731.075	0.13751	725.0416	51906.3242	551.4409	0.30421	676.6727	0.057811	2345110	-0.94067	169.545	112.449	112.105	154.6961	153.1232	10983.4199	138.5769	1.0109	148.7828	791642
010	2019-08-09t0954	1565362578.41	larva	43.415	-6.4569	-198.4928	941.9669	58.7816	47258.5005	148952.1382	1964371.2087	1523.24	-0.7052	403.15	0.071993	326.8112	0.4646	1215.4867	-0.69351	1191.7423	301440.6875	876.6012	-0.47188	1111.1278	-0.63551	9996500	-0.58886	458.466	109.895	109.4853	156.1211	152.5475	38718.0391	136.298	0.38351	148.5862	2724970
010	2019-08-09t1018	1565364058.39	larva	43.8261	-6.0458	-198.0817	1071.7877	59.4922	52754.4671	166119.0463	2206666.3439	1129.9	-1.2333	337.75	-0.7346	289.9404	-0.040746	909.1891	-1.3236	890.5118	251845.375	676.4428	-1.2487	833.7531	-1.2788	9343510	-0.76786	256.756	109.675	109.2814	153.4189	151.6473	42497.0391	135.6348	0.34967	146.4622	3034040
010	2019-08-09t1418	1565378453.2	larva	47.8247	-2.0472	-194.0832	1070.7506	70.545	60120.6376	189394.4722	2857378.2857	1367.8	-1.161	388.308	-0.5798	334.3578	0.21941	1149.9504	-1.1175	1133.6077	362234.4062	868.661	-0.8867	1062.0189	-1.054	12211100	-0.43105	403.918	108.233	107.7147	155.4202	151.2134	48957.3672	134.2558	0.1254	146.7862	3403610
010	2019-08-09t1824	1565393193.09	adult	51.9191	2.0472	-189.9888	1070.7381	73.057	63894.3431	201309.1345	3243053.1811	2370.1	-0.22553	431.153	-0.46674	305.7744	-0.428	1984.2201	0.077088	1959.4834	662729.5	1216.5435	-0.023169	1810.7732	0.18663	14378500	-0.29822	185.118	114.8	114.3661	159.1742	157.7632	53164.1875	141.3132	0.21369	153.3276	3828480
010	2019-08-09t2223	1565407560.13	adult	55.9099	6.0381	-185.9979	1110.6952	68.7838	65398.0568	206165.1005	3184918.0454	1977.65	-0.90107	506.204	0.047333	372.2651	0.23575	1673.6276	-0.7196	1653.4948	572380.625	1300.0517	-0.069466	1593.938	-0.51474	17300000	-0.038422	235.751	114.071	113.4911	158.5005	157.1174	54207.1875	140.7578	0.10551	152.5268	3898500
010	2019-08-10t0223	1565421967.51	adult	59.912	10.0401	-181.9959	1140.0396	74.3132	70142.231	220999.7225	3613879.1306	2545.08	-0.50516	566.28	0.39592	417.8165	0.63745	2121.688	-0.25427	2083.3699	778659.5	1570.322	0.47795	1968.7366	-0.067438	20740000	0.28112	250.904	113.608	113.169	157.8227	155.959	57920.9297	139.7912	-0.0057502	151.3771	4160910
010	2019-08-10t0623	1565436362.04	adult	63.9105	14.0386	-177.9974	1073.1284	79.5847	70664.6699	222898.2995	3869021.9368	3601.75	0.37168	598.682	0.44712	429.8905	0.59754	2989.897	0.78449	2950.6003	1103272	1749.0363	0.73679	2749.5005	1.0804	22060200	0.22643	224.839	115.86	115.4774	161.4804	158.9986	59586.2578	142.277	0.054704	154.7031	4269220
010	2019-08-10t1024	1565450769.01	adult	67.9124	18.0405	-173.9954	1117.3924	77.5141	73803.4687	232714.2872	4050837.1405	2424.8	-0.97994	592.73	0.13213	442.4007	0.57148	1931.175	-0.95569	1892.9131	743502.375	1523.3626	-0.14606	1806.7526	-0.7565	22803500	0.11117	249.546	116.743	116.3284	161.3189	159.3949	62107.7812	143.0548	0.047081	154.8838	4491330
010	2019-08-10t1424	1565465177.43	adult	71.9148	22.0429	-169.9931	1224.6092	78.648	76562.9271	241094.5225	4108003.365	2044.56	-1.4815	569.239	-0.29478	467.6821	0.70145	1603.2993	-1.5667	1552.6583	641319.75	1310.0928	-0.91573	1496.003	-1.4283	22731400	-0.087067	311.272	115.828	115.3381	161.3564	158.9981	64542.5547	142.6279	-0.026383	154.7609	4625350
010	2019-08-10t1824	1565479574.69	adult	75.914	26.0421	-165.9939	1206.3731	74.5165	76177.487	239998.2987	4024360.9339	3223.98	-0.47113	556.341	-0.57068	367.4329	-0.47334	2330.9097	-0.70121	2241.1432	927702.0625	1438.345	-0.70757	2020.3201	-0.68621	22097300	-0.32579	196.372	117.778	117.4065	163.8997	162.196	65232.0977	145.2934	0.059374	157.3179	4678030
010	2019-08-10t2224	1565493976.26	adult	79.9144	30.0425	-161.9934	1225.7925	77.4665	77168.2948	243043.2089	4180997.958	2124.73	-1.6388	483.656	-1.3489	313.4848	-1.0867	1724.0864	-1.674	1694.64	694806.8125	1295.1561	-1.2442	1625.0688	-1.4762	19467100	-0.83271	313.739	118.431	117.8477	166.2638	163.5984	67004.3203	146.5026	0.070808	158.8704	4766850
010	2019-08-11t0224	1565508371.98	adult	83.9132	34.0413	-157.9946	1245.2591	77.6243	80046.3497	252125.9468	4367336.7047	3217.65	-0.7537	502.345	-1.3058	282.9909	-1.4122	2339.1963	-0.94586	2230.0299	977784	1411.2637	-1.0734	2039.7628	-0.94259	20969900	-0.75884	318.637	117.416	116.8038	165.2941	162.6591	69092.9219	145.266	-0.047071	158.1666	4901430
010	2019-08-11t0624	1565522789.86	adult	87.9182	38.0463	-153.9897	1192.8937	78.2987	79506.7194	250592.3579	4416186.762	2898.47	-1.1016	467.239	-1.6277	304.5663	-1.2083	2076.4771	-1.3465	1998.1023	861737.9375	1297.1681	-1.4172	1811.1553	-1.3625	19366100	-1.0099	230.405	120.654	118.9899	189.762	187.3876	78751.2188	154.2931	0.39067	178.6828	5000870
010	2019-08-11t1024	1565537202.21	adult	91.9216	42.0497	-149.9862	1261.5255	77.8552	79508.6486	250346.2003	4311690.5585	3403.24	-0.68303	447.026	-1.7967	276.3575	-1.4464	2254.8813	-1.1521	2133.999	935775.75	1243.8013	-1.579	1898.5048	-1.2645	18541700	-1.1329	380.802	117.857	117.1673	170.0238	166.8442	70559.8594	146.5872	-0.10268	160.9452	4888480
010	2019-08-11t1424	1565551603.47	adult	95.922	46.0501	-145.9859	1064.8649	77.766	69915.5886	220574.4184	3828237.5195	2620.14	-1.4245	522.623	-1.2502	336.5081	-0.90595	1889.4631	-1.673	1824.1919	689654.0625	1312.981	-1.432	1696.3003	-1.6115	19043800	-1.0874	407.058	118.715	117.85	173.6003	169.4958	63364.1016	147.2288	-0.13854	162.4343	4325860
010	2019-08-11t1824	1565566004.25	adult	99.9222	50.0503	-141.9857	1186.1839	78.3074	75139.2439	236666.4619	4100090.517	3269.5	-0.85589	604.535	-0.67926	355.7679	-0.7263	2512.929	-0.85044	2436.1167	985068.1875	1671.3776	-0.59382	2235.8959	-0.78443	23691700	-0.55973	323.629	121.079	120.1237	181.3128	177.4363	71074.6094	152.2976	0.084245	169.2582	4745070
010	2019-08-11t2224	1565580400.8	adult	103.9212	54.0493	-137.9866	1199.504	76.5542	74657.258	235129.5975	3997797.3335	3374.45	-0.77182	643.513	-0.42391	380.1126	-0.50146	2709.668	-0.59113	2635.2369	1056770.5	1688.5933	-0.56717	2456.4935	-0.44559	25061600	-0.40841	351.427	121.523	120.3199	190.2623	182.8684	74202.2812	152.3166	0.0024691	172.3619	4732710
010	2019-08-12t0224	1565594808.45	adult	107.9234	58.0515	-133.9845	913.4897	81.6558	61403.6727	194207.4404	3388442.9094	3735.68	-0.4465	617.484	-0.61161	291.4866	-1.2255	2883.7478	-0.35502	2824.6962	922799.3125	1799.8097	-0.31876	2602.9445	-0.21605	19757600	-0.98757	241.153	117.642	116.6906	176.4935	172.0883	56477.9258	146.9165	-0.40242	163.81	3764180
010	2019-08-12t0624	1565609208.58	adult	111.9234	62.0515	-129.9845	1205.0284	78.2213	76335.5535	240465.7511	4080432.5131	3889.33	-0.30542	733.151	0.1589	445.7247	0.10309	3078.5591	-0.085344	3037.2068	1225266.5	1945.4146	0.0066662	2661.4354	-0.11946	29174300	0.056746	281.103	123.576	122.4202	186.3829	181.9189	74180.4062	154.9079	-0.020334	172.4775	4917460
010	2019-08-12t1037	1565624359.08	adult	116.1319	66.26	-125.776	1211.2988	77.0329	74578.4467	234834.8502	3993567.4747	4028.99	-0.17237	636.869	-0.47511	368.5656	-0.51563	2747.1538	-0.52467	2626.8445	1071390	1737.9442	-0.45461	2346.0333	-0.59862	24795900	-0.39577	369.898	126.298	125.3286	182.2453	178.1996	71075.6719	156.6915	-0.012861	172.2498	4917290
010	2019-08-12t1425	1565638076.99	adult	119.9424	70.0705	-121.9655	1187.4144	77.2198	74870.9394	235837.231	4006106.1053	4124.68	-0.074131	789.516	0.53097	506.2198	0.69923	3170.0671	0.063658	3082.6921	1239496.25	2078.6185	0.31064	2769.4978	0.078176	30835300	0.27425	298.681	123.247	121.7319	201.2247	193.5757	78678.8438	155.6641	-0.15432	178.812	4813520
010	2019-08-12t1823	1565652339.83	adult	123.9043	74.0324	-118.0036	1195.169	75.9297	75298.6963	237157.1347	4030728.6308	4361.15	0.1532	752.094	0.30869	459.9103	0.35017	3336.3982	0.30892	3290.2629	1311204.5	1946.0255	0.043082	2865.8464	0.2512	29532500	0.16871	430.076	124.378	123.1672	186.0053	181.7327	73100.1016	156.1752	-0.21327	173.9025	4883970
010	2019-08-12t2223	1565666726.51	adult	127.9006	78.0287	-114.0073	1170.5075	78.3034	74436.1363	234525.1365	4007755.1987	3831.81	-0.28761	728.839	0.19321	436.8156	0.20058	2856.0488	-0.28065	2798.5515	1111003	1904.8552	-0.0097665	2532.9141	-0.21629	28285500	0.079965	287.288	128.266	126.9887	198.7406	193.7793	77310.0938	161.4881	-0.017688	183.6604	4977860
010	2019-08-13t0223	1565681128.31	adult	131.9011	82.0292	-110.0068	1136.5792	76.1886	72258.0707	227660.4518	3899821.4042	4443.32	0.27588	736.378	0.28526	443.791	0.31841	2871.6055	-0.21174	2792.1194	1082595.25	1990.8537	0.21887	2608.7814	-0.054353	27760700	0.074955	339.162	127.111	125.7087	198.9578	194.6279	75007.0781	160.036	-0.18825	183.4365	4791950
010	2019-08-13t0623	1565695529.66	adult	135.9015	86.0296	-106.0064	1233.2057	77.8175	76730.9189	241628.0671	4107204.2242	3695.25	-0.32559	695.813	0.086218	367.9165	-0.31237	3004.9001	0.014394	2965.6838	1204965	2045.0295	0.38764	2812.8779	0.30036	27856900	0.13934	264.925	126.559	124.7355	203.5057	199.0601	81605.7734	162.3237	-0.16158	189.2011	5066790
010	2019-08-13t1023	1565709932.29	adult	139.9022	90.0303	-102.0056	1242.399	77.5363	79303.1697	249829.7432	4266528.5941	4543.77	0.4396	699.506	0.17284	367.2635	-0.26889	3323.2847	0.47467	3212.0126	1375839.875	2010.7691	0.38124	2892.2694	0.47436	28923200	0.3041	428.888	129.77	127.6552	223.9866	214.0753	92730.4375	165.5461	-0.085877	197.1301	5365710
010	2019-08-13t1423	1565724333.28	adult	143.9025	94.0306	-98.0054	1243.5471	81.8979	81552.8008	256918.0146	4612942.7561	4968.92	0.84141	640.414	-0.12672	277.629	-1.0684	3659.2717	0.95279	3564.1445	1555190.5	2104.5143	0.64566	3206.1923	0.98796	27211800	0.19676	501.609	121.931	119.9831	193.0545	188.855	82048.1562	157.9705	-0.61183	179.7978	5180980
010	2019-08-13t1823	1565738730.96	adult	147.9018	98.0299	-94.006	1175.4514	77.5152	72918.7431	229658.6699	3878310.8148	5125.62	1.0218	715.373	0.41214	362.2533	-0.22692	3867.1897	1.2696	3797.6313	1473399.25	2098.4193	0.71101	3362.9235	1.2776	27229300	0.26247	285.87	133.551	131.0356	221.9673	218.9623	84569.5469	175.33	0.24663	205.2975	5083360
010	2019-08-13t2223	1565753127.84	adult	151.901	102.0291	-90.0069	1190.0311	79.0575	74395.4557	234358.7129	4010023.8385	4405.16	0.47526	586.365	-0.33001	303.2272	-0.76674	3169.1323	0.4751	3111.9695	1232792.5	1762.5703	0.097723	2682.7457	0.37259	22754500	-0.10713	458.544	129.273	126.728	213.9715	208.8252	83234.9219	170.5709	-0.13182	197.4122	5016560
010	2019-08-14t0223	1565767536.19	adult	155.9033	106.0314	-86.0046	1116.3993	78.9042	69191.7065	217937.7671	3725070.586	4960.23	0.98457	597.522	-0.19263	321.9558	-0.55215	3480.0483	0.92266	3386.1859	1259777.5	1695.6112	0.038039	2937.4544	0.80434	21578900	-0.15517	271.518	131.763	128.8295	220.5691	215.8228	79846	174.5863	-0.020418	203.5876	4758480
010	2019-08-14t0623	1565781920.41	adult	159.8989	110.027	-82.0089	1062.7269	78.6338	65687.2551	206972.3437	3487943.1334	5334.75	1.3463	615.632	-0.0089932	346.7395	-0.27064	3855.7559	1.4503	3705.5552	1322524.25	1692.1831	0.11029	3179.2097	1.2204	21092800	-0.13753	325.374	142.178	137.6192	245.3285	241.0093	84147.6719	195.2054	1.0225	228.9453	4871320
010	2019-08-14t1023	1565796324.74	adult	163.9001	114.0282	-78.0077	966.2083	73.6501	59022.8508	186118.836	3051222.8901	4627.5	0.82651	613.668	0.04705	367.4855	-0.022941	3426.5845	0.99737	3400.5483	1058814.625	1611.875	0.022507	2792.568	0.74356	18907100	-0.28346	286.379	139.847	136.6968	230.5483	227.5948	71239.4297	186.7989	0.43407	214.8016	4308690
010	2019-08-14t1423	1565810749.01	adult	167.9069	118.035	-74.001	955.2432	78.85	59909.0613	188940.3371	3202811.2598	4011.37	0.38347	582.702	-0.089567	374.1687	0.081898	2980.2019	0.5235	2938.0723	932803.1875	1401.8349	-0.34322	2442.3269	0.31638	18213500	-0.28885	444.825	142.948	139.4721	228.7062	224.4165	71585.0312	190.9631	0.55591	215.1014	4468110
010	2019-08-14t1823	1565825150.21	adult	171.9072	122.0353	-70.0007	931.1447	76.7327	58254.9769	183764.2819	3082718.7686	4023.16	0.45378	580.242	-0.043958	376.7648	0.14331	3024.5215	0.65285	2982.6646	922479.0625	1384.1036	-0.31218	2447.1172	0.39656	17642300	-0.28837	440.469	145.184	141.3294	237.325	233.8025	72384.125	196.2367	0.73721	224.8713	4414330
010	2019-08-14t2223	1565839536.61	adult	175.9034	126.0315	-66.0044	903.4968	77.0893	56015.4381	176715.2691	2944667.1846	5224.06	1.5103	570.553	-0.046792	372.3584	0.12862	3134.6313	0.86679	2948.4678	918447	1349.2294	-0.31822	2439.7048	0.46009	16683500	-0.32538	489.369	147.009	142.8197	243.0642	239.104	71217.8047	199.2899	0.79602	228.0301	4298690
010	2019-08-15t0223	1565853944.47	adult	179.9056	130.0337	-62.0023	890.8493	73.6149	53289.1953	168078.2836	2732592.8651	3721.15	0.31959	576.596	0.055066	375.6068	0.19915	2864.0151	0.6002	2808.8899	799060.25	1471.5112	0.015882	2478.6963	0.59069	16047800	-0.33826	454.523	149.165	144.3182	251.8698	248.167	70271.6875	207.2818	1.1276	237.1899	4151560
010	2019-08-15t0623	1565868331.72	adult	183.9021	134.0302	-58.0058	894.8617	72.0289	53662.7985	169279.8275	2721903.3757	3942.04	0.55956	565.184	0.033984	358.8061	0.031237	2833.4871	0.63271	2724.408	796209.875	1330.5275	-0.23417	2309.5873	0.40823	15840400	-0.31043	419.611	150.811	145.2251	253.0811	250.3621	71115.7891	210.4058	1.177	239.0651	4226770
010	2019-08-15t1023	1565882743.86	adult	187.9054	138.0335	-54.0024	887.2125	71.4077	53404.1079	168483.7738	2699258.5953	3686.28	0.38979	542.106	-0.082273	353.5298	-0.0097763	2658.4436	0.47007	2578.7183	741705.75	1247.5898	-0.36889	2177.5619	0.27004	15114500	-0.3414	461.965	151.542	146.2209	253.6067	249.0276	70756.2812	210.1097	1.0194	238.498	4225150
010	2019-08-15t1423	1565897159.64	adult	191.9098	142.0379	-49.998	896.2149	72.4739	53290.0091	168098.8453	2690540.5088	3376	0.16496	526.958	-0.1497	351.186	-0.020845	2542.4382	0.37423	2469.908	709340.25	1188.5134	-0.45858	2079.709	0.17478	14664200	-0.35048	450.126	152.519	146.9386	257.7708	253.3381	71918.0391	212.6936	1.0242	242.2463	4244300
010	2019-08-15t1823	1565911561.33	adult	195.9103	146.0384	-45.9976	884.0694	72.8801	52480.6756	165544.7675	2657010.2388	3212.23	0.053372	501.781	-0.30713	349.1831	-0.036074	2429.4268	0.27269	2400.1731	668092.375	1082.7757	-0.67365	1912.0151	-0.044738	13758800	-0.41567	450.147	153.576	148.8928	258.756	253.9726	71157.8906	209.8284	0.73225	240.7235	4211050
010	2019-08-15t2223	1565925945.74	adult	199.906	150.0341	-42.0019	873.2701	72.3626	51784.6185	163358.5188	2603601.6984	3168.58	0.043538	488.129	-0.38105	343.7552	-0.098265	2363.9204	0.2271	2331.488	640622.4375	1042.5408	-0.73727	1831.1652	-0.13227	13204400	-0.44743	393.778	154.025	149.4574	259.7576	254.1436	70394.3047	209.9668	0.6126	241.1031	4166530
010	2019-08-16t0224	1565940374.85	adult	203.914	154.0421	-37.9938	882.7531	72.5048	52061.5116	164216.2678	2616686.0977	3249.83	0.13741	480.87	-0.41009	340.8759	-0.13131	2331.0391	0.22037	2279.4868	634042.625	1021.714	-0.75844	1762.646	-0.20674	13077700	-0.43989	451.797	155.041	150.1261	264.5179	259.3488	71948.8594	211.9393	0.59473	244.6978	4216500
010	2019-08-16t0623	1565954767.39	adult	207.912	158.0401	-33.9959	828.2739	71.7364	49758.68	157071.819	2514913.7745	3643.64	0.49608	486.243	-0.34294	361.1837	0.14605	2234.6624	0.1152	2051.6294	581012.1875	1057.627	-0.64111	1805.3627	-0.10576	12632100	-0.47502	423.178	156.439	151.5137	273.1759	266.885	71025.7344	214.9578	0.63531	252.2901	4064120
010	2019-08-16t1024	1565969174.1	adult	211.9138	162.0419	-29.994	806.0176	71.1262	48819.0315	154231.8416	2466807.8716	3352.84	0.26344	475.079	-0.41123	358.8351	0.11963	2077.8628	-0.07761	1891.4071	529855	1029.4991	-0.68633	1668.4756	-0.306	12103100	-0.52077	483.177	158.154	153.125	279.7698	273.3151	71341.3047	216.2211	0.58762	255.9716	4029130
010	2019-08-16t1424	1565983601.19	adult	215.9214	166.0495	-25.9865	797.5234	72.7658	47935.2905	151492.382	2419456.4704	3113.65	0.069869	476.129	-0.3813	364.5636	0.20424	2024.871	-0.13344	1871.0365	508242.625	1045.8981	-0.6179	1650.1291	-0.31209	11924200	-0.53465	516.693	158.908	153.9778	285.0636	279.8272	71550.9531	217.212	0.531	257.2769	3979690
010	2019-08-16t1823	1565997970.68	adult	219.9129	170.041	-21.995	812.9461	71.1461	48591.2975	153454.0208	2434062.2639	3019.94	-0.0048184	473.921	-0.38449	360.2774	0.1446	1963.7948	-0.20275	1855.9218	498803.875	1047.761	-0.59218	1628.8616	-0.33066	12028100	-0.52668	452.198	160.237	155.2083	291.5075	283.6949	74042.9062	218.9004	0.5151	262.1942	4066820
010	2019-08-16t2223	1566012336.93	adult	223.9035	174.0316	-18.0044	800.2721	70.3936	47370.1038	149613.1389	2353837.8739	2950.42	-0.063359	480.893	-0.31131	375.8714	0.36869	1951.7511	-0.20901	1843.5631	484034.2812	1032.1773	-0.61637	1633.4303	-0.30742	11902100	-0.54828	433.367	161.745	156.4033	299.218	294.8327	74206.0703	223.0757	0.62081	267.7411	4003200
010	2019-08-17t0223	1566026748.45	adult	227.9067	178.0348	-14.0012	795.6309	73.2904	45696.2056	144254.5296	2245073.5148	3673.12	0.58526	487.212	-0.24522	379.4883	0.42193	2083.063	-0.0016872	1910.1755	497852.0312	1084.7837	-0.45518	1717.2256	-0.14417	11644400	-0.58844	442.342	164.128	158.7919	304.049	299.3415	72667.7031	226.577	0.69377	273.7262	3922650
010	2019-08-17t0624	1566041173.36	adult	231.9136	182.0417	-9.9942	765.5462	71.757	43631.5034	137708.6772	2176084.8266	3342.63	0.28614	503.256	-0.095242	391.7291	0.6024	2014.5098	-0.099673	1915.8368	461322.75	1139.9254	-0.28593	1718.8094	-0.12953	11482800	-0.62047	470.969	167.032	161.7359	312.8179	307.828	71635.3047	230.7982	0.79919	279.3155	3811180
010	2019-08-17t1024	1566055576.05	adult	235.9144	186.0425	-5.9935	747.059	70.5688	41173.9601	129916.0829	1995049.4494	3105.84	0.06739	526.389	0.11738	402.0238	0.75687	2141.7961	0.097235	2056.1893	462627.9688	1213.4972	-0.063459	1827.3368	0.081245	11346800	-0.65031	461.486	170.773	165.165	325.9498	316.33	70405.1641	237.6088	1.0185	288.4397	3681170
010	2019-08-17t1423	1566069949.74	adult	239.9071	190.0352	-2.0008	743.8109	70.4143	41226.6211	130101.5636	2001285.4239	2851.74	-0.17269	529.289	0.1495	397.1892	0.6865	2210.2222	0.20457	2139.845	477407.9688	1244.923	0.038714	1947.3552	0.31237	11421500	-0.6581	485.374	172.201	165.5529	337.9178	329.5251	72990.25	242.3698	1.1405	297.8622	3715930
010	2019-08-17t1823	1566084355.5	dead	243.9087	194.0368	2.0008	749.5317	69.9964	40697.353	128400.7223	1946016.4618	2815.59	-0.21538	538.925	0.23945	404.0431	0.79208	2210.2861	0.20544	2158.4211	473001.25	1257.0551	0.085502	1975.949	0.37422	11482900	-0.6673	460.572	175.424	168.0164	352.0876	343.1904	75346.75	249.3097	1.352	309.0948	3737760
011	2019-08-07t1429	1565206288.83	larva	0	-45.8255	-217.9173	175.9319	26.794	3206.6863	10179.0245	54061.7266	0	2087.0143	0	0.014404	0	-0.34656					0	1187.3744	0	1581.5418	0	190532.3833	0	0	0				0	-0.55643	0	0
011	2019-08-07t1829	1565220688.4	larva	3.9999	-41.8256	-213.9174	173.0362	27.7001	3236.6915	10283.1165	56164.3252	0	1445.6722	0	-0.45786	0	-0.63459					0	0.54552	0	1003.3378	0	1.9644	0	0	0				0	-0.69826	0	0
011	2019-08-07t2229	1565235088.98	larva	8	-37.8255	-209.9172	170.3311	25.9324	3016.6647	9578.9701	49378.0127	0	-0.1378	0	-0.92552	0	-0.92887					0	-0.65493	0	-0.48048	0	0.41586	0	0	0				0	-0.84779	0	0
011	2019-08-08t0229	1565249490.03	larva	12.0003	-33.8252	-205.9169	167.5315	25.871	2958.356	9398.0328	48306.8556	0	-0.86056	0	-1.3872	0	-1.2294					0	-1.3099	0	-1.1322	0	-0.369	0	0	0				0	-1.0063	0	0
011	2019-08-08t0629	1565263890.02	larva	16.0003	-29.8252	-201.9169	251.6969	39.7359	6858.2375	21784.8901	170572.2955	442.577	-0.099386	246.974	1.2776	242.3909	1.3979	404.954	411.1632	399.3922	14983.2998	345.2626	0.41814	385.216	0.13939	911334	-0.54839	166.62	108.764	108.557	151.2469	150.1656	5596.1353	135.0116	1.1212	147.0162	401339
011	2019-08-08t1029	1565278289.22	larva	20.0001	-25.8254	-197.9172	397.4165	39.6403	12047.5045	38029.6527	321303.0654	539.548	-0.3747	231.068	0.6101	224.5184	0.90599	449.2828	-0.34699	443.3511	29203.3828	356.0156	-0.16809	418.9961	-0.31825	1487150	-0.81199	161.344	104.483	104.3382	147.0016	145.0378	9555.1064	129.745	0.94245	141.3916	672451
011	2019-08-08t1429	1565292689.63	larva	24.0002	-21.8253	-193.9171	559.7297	42.7365	19478.3756	61497.556	565501.8315	660.698	-0.53829	232.45	0.16772	217.7876	0.53887	561.5833	-0.49724	548.5325	58404.6602	437.9226	-0.27526	526.3125	-0.42693	2408420	-0.92052	393.249	111.646	111.2233	159.0775	154.1446	16544.0566	138.0807	1.0017	150.5457	1156760
011	2019-08-09t0954	1565362583.11	larva	43.4151	-2.4104	-174.5022	964.9453	60.0031	51245.3079	161680.9517	2224277.9762	1771.17	-0.387	356.284	-0.47452	258.7751	-0.40777	1291.7063	-0.54314	1249.8936	347469	833.1518	-0.63317	1121.3527	-0.61281	9564810	-0.68715	193.343	106.208	105.7156	150.0997	148.2198	40376.8125	131.9621	0.27629	143.7631	2851250
011	2019-08-09t1018	1565364063.28	larva	43.8262	-1.9993	-174.091	1068.6287	59.3881	53365.3754	168065.6012	2241578.0065	1767.82	-0.41896	386.749	-0.16355	284.9565	-0.10475	1406.5137	-0.34975	1374.117	393823.8125	890.3262	-0.45854	1249.6246	-0.36016	10823200	-0.43264	226.251	108.403	107.8902	151.759	149.5419	42492.5234	133.5755	0.29826	144.9549	3033660
011	2019-08-09t1418	1565378457.92	adult	47.8247	1.9993	-170.0925	1101.1542	65.9053	58673.3627	184764.7107	2652010.156	2624.61	0.36532	490.534	0.61666	359.5318	0.55192	2002.7858	0.44341	1931.9738	616858	1235.274	0.41055	1732.9615	0.35866	15075100	0.18944	382.503	109.115	108.6905	152.7624	149.5871	47050.8164	134.1824	0.12333	145.8919	3353310
011	2019-08-09t1824	1565393197.72	adult	51.9191	6.0936	-165.9981	1155.3596	69.5445	65094.8946	204955.165	3169816.7186	3055.35	0.56223	510.788	0.45367	337.6001	-0.0019871	2250.2014	0.53493	2165.2546	767318.6875	1414.6012	0.64284	1989.3327	0.54273	17378500	0.30565	175.657	109.514	109.133	154.0893	152.6121	52544.4453	135.9227	0.040504	147.6747	3725980
011	2019-08-09t2223	1565407564.95	adult	55.91	10.0845	-162.0072	1136.1353	74.4791	69640.0464	219396.7753	3611903.6893	2375.16	-0.46574	569.033	0.75924	439.8808	1.1441	2045.0271	-0.11445	2029.1261	744389.875	1529.6697	0.66728	1916.7052	0.098764	20679200	0.59569	192.445	115.97	115.4356	161.9289	160.3033	58942.1094	143.0067	0.18927	155.1741	4214470
011	2019-08-10t0223	1565421972.14	adult	59.912	14.0865	-158.0052	1192.9791	72.542	71710.6218	225867.7616	3627810.9899	4581.97	1.6321	662.718	1.4514	488.7624	1.5713	3240.9871	1.4831	3129.1116	1215370.125	1927.6833	1.5751	2816.2205	1.4761	24816100	0.99497	283.682	113.621	113.1217	159.1038	157.2404	59663.9219	140.4484	0.022544	152.6181	4254650
011	2019-08-10t0623	1565436366.67	adult	63.9105	18.085	-154.0068	1280.0281	77.3193	79513.5474	250348.491	4261273.5667	3555.01	0.32434	617.614	0.64423	444.0042	0.77439	2777.3379	0.46958	2714.6624	1152595.25	1843.2655	1.0148	2518.9336	0.67514	25628500	0.81074	272.417	114.638	114.1173	160.5453	158.6067	66626.2969	141.6817	0.026076	153.7553	4757000
011	2019-08-10t1024	1565450773.63	adult	67.9124	22.087	-150.0048	1192.0078	77.7709	78647.5619	247864.2134	4336507.3909	4427.92	0.99371	697.042	1.1583	518.7045	1.4671	3206.5823	0.87961	3112.652	1314698.75	1869.2689	0.83942	2765.3376	0.88242	28579400	0.9998	206.325	115.674	115.2439	160.6224	158.809	65855.1719	142.5108	0.019255	154.4896	4742760
011	2019-08-10t1424	1565465182.19	adult	71.9148	26.0893	-146.0025	1221.4898	79.7658	80867.3141	254789.181	4503664.7118	4251.43	0.64818	694.804	0.87455	495.6305	1.009	3197.6301	0.67813	3106.7067	1349399.875	1935.7877	0.81386	2815.0881	0.7802	29284600	0.86743	341.709	113.112	112.6635	157.4856	154.9666	66458.9062	139.0705	-0.21273	150.7957	4767440
011	2019-08-10t1824	1565479579.41	adult	75.9141	30.0886	-142.0032	1184.1618	80.7685	80931.7552	255131.949	4607368.9548	5985.1	2.1503	709.319	0.78465	483.2451	0.73217	4251.2974	1.9415	4147.6106	1794047.5	2128.4376	1.1486	3545.7642	1.8251	29880800	0.75596	360.383	116.321	115.8763	161.5527	159.014	68175.25	142.9677	-0.06344	154.6137	4900140
011	2019-08-10t2224	1565493980.89	adult	79.9145	34.089	-138.0028	1271.5487	84.6741	86797.248	273434.9288	5049093.4731	3762.37	-0.12027	662.447	0.16134	495.9525	0.71273	3086.2749	0.14923	3068.0011	1394996.25	1776.8624	0.012813	2729.3666	0.29775	29941300	0.55578	329.612	116.699	116.2205	165.2231	162.0893	74680.8203	144.5715	-0.031927	156.9984	5274570
011	2019-08-11t0224	1565508376.76	adult	83.9133	38.0878	-134.004	1238.8853	82.51	84623.9139	266591.9907	4887672.0435	6085.96	1.8502	740.553	0.61722	507.7264	0.69467	4192.9653	1.5109	4013.3513	1849097.75	2028.1258	0.49138	3367.5656	1.1442	32642100	0.71961	280.324	113.057	112.6199	157.9296	155.9549	69646.9688	139.7157	-0.34761	151.1498	4983340
011	2019-08-11t0624	1565522794.83	adult	87.9183	42.0928	-129.9989	1282.8747	84.5126	86552.6228	272592.7304	4998966.9438	5100.02	0.89044	766.009	0.69386	556.6785	1.075	3807.7805	0.95772	3720.252	1717309	2120.0684	0.63018	3231.3508	0.86068	34543900	0.85175	368.947	115.124	114.6555	161.7687	158.9276	72957.6875	141.7464	-0.3026	154.146	5191650
011	2019-08-11t1024	1565537207.13	adult	91.9218	46.0963	-125.9955	1349.3453	81.3978	88388.7858	278265.2095	4999548.3924	4283.9	0.11425	787.631	0.76127	585.1274	1.2835	3467.896	0.46908	3451.0266	1598700	2180.3928	0.7092	2972.7506	0.41562	36294800	0.98792	324.262	116.38	115.7574	165.5577	163.2762	76322.0938	144.1121	-0.24291	157.7628	5362910
011	2019-08-11t1424	1565551608.42	adult	95.9221	50.0966	-121.9952	1323.7675	81.1969	87009.7161	273923.7546	4883898.9383	4530.45	0.30785	825.375	0.95359	655.6692	1.856	3399.394	0.35895	3329.7323	1543324.875	2159.1422	0.60127	2966.4712	0.37627	37415900	1.052	295.169	118.727	117.9889	168.2446	165.7048	76383.0391	147.0071	-0.15153	160.4231	5382130
011	2019-08-11t1824	1565566009.11	adult	99.9223	54.0968	-117.995	1348.1053	81.2874	87742.209	276222.9601	4928083.4238	4912.54	0.6393	829.603	0.91505	626.5867	1.5833	3654.1665	0.6965	3554.761	1673608.25	2234.1143	0.73762	3154.7764	0.65686	37944400	1.0645	208.493	118.134	117.3773	168.5361	166.6446	77189.5469	146.8062	-0.24393	160.6838	5403230
011	2019-08-11t2224	1565580405.8	adult	103.9214	58.0959	-113.9959	1283.5384	86.3692	89526.1512	282158.3041	5288487.8592	4884.83	0.607	849.018	0.99777	663.3387	1.8932	3631.8259	0.66571	3552.4493	1692430.875	2171.7912	0.55874	3054.6049	0.49426	39557500	1.2134	328.165	119.353	118.3711	178.7784	173.1887	83310.75	148.7857	-0.20854	165.6719	5560880
011	2019-08-12t0224	1565594813.47	adult	107.9235	62.098	-109.9938	1164.5088	90.8535	84414.3059	266128.3244	5178846.7152	5409.49	1.0825	848.279	0.95244	623.9855	1.5769	3831.5149	0.93985	3680.0231	1685866.5	2199.9753	0.59921	3145.0215	0.63535	37243700	0.93808	256.47	116.337	115.207	176.2596	172.4335	77554.2422	146.7928	-0.40973	164.982	5107780
011	2019-08-12t0624	1565609213.45	adult	111.9235	66.098	-105.9938	1258.571	85.7082	85943.995	270809.0673	4979406.5996	5583.5	1.2375	828.218	0.79176	506.7748	0.61857	3933.0488	1.0808	3761.7715	1762005.875	2138.1537	0.44189	3002.7794	0.41482	37074400	0.91466	388.251	119.799	118.5824	185.4405	180.5211	83077.3281	151.4955	-0.21738	172.3256	5362670
011	2019-08-12t1037	1565624363.88	adult	116.132	70.3065	-101.7853	1272.8272	85.7831	85689.8971	269908.8616	5009544.888	3369.79	-0.76892	673.826	-0.23302	476.135	0.39837	2609.1426	-0.71198	2539.4854	1166286.75	1732.2555	-0.46725	2344.8579	-0.60045	30070800	0.16945	224.738	123.249	122.1838	179.989	177.0401	80455.0703	153.5175	-0.19113	170.1305	5500210
011	2019-08-12t1425	1565638081.76	adult	119.9425	74.117	-97.9748	1314.9894	84.0208	87674.3535	276168.6371	4977602.1998	5644.44	1.2887	883.768	1.1409	550.9976	1.0833	4169.104	1.4089	4091.1562	1905280.5	2498.6481	1.2309	3636.3553	1.4146	40383800	1.2853	331.027	118.383	116.8411	187.6674	183.4582	85764.0156	151.3616	-0.39079	173.718	5409520
011	2019-08-12t1823	1565652344.72	adult	123.9044	78.0789	-94.0129	1298.9993	84.9987	86605.4579	272740.0623	4998975.1048	6032.89	1.6347	880.603	1.131	466.2288	0.40503	4133.9907	1.3702	4003.2928	1868563.875	2612.894	1.4837	3555.4919	1.3025	39752200	1.2375	291.364	122.13	120.4495	194.457	190.1041	87894.5703	155.6067	-0.24401	179.733	5513180
011	2019-08-12t2223	1565666731.33	adult	127.9007	82.0752	-90.0166	1353.8979	86.0186	92657.2765	291810.4325	5397213.7715	5394.24	1.0788	879.235	1.1462	468.9318	0.48345	3926.396	1.1216	3826.6943	1896449.25	2531.7657	1.3261	3482.6519	1.2125	42430100	1.5399	334.764	121.836	120.3064	193.0222	187.5116	93229.7109	153.6068	-0.43977	176.2868	5879580
011	2019-08-13t0223	1565681133.33	adult	131.9013	86.0758	-86.016	1425.9418	88.5753	91221.5967	287261.0353	5316620.9395	5827.1	1.4701	885.46	1.2222	455.9109	0.42688	3978.6208	1.2162	3768.6021	1893823.5	2614.809	1.5317	3378.6391	1.088	42115100	1.5366	361.122	123.045	121.3273	200.9567	193.9314	95655.3906	156.3643	-0.38518	181.5353	5852380
011	2019-08-13t0623	1565695534.55	adult	135.9016	90.0761	-82.0157	1375.1345	89.6115	96222.3097	303140.5616	5889513.8539	4700.46	0.53119	865.633	1.1472	416.7629	0.13249	3769.5076	0.98604	3689.4556	1892292.75	2453.0477	1.2368	3335.8431	1.0662	43370000	1.6978	310.719	124.18	122.5678	207.7735	199.1383	104094.5312	157.5915	-0.41803	183.5667	6221640
011	2019-08-13t1023	1565709937.32	adult	139.9024	94.0769	-78.0149	1402.5886	87.8987	96122.7947	302758.8832	5680422.0196	4283.81	0.22045	817.616	0.90862	498.4225	0.94831	3339.8457	0.49545	3245.5793	1673262.75	2133.3583	0.63429	2964.4856	0.57895	40922500	1.4944	340.307	126.54	124.9454	197.9844	192.762	99190.2031	160.5911	-0.35826	183.4327	6333480
011	2019-08-13t1423	1565724338.13	adult	143.9026	98.0771	-74.0147	1463.4206	88.8494	98067.5573	308725.2272	5768524.9553	5369.95	1.1763	835.212	1.0874	405.4251	0.14108	3716.5176	1.0239	3591.9211	1899140.5	2305.3694	1.0583	3234.2144	1.0282	42671000	1.7131	260.39	126.209	124.7021	197.9765	194.7376	101165.9844	160.2434	-0.48536	183.4358	6448010
011	2019-08-13t1823	1565738735.89	adult	147.902	102.0765	-70.0153	1306.6481	91.1145	94476.1139	297661.5823	5807389.3618	5222.61	1.1023	894.267	1.5339	430.8286	0.43507	3848.4797	1.2465	3743.1412	1893452	2513.0856	1.5633	3421.8771	1.3619	43948800	1.8891	272.731	123.057	121.2622	199.2428	194.5103	98027.4688	158.4997	-0.69725	184.5675	6047630
011	2019-08-13t2223	1565753132.7	adult	151.9011	106.0756	-66.0162	1447.5563	87.9027	100437.7526	316212.022	6077746.4368	4875.19	0.86284	828.012	1.1951	405.9411	0.24507	3558.2415	0.95237	3446.6724	1864518.5	2314.2038	1.2331	3171.6266	1.0692	43311600	1.8777	344.15	121.427	119.53	200.27	194.9464	104941.4609	155.9485	-0.95427	182.9573	6351620
011	2019-08-14t0223	1565767541.1	adult	155.9034	110.0779	-62.0139	1438.2998	89.6619	98296.6042	309566.0338	5924225.0785	5149.07	1.1396	843.255	1.3724	426.6749	0.50104	3670.071	1.155	3590.9651	1882746.5	2372.7724	1.4372	3226.8828	1.2163	43183100	1.9191	377.628	123.73	122.06	197.4875	192.2019	101311.1094	158.3829	-0.9317	181.2018	6336200
011	2019-08-14t0623	1565781925.25	adult	159.899	114.0735	-58.0183	1426.951	91.8235	102582.0588	323015.197	6338282.937	5275.27	1.2976	799.938	1.1783	433.7071	0.62278	3426.4944	0.92591	3307.6284	1829748	2141.016	1.0434	2943.879	0.88506	42692700	1.9289	458.464	127.584	125.6922	205.6166	200.7602	109799.2656	163.4582	-0.76258	188.7831	6809150
011	2019-08-14t1023	1565796329.69	adult	163.9002	118.0747	-54.017	1427.3816	89.6886	99460.8621	313285.0294	6013827.8111	5182.37	1.2805	802.95	1.2831	435.5883	0.69209	3514.2063	1.1045	3425.2196	1820358.875	2180.5673	1.2146	3059.4715	1.1251	41576000	1.882	363.809	127.844	125.6483	208.46	203.857	107982.2969	165.5969	-0.76451	191.4502	6619610
011	2019-08-14t1423	1565810754.06	adult	167.907	122.0815	-50.0103	1418.8498	91.0197	97369.1081	306668.1483	5846777.4944	4661.03	0.91588	807.943	1.4046	471.1133	1.1232	3563.4565	1.2417	3492.0422	1806672.5	2183.1819	1.3115	3149.6891	1.3334	40960300	1.8851	470.665	127.264	124.8244	221.4642	214.9504	112282.3438	167.8254	-0.76698	199.5535	6451890
011	2019-08-14t1823	1565825155.26	adult	171.9073	126.0818	-46.0099	1492.1743	87.3235	101804.6844	320418.0863	6092934.7173	4659.3	0.97805	760.965	1.1784	393.0101	0.3223	3488.063	1.2278	3436.6697	1852161.5	2072.9563	1.1674	3064.4006	1.2936	40341800	1.8913	324.673	125.518	123.3224	207.3798	201.7154	110118.6562	164.1962	-1.1041	189.7663	6654220
011	2019-08-14t2223	1565839541.53	adult	175.9035	130.078	-42.0138	1377.1604	93.3802	100043.6738	315066.8785	6236084.1191	4622.47	1.0116	755.487	1.2296	419.208	0.65904	3481.8057	1.3018	3447.4172	1814020.75	2081.4085	1.2775	3098.1103	1.4272	39312500	1.8587	321.573	128.665	125.913	226.5243	218.7359	118019.1484	168.6245	-0.9826	201.8441	6695210
011	2019-08-15t0223	1565853949.43	adult	179.9057	134.0802	-38.0116	1458.7406	88.9839	103449.174	325759.9288	6353356.0475	4008.63	0.55987	716.894	1.0462	464.0467	1.2305	3000.5974	0.77391	2936.7854	1617322	1857.1412	0.87177	2641.9783	0.83413	38589000	1.858	341.231	129.642	127.0931	215.6524	211.7581	116236.6562	171.0162	-0.96596	200.2053	6978370
011	2019-08-15t0623	1565868336.62	adult	183.9022	138.0767	-34.0151	1437.3961	89.4703	101029.0563	318124.9012	6188740.0809	4531.8	1.0562	746.358	1.345	425.5557	0.83388	3381.2502	1.3396	3309.2692	1778537.625	1967.6883	1.2065	2936.3751	1.3565	39230100	1.9899	398.676	127.919	125.0004	221.8327	215.7871	116684	169.5547	-1.1706	201.6305	6723650
011	2019-08-15t1023	1565882748.85	adult	187.9056	142.0801	-30.0117	1452.8003	88.8044	99360.7865	312788.2496	5872955.9895	4551.96	1.1237	740.171	1.3871	505.4641	1.8722	3219.8379	1.2063	3117.7913	1667876	1888.0277	1.1102	2703.7713	1.0796	38306800	1.9679	379.66	133.799	131.0931	219.0425	214.6009	113464.0391	176.5161	-0.88039	203.2117	6924630
011	2019-08-15t1423	1565897164.72	adult	191.91	146.0845	-26.0073	1415.7661	90.8501	102112.2976	321580.0372	6293319.0101	4259.83	0.91814	689.485	1.0853	429.5056	0.97564	3136.5554	1.1654	3070.7828	1668647.5	1774.5487	0.92463	2638.2277	1.0487	36627500	1.8652	327.836	134.17	131.2967	223.2238	216.6594	118755.0469	176.9618	-0.95767	203.6629	7127490
011	2019-08-15t1823	1565911566.41	adult	195.9104	150.0849	-22.0068	1415.8146	90.8508	100105.0302	315213.8864	6143287.8661	3521.58	0.31792	664.428	0.95461	401.3945	0.64124	2717.2058	0.6614	2648.8818	1415664.25	1754.5689	0.94648	2389.8277	0.71535	34612700	1.7178	321.018	137.178	134.142	230.0642	224.4847	119863.4297	181.3052	-0.81532	211.1964	7146180
011	2019-08-15t2223	1565925950.69	adult	199.9061	154.0806	-18.0112	1333.1299	89.9473	91079.9963	286862.8346	5459318.2064	4088.99	0.8338	657.341	0.95875	422.5419	0.94343	2731.2769	0.72996	2618.1182	1297356.5	1701.8807	0.88682	2355.6025	0.71579	31197400	1.4176	406.44	140.074	136.0782	249.1897	242.2724	118365.0938	191.019	-0.39391	227.0159	6647900
011	2019-08-16t0224	1565940379.9	adult	203.9142	158.0887	-14.0031	886.9914	89.7848	55354.003	175722.5631	3067211.572	3303.3	0.18351	712.691	1.4612	476.4702	1.6924	2534.2769	0.50221	2493.2783	734940.3125	1806.2515	1.2146	2315.8399	0.70271	20598900	0.3498	323.276	144.575	140.6672	254.4069	248.782	73523.5859	196.1161	-0.22868	233.5858	4178660
011	2019-08-16t0623	1565954772.43	adult	207.9121	162.0866	-10.0052	909.7537	91.1935	60792.716	192314.4968	3671871.6536	5211.63	1.8542	671.684	1.178	340.4236	-0.13692	2814.3335	0.92856	2642.7327	892143.6875	1840.0443	1.3637	2386.057	0.86399	21272200	0.44306	376.429	145.846	141.1223	267.273	260.2022	84725.5469	201.4622	-0.053512	240.2689	4618950
011	2019-08-16t1024	1565969179.16	adult	211.914	166.0885	-6.0033	837.4729	101.7815	59729.3812	189318.5943	3912754.1994	3532.28	0.41979	634.279	0.91673	356.8297	0.09186	2443.2085	0.4418	2357.1414	759837.875	1685.1219	1.0259	2202.4485	0.60066	19722300	0.29863	398.287	153.949	146.7863	294.5006	288.3743	91589.6875	222.6193	0.90821	268.1485	4786890
011	2019-08-16t1424	1565983606.33	adult	215.9215	170.096	-1.9958	863.3794	105.7432	63133.4641	200028.7135	4254002.1966	4767.12	1.5208	620	0.83755	340.1314	-0.13925	2679.6023	0.80952	2578.3403	881589.125	1689.5203	1.0937	2351.0005	0.89789	20358300	0.38327	396.156	151.034	143.8391	284.4245	276.3735	93575.6562	219	0.61901	259	4959360
011	2019-08-16t1823	1565997975.75	dead	219.913	174.0875	1.9958	962.2065	101.2169	69583.5116	220227.3696	4577427.32	3065.12	0.035153	603.104	0.7229	352.9178	0.039754	2363.8506	0.38145	2319.3406	858077.75	1631.9771	0.98444	2154.6307	0.591	21841400	0.55329	353.012	149.142	143.7616	270.7816	265.8144	98293.7031	208.5585	0.014492	249.0548	5401180
012	2019-08-07t1429	1565206293.38	egg	-1.9999	-49.872	-237.9111	164.7309	26.6345	2981.4661	9475.3024	49923.581	0	2341.1987	0	0.25209	0	-0.20479					0	1389.5611	0	1801.2821	0	208621.2274	0	0	0				0	-0.48808	0	0
012	2019-08-07t1829	1565220692.97	larva	1.9999	-45.8721	-233.9112	153.451	27.5473	2848.3548	9073.3118	49073.6289	0	1795.885	0	-0.22226	0	-0.48981					0	2.5305	0	1324.8718	0	4.4041	0	0	0				0	-0.62645	0	0
012	2019-08-07t2229	1565235093.53	larva	6.0001	-41.872	-229.911	167.8412	28.4906	3201.3117	10185.1092	56882.0883	0	974.6279	0	-0.69235	0	-0.78095					0	-0.18327	0	1.1439	0	1.0107	0	0	0				0	-0.772	0	0
012	2019-08-08t0229	1565249494.72	larva	10.0004	-37.8716	-225.9107	165.0213	28.3289	3184.9544	10137.7239	56819.7254	0	-0.58981	0	-1.1573	0	-1.0784					0	-1.0143	0	-0.86317	0	-0.020882	0	0	0				0	-0.92582	0	0
012	2019-08-08t0629	1565263894.65	larva	14.0004	-33.8717	-221.9107	167.5303	28.2799	3176.0319	10107.2309	56088.2546	0	-1.0694	0	-1.6152	0	-1.3818					0	-1.5642	0	-1.3501	0	-0.66061	0	0	0				0	-1.0894	0	0
012	2019-08-08t1029	1565278293.89	larva	18.0002	-29.8719	-217.9109	392.3336	32.9522	10581.5741	33374.5432	245186.2786	542.204	-0.1286	209.411	0.57026	192.2057	0.65118	469.5868	0.4102	463.9103	26766.4473	370.8516	0.22776	434.0847	0.018483	1187570	-0.69146	186.112	108.3	107.7623	151.0991	148.8284	8612.6504	134.5479	1.0711	144.8026	614170
012	2019-08-08t1429	1565292694.3	larva	22.0003	-25.8718	-213.9108	464.103	44.4057	16077.8099	50796.7456	469293.7707	532.809	-0.59588	221.895	0.26495	208.8801	0.5723	448.9613	-0.67628	443.8459	38610.6758	362.55	-0.40842	418.8678	-0.55949	1895200	-0.88566	250.393	105.967	105.5586	151.3975	148.3227	13020.1885	131.3951	0.92558	144.014	905062
012	2019-08-09t0954	1565362588.41	larva	41.4153	-6.4567	-194.4958	925.8781	57.128	40862.4568	128621.174	1566343.3831	1178.82	-1.0289	336.679	-0.48987	293.8485	0.19817	982.8137	-1.0163	969.4305	212287.75	704.48	-0.93943	908.5898	-0.94382	7243650	-1.0756	192.444	106.867	106.2751	151.3122	149.047	32683.4355	133.2846	0.39161	145.3965	2299250
012	2019-08-09t1018	1565364068.25	larva	41.8264	-6.0457	-194.0847	950.0755	57.3377	44226.3568	139272.7644	1729689.0836	1141.35	-1.1029	308.962	-0.85794	260.2869	-0.26213	955.0275	-1.1016	947.0634	222521.4062	673.0453	-1.0942	876.7708	-1.0457	7181200	-1.1195	167.345	105.311	104.6735	146.6711	144.9448	34174.3555	130.5031	0.30877	141.2431	2447730
012	2019-08-09t1418	1565378462.91	larva	45.8249	-2.0472	-190.0862	1086.1211	62.4076	55140.7812	173705.976	2340955.8861	2337.94	0.16013	389.833	-0.34346	288.5101	-0.22026	1602.0841	-0.13404	1550.3494	464604.4062	939.07	-0.46081	1366.0328	-0.26134	11270500	-0.48502	284.298	105.924	105.4482	151.1492	148.7147	43833.2734	132.2594	0.1713	144.0197	3062360
012	2019-08-09t1824	1565393202.4	adult	49.9192	2.0472	-185.9919	1138.1987	68.1752	61661.6225	194197.5435	2823453.0031	1851.04	-0.70432	433.637	-0.25342	299.2529	-0.38728	1507.1299	-0.61124	1469.799	486802.9688	1086.5601	-0.29768	1374.6648	-0.54712	13998200	-0.21807	239.671	114.609	114.1539	160.3137	158.0713	51781.3359	141.1514	0.25949	153.3529	3699700
012	2019-08-09t2223	1565407569.62	adult	53.9101	6.038	-182.001	1149.929	71.7922	68182.1545	214800.8079	3394975.3333	2641.07	-0.047801	474.216	-0.1471	312.7852	-0.45336	1968.3538	-0.097901	1915.6106	702702.3125	1349.3175	0.25066	1779.2392	-0.023635	16884900	0.039912	418.768	115.376	114.92	162.7444	159.8372	58099.7656	142.519	0.20908	154.9297	4108060
012	2019-08-10t0223	1565421976.84	adult	57.9121	10.0401	-177.999	1156.9297	73.308	70755.0212	222923.7306	3626737.0984	4405.6	1.5964	606.057	1.0006	373.196	0.14507	3060.5737	1.3586	2966.353	1132412.25	1783.1599	1.2991	2624.3386	1.2789	22385300	0.73568	414.193	116.291	115.7838	163.5359	160.745	60508.2734	143.9816	0.19749	156.0679	4295320
012	2019-08-10t0623	1565436371.32	adult	61.9106	14.0385	-174.0005	1155.7523	74.7038	72990.264	229973.8177	3855393.1329	4330.68	1.2331	621.479	0.83687	372.2621	-0.047969	3219.0059	1.2818	3133.2534	1226441.25	1969.9472	1.5395	2871.9304	1.4298	23656600	0.6324	250.43	115.29	114.7019	162.5831	160.317	61944.1406	142.648	0.094162	155.6921	4388520
012	2019-08-10t1024	1565450778.35	adult	65.9125	18.0405	-169.9986	1256.9383	77.7935	79973.921	251832.6615	4325166.7925	4200.56	0.86854	607.45	0.4016	328.325	-0.72572	3144.0676	0.89627	3053.5513	1311076.25	2016.5261	1.3859	2810.3462	1.0675	25331300	0.62361	189.74	113.606	113.1159	159.2616	157.425	66412.0703	140.3508	-0.06443	152.8025	4737500
012	2019-08-10t1424	1565465186.86	adult	69.9149	22.0428	-165.9962	1272.672	79.409	79817.6464	251286.9617	4341673.3432	3890.55	0.37817	617.736	0.26209	351.2932	-0.54171	2948.4761	0.41265	2901.0457	1229514.5	1897.1288	0.80821	2666.0591	0.61744	25722500	0.44837	232.13	115.035	114.5456	161.2342	158.9851	67234.6562	142.0159	-0.03185	153.9268	4790060
012	2019-08-10t1824	1565479584.11	adult	73.9141	26.0421	-161.997	1241.7527	83.1049	83364.6772	262651.6915	4752296.5727	4939.32	1.2316	575.62	-0.32135	355.0924	-0.57174	3779.7104	1.4085	3695.0161	1644174	1611.9691	-0.16392	3071.2609	1.1233	24988200	0.15462	385.432	117.063	116.5752	165.802	162.2035	72123.8516	144.4881	0.04436	157.3374	5081830
012	2019-08-10t2224	1565493985.59	adult	77.9146	30.0425	-157.9966	1276.4669	85.5119	85442.5251	269109.5181	4841067.2211	4023.61	0.20416	619.388	-0.10961	407.6364	-0.10784	3219.4114	0.42031	3178.281	1435857.5	1824.624	0.23274	2805.8749	0.51277	27569600	0.33582	349.09	116.83	116.3284	164.2102	161.2958	73237.7422	144.214	-0.024318	156.3744	5200200
012	2019-08-11t0224	1565508381.59	adult	81.9134	34.0414	-153.9977	1314.1464	81.813	89017.5896	280379.8963	5075852.2532	3275.26	-0.64143	621.122	-0.2735	407.258	-0.20808	2490.1516	-0.70888	2454.1035	1155430.375	1723.3352	-0.21118	2226.746	-0.58486	28808900	0.31421	407.175	116.708	116.2517	164.4102	161.3932	76286.3125	144.0899	-0.084118	156.5025	5413130
012	2019-08-11t0624	1565522799.58	adult	85.9184	38.0464	-149.9927	1386.6889	82.6144	90034.4251	283415.2067	5017565.1749	3398.33	-0.62323	488.899	-1.4405	299.5447	-1.2571	2262.9128	-1.0708	2174.9388	1063569	1389.8238	-1.1611	1928.5363	-1.1518	22938100	-0.54489	429.927	114.672	114.0913	162.6054	159.8837	76424.5312	142.3061	-0.23854	154.8433	5380170
012	2019-08-11t1024	1565537211.91	adult	89.9219	42.0498	-145.9892	1275.9936	79.8821	84032.6485	264702.8002	4682458.88	3437.97	-0.63046	594.681	-0.66195	329.8392	-0.97543	2650.6689	-0.60472	2574.4457	1160993	1695.965	-0.44906	2352.5134	-0.53304	26041700	-0.21177	321.81	115.635	114.9444	165.3898	162.4679	72440.7344	143.9823	-0.21464	157.19	5063760
012	2019-08-11t1424	1565551613.25	adult	93.9222	46.0502	-141.9889	699.3676	91.6845	47973.1988	152618.0959	2784416.4994	3182.97	-0.89983	562.632	-0.94566	337.0503	-0.9065	2566.6841	-0.75007	2538.5428	641671	1442.4791	-1.109	2324.8081	-0.61472	14060200	-1.6694	202.501	116.178	115.681	162.2437	160.6484	40560.9375	143.3174	-0.3266	155.5609	2903280
012	2019-08-11t1824	1565566013.91	adult	97.9224	50.0503	-137.9887	1225.236	83.4489	82326.8905	259370.8969	4683695.3605	5171.36	0.88055	647.066	-0.36291	418.1107	-0.19848	3301.4243	0.22178	3198.2375	1416311	1744.8207	-0.40858	2679.202	-0.082614	27754600	-0.086746	364.036	116.44	115.9184	163.5974	160.6273	70183.2812	143.5356	-0.39695	156.3122	4994440
012	2019-08-11t2224	1565580410.58	adult	101.9215	54.0494	-133.9896	1280.6853	81.1426	82276.6524	259044.8237	4576723.3571	4648.29	0.39426	736.035	0.23261	444.7461	0.037592	3324.3496	0.24755	3250.1204	1429470.375	1947.5749	0.046979	2874.9719	0.21417	31589100	0.32945	352.889	117.28	116.4719	167.1689	164.3784	71882.6484	145.3674	-0.37154	159.0771	5033420
012	2019-08-12t0224	1565594818.28	adult	105.9236	58.0516	-129.9875	1264.4417	85.8243	83909.2514	264325.0934	4860496.7236	5254.33	0.94244	763.87	0.39314	399.9861	-0.32297	3701.1064	0.76081	3645.2823	1621084.625	2163.6789	0.52705	3280.3869	0.84822	33407900	0.51914	286.959	119.382	118.5909	175.7545	171.3274	76980.4844	148.3398	-0.27698	164.2592	5221190
012	2019-08-12t0624	1565609218.26	adult	109.9236	62.0516	-125.9875	1234.0939	85.3065	85533.1207	269465.5498	5036167.8174	5837.29	1.4711	802.47	0.62969	430.6357	-0.039306	3933.9951	1.0809	3824.349	1754561.875	2239.4485	0.67915	3355.0487	0.96538	35734800	0.76927	218.52	116.267	115.4459	167.538	165.0125	74721.9375	145.0381	-0.5523	159.3703	5177500
012	2019-08-12t1037	1565624368.71	adult	114.1321	66.26	-121.779	1209.6432	86.0465	85489.4003	269402.4382	5125338.0244	4018.44	-0.18578	635.482	-0.48944	401.9901	-0.249	3101.3301	-0.049519	3040.281	1380091.875	1621.0987	-0.7215	2612.0573	-0.19194	28270100	-0.033638	288.614	125.337	124.6311	175.7812	172.8677	78222.6562	153.8662	-0.12844	167.9463	5575750
012	2019-08-12t1425	1565638086.63	adult	117.9426	70.0705	-117.9685	1244.3019	85.0694	85935.4576	270737.8309	4991382.5053	6616.92	2.1655	865.873	1.0242	476.5327	0.42167	4334.6416	1.6304	4124.335	1941919.5	2419.5034	1.0579	3609.5968	1.3696	38735700	1.1034	201.979	116.137	115.2716	169.1707	166.2772	75788.4844	145.4236	-0.67943	160.6851	5195500
012	2019-08-12t1823	1565652349.66	adult	121.9046	74.0325	-114.0065	1378.9276	82.1964	90803.6107	285975.4063	5082381.492	3866.57	-0.29629	768.8	0.40473	444.6642	0.19367	3004.1655	-0.1479	2919.1661	1423974.5	1998.5701	0.14443	2672.9997	-0.057875	36394200	0.87359	302.877	122.357	121.3967	184.2539	177.1737	87336.3594	152.2551	-0.38286	169.6158	5792280
012	2019-08-12t2223	1565666736.24	adult	125.9009	78.0288	-110.0103	1354.8344	86.2512	95057.8907	299443.121	5660617.0815	4025.34	-0.13232	728.638	0.1738	427.8294	0.095947	2966.2402	-0.16601	2873.3757	1468288.875	1866.634	-0.11131	2551.6771	-0.20911	36050800	0.86506	282.023	122.965	122.2431	177.4512	173.5184	87838.3438	152.8041	-0.4386	166.7374	6083920
012	2019-08-13t0223	1565681138.13	adult	129.9014	82.0293	-106.0097	1349.4645	83.5132	90263.2514	284245.9991	5141781.0575	4445.33	0.26231	788.786	0.59237	459.8558	0.43229	3236.6196	0.22834	3149.2908	1524447.875	2065.0235	0.35175	2915.1574	0.37839	37098200	1.0069	412.934	123.054	122.0102	185.1645	179.885	87212.4844	154.0571	-0.46143	171.9487	5787460
012	2019-08-13t0623	1565695539.57	adult	133.9018	86.0297	-102.0093	1326.757	85.6516	91383.8859	287775.0702	5361854.6534	3110.67	-0.84973	597.68	-0.55754	331.8011	-0.66274	2354.2664	-0.85343	2278.7688	1120630.75	1533.1624	-0.71185	2049.4016	-0.85179	28438800	0.17027	246.747	123.138	122.2229	183.6212	179.547	87403.6953	155.0681	-0.50381	171.7505	5859160
012	2019-08-13t1023	1565709942.18	adult	137.9025	90.0304	-98.0086	1319.201	83.3273	88561.4583	278864.9702	5104035.2383	2763.78	-1.0907	483.779	-1.205	304.6523	-0.86916	1878.397	-1.3816	1782.0966	867819.375	1233.7318	-1.2622	1592.7352	-1.4473	22323500	-0.38392	340.022	124.989	123.8962	185.7486	181.1626	85815.8281	157.1448	-0.49423	173.9674	5767470
012	2019-08-13t1423	1565724343.34	adult	141.9028	94.0307	-94.0083	1302.192	83.9	86235.0836	271528.6059	4892166.6354	2167.68	-1.5307	411.261	-1.5886	280.5833	-1.0566	1425.6964	-1.8642	1315.6192	641563.375	966.9481	-1.732	1201.8928	-1.9315	18479600	-0.69583	475.352	123.047	121.5433	194.2624	189.8276	87418.0703	156.7725	-0.62294	177.9189	5528980
012	2019-08-13t1823	1565738740.84	adult	145.9021	98.0301	-90.009	1290.3454	78.2618	82137.6701	258585.3042	4483558.6112	1585.09	-1.9494	401.155	-1.5852	298.3987	-0.85479	1223.2178	-2.0308	1200.3068	524760.4375	858.6585	-1.8731	1091.4895	-2.0074	17180200	-0.75057	372.496	128.551	127.1142	195.8119	191.5891	84003.2969	162.805	-0.39743	183.8052	5505460
012	2019-08-13t2223	1565753137.66	adult	149.9012	102.0292	-86.0099	1256.8933	79.5921	80030.3683	251953.8915	4420505.79	1373.01	-2.0563	347.682	-1.8586	267.4661	-1.1252	994.9567	-2.2309	947.6595	415891.875	723.1358	-2.0735	875.8705	-2.236	14510200	-0.93692	269.692	130.02	128.4843	199.974	194.8357	83589.1094	165.0767	-0.38102	185.7031	5426270
012	2019-08-14t0223	1565767546.11	adult	153.9036	106.0315	-82.0075	875.1165	99.2231	64421.7449	203955.1905	4060724.3076	957.023	-2.3346	304.984	-2.0801	249.0889	-1.292	783.6715	-2.412	775.7357	263313.625	612.5846	-2.2338	742.2122	-2.356	10221500	-1.281	381.989	128.721	127.2066	193.7943	190.0941	65114.8984	163.5989	-0.58102	182.1564	4314080
012	2019-08-14t0623	1565781930.16	adult	157.8992	110.0271	-78.012	1350.6707	82.7543	85768.765	269969.9625	4766478.9303	1672.29	-1.6834	309.635	-2.0027	250.8623	-1.2609	1013.2838	-2.0574	955.635	453951.1562	620.4892	-2.1501	877.4775	-2.0935	13850600	-0.86347	464.979	128.545	126.6979	204.0285	197.4022	91404.7656	165.2415	-0.60365	188.0338	5750090
012	2019-08-14t1023	1565796334.72	adult	161.9004	114.0284	-74.0107	1277.0435	84.1846	81525.1749	256732.5195	4529425.8134	1500.65	-1.7623	315.594	-1.9202	256.8721	-1.1887	1004.228	-1.9987	946.4861	426796.875	609.9689	-2.1081	826.1871	-2.0998	13409000	-0.84026	260.911	129.034	126.7224	208.9896	203.9841	88820.5781	167.5258	-0.59391	192.1621	5482410
012	2019-08-14t1423	1565810759.09	adult	165.9072	118.0351	-70.0039	740.6738	91.548	46468.376	147824.3972	2492567.5021	1242.43	-1.914	330.128	-1.7842	267.6212	-1.0666	994.1867	-1.9525	980.0906	241587.375	686.945	-1.8861	901.0848	-1.9295	8007910	-1.2938	313.103	132.658	130.5413	206.9955	202.3799	50299.9023	171.9072	-0.47006	194.1042	3217870
012	2019-08-14t1823	1565825160.32	adult	169.9075	122.0355	-66.0036	1092.573	86.199	73091.9391	230400.7207	4181147.1308	1235.41	-1.8694	323.102	-1.7995	271.022	-1.0247	949.7713	-1.9478	925.9695	361862.875	609.1504	-2.0018	821.8594	-1.992	12306300	-0.82858	380.304	134.479	131.4249	225.9058	220.9164	86070.1094	178.2696	-0.23262	207.6985	5122030
012	2019-08-14t2223	1565839546.58	adult	173.9037	126.0316	-62.0074	1088.0485	85.5647	72048.3783	227081.7642	4091670.2909	1193.6	-1.8538	316.98	-1.81	270.1069	-1.0299	899.3037	-1.9578	868.0504	338138.1875	583.9648	-2.0076	776.7603	-2.0059	11906400	-0.81231	423.664	135.188	132.1562	229.4924	224.5978	86289.1406	179.8929	-0.26514	211.4148	5077910
012	2019-08-15t0223	1565853954.42	adult	177.9059	130.0338	-58.0052	1081.7065	84.3248	71355.0806	224945.1414	4015756.3917	1228.17	-1.7803	313.144	-1.8119	263.4455	-1.1056	891.3488	-1.9227	856.9912	331581.75	602.9494	-1.9244	791.4893	-1.9391	11646500	-0.78676	382.437	135.667	131.599	245.6807	240.56	91393.2109	185.5861	-0.06217	224.5133	5045720
012	2019-08-15t0623	1565868341.66	adult	181.9024	134.0303	-54.0088	1066.2994	84.2725	69696.0621	219701.6021	3897309.3758	1092.53	-1.8582	312.27	-1.8035	264.244	-1.1022	857.0517	-1.9342	836.0246	311966.8125	592.6497	-1.9178	783.2501	-1.9183	11346000	-0.77389	331.794	136.304	131.5852	251.0004	244.5061	91364.125	189.3944	0.032274	229.3394	4952450
012	2019-08-15t1023	1565882753.84	adult	185.9057	138.0337	-50.0054	1070.8391	83.5781	70489.155	222220.6958	3946480.3961	1077.17	-1.8387	304.962	-1.8462	260.9895	-1.1505	830.0755	-1.9418	810.8284	305467.7812	573.7925	-1.937	739.4387	-1.9568	11199700	-0.75041	355.834	137.529	132.5355	251.5569	246.1111	92572.9453	191.5794	0.03307	229.3244	5050760
012	2019-08-15t1423	1565897169.79	adult	189.9102	142.0381	-46.0009	1044.8874	84.1423	69253.7608	218319.7672	3923465.4196	1201.08	-1.7036	304.081	-1.8463	261.3707	-1.1574	831.3367	-1.9135	805.2529	300112.5312	563.3327	-1.9433	739.3602	-1.9341	10971900	-0.73982	396.325	138.401	133.161	263.0777	254.1785	94971.0469	193.9383	0.044285	235.3258	4993800
012	2019-08-15t1823	1565911571.55	adult	193.9107	146.0386	-42.0005	1029.6161	85.9521	69366.946	218766.9975	3974664.6679	1168.03	-1.7051	292.79	-1.9288	253.1069	-1.2757	792.8854	-1.9475	768.185	287024.5	541.593	-1.9819	701.1933	-1.9762	10580000	-0.75109	384.448	139.643	134.2745	268.3974	259.9294	97159.8438	194.0844	-0.065728	239.7262	5046000
012	2019-08-15t2223	1565925955.73	adult	197.9063	150.0342	-38.0048	1022.8495	84.6245	68455.4417	215868.1759	3895239.0553	1160.76	-1.6887	289.611	-1.9527	250.7175	-1.3215	769.1248	-1.9615	744.8849	274577.5625	540.3416	-1.9763	692.0849	-1.9777	10333600	-0.75296	418.289	140.512	135.0643	268.4563	261.314	95838.8906	196.6949	-0.037802	240.2645	5013600
012	2019-08-16t0224	1565940385.19	adult	201.9144	154.0424	-33.9967	1027.9773	83.6058	67932.9194	214203.2982	3818734.6301	984.858	-1.8214	290.593	-1.9455	251.8537	-1.3215	764.1186	-1.9583	744.818	271262.0938	541.2932	-1.9681	691.819	-1.9691	10293400	-0.73815	438.52	141.426	135.601	274.657	264.3784	97503.2344	199.8994	0.021351	244.9579	5009580
012	2019-08-16t0623	1565954777.66	adult	205.9124	158.0403	-29.9988	1021.5273	83.9124	67503.4293	212856.3273	3795837.6859	1079.93	-1.7283	291.552	-1.9389	252.3963	-1.3288	776.8323	-1.9321	754.8789	273444.9688	544.2863	-1.9577	698.5613	-1.9547	10254200	-0.73148	414.005	141.928	135.8301	281.4275	271.1699	99062.4766	200.6668	-0.043772	246.5421	4991740
012	2019-08-16t1024	1565969184.39	adult	209.9142	162.0421	-25.9969	1011.55	83.3327	66762.6098	210552.4136	3734176.5822	1010.03	-1.7792	289.193	-1.9606	250.7965	-1.3676	766.7112	-1.9414	744.3196	266815.5	536.0765	-1.9757	685.993	-1.9731	10059900	-0.74187	408.063	143.488	137.0195	283.7453	272.4948	98743.375	204.2259	0.0354	249.9409	4991360
012	2019-08-16t1424	1565983611.69	adult	213.9218	166.0497	-21.9893	1018.6107	82.6477	66656.4347	210175.8813	3710340.922	1060.62	-1.7339	290.994	-1.948	252.0607	-1.3679	776.2077	-1.9294	757.3318	270120.2812	543.4388	-1.9549	694.5465	-1.9613	10113800	-0.7345	424.545	143.504	136.5386	288.8636	276.9031	100524.5312	206.4997	0.052094	254.5678	4987620
012	2019-08-16t1823	1565997980.77	adult	217.9132	170.0411	-17.9979	1015.3137	82.0098	66174.4186	208708.4485	3650031.6302	1123.61	-1.6788	294.59	-1.9205	255.511	-1.3383	793.0505	-1.9108	772.0068	273602.4375	549.1227	-1.9384	706.4872	-1.9441	10159200	-0.72896	452.408	144.989	137.6975	294.8898	282.998	101736.9844	209.2566	0.09317	257.5738	5000080
012	2019-08-16t2223	1566012346.89	adult	221.9038	174.0317	-14.0073	1006.1471	83.2098	65683.1463	207163.4997	3649675.4003	1086.89	-1.7199	299.23	-1.8829	259.0443	-1.3071	810.7399	-1.8916	788.6311	278083.7812	554.5969	-1.9224	720.1267	-1.9274	10249200	-0.72685	521.185	145.343	137.6868	300.0346	287.1259	102911.8594	210.9631	0.086943	260.421	4978290
012	2019-08-17t0223	1566026758.66	adult	225.9071	178.035	-10.004	890.4461	85.6608	59800.8447	188805.7723	3413125.8674	1028.5	-1.7847	307.676	-1.8103	261.5032	-1.2903	817.241	-1.8945	802.6628	254979.1875	593.4479	-1.8136	750.4724	-1.8814	9583180	-0.81306	436.513	148.019	137.9769	312.0807	301.3189	97369.1719	227.642	0.79015	281.1407	4610360
012	2019-08-17t0624	1566041183.84	adult	229.9141	182.042	-5.997	888.5443	85.5417	58151.9821	183528.0193	3271211.0329	1182.77	-1.6609	316.505	-1.7309	273.4311	-1.1333	772.7506	-1.9742	750.3581	234916.1875	570.0046	-1.8734	705.516	-1.9705	9596120	-0.82694	468.086	149.544	140.575	306.8125	299.3971	93270.9922	220.9412	0.38723	275.2379	4534030
012	2019-08-17t1024	1566055586.38	adult	233.9148	186.0427	-1.9963	859.9683	84.2206	56263.076	177614.5498	3163321.0585	1193.12	-1.6646	322.055	-1.6777	272.5123	-1.1621	852.7652	-1.8686	820.1012	250712.9688	617.7395	-1.7343	758.2243	-1.8819	9442670	-0.86011	512.232	151.577	140.8131	342.9586	331.5413	100829.8281	234.8012	0.93643	307.8336	4444250
012	2019-08-17t1423	1566069959.99	dead	237.9074	190.0354	1.9963	868.1781	83.002	55215.3025	174240.4095	3045242.0828	1063.36	-1.7967	318.601	-1.699	271.7616	-1.1873	836.6787	-1.9068	820.2758	240963.4688	607.3625	-1.7514	758.0922	-1.8864	9175720	-0.90951	493.505	152.254	141.2337	342.5927	333.6351	98666.6953	237.0063	0.94656	304.6606	4384910
013	2019-08-07t1429	1565206297.9	larva	0	-53.9147	-229.9107	230.1793	27.7106	4079.8878	12922.8186	69880.6663	353.963	3783.0401	70.1112	0.91578	69.5403	0.44677	123.922	2608.1594	111.9443	2850.21	97.5788	2009.1772	109.0513	2271.0668	157400	198793.4462	533.185	153.212	152.5155	232.854	215.4252	5355.64	190.6913	2.2537	209.7588	343961
013	2019-08-07t1829	1565220697.64	larva	3.9999	-49.9148	-225.9108	270.4616	30.9831	6076.0666	19204.0376	123101.4913	363.019	3956.7531	81.2103	0.58266	80.8807	0.30171	137.883	2404.7654	129.9363	4550.13	109.2969	2.1837	123.5721	2234.9501	268075	2.2066	543.787	146.622	145.9309	225.845	208.1597	7452.87	185.4997	2.1264	201.6525	483999
013	2019-08-07t2229	1565235098.24	larva	8.0001	-45.9146	-221.9106	269.377	36.4206	6186.2435	19622.8105	138525.403	338.385	2.2601	83.7029	0.1429	83.2939	0.050017	139.691	3011.1743	131.0899	4749.51	112.9632	0.42239	125.8899	0.73406	280070	0.58184	522.29	146.976	145.8435	225.938	211.1786	7681.9	184.8801	2.0672	203.8794	491782
013	2019-08-08t0229	1565249499.68	larva	12.0005	-41.9142	-217.9102	269.9232	34.9495	6359.0055	20143.5501	139550.358	355.835	0.36652	86.7241	-0.28543	86.4858	-0.19758	141.302	-58.8055	134.9161	4945.56	115.5828	-0.44044	130.6233	-0.397	298418	-0.22871	528.627	144.623	143.4104	217.624	205.1584	7616.83	182.5518	1.9802	199.7443	497647
013	2019-08-08t0629	1565263899.32	larva	16.0004	-37.9143	-213.9103	265.0201	32.8669	6610.7502	20915.468	143673.511	484.816	0.0099157	234.455	1.1195	231.9896	1.272	448.464	650.5733	442.2781	16144.7	365.7476	0.54908	431.5355	0.34098	836535	-0.57831	168.443	104.113	103.9148	147.77	146.4926	5319.72	129.587	1.0289	141.2911	371476
013	2019-08-08t1029	1565278298.59	larva	20.0002	-33.9145	-209.9105	286.536	38.733	7969.8245	25236.0488	200113.7147	470.232	-0.52406	251.612	0.86739	247.2689	1.1849	401.546	-0.60988	396.1424	17266.5	346.8674	-0.21974	383.3091	-0.44914	1074130	-0.95772	171.347	108.895	108.9618	151.354	149.8726	6508.23	134.6168	1.0288	146.9151	464871
013	2019-08-08t1429	1565292699	larva	24.0003	-29.9144	-205.9104	435.4561	42.1878	13001.9766	41047.8184	340074.7927	1256.34	0.58289	389.778	2.1183	364.7696	2.3605	995.674	1.1284	972.9954	69697.2	713.8685	1.1333	901.1822	0.78158	2708570	-0.82498	177.179	110.777	110.4889	152.834	150.5161	10698.4	137.0229	0.98206	146.9508	769791
013	2019-08-09t0954	1565362593.46	larva	43.4154	-10.4993	-186.4953	735.5328	43.1584	26131.5603	82330.3262	773572.5974	1976.03	-0.12409	544.416	1.7193	487.4864	2.5248	1623.84	0.1121	1601.653	225713	1144.8232	0.52372	1526.0623	0.28589	7557580	-1.1442	200.974	112.046	111.6431	157.149	155.4168	21843.7	138.6357	0.4413	150.3853	1555420
013	2019-08-09t1018	1565364073.39	larva	43.8265	-10.0882	-186.0842	798.0615	48.233	30247.8227	95301.4295	961641.1582	2005.54	-0.11552	512.746	1.3049	424.7746	1.6907	1618.65	0.065622	1585.1973	260603	1146.6519	0.48845	1497.518	0.18743	8205990	-1.0256	319.797	110.189	109.6404	154.166	151.3216	24820.8	135.9881	0.35847	146.9701	1763460
013	2019-08-09t1418	1565378467.71	larva	47.8249	-6.0898	-182.0857	851.8499	45.8929	32039.4635	100956.9134	1005060.1149	1908.71	-0.50409	359.483	-0.9172	298.3026	-0.25684	1483.99	-0.50613	1443.9001	252278	866.051	-0.89596	1291.5625	-0.5707	6092510	-1.7567	171.401	107.009	106.6094	148.859	147.483	25306	132.5612	0.077714	143.6692	1813580
013	2019-08-09t1824	1565393207.1	larva	51.9192	-1.9955	-177.9915	831.7352	58.8749	36540.9023	115108.7384	1383798.9588	2027.3	-0.61962	430.212	-0.47763	335.1643	-0.034596	1613.11	-0.56173	1586.0959	311330	1030.1935	-0.64982	1479.9454	-0.47317	8281580	-1.5255	447.683	115.769	115.1119	164.207	160.0535	31691.9	142.7064	0.25845	155.3429	2228550
013	2019-08-09t2223	1565407574.54	adult	55.9102	1.9955	-174.0005	1050.6052	60.0284	49893.5435	157101.8327	2007666.6227	1885.13	-1.0024	420.849	-0.91984	308.6657	-0.61864	1553.3	-0.91568	1529.9235	408519	1050.8572	-0.86904	1423.1808	-0.83932	11037600	-1.2136	196.351	108.474	107.9814	150.55	148.834	39594.5	133.7723	-0.15467	145.0021	2844950
013	2019-08-10t0223	1565421981.58	adult	59.9121	5.9974	-169.9986	1065.6626	61.1051	50178.508	157935.7129	2074071.5418	2812.81	-0.22424	586.034	0.61211	433.3304	0.84165	2199.96	-0.13278	2151.1731	580790	1497.9323	0.25569	1974.79	-0.05642	15433200	-0.64827	333.701	115.6	115.0726	163.395	160.7207	43136.2	142.7463	0.12147	155.549	3044340
013	2019-08-10t0623	1565436376.04	adult	63.9106	9.9959	-166.0001	1078.9451	68.0887	58745.8179	185009.2882	2730352.9759	3683.65	0.45462	547.159	-0.089341	317.4923	-0.81089	2966.38	0.74965	2887.6716	913645	1695.7001	0.57944	2677.9575	0.95465	16831200	-0.62984	289.738	113.38	112.9218	159.162	156.9628	49021.9	140.4578	-0.032787	152.1392	3487680
013	2019-08-10t1024	1565450783.11	adult	67.9126	13.9979	-161.9981	1077.8786	67.7571	56714.3164	178564.4134	2570140.0624	4803.57	1.3638	734.888	1.5306	471.7441	0.91591	3637.67	1.4999	3547.1725	1084030	2216.52	1.8287	3178.9706	1.5896	21839400	-0.037162	224.409	118.287	117.7699	164.566	162.1133	49040.6	145.4099	0.16754	157.7433	3515250
013	2019-08-10t1424	1565465191.56	adult	71.9149	18.0002	-157.9958	1026.1844	68.7163	53490.1787	168485.1542	2393054.1324	3768.02	0.18168	654.547	0.49965	380.2923	-0.26029	3062.66	0.48809	3012.6814	860606	1956.0205	0.86978	2742.7917	0.65916	18354800	-0.72454	299.021	113.233	112.7937	160.593	157.8138	45126.7	140.5955	-0.13284	153.6145	3175270
013	2019-08-10t1824	1565479588.88	adult	75.9142	21.9995	-153.9965	1165.4265	74.3884	70602.5815	222479.6495	3577605.9241	5483.02	1.6736	675.379	0.48395	381.5821	-0.32606	4064.09	1.6839	3920.9075	1499650	2217.5905	1.3884	3517.204	1.778	24890400	0.06239	228.201	116.299	115.7127	164.11	162.1334	60556.6	144.3482	0.0094596	156.7538	4286090
013	2019-08-10t2224	1565493990.34	adult	79.9146	25.9999	-149.9961	1194.4318	71.796	69096.5463	217645.9357	3377470.4362	5194.65	1.2078	720.262	0.64968	429.4119	0.056545	3879.55	1.211	3793.406	1400520	2245.1622	1.2349	3397.7279	1.3714	25999300	0.033213	372.892	118.353	117.7592	165.591	163.2749	59778.3	145.86	0.036621	158.2154	4272200
013	2019-08-11t0224	1565508386.38	adult	83.9135	29.9988	-145.9972	1197.7241	68.8768	67401.8331	212166.2594	3274595.0756	5698.94	1.4988	752.768	0.71583	547.9771	1.072	3859.05	1.0684	3689.0166	1362250	1981.7664	0.37377	3232.95	0.93262	26522300	-0.055559	251.875	116.806	116.2448	163.615	161.3401	57756.1	143.8995	-0.12107	156.2058	4115430
013	2019-08-11t0624	1565522804.51	adult	87.9185	34.0038	-141.9922	1153.0385	73.7927	69665.7494	219390.3679	3563849.2074	4105.33	-0.0096124	637.39	-0.30558	508.9271	0.64254	3180.41	0.12273	3079.2278	1157670	1589.0924	-0.69089	2730.6294	0.076842	23185700	-0.5414	256.76	114.867	114.4285	160.88	159.0744	58560.4	141.6479	-0.30805	154.0332	4178410
013	2019-08-11t1024	1565537216.9	adult	91.9219	38.0072	-137.9887	1152.2531	71.3864	67690.8631	213174.3923	3363130.8402	4500.45	0.3103	694.31	0.060413	495.3049	0.48933	3172.1	0.073757	3079.0391	1122920	1712.1894	-0.43467	2665.73	-0.064568	24560500	-0.41387	436.963	121.6	121.1982	168.884	166.6031	59785	149.4499	0.059511	161.8283	4301480
013	2019-08-11t1424	1565551618.28	adult	95.9223	42.0076	-133.9884	1143.5076	71.5657	65899.8153	207556.2955	3230327.6953	5102.89	0.82695	725.808	0.22882	495.5827	0.47066	3937.88	1.0836	3840.1504	1358570	2009.4167	0.2415	3364.0694	0.9985	25004100	-0.39335	194.381	118.989	118.4799	166.702	165.0191	57512.1	147.4201	-0.12735	160.1934	4099180
013	2019-08-11t1824	1565566018.86	adult	99.9225	46.0078	-129.9882	1093.3236	70.2538	65085.7775	205065.8215	3264883.0016	4414.81	0.18636	756.729	0.39883	526.9349	0.73343	3320.08	0.24365	3250.4707	1132150	2058.6632	0.3225	2965.0619	0.35929	25734800	-0.32691	382.582	117.85	117.3522	163.45	161.1555	55736.5	145.0261	-0.35032	156.9733	4007850
013	2019-08-11t2224	1565580415.36	adult	103.9215	50.0068	-125.9892	1101.9368	73.4261	65124.5988	205121.7754	3297763.7015	4411.44	0.17484	719.156	0.099389	505.2241	0.55636	3155	0.015824	3076.3521	1075850	1856.4825	-0.17597	2713.571	-0.041624	24471400	-0.47444	203.822	119.595	118.8884	168.205	165.9024	57357.8	147.9968	-0.25569	160.9572	4069590
013	2019-08-12t0224	1565594823.21	adult	107.9237	54.009	-121.987	1080.7014	74.3532	66248.2308	208766.8667	3431924.4798	3259.1	-0.88184	670.265	-0.25392	489.548	0.44383	2682.65	-0.62976	2635.3619	928196	1742.9288	-0.44924	2395.9982	-0.54109	23173700	-0.61137	237.572	115.962	115.3009	165.608	163.2924	57300.5	144.0084	-0.57403	157.7019	4009250
013	2019-08-12t0624	1565609223.25	adult	111.9237	58.009	-117.987	1216.4173	76.4451	70704.7113	222623.6834	3616566.3681	3069.25	-1.0523	639.717	-0.46308	346.899	-0.73134	2568.88	-0.78089	2530.972	950486	1819.7798	-0.27703	2329.8477	-0.63847	23640100	-0.54424	382.94	120.151	119.4685	171.059	167.7045	63292	148.8971	-0.36742	162.7476	4440070
013	2019-08-12t1037	1565624373.54	adult	116.1321	62.2174	-113.7786	1124.6231	69.9156	64106.1823	201900.6708	3129552.3216	3380.29	-0.75942	609.73	-0.65289	341.3952	-0.74649	2620.25	-0.6969	2562.9661	880404	1654.162	-0.64076	2274.2753	-0.71023	20441800	-0.86232	380.29	123.229	122.6547	172.747	169.8849	58043	151.7598	-0.28985	164.6434	4131390
013	2019-08-12t1425	1565638091.52	adult	119.9427	66.028	-109.968	1164.1258	68.753	66764.701	210295.2354	3207093.0039	3540.72	-0.5978	699.692	-0.050291	344.2438	-0.69015	2870.51	-0.3397	2824.1577	1004680	2064.822	0.28042	2679.2671	-0.060935	24427000	-0.40432	214.533	121.016	120.0815	174.595	172.3468	61108.1	151.365	-0.3906	166.5013	4224800
013	2019-08-12t1823	1565652354.58	adult	123.9046	69.9899	-106.0061	949.2579	70.3121	56920.3621	179628.0477	2812558.6597	3002.02	-1.0513	611.68	-0.58981	337.1776	-0.71548	2449.57	-0.87108	2408.8024	729971	1774.8619	-0.32668	2236.2036	-0.7086	18187100	-1.0178	379.333	125.562	124.2034	186.386	182.8744	55542.9	158.0332	-0.11284	176.0128	3733320
013	2019-08-12t2223	1565666741.04	adult	127.9009	73.9862	-102.0098	1094.1165	71.4605	58319.1601	183611.3141	2737869.5604	2622.76	-1.345	510.719	-1.1889	292.2635	-1.0726	1976.19	-1.4333	1917.4047	604713	1427.3239	-1.0273	1780.5715	-1.3481	15589700	-1.2304	332.371	127.195	125.7365	191.052	187.6656	58461.8	161.016	-0.04298	180.095	3882630
013	2019-08-13t0223	1565681143	adult	131.9014	77.9867	-98.0093	1072.9726	68.4243	57495.4516	181054.3802	2676144.8093	2294.11	-1.5789	465.096	-1.4197	282.5336	-1.1247	1807.16	-1.5848	1751.8038	545761	1242.3967	-1.3559	1630.1557	-1.5064	14009200	-1.3253	357.308	128.031	126.6847	192.216	189.2799	58049.2	162.1703	-0.073792	180.9257	3856430
013	2019-08-13t0623	1565695544.42	adult	135.9018	81.9871	-94.0089	1131.4885	68.2421	63252.9863	199170.7189	3023013.5798	2348.04	-1.4738	520.456	-1.0094	313.6389	-0.80668	2020.55	-1.2365	1989.6549	668802	1375.65	-1.0054	1884.9324	-1.0586	17220300	-0.92923	265.596	122.574	121.3727	183.071	180.1203	60596.6	153.973	-0.61412	171.3929	4055610
013	2019-08-13t1023	1565709947.3	adult	139.9026	85.9879	-90.0081	1131.3804	66.1916	60256.5483	189722.0534	2733060.9631	2659.95	-1.1485	576.743	-0.59192	317.345	-0.73214	2086.08	-1.0775	2024.853	659200	1520.7956	-0.63016	1881.7622	-0.98907	18208900	-0.75872	492.298	125.782	124.8162	183.343	178.7774	57936.5	156.3699	-0.59031	172.0389	3971190
013	2019-08-13t1423	1565724348.13	adult	143.9028	89.9881	-86.0078	1140.0477	65.7095	59890.6017	188520.1869	2698735.7119	2841.86	-0.9348	487.899	-1.0773	292.8323	-0.92452	1848.37	-1.2964	1750.077	580388	1232.2609	-1.1461	1568.8664	-1.363	15311700	-0.97043	477.163	125.554	124.6577	182.141	177.8173	57192.2	156.5781	-0.68932	171.1274	3940250
013	2019-08-13t1823	1565738745.77	adult	147.9022	93.9875	-82.0085	1121.1928	65.2715	58526.6837	184231.9129	2624437.9811	1947.92	-1.6149	457.535	-1.2046	294.3622	-0.8823	1514.62	-1.6307	1477.6714	464987	1119.7774	-1.3005	1380.2837	-1.5572	14034400	-1.0213	440.801	125.832	124.5389	187.185	183.1407	57465.6	159.2664	-0.65426	176.3148	3859780
013	2019-08-13t2223	1565753142.56	adult	151.9013	97.9866	-78.0094	921.9139	71.3406	51268.1833	161627.604	2453543.3955	2019.29	-1.4921	461.171	-1.1201	320.9514	-0.59214	1437.1	-1.6493	1393.6925	386579	1029.9937	-1.41	1292.4681	-1.6085	12367700	-1.11	414.053	132.8	131.0895	200.466	196.0647	53925.5	169.4468	-0.19506	189.2314	3561430
013	2019-08-14t0223	1565767551.06	adult	155.9037	101.989	-74.007	770.3147	75.0223	47159.3239	149153.2185	2404397.9286	2425.37	-1.0964	492.6	-0.86085	317.5681	-0.59627	1844.87	-1.0768	1791.0708	455684	1236.6297	-0.91029	1643.552	-1.0375	12118900	-1.0634	365.342	132.005	129.7157	211.469	205.7225	52232.9	170.04	-0.27611	193.2015	3247590
013	2019-08-14t0623	1565781935	adult	159.8992	105.9845	-70.0115	303.5117	196.9394	34494.336	127944.4517	4038927.8135	1999.99	-1.3841	529.678	-0.5627	395.3871	0.22912	1649.28	-1.2451	1620.7184	296871	1227.5076	-0.85571	1507.6913	-1.1615	9484950	-1.248	407.454	133.183	131.3037	206.538	201.3639	37176.9	171.3344	-0.31973	193.1464	2384910
013	2019-08-14t1023	1565796339.72	adult	163.9005	109.9858	-66.0102	471.736	91.6843	31095.3885	99508.6282	1777217.7646	1781.63	-1.5022	483.632	-0.80212	337.0995	-0.34197	1590.55	-1.2483	1578.0905	259260	1158.4856	-0.92786	1470.134	-1.1471	7848380	-1.3398	378.838	134.323	131.7996	218.212	211.3097	35568.5	175.8516	-0.18481	201.594	2179800
013	2019-08-14t1423	1565810764.07	adult	167.9073	113.9926	-62.0034	412.1698	105.2243	30578.1532	98804.2886	2032453.1253	2082.5	-1.1972	522.119	-0.49146	356.7661	-0.10502	1667.94	-1.0924	1638.1793	266871	1246.1041	-0.67302	1543.0475	-0.97657	8315270	-1.2348	495.718	136.056	132.6652	223.217	216.8254	35714.7	181.7438	0.028787	207.4699	2166830
013	2019-08-14t1823	1565825165.3	adult	171.9076	117.9929	-58.0031	414.4453	75.6239	25442.0771	81712.6952	1315210.3826	2094.65	-1.1356	484.049	-0.69459	322.3095	-0.45668	1736.38	-0.94485	1706.0488	230939	1225.4523	-0.65295	1571.0645	-0.87654	6409770	-1.3669	294.666	133.956	131.7163	212.693	207.619	28288.2	174.203	-0.52905	197.9299	1773840
013	2019-08-14t2223	1565839551.57	adult	175.9038	121.9891	-54.0069	398.1488	96.009	28442.2952	91766.7	1814096.8379	1897.55	-1.2472	520.098	-0.39501	377.8507	0.19081	1609.3	-1.0446	1580.4147	239785	1192.1716	-0.6605	1490.9233	-0.93357	7710980	-1.1914	411.915	138.277	135.4766	226.052	219.713	33681.7	182.9141	-0.1538	208.1615	2050100
013	2019-08-15t0223	1565853959.41	adult	179.906	125.9913	-50.0047	396.7827	78.4053	24240.3302	77982.4635	1269769.6394	2029.9	-1.094	483.062	-0.6057	328.2415	-0.35321	1717.29	-0.85825	1675.3109	218096	1197.373	-0.59255	1553.7085	-0.78843	6110250	-1.3065	262.441	135.907	133.4342	216.545	214.3103	27501.2	177.5176	-0.59065	201.3185	1719090
013	2019-08-15t0623	1565868346.62	adult	183.9024	129.9877	-46.0083	401.942	78.9233	24439.1498	78691.2537	1277754.3391	2063.27	-1.0225	475.599	-0.61425	324.6182	-0.37986	1732.41	-0.78816	1702.2253	221749	1175.7418	-0.58415	1545.7116	-0.74743	6071020	-1.2712	270.544	136.696	133.7013	219.159	214.934	28052.3	180.1807	-0.55995	204.4114	1744930
013	2019-08-15t1023	1565882758.86	adult	187.9058	133.9911	-42.0049	370.4465	81.4941	22235.3659	71999.8968	1153501.6833	2456.09	-0.65309	507.176	-0.3414	343.9949	-0.12788	1844.18	-0.59783	1783.5664	215769	1283.0031	-0.2871	1669.3851	-0.51181	5890840	-1.2598	261.946	139.532	135.8387	225.586	221.7289	26393.5	187.6837	-0.24884	212.7214	1620660
013	2019-08-15t1423	1565897174.85	adult	191.9103	137.9956	-38.0004	367.7242	79.0357	21445.8674	69358.4683	1091850.3511	2465.74	-0.61074	495.475	-0.38893	337.4072	-0.19615	1828.96	-0.57588	1734.5345	206673	1259.2613	-0.29159	1656.6505	-0.4872	5556260	-1.2693	253.656	139.997	135.8842	225.842	223.4955	25520.1	189.8687	-0.24179	214.5149	1569930
013	2019-08-15t1823	1565911576.67	adult	195.9108	141.9961	-33.9999	366.9715	79.8858	21779.4928	70540.9146	1113172.3637	2237.36	-0.7803	461.319	-0.62101	316.8452	-0.45558	1693	-0.722	1626.0706	194695	1170.4148	-0.46229	1541.5955	-0.63398	5263190	-1.2848	252.757	140.743	137.0032	224.026	221.6208	25763	189.1261	-0.391	212.2023	1605740
013	2019-08-15t2223	1565925960.77	adult	199.9064	145.9917	-30.0043	365.5095	99.0907	26317.744	85326.7404	1685123.3638	1822.29	-1.1124	434.248	-0.80767	307.8814	-0.57258	1515.22	-0.93466	1489.7934	209100	1025.5741	-0.77906	1407.9317	-0.81666	5959620	-1.1984	393.423	142.495	138.648	236.583	232.6813	32648.5	192.304	-0.32565	221.9798	1955590
013	2019-08-16t0224	1565940390.21	adult	203.9145	149.9998	-25.9962	365.4867	83.5896	22265.3491	72321.0776	1173418.6972	2131.44	-0.82683	440.701	-0.73434	304.2478	-0.62394	1593.34	-0.80262	1538.7023	186421	1101.305	-0.55827	1458.3002	-0.70708	5135050	-1.2738	273.387	141.705	137.9148	229.414	226.1543	26841.5	191.7824	-0.4542	215.4885	1651140
013	2019-08-16t0623	1565954782.64	adult	207.9124	153.9977	-21.9983	365.9512	95.3851	25546.2192	82673.289	1575199.7996	1637.07	-1.2419	426.854	-0.83004	306.612	-0.59778	1392.25	-1.0668	1386.5286	186562	976.6808	-0.84851	1297.8411	-0.95331	5683990	-1.2133	411.223	144.345	139.7212	243.691	239.0675	32654.6	197.684	-0.24635	227.7056	1922100
013	2019-08-16t1024	1565969189.44	adult	211.9143	157.9996	-17.9964	368.4596	78.0517	21218.1801	68652.2903	1064722.7001	2183.84	-0.75516	424.225	-0.83542	296.7956	-0.73941	1510.97	-0.88355	1403.9187	167718	1026.859	-0.69322	1317.3217	-0.90223	4699980	-1.3169	275.451	143.21	138.9522	232.635	228.2064	25822.5	194.5888	-0.49629	221.1905	1586620
013	2019-08-16t1424	1565983616.79	adult	215.9219	162.0072	-13.9888	365.8499	77.3599	21203.6724	68555.0716	1051866.231	2137.3	-0.78685	426.658	-0.8004	302.73	-0.66509	1467.74	-0.93583	1388.6138	162920	1012.1352	-0.70768	1266.1962	-0.9749	4733770	-1.3172	286.404	144.173	139.8436	235.273	231.285	26115.4	197.3275	-0.44795	223.2902	1599600
013	2019-08-16t1823	1565997985.81	adult	219.9133	165.9986	-9.9974	361.4368	89.964	24341.9474	78627.0663	1451158.852	1510.92	-1.3399	417.831	-0.86531	314.0505	-0.51396	1246.6	-1.2501	1232.8983	159564	923.0724	-0.92867	1164.6879	-1.1443	5312300	-1.2658	399.487	147.022	143.5463	237.249	231.0636	30367.9	196.3834	-0.57486	221.3176	1869230
013	2019-08-16t2223	1566012351.9	adult	223.9039	169.9892	-6.0068	356.8697	94.0002	24821.8357	80370.8577	1526016.0832	1569.92	-1.2948	413.755	-0.89235	310.7572	-0.5706	1279.91	-1.2033	1256.8841	166389	891.8172	-0.99996	1162.5127	-1.1448	5357300	-1.2767	419.569	145.798	141.532	240.136	235.9002	31217.6	196.1212	-0.66224	223.3594	1887790
013	2019-08-17t0223	1566026763.71	adult	227.9072	173.9925	-2.0035	355.8471	81.6253	20614.7508	67223.2642	1042225.6178	2010.12	-0.90974	461.096	-0.47277	335.2316	-0.22375	1407.64	-1.0143	1342.0513	153432	1014.2151	-0.64995	1276.128	-0.9386	4981220	-1.3385	275.263	148.575	144.7231	236.377	234.2232	25765.1	199.4992	-0.57356	224.1959	1605060
013	2019-08-17t0624	1566041189.03	dead	231.9142	177.9995	2.0035	336.8305	72.8406	19008.0255	61881.8929	925077.9338	1662.6	-1.234	480.042	-0.29825	348.6412	-0.032577	1357.5	-1.0959	1338.4666	135750	1063.9552	-0.49707	1271.7583	-0.94345	4784580	-1.3827	273.469	150.577	146.2781	240.85	237.4779	24085	204.4949	-0.41085	228.1494	1500810
014	2019-08-07t1429	1565206302.34	larva	0	-43.6211	-237.9114	176.0335	27.1248	3251.3721	10323.2144	55544.3396	0	2087.0143	0	0.014404	0	-0.34656					0	1187.3744	0	1581.5418	0	190532.3833	0	0	0				0	-0.55643	0	0
014	2019-08-07t1829	1565220702.2	larva	4	-39.6211	-233.9115	220.2848	12.4484	1830.7601	5775.9656	14060.3029	151.28	2492.1015	83.6961	0.61451	83.1553	0.32804	128.8931	2343.2321	125.1279	1417.8246	106.9434	2.1484	116.2719	2162.1913	91563.6	2.047	418.632	130.895	124.9702	389.8309	385.1282	4288.1396	172.7285	1.9319	358.6358	143199
014	2019-08-07t2229	1565235102.84	larva	8.0001	-35.621	-229.9113	176.032	27.3142	3279.813	10416.6901	56529.164	0	-0.13783	0	-0.92553	0	-0.92888					0	-0.65495	0	-0.48051	0	0.41583	0	0	0				0	-0.84779	0	0
014	2019-08-08t0229	1565249504.25	larva	12.0005	-31.6206	-225.9109	178.5932	27.7296	3379.4412	10734.5604	59183.9677	0	-0.86058	0	-1.3872	0	-1.2294					0	-1.31	0	-1.1323	0	-0.36903	0	0	0				0	-1.0063	0	0
014	2019-08-08t0629	1565263903.92	larva	16.0004	-27.6207	-221.911	290.5689	36.1526	6914.6519	21893.4794	150484.9585	524.711	0.11315	279.632	1.6899	274.3107	1.7842	476.9252	807.1768	470.7547	18123.1582	416.1208	0.87111	460.6844	0.46785	1044700	-0.49507	260.14	105.853	105.4118	151.204	148.5103	5745.752	130.8554	1.0505	140.7345	395468
014	2019-08-08t1029	1565278303.21	larva	20.0002	-23.6209	-217.9112	302.0317	25.45	5096.5013	16075.9086	79800.6315	557.036	-0.33704	303.596	1.5184	298.5431	1.8134	495.0273	-0.095115	483.2802	14355.79	410.1937	0.13775	459.4764	-0.16982	855533	-1.0348	165.296	111.168	110.9185	154.8704	153.1048	4491.2422	136.6611	1.0651	149.2469	313271
014	2019-08-08t1429	1565292703.73	larva	24.0004	-19.6207	-213.911	638.0041	51.4232	24251.8945	76469.7076	794546.3095	788.903	-0.29698	236.651	0.21979	184.9208	0.13152	621.2602	-0.27377	612.1707	80142.5625	475.4484	-0.083729	581.307	-0.24966	3038600	-0.71994	168.881	109.219	108.7765	151.2374	149.4061	19509.6211	134.3822	0.93313	146.0582	1402370
014	2019-08-09t0954	1565362598.37	larva	43.4156	-0.20555	-194.4959	1049.644	69.5089	59759.6815	188264.5665	2886497.4681	1521.6	-0.70734	399.699	0.031693	326.3537	0.4587	1220.3242	-0.68401	1205.4764	381961.4688	899.5037	-0.38692	1129.0771	-0.59569	12485400	-0.022251	225.688	109.583	109.1224	154.1191	151.9956	48239.2891	135.8481	0.37236	147.3633	3423040
014	2019-08-09t1018	1565364078.3	adult	43.8267	0.20555	-194.0848	1145.2111	65.2222	61634.7708	194041.4474	2847547.2133	1622.08	-0.60504	420.535	0.23017	315.8607	0.29206	1374.3872	-0.4127	1361.0298	443927.0625	1047.0966	0.12062	1278.549	-0.2963	13568600	0.1893	174.639	109.121	108.6456	153.2813	151.5119	49509.8633	135.117	0.33672	147.0095	3520790
014	2019-08-09t1418	1565378472.6	adult	47.8251	4.204	-190.0864	1170.65	71.2234	68412.5907	215420.7386	3392366.4332	2811.93	0.59278	460.726	0.26775	324.92	0.094725	1990.7343	0.42133	1933.3059	712682.875	1223.942	0.37042	1729.0927	0.35049	16469100	0.49142	294.692	107.977	107.3461	154.1414	151.6982	55182.6406	135.2784	0.15415	146.8358	3859760
014	2019-08-09t1824	1565393211.73	adult	51.9193	8.2982	-185.9921	1191.7752	69.6808	71649.2667	225845.6279	3556591.7705	2581	0.016911	499.368	0.32167	393.5423	0.74685	2005.9933	0.11455	1957.5844	752247.5	1241.1704	0.059631	1759.6299	0.084615	18688400	0.5693	468.62	114.503	114.0115	161.4941	158.3763	60560.3047	141.3739	0.21564	153.2963	4285160
014	2019-08-09t2223	1565407579.13	adult	55.9102	12.2891	-182.0012	1328.7483	77.7187	82041.06	258269.0726	4387138.6991	2016.72	-0.85829	489.478	-0.14221	365.376	0.14319	1752.0272	-0.59187	1728.0569	751619.6875	1387.8776	0.21231	1638.0859	-0.43084	20956500	0.64771	191.147	110.744	110.3185	154.1463	152.631	66128.7734	136.6226	-0.048511	148.1981	4741400
014	2019-08-10t0223	1565421986.25	adult	59.9122	16.2911	-177.9992	1212.6332	82.9451	80948.1904	255085.3492	4546579.8267	3560.72	0.56053	562.856	0.35844	409.2017	0.52405	2514.9636	0.35616	2446.759	1061314.625	1628.9674	0.65799	2229.5343	0.40756	23743500	0.80711	416.859	116.717	116.2262	164.181	161.5192	69284.3906	144.3247	0.18942	156.5933	4923600
014	2019-08-10t0623	1565436380.71	adult	63.9107	20.2895	-174.0008	1358.0083	85.7551	91109.6717	287049.9905	5194074.2778	4075.85	0.85182	559.942	0.04375	330.798	-0.64417	3507.0513	1.5507	3492.9192	1665849.375	1871.0466	1.0967	3052.6108	1.6132	26578800	0.96635	469.967	118.867	118.3038	167.7267	164.5937	79670.1719	147.0326	0.28341	160.0847	5642240
014	2019-08-10t1024	1565450787.82	adult	67.9126	24.2915	-169.9988	1330.6167	84.912	90064.0482	283769.6997	5222751.0605	3737.92	0.31385	623.314	0.43299	446.0528	0.61434	3188.8772	0.85412	3165.9546	1495583.375	1905.1908	0.94175	2878.1636	1.0753	29230900	1.1	384.614	111.909	111.3965	156.6108	154.3068	73450.4688	138.0646	-0.20817	150.0335	5248070
014	2019-08-10t1424	1565465196.27	adult	71.915	28.2939	-165.9964	1334.6926	82.0793	87488.3211	275535.3118	4942857.4978	4869.53	1.2447	698.62	0.91008	480.3192	0.84052	4046.5212	1.8733	4014.9878	1849260.25	2163.311	1.4428	3559.702	2.0269	31861900	1.2428	267.747	114.664	114.217	160.528	158.6028	73361.2969	141.4824	-0.086389	153.5866	5229470
014	2019-08-10t1824	1565479593.57	adult	75.9142	32.2931	-161.9972	1396.0158	81.4249	91174.2105	287018.6138	5174827.5161	4615.37	0.84985	699.685	0.69929	482.9208	0.72879	3473.2354	0.87078	3384.5538	1653260	1990.2631	0.77695	3022.6096	0.96381	33257400	1.2252	204.99	116.205	115.6399	163.7972	161.4437	77967.4531	143.8191	-0.018484	156.9892	5523480
014	2019-08-10t2224	1565493995.05	adult	79.9146	36.2935	-157.9968	1414.467	80.4152	93065.4525	292980.0371	5197036.671	4201.93	0.2873	718.37	0.6337	517.0477	0.92076	3179.217	0.27362	3092.8164	1545099.5	1880.6136	0.28355	2792.1786	0.39865	34847400	1.2061	443.563	119.088	118.297	169.2975	166.388	82278.6094	147.7477	0.13705	161.4012	5776830
014	2019-08-11t0224	1565508391.15	adult	83.9136	40.2924	-153.9979	1334.9409	83.2807	92320.3858	290836.9047	5321597.1214	3839.79	-0.18893	741.19	0.62236	563.7044	1.2194	2966.0239	-0.11514	2887.3765	1426657.5	1925.7512	0.23168	2616.1575	-0.036734	35610500	1.0956	287.385	121.997	121.1907	181.7688	176.6781	87430.7812	151.8905	0.31162	168.3148	5861340
014	2019-08-11t0624	1565522809.25	adult	87.9186	44.2975	-149.9928	1420.2279	85.4171	94859.9306	298864.4465	5423868.7507	4277.54	0.14621	753.812	0.59908	557.6064	1.0834	3485.3508	0.52859	3452.1724	1725248.625	1954.029	0.21707	3099.5058	0.65428	37267700	1.1858	401.346	118.329	117.5504	171.1935	167.4496	84740.7578	147.4885	0.014678	162.0575	5850060
014	2019-08-11t1024	1565537221.69	adult	91.922	48.3009	-145.9894	1354.6363	85.9634	91338.0884	287628.586	5346682.214	4604.73	0.40471	671.177	-0.11332	507.7219	0.59911	3299.6902	0.24428	3193.746	1570652.5	1656.5475	-0.57061	2788.6789	0.12773	31936600	0.46728	345.004	117.15	116.3031	172.7848	169.7463	82245.5469	147.0146	-0.078469	162.8789	5574370
014	2019-08-11t1424	1565551622.96	adult	95.9224	52.3013	-141.989	1393.5208	83.2646	93683.213	295123.9325	5404235.3536	3877.97	-0.28384	594.994	-0.72341	355.3046	-0.74329	2759.0315	-0.50282	2639.8367	1349166.375	1607.4435	-0.72441	2290.8969	-0.68099	29038100	0.07642	249.618	122.274	121.3304	179.8736	176.6355	87958.1797	153.5318	0.23046	170.0514	5967460
014	2019-08-11t1824	1565566023.58	adult	99.9226	56.3015	-137.9889	1313.9923	84.2205	89048.7875	280420.3622	5170354.1176	4222.45	0.01131	696.845	-0.025369	441.4739	0.0046088	2988.5317	-0.20577	2883.9432	1386678.75	1858.6713	-0.15069	2542.2292	-0.30394	32334300	0.42515	239.498	125.531	124.6349	182.3648	179.5699	84617.2578	156.7363	0.3495	172.91	5824790
014	2019-08-11t2224	1565580420.11	adult	103.9216	60.3005	-133.9898	1459.974	84.3336	93198.5248	293406.6209	5310299.0809	4919.77	0.63889	766.4	0.42622	406.5232	-0.27816	3486.27	0.46732	3357.1405	1694327.25	2220.7857	0.67291	3063.1604	0.50771	37245500	0.95475	382.206	121.721	120.3813	186.8087	183.303	90789.0312	154.4676	0.131	174.2741	5915400
014	2019-08-12t0224	1565594827.91	adult	107.9238	64.3027	-129.9877	1290.3835	83.9846	88942.166	280297.6882	5172595.2082	5173.85	0.86721	887.666	1.2194	508.9164	0.60708	4020.9868	1.1987	3925.8821	1865737.875	2602.7528	1.5232	3624.4595	1.3884	41133600	1.3665	302.11	122.592	120.6262	198.6929	195.0664	92193.4922	159.4521	0.33728	185.5432	5680770
014	2019-08-12t0624	1565609228.04	adult	111.9238	68.3027	-125.9876	1390.2433	85.1742	93470.056	294228.7174	5413644.245	6677.34	2.2338	915.564	1.3732	543.902	0.93205	4580.8994	1.9649	4414.9304	2235479	2485.9752	1.2273	3899.1939	1.8179	44593500	1.7312	391.393	120.231	118.2779	198.9055	194.6216	97065.9062	155.5574	0.017162	183.5682	5855990
014	2019-08-12t1037	1565624378.26	adult	116.1322	72.5111	-121.7792	1310.8071	83.534	88975.1709	280316.1087	5163338.2315	4696.81	0.43199	818.752	0.71634	533.4925	0.88572	3529.1272	0.53664	3459.6177	1637515	2190.3923	0.55069	3070.5606	0.52823	37941800	1.0129	479.318	127.524	125.9733	199.5213	195.9608	92577.8672	161.5379	0.25933	185.7552	5909580
014	2019-08-12t1425	1565638096.56	adult	119.9428	76.3217	-117.9686	1337.1277	84.5682	89149.0273	280685.8226	5099750.1507	5720.39	1.3568	1028.18	2.0754	551.2966	1.0859	4280.8276	1.5593	4117.0171	1990584.75	2739.3127	1.7582	3638.2106	1.4175	47776500	2.0681	318.765	124.254	121.5623	219.8748	212.7807	102241.7656	163.9108	0.29891	199.3468	5773710
014	2019-08-12t1823	1565652359.47	adult	123.9048	80.2836	-114.0067	1347.8031	86.4329	93416.9021	294190.2031	5552387.8964	5114.25	0.82061	840.252	0.87282	491.4404	0.62394	3518.5083	0.55123	3387.594	1713513.5	2244.5452	0.68798	2949.0825	0.37808	40866500	1.354	264.789	126.952	125.2501	198.6696	195.2663	96752.0938	161.768	0.089059	186.2401	6174430
014	2019-08-12t2223	1565666746.03	adult	127.901	84.2799	-110.0104	1358.7171	87.7358	94352.085	297164.7471	5618834.0756	4969.4	0.70726	811.838	0.71912	454.3856	0.35534	3546.2415	0.62357	3364.8866	1744750.75	2167.5775	0.55007	3015.2607	0.50937	39864500	1.2751	310.948	127.444	125.5939	204.5733	200.3338	100650.0859	162.5114	0.037103	189.8029	6258000
014	2019-08-13t0223	1565681147.85	adult	131.9015	88.2804	-106.0099	1378.901	84.4532	93669.2305	294925.5443	5468695.9919	5080.25	0.82554	831.619	0.88383	457.4205	0.4404	3581.6948	0.70423	3397.8137	1747867.125	2194.4339	0.6472	3043.2756	0.59035	40578000	1.3801	263.672	129.304	127.5606	205.488	202.2041	100278.1562	164.4519	0.048569	190.8521	6309270
014	2019-08-13t0623	1565695549.39	adult	135.902	92.2808	-102.0095	1431.0051	93.2245	98388.0677	309849.2969	5847176.0936	5034.87	0.81621	824.84	0.89235	444.041	0.38093	3691.6987	0.88717	3602.0469	1893841.5	2166.4521	0.64034	3183.9521	0.84378	42267300	1.587	323.172	128.481	126.5627	210.0321	204.9337	107746.4453	164.7263	-0.031392	193.9968	6583730
014	2019-08-13t1023	1565709952.07	adult	139.9027	96.2816	-98.0087	1362.7811	82.5726	90916.5915	286254.7317	5239322.4337	5783.41	1.4846	896.427	1.3996	635.4929	2.2204	3883.144	1.1771	3678.27	1840610.25	2312.7865	1.0047	3188.805	0.90382	42440400	1.645	401.709	124.673	122.2747	216.6898	212.6261	102710.9453	161.515	-0.30748	198.863	5902520
014	2019-08-13t1423	1565724353.17	adult	143.903	100.2819	-94.0084	1385.0763	89.5225	98024.3622	308666.4119	5994523.915	5827.32	1.5582	834.85	1.0851	529.5422	1.3158	4148.292	1.5602	4060.5083	2115629	2274.5881	0.99503	3551.8575	1.4843	42564000	1.7026	299.737	121.986	119.6588	215.2071	211.4573	109755.625	157.928	-0.61421	196.4841	6219350
014	2019-08-13t1823	1565738750.64	adult	147.9023	104.2812	-90.0091	1352.1049	87.4826	94046.6429	296179.768	5636698.8133	5868.11	1.6379	869.533	1.3788	417.7685	0.309	4214.542	1.6978	4082.7904	2065125.5	2397.6057	1.326	3491.6072	1.4616	42563600	1.7544	265.681	127.592	125.4757	208.0995	204.8557	101968.7422	165.1627	-0.32359	193.8533	6245650
014	2019-08-13t2223	1565753147.45	adult	151.9014	108.2803	-86.01	1362.0618	83.8946	93304.2202	293930.6618	5404371.0881	5284.96	1.2007	818.277	1.1336	467.928	0.85569	3806.2124	1.2565	3679.9576	1849819.25	2221.064	1.0414	3191.1518	1.0971	39761700	1.535	281.13	128.385	126.116	214.9688	211.782	104474.8438	165.9814	-0.38997	199.3427	6238500
014	2019-08-14t0223	1565767555.95	adult	155.9038	112.2827	-82.0076	1485.3924	83.8463	95310.4692	300025.6728	5378362.4735	5640.06	1.5427	819.885	1.2236	444.0524	0.67581	3951.5076	1.4992	3771.4127	1967850.75	2217.4583	1.1163	3244.7411	1.2418	40751600	1.6856	456.405	127.339	124.7799	224.4618	219.7016	111557.5156	167.4667	-0.42084	204.9162	6329280
014	2019-08-14t0623	1565781939.96	adult	159.8993	116.2782	-78.0121	1330.4741	86.7535	89885.6143	283022.9397	5261538.507	5957.62	1.8564	852.919	1.5196	456.642	0.8584	4481.7227	2.2149	4396.4526	2101928	2335.6407	1.448	3819.6183	2.133	39922600	1.6639	315.849	132.57	129.9928	229.2856	224.0869	107534.9531	172.0947	-0.27699	209.9312	6205220
014	2019-08-14t1023	1565796344.65	adult	163.9006	120.2795	-74.0108	1355.9728	88.9093	95940.4395	302136.0834	5756865.6699	5200.42	1.2953	790.954	1.2048	440.0225	0.73865	3537.415	1.1329	3423.733	1768707.5	2126.8218	1.1019	3030.1703	1.0833	39497100	1.6834	399.254	127.293	124.272	233.8928	227.3796	116946.3828	167.5759	-0.65265	211.4714	6356480
014	2019-08-14t1423	1565810769.02	adult	167.9074	124.2863	-70.004	1365.0354	93.2352	99304.438	312784.2901	6278955.1882	3817.23	0.22438	722.728	0.83935	453.8599	0.93789	2882.147	0.40276	2819.2839	1490070	1888.035	0.68647	2568.1696	0.49733	37348400	1.5399	327.09	123.725	120.8133	226.7747	222.2861	117242.5156	161.5068	-1.1283	204.9218	6393730
014	2019-08-14t1823	1565825170.23	adult	171.9077	128.2866	-66.0037	1402.0231	84.9593	94867.4768	298649.4149	5522107.9977	7081.95	2.9746	785.827	1.3466	429.1968	0.72101	3790.7603	1.6032	3610.1761	1872635.625	2099.8324	1.2251	3125.2612	1.3821	38814300	1.7446	374.237	133.472	131.4155	219.6809	215.7978	108522.375	171.0071	-0.71272	202.2812	6592590
014	2019-08-14t2223	1565839556.49	adult	175.9039	132.2828	-62.0075	1404.4896	86.2751	95884.0635	301909.72	5649353.8109	4836.31	1.1889	780.434	1.4017	443.0957	0.9295	3409.0745	1.2107	3333.5789	1704537.25	2074.8211	1.2631	2924.7583	1.1726	38946800	1.8234	374.967	131.307	127.5597	255.1693	246.9337	127584.6406	176.9712	-0.4985	229.7947	6552730
014	2019-08-15t0223	1565853964.36	adult	179.9061	136.285	-58.0053	1410.5486	89.5185	97256.4285	306183.1637	5812628.9263	4077.67	0.61758	683.749	0.81206	319.7681	-0.45202	3162.2585	0.97952	3115.0981	1603265.125	2070.7171	1.3458	2851.5598	1.1466	34628500	1.4722	333.493	132.218	129.295	228.8359	224.062	116019.7812	174.5523	-0.76184	210.1349	6696170
014	2019-08-15t0623	1565868351.56	adult	183.9026	140.2815	-54.0089	1370.7167	90.9734	97477.4292	307035.0258	6062623.1852	4821.7	1.3003	625.71	0.47196	295.6809	-0.72782	2941.4783	0.77208	2856.417	1491329.5	1911.7455	1.08	2594.3427	0.83904	31729100	1.2522	314.025	132.305	129.252	235.9232	230.2121	119848.9922	175.5791	-0.8244	215.821	6709030
014	2019-08-15t1023	1565882763.85	adult	187.906	144.2849	-50.0054	1343.9588	84.7442	89072.2864	280602.9651	5143527.5152	4867.88	1.3915	671.244	0.87575	344.0778	-0.12685	3128.5881	1.0867	2997.1394	1454793.5	1993.1731	1.353	2752.6545	1.1549	31157800	1.2561	336.024	136.607	133.459	232.7272	228.0154	108218.1406	180.9228	-0.63119	215.1259	6341040
014	2019-08-15t1423	1565897179.88	adult	191.9104	148.2893	-46.001	1375.3625	82.33	90225.9225	283988.2959	5131236.0656	4263	0.92084	637.754	0.69225	347.8039	-0.063873	2917.9229	0.87426	2790.0796	1374341.625	1897.9959	1.216	2560.1963	0.92664	29989100	1.1955	373.95	140.011	135.7519	249.6145	245.2496	117568.4531	192.4194	-0.10032	231.5871	6583760
014	2019-08-15t1823	1565911581.71	adult	195.9109	152.2898	-42.0005	1287.4589	81.951	85753.8205	270049.5651	4873791.3507	4389.31	1.06	602.703	0.47578	340.8027	-0.14479	2581.2422	0.47776	2401.1057	1153815.25	1735.928	0.90153	2237.4101	0.4729	26918500	0.93066	354.678	141.117	136.5069	253.057	247.4918	113116.4688	194.9516	-0.074937	232.924	6302690
014	2019-08-15t2223	1565925965.75	adult	199.9065	156.2854	-38.0049	1316.4653	86.4735	86708.767	273108.5694	4938298.731	3090.85	-0.023197	539.309	0.024191	318.7821	-0.42845	2126.512	-0.097881	2034.0435	961183.375	1525.3408	0.45197	1891.8172	-0.034183	24368700	0.70978	417.394	138.551	134.6967	254.1702	250.1313	114884.9375	186.6872	-0.62402	233.2979	6260420
014	2019-08-16t0224	1565940395.34	adult	203.9147	160.2936	-33.9967	1322.4102	85.747	86146.1362	271258.2471	4878423.8125	3088.44	-0.001737	514.003	-0.14263	311.881	-0.52128	2053.4573	-0.16456	1950.9434	924055.75	1445.1888	0.30657	1814.3634	-0.12171	23079800	0.61029	401.329	139.376	135.0489	257.8555	253.4403	116034.9766	189.809	-0.5569	237.0798	6258260
014	2019-08-16t0623	1565954787.82	adult	207.9126	164.2915	-29.9988	1196.6125	84.2729	80169.9186	252526.7033	4657237.3006	3791.92	0.62451	513.489	-0.11947	315.3586	-0.47856	2296.4448	0.2019	2148.1494	959913.9375	1416.7695	0.27912	1942.2619	0.12287	21445300	0.46146	443.445	140.572	135.9337	265.1709	259.0077	110841.4219	194.8405	-0.39149	241.4003	5870830
014	2019-08-16t1024	1565969194.58	adult	211.9145	168.2934	-25.9969	1227.1125	85.7495	81226.4836	255905.3829	4678113.3956	3669.45	0.53932	483.827	-0.33825	306.4399	-0.60587	2048.4785	-0.11938	1907.9034	868554.875	1306.8303	0.037961	1702.9925	-0.24738	20484700	0.38062	432.004	141.545	136.7045	265.7444	260.8908	112675.6016	196.399	-0.4056	244.4459	5992870
014	2019-08-16t1424	1565983621.87	adult	215.9221	172.301	-21.9893	1267.6763	85.5795	83804.4132	263919.3343	4801340.9373	3787.16	0.66086	467.826	-0.45164	298.4174	-0.72572	2168.0916	0.072833	2021.6498	947456	1271.9316	-0.016815	1743.6625	-0.15061	20438400	0.39199	379.573	142.799	137.5679	270.0842	265.7453	118026.7812	200.6965	-0.2821	247.6721	6238610
014	2019-08-16t1823	1565997991.08	adult	219.9135	176.2924	-17.9979	1261.5123	85.0969	83722.7395	263680.8714	4775573.7971	3932.14	0.80222	453.742	-0.55747	296.6005	-0.76256	2109.3679	0.0098345	1977.3365	921793.75	1238.4074	-0.077678	1687.0543	-0.22864	19792200	0.32777	390.096	143.848	138.4103	272.2687	267.1049	118981.4375	203.1717	-0.24627	248.6258	6274660
014	2019-08-16t2223	1566012356.87	adult	223.904	180.2829	-14.0074	1258.6022	86.5769	82696.0612	260446.6164	4723573.1516	3770.53	0.66822	449.211	-0.5855	296.0917	-0.78215	2121.8943	0.042781	1976.7188	916658.375	1241.8954	-0.043239	1685.4885	-0.21484	19364600	0.28229	377.785	144.033	138.4153	274.3073	269.2558	118500.7422	204.0978	-0.28256	250.1058	6208960
014	2019-08-17t0223	1566026768.68	adult	227.9073	184.2862	-10.0041	1250.3044	85.2455	80948.6772	254919.5699	4561806.9066	4122.66	0.98939	456.702	-0.51105	300.2277	-0.73443	2251.8157	0.25131	2108.8879	950266.25	1215.7583	-0.093671	1817.4501	0.036338	19270100	0.26991	392.119	145.288	139.5169	278.4738	273.866	117515.9219	205.5183	-0.29185	253.2383	6130280
014	2019-08-17t0624	1566041194.12	adult	231.9144	188.2933	-5.997	1214.4681	86.0027	77560.0638	244328.0805	4315318.84	3992.34	0.874	471.41	-0.37374	308.6396	-0.62207	2321.4353	0.3657	2173.8232	940181.25	1252.0487	0.025712	1937.6195	0.26885	19072300	0.24318	410.013	146.721	140.8072	284.7679	278.2836	115330.9844	208.0333	-0.24807	256.8559	5936030
014	2019-08-17t1024	1566055596.85	adult	235.9151	192.294	-1.9963	1111.1352	84.7987	71432.6888	225061.4458	4050328.8149	3854.21	0.74788	490.659	-0.1958	317.5299	-0.49974	2430.0972	0.5385	2337.6204	906426.25	1315.0798	0.22051	2052.4488	0.49514	18269200	0.14607	438.597	148.969	141.9632	310.0439	301.5612	115646.3906	215.5661	0.021977	272.3757	5546720
014	2019-08-17t1423	1566069970.07	dead	239.9077	196.2866	1.9963	1094.7872	83.786	68975.3503	217323.7654	3844087.8419	4059.89	0.92859	492.79	-0.16975	316.6463	-0.52097	2443.9463	0.56479	2327.6501	879820.625	1318.0617	0.2432	2073.4077	0.54552	17729600	0.074576	441.176	150.616	142.8432	320.5693	309.9722	115404.9375	220.1913	0.15663	280.5744	5418870
015	2019-08-07t1429	1565206306.79	larva	0	-45.8259	-241.9087	156.1383	27.9469	2961.0133	9431.0095	52002.0931	0	2087.0143	0	0.014404	0	-0.34656					0	1187.3744	0	1581.5418	0	190532.3833	0	0	0				0	-0.55643	0	0
015	2019-08-07t1829	1565220706.79	larva	4	-41.8259	-237.9087	153.398	27.4857	2857.2685	9101.2293	49301.6466	0	1445.6487	0	-0.45787	0	-0.6346					0	0.54546	0	1003.3155	0	1.9643	0	0	0				0	-0.69827	0	0
015	2019-08-07t2229	1565235107.32	larva	8.0001	-37.8258	-233.9085	156.197	27.3144	2907.4752	9258.1821	50073.664	0	-0.13783	0	-0.92553	0	-0.92888					0	-0.65495	0	-0.48051	0	0.41583	0	0	0				0	-0.84779	0	0
015	2019-08-08t0229	1565249508.85	larva	12.0006	-33.8254	-229.9081	153.3389	27.6185	2885.9921	9198.0939	50284.8631	0	-0.86059	0	-1.3872	0	-1.2294					0	-1.31	0	-1.1323	0	-0.36904	0	0	0				0	-1.0063	0	0
015	2019-08-08t0629	1565263908.58	larva	16.0005	-29.8254	-225.9082	239.4834	27.6383	4244.7114	13434.0411	71281.7536	598.958	0.30529	292.988	1.8585	301.807	2.1169	529.3275	1095.5178	524.7531	12703.8604	434.5883	0.98915	499.9981	0.63895	682663	-0.63986	163.308	110.537	110.3924	150.8546	149.2079	3620.5112	136.0279	1.1385	147.7628	257550
015	2019-08-08t1029	1565278307.86	larva	20.0003	-25.8256	-221.9084	351.426	40.7237	10261.18	32426.7505	271640.543	486.096	-0.48989	264.388	1.0274	257.2438	1.3071	440.4479	-0.39568	435.2108	24224.6328	380.2793	-0.031135	423.8459	-0.30049	1449640	-0.82525	165.894	107.789	107.5318	148.8985	148.1054	8189.4189	133.1025	1.002	144.4192	591008
015	2019-08-08t1429	1565292708.38	larva	24.0004	-21.8255	-217.9082	584.0319	50.2567	21323.8322	67317.154	671004.1606	654.384	-0.5502	275.123	0.69678	248.9775	0.92541	593.4708	-0.37785	590.1298	67062.2031	485.1614	-0.034156	564.0321	-0.30535	3107240	-0.6981	182.678	111.552	111.007	156.6204	154.6509	17698.1094	138.0688	1.0014	150.2894	1259870
015	2019-08-09t0954	1565362603.24	larva	43.4157	-2.4103	-198.493	1107.9574	69.1819	62530.0444	196947.7457	2985499.5254	1751.61	-0.41214	395.425	-0.018159	292.7721	0.028098	1438.1005	-0.25437	1412.194	471696.9375	1012.7798	0.033551	1331.5972	-0.14597	12932800	0.079599	188.638	105.847	105.4369	147.9265	146.2226	48519.9023	130.9328	0.25082	141.9391	3461820
015	2019-08-09t1018	1565364083.17	larva	43.8268	-1.9992	-198.0819	1106.3566	70.3196	61496.2099	193634.3936	2952713.355	1947.02	-0.19024	423.191	0.26111	289.4455	-0.047152	1581.3459	-0.0074467	1563.2322	509193.4062	1061.9075	0.17533	1426.9474	0.031515	13618700	0.20064	319.87	110.254	109.7373	156.2803	153.0226	50322.2578	136.5517	0.37253	148.2426	3548100
015	2019-08-09t1418	1565378477.22	adult	47.8251	1.9992	-194.0835	1180.8315	70.2274	69232.2471	218068.037	3414820.9426	2447.9	0.15069	480.124	0.49478	325.1521	0.097787	1999.2771	0.43696	1960.218	723738.3125	1301.6154	0.64526	1819.0899	0.53997	17376700	0.68805	173.471	110.469	109.9385	154.6169	153.2323	55971.3164	136.9019	0.19982	148.888	3998090
015	2019-08-09t1824	1565393216.61	adult	51.9194	6.0934	-189.9893	1206.9848	74.4254	71079.6275	223816.2016	3601301.6957	2351.63	-0.24678	477.729	0.071557	343.1378	0.072128	1827.8434	-0.19211	1785.8018	679957.75	1282.9034	0.19996	1675.147	-0.083882	17742900	0.37897	281.14	114.277	113.9297	159.728	157.6534	59418.8047	141.4129	0.21689	153.2501	4244240
015	2019-08-09t2223	1565407583.85	adult	55.9103	10.0843	-185.9984	1181.174	70.8495	67581.4126	212858.4717	3265497.4236	3368.98	0.62261	621.172	1.35	463.3339	1.4591	2738.8079	1.016	2694.2682	969538	1683.4269	1.1606	2470.791	1.1519	21945400	0.83328	222.345	119.447	118.997	165.7312	163.9083	58668.8281	146.7258	0.32778	159.2958	4219940
015	2019-08-10t0223	1565421990.89	adult	59.9123	14.0863	-181.9964	1238.2964	75.3749	77125.8966	242853.7898	4091239.9545	3860.22	0.87479	626.258	1.0523	398.8558	0.38787	3058.0674	1.1992	3022.7039	1232401.125	1857.7899	1.3605	2735.0423	1.3283	25202500	1.0626	270.69	115.294	114.7988	162.422	160.3111	65456.082	142.7417	0.12127	155.4635	4639760
015	2019-08-10t0623	1565436385.31	adult	63.9107	18.0848	-177.998	1283.8113	78.5634	82794.7795	260921.8278	4437633.5206	3677.72	0.44861	626.122	0.7328	431.336	0.61564	2949.2224	0.72422	2902.6882	1274064.125	1741.3754	0.71418	2625.0066	0.86158	27029100	1.0401	333.013	116.612	116.0553	164.2774	161.1028	70967.8281	144.065	0.14069	156.5974	5034000
015	2019-08-10t1024	1565450792.41	adult	67.9127	22.0867	-173.996	1324.5976	83.7805	86089.532	271106.0382	4779690.3005	4624.41	1.1873	650.354	0.699	394.7036	0.011602	3655.6147	1.5257	3610.7373	1641371	2039.8812	1.3255	3287.9123	1.7759	29189200	1.0936	263.745	115.738	115.1788	163.4565	161.1467	73391.9844	143.8051	0.085457	156.3201	5194560
015	2019-08-10t1424	1565465200.82	adult	71.915	26.0891	-169.9937	1362.1495	78.5211	88284.2135	278119.7998	4849853.3425	3272.84	-0.29618	661.187	0.56148	418.9128	0.16473	2755.5977	0.055746	2721.0115	1270330.5	1846.9389	0.56825	2501.1322	0.25456	30433800	1.0348	440.267	117.435	117.0094	166.533	163.6109	76771.7266	145.3669	0.11708	158.4408	5405420
015	2019-08-10t1824	1565479598.26	adult	75.9143	30.0884	-165.9944	1257.5827	81.8747	83240.132	262204.4628	4662210.4703	4991.52	1.207	727.105	0.94221	410.4768	-0.025294	3668.9453	1.1401	3572.87	1592322.25	2195.646	1.3294	3273.5829	1.377	31530200	0.98519	220.23	117.117	116.431	166.5472	164.3422	72281.4688	145.5017	0.070371	159.054	5078660
015	2019-08-10t2224	1565493999.97	adult	79.9148	34.0888	-161.9939	1267.9931	85.5589	91657.3195	288986.4846	5476688.0618	4643.09	0.69636	719.385	0.64226	373.3973	-0.49584	3562.0198	0.78598	3479.6282	1699083.375	2138.8285	0.95737	3199.3007	1.0527	34308200	1.1346	403.585	122.519	122.0023	171.6831	168.9022	81892.8516	151.2205	0.32179	164.2779	5843070
015	2019-08-11t0224	1565508395.82	adult	83.9136	38.0877	-157.995	1315.0745	79.3738	84932.8454	267392.9857	4679901.1838	3843.77	-0.18532	839.802	1.4184	591.9078	1.4838	3236.1558	0.24286	3196.915	1433617	2318.6032	1.2282	3030.8955	0.61507	37188100	1.2954	347.119	119.412	118.8656	169.5984	166.7553	75132.0703	147.9818	0.099972	161.5963	5287820
015	2019-08-11t0624	1565522814.03	adult	87.9187	42.0927	-153.99	1291.6138	81.6582	86076.7628	271070.8697	4890840.4342	3494.35	-0.56246	850.639	1.3515	614.9642	1.6029	3104.8535	0.022172	3076.2344	1394079.25	2340.856	1.1795	2937.9048	0.40131	38141000	1.293	380.833	117.303	116.6093	167.4693	164.4618	75193.7344	145.9078	-0.072667	159.599	5259610
015	2019-08-11t1024	1565537226.47	adult	91.9221	46.0962	-149.9865	1302.8698	82.1749	84716.1899	266697.7474	4777555.3836	5147.06	0.89569	876.869	1.4314	676.6481	2.0926	3728.1138	0.81685	3614.3717	1647826.25	2276.6797	0.94443	3167.354	0.71998	38712900	1.2768	264.416	119.695	118.5213	186.687	180.6386	82515.6484	150.685	0.12949	170.8442	5284400
015	2019-08-11t1424	1565551627.97	adult	95.9226	50.0966	-145.9861	1305.6015	80.8214	85108.0868	267981.1877	4778874.8654	6923.53	2.478	860.644	1.2103	550.9238	0.94957	3927.2805	1.0693	3688.1582	1743712.5	2376.7235	1.1241	3210.895	0.75878	38181600	1.1412	346.264	123.536	122.5951	182.8654	178.3137	81192.2188	155.1295	0.32399	171.6304	5480550
015	2019-08-11t1824	1565566028.48	adult	99.9227	54.0967	-141.986	1367.8572	81.5791	88447.0792	278618.5579	4892672.0635	3145.55	-0.96869	730.935	0.21611	505.3627	0.54946	2499.7651	-0.86829	2455.9529	1154891.5	1762.0944	-0.37919	2246.8356	-0.76727	33709200	0.58182	383.554	123.254	121.9807	187.2105	183.0708	86491.2578	155.3138	0.26449	175.0067	5684240
015	2019-08-11t2224	1565580424.99	adult	103.9217	58.0958	-137.9869	1187.6123	85.0249	80120.0138	252529.0554	4670868.6786	4287.03	0.061267	815.966	0.76912	490.0582	0.42813	3038.8354	-0.1425	2952.5386	1270233.25	2050.2605	0.27556	2733.5161	-0.010283	34060900	0.59845	485.389	125.852	124.6579	189.6427	185.4946	79270.6328	159.2246	0.41528	177.7162	5253430
015	2019-08-12t0224	1565594832.98	adult	107.9239	62.098	-133.9847	1164.2547	79.5899	75097.9404	236565.9202	4187996.6913	4038.25	-0.17012	941.361	1.5832	793.9183	3.0092	3350.1465	0.28219	3304.2373	1313257.375	2219.7071	0.64447	3044.8629	0.47804	36850500	0.89478	393.691	125.271	123.3128	198.8691	195.2013	77956.6953	161.4011	0.45228	184.4328	4903870
015	2019-08-12t0624	1565609232.94	adult	111.9239	66.098	-129.9847	1276.2945	83.448	84707.0919	266760.3285	4799657.9443	3387.78	-0.76221	873.984	1.0964	754.7374	2.7122	2798.0193	-0.46819	2749.2667	1236724.5	2092.3828	0.33853	2610.3465	-0.19943	38575000	1.0776	438.391	120.941	119.0233	199.1734	194.8359	88034.625	156.7403	0.085465	183.42	5337960
015	2019-08-12t1037	1565624383.03	adult	116.1323	70.3063	-125.7764	1266.03	87.2182	83502.4892	262943.9374	4851210.0951	2924.8	-1.1716	544.956	-1.0772	419.819	-0.080138	1978.2117	-1.5683	1936.0058	862500.3125	1365.994	-1.281	1805.2971	-1.4396	23713800	-0.51172	265.166	131.037	129.1038	207.2881	204.1755	90377.6172	167.8692	0.61492	193.3232	5702060
015	2019-08-12t1425	1565638101.34	adult	119.9429	74.117	-121.9657	1261.4088	83.808	85706.961	270107.8764	5008391.4112	3766.9	-0.39497	740.128	0.21137	580.3413	1.335	2894.7341	-0.30708	2858.0601	1293946.125	1902.4097	-0.075429	2597.3084	-0.18729	33052600	0.50903	391.852	123.462	121.301	203.7332	199.5255	91068.7266	161.3098	0.15596	188.2126	5513580
015	2019-08-12t1823	1565652364.5	adult	123.9049	78.079	-118.0037	1284.0797	82.4369	82915.3047	261075.3702	4586595.2055	3163.65	-0.90805	700.168	-0.023575	581.0665	1.4021	2501.1455	-0.80245	2470.9453	1082996	1653.2407	-0.58941	2300.5787	-0.61047	30248700	0.24362	335.701	130.612	128.6194	218.2829	213.4597	94516.4766	167.0826	0.37636	198.1511	5642700
015	2019-08-12t2223	1565666750.75	adult	127.9011	82.0752	-114.0076	1214.5082	79.0652	77314.0693	243517.4705	4255147.499	3486.13	-0.58991	752.595	0.34374	492.5365	0.69136	2714.7222	-0.46579	2666.4767	1096747.75	1970.8039	0.13077	2492.7805	-0.27666	30344600	0.2925	303.659	128.662	126.4014	219.4486	213.3343	88657.2422	166.2989	0.23993	198.8888	5187660
015	2019-08-13t0223	1565681152.88	adult	131.9017	86.0757	-110.007	1310.2682	79.5853	82193.889	258698.4422	4508207.177	3795.56	-0.28312	745.921	0.34524	580.8081	1.5446	2810.176	-0.29097	2738.1558	1205565.5	1821.8659	-0.13667	2464.9365	-0.26778	31982100	0.50481	371.38	127.31	124.3267	224.5215	219.4128	96319.7031	167.2526	0.19877	204.2225	5458560
015	2019-08-13t0623	1565695554.13	adult	135.902	90.0761	-106.0066	1200.9629	82.7053	79413.6025	250181.874	4508636.4286	4245.55	0.14346	775.744	0.58561	580.447	1.6232	3175.626	0.23136	3089.1193	1314709.125	2008.2708	0.31114	2800.9387	0.28288	32084800	0.56409	407.093	129.244	126.03	240.6953	235.4873	99647.8672	170.7567	0.2954	218.8964	5345550
015	2019-08-13t1023	1565709957.04	adult	139.9028	94.0769	-102.0058	1281.7209	81.5071	83925.5192	264323.3926	4687275.7207	4269.05	0.20801	718.544	0.29145	502.8008	0.98895	2927.5605	-0.021787	2855.4205	1282271.5	1777.2867	-0.10071	2537.3148	-0.039681	31445600	0.55432	307.505	135.444	132.8946	226.4904	221.7143	99202.7812	175.9295	0.48489	207.7036	5927450
015	2019-08-13t1423	1565724357.9	adult	143.9031	98.0771	-98.0056	1260.2529	86.1813	85425.5597	269121.5914	4974357.6392	3384.62	-0.48156	719.966	0.36911	589.2828	1.8812	2588.5674	-0.37704	2519.311	1151912.5	1787.2301	-0.0060995	2330.0899	-0.27001	32038500	0.67019	454.527	124.81	122.205	218.3468	214.6935	97164.3047	163.9443	-0.27945	200.6344	5554050
015	2019-08-13t1823	1565738755.49	adult	147.9024	102.0765	-94.0062	1182.1272	83.4671	77772.1775	244978.3787	4437241.1412	4769.03	0.72593	839.828	1.1925	579.9374	1.8745	3594.3726	0.93327	3506.1675	1459315.25	2193.9038	0.90729	3201.2187	1.0464	34027300	0.92386	366.634	134.098	130.6585	242.1813	235.9333	98325.6172	178.876	0.44549	220.8972	5433240
015	2019-08-13t2223	1565753152.28	adult	151.9015	106.0756	-90.0071	1207.9899	81.4893	81805.2474	257777.0643	4627219.1155	3978.39	0.12335	791.054	0.96182	599.0118	2.147	3180.7078	0.48931	3102.9656	1358162.25	2065.0239	0.72022	2888.3613	0.6656	33703600	0.95005	416.76	129.839	126.8695	222.917	217.5158	95185.5625	172.4855	-0.024145	205.176	5531930
015	2019-08-14t0223	1565767560.78	adult	155.9039	110.0779	-86.0048	1361.6425	78.9836	87950.735	277093.3979	4816894.7404	6207.05	2.0081	779.667	0.96743	474.9409	0.98647	4192.1626	1.7934	4004.1584	1924202.625	2289.455	1.265	3570.3511	1.7053	35765700	1.2069	310.652	135.867	132.5145	240.0367	236.7797	110176.8438	181.8469	0.3879	221.8305	6232610
015	2019-08-14t0623	1565781944.79	adult	159.8994	114.0735	-82.0092	1308.3746	83.5565	87265.905	274803.4577	5027790.2583	6123.25	1.992	755.935	0.89484	453.8995	0.83022	4215.9048	1.8902	4093.2305	1918236.75	2268.6653	1.3087	3599.4421	1.8193	34387500	1.1344	348.983	132.262	129.0107	238.9698	232.2302	108731.2422	175.8185	-0.067611	215.8044	6016600
015	2019-08-14t1023	1565796349.5	adult	163.9008	118.0748	-78.0079	1361.5902	86.7247	92379.7431	290887.3213	5394323.125	5630.24	1.647	726.629	0.78474	462.6343	0.97606	3894.7209	1.57	3785.4664	1877255.5	2155.5251	1.1621	3422.1504	1.6437	34962500	1.2502	510.601	131.366	128.4734	236.2037	228.0616	113850.1797	174.2444	-0.27568	212.4329	6320820
015	2019-08-14t1423	1565810773.96	adult	167.9075	122.0816	-74.0011	1339.5774	82.8107	87772.1842	276339.9616	4991326.7449	5031.37	1.2194	739.615	0.95138	443.4574	0.82616	3738.009	1.4567	3629.6458	1712008.125	2197.6658	1.3422	3296.3239	1.5443	33816000	1.2023	350.918	133.281	129.1355	248.0484	241.2581	113606.1641	182.7391	0.085686	225.4163	6093750
015	2019-08-14t1823	1565825175.2	adult	171.9079	126.0819	-70.0008	1334.9302	82.8454	86879.7496	273517.4705	4888739.5578	5328.49	1.5296	741.859	1.0492	441.8576	0.86051	3929.9487	1.7759	3819.8857	1780266.75	2148.0976	1.3288	3439.0373	1.8381	33601800	1.2441	395.812	134.222	129.813	262.5045	254.4694	118914.5312	185.6091	0.12643	232.3053	6079460
015	2019-08-14t2223	1565839561.38	adult	175.9041	130.0781	-66.0046	1378.1513	81.1169	89819.9896	282698.7194	5086577.9781	5707.41	1.911	721.466	0.99477	475.3862	1.2951	3440.6516	1.2503	3307.0339	1613665.625	2024.3789	1.1532	2998.1103	1.2804	33793500	1.3261	400.507	136.049	131.483	264.0737	256.8862	123850.5547	186.9774	0.081867	237.348	6372520
015	2019-08-15t0223	1565853969.31	adult	179.9063	134.0803	-62.0024	1366.291	80.8603	87182.2596	274448.8802	4806080.1094	5242.61	1.5913	748.21	1.2674	499.8157	1.6476	3467.793	1.3681	3362.1091	1577845.75	2047.3937	1.294	3019.9751	1.3977	34013600	1.4122	400.969	139.889	135.7324	259.762	252.6845	118191.7266	189.8736	0.12263	234.6007	6359340
015	2019-08-15t0623	1565868356.46	adult	183.9027	138.0767	-58.006	1359.9833	81.0866	90404.4898	284632.8359	5122107.0722	6468.03	2.6866	730.447	1.2298	498.7436	1.7139	3968.0371	2.0968	3820.8514	1872913.5	1985.1228	1.2459	3351.6555	1.9848	34415000	1.5164	353.354	144.008	139.9886	258.9871	252.1232	122241.9219	196.1086	0.35539	237.9182	6784940
015	2019-08-15t1023	1565882768.79	adult	187.9061	142.0802	-54.0025	1312.2574	82.5804	86469.6688	272329.77	4825239.4794	4801.49	1.3352	761.478	1.5452	539.8954	2.2987	3429.7856	1.4817	3313.7786	1546833.375	2080.7402	1.5553	3022.895	1.5706	34306100	1.5695	355.117	147.542	142.9406	271.5598	266.3734	122473.4531	202.4037	0.58362	246.9367	6647050
015	2019-08-15t1423	1565897184.85	adult	191.9106	146.0846	-49.9981	1190.0537	81.9178	79350.7903	250001.0273	4536718.2158	4893.61	1.4582	762.063	1.6369	535.1418	2.3197	3498.4329	1.6473	3412.8988	1448351.25	2147.5129	1.8049	3019.05	1.6446	31508300	1.3488	325.63	151.429	147.3372	267.3197	262.7664	110670.3438	207.286	0.72425	247.0314	6261000
015	2019-08-15t1823	1565911586.68	adult	195.9111	150.0851	-45.9976	1236.6034	83.1644	81740.7533	257436.0809	4656288.5453	3509.5	0.30759	655.899	0.88846	495.6034	1.8634	2700.4099	0.63872	2639.3616	1153075	1632.9962	0.6533	2369.842	0.68357	27944600	1.0356	425.617	151.551	146.0448	285.8491	277.429	122057.5781	211.3198	0.81314	257.5187	6456840
015	2019-08-15t2223	1565925970.71	adult	199.9066	154.0807	-42.002	1231.7267	84.6178	81329.5563	256116.2305	4663375.1681	4725.19	1.38	626.612	0.71545	421.2155	0.92589	2886.293	0.94216	2808.7999	1223788.25	1680.3682	0.83384	2436.5111	0.84663	26547700	0.93564	367.204	150.039	144.1105	290.6221	286.3707	123223.7812	213.9337	0.8233	266.526	6356710
015	2019-08-16t0224	1565940400.27	adult	203.9149	158.0889	-37.9938	1173.9014	77.9124	76405.977	240766.8754	4175123.0447	3484.2	0.33948	607.874	0.61512	447.4702	1.3023	2418.1575	0.34119	2338.0496	964844.875	1495.1144	0.43213	2125.2748	0.38943	24211000	0.72907	396.281	154.904	148.3823	295.9176	292.1185	118071.1406	221.1899	1.0761	272.1429	6169670
015	2019-08-16t0623	1565954792.77	adult	207.9128	162.0868	-33.9959	1130.2778	78.4364	72596.0241	228994.7497	3901063.5984	3150.93	0.069322	600.617	0.59514	461.6748	1.5158	2387.5984	0.3298	2339.6707	904899.75	1430.5171	0.31434	2032.5696	0.27368	22724900	0.59743	373.95	155.2	148.5991	298.3198	292.1833	113063.1875	223.0088	1.0462	272.8663	5872140
015	2019-08-16t1024	1565969199.59	adult	211.9147	166.0887	-29.994	568.1374	96.3406	40638.7095	129836.0733	2473637.6131	3031.93	-0.016182	632.767	0.90412	486.1489	1.8825	2507.7886	0.53362	2481.5564	529143.375	1530.3324	0.62167	2221.2138	0.63253	13322900	-0.38959	381.609	158.019	152.5631	290.8162	285.8091	61362.2188	222.0228	0.8783	268.8792	3327090
015	2019-08-16t1424	1565983626.93	adult	215.9223	170.0963	-25.9864	579.6533	134.8639	46304.4247	151282.0235	3475217.0155	3214.67	0.15851	621.76	0.85247	450.9754	1.4191	2540.2341	0.6088	2504.2566	612196.4375	1530.2183	0.67004	2215.7095	0.66433	14963900	-0.20383	390.253	163.118	154.4171	326.7825	321.2664	78754.5781	245.2681	1.9122	303.2081	3925770
015	2019-08-16t1823	1565997996.04	adult	219.9137	174.0877	-21.995	547.7962	104.4326	38539.8182	123663.7338	2404651.108	4071.76	0.92574	604.023	0.73078	435.2188	1.2122	2810.2053	1.0333	2781.342	564851.25	1524.5406	0.69451	2360.1111	0.95121	12115500	-0.51706	426.438	162.962	153.932	326.3198	320.7764	65590.2734	243.7218	1.7166	301.2865	3268700
015	2019-08-16t2223	1566012362	adult	223.9042	178.0783	-18.0044	552.2774	91.7376	35841.6322	114306.0371	2042541.3133	3981.65	0.85655	627.456	0.95711	461.6242	1.6057	2905.2463	1.2021	2819.3201	543281.0625	1558.6941	0.82254	2465.0751	1.1714	11721500	-0.56838	426.974	165.786	156.3842	335.6067	331.7599	62758.4453	248.4405	1.8282	310.0436	3097040
015	2019-08-17t0223	1566026773.71	adult	227.9075	182.0815	-14.0012	456.9977	95.5388	31137.7804	100983.0337	1867448.6594	4339.69	1.1845	804.34	2.5179	644.5809	4.2895	3020.9148	1.4044	2915.5862	492409.0938	1704.7385	1.256	2590.8283	1.4292	13110700	-0.4234	446.363	174.908	167.2724	338.3163	330.6324	55145.5469	259.5569	2.2373	311.332	2851000
015	2019-08-17t0624	1566041199.08	adult	231.9145	186.0886	-9.9941	488.4809	93.9856	33898.1863	108717.4727	2034438.8569	5036.97	1.8192	783.567	2.3562	604.4489	3.7372	3455.7466	2.0856	3351.0344	611667.125	1689.6288	1.2419	2665.3092	1.5937	13835400	-0.35276	510.8	186.673	178.1975	384.8632	377.8138	68120.7891	278.5645	2.9966	352.5193	3296090
015	2019-08-17t1024	1566055601.76	adult	235.9153	190.0893	-5.9934	459.1587	85.5547	30439.7216	97875.2299	1729180.1328	4696.08	1.5134	850.469	2.958	699.2693	5.1776	3343.7922	1.937	3228.3153	535006.75	1823.0577	1.6405	2801.3289	1.872	13530100	-0.39914	515.876	179.061	172.9652	336.7857	322.9506	53885.7109	253.9522	1.7574	304.3212	2848680
015	2019-08-17t1423	1566069974.98	adult	239.9078	194.0819	-2.0008	461.2895	91.4394	29971.0951	97327.1876	1735835.5597	4602.85	1.4235	850.768	2.9615	701.9221	5.2549	3594.5281	2.3381	3572.3604	567935.4375	1811.0325	1.6214	2902.1604	2.0784	13363000	-0.4326	498.996	181.509	175.2034	331.3	321.6403	52345.3984	262.4322	2.0304	304.7159	2850960
015	2019-08-17t1823	1566084380.94	dead	243.9095	198.0835	2.0008	447.0269	97.7176	30630.4286	100158.6295	1861723.4679	5381.07	2.1248	864.351	3.0752	711.8297	5.4424	3686.8882	2.4904	3547.2078	593589	1885.9717	1.839	2899.6652	2.0891	13846900	-0.39024	495.783	182.195	176.3048	338.4576	328.3708	54491.6797	260.3965	1.834	305.6374	2918770
016	2019-08-07t1429	1565206311.4	larva	0	-45.826	-237.9116	167.5383	26.9865	3068.3238	9750.1279	52019.2999	0	2087.0143	0	0.014404	0	-0.34656					0	1187.3744	0	1581.5418	0	190532.3833	0	0	0				0	-0.55643	0	0
016	2019-08-07t1829	1565220711.37	larva	4	-41.826	-233.9117	167.5304	27.0256	3073.1051	9765.7524	52184.3704	0	1445.6504	0	-0.45787	0	-0.63459					0	0.54547	0	1003.3171	0	1.9643	0	0	0				0	-0.69827	0	0
016	2019-08-07t2229	1565235111.85	larva	8.0001	-37.8259	-229.9115	184.2575	32.3779	3819.6348	12249.8445	72308.783	0	-0.13783	0	-0.92553	0	-0.92888					0	-0.65495	0	-0.4805	0	0.41583	0	0	0				0	-0.84779	0	0
016	2019-08-08t0229	1565249513.44	larva	12.0006	-33.8254	-225.9111	184.4368	26.1084	3295.6434	10454.9559	54486.3337	0	-0.86059	0	-1.3872	0	-1.2294					0	-1.31	0	-1.1323	0	-0.36904	0	0	0				0	-1.0063	0	0
016	2019-08-08t0629	1565263913.19	larva	16.0005	-29.8255	-221.9111	288.1463	35.7307	7975.6057	25237.1465	193646.6913	454.181	-0.06938	257.046	1.4047	256.2441	1.5655	385.2939	302.9312	380.3461	16567.6387	341.0658	0.39128	371.214	0.078412	1100160	-0.4729	157.245	106.058	105.8826	146.604	146.5827	6303.9722	130.7901	1.0494	141.3255	453928
016	2019-08-08t1029	1565278312.36	larva	20.0003	-25.8257	-217.9114	382.7876	44.0683	13012.8759	41174.6963	380741.0583	461.3	-0.54331	254.458	0.90303	245.3022	1.1608	420.743	-0.50418	416.0736	29452.0117	370.5673	-0.085959	404.4386	-0.37166	1759070	-0.71608	368.985	108.273	107.746	151.9542	147.7857	10636.7969	133.4647	1.0084	143.2879	748489
016	2019-08-08t1429	1565292712.92	larva	24.0004	-21.8256	-213.9112	522.4368	48.2664	19540.301	61814.849	619903.9674	615.953	-0.62254	262.543	0.54081	242.6926	0.84752	536.3612	-0.59172	529.9976	55781.5664	453.726	-0.19462	514.4498	-0.4652	2714170	-0.82321	183.472	111.602	111.1322	154.7542	152.4814	16094.4336	136.6486	0.97512	147.8355	1153740
016	2019-08-09t0954	1565362608.51	larva	43.4159	-2.4101	-194.4958	1084.62	60.3885	51883.0626	163301.8946	2140928.7727	1460.09	-0.78631	362.441	-0.40281	299.4785	0.11407	1172.4135	-0.77856	1144.2126	320068.875	843.7819	-0.59379	1072.2123	-0.72199	9875070	-0.61657	283.235	107.464	107.0477	152.7278	149.8611	41694.6875	133.0489	0.30313	144.8392	2927960
016	2019-08-09t1018	1565364088.11	larva	43.8269	-1.9991	-194.0848	1044.5546	61.1011	52905.0149	166652.6136	2280887.1936	1623.17	-0.60366	416.446	0.18249	332.4317	0.50484	1357.1165	-0.44653	1336.1208	377278.375	928.4343	-0.3178	1235.0433	-0.39242	11555500	-0.26679	223.492	110.446	109.9339	153.5303	151.8517	42681.4219	136.2796	0.36574	147.7424	3064640
016	2019-08-09t1418	1565378481.84	adult	47.8251	1.9991	-190.0865	1116.1471	66.0476	60205.2905	189598.5765	2757751.0041	2165.34	-0.19245	515.966	0.91428	383.1546	0.86392	1758.7362	-0.0032901	1728.5311	555760.625	1296.8476	0.62839	1618.4186	0.11746	16272000	0.44872	178.64	109.25	108.9318	151.9149	150.5072	48005.0977	134.7529	0.13936	146.2535	3445430
016	2019-08-09t1824	1565393221.33	adult	51.9194	6.0934	-185.9922	1233.1005	70.5904	70562.6195	222154.2053	3452497.823	2371.96	-0.22341	514.409	0.4955	348.7154	0.14679	1921.8292	-0.030332	1873.514	709155	1379.9326	0.52624	1752.315	0.070016	18974000	0.62678	194.926	114.274	113.8088	159.6306	157.7351	58903.6992	140.8961	0.20029	153.0817	4215010
016	2019-08-09t2223	1565407588.4	adult	55.9103	10.0843	-182.0014	1225.8228	75.9787	76084.2701	239639.1333	4080968.0189	2888.47	0.096389	552.428	0.57107	348.8519	-0.078793	2287.8508	0.28119	2260.5138	910564.625	1489.021	0.53683	1990.2383	0.23852	21939100	0.8321	196.211	113.691	113.1857	159.338	157.5427	63416.5391	140.5017	0.095964	152.9242	4515110
016	2019-08-10t0223	1565421995.47	adult	59.9122	14.0862	-177.9994	1231.8189	84.5856	81000.7062	255086.0274	4574387.534	4586.49	1.6369	585.239	0.6034	388.9849	0.25794	3658.6711	2.1314	3603.2104	1543959.25	1844.744	1.3205	3172.286	2.1247	24697100	0.97411	261.625	113.077	112.6972	157.5101	155.9171	66469.25	139.7328	-0.0082693	151.3949	4771830
016	2019-08-10t0623	1565436389.98	adult	63.9107	18.0847	-174.0009	1314.5714	80.8204	83636.1375	263351.239	4535217.9649	3689.05	0.46008	693.359	1.4329	491.6162	1.371	2796.9417	0.49861	2703.3164	1222263.5	1912.4111	1.2187	2508.4103	0.65663	30239500	1.5658	423.498	111.523	110.9831	158.5332	155.5906	69279.0312	138.3534	-0.13399	150.9011	4863850
016	2019-08-10t1024	1565450796.98	adult	67.9127	22.0867	-169.999	1274.2534	88.6318	92162.7458	290502.6837	5567885.6917	4053.71	0.625	668.566	0.87817	470.5933	0.9024	3063.9714	0.67438	3014.5065	1470706.25	1851.6654	0.78926	2612.4244	0.62098	32053700	1.5343	296.714	113.619	113.0135	159.6758	157.1024	76644.3984	140.4717	-0.085047	152.7611	5447360
016	2019-08-10t1424	1565465205.38	adult	71.915	26.089	-165.9967	1263.9344	84.6938	86866.9719	273645.4134	5063928.1976	4108.02	0.50979	793.636	1.7949	600.3396	2.1614	3142.2629	0.60016	3030.0938	1423445.125	2045.5849	1.1174	2766.8194	0.69938	35898500	1.8308	266.615	113.545	112.8957	161.924	159.538	73351.5469	141.8319	-0.068082	154.5063	5135980
016	2019-08-10t1824	1565479602.85	adult	75.9143	30.0883	-161.9974	1355.9411	81.981	88817.1156	279642.0819	4998797.5619	3527.96	-0.18254	822.471	1.7871	671.8362	2.6952	2882.5596	0.057928	2822.8989	1334625.125	2052.0693	0.94319	2611.5528	0.28711	38076300	1.895	448.605	114.707	114.2437	161.4706	158.6793	74760.8906	141.8932	-0.12018	154.0905	5310380
016	2019-08-10t2224	1565494004.67	adult	79.9148	34.0888	-157.9968	1357.1486	85.5408	94429.7027	297354.7075	5567064.2698	6030.81	1.9831	826.971	1.551	548.8276	1.2341	4660.7212	2.2565	4579.6978	2293074.75	2488.2512	1.8692	3726.5797	1.8997	40660500	1.9767	245.529	116.674	116.0825	164.097	161.9944	80735.7266	144.2077	-0.051284	156.9396	5736650
016	2019-08-11t0224	1565508400.44	adult	83.9136	38.0876	-153.998	1333.7936	85.6835	92214.8101	290390.5059	5410133.5989	4162.71	0.10421	866.462	1.6336	707.9899	2.5721	3269.0203	0.28641	3169.0596	1569129.75	2195.6828	0.9164	2886.2837	0.38779	41585000	1.8523	204.793	117.651	116.8619	167.3687	165.0428	80336.9688	146.6917	0.030119	159.9608	5646550
016	2019-08-11t0624	1565522818.51	adult	87.9186	42.0926	-149.993	1272.2407	89.5455	94179.4356	296791.7495	5888530.9512	4502.53	0.34979	817.69	1.0954	693.4221	2.3135	3289.875	0.26842	3213.3082	1612038.75	2066.8868	0.49786	2753.2219	0.11221	40032500	1.525	363.946	117.823	117.1235	168.1814	165.9566	82408.8906	146.4591	-0.042206	159.9356	5768360
016	2019-08-11t1024	1565537231.01	adult	91.9221	46.0961	-145.9895	1252.5477	89.2382	88847.5718	280043.3939	5389191.3758	4099.19	-0.052973	754.472	0.51223	609.3268	1.4974	3087.4563	-0.039368	2992.0923	1429492.25	1788.9358	-0.24718	2701.2806	-0.008968	34863400	0.81692	294.875	120.457	119.6655	172.1024	169.4217	79683.4062	149.8596	0.082722	163.7845	5566200
016	2019-08-11t1424	1565551632.63	adult	95.9226	50.0966	-141.9891	1301.0332	82.8393	86071.8391	271178.4357	4871345.1607	3650.97	-0.48969	734.335	0.29088	448.8172	0.065955	2993.9482	-0.18668	2977.9788	1344282.75	1895.4535	-0.032349	2685.1549	-0.06399	32932700	0.52995	384.692	118.836	117.6835	180.6458	175.4641	81109.9531	149.433	-0.0095074	167.8708	5329430
016	2019-08-11t1824	1565566033.05	adult	99.9227	54.0967	-137.989	1260.4614	82.8321	86441.8991	272449.1751	4967178.6474	3192.69	-0.92579	727.01	0.18831	420.7442	-0.17218	2669.9993	-0.63754	2635.0396	1204169.625	1946.4089	0.056902	2490.6226	-0.38488	32720500	0.46915	245.868	120.218	119.0253	181.3892	177.5018	81806.5469	151.8692	0.058635	170.3761	5410670
016	2019-08-11t2224	1565580429.56	adult	103.9217	58.0957	-133.9899	1264.4203	81.3904	84694.7373	266785.9973	4808853.1113	4187.62	-0.029484	798.329	0.6471	503.6326	0.5429	2920.3665	-0.30397	2842.1824	1290802	2084.1083	0.35443	2678.0713	-0.097407	35213500	0.7274	364.006	122.986	121.4333	191.1265	186.1642	84477.8984	156.9341	0.2784	177.783	5424780
016	2019-08-12t0224	1565594837.52	adult	107.9239	62.0979	-129.9877	1133.9507	86.9096	78283.4264	246779.1112	4549482.3425	4480.46	0.23383	802.316	0.64096	503.4596	0.56109	3305.0156	0.22053	3244.7731	1348446.375	2146.9503	0.47757	2977.4156	0.3721	32712800	0.43912	237.028	120.81	119.4553	185.1656	182.0087	75547.5469	152.7422	-0.058669	173.0677	4925780
016	2019-08-12t0624	1565609237.47	adult	111.9239	66.0979	-125.9877	1219.1446	79.5982	81009.1955	255194.8851	4577968.456	4342.69	0.10748	897.447	1.2526	612.5775	1.5119	3543.8594	0.54965	3488.946	1499052.5	2337.8405	0.89279	3203.9195	0.72965	37883000	1.0025	309.016	121.932	120.799	184.5837	180.763	78078.8906	153.779	-0.085533	172.8811	5146970
016	2019-08-12t1037	1565624387.78	adult	116.1323	70.3063	-121.7793	1249.2008	84.0969	85386.9451	269045.7731	5042536.6689	3328.98	-0.80586	664.117	-0.29662	459.498	0.25701	2587.021	-0.742	2538.4788	1151224.375	1655.4166	-0.63798	2323.4371	-0.63377	29545900	0.11321	324.315	124.674	123.8957	179.2573	175.843	79769.5078	154.0437	-0.16158	169.7116	5546600
016	2019-08-12t1425	1565638106.04	adult	119.943	74.117	-117.9687	1219.4512	80.1314	80234.1117	252747.6985	4508063.3476	4755.93	0.49194	828.304	0.78197	339.8687	-0.72768	3612.571	0.6595	3529.2871	1513667.25	2420.8758	1.0605	3226.0215	0.78201	34652100	0.6784	401.976	118.612	117.1126	188.5419	183.9924	78999.0391	150.4468	-0.44107	173.5982	4962120
016	2019-08-12t1823	1565652369.16	adult	123.9049	78.0789	-114.0067	1163.6481	84.5661	80519.7759	253798.0326	4723693.5539	4498.7	0.2751	762.797	0.37719	338.1887	-0.7067	3267.6384	0.21743	3133.8218	1372408.125	2176.4728	0.54093	2879.1631	0.2715	31978000	0.42446	269.071	124.839	123.0392	199.7487	196.0459	83894.4453	159.718	-0.021764	185.0082	5233520
016	2019-08-12t2223	1565666755.58	adult	127.9012	82.0752	-110.0105	1108.2794	82.6778	74699.4572	235470.9347	4323848.3268	4645.87	0.42432	792.84	0.59875	420.4941	0.056835	3584.3574	0.67351	3461.4678	1394315	2200.0648	0.6193	3149.9695	0.71204	30827200	0.34232	253.245	126.686	125.2509	199.185	196.1055	77482.9844	160.1607	-0.088788	184.5424	4925790
016	2019-08-13t0223	1565681157.54	adult	131.9017	86.0757	-106.0099	885.6191	140.3408	76779.6062	245372.7634	6079641.8779	3670.62	-0.39095	661.497	-0.18534	430.3786	0.19839	2700.7942	-0.43206	2585.8696	1077616.875	1772.2613	-0.24104	2355.9671	-0.42947	26352100	-0.068471	440.552	127.447	125.8097	200.9247	196.7357	80168.9688	162.8691	-0.036322	186.981	5077110
016	2019-08-13t0623	1565695558.99	adult	135.9021	90.0761	-102.0095	1221.9343	90.9238	89137.4962	281001.7523	5609660.7486	3575.39	-0.42774	635.128	-0.29292	250.1774	-1.3846	2732.9158	-0.33123	2652.9832	1268072.875	1870.3454	0.024097	2447.5573	-0.23462	29436300	0.29802	284.985	122.388	120.1086	203.0289	197.2712	94205.4062	159.6663	-0.3056	184.9174	5672320
016	2019-08-13t1023	1565709961.68	adult	139.9029	94.0769	-98.0088	1180.9475	83.9238	80197.9789	252866.3005	4670902.035	3559.06	-0.39052	600.733	-0.44247	274.5763	-1.129	2501.2158	-0.55667	2422.3328	1045508.25	1704.7459	-0.25045	2152.8932	-0.59641	25091400	-0.075996	366.264	128.117	125.3522	218.9094	213.6872	91504.1406	169.5918	0.13651	201.1963	5351190
016	2019-08-13t1423	1565724362.75	adult	143.9032	98.0772	-94.0085	1028.0319	86.1157	70685.2185	223056.8887	4177459.9291	3319.84	-0.53566	608.437	-0.32601	288.5055	-0.96547	2569.1943	-0.4011	2507.2454	948032.75	1708.5315	-0.16776	2234.5495	-0.40719	22397800	-0.2754	411.359	129.493	126.2057	227.8837	222.6274	84089.0781	174.4293	0.30396	209.1148	4766890
016	2019-08-13t1823	1565738760.23	adult	147.9025	102.0765	-90.0092	915.8698	81.3714	61221.8826	193314.6387	3417601.0165	3528.53	-0.3034	675.57	0.16256	356.5287	-0.28218	2326.4268	-0.62988	2240.332	742130.125	1671.5764	-0.16634	2074.6724	-0.56438	21551400	-0.28993	285.533	135.016	131.6942	228.6155	224.7911	72928.3594	181.8529	0.61244	212.3355	4307150
016	2019-08-13t2223	1565753156.99	adult	151.9016	106.0756	-86.0101	1064.975	84.8971	70184.0149	221240.562	3989594.6115	2266.52	-1.2882	549.519	-0.56254	310.0769	-0.69926	1894.5033	-1.0883	1870.9016	693388.1875	1421.2035	-0.60484	1767.1846	-0.93206	20101900	-0.36324	291.401	132.397	129.6643	226.7413	221.47	82987.3125	174.8795	0.11051	208.5954	4843210
016	2019-08-14t0223	1565767565.55	adult	155.9039	110.0779	-82.0077	1132.7389	79.4481	74209.6878	233845.7726	4142322.9026	2577.14	-0.97181	579.45	-0.30771	372.3539	-0.045278	1962.4884	-0.933	1922.8927	759483	1407.1637	-0.55793	1766.7377	-0.86216	22407300	-0.075619	278.303	132.502	129.4374	228.0879	224.4557	88270	177.3787	0.13661	213.0055	5123840
016	2019-08-14t0623	1565781949.47	adult	159.8995	114.0735	-78.0122	1133.0568	81.2863	71081.5725	223882.2564	3899409.216	3045.22	-0.5283	625.794	0.056478	358.703	-0.14774	2180.929	-0.59562	2108.0662	809124.6875	1540.5128	-0.205	1919.6936	-0.57441	23216300	0.065625	301.126	134.635	131.0544	234.2181	230.2331	86894.9219	182.5619	0.31156	217.1581	4994820
016	2019-08-14t1023	1565796354.26	adult	163.9008	118.0748	-74.0109	1159.1716	82.7263	75431.3323	237852.1578	4196309.0114	3116.48	-0.40991	540.781	-0.42891	318.0922	-0.54153	1950.093	-0.80856	1861.67	768336.625	1383.5006	-0.45619	1749.6208	-0.74752	21265700	-0.058144	292.854	132.439	128.8651	235.1301	231.6225	92641.2656	179.9868	0.048952	217.7519	5208040
016	2019-08-14t1423	1565810778.8	adult	167.9076	122.0816	-70.004	1117.0949	81.9563	72274.9348	227837.8258	4016666.6019	2936.54	-0.49735	521.527	-0.49538	313.8328	-0.56618	1850.2062	-0.86794	1761.8508	697527.75	1304.8244	-0.54866	1659.5173	-0.80911	19651100	-0.15144	312.625	133.933	129.9028	239.0114	235.234	90107.2812	183.5379	0.13135	220.9725	5046610
016	2019-08-14t1823	1565825179.97	adult	171.9079	126.0819	-66.0037	1110.3239	81.4763	71701.5955	226077.6079	3952605.5717	2935.08	-0.44292	503.403	-0.56368	309.3571	-0.59939	1826.4927	-0.83308	1722.6108	683108.25	1247.7683	-0.60501	1609.303	-0.82096	18818200	-0.17544	308.45	135.163	130.8389	243.9649	238.8213	91242.8594	186.5439	0.18015	226.1048	5052660
016	2019-08-14t2223	1565839566.13	adult	175.9041	130.0781	-62.0076	932.031	80.9975	60496.8179	190850.6753	3345968.5809	2752.2	-0.53875	568.641	-0.059976	379.392	0.20826	2001.4391	-0.55321	1944.8065	632454.75	1333.0465	-0.35347	1760.1301	-0.53813	17943500	-0.20376	324.254	140.319	135.493	256.2764	252.4047	80983.3438	197.3211	0.68181	238.5057	4427770
016	2019-08-15t0223	1565853974.19	adult	179.9063	134.0803	-58.0053	931.3702	79.521	60326.0306	190326.748	3328151.5098	2727.42	-0.51098	569.993	0.0084296	378.9671	0.23834	1979.826	-0.52434	1930.4957	623645.1875	1338.1022	-0.2802	1750.4952	-0.49502	17940500	-0.15384	320.237	141.03	135.7451	260.2371	255.0237	81974.6875	199.5242	0.67973	242.1109	4438930
016	2019-08-15t0623	1565868361.25	adult	183.9027	138.0767	-54.0089	935.8863	79.3665	60495.9853	190863.2716	3331210.9281	2796.02	-0.40545	566.943	0.046723	367.2703	0.13302	1992.2682	-0.45282	1954.9581	629556.75	1341.7008	-0.2089	1771.0372	-0.40653	17871200	-0.11069	324.05	142.047	136.6236	262.6037	257.9449	82982.7656	202.3401	0.7135	243.9409	4477600
016	2019-08-15t1023	1565882773.62	adult	187.9062	142.0802	-50.0055	930.5237	78.4012	59967.3227	189204.0606	3279896.0613	2458	-0.65147	549.872	-0.02465	365.4037	0.13731	1878.5551	-0.55274	1852.7118	587987.75	1286.1687	-0.27978	1686.3274	-0.48574	17198900	-0.13385	303.706	142.638	137.3189	261.0544	257.7353	81710.0312	202.5966	0.59452	242.1945	4461420
016	2019-08-15t1423	1565897189.69	adult	191.9106	146.0846	-46.001	930.2048	78.4753	59668.3247	188250.531	3250105.4974	2329.84	-0.72655	542.107	-0.034571	365.4191	0.16025	1829.2478	-0.57549	1800.377	570725.3125	1267.9015	-0.27119	1646.6912	-0.50278	16874700	-0.12747	320.214	143.467	138.0499	262.3238	258.7454	81845.0156	204.2701	0.55697	246.3521	4465840
016	2019-08-15t1823	1565911591.56	adult	195.9112	150.0852	-42.0005	927.8354	78.1922	58130.6678	183327.908	3126911.2211	2145.09	-0.8592	520.536	-0.16163	365.4733	0.17525	1710.7256	-0.69805	1671.288	520060.5625	1194.3159	-0.40465	1555.0129	-0.61264	15784700	-0.2084	344.225	144.562	139.4419	259.8268	256.0234	78987.3594	204.7468	0.45651	244.2797	4383680
016	2019-08-15t2223	1565925975.48	adult	199.9067	154.0807	-38.005	889.0022	77.1533	55512.7087	175158.1532	2985434.7828	2200.59	-0.78757	514.843	-0.16953	376.9752	0.34096	1709.4476	-0.66879	1676.6639	495739.8125	1174.03	-0.41338	1550.9083	-0.58546	14907300	-0.27092	323.977	146.128	140.7085	261.1955	257.6001	75746.6875	207.6644	0.49028	245.3711	4231130
016	2019-08-16t0224	1565940405.36	adult	203.915	158.089	-33.9967	894.8742	78.6224	56040.7553	176835.4819	3045635.2303	2034.08	-0.91077	507.065	-0.19863	369.555	0.25441	1654.4001	-0.71794	1635.426	484739.25	1160.2304	-0.41008	1511.4692	-0.61967	14832700	-0.25562	317.507	146.897	141.2735	262.6802	258.7682	76965.3125	210.257	0.50716	246.4771	4297040
016	2019-08-16t0623	1565954797.81	adult	207.9129	162.0869	-29.9988	896.4209	78.4006	55930.5092	176465.6339	3027443.642	2134.44	-0.81111	504.391	-0.19409	372.0224	0.29378	1643.0306	-0.71493	1612.3367	479764.9375	1155.1957	-0.3911	1505.6354	-0.60629	14717600	-0.25341	341.628	146.963	141.1572	262.5192	259.3309	76655.6094	210.5264	0.4091	246.3554	4288250
016	2019-08-16t1024	1565969204.46	adult	211.9147	166.0887	-25.9969	892.5845	79.2376	55338.5063	174584.672	2980797.3627	2008.85	-0.90764	496.555	-0.23208	367.9867	0.24635	1613.6074	-0.73763	1590.166	466332.5625	1137.8158	-0.40344	1472.9243	-0.63802	14344500	-0.27972	336.335	148.194	142.552	264.9371	261.4914	76566.8281	211.5359	0.35285	249.1764	4281020
016	2019-08-16t1424	1565983632.05	adult	215.9224	170.0964	-21.9892	894.4911	79.2452	55333.3249	174549.8071	2971718.9476	1935.71	-0.96374	494.587	-0.22492	374.3676	0.34208	1583.3436	-0.76933	1559.2756	457586.3125	1124.4262	-0.40907	1452.0282	-0.65408	14285600	-0.27765	313.209	147.475	142.2427	261.2555	257.4016	75502.8281	210.4166	0.19643	245.0245	4259660
016	2019-08-16t1823	1565998001.02	adult	219.9138	174.0878	-17.9979	896.5914	80.0957	55235.8071	174249.9823	2973302.3305	1903.48	-0.99256	492.514	-0.22511	377.1315	0.38471	1564.0947	-0.78643	1544.6506	452023.375	1111.2109	-0.42094	1440.4567	-0.66092	14200200	-0.28764	333.898	148.53	143.2881	263.7378	259.6917	76220.2344	211.5181	0.15774	247.0871	4282420
016	2019-08-16t2223	1566012366.84	adult	223.9043	178.0783	-14.0074	881.2369	79.1644	54878.0107	173183.5517	2968118.458	1913.2	-0.98861	495.994	-0.18062	389.5632	0.5662	1558.5447	-0.79091	1527.5409	447302.3125	1105.4962	-0.416	1419.3362	-0.68812	14196800	-0.29288	335.155	149.239	144.2338	265.2766	261.7449	76134.3828	212.1199	0.099292	248.5142	4271660
016	2019-08-17t0223	1566026778.58	adult	227.9075	182.0816	-10.0041	884.9433	80.3086	54671.1694	172502.9682	2947859.8056	1989.44	-0.92833	494.549	-0.18129	395.0845	0.64947	1535.8298	-0.82211	1502.9592	439247.3438	1094.6335	-0.42799	1392.197	-0.72955	14104500	-0.31153	330.604	150.083	144.8809	264.9369	260.5621	75771.9375	212.1159	0.01693	248.4443	4280360
016	2019-08-17t0624	1566041204.1	adult	231.9146	186.0886	-5.997	831.3083	83.3453	51462.4118	162410.0925	2828019.5359	1930.16	-0.99187	498.137	-0.14	397.8878	0.69316	1515.875	-0.85572	1489.9597	407770.375	1085.9269	-0.436	1365.2214	-0.77329	13375500	-0.40509	313.049	153.006	148.5698	263.8247	259.6525	70968.8438	214.6646	0.056978	248.7366	4108370
016	2019-08-17t1024	1566055606.78	adult	235.9154	190.0894	-1.9963	827.0395	80.3286	50114.4782	158174.285	2684377.1419	1952.68	-0.98118	517.005	0.035125	410.5025	0.88297	1528.6364	-0.84125	1505.5475	400502.7188	1133.8742	-0.28603	1390.8142	-0.72135	13538800	-0.39814	317.721	155.812	150.5368	267.0126	262.7763	69957.2969	221.6208	0.2957	252.5933	4080240
016	2019-08-17t1423	1566069979.88	dead	239.9079	194.0819	1.9963	817.4779	81.0623	48733.3239	153829.7461	2595821.5233	2053.51	-0.90031	528.361	0.14138	429.6291	1.1728	1557.0135	-0.80216	1506.2335	397038.4688	1141.2258	-0.2512	1409.2791	-0.68284	13444200	-0.42317	340.25	159.52	153.4723	277.8475	274.2861	70851.125	228.5917	0.52925	262.9923	4058990
018	2019-08-07t1429	1565206320.51	larva	0	-45.8261	-205.9142	156.2746	27.2279	2826.1571	8996.7213	47748.0052	0	2087.0143	0	0.014404	0	-0.34656					0	1187.3744	0	1581.5418	0	190532.3833	0	0	0				0	-0.55643	0	0
018	2019-08-07t1829	1565220720.53	larva	4	-41.8261	-201.9142	164.5636	35.7193	3667.5918	11886.8098	75506.8374	0	1445.6476	0	-0.45787	0	-0.6346					0	0.54546	0	1003.3145	0	1.9643	0	0	0				0	-0.69827	0	0
018	2019-08-07t2229	1565235121.06	larva	8.0002	-37.826	-197.914	164.6203	26.1006	2941.6049	9347.3763	48507.4183	0	-0.13784	0	-0.92554	0	-0.92888					0	-0.65495	0	-0.48051	0	0.41583	0	0	0				0	-0.84779	0	0
018	2019-08-08t0229	1565249522.65	larva	12.0006	-33.8255	-193.9136	164.8398	25.8096	2904.7314	9230.3432	47327.003	0	-0.86059	0	-1.3872	0	-1.2294					0	-1.31	0	-1.1323	0	-0.36904	0	0	0				0	-1.0063	0	0
018	2019-08-08t0629	1565263922.41	larva	16.0005	-29.8256	-189.9137	248.3821	22.8415	3950.43	12472.3883	57544.0563	466.102	-0.038534	301.648	1.9679	304.26	2.1466	430.39	551.0764	428.948	9468.5791	381.3835	0.64902	413.1247	0.26083	661515	-0.64832	189.564	109.862	109.4557	154.4597	151.8468	3398.1135	135.0518	1.1219	147.6128	240927
018	2019-08-08t1029	1565278321.62	larva	20.0003	-25.8258	-185.9139	354.039	37.4406	9494.5446	29982.2316	228263.3629	456.735	-0.55315	277.34	1.1896	273.5389	1.5069	410.2683	-0.56187	407.1836	20923.6816	363.6571	-0.12498	395.756	-0.4035	1414430	-0.83767	183.097	110.862	110.5029	154.7386	153.7123	7891.6704	137.1716	1.0741	148.7628	565394
018	2019-08-08t1429	1565292722.37	larva	24.0005	-21.8256	-181.9137	579.0865	45.7791	21314.4866	67346.0562	653639.4829	832.838	-0.2143	286.538	0.8383	256.6169	1.0201	697.0376	0.0099868	690.9904	78765.25	492.3567	0.0025629	654.9129	-0.012381	3231580	-0.65852	189.467	111.755	111.3291	156.615	155.0318	17697.4902	137.897	0.99825	149.8498	1260370
018	2019-08-09t0954	1565362618.69	larva	43.4162	-2.4099	-162.498	1120.4667	64.5204	60287.0989	189824.3645	2748011.8819	2132.68	0.076912	432.588	0.41515	306.0513	0.19833	1622.0603	0.10853	1585.3795	512571.0625	1068.8982	0.24181	1443.2859	0.10201	13663300	0.24587	333.286	109.066	108.6504	152.5083	149.9318	48192.6367	134.6138	0.34182	146.1213	3444860
018	2019-08-09t1018	1565364097.79	larva	43.827	-1.9991	-162.0872	1035.7816	71.4671	60579.2924	190944.2673	2947171.8127	2188.39	0.11786	393.014	-0.090616	280.1769	-0.16619	1528.9044	-0.11016	1491.2316	484662.6875	1018.3592	0.014415	1355.678	-0.12594	12442400	-0.065872	216.125	105.299	104.8487	148.2985	146.8532	47010.6133	130.6272	0.22462	141.7267	3333670
018	2019-08-09t1418	1565378491.23	adult	47.8252	1.9991	-158.089	1171.7732	70.5562	66988.4095	210956.4744	3246476.6884	2151.85	-0.20884	473.411	0.4162	339.794	0.29118	1735.1472	-0.04647	1706.7357	609036.6875	1262.278	0.50606	1583.0645	0.043022	16580700	0.51559	348.909	109.275	108.8494	154.2075	151.7236	54126.832	135.0481	0.14766	147.1405	3827260
018	2019-08-09t1824	1565393230.62	adult	51.9195	6.0934	-153.9947	1243.3771	73.1827	75766.9902	238560.3271	3913171.992	3801.73	1.4202	536.883	0.75525	338.0059	0.0034285	2540.01	1.0338	2441.7041	1005844	1539.9723	1.0644	2208.8068	0.98042	21231600	1.0812	383.255	115.226	114.7508	162.1521	159.3011	64212.2266	142.3864	0.24817	154.641	4556730
018	2019-08-09t2223	1565407597.63	adult	55.9103	10.0842	-150.0039	1182.8118	79.2632	77938.4968	245610.7583	4293366.5806	3408.77	0.66619	565.912	0.72385	346.8688	-0.10544	2577.8188	0.75366	2523.0999	1049172.25	1646.26	1.0413	2295.1895	0.81815	22987400	1.0288	191.96	112.862	112.4664	159.0377	156.6523	64728.3281	139.4964	0.058523	151.5697	4584450
018	2019-08-10t0223	1565422004.88	adult	59.9123	14.0862	-146.0019	1394.5455	82.6782	90839.8088	285944.8977	5155036.1003	3485.59	0.48169	542.078	0.13103	290.085	-1.0438	2725.259	0.68257	2667.2782	1291772.75	1781.7848	1.1272	2472.763	0.85056	25666800	1.1439	235.277	113.507	112.9831	160.6409	158.1073	76143.7656	140.9936	0.046011	153.55	5374440
018	2019-08-10t0623	1565436399.22	adult	63.9108	18.0846	-142.0034	1314.1834	81.2534	85063.0213	267775.1439	4752012.4232	3860.66	0.63388	631.105	0.78468	400.9807	0.23527	3067.8306	0.89993	2990.0343	1362116.75	1885.7029	1.1399	2774.4653	1.1243	27982000	1.1961	285.273	110.755	110.1189	158.7556	155.9808	70487.4922	138.5937	-0.12244	151.2238	4910650
018	2019-08-10t1024	1565450806.31	adult	67.9127	22.0866	-138.0015	1218.6571	80.5643	83293.5051	262474.4981	4770165.2214	4183.88	0.75325	722.808	1.4118	434.5273	0.47905	3466.9902	1.2543	3398.2523	1504673.75	2260.7014	1.9546	3181.2727	1.5935	31348200	1.4258	334.92	113.278	112.6952	160.7442	158.4668	69762.9922	140.2399	-0.096903	153.0465	4912880
018	2019-08-10t1424	1565465214.71	adult	71.9151	26.0889	-133.9991	1412.8997	85.3912	91252.6423	287286.4358	5048624.8725	4636.52	1.0198	681.337	0.74913	390.138	-0.15194	4038.9585	1.8627	4016.5638	1922544.25	2234.7222	1.6402	3719.6479	2.2946	32413900	1.3232	303.92	115.077	114.4223	163.845	161.1893	77990.2422	142.7974	-0.017509	155.697	5474670
018	2019-08-10t1824	1565479612.26	adult	75.9144	30.0883	-129.9998	1326.6608	82.0598	91151.3176	287112.766	5258415.3072	4206.41	0.46158	747.328	1.1214	493.3632	0.83748	3503.8679	0.91293	3484.2937	1664337.25	2175.646	1.2756	3212.6482	1.2767	35468900	1.5326	197.614	115.908	115.2277	166.1501	163.5573	78921.2812	144.4326	0.013916	158.2487	5501090
018	2019-08-10t2224	1565494014.01	adult	79.9149	34.0887	-125.9993	1356.8124	83.5336	93528.1637	294576.3532	5457152.8169	4952.92	0.98365	766.013	1.0361	480.6292	0.56161	3744.8433	1.0307	3677.3501	1827483.5	2298.3888	1.3737	3288.0267	1.1952	37311000	1.5327	340.421	116.315	115.624	166.6756	163.8633	81337.6719	144.3549	-0.043455	158.546	5665480
018	2019-08-11t0224	1565508409.85	adult	83.9137	38.0876	-122.0005	1301.7211	80.1222	87177.8495	274604.5636	4894961.7518	5418.1	1.2439	856.848	1.556	563.8109	1.2204	4127.8535	1.4246	4028.7561	1878173.25	2591.392	1.9202	3587.1492	1.4893	38912900	1.5139	296.449	118.173	117.3999	170.4902	167.6405	77573.0469	148.1294	0.10796	162.3403	5366720
018	2019-08-11t0624	1565522828.11	adult	87.9188	42.0927	-117.9954	1335.7865	81.6299	88349.5134	278206.7793	5031866.3922	4195.35	0.07184	734.788	0.45125	455.8306	0.16165	3319.0608	0.30727	3244.1321	1530087	2153.021	0.71216	3020.9728	0.53135	33816400	0.76252	329.511	117.877	116.9663	171.1654	168.0784	78907.2656	147.1388	-0.0046512	161.8201	5424920
018	2019-08-11t1024	1565537240.59	adult	91.9222	46.0961	-113.992	1331.5155	81.0703	88804.9745	279739.3639	4997193.3282	4235.67	0.070584	692.09	0.043734	409.2634	-0.27137	3140.1816	0.031097	3057.9036	1453904.125	1872.7038	-0.042526	2754.7466	0.074652	32012600	0.47636	237.702	119.007	118.1624	172.4091	169.3957	79825.4062	148.4541	0.0030898	163.3593	5504660
018	2019-08-11t1424	1565551642.22	adult	95.9227	50.0966	-109.9915	1296.3274	84.7613	87956.0075	277069.6228	5055062.1533	3960.33	-0.20915	721.617	0.1983	446.995	0.050185	3214.5376	0.11017	3175.8639	1472258.25	1958.1393	0.11828	2921.8916	0.3065	33050800	0.54371	248.776	120.76	119.8511	177.8214	174.4065	81442.1875	151.9572	0.13827	168.2721	5530910
018	2019-08-11t1824	1565566042.72	adult	99.9228	54.0967	-105.9914	1273.1374	81.5388	84002.1883	264524.2693	4753668.5985	5229.55	0.92779	791.449	0.64477	566.5831	1.0715	3650.5952	0.69166	3543.9541	1598960.75	2134.2965	0.50145	3194.4076	0.71902	34642500	0.68818	237.199	118.791	117.7617	174.4817	171.7454	76422.9766	149.597	-0.077162	165.4699	5199610
018	2019-08-11t2224	1565580439.21	adult	103.9219	58.0958	-101.9923	838.138	77.4578	56324.8491	178464.1534	3081616.8522	3926.22	-0.26812	905.355	1.3875	695.673	2.1666	3345.0383	0.27483	3309.0609	983441.25	2326.156	0.91843	3118.5804	0.59479	26577600	-0.2388	283.193	121.633	120.4575	182.7634	179.2151	53732.4492	153.527	0.074787	171.3873	3570650
018	2019-08-12t0224	1565594847.25	adult	107.9241	62.098	-97.9901	1237.3993	88.1161	83538.4539	263158.5737	4849446.6317	5140.77	0.837	831.797	0.84074	454.5637	0.14896	4060.1985	1.2523	4016.1262	1770246.5	2322.3472	0.87992	3472.3619	1.1495	36208900	0.82412	347.593	120.571	119.474	182.3191	178.2386	79491.125	151.3352	-0.1417	169.596	5248580
018	2019-08-12t0624	1565609247.16	adult	111.9241	66.098	-93.9901	1237.2877	81.0398	85154.5003	268386.6216	4889811.5299	5749.24	1.3885	901.353	1.2786	515.6896	0.69384	4099.9331	1.3085	3946.2943	1820370.25	2569.2652	1.4154	3618.4521	1.3785	39976800	1.2298	412.542	120.557	119.373	181.6217	177.8127	80640.0469	151.2589	-0.23105	170.1859	5346930
018	2019-08-12t1037	1565624397.25	adult	116.1324	70.3063	-89.7818	1182.3445	84.5967	81042.0346	255423.5823	4687632.0606	4025.29	-0.17572	751.271	0.27429	413.8403	-0.13094	3291.2932	0.21385	3235.2511	1388925.75	2250.9035	0.68514	3010.1545	0.43428	31695400	0.34353	350.618	125.254	124.2543	183.2616	179.3915	77336.3828	155.4114	-0.084769	172.0196	5284320
018	2019-08-12t1425	1565638115.62	adult	119.9431	74.117	-85.9711	1294.15	83.1918	86611.4565	272914.2363	4924062.8088	5302.71	0.98227	865.74	1.0242	461.3498	0.31436	3913.2981	1.0644	3828.6721	1768810.75	2497.2573	1.2279	3433.6625	1.1021	39070900	1.1463	431.951	119.29	118.0403	185.2892	179.4423	83750.7422	150.5539	-0.43519	169.8863	5383540
018	2019-08-12t1823	1565652379.24	adult	123.9052	78.0791	-82.009	1265.6226	82.5331	85725.1034	270006.9337	4932181.8181	6323.19	1.892	822.253	0.75765	468.6781	0.42631	3814.5134	0.94509	3653.1116	1705087.5	2299.4181	0.80653	3241.4815	0.82381	36697200	0.91799	413.902	121.126	119.9036	186.7402	182.7153	83472.875	152.5354	-0.41006	173.4065	5405850
018	2019-08-12t2223	1565666765.3	adult	127.9013	82.0752	-78.0129	1275.08	85.3414	85037.4796	267823.4805	4889220.7164	4694.98	0.46727	780.22	0.51878	390.009	-0.21167	3369.1418	0.39156	3256.7349	1492529.875	2152.6166	0.5182	2922.0327	0.36912	34562200	0.72783	288.051	127.364	125.909	199.2353	194.1785	88261.2188	162.1186	0.016058	184.8347	5641970
018	2019-08-13t0223	1565681167.27	adult	131.9019	86.0758	-74.0123	1302.474	83.6225	84898.2986	267413.0184	4815304.1458	5780.09	1.4295	813.517	0.77007	392.1918	-0.14336	3734.2151	0.90098	3488.5525	1654257.25	2269.577	0.8053	3038.1619	0.58276	35983500	0.91225	459.6	129.115	127.1694	209.6375	205.3403	92869.4219	165.8597	0.12407	193.6601	5711040
018	2019-08-13t0623	1565695568.55	adult	135.9022	90.0761	-70.012	1293.2502	84.166	85589.6383	269579.5814	4852530.1448	5264.5	1.0119	796.878	0.71765	379.1386	-0.21015	3593.9565	0.76297	3404.5249	1606498.625	2250.2537	0.81475	3026.3979	0.61306	35543200	0.91153	320.468	128.733	126.387	218.3263	210.5828	97591.875	167.9747	0.14464	198.1368	5741870
018	2019-08-13t1023	1565709971.55	adult	139.9031	94.077	-66.0111	1187.7359	85.7449	84034.1345	264866.3316	5017100.1881	4665.4	0.54214	692.943	0.13197	320.7076	-0.70093	3073.2529	0.161	2864.8104	1346084.75	1993.8284	0.34628	2560.6994	-0.0058122	30307200	0.4414	254.772	126.817	125.1497	196.463	193.6857	86050.7734	162.3709	-0.26044	184.1962	5546580
018	2019-08-13t1423	1565724372.62	adult	143.9034	98.0773	-62.0108	1226.362	82.6195	84082.3799	264897.0658	4900960.2777	4108.18	0.12266	669.284	0.053231	336.4523	-0.51169	2738.4788	-0.19084	2563.8615	1199453.75	1804.4182	0.029213	2300.7079	-0.31219	29305300	0.40211	257.117	126.52	124.6569	201.8082	198.8131	88391.9688	163.2204	-0.31973	187.8698	5539800
018	2019-08-13t1823	1565738770.08	adult	147.9027	102.0765	-58.0115	1197.8406	86.1058	83943.9992	264500.5374	5017532.2202	4004.92	0.091899	749.686	0.62731	593.0276	2.0009	3058.1333	0.27218	3007.3779	1336404.25	1902.429	0.30818	2729.84	0.3724	32757500	0.80032	276.156	125.998	124.3223	197.3478	192.7145	86240.9844	160.4594	-0.58737	182.5206	5505490
018	2019-08-13t2223	1565753166.68	adult	151.9017	106.0756	-54.0125	1257.4814	81.0232	81754.6165	257461.3272	4588267.6322	4412.57	0.48138	846.648	1.3127	437.6243	0.55718	3487.6863	0.86584	3454.3032	1489242	2237.5083	1.0752	3162.4715	1.0562	36085800	1.1801	333.367	128.328	126.5311	205.2174	201.009	87627.8281	163.7198	-0.51719	187.4763	5469600
018	2019-08-14t0223	1565767575.27	adult	155.9041	110.078	-50.0101	1349.6397	81.8536	86604.5443	272672.9806	4800480.0805	5256.52	1.2278	852.119	1.4289	415.0132	0.38376	3731.0874	1.2296	3580.4498	1686451.5	2327.9353	1.3446	3254.5491	1.2557	38499600	1.4694	348.515	126.478	124.7049	201.6474	198.1637	91144.6016	161.9885	-0.72894	185.6991	5714410
018	2019-08-14t0623	1565781959.2	adult	159.8996	114.0735	-46.0146	1216.2847	83.1153	80935.17	254920.4491	4650582.6461	4816.27	0.92183	914.545	1.9166	519.265	1.5017	3740.804	1.3099	3676.2061	1578619.25	2449.1765	1.684	3390.3522	1.5213	38558100	1.5334	273.085	127.984	126.1076	206.9379	203.3346	87327.7812	164.9681	-0.67771	191.3222	5395950
018	2019-08-14t1023	1565796364.15	adult	163.901	118.0749	-42.0132	1254.5582	83.1198	85718.9539	270059.5371	4982926.2752	6021.21	1.967	858.51	1.646	479.7404	1.1557	4515.9717	2.3299	4480.9639	2018639.25	2360.8456	1.5925	3721.0944	2.0711	38335900	1.5725	258.305	127.931	126.1904	202.8207	199.7842	90660.8672	164.3435	-0.8354	189.2939	5712630
018	2019-08-14t1423	1565810788.82	adult	167.9079	122.0818	-38.0063	1083.9882	81.6998	69412.6701	218744.4532	3895332.6545	5467.74	1.577	946.996	2.3271	446.5298	0.85917	4564.6851	2.4746	4495.1191	1656980.75	2859.9122	2.7447	4226.1825	2.8812	34287900	1.2474	278.727	134.552	131.9767	217.4958	213.2893	78950.9688	175.7779	-0.31233	203.6875	4871730
018	2019-08-14t1823	1565825189.98	adult	171.9082	126.0821	-34.006	1129.2569	80.896	73356.1548	231176.1467	4128497.8381	3726.28	0.20913	753.042	1.1249	374.0685	0.11361	3220.8306	0.89635	3195.3574	1233578.125	2113.4784	1.2545	2970.1041	1.1566	28803900	0.78341	350.872	136.35	133.8788	220.6277	216.7627	84500.4219	177.9345	-0.31462	205.8954	5215380
018	2019-08-14t2223	1565839575.95	adult	175.9043	130.0782	-30.0099	945.5606	81.5448	62228.3658	196388.0496	3432250.2112	3144.53	-0.21353	724.036	1.0125	422.7443	0.69909	2587.4124	0.18108	2579.1101	840909	1860.2222	0.79545	2390.2944	0.38753	23484800	0.33108	354.541	137.989	134.9297	230.3253	225.8444	74855.7188	184.3175	-0.072419	213.4512	4475810
018	2019-08-15t0223	1565853984.07	adult	179.9065	134.0804	-26.0077	942.6876	79.5168	60628.1529	191321.6286	3262263.7053	2974.04	-0.30485	664.255	0.67435	398.5034	0.46617	2335.1487	-0.072423	2310.3418	740242.125	1684.0968	0.48772	2136.384	0.080328	21012400	0.14548	321.905	138.964	135.6229	233.4146	227.6279	73992.4297	187.1827	-0.032721	216.4336	4395860
018	2019-08-15t0623	1565868371.18	adult	183.903	138.0769	-22.0112	910.7142	78.7741	57720.9772	182079.7649	3139072.6546	3091.25	-0.15685	643.941	0.60388	382.3268	0.31407	2324.0518	-0.024669	2227.5062	701863.625	1627.8308	0.43808	2071.4158	0.047916	19388400	0.038529	371.641	140.934	136.8078	241.2104	238.2134	72845.5391	194.1626	0.24355	225.3538	4243390
018	2019-08-15t1023	1565882783.61	adult	187.9064	142.0803	-18.0078	902.1523	78.3293	57623.1216	181793.2586	3145228.8031	3081.38	-0.123	605.887	0.39091	358.6212	0.053297	2336.9407	0.048436	2251.0383	703419.125	1544.969	0.31792	2060.3538	0.089727	18206900	-0.033475	354.739	142.884	138.496	246.3815	241.6919	74160.8281	197.0897	0.28309	230.0107	4293650
018	2019-08-15t1423	1565897199.69	adult	191.9109	146.0848	-14.0033	895.9531	77.168	56745.8963	179026.3508	3083992.2834	3044.62	-0.11743	599.256	0.39971	350.2666	-0.032539	2357.6211	0.12813	2300.2736	697855.875	1552.5235	0.4006	2084.2546	0.18191	17729600	-0.041227	353.907	144.493	139.3429	254.6294	249.8661	75370.2969	202.3494	0.45043	236.8416	4274970
018	2019-08-15t1823	1565911601.65	adult	195.9114	150.0853	-10.0028	906.2571	77.9932	57444.2018	181207.1335	3115930.1252	2968.76	-0.15483	578.063	0.28464	346.9633	-0.064868	2189.3501	-0.051569	2112.1326	656805.0625	1459.8517	0.23574	1925.1534	-0.023826	17328000	-0.050509	345.683	145.785	140.7914	249.6704	245.5931	74901.125	201.9839	0.3066	233.8701	4370060
018	2019-08-15t2223	1565925985.44	adult	199.9069	154.0808	-6.0073	898.4264	78.2496	56436.368	178037.8484	3037323.4861	2958.92	-0.13647	578.56	0.33498	363.022	0.15648	2024.7858	-0.23713	1973.1626	597311.8125	1419.6594	0.19166	1812.1791	-0.16296	17026500	-0.051258	312.043	146.692	142.0727	249.9873	246.3762	73746.25	202.0707	0.19314	233.0568	4316990
018	2019-08-16t0224	1565940415.34	adult	203.9152	158.0891	-1.999	891.1404	78.6424	56669.3153	178855.2526	3065565.2881	2419.16	-0.57877	589.977	0.47066	393.3483	0.57442	1936.4054	-0.32687	1898.3344	573176	1394.2806	0.17854	1773.667	-0.18861	17432600	0.017361	355.898	147.087	143.333	251.6683	246.0199	74493.8281	198.9006	-0.083803	231.4002	4346140
018	2019-08-16t0623	1565954807.91	dead	207.9132	162.0871	1.999	937.5307	82.068	61284.6786	193332.0683	3430145.8585	2558.12	-0.44414	579.971	0.4258	369.2621	0.25616	1935.1106	-0.3051	1896.9447	619235.375	1408.7735	0.25864	1793.8367	-0.125	18516700	0.15027	376.427	146.34	142.7066	250.7282	244.1937	80233.0312	196.3161	-0.31619	231.5706	4672210
020	2019-08-07t1429	1565206329.68	egg	-2	-49.8724	-201.9113	164.6373	26.7381	2994.7176	9518.4012	50383.4151	0	2341.2094	0	0.2521	0	-0.20479					0	1389.5694	0	1801.2913	0	208621.9943	0	0	0				0	-0.48808	0	0
020	2019-08-07t1829	1565220729.91	larva	2	-45.8724	-197.9112	164.6372	26.6561	2982.2008	9478.0407	49979.6578	0	1795.8709	0	-0.22227	0	-0.48981					0	2.5303	0	1324.8593	0	4.4039	0	0	0				0	-0.62646	0	0
020	2019-08-07t2229	1565235130.2	larva	6.0001	-41.8723	-193.9112	164.8401	26.8379	2993.3722	9516.0224	50396.1242	0	974.6238	0	-0.69235	0	-0.78095					0	-0.18327	0	1.1438	0	1.0107	0	0	0				0	-0.772	0	0
020	2019-08-08t0229	1565249531.95	larva	10.0006	-37.8718	-189.9107	160.8638	28.0736	3051.1133	9723.3541	54064.4837	380.538	1.0811	251.263	2.0429	249.5659	1.8768	357.1415	3939.1035	354.4977	6071.4053	320.2806	1.6624	347.977	1.5323	421620	0.19892	153.49	108.367	108.8752	148.9023	149.3839	2531.3384	133.2128	1.2131	144.527	181840
020	2019-08-08t0629	1565263931.53	larva	14.0005	-33.8719	-185.9108	149.3042	32.2747	3219.7076	10318.5641	65120.9579	363.404	-0.0050236	245.898	1.4999	247.9173	1.5975	343.6694	674.6623	341.0387	6186.0498	302.9682	0.5238	330.5979	0.26066	429830	-0.47533	165.898	110.146	109.8015	153.823	152.6453	2768.814	134.9971	1.162	146.7648	192535
020	2019-08-08t1029	1565278330.85	larva	18.0003	-29.8721	-181.911	337.3453	37.6921	9338.1107	29497.8654	228682.4904	434.748	-0.38031	263.426	1.2497	261.1455	1.491	398.1485	-0.196	396.5484	20305.5723	353.8236	0.12582	385.1944	-0.1755	1318450	-0.64248	185.22	109.535	109.0718	152.6501	150.4141	7785.1548	134.3972	1.0685	146.3078	548220
020	2019-08-08t1429	1565292731.59	larva	22.0005	-25.8719	-177.9108	420.2472	48.7674	16399.9145	51906.1045	549965.8226	441.553	-0.77887	240.062	0.49137	237.1502	0.92082	401.7856	-0.88294	399.317	34955.3477	349.3605	-0.47908	387.5776	-0.66668	2082300	-0.82313	180.081	111.569	111.2545	155.2398	153.0365	13505.8652	137.4133	1.0346	149.2339	967748
020	2019-08-09t0954	1565362628.94	larva	41.4164	-6.456	-158.4948	1002.8381	63.3234	54092.4318	170525.9184	2413906.9194	1040.98	-1.2108	332.961	-0.53353	294.2272	0.20292	817.8044	-1.3546	799.8655	232256.4688	633.9617	-1.2076	758.2833	-1.2867	9432460	-0.56462	396.299	110.348	109.9958	155.7468	151.973	44232.1016	135.9301	0.4543	147.4766	3126060
020	2019-08-09t1018	1565364107.56	larva	41.8272	-6.0452	-158.0841	949.4113	64.9927	51638.6589	162755.1211	2344449.5415	1166.52	-1.0699	385.745	0.040194	324.3953	0.55617	1017.554	-0.97452	1008.155	275757.125	803.0461	-0.6025	957.9472	-0.86161	10432100	-0.36452	326.904	111.35	110.8896	155.2756	152.4319	42079.6836	136.8192	0.45972	147.6871	3011360
020	2019-08-09t1418	1565378500.92	larva	45.8253	-2.0471	-154.086	1083.8714	69.4238	62516.0038	196900.1018	3061478.9647	1603.48	-0.75403	410.367	-0.1043	308.1158	0.034067	1373.9467	-0.56547	1355.2371	449280.5625	1010.9739	-0.20098	1283.2605	-0.4398	13410800	-0.011139	224.505	108.439	108.0322	153.149	151.1958	50079.7344	134.0919	0.21949	146.4607	3543790
020	2019-08-09t1824	1565393239.84	adult	49.9195	2.0471	-149.9918	1073.0365	73.3886	68390.5269	215989.1136	3576266.6542	2005.78	-0.52171	421.154	-0.39873	307.2997	-0.28019	1613.0431	-0.42355	1586.8358	575856.375	1089.8571	-0.28633	1461.9286	-0.36852	15028900	-0.002977	316.383	114.308	113.9452	159.1812	156.2792	56827.6953	140.3152	0.23437	151.645	4079080
020	2019-08-09t2223	1565407606.84	adult	53.9103	6.0379	-146.001	1182.6926	77.5535	74199.4051	233681.055	3974866.7211	2534.16	-0.1677	429.017	-0.66512	279.6862	-0.89814	1757.144	-0.45148	1698.9535	681771.875	1198.8112	-0.24358	1567.8126	-0.43506	16606000	-0.014299	336.601	111.808	111.2857	157.443	154.8909	61087.8945	138.3468	0.064966	150.0445	4327750
020	2019-08-10t0223	1565422014.29	adult	57.9124	10.04	-141.9989	1234.4326	76.2448	76816.7582	241913.5525	4048332.8764	4498.17	1.6955	584.468	0.7597	361.8296	-0.0066457	2943.0291	1.172	2856.2095	1180154.625	1678.9329	0.97207	2509.5489	1.0654	23431900	0.92537	382.301	115.422	114.9382	160.4449	157.5357	64338.3984	142.042	0.11963	153.3907	4627400
020	2019-08-10t0623	1565436408.46	adult	61.9107	14.0384	-138.0005	1188.6875	77.7718	76254.3023	240340.8287	4073861.1553	3762.88	0.64833	629.879	0.92666	402.9409	0.34728	2992.6633	0.93871	2943.687	1191080	1807.1292	1.0497	2671.2279	1.0711	25064100	0.87065	250.132	112.845	112.318	157.6565	155.3555	62747.2734	139.5001	-0.049933	151.3052	4490320
020	2019-08-10t1024	1565450815.74	adult	65.9128	18.0404	-133.9985	1288.9509	78.2156	84351.5641	265648.178	4666257.7928	4222.61	0.89053	633.856	0.66889	410.0117	0.26576	3227.6296	1.0181	3147.9891	1420157	1860.1973	0.93304	2794.5159	1.0401	27875100	1.027	196.548	115.102	114.6346	161.3113	159.5636	70976.9688	142.2946	0.032554	154.6626	5061840
020	2019-08-10t1424	1565465223.88	adult	69.915	22.0426	-129.9963	1242.5838	85.0212	86862.2444	273783.7517	5067863.059	4457.72	0.93082	636.452	0.44112	381.3362	-0.20055	3113.6606	0.6475	3014.7815	1410488.25	1845.4398	0.66322	2689.3185	0.65676	28779700	0.90554	336.806	113.31	112.7788	158.8743	156.3329	71970.0469	139.7714	-0.14842	151.6359	5123770
020	2019-08-10t1824	1565479621.56	adult	73.9144	26.042	-125.9969	1279.0763	79.6447	85783.7759	270193.7113	4837213.1977	3252.77	-0.3821	673.726	0.5692	516.914	1.1581	2388.0476	-0.5342	2324.9382	1067457.25	1669.1778	-0.0079714	2112.2639	-0.46823	30100000	0.88126	296.619	117.899	117.4099	163.9319	161.8152	73277.5469	144.7346	0.05733	156.4407	5267370
020	2019-08-10t2224	1565494023.29	adult	77.9149	30.0425	-121.9964	1290.1367	81.7909	87683.3169	276183.9406	5025478.1255	3914.45	0.10172	745.781	0.98332	553.4441	1.3686	2922.1208	0.01697	2830.176	1335409.25	1942.7109	0.54556	2592.7632	0.16616	34044900	1.2144	276.648	118.839	118.3464	165.5958	163.2571	75677.2656	146.0457	0.072725	158.384	5424990
020	2019-08-11t0224	1565508419.17	adult	81.9137	34.0413	-117.9976	1311.509	86.6888	92372.6366	291018.2501	5466992.4473	2733.91	-1.1377	700.31	0.38025	580.2661	1.455	2297.1421	-0.96491	2275.6443	1104925.375	1648.0308	-0.40483	2099.3589	-0.78709	33680000	0.94532	388.951	118.148	117.4072	172.9643	168.6407	83195.8203	146.6749	0.05428	162.0617	5682110
020	2019-08-11t0624	1565522837.55	adult	85.9188	38.0464	-113.9925	1157.748	84.3131	83107.2756	262087.2449	4975864.0908	3607.5	-0.43381	675.024	0.032807	521.0499	0.78118	2567.2234	-0.66604	2448.9944	1111607.75	1780.7323	-0.17936	2259.3122	-0.63331	29186700	0.23325	346.896	118.756	118.1791	167.3767	164.8266	72474.1172	146.9567	0.015695	159.8268	5134750
020	2019-08-11t1024	1565537250.19	adult	89.9223	42.0499	-109.9889	1179.1732	81.7993	79768.3995	251308.4814	4590979.0149	3852.34	-0.25521	627.842	-0.40861	389.4953	-0.44093	2735.1365	-0.49212	2673.6199	1137816.75	1687.6128	-0.46966	2368.4928	-0.50804	26095000	-0.20532	450.601	119.093	117.5772	184.938	178.1887	76934.2109	151.2845	0.19267	169.9458	4949880
020	2019-08-11t1424	1565551651.95	adult	93.9228	46.0504	-105.9885	1256.5004	79.8877	80983.9374	255035.0682	4492505.6476	3540.73	-0.57578	618.538	-0.53253	356.6764	-0.73498	2586.5042	-0.72349	2515.7334	1094091.25	1682.9106	-0.52658	2296.9479	-0.6583	26114100	-0.24843	298.989	118.12	117.2791	173.1648	169.8163	73248.7031	147.8731	-0.064176	163.6092	4986910
020	2019-08-11t1824	1565566052.36	adult	97.9229	50.0505	-101.9883	1241.7731	80.3288	81616.7895	257084.9759	4571664.9178	4235.17	0.030193	674.928	-0.16294	386.6644	-0.46842	2871.1584	-0.35942	2770.2723	1223113.5	1877.7372	-0.091688	2552.6676	-0.28085	28704700	0.022649	231.678	121.057	120.0574	178.4843	174.8909	76034.3125	151.7294	0.08898	168.2366	5148560
020	2019-08-11t2224	1565580448.75	adult	101.9219	54.0495	-97.9893	1176.2875	82.0817	77561.9885	244441.8195	4328433.1519	3889.51	-0.29747	709.376	0.046055	404.4018	-0.30475	2833.5933	-0.4197	2738.2341	1147605.25	1884.8294	-0.10035	2582.2297	-0.24551	28684300	0.0015764	212.809	120.358	119.462	175.4224	172.8502	71046.0781	150.8352	-0.0441	166.6946	4866800
020	2019-08-12t0224	1565594856.87	adult	105.9242	58.0518	-93.9871	1199.5436	81.982	79702.8133	251137.6988	4577511.5714	3605.95	-0.56346	708.268	0.01257	377.5027	-0.51265	2930.6265	-0.29102	2883.0242	1219140.625	1925.3582	-0.023973	2630.4596	-0.17318	29412300	0.075745	246.182	126.094	124.1671	202.8095	199.5775	84368.75	161.6708	0.51566	189.0163	5236320
020	2019-08-12t0624	1565609256.72	adult	109.9241	62.0518	-89.9871	1202.5684	79.1014	77911.9616	245499.9472	4325309.0308	3742.59	-0.44036	771.471	0.42155	408.8893	-0.22265	3009.3569	-0.18219	2974.2478	1224808.25	2077.8137	0.31128	2711.5673	-0.043915	31343300	0.28911	249.032	121.902	120.7878	181.8656	179.0805	74019.3203	153.2602	-0.071912	171.1087	4952620
020	2019-08-12t1037	1565624406.67	adult	114.1325	66.2601	-85.7788	1066.1188	85.7358	73481.9393	231709.3636	4382148.6836	3404.89	-0.74302	598.428	-0.73394	317.7009	-0.96255	2549.8098	-0.80025	2492.6995	976577.125	1657.4941	-0.64001	2256.4185	-0.74702	22897700	-0.61293	357.014	128.067	126.9315	187.93	184.1769	71977.1953	160.0753	0.22503	177.5349	4900220
020	2019-08-12t1425	1565638125.16	adult	117.9432	70.0708	-81.9681	1183.6341	82.4761	79259.5845	249782.8245	4546550.3518	4775.53	0.50591	799.814	0.59403	395.0331	-0.27378	3466.3269	0.45569	3413.2209	1431593	2230.7824	0.64141	3055.4985	0.51121	33023500	0.49484	284.013	124.602	122.2732	204.4166	200.6799	84424.0469	163.0403	0.29915	190.0131	5144680
020	2019-08-12t1823	1565652389.13	adult	121.9054	74.033	-78.0059	1235.7641	76.8806	77197.2343	243106.5979	4157137.415	4176.6	-0.019817	708.552	0.017099	313.2324	-0.94021	3282.9458	0.22544	3236.323	1323027.125	2026.5304	0.20527	2839.9624	0.19817	28541900	0.047209	305.48	127.821	125.8267	202.0009	198.0151	81406.3594	164.4361	0.28064	188.2197	5148900
020	2019-08-12t2223	1565666775	adult	125.9014	78.0291	-74.0098	1197.9082	81.1955	78445.9968	247051.0627	4442500.9439	3669.03	-0.44602	582.116	-0.75901	258.6335	-1.3833	2745.6531	-0.45741	2679.6165	1122972.125	1665.6949	-0.54239	2364.0976	-0.49321	23795700	-0.40827	294.49	124.445	122.4908	202.8323	196.8365	82958.4219	160.27	-0.037355	185.0519	5087060
020	2019-08-13t0223	1565681176.96	adult	129.902	82.0296	-70.0093	1069.6376	77.1769	69158.7197	218024.5393	3761041.4199	3647.64	-0.43063	641.808	-0.33489	325.5275	-0.76008	2534.1182	-0.68489	2431.7512	914816.6875	1739.4606	-0.33746	2251.183	-0.61364	23148100	-0.42329	252.705	129.332	127.6512	199.4024	195.5805	71984.2656	165.3697	0.14399	186.9312	4664630
020	2019-08-13t0623	1565695578.29	adult	133.9024	86.03	-66.0089	1113.0229	78.0646	69004.7509	217439.0326	3696400.2306	2935.49	-0.99994	618.144	-0.42935	339.359	-0.59451	2413.3784	-0.77782	2395.3687	871229.625	1571.811	-0.63099	2232.9246	-0.58131	22255700	-0.45506	292.008	135.351	132.4315	224.6106	221.2313	81084.4219	178.3426	0.74986	209.2862	4873180
020	2019-08-13t1023	1565709981.07	adult	137.9031	90.0307	-62.0081	1106.686	82.7448	73927.8836	233013.2469	4262833.6131	3224.66	-0.70008	528.426	-0.92661	279.9352	-1.0964	2328.7695	-0.81395	2281.8003	898905	1372.3305	-0.97499	2090.5525	-0.72249	20364500	-0.57945	271.017	128.7	126.4701	204.3	201.1844	78859.7812	167.6269	0.07781	191.8057	4959820
020	2019-08-13t1423	1565724382.38	adult	141.9035	94.0311	-58.0078	1103.5597	82.1433	72662.6456	229044.9178	4068554.5594	3457.92	-0.44836	506.724	-0.99398	275.1799	-1.1072	2288.5576	-0.78928	2173.2217	867363.375	1339.9509	-0.96428	1901.8718	-0.92239	19196200	-0.62515	290.964	127.982	125.7699	201.8945	198.3201	76518.0156	166.7769	-0.069354	189.2586	4848330
020	2019-08-13t1823	1565738779.67	adult	145.9027	98.0304	-54.0085	620.9229	146.943	51168.6888	170017.8292	4051621.3666	2932.33	-0.82907	549.157	-0.66137	345.0116	-0.4092	2101.4358	-0.94442	2051.5692	563184.8125	1238.5145	-1.0937	1887.4631	-0.86824	14693800	-0.99321	269.939	132.127	129.2418	217.7773	213.5319	58364.3086	176.4014	0.36227	203.0237	3535310
020	2019-08-13t2223	1565753176.26	adult	149.9018	102.0294	-50.0095	686.9904	130.239	59154.9035	190247.278	4454250.4765	2732.49	-0.9338	479.639	-1.0305	291.488	-0.89092	1949.1428	-1.0578	1896.7249	600336	1183.5102	-1.1288	1706.4531	-1.0528	14736000	-0.91506	282.28	131.37	128.5042	218.2532	215.3161	67221.9844	173.9777	0.11831	203.657	4036070
020	2019-08-14t0223	1565767584.97	adult	153.9042	106.0318	-46.0071	955.5834	80.743	63992.077	201956.0195	3591815.9247	2471.94	-1.0884	490.227	-0.90608	302.4619	-0.76076	1863.1031	-1.0904	1822.8108	622276.4375	1177.1226	-1.07	1660.7641	-1.0482	16334800	-0.69249	274.392	135.398	132.2736	226.7471	222.8779	75733.5234	180.9638	0.39586	212.6345	4511610
020	2019-08-14t0623	1565781968.78	adult	157.8997	110.0273	-42.0116	957.8145	79.3441	61437.727	193748.8689	3351200.0139	1768.37	-1.6047	463.447	-1.0177	297.0018	-0.79198	1490.0704	-1.4748	1479.814	478312.625	1076.563	-1.2051	1386.2703	-1.369	14837200	-0.76893	278.759	136.272	132.6795	228.9299	225.4134	73486.4922	183.186	0.40509	215.5129	4362750
020	2019-08-14t1023	1565796373.89	adult	161.9011	114.0288	-38.0101	924.7845	80.4185	57902.3779	182676.3431	3076079.7407	2083.24	-1.2855	462.229	-0.96932	308.3616	-0.654	1592.9996	-1.2792	1527.1733	482678.875	1061.9924	-1.1647	1402.2729	-1.2777	13960200	-0.78756	307.207	136.255	132.2593	238.6003	235.2297	72295.8906	185.5933	0.42382	220.9441	4115160
020	2019-08-14t1423	1565810798.75	adult	165.908	118.0357	-34.0032	869.1933	80.2713	55295.4037	174491.3853	3041547.4643	2482.4	-0.89887	456.37	-0.95352	304.11	-0.67915	1767.6056	-1.0025	1707.767	510838	1038.8533	-1.1448	1463.1939	-1.1238	13165400	-0.8011	296.971	137.496	132.9179	233.7367	228.09	67549.9141	189.8518	0.54952	218.5195	3966470
020	2019-08-14t1823	1565825199.7	adult	169.9083	122.0359	-30.003	471.6238	86.5731	31965.7393	102626.6711	1887433.25	2504.75	-0.82555	433.72	-1.0582	286.0201	-0.86156	1685.0239	-1.0395	1622.9361	279713.9688	1124.2533	-0.90253	1484.277	-1.0336	7183260	-1.3196	295.611	137.656	133.0675	247.3429	243.2844	41058.9219	190.3328	0.45689	229.6048	2279850
020	2019-08-14t2223	1565839585.65	adult	173.9044	126.032	-26.0069	433.3307	87.9066	29851.765	96061.747	1748589.8601	2378.86	-0.87435	436.225	-0.99552	292.5585	-0.77927	1596.2797	-1.0892	1532.7301	249019.625	1023.9942	-1.0558	1407.2182	-1.0851	6782870	-1.3054	260.326	134.936	132.5484	211.2448	208.7876	32954.1914	177.2097	-0.42016	200.4504	2098120
020	2019-08-15t0223	1565853994.12	adult	177.9068	130.0344	-22.0045	446.0822	87.5312	29973.9348	96829.0262	1778054.9565	2137.32	-1.0239	424.4	-1.0356	286.8797	-0.83641	1552.7755	-1.0887	1486.8801	242232.9844	1042.0434	-0.95962	1359.5812	-1.0993	6603250	-1.2752	326.829	139.83	134.4823	262.4147	256.9314	40936.6875	195.6665	0.52392	239.2108	2175620
020	2019-08-15t0623	1565868380.91	adult	181.9031	134.0307	-18.0082	374.8229	89.2609	24384.0782	78671.9625	1382341.7766	1539.29	-1.4834	448.571	-0.82917	331.4421	-0.3066	1115.6428	-1.603	1084.0913	142802.2812	901.23	-1.2267	1038.7657	-1.5346	5719740	-1.3245	311.525	153.084	145.9185	266.256	262.5209	34080.7734	219.7701	1.7839	252.6777	1951970
020	2019-08-15t1023	1565882793.45	adult	185.9066	138.0342	-14.0047	381.9323	94.7938	26560.8412	85805.9165	1582146.188	2093.36	-0.98002	466.259	-0.6644	310.6486	-0.54462	1575.1814	-0.97204	1547.1257	218950.2188	1042.5211	-0.86544	1402.1145	-0.94526	6459090	-1.2198	309.559	140.127	134.8758	255.1488	251.434	35465.6797	196.7799	0.3291	239.0837	1941180
020	2019-08-15t1423	1565897209.44	adult	189.911	142.0386	-10.0003	381.8947	92.6311	26398.197	85196.3502	1555184.2793	2124.43	-0.91898	465.176	-0.63706	309.7275	-0.55065	1595.9357	-0.90283	1555.8558	220239.125	1051.19	-0.804	1408.4654	-0.89575	6405010	-1.1978	327.583	140.618	135.1166	257.2423	251.8261	35499.4414	199.3644	0.34795	239.6558	1936170
020	2019-08-15t1823	1565911611.59	adult	193.9116	146.0392	-5.9997	359.5049	86.0025	22134.9321	71704.0119	1171652.9317	1328.56	-1.5681	439.57	-0.80142	332.5068	-0.255	1052.3895	-1.5995	1032.0388	122077.1797	864.3274	-1.2118	987.1862	-1.5249	5096380	-1.3082	305.138	155.035	147.257	272.014	270.2977	31553.625	227.4963	1.7672	258.9233	1797470
020	2019-08-15t2223	1565925995.3	adult	197.9071	150.0347	-2.0042	363.3671	110.6664	27035.8921	89621.6026	1813548.894	1098.51	-1.7421	383.529	-1.2158	296.1314	-0.72556	913.28	-1.7654	904.0119	129685.7656	727.461	-1.5201	861.1134	-1.7066	5409670	-1.2599	303.908	152.98	145.5668	266.009	262.9583	37773.2812	221.4449	1.2911	252.2651	2157780
020	2019-08-16t0224	1565940425.49	dead	201.9155	154.0431	2.0042	362.0697	89.9297	22843.1753	73736.8251	1281052.7859	1736.91	-1.1742	403.431	-1.0423	308.9465	-0.55874	1159.3566	-1.414	1094.5778	139122.7812	785.3317	-1.3603	1032.8887	-1.4128	4817780	-1.3094	346.114	158.353	149.274	289.2816	285.7221	34713.7891	234.7893	1.8554	272.4712	1891060
021	2019-08-07t1429	1565206334.2	egg	-2.0001	-49.8724	-201.9115	158.9968	34.9957	3394.6016	10979.9321	68976.8329	0	2341.2117	0	0.2521	0	-0.20478					0	1389.5712	0	1801.2933	0	208622.1621	0	0	0				0	-0.48808	0	0
021	2019-08-07t1829	1565220734.57	larva	2.0001	-45.8723	-197.9114	184.435	25.7094	3203.9151	10159.5093	51676.1433	0	1795.8679	0	-0.22227	0	-0.48981					0	2.5302	0	1324.8565	0	4.4038	0	0	0				0	-0.62646	0	0
021	2019-08-07t2229	1565235134.66	larva	6.0001	-41.8723	-193.9113	167.5331	37.3887	3957.5308	12865.9341	85261.039	0	974.6344	0	-0.69235	0	-0.78095					0	-0.18326	0	1.1441	0	1.0107	0	0	0				0	-0.772	0	0
021	2019-08-08t0229	1565249536.52	larva	10.0006	-37.8718	-189.9108	167.5329	37.5238	3954.578	12865.7614	85309.9444	0	-0.58984	0	-1.1573	0	-1.0784					0	-1.0143	0	-0.8632	0	-0.020913	0	0	0				0	-0.92583	0	0
021	2019-08-08t0629	1565263936.13	larva	14.0005	-33.8719	-185.9109	201.1718	21.0586	2955.6977	9341.8094	39482.7558	459.199	0.27554	269.401	1.7976	269.6327	1.8585	427.1224	1214.1318	424.9955	7261.0815	364.9551	0.951	406.3758	0.62987	446936	-0.46796	153.155	108.46	108.492	145.5223	144.9493	2473.8794	133.5846	1.1384	142.2409	179935
021	2019-08-08t1029	1565278335.44	larva	18.0003	-29.8721	-181.9111	297.5516	34.5543	7323.4426	23150.6612	161365.7975	799.751	0.47464	315.52	1.9049	288.0293	1.8185	721.6878	2.5492	709.1152	28867.5117	556.3552	1.3381	677.4514	0.98401	1246620	-0.66937	163.698	110.095	109.5801	151.8094	149.8113	6072.3774	136.9176	1.1122	146.1179	434985
021	2019-08-08t1429	1565292736.21	larva	22.0005	-25.8719	-177.9109	376.1901	45.4729	12723.7152	40236.9255	378898.7557	621.729	-0.41762	286.546	1.0708	276.7766	1.4094	515.5934	-0.38444	508.9472	35060.3555	415.0787	-0.12714	489.5925	-0.3173	1939630	-0.87083	172.534	114.931	115.0613	158.1292	156.8528	10752.7861	140.7598	1.0952	152.2433	777968
021	2019-08-09t0954	1565362633.83	larva	41.4165	-6.4559	-158.4949	961.3184	62.2956	47916.4012	150910.9487	2041264.3887	1414.98	-0.71744	384.466	0.069595	300.7589	0.28621	1091.8646	-0.79285	1078.2725	275149.875	788.3562	-0.62065	994.2391	-0.74857	9670850	-0.50897	310.005	111.305	110.8051	155.6801	153.6761	39231.375	137.3898	0.4889	148.8875	2799760
021	2019-08-09t1018	1565364112.48	larva	41.8272	-6.0451	-158.0842	959.1396	59.8478	47448.9853	149483.2511	1971539.2452	2105.45	0.16146	366.049	-0.19022	280.2611	-0.0072215	1478.0057	-0.038314	1441.0496	368023.4375	834.6001	-0.48315	1226.2016	-0.25326	9109500	-0.6717	289.613	111.885	111.3494	157.2721	154.5484	39160.75	137.7892	0.48291	150.2203	2784380
021	2019-08-09t1418	1565378505.58	larva	45.8253	-2.0471	-154.0861	1135.2464	65.1113	62498.163	196833.3166	2891079.1458	1939.88	-0.33534	407.163	-0.14163	282.5638	-0.29743	1449.0554	-0.42345	1416.7452	475290.1875	986.7521	-0.28852	1291.8096	-0.42137	13319500	-0.031357	263.609	109.851	109.4802	153.4879	151.3733	50344.0391	135.9239	0.26769	147.2997	3593560
021	2019-08-09t1824	1565393244.45	adult	49.9195	2.0471	-149.992	1180.2607	69.2087	66872.4762	210556.3926	3258886.7822	1809.32	-0.75357	386.648	-0.80037	277.4286	-0.67779	1476.6913	-0.6652	1458.9729	516841.9375	1008.1547	-0.56793	1374.1726	-0.54815	13521100	-0.31766	443.055	113.831	109.4681	320.3172	314.8034	112111.0312	145.5682	0.39214	273.2612	3980680
021	2019-08-09t2223	1565407611.45	adult	53.9103	6.0379	-146.0011	1169.9991	70.229	68874.7614	216956.8934	3396109.5708	3086	0.45111	514.984	0.32012	349.4301	0.039057	2230.7612	0.34136	2178.0264	803074	1407.4333	0.44149	1978.0827	0.36328	18538400	0.36122	388.751	114.33	113.9025	159.6308	157.4996	57467.0938	140.8844	0.15262	152.5914	4115640
021	2019-08-10t0223	1565422018.88	adult	57.9124	10.04	-141.9991	1285.5927	80.0968	81175.1696	255653.8978	4397482.5842	2598.76	-0.33892	518.283	0.021101	367.7661	0.072589	2185.0085	-0.031199	2154.1501	926443.625	1399.775	0.09627	2007.1144	0.13132	21949300	0.65663	589.757	167.838	116.2814	536.3875	532.8151	227428.3125	472.8834	13.4002	520.0065	7107930
021	2019-08-10t0623	1565436413.14	adult	61.9108	14.0384	-138.0006	1274.8303	77.6656	78700.969	247802.8488	4197142.0281	2750.43	-0.39434	588.38	0.48299	398.4814	0.28982	2241.032	-0.2006	2201.7439	921064.125	1521.2172	0.18981	2048.8512	-0.041436	24165900	0.7186	365.903	117.177	116.694	162.6358	160.2475	66843.3281	143.8756	0.15035	155.9425	4812690
021	2019-08-10t1024	1565450820.58	adult	65.9128	18.0404	-133.9986	1299.7433	79.9491	84775.1079	266966.3822	4666756.5044	4303.92	0.97168	569.366	0.016078	340.4138	-0.579	3637.9346	1.6166	3556.7484	1607967.125	1588.6207	0.14626	3329.4828	1.9666	25159700	0.59638	198.624	115.814	115.2982	162.4281	160.1138	71793.2266	143.1297	0.074221	155.6939	5117710
021	2019-08-10t1424	1565465228.61	adult	69.9151	22.0427	-129.9964	1155.4285	80.6748	79057.012	249280.8787	4486156.5106	2961.15	-0.52744	659.783	0.6643	457.1587	0.66048	2433.4248	-0.31966	2396.2001	1002571	1699.1808	0.25297	2182.7492	-0.1997	27177100	0.66589	705.666	165.458	121.9085	528.4938	523.6612	217739.4375	461.8897	16.5812	511.3433	6815370
021	2019-08-10t1824	1565479626.22	adult	73.9144	26.042	-125.997	1266.1158	78.394	83759.3805	263889.1049	4633397.0224	3527.6	-0.11914	648.841	0.34331	451.9797	0.46397	2798.127	0.038241	2751.0227	1222781.5	1703.6007	0.085869	2475.6875	0.13491	28331700	0.62989	221.679	116.284	115.6533	163.3838	160.8579	71398.7344	143.4332	-0.011167	155.9766	5077560
021	2019-08-10t2224	1565494027.98	adult	77.9149	30.0425	-121.9965	1253.6456	81.767	82435.1526	259754.2983	4632089.2413	3699.65	-0.099834	671.313	0.33938	477.9761	0.60439	2922.0317	0.016847	2861.4471	1256473.625	1690.9049	-0.12152	2560.0339	0.11293	28844300	0.50877	213.727	119.077	118.5669	166.6762	164.1121	71670.75	146.4995	0.096766	159.2535	5116390
021	2019-08-11t0224	1565508423.87	adult	81.9137	34.0413	-117.9977	1346.9272	82.7093	90630.1751	285577.2233	5096284.954	3171.48	-0.73657	636.434	-0.1471	457.5375	0.27523	2464.0435	-0.74352	2398.957	1165492.5	1681.4567	-0.31888	2197.9519	-0.63058	30053700	0.47548	782.671	170.122	121.0983	536.3446	531.9606	253691	468.4105	17.2795	516.7795	8033490
021	2019-08-11t0624	1565522842.2	adult	85.9188	38.0464	-113.9926	1222.163	79.4544	83610.113	263662.1158	4749181.0102	5127.41	0.94263	748.815	0.61692	474.5977	0.35373	3630.7139	0.74859	3488.6659	1582991.25	1987.1236	0.33897	2901.6536	0.37347	32609400	0.65949	492.217	119.781	118.8835	182.0253	175.3107	79363.0312	149.0888	0.13225	165.9226	5216220
021	2019-08-11t1024	1565537255.06	adult	89.9224	42.05	-109.989	1324.586	80.43	84315.0198	265482.6084	4655473.7408	3334.44	-0.72423	641.019	-0.30794	431.2624	-0.066713	2692.1543	-0.54942	2658.907	1184547.875	1733.1746	-0.35734	2419.8425	-0.42766	28191400	0.04871	255.867	116.525	115.8984	166.0113	163.5236	73044.9531	144.4149	-0.19052	157.928	5124660
021	2019-08-11t1424	1565551656.88	adult	93.9229	46.0505	-105.9885	1159.1843	79.3368	77102.9142	243021.0273	4303425.3827	2695.07	-1.3418	610.764	-0.58998	409.9749	-0.26919	2245.5605	-1.1806	2227.1591	902715.3125	1499.6781	-0.97045	2042.3387	-1.0565	24535600	-0.43452	261.235	122.338	121.5179	176.5506	173.2634	70973.3359	151.8264	0.16355	167.3529	4914560
021	2019-08-11t1824	1565566057.37	adult	97.9231	50.0507	-101.9884	1250.2004	79.5856	82693.9037	260679.0042	4604966.2894	2400.97	-1.6358	574.267	-0.88542	345.972	-0.81772	1847.0032	-1.7428	1816.0907	796058.375	1380.2258	-1.2779	1694.7908	-1.6248	24751500	-0.43255	306.125	122.646	121.6728	181.0928	177.609	78050.9766	152.8493	0.15539	169.575	5286180
021	2019-08-11t2224	1565580453.65	adult	101.922	54.0496	-97.9894	1287.0326	78.8204	80518.7136	253519.4681	4329216.4862	4228.58	0.01164	627.675	-0.52565	334.3836	-0.89889	2810.7952	-0.4507	2706.665	1183344.75	1834.1318	-0.2194	2481.4885	-0.4037	26369300	-0.25973	327.375	123.801	121.2571	230.3887	222.0127	96993.6641	161.8779	0.61721	202.0256	5200990
021	2019-08-12t0224	1565594861.79	adult	105.9243	58.0519	-93.9871	1132.7904	81.3675	76456.8899	240992.2356	4364039.0291	4127.93	-0.086596	653.679	-0.36107	338.2422	-0.84386	2969.8127	-0.23753	2869.2913	1184955.25	1939.6594	0.009092	2609.6422	-0.20589	26043200	-0.29812	264.69	122.075	120.7864	189.633	185.0207	75663.5781	153.9776	0.058228	174.7278	4863580
021	2019-08-12t0624	1565609261.73	adult	109.9243	62.0519	-89.9872	1256.414	83.4743	80479.9449	253504.8986	4547250.9943	3793.34	-0.39405	647.193	-0.41289	340.9163	-0.79575	2855.2957	-0.39265	2802.2383	1199224.125	1835.3448	-0.24055	2497.9108	-0.37903	27165300	-0.1677	344.399	119.692	118.1193	202.2766	190.0675	84956.1562	151.2013	-0.19221	175.6904	5023970
021	2019-08-12t1037	1565624411.43	adult	114.1325	66.2601	-85.7789	1259.8246	77.5015	77610.1031	244374.3717	4098904.2494	3078.14	-1.0398	542.651	-1.102	259.0527	-1.459	2319.2468	-1.1141	2268.8121	941614.1875	1672.3146	-0.60683	2118.6594	-0.96203	21982300	-0.71164	399.949	126.847	125.0801	198.9072	195.0134	80756.3125	161.3707	0.29877	185.6751	5138430
021	2019-08-12t1425	1565638130.12	adult	117.9433	70.0709	-81.9682	1136.3411	78.0694	71893.4261	226498.4678	3847678.3573	3633.75	-0.52311	550.232	-1.0312	298.0135	-1.1017	2260.5039	-1.1756	2181.4315	849949.5	1583.6693	-0.78678	1968.4049	-1.1728	20645800	-0.82392	313.679	123.137	120.9106	206.1124	200.8683	77498.2656	160.1312	0.13755	189.592	4620350
021	2019-08-12t1823	1565652394.26	adult	121.9055	74.0331	-78.0059	1109.747	73.8741	68455.2023	215679.5038	3590924.1917	2351.21	-1.6476	474.058	-1.4917	278.7921	-1.2373	1832.5013	-1.717	1800.0204	656035.5	1309.5422	-1.3546	1659.2564	-1.6124	16937100	-1.1741	312.619	126.801	124.5573	207.3173	203.1086	74219.5938	164.3047	0.27348	192.5107	4530360
021	2019-08-12t2223	1565666779.81	adult	125.9015	78.0291	-74.0099	1087.0608	77.5952	67113.0399	211528.3256	3600646.3255	2927.68	-1.0987	453.126	-1.5802	281.1272	-1.1867	1731.592	-1.797	1661.5181	607788.8125	1191.822	-1.559	1516.9476	-1.7763	15870700	-1.2317	304.779	130.545	127.3862	224.0717	220.5034	78649.1797	174.2464	0.71381	208.0183	4572340
021	2019-08-13t0223	1565681181.94	adult	129.9021	82.0297	-70.0093	1120.5586	78.2972	70282.9413	221489.8712	3802044.8788	2121.11	-1.7567	407.223	-1.8149	269.2428	-1.2597	1616.1189	-1.8783	1580.5697	593115.625	1107.5657	-1.6752	1447.0661	-1.8151	14933700	-1.2654	734.695	144.741	129.3673	443.1616	438.6332	162640.3125	272.2502	5.864	417.8204	5307960
021	2019-08-13t0623	1565695583.09	adult	133.9024	86.03	-66.009	1121.214	77.4073	68804.5521	216743.2117	3668034.8252	1871.06	-1.9127	392.299	-1.8441	272.2187	-1.2005	1492.0312	-1.9561	1472.1246	537131.25	997.2761	-1.8329	1325.5504	-1.9186	14092900	-1.2806	777.285	146.373	130.5083	445.1892	440.4878	160268.125	279.7893	6.2143	420.2013	5258320
021	2019-08-13t1023	1565709985.99	adult	137.9032	90.0308	-62.0082	651.6989	93.6715	44090.1464	140119.0744	2574238.9646	1880.69	-1.8391	407.021	-1.6837	284.4223	-1.0551	1348.3087	-2.0496	1290.3427	310111	949.0244	-1.852	1180.84	-2.0469	9359440	-1.6779	421.659	139.877	134.8857	275.9054	268.4707	63458.2383	194.0012	1.5172	244.4615	3216460
021	2019-08-13t1423	1565724387.23	adult	141.9036	94.0312	-58.0078	637.5255	90.1498	42063.2499	133381.23	2393867.0198	2387.46	-1.3463	398.091	-1.6706	282.6789	-1.0369	1449.7777	-1.8342	1372.5941	318951.0938	939.5231	-1.7885	1216.9699	-1.9097	8722180	-1.6581	433.937	137.95	132.5042	289.0851	281.9774	63598.7227	194.293	1.4533	258.6586	3022490
021	2019-08-13t1823	1565738784.53	adult	145.9028	98.0304	-54.0086	525.9254	88.8382	38089.155	121810.0488	2304087.8302	1730.26	-1.8287	391.042	-1.6483	280.6757	-1.0242	1349.5375	-1.8745	1308.377	268557.9688	872.7637	-1.8442	1176.0598	-1.8864	7756320	-1.6702	436.182	133.766	130.6123	249.5402	241.7673	49658.5078	177.7834	0.43949	223.6009	2653240
021	2019-08-13t2223	1565753181.15	adult	149.9019	102.0295	-50.0095	523.1123	113.9921	34795.3069	112220.7238	2208056.2628	1431.53	-2.008	397.522	-1.5458	295.0132	-0.85654	1198.1001	-1.9811	1183.2328	218054.2188	885.7049	-1.7399	1115.5978	-1.8945	7214630	-1.6428	437.506	141.428	134.5616	310.5986	306.9633	56528.9375	203.4697	1.7728	276.6883	2566780
021	2019-08-14t0223	1565767589.88	adult	153.9043	106.0319	-46.0071	522.329	98.9839	33848.8573	108083.4883	1982737.4804	1646.94	-1.7671	388.779	-1.5491	281.2072	-0.9723	1242.295	-1.8505	1202.1442	219886.2188	904.3029	-1.6324	1114.4097	-1.8261	6865060	-1.604	421.895	143.36	135.2787	314.4101	310.2301	55650.5859	213.1962	2.2091	286.3929	2531460
021	2019-08-14t0623	1565781973.65	adult	157.8998	110.0274	-42.0116	505.3416	109.9023	35240.0879	113850.8543	2238955.4139	1550.63	-1.7832	395.549	-1.4525	292.3982	-0.83877	1187.1177	-1.845	1148.5409	218429.6562	876.2967	-1.6201	1057.1748	-1.8376	7267020	-1.4943	436.78	145.975	138.3422	317.7227	315.2044	58460.9688	214.5374	2.1675	285.6303	2681860
021	2019-08-14t1023	1565796378.82	adult	161.9012	114.0288	-38.0102	460.2566	98.9609	32071.4192	103313.3383	1937189.199	1318.45	-1.9114	403.189	-1.3522	303.2208	-0.70739	1121.0798	-1.8559	1104.9308	188341.4062	843.8029	-1.6201	1044.7065	-1.7879	6748180	-1.4768	467.198	147.755	139.2297	309.9661	303.8886	52074.3047	222.0328	2.4765	284.2161	2472970
021	2019-08-14t1423	1565810803.8	adult	165.9082	118.0358	-34.0032	463.3951	80.9858	29341.8908	94004.0686	1555508.298	1424.49	-1.7649	377.398	-1.4732	297.0731	-0.75387	1100.4882	-1.8219	1081.5121	169475.1719	804.8652	-1.6377	1011.0915	-1.7718	5786640	-1.5059	435.596	141.383	138.3258	236.0333	227.5399	36349.125	186.6711	0.36879	215.2722	2167830
021	2019-08-14t1823	1565825204.71	adult	169.9084	122.036	-30.003	448.5099	98.2529	31180.3813	100490.5372	1864039.9505	1989.38	-1.2494	406.294	-1.242	297.6136	-0.73543	1292.802	-1.524	1185.2451	210726.7188	868.7006	-1.4479	1113.5284	-1.57	6604710	-1.3751	443.239	151.127	141.6843	321.9498	319.2908	52477.8203	233.3898	2.918	298.6356	2456720
021	2019-08-14t2223	1565839590.61	adult	173.9045	126.0321	-26.0069	456.6982	79.2239	28198.802	90314.0785	1459190.7395	1362.69	-1.714	375.316	-1.4115	299.335	-0.70361	1134.1499	-1.6651	1120.0183	167854.1875	795.4645	-1.5501	1048.0782	-1.6096	5535530	-1.4254	493.062	143.893	140.8317	244.8626	238.2492	36239.6602	190.83	0.36661	221.1707	2122270
021	2019-08-15t0223	1565853999.06	adult	177.9069	130.0345	-22.0046	444.1397	81.8039	27269.1521	87489.5819	1413435.543	1329.44	-1.696	392.59	-1.2576	293.3353	-0.76225	1127.6538	-1.6247	1111.7637	161254.5	836.5945	-1.411	1046.6824	-1.5619	5591660	-1.3732	483.162	153.13	142.3248	332.3865	326.7371	47531.2656	244.9276	3.3882	308.5748	2181040
021	2019-08-15t0623	1565868385.9	adult	181.9032	134.0308	-18.0082	424.1849	76.8156	25529.372	81869.8437	1295490.3618	1444.16	-1.5632	386.705	-1.2714	307.2412	-0.59314	1194.6012	-1.5019	1179.0463	160076.5625	835.5677	-1.3738	1118.4726	-1.4149	5166770	-1.3786	462.127	146.046	142.8829	244.1564	236.3981	32716.957	193.4162	0.26417	223.7622	1951320
021	2019-08-15t1023	1565882798.53	adult	185.9067	138.0343	-14.0047	430.4402	79.5385	24841.6267	79901.9863	1216900.3301	1368.26	-1.5927	392.77	-1.2029	293.868	-0.74936	1147.5724	-1.5286	1128.6036	149184.4062	837.7549	-1.3335	1065.0298	-1.4598	5105610	-1.3539	497.998	155.508	144.9039	348.8074	341.0985	45344.9609	246.5524	3.1625	318.5751	2021440
021	2019-08-15t1423	1565897214.52	adult	189.9111	142.0388	-10.0003	425.4432	79.5942	24866.1421	79966.8096	1223960.8039	1371.34	-1.5589	394.633	-1.1666	297.0057	-0.71027	1166.5856	-1.4704	1153.6802	152822.7031	851.1089	-1.2712	1079.7049	-1.406	5139300	-1.3247	503.734	157.177	145.7221	360.4102	346.1459	47213.7344	255.2979	3.4785	327.2158	2046910
021	2019-08-15t1823	1565911616.65	adult	193.9117	146.0393	-5.9997	434.7548	90.0219	27495.1597	88421.25	1505426.2612	1463.25	-1.4531	392.29	-1.1646	290.0491	-0.80082	1186.2935	-1.42	1170.9664	170826.2656	869.3089	-1.1999	1107.3384	-1.3353	5639960	-1.253	531.931	159.322	148.2098	354.1816	342.7226	51002.1523	251.4873	3.0833	319.0429	2290580
021	2019-08-15t2223	1565926000.39	adult	197.9072	150.0348	-2.0042	413.0339	88.0992	25201.2549	81093.6886	1342807.3564	1756.63	-1.178	396.491	-1.1141	292.813	-0.76911	1233.8336	-1.3292	1211.7126	162866.0312	872.0645	-1.1676	1130.2	-1.2749	5215040	-1.28	434.355	161.644	150.503	340.7218	330.5469	44975.2734	256.4807	3.1724	317.0324	2126100
021	2019-08-16t0224	1565940430.56	dead	201.9156	154.0432	2.0042	377.7393	78.5856	21875.0487	70493.6816	1099665.7719	1416.32	-1.4501	374.598	-1.2731	307.9737	-0.57174	1207.8102	-1.3473	1191.7634	138898.1719	796.5876	-1.3323	1082.5643	-1.3318	4295890	-1.3639	444.42	154.782	150.2977	259.8378	251.8989	29881.3438	209.7929	0.54139	241.132	1775040
022	2019-08-07t1429	1565206338.74	egg	-2.0001	-49.8725	-306.3001	176.0309	30.7083	3393.5005	10829.9521	62391.0192	0	2341.2125	0	0.2521	0	-0.20478					0	1389.5719	0	1801.294	0	208622.222	0	0	0				0	-0.48808	0	0
022	2019-08-07t1829	1565220739.16	larva	2.0001	-45.8723	-302.3	195.5337	33.9513	3976.4784	12806.5981	76514.235	0	1795.8668	0	-0.22227	0	-0.48982					0	2.5302	0	1324.8555	0	4.4038	0	0	0				0	-0.62646	0	0
022	2019-08-07t2229	1565235139.34	larva	6.0001	-41.8723	-298.3	192.7354	34.2103	4047.0976	13028.5065	79613.7914	0	974.625	0	-0.69235	0	-0.78095					0	-0.18327	0	1.1438	0	1.0107	0	0	0				0	-0.772	0	0
022	2019-08-08t0229	1565249541.03	larva	10.0006	-37.8718	-294.2995	232.0242	27.422	4333.0097	13705.3702	74920.8862	0	-0.58983	0	-1.1573	0	-1.0784					0	-1.0143	0	-0.8632	0	-0.02091	0	0	0				0	-0.92583	0	0
022	2019-08-08t0629	1565263940.69	larva	14.0005	-33.8719	-290.2996	192.7326	28.2555	3532.9319	11213.046	61241.9739	0	-1.0694	0	-1.6152	0	-1.3818					0	-1.5642	0	-1.3501	0	-0.66062	0	0	0				0	-1.0894	0	0
022	2019-08-08t1029	1565278340.27	larva	18.0004	-29.872	-286.2997	271.805	30.2514	5496.3034	17378.1271	103414.4321	614.281	0.040203	317.587	1.9309	301.4364	1.9819	565.7747	1.2262	559.6296	17539.0156	484.5033	0.90802	550.2689	0.47941	954350	-0.77878	321.42	112.63	112.4634	162.2569	155.4547	5029.9653	137.9908	1.1308	150.2764	338452
022	2019-08-08t1429	1565292740.78	larva	22.0005	-25.8719	-282.2996	380.285	40.1862	11724.4161	37021.7842	316941.032	512.264	-0.63709	260.396	0.74482	257.0298	1.1659	438.2153	-0.72337	432.3027	27607.5664	371.1491	-0.3624	416.7554	-0.56675	1631120	-0.97398	183.226	113.552	113.4306	157.9304	155.6902	9949.6172	139.5592	1.0735	151.1848	711287
022	2019-08-09t0954	1565362638.77	larva	41.4166	-6.4558	-262.8835	968.1605	60.8665	49167.7214	154894.7705	2104409.2187	1768.77	-0.25077	337.358	-0.48206	262.9083	-0.19654	1303.1056	-0.35985	1270.5793	336201.25	766.9471	-0.70205	1130.5073	-0.43779	8701470	-0.73532	247.094	110.639	110.2396	155.5618	153.6867	40134.9531	136.8693	0.47656	149.1927	2853700
022	2019-08-09t1018	1565364117.35	larva	41.8273	-6.0451	-262.4727	1224.3767	62.2212	56367.7249	177782.8319	2225063.548	1684.65	-0.39041	338.482	-0.51271	240.858	-0.51022	1262.2283	-0.47705	1234.8246	374881.8125	780.6443	-0.68726	1093.8092	-0.55351	10034300	-0.45693	297.303	112.147	111.6885	157.4297	155.3356	46756.6367	138.5268	0.50054	150.5116	3324590
022	2019-08-09t1418	1565378510.24	larva	45.8254	-2.047	-258.4747	1054.8331	64.8904	56497.6829	177958.098	2539993.61	1983.5	-0.28105	467.659	0.5631	372.2446	0.86604	1550.3676	-0.23187	1506.0903	458908.7812	1074.3232	0.027958	1389.2937	-0.21123	13840800	0.084069	215.03	110.84	110.4399	157.0972	155.3328	46500.7578	137.6669	0.31354	149.9252	3280430
022	2019-08-09t1824	1565393249	adult	49.9195	2.047	-254.3806	1108.3237	68.9379	63935.2942	201459.9096	3083839.1348	4008.8	1.8422	532.422	0.89636	343.4288	0.20072	2532.5391	1.2061	2452.4717	848400.625	1484.2188	1.0729	2180.6718	1.1026	17788800	0.57303	285.56	117.734	117.25	164.0327	161.5829	54950.9414	144.4836	0.35956	157.0448	3933610
022	2019-08-09t2223	1565407616.11	adult	53.9103	6.0379	-250.3898	1125.8783	69.6468	66437.2116	209401.7375	3270270.4183	4104.07	1.5927	593.383	1.2186	391.1743	0.6	2847.5408	1.3738	2747.7643	990944.1875	1727.7782	1.4934	2500.6459	1.3801	20605200	0.76285	270.961	114.991	114.4019	161.4135	158.7253	56171.9062	141.971	0.19015	154.4646	3993070
022	2019-08-10t0223	1565422023.51	adult	57.9124	10.04	-246.3877	1215.3453	76.1638	74847.0812	235811.8586	3902507.1131	5118.33	2.3597	633.802	1.3102	348.7759	-0.18088	3398.3933	1.8948	3266.769	1328771.75	1942.5491	1.7991	2967.1364	1.9162	24754400	1.1651	219.821	116.551	115.9986	162.682	160.1252	63608.6719	143.6952	0.186	155.9242	4552120
022	2019-08-10t0623	1565436417.75	adult	61.9108	14.0384	-242.3893	1102.5241	79.6932	70315.7598	221578.9737	3802008.7291	5315.14	2.2469	700.424	1.6809	461.109	1.0967	3542.1519	1.7716	3384.4395	1299969.75	2098.9275	1.9274	3012.3071	1.6807	25690200	0.97664	194.2	116.241	115.6603	164.5383	162.7566	60385.5664	143.468	0.1317	156.621	4263490
022	2019-08-10t1024	1565450825.16	adult	65.9128	18.0404	-238.3872	1244.4776	76.2403	77609.2982	244632.8558	4041065.4295	6021.84	2.6861	682.031	1.1565	437.6805	0.60159	3830.4653	1.8974	3537.4946	1551338.5	2029.3347	1.423	3083.0172	1.5397	27611400	0.98519	410.454	115.154	114.4881	163.6372	159.9348	66273.0625	142.1509	0.025382	155.2802	4661890
022	2019-08-10t1424	1565465233.19	adult	69.9151	22.0427	-234.385	1285.6267	78.2273	82414.3244	259610.7831	4456254.0253	5200.55	1.6546	651.935	0.58923	489.0817	1.023	3347.6094	0.98013	3130.2982	1439472	1672.6615	0.17859	2640.4446	0.57413	28012400	0.7908	289.41	117.099	116.4406	164.6203	161.901	70786.7344	144.2588	0.084633	157.3701	5031490
022	2019-08-10t1824	1565479630.86	adult	73.9144	26.042	-230.3857	1372.1756	80.3574	90660.9678	285490.1678	5024268.2687	4319.61	0.63864	564.558	-0.42178	408.614	0.00039233	2548.9626	-0.30958	2425.8059	1205659.375	1370.5259	-0.82214	1913.1045	-0.79875	26682100	0.3954	275.946	117.366	116.6136	168.3038	165.4072	79607.7031	145.2864	0.086377	159.3851	5546940
022	2019-08-10t2224	1565494032.58	adult	77.9149	30.0425	-226.3852	1319.4688	83.1769	89706.6688	282784.8404	5066221.8633	5806.17	1.8767	606.628	-0.21996	387.4057	-0.3127	3687.8979	1.0559	3471.3146	1725936.25	1635.8613	-0.26734	2805.4995	0.51214	28343500	0.44082	232.974	116.599	116.0647	163.7371	162.0577	76628.9531	144.1902	-0.025584	157.0081	5447830
022	2019-08-11t0224	1565508428.52	adult	81.9138	34.0414	-222.3863	1341.1765	80.0513	86230.6988	271429.0215	4784641.4021	4076.38	0.092945	566.879	-0.72134	392.4355	-0.35056	2787.7957	-0.31405	2692.0367	1254508	1530.7928	-0.7063	2348.328	-0.39186	25481800	-0.11688	241.5	119.501	118.7682	174.3697	168.7921	78466.3516	147.7217	0.11032	161.9807	5371680
022	2019-08-11t0624	1565522846.82	adult	85.9189	38.0464	-218.3812	1332.8623	80.5491	86312.9925	271749.41	4767898.0424	2785.86	-1.1779	452.607	-1.7278	335.5479	-0.92579	1965.1539	-1.4669	1876.46	884319.25	1145.3867	-1.775	1697.3509	-1.5141	20365500	-0.86526	278.219	117.955	116.9562	176.1359	171.946	79261.1406	147.36	0.037741	164.0056	5307520
022	2019-08-11t1024	1565537259.71	adult	89.9224	42.05	-214.3776	1268.8494	81.2663	82049.5082	258349.372	4580568.2405	4533.37	0.36154	581.024	-0.7663	400.7213	-0.34035	2921.5913	-0.24356	2768.4703	1250441.125	1563.2997	-0.77611	2385.041	-0.48214	24844600	-0.35684	284.393	117.132	116.4805	164.5212	162.3284	70415.0703	144.2869	-0.19766	156.8494	5008580
022	2019-08-11t1424	1565551661.5	adult	93.9229	46.0505	-210.3772	1170.2035	78.2582	76618.7042	241517.1093	4196861.6109	5001.63	0.74746	664.822	-0.19049	441.1292	0.0030816	3375.0344	0.33381	3243.6449	1350013.75	1798.142	-0.24744	2865.8299	0.23143	26547700	-0.19732	332.397	120.706	119.781	180.1714	175.6177	72068.5781	149.7388	0.043299	167.1838	4820040
022	2019-08-11t1824	1565566062.03	adult	97.9231	50.0507	-206.377	1278.9923	80.4016	81720.6702	257330.3841	4515017.4139	4519.67	0.28861	712.004	0.10316	474.0254	0.28148	3187.1775	0.067454	3045.2717	1360924.75	1895.4385	-0.049486	2722.5353	-0.014731	30332800	0.21012	284.285	119.176	117.6011	197.6644	191.176	84402.6875	151.4164	0.070411	176.5194	5077140
022	2019-08-11t2224	1565580458.39	adult	101.9221	54.0497	-202.378	1227.5555	82.5919	81607.5955	257060.9364	4617813.5524	5206.88	0.90349	780.278	0.54219	559.1423	1.0083	3454.6973	0.42478	3307.6857	1471701	2011.0975	0.19613	2942.7528	0.3206	33169600	0.50784	355.217	117.446	116.6596	174.6757	169.0115	74411.8281	146.6313	-0.29586	161.7113	4992620
022	2019-08-12t0224	1565594866.59	adult	105.9243	58.0519	-198.3757	1211.2918	81.0863	79409.7279	250225.2394	4404967.31	5410.07	1.0847	820.571	0.78123	601.9347	1.3807	3433.0815	0.39491	3302.7788	1421295.75	2130.827	0.45108	2945.9698	0.32267	33970000	0.58151	292.346	119.26	118.2425	183.9832	177.3641	76169.0234	149.4857	-0.20885	168.1267	4937120
022	2019-08-12t0624	1565609266.48	adult	109.9243	62.0519	-194.3758	1238.0314	83.6634	80858.9241	254755.7197	4489686.1544	4082.52	-0.13017	816.434	0.72345	596.7024	1.3608	3108.0708	-0.047344	3042.7515	1311605.875	2133.91	0.43895	2828.0934	0.13886	34398000	0.6231	294.661	119.985	118.4291	204.7712	200.7254	86413.4531	151.2873	-0.18719	181.0635	5055190
022	2019-08-12t1037	1565624416.15	adult	114.1326	66.2601	-190.1675	1283.5941	80.6878	84600.7702	266496.9177	4704700.6656	4073.72	-0.13558	737.304	0.18241	477.4379	0.3897	2998.165	-0.18995	2902.4431	1322190.75	1959.0638	0.035169	2649.6544	-0.13326	32507000	0.42322	389.762	124.364	123.7017	176.4961	173.378	77834.7812	152.8082	-0.18868	166.7484	5483070
022	2019-08-12t1425	1565638134.92	adult	117.9433	70.0709	-186.3568	1265.0787	82.5202	86299.4015	271868.6013	4965613.8633	6021.57	1.6289	944.205	1.5343	546.7715	1.021	4076.2285	1.2808	3910.7795	1834302.875	2638.3902	1.541	3557.1248	1.2883	42449600	1.4991	269.58	119.601	118.6982	179.1114	173.5019	80600.125	149.4337	-0.45669	166.1205	5377030
022	2019-08-12t1823	1565652399.06	adult	121.9056	74.0332	-182.3945	1301.4421	86.0456	89290.6916	281279.4296	5204077.0422	5844.43	1.4675	862.624	1.0084	470.765	0.41886	3842.7192	0.97507	3672.208	1786864.5	2328.2528	0.86171	3317.3871	0.93031	40104200	1.2641	257.225	127.066	126.1202	186.2024	182.0149	86584.1094	158.1658	-0.060918	174.9598	5907410
022	2019-08-12t2223	1565666784.63	adult	125.9016	78.0292	-178.3985	1328.1508	83.3937	90612.6272	285505.9854	5203752.7033	5661.31	1.308	780.199	0.50206	439.1666	0.19508	4106.9346	1.3409	3947.7554	1942580	2184.5457	0.57074	3496.7057	1.2222	36830800	0.94611	419.044	125.907	124.8372	192.1887	185.5074	90905.25	157.2616	-0.19905	176.0654	5943690
022	2019-08-13t0223	1565681186.7	adult	129.9022	82.0297	-174.3979	1327.3357	83.8532	90628.5429	285428.3773	5239919.8991	5097.88	0.82918	756.112	0.38625	403.7227	-0.065968	3846.458	1.0211	3745.0259	1815528.125	2153.9296	0.53998	3308.0031	0.96535	35688500	0.86237	334.827	124.884	123.4581	195.4811	190.2046	92267.0781	157.2482	-0.29066	179.1046	5894520
022	2019-08-13t0623	1565695587.91	adult	133.9025	86.0301	-170.3976	1416.0591	86.9541	97373.9176	306811.6326	5670366.759	4706.11	0.51837	694.592	0.049533	363.2959	-0.37845	3589.6938	0.72655	3485.1995	1819974.75	1984.365	0.23204	3092.8598	0.68607	35213700	0.85546	431.719	123.962	122.6107	207.0652	188.1776	104982.0625	155.3405	-0.48916	176.1609	6284490
022	2019-08-13t1023	1565709990.81	adult	137.9033	90.0309	-166.3968	1364.024	87.924	95715.1606	301531.3996	5683389.0198	4541.31	0.41577	619.059	-0.36142	352.1016	-0.43299	3199.6719	0.28366	3115.5059	1596636.25	1762.9578	-0.16567	2741.5593	0.22529	30852100	0.46735	300.14	119.7	118.4284	186.2549	178.4196	92941.2188	150.4619	-0.85896	169.046	5965490
022	2019-08-13t1423	1565724392.21	adult	141.9037	94.0313	-162.3964	1369.3256	87.6644	95798.1076	301663.0489	5723801.6816	5258.97	1.0625	655.4	-0.067965	353.9356	-0.36916	3553.821	0.78694	3475.6567	1773356.75	1896.1058	0.18046	3037.5593	0.71475	32688100	0.7054	304.766	122.562	121.6097	184.7513	179.2032	92190.9062	153.9478	-0.77926	171.4856	6112770
022	2019-08-13t1823	1565738789.35	adult	145.9029	98.0305	-158.3972	1319.2786	88.2407	93434.169	294328.6889	5613228.5709	3981.3	0.043235	644.545	-0.065955	382.0302	-0.055332	3006.9946	0.17578	2947.345	1464406.375	1789.5895	0.037009	2588.0267	0.1344	31336500	0.63099	282.111	123.688	122.5004	186.1313	181.8321	90645.9375	155.3727	-0.81274	173.3565	6013480
022	2019-08-13t2223	1565753186.05	adult	149.902	102.0296	-154.3981	1291.863	86.9701	91345.7535	287768.8447	5476378.5171	5002.37	0.94047	644.799	0.0059811	375.8132	-0.06841	3243.906	0.53386	3117.2721	1544099.25	1745.6426	0.024717	2746.5317	0.42894	30649200	0.62454	387.081	126.417	125.0269	207.707	195.798	98868.5078	158.6565	-0.74121	180.5065	6008960
022	2019-08-14t0223	1565767594.71	adult	153.9044	106.032	-150.3957	1314.4811	101.0316	100388.6826	316583.0477	6540050.6433	5203.64	1.1586	587.586	-0.28903	325.1187	-0.53526	3305.5376	0.67563	3143.3425	1725490.625	1633.3726	-0.12945	2683.6011	0.40821	30651400	0.68559	269.67	122.992	122.0121	186.6446	181.9431	97428.4688	154.8295	-1.0744	173.1906	6415880
022	2019-08-14t0623	1565781978.52	adult	157.8999	110.0275	-146.4002	1316.9765	88.0992	94355.7086	297235.6324	5717854.4145	5373.51	1.3504	605.723	-0.10669	345.5968	-0.29806	3578.0361	1.0764	3402.8772	1756815.75	1593.6417	-0.13375	2857.417	0.72575	29730700	0.6581	285.889	125.367	124.0842	192.1633	187.5352	94352.1641	157.4472	-1.0418	177.0344	6153370
022	2019-08-14t1023	1565796383.79	adult	161.9013	114.0289	-142.3987	1355.7775	87.3465	94572.1557	297828.4621	5652836.6182	4837.98	0.96877	636.231	0.15898	366.5545	-0.049677	3046.4387	0.49685	2945.5967	1501894.25	1665.5237	0.094857	2555.4893	0.36792	31327400	0.87227	334.777	127.19	125.8705	198.0217	193.0506	97624.7188	160.2845	-1.0018	181.2711	6262730
022	2019-08-14t1423	1565810808.83	adult	165.9083	118.0359	-138.3918	1315.9416	90.3193	95921.2736	302155.1324	5951463.3711	3755.12	0.14306	607.19	0.038914	369.4815	0.014967	2606.3962	0.027823	2515.0005	1300591.75	1539.3976	-0.090459	2201.0178	-0.066284	30287300	0.83443	268.244	124.745	123.4419	190.881	187.6023	95249.6328	157.6505	-1.2802	177.4099	6222380
022	2019-08-14t1823	1565825209.62	adult	169.9085	122.0361	-134.3916	1334.3548	87.5105	94424.7922	297381.302	5694449.4259	4823.01	1.0809	668.262	0.51365	393.283	0.30538	3133.8894	0.75038	2999.822	1541873.625	1720.5754	0.37007	2558.8788	0.52112	32835000	1.1393	421.485	128.509	127.0589	198.619	194.0363	97720.5469	162.133	-1.155	183.9779	6314280
022	2019-08-14t2223	1565839595.52	adult	173.9046	126.0322	-130.3955	1353.0218	87.3601	95663.5133	301264.7784	5789531.3978	4283.45	0.69946	639.587	0.39351	363.4475	0.012222	2930.0962	0.57305	2816.7808	1459187.875	1697.9894	0.40202	2483.0393	0.48622	31832200	1.1054	316.622	127.077	125.5407	202.2112	196.7873	100701.1562	160.9062	-1.3619	184.2225	6324610
022	2019-08-15t0223	1565854004.23	adult	177.907	130.0346	-126.3931	1354.6414	89.3657	97286.5776	306457.7076	5936715.5852	4034.85	0.55469	639.906	0.46821	360.6241	0.010749	2960.1826	0.68588	2854.6042	1497852.375	1702.8433	0.49227	2527.2644	0.62669	32378000	1.2212	268.255	129.274	127.5362	206.4221	201.4855	104449.5938	164.5494	-1.2854	189.741	6541010
022	2019-08-15t0623	1565868390.76	adult	181.9033	134.0309	-122.3968	1318.6652	89.3291	94537.9442	297825.279	5758354.8183	5181.49	1.5722	645.116	0.57578	350.0917	-0.085782	3239.9695	1.1179	3090.6989	1594065	1781.3738	0.74449	2748.3787	1.0325	31729400	1.221	411.162	127.638	125.8035	210.8234	202.2716	103725.125	162.4474	-1.5217	188.6472	6277740
022	2019-08-15t1023	1565882803.45	adult	185.9068	138.0344	-118.3933	1333.0486	93.3822	96456.2135	303776.1068	6067106.7431	4443.43	1.0058	653.227	0.7055	367.4141	0.14796	3205.728	1.1501	3096.7247	1609275.5	1817.2179	0.90554	2764.9564	1.1349	32766500	1.3852	417.722	127.467	125.368	207.0072	200.9777	103917.625	165.6008	-1.4459	190.4562	6393870
022	2019-08-15t1423	1565897219.51	adult	189.9113	142.0389	-114.3888	1330.6104	88.236	94673.389	298205.5285	5750887.9955	4632.79	1.2126	666.554	0.87461	380.4326	0.33647	3133.6221	1.1297	2946.2788	1544875.625	1786.0393	0.91205	2631.8433	1.0028	32826500	1.4516	443.802	130.865	128.9858	209.8243	203.6128	103443.3594	168.0342	-1.4056	192.5984	6444840
022	2019-08-15t1823	1565911621.61	adult	193.9118	146.0394	-110.3882	1358.312	88.7067	96878.3147	305093.8305	5879661.9789	3693.26	0.45072	588.017	0.33873	333.288	-0.24496	2681.4595	0.5848	2589.4565	1354137	1639.2477	0.63731	2358.6127	0.63908	29643100	1.1857	371.663	132.891	130.7095	219.9762	209.1113	111087.9688	171.2299	-1.3195	196.6028	6699290
022	2019-08-15t2223	1565926005.45	adult	197.9074	150.035	-106.3927	1372.1332	91.1933	97369.3179	306637.1499	5948219.8993	2771.54	-0.30796	478.188	-0.47312	292.8235	-0.76897	2034.5204	-0.23978	1977.7882	1031501.8125	1294.6447	-0.13731	1841.7992	-0.13332	24228400	0.6777	307.166	129.594	127.6383	204.2155	198.6435	103537.2422	166.5319	-1.6574	188.8329	6566160
022	2019-08-16t0224	1565940435.69	adult	201.9158	154.0434	-102.3843	1347.9069	87.4043	94524.457	297729.3867	5668027.9084	3459.89	0.30861	488.17	-0.36399	306.9434	-0.5855	2190.4536	0.0058038	2114.6111	1079893.625	1343.1169	0.028793	1922.9147	0.038921	24022800	0.6943	339.084	134.151	132.4233	206.4967	202.9933	101802.8906	171.618	-1.4654	193.4412	6601580
022	2019-08-16t0623	1565954828.09	adult	205.9136	158.0412	-98.3864	1268.0806	91.7208	91431.447	287984.8149	5717410.2924	3397.04	0.27362	479.187	-0.41199	307.5868	-0.58159	2083.8013	-0.1091	2024.2369	991889.375	1273.985	-0.10513	1848.2535	-0.049771	22796400	0.59343	422.658	132.808	130.6779	210.9273	207.0432	100401.4062	174.1244	-1.4115	197.2654	6318070
022	2019-08-16t1024	1565969234.97	adult	209.9156	162.0432	-94.3845	1334.0512	87.8402	92610.8181	291594.4617	5561418.816	3444.61	0.33553	464.298	-0.51044	306.8121	-0.59712	2303.7297	0.23039	2248.7214	1112701.5	1150.5479	-0.38476	1795.528	-0.10399	22389800	0.57667	331.054	138.292	136.2139	224.5496	218.2265	108457.4531	177.6041	-1.3107	205.205	6668860
022	2019-08-16t1424	1565983662.82	adult	213.9233	166.0509	-90.3768	1356.0449	86.9274	92150.8825	290126.1635	5421418.3274	3907.18	0.75526	460.292	-0.52595	300.2507	-0.69607	2309.3052	0.26414	2205.3433	1108466.5	1164.4857	-0.31933	1818.8737	-0.037096	22080200	0.55967	389.361	135.963	133.2293	247.9102	235.8731	118996.9062	176.1709	-1.4541	210.1725	6522140
022	2019-08-16t1823	1565998031.27	adult	217.9145	170.0421	-86.3855	1266.496	88.9509	87869.7582	276819.5477	5236652.584	2827.81	-0.17738	452.524	-0.5743	301.1955	-0.69171	2121.4951	0.0153	2061.6311	971644.75	1150.5236	-0.32692	1799.4021	-0.042672	20691700	0.4237	317.866	137.634	135.0483	230.0014	224.1404	105340.6406	179.9592	-1.337	208.3061	6293310
022	2019-08-16t2223	1566012396.28	adult	221.9048	174.0324	-82.3953	1286.3426	85.1417	88298.7616	278089.5068	5182096.2874	2949.22	-0.065391	435.821	-0.70604	301.5004	-0.69836	2146.0237	0.071393	2111.9905	987170.875	1080.242	-0.49448	1669.4728	-0.25102	20031200	0.35573	348.313	137.246	134.7304	233.111	224.7557	107231.0703	178.379	-1.4772	207.4265	6308100
022	2019-08-17t0223	1566026808.24	adult	225.9081	178.0357	-78.3919	1245.5734	88.4294	85184.0845	268295.7586	5065378.145	4105.22	0.97081	433.478	-0.71742	293.9833	-0.81907	2291.7568	0.3017	2094.5054	1017540	1075.5225	-0.48908	1744.6955	-0.10173	19236400	0.26744	347.392	138.127	134.709	245.9761	236.0579	109213.375	184.0011	-1.2697	220.1889	6129680
022	2019-08-17t0624	1566041234.67	adult	229.9155	182.0431	-74.3846	1263.5483	90.3395	87550.9455	275842.9055	5237494.827	3685.05	0.59643	411.284	-0.90326	287.575	-0.92589	2064.8074	-0.025792	1958.7293	941552.125	1005.2791	-0.66734	1553.4537	-0.43468	18753700	0.20954	351.193	138.448	134.6951	253.9785	248.158	115814.2031	185.4593	-1.2593	223.7213	6312940
022	2019-08-17t1024	1566055637.12	adult	233.9162	186.0437	-70.3839	1242.1704	88.2396	86170.2209	271457.7403	5141951.949	3877.75	0.77144	408.252	-0.92208	289.6022	-0.90903	2135.574	0.086107	1989.3945	958872.75	977.5983	-0.72968	1586.3973	-0.36519	18318300	0.15584	357.065	138.757	135.4491	243.3958	233.7544	109284.7031	184.3715	-1.3642	215.2157	6226010
022	2019-08-17t1423	1566070009.65	adult	237.9085	190.0361	-66.3916	1254.4443	88.6457	86206.2563	271546.548	5147934.1936	3208.85	0.15715	397.153	-1.011	286.034	-0.97414	2064.9724	-0.019652	1962.4291	927172.625	950.3099	-0.79222	1628.7683	-0.2803	17829400	0.090895	315.095	139.702	136.5969	236.617	230.7695	106241.0234	185.5965	-1.3561	215.7177	6271640
022	2019-08-17t1823	1566084415.76	adult	241.9102	194.0378	-62.3899	1260.5571	90.2358	86028.5217	271046.3767	5087642.5541	3761.49	0.65221	391.206	-1.0532	281.8132	-1.049	2049.7122	-0.042799	1887.48	920320.8125	931.235	-0.8307	1543.515	-0.43158	17534200	0.046906	326.649	139.34	136.258	233.3668	227.7912	104781.7109	184.4191	-1.4503	213.8056	6245360
022	2019-08-17t2224	1566098834.74	adult	245.9155	198.0431	-58.3846	1209.8635	89.0939	83985.652	264659.4573	5025877.2114	3419.93	0.33088	394.22	-1.016	288.0758	-0.96532	2020.587	-0.088601	1906.4346	885017.125	929.0585	-0.82097	1601.2334	-0.31831	17236100	0.0017653	341.05	140.632	137.6485	232.0042	226.6371	101617.8438	186.9547	-1.3782	214.3382	6148730
022	2019-08-18t0224	1566113242.65	adult	249.9177	202.0453	-54.3824	1234.9201	88.6727	85859.5255	270552.0035	5122188.1	4509.36	1.3138	393.25	-1.0133	288.6339	-0.96723	2248.8704	0.26405	2032.5717	1005245.0625	892.466	-0.90602	1683.2058	-0.15939	17577900	0.031947	324.605	141.573	138.3935	233.3521	228.0147	104308.4062	188.2198	-1.3613	216.6896	6328160
022	2019-08-18t0623	1566127624.4	adult	253.9126	206.0402	-50.3875	1189.7387	89.6824	83601.0828	263513.2857	5026472.8163	4939.65	1.6946	388.493	-1.0431	284.5547	-1.0406	2198.2646	0.18404	2009.6831	958443.375	875.5945	-0.93562	1600.1328	-0.3079	16908800	-0.058282	412.21	142.921	139.1366	246.9847	237.8826	107685.3125	192.6815	-1.2124	223.4335	6220480
022	2019-08-18t1023	1566142022.35	adult	257.9121	210.0396	-46.388	1205.331	86.9617	81377.7251	256379.7083	4756252.9194	3898.42	0.73552	390.437	-1.0152	289.3809	-0.97694	2040.5126	-0.062184	1885.6896	865177.3125	873.1626	-0.92531	1623.7443	-0.25758	16554100	-0.11213	324.18	142.838	139.2509	235.7828	229.8867	99971.9141	192.3402	-1.2642	219.2949	6056200
022	2019-08-18t1423	1566156421.6	adult	261.9118	214.0394	-42.3882	1213.4398	88.7143	80850.3373	254754.1574	4684594.4852	3700.68	0.54518	383.26	-1.0656	284.6393	-1.0623	2118.3213	0.056673	1967.6522	893931.5625	829.9946	-1.0261	1571.8786	-0.34842	16141000	-0.17419	388.558	143.998	140.2773	244.6414	237.534	103238.6719	194.1248	-1.23	224.533	6064490
022	2019-08-18t1823	1566170824.45	adult	265.9126	218.0402	-38.3874	1218.4105	86.6566	80359.3735	253163.4571	4604032.2513	3845.7	0.66677	382.997	-1.0571	285.7941	-1.0563	2042.3063	-0.062879	1864.3619	855726.3125	839.9253	-0.98225	1521.4831	-0.43694	16043000	-0.19892	369.245	144.978	140.9391	248.5493	239.181	104142.1719	197.1926	-1.1473	226.8088	6072850
022	2019-08-18t2223	1566185230.33	adult	269.9143	222.0419	-34.3858	1165.4415	88.6732	79024.724	249105.8544	4624402.785	3854.2	0.66422	379.521	-1.076	285.8062	-1.0685	1898.6569	-0.28729	1765.8866	782246.625	839.6649	-0.96658	1469.8557	-0.52831	15627900	-0.26378	336.637	145.333	141.0594	250.6878	245.1413	103283.375	198.5832	-1.1323	229.4626	5984510
022	2019-08-19t0224	1566199642.88	adult	273.9178	226.0454	-30.3823	1158.0385	88.7874	78726.8701	248192.6615	4610317.0662	3351	0.19641	384.137	-1.0269	288.7736	-1.0338	1937.0104	-0.23004	1805.3522	796111.25	846.5828	-0.93213	1513.6202	-0.44096	15751200	-0.26298	359.375	145.742	141.3622	247.9875	241.7009	101922.8594	200.3467	-1.1042	230.6185	5976020
022	2019-08-19t0624	1566214036.7	adult	277.916	230.0436	-26.384	1142.9764	88.2781	77118.1488	243084.7717	4498427.5506	3955.56	0.73561	387.217	-0.99142	289.7251	-1.0312	1965.2201	-0.18876	1799.1503	790018.5	853.0645	-0.8995	1519.1065	-0.42573	15561500	-0.30216	321.143	146.717	142.0807	254.0401	247.6861	102124.1406	202.4564	-1.0643	234.9716	5896240
022	2019-08-19t1023	1566228432.12	adult	281.9148	234.0424	-22.3853	1132.5589	87.9646	76763.3192	242022.7854	4468519.4728	3513.88	0.32313	391.101	-0.94974	292.6747	-0.9962	1886.9048	-0.31292	1764.4713	754761.9375	862.2359	-0.86035	1494.7776	-0.46705	15633900	-0.30924	387.497	147.554	142.684	259.5926	253.5773	103837.0469	204.5199	-1.0275	237.392	5898310
022	2019-08-19t1424	1566242834.84	adult	285.9155	238.0431	-18.3846	1132.2738	88.2785	76219.8539	240283.9657	4431302.7233	3292.18	0.11016	392.538	-0.92898	294.0965	-0.98587	1862.1229	-0.35452	1749.1391	741124.9375	869.416	-0.82712	1503.7783	-0.44588	15586900	-0.33235	397.616	148.317	143.0149	268.6074	259.7899	106905.7578	207.16	-0.97123	243.9855	5889380
022	2019-08-19t1824	1566257164.81	adult	289.8961	242.0237	-14.404	1126.3025	87.0846	75317.5489	237423.2525	4343465.1448	3438.05	0.23138	389.293	-0.94731	293.2358	-1.0133	1779.8131	-0.4858	1666.9028	699466.5625	863.1745	-0.82972	1454.0841	-0.53611	15281300	-0.38984	397.191	148.876	143.4261	267.1231	259.1766	104979.375	208.4251	-0.96522	244.2749	5843990
022	2019-08-19t2224	1566271540.36	adult	293.8893	246.0169	-10.4108	1024.3842	87.4845	70540.2841	222518.9874	4172464.8664	3356.09	0.14469	412.236	-0.75028	293.7453	-1.0183	1990.0021	-0.16328	1903.338	732320.75	979.3545	-0.51357	1617.6947	-0.22262	15143100	-0.42706	408.9	152.789	145.8133	284.7009	273.1928	104769.9297	219.472	-0.61705	256.029	5612570
022	2019-08-20t0224	1566285946.94	adult	297.8911	250.0187	-6.409	1001.8117	86.9382	67578.8954	213210.3641	3914809.0409	2734.03	-0.43491	419.68	-0.68218	310.653	-0.74632	1751.0531	-0.53866	1677.4839	618121.75	928.6451	-0.63346	1465.6516	-0.50768	14773600	-0.49602	375.078	155.181	147.2183	289.8518	282.0778	102317.7031	227.9728	-0.36635	266.6973	5462680
022	2019-08-20t0624	1566300344.22	adult	301.8904	254.0179	-2.4097	952.4236	87.6204	63659.9004	200929.4191	3665120.8757	3435.39	0.19156	456.466	-0.37644	331.774	-0.39777	1981.9031	-0.18441	1856.2628	657991.8125	1037.5797	-0.34146	1609.9488	-0.2308	15146500	-0.46778	400.155	157.434	148.3758	298.9068	291.3954	99237.0625	237.2387	-0.096141	275.0746	5223970
022	2019-08-20t1113	1566317694.27	dead	306.7098	258.8374	2.4097	905.592	87.9733	60280.4085	190212.5198	3514441.5176	3401	0.14407	429.473	-0.5886	309.0697	-0.79913	1903.2789	-0.31234	1815.9076	599532.875	980.0079	-0.47675	1551.7921	-0.33802	13488900	-0.7174	429.549	159.243	149.5508	311.9578	301.1813	98266.7188	239.7677	-0.069175	281.5475	5001520
025	2019-08-07t1429	1565206352.46	larva	0	-45.8266	-213.9199	167.3934	27.1496	3093.1619	9832.3585	52903.899	0	2087.0143	0	0.014404	0	-0.34656					0	1187.3744	0	1581.5418	0	190532.3833	0	0	0				0	-0.55643	0	0
025	2019-08-07t1829	1565220752.93	larva	4.0001	-41.8265	-209.9198	156.358	27.5773	2938.6486	9356.5957	51036.4417	0	1445.623	0	-0.45789	0	-0.6346					0	0.5454	0	1003.2911	0	1.9642	0	0	0				0	-0.69827	0	0
025	2019-08-07t2229	1565235153.15	larva	8.0002	-37.8264	-205.9197	167.9532	28.3672	3276.2864	10422.1649	58870.9012	0	-0.13785	0	-0.92554	0	-0.92889					0	-0.65496	0	-0.48052	0	0.41582	0	0	0				0	-0.84779	0	0
025	2019-08-08t0229	1565249554.85	larva	12.0007	-33.826	-201.9192	121.9064	22.1054	2069.5363	6606.6414	30114.7531	432.187	0.62978	255.997	1.8651	265.8466	1.9422	402.8663	2087.7365	396.3303	4834.3955	358.3005	1.3855	388.3198	1.0535	294652	-0.23051	155.428	109.715	109.8522	150.8781	151.2364	1810.5366	135.3709	1.2083	146.4152	126282
025	2019-08-08t0629	1565263954.66	larva	16.0006	-29.826	-197.9193	268.2155	48.6326	9500.3726	30253.6995	299901.5635	358.071	-0.31812	227.12	1.0269	226.1317	1.2011	328.2519	-10.9873	324.6183	16740.8477	295.2615	0.098436	318.2023	-0.15234	1146270	-0.45447	163.529	105.062	104.7771	148.6009	147.5163	7578.6445	130.6351	1.0467	142.2433	530248
025	2019-08-08t1029	1565278354.23	larva	20.0005	-25.8261	-193.9194	366.0822	53.2972	14728.695	46720.2805	520127.8276	563.153	-0.32389	241.355	0.73889	229.3485	0.96517	472.8858	-0.2171	468.1646	36885.0938	365.9954	-0.1118	443.8967	-0.22698	1880640	-0.67322	179.117	110.234	109.8294	151.3982	149.1622	11809.0615	134.7834	1.0318	146.0371	858946
025	2019-08-08t1429	1565292754.75	larva	24.0006	-21.826	-189.9192	527.139	53.1232	21416.1718	67866.0689	739520.2105	691.003	-0.48129	278.274	0.73583	255.2059	1.0026	615.3639	-0.29589	608.6481	69536.1172	467.3672	-0.12501	585.8108	-0.23517	3143940	-0.68643	314.414	109.821	109.5432	154.1702	150.3561	17421.2266	134.6932	0.93888	145.6274	1240760
025	2019-08-09t0954	1565362654.27	larva	43.4172	-2.4095	-170.5027	1081.9466	63.2017	56740.5004	178666.3265	2526401.9448	1212.94	-1.1036	370.593	-0.30789	320.6138	0.38497	1058.2311	-1.0039	1050.4843	314294.625	793.4792	-0.78062	1001.2375	-0.8797	11007000	-0.35897	286.214	104.276	103.7738	149.5136	146.8697	44405.5508	130.3407	0.23611	142.2523	3097110
025	2019-08-09t1018	1565364132.06	larva	43.8277	-1.999	-170.0922	1138.164	64.7809	59530.2108	187370.8898	2668882.1926	1663.35	-0.55242	400.314	-0.0056071	333.3403	0.51644	1303.2928	-0.55199	1277.155	406627.375	865.3226	-0.55104	1171.6856	-0.53244	12488600	-0.055458	181.616	108.329	107.7794	151.8993	149.973	47392.5859	133.8866	0.30596	145.3158	3379540
025	2019-08-09t1418	1565378524.56	adult	47.8256	1.999	-166.0943	1206.9571	72.7358	72429.1365	228242.2699	3660145.776	1650.18	-0.81809	397.215	-0.47565	276.2705	-0.54791	1414.698	-0.633	1399.6063	536170.5625	1052.0808	-0.23775	1318.4763	-0.51408	15023500	0.17819	281.521	102.602	102.1621	146.807	144.2416	55639.8477	127.9882	-0.050968	139.9552	3880610
025	2019-08-09t1824	1565393262.82	adult	51.9195	6.0929	-162.0003	1255.779	76.8443	75022.0112	236161.2206	3845857.8621	2540.07	-0.030159	467.906	-0.041989	326.1981	-0.15463	2092.3223	0.26313	2054.0013	820190.3125	1324.4161	0.33954	1896.3252	0.35721	18335800	0.4983	359.071	110.352	109.9713	154.2253	152.1677	60456.3125	135.9773	0.042252	147.4467	4324380
025	2019-08-09t2223	1565407629.88	adult	55.9104	10.0838	-158.0095	1250.2916	82.9596	80358.881	253102.7778	4395288.3129	3974.36	1.2856	552.193	0.5684	348.9761	-0.077129	2869.4749	1.2289	2777.2373	1202310	1731.3212	1.3143	2538.1776	1.28	23135800	1.0566	350.254	112.601	112.0766	158.3806	155.9707	66361.4922	139.4475	0.056702	151.0184	4717760
025	2019-08-10t0223	1565422037.78	adult	59.9126	14.086	-154.0073	1303.1215	81.0572	84527.6585	266220.5216	4630487.0226	3214.11	0.19682	591.359	0.67035	377.5666	0.10763	2574.2012	0.44809	2520.5269	1135222.75	1631.843	0.66679	2304.4547	0.54399	26050000	1.211	295.655	112.181	111.7816	157.3905	155.4211	69409.2344	138.5556	-0.058953	150.4216	4941710
025	2019-08-10t0623	1565436431.52	adult	63.9108	18.0842	-150.009	1339.8403	82.7416	86888.7013	273655.162	4780279.4978	3380.76	0.14785	631.18	0.78545	400.4644	0.22879	2656.606	0.29069	2613.642	1206099.125	1748.4411	0.73501	2380.0269	0.43097	28596900	1.2968	373.026	114.184	113.7493	160.4522	158.1264	72845.2969	140.5823	-0.026804	152.7408	5173330
025	2019-08-10t1024	1565450839.1	adult	67.913	22.0863	-146.0069	1284.8124	84.8881	88925.8978	280176.2182	5146471.9025	4049.12	0.62047	622.436	0.42434	404.7528	0.12955	3055.033	0.6615	2990.7207	1414480.25	1720.5384	0.41567	2641.1805	0.67013	28810100	1.0353	234.222	116.636	116.1509	163.8721	161.6187	75872.7734	144.2111	0.10622	156.7742	5398610
025	2019-08-10t1424	1565465247.03	adult	71.9152	26.0885	-142.0047	1362.5755	86.2723	95066.4954	299476.4602	5592135.1914	5310.25	1.67	658.516	0.5366	328.0686	-0.83502	3840.9731	1.5839	3717.2458	1901281.75	2010.7268	1.021	3257.6536	1.5211	32585300	1.3482	245.998	116.849	116.3395	163.4644	161.1645	80914.875	144.2835	0.06033	156.4075	5782040
025	2019-08-10t1824	1565479645	adult	75.9146	30.088	-138.0053	1332.1979	87.3749	92584.8182	291743.3802	5409013.1695	3463.99	-0.24328	732.695	0.99173	529.1044	1.2095	2961.9419	0.16715	2921.969	1427656	2014.2388	0.84142	2684.8027	0.40769	35316600	1.5114	444.987	114.185	113.6502	161.2482	158.2945	77721.625	141.258	-0.15373	153.5998	5503850
025	2019-08-10t2224	1565494046.47	adult	79.915	34.0884	-134.0049	1420.3569	84.249	92382.9684	290805.8046	5173614.1081	5881.31	1.8445	820.059	1.4926	512.8064	0.87892	4441.6899	1.9634	4385.8728	2140894.5	2332.9181	1.4638	3808.6514	2.0315	39503100	1.8233	338.884	117.016	116.422	164.7557	161.9887	79412.2656	144.7937	-0.020115	157.4495	5636760
025	2019-08-11t0224	1565508442.4	adult	83.9139	38.0872	-130.006	1431.7876	88.1142	99782.161	314336.4001	5896051.0215	5253.58	1.0945	771.351	0.86582	402.3387	-0.29334	4211.3013	1.5352	4206.2358	2189876.75	2288.6687	1.1523	3624.8848	1.5486	40074000	1.6609	435.27	120.226	119.5431	170.5372	168.1541	88679.3594	148.8012	0.14434	162.3634	6246100
025	2019-08-11t0624	1565522861.26	adult	87.9191	42.0925	-126.0008	1373.6885	87.3125	94663.3419	298103.9596	5583007.4274	6651.99	2.2947	897.178	1.7131	625.7515	1.7006	4599.7051	2.0117	4510.606	2267654.5	2484.7932	1.5376	3907.5775	1.9192	44213800	2.0378	367.782	118.827	118.1608	168.4419	165.0708	83041.8516	146.8753	-0.019215	160.2876	5855900
025	2019-08-11t1024	1565537274.1	adult	91.9227	46.0961	-121.9972	1411.5041	82.8975	92955.1146	292650.2565	5264090.4242	5369.69	1.0972	888.653	1.5199	671.3466	2.0457	4185.3169	1.4279	4129.3574	2029878.75	2401.0345	1.2482	3600.396	1.3973	43059700	1.796	206.991	117.786	117.0523	169.5432	166.8657	82228.4297	146.898	-0.085087	161.2426	5707340
025	2019-08-11t1424	1565551676.11	adult	95.9232	50.0966	-117.9967	1207.9862	82.0677	83859.3551	264281.6284	4871224.1123	4684.83	0.44784	902.026	1.5115	665.5643	1.9416	3779.9702	0.87111	3718.967	1651847	2330.2221	1.0123	3326.085	0.93905	39384200	1.2812	273.501	121.024	119.9288	179.9855	176.3591	78653.6484	152.6084	0.17638	169.7341	5284160
025	2019-08-11t1824	1565566076.5	adult	99.9233	54.0967	-113.9965	1327.4925	85.8336	89872.7765	283054.4346	5184526.334	4523.21	0.285	829.361	0.91332	500.1339	0.50486	3555.5925	0.56288	3471.5522	1667572.875	2199.3161	0.65528	3131.2809	0.62001	38841500	1.1667	416.263	122.03	120.7379	186.9247	182.1408	87667.6875	154.7394	0.23015	174.2263	5715040
025	2019-08-11t2224	1565580472.68	adult	103.9223	58.0957	-109.9976	1388.7607	83.0436	93041.78	292967.9931	5266998.2902	5851.36	1.4893	809.643	0.72536	435.7998	-0.030624	3756.0654	0.83504	3596.0754	1821691.75	2245.3882	0.73023	3180.6037	0.69225	39246700	1.1786	443.827	122.098	120.5819	190.0419	185.7364	92170.2969	155.8312	0.21248	176.2396	5918560
025	2019-08-12t0224	1565594881.03	adult	107.9246	62.098	-105.9953	1258.0037	84.6451	87539.7843	276052.6409	5076221.1578	4580.83	0.32551	853.649	0.98882	630.5273	1.6321	3518.6765	0.51244	3410.8795	1604516.5	2279.2114	0.78096	3161.1041	0.66061	38916100	1.1222	395.476	120.815	119.1368	194.581	189.5081	88728.9531	153.8239	0.0051472	177.2017	5507710
025	2019-08-12t0624	1565609281.05	adult	111.9246	66.098	-101.9953	1388.9994	88.5936	100083.4717	315308.5519	6072478.9944	5154.34	0.84669	792.975	0.55713	447.412	0.11734	3917.1504	1.0591	3840.9419	2040835.375	2144.9224	0.45716	3313.6279	0.90137	41291000	1.3726	271.03	120.922	119.037	199.1135	194.265	103738.1406	155.8019	0.031262	182.4716	6296520
025	2019-08-12t1037	1565624430.33	adult	116.1327	70.3061	-97.7871	1282.1393	83.3378	87693.1891	276231.7849	5052529.6202	5352.9	1.0257	773.434	0.41947	479.1533	0.42402	3321.0471	0.25423	3117.3203	1517718.5	2045.9756	0.2298	2769.6014	0.060149	35327400	0.73271	361.607	129.621	128.2009	199.5605	194.4303	91199.1406	163.3076	0.35871	183.691	5920550
025	2019-08-12t1425	1565638149.39	adult	119.9436	74.117	-93.9763	1359.6403	88.4704	95191.9515	299862.4397	5765022.0126	4948.67	0.66478	861.247	0.99514	514.683	0.77184	3817.7681	0.9358	3699.2765	1893613	2348.338	0.90159	3356.1869	0.98269	42671400	1.5276	259.061	118.669	116.7089	194.8483	190.8184	96644.7656	154.4321	-0.22205	180.3754	5879550
025	2019-08-12t1823	1565652413.83	adult	123.9059	78.0793	-90.014	1274.2683	85.1041	86814.5995	273562.9321	5093033.1121	6452.66	2.0067	909.612	1.3167	455.3724	0.31079	4321.356	1.6195	4144.6821	1957574.25	2716.1123	1.7067	3757.7607	1.6108	41141700	1.3828	285.367	127.96	126.0913	210.1305	204.7416	95189.125	163.5591	0.18586	190.3561	5787640
025	2019-08-12t2223	1565666798.97	adult	127.9018	82.0752	-86.0181	1223.2147	88.4979	88517.6696	278995.7029	5422123.2695	5321.48	1.0152	821.757	0.78198	368.4316	-0.40171	3813.917	0.97426	3709.9651	1758215.75	2536.288	1.3358	3364.7654	1.0352	37855900	1.0678	357.953	126.157	123.6536	216.0008	211.2628	99576.3672	164.8221	0.16083	198.3754	5811660
025	2019-08-13t0223	1565681201.53	adult	131.9025	86.0759	-82.0174	1316.9066	84.9411	88809.6022	279742.9051	5159664.8847	5965.52	1.5895	792.127	0.63564	355.6658	-0.47024	3901.0923	1.1162	3692.0068	1806205.75	2379.2593	1.0361	3365.7524	1.0688	36652500	0.98038	492.969	129.328	126.8164	214.1257	207.9875	99140.1875	169.5066	0.31964	197.8745	5984130
025	2019-08-13t0623	1565695602.17	adult	135.9027	90.0761	-78.0172	1265.3523	86.2732	87382.835	275346.6242	5159784.3153	4701.2	0.53182	810.139	0.80051	421.5372	0.17599	3350.9587	0.45418	3263.8708	1524686.25	2242.2484	0.79809	3010.1553	0.58928	36853200	1.0431	484.485	134.528	132.0587	219.1142	213.8729	99696.9688	174.7538	0.512	201.6024	6119680
025	2019-08-13t1023	1565710005.44	adult	139.9036	94.077	-74.0163	1261.465	86.1225	87416.0929	275375.8211	5265399.4945	4490.67	0.39485	704.292	0.20267	409.0037	0.11849	3189.5493	0.30691	3133.1078	1454434.5	1933.7697	0.22232	2826.2247	0.37873	32049500	0.61423	318.9	131.306	128.9149	221.6798	215.7212	101086	170.7932	0.20253	201.0342	5975190
025	2019-08-13t1423	1565724406.9	adult	143.904	98.0774	-70.0159	1164.0425	86.2228	78111.819	246107.1019	4544668.6593	6371.61	2.0127	834.351	1.082	459.5804	0.65364	3825.8945	1.1598	3663.5785	1560965	2419.7469	1.2932	3382.8686	1.2417	33970600	0.85971	286.555	133.713	130.8823	222.9334	217.514	90956.8281	176.5326	0.42097	205.2534	5444110
025	2019-08-13t1823	1565738803.96	adult	147.9032	102.0766	-66.0167	1274.4871	82.8774	81449.2963	256425.2486	4581358.7192	4521.22	0.52031	786.516	0.85827	413.4769	0.26758	3196.6677	0.44298	3104.0015	1358583.75	2189.155	0.89754	2904.9946	0.62285	33404100	0.86324	328.579	134.177	130.3134	244.9378	239.2887	103853.625	182.6539	0.65734	220.5487	5698640
025	2019-08-13t2223	1565753200.48	adult	151.9022	106.0756	-62.0177	1240.7324	98.3289	91953.5848	289804.7384	5936666.7438	3178.5	-0.53622	562.876	-0.47823	260.1578	-1.191	2450.6787	-0.40609	2406.1216	1173875.125	1661.813	-0.10962	2217.8094	-0.28992	26912200	0.29433	383.959	130.545	126.818	244.3087	235.5306	117023.875	175.8051	0.16254	216.4298	6241620
025	2019-08-14t0223	1565767609.26	adult	155.9047	110.078	-58.0152	1092.6377	91.6081	75030.0234	236593.0588	4414232.7009	3255.06	-0.41527	609.36	-0.11721	319.4581	-0.57726	2448.5374	-0.33864	2394.7583	957378.0625	1697.8144	0.042616	2216.8827	-0.22137	23779100	0.056101	363.439	135.338	130.7098	251.4888	244.9089	98332.125	186.6203	0.65634	228.0632	5281300
025	2019-08-14t0623	1565781993.04	adult	159.9002	114.0735	-54.0197	1141.1536	82.9591	74175.2227	233770.7065	4140941.2751	3257.03	-0.35486	588.192	-0.18574	344.9319	-0.2892	2560.6157	-0.13179	2512.1577	990958.3125	1594.2117	-0.093358	2294.321	-0.040545	22758300	0.02182	419.541	137.789	132.6381	254.8252	248.4564	98617.3438	193.0822	0.90306	232.5124	5331320
025	2019-08-14t1023	1565796398.41	adult	163.9017	118.075	-50.0182	1099.7123	83.8935	71167.8982	224316.8626	4011270.7101	3891.11	0.22396	566.875	-0.2585	318.1385	-0.54104	2489.6794	-0.14856	2383.198	926160.75	1517.8482	-0.17456	2184.8654	-0.12524	21033300	-0.080329	464.187	139.253	132.6485	273.9539	267.8862	101910.8672	202.147	1.3017	252.6737	5166860
025	2019-08-14t1423	1565810823.63	adult	167.9087	122.082	-46.0112	971.8187	85.2052	66993.5658	211378.6166	3916065.9616	3295.59	-0.20308	566.5	-0.19702	336.8668	-0.31876	2282.2859	-0.33587	2227.1409	796517.75	1446.3671	-0.24887	1993.878	-0.32835	19769200	-0.14014	430.856	141.357	134.6813	282.3073	276.02	98525.25	205.389	1.3807	256.7243	4932930
025	2019-08-14t1823	1565825224.35	adult	171.9089	126.0822	-42.011	478.0557	91.3385	32495.4839	104305.9962	1920887.7081	3185.27	-0.23672	537.672	-0.33187	343.0245	-0.22843	2034.8634	-0.57462	1951.1051	345926.7812	1329.5909	-0.42925	1817.7663	-0.518	9104950	-1.1081	393.026	145.786	137.4949	310.4408	305.1744	52774.9375	218.468	2.0148	285.1923	2468730
025	2019-08-14t2223	1565839610.16	adult	175.9049	130.0783	-38.015	439.038	90.7266	31424.6374	101935.3052	1980237.9164	2481.98	-0.76274	504.896	-0.49991	344.3665	-0.18828	1832.8503	-0.76445	1790.0247	302420.3125	1161.0641	-0.72828	1608.0263	-0.76154	8288380	-1.1356	369.09	146.274	138.9018	279.9938	272.2383	46198.9727	211.7329	1.5177	259.317	2401240
025	2019-08-15t0223	1565854018.94	adult	179.9074	134.0807	-34.0125	564.0548	111.5446	44174.5081	141745.3399	3025153.3267	3101.83	-0.19803	509.365	-0.41987	311.4279	-0.54928	2131.4041	-0.33154	2042.0095	485960.125	1349.7915	-0.25424	1838.9879	-0.36307	11577400	-0.77382	412.847	147.929	137.4332	309.0821	304.2765	70470.7188	226.5185	2.238	281.8724	3362280
025	2019-08-15t0623	1565868405.38	adult	183.9036	138.077	-30.0163	551.6695	119.6749	43213.1573	139715.861	3044943.6191	2483.61	-0.66851	549.058	-0.08268	326.5499	-0.35663	1989.7983	-0.456	1939.905	447704.625	1415.0127	-0.043116	1819.2439	-0.33358	12339500	-0.65472	405.236	144.823	134.9779	313.7001	310.9919	70582.5156	223.5238	1.9309	281.6476	3254750
025	2019-08-15t1023	1565882818.25	adult	187.9072	142.0805	-26.0127	542.8327	113.9637	42004.6846	135621.1486	2888211.0274	2616.99	-0.51667	532.554	-0.15311	322.0298	-0.39995	1959.2169	-0.44694	1910.1147	429068.5	1373.6124	-0.077817	1779.4125	-0.34251	11642200	-0.68712	427.008	146.845	136.6434	328.0026	322.5915	71832.5625	224.0595	1.8083	297.3581	3210170
025	2019-08-15t1423	1565897234.39	adult	191.9116	146.085	-22.0082	527.3514	110.3613	41209.7417	132841.2852	2822766.5934	2687.25	-0.42196	475.606	-0.5399	306.5345	-0.58896	1774.635	-0.64821	1710.0286	377997.25	1221.7564	-0.3801	1576.044	-0.61331	10093800	-0.81153	435.792	150.885	140.0627	306.3611	301.3499	65254.9219	231.8974	2.0893	286.752	3202230
025	2019-08-15t1823	1565911636.5	adult	195.9122	150.0856	-18.0077	488.8568	110.3117	39010.5421	126933.792	2724445.8087	2705.3	-0.38012	500.574	-0.31648	356.1144	0.053848	1796.3536	-0.58239	1754.2375	362863.4375	1179.469	-0.44044	1599.4009	-0.54202	10098100	-0.79017	460.461	155.616	147.3149	311.9283	302.1232	63009.5234	227.55	1.6937	275.6985	3139250
025	2019-08-15t2223	1565926020.17	adult	199.9077	154.0811	-14.0122	477.0259	112.1116	37728.4508	123338.668	2629444.5268	2219	-0.77176	478.629	-0.45626	351.4814	0.0038916	1629.8533	-0.77773	1577.6124	319451.25	1082.6249	-0.63852	1456.1408	-0.7387	9344750	-0.84749	452.257	155.97	148.1506	316.666	301.3408	62066.5352	224.5759	1.3886	276.2648	3045160
025	2019-08-16t0224	1565940450.63	adult	203.9162	158.0895	-10.0037	465.5137	105.0336	35103.8592	114400.5295	2328210.5542	1905.06	-1.022	502.194	-0.23794	360.602	0.134	1459.9341	-0.98761	1414.8633	267167.9375	1124.9292	-0.49885	1336.2469	-0.90773	9179610	-0.84917	399.746	159.17	151.3356	309.2155	298.4861	56586.4297	231.0474	1.589	277.4984	2909480
025	2019-08-16t0623	1565954842.95	adult	207.914	162.0874	-6.0059	464.4865	99.6929	32256.4076	105738.6871	1954989.0928	1880.32	-1.0312	534.496	0.052834	354.4776	0.054644	1642.8218	-0.71522	1632.0936	277636.875	1237.1514	-0.1811	1535.756	-0.55599	9020690	-0.85876	456.103	155.908	144.9087	332.9292	322.6645	56265.0312	235.6179	1.6897	292.8433	2631270
025	2019-08-16t1024	1565969250.06	adult	211.916	166.0894	-2.0039	438.6006	100.087	29649.8169	98381.0886	1761023.5715	3852.13	0.6985	576.706	0.4365	375.24	0.34678	1913.1544	-0.31176	1790.3228	296538.9375	1387.7544	0.24932	1667.7167	-0.30727	8927400	-0.8623	470.808	161.198	148.8143	348.6229	338.1834	54036.5469	248.7244	2.2162	309.3199	2495350
025	2019-08-16t1424	1565983678.04	dead	215.9238	170.0971	2.0039	455.3529	101.4583	34680.4704	112782.7912	2295002.8851	2007.05	-0.90114	514.56	-0.055706	368.4094	0.25831	1645.1188	-0.68036	1613.9703	297766.5	1171.1657	-0.28477	1513.0696	-0.5487	9294500	-0.82085	546.931	166.384	156.9987	355.9328	341.2779	64423.8359	246.4645	1.9711	301.6721	3005400
026	2019-08-07t1429	1565206356.96	larva	0	-45.8267	-241.9099	179.0641	28.9938	3459.3458	10992.3555	62381.3802	0	2087.0143	0	0.014404	0	-0.34656					0	1187.3744	0	1581.5418	0	190532.3833	0	0	0				0	-0.55643	0	0
026	2019-08-07t1829	1565220757.52	larva	4.0002	-41.8266	-237.9097	164.731	26.6234	2985.1205	9487.258	50024.6476	0	1445.6181	0	-0.45789	0	-0.63461					0	0.54539	0	1003.2864	0	1.9642	0	0	0				0	-0.69827	0	0
026	2019-08-07t2229	1565235157.81	larva	8.0002	-37.8265	-233.9096	164.8322	34.222	3429.8792	11083.2029	67455.0673	0	-0.13786	0	-0.92555	0	-0.92889					0	-0.65497	0	-0.48053	0	0.41581	0	0	0				0	-0.84779	0	0
026	2019-08-08t0229	1565249559.63	larva	12.0007	-33.826	-229.9091	164.6296	33.8145	3422.8104	11056.1985	67010.092	0	-0.86061	0	-1.3873	0	-1.2294					0	-1.31	0	-1.1323	0	-0.36907	0	0	0				0	-1.0063	0	0
026	2019-08-08t0629	1565263959.27	larva	16.0006	-29.8261	-225.9092	375.1646	38.3217	11513.7269	36372.2943	307364.6322	496.054	0.038961	263.8	1.49	253.9895	1.5382	446.2803	638.4842	443.2178	27669.3809	373.9539	0.6015	427.1551	0.32187	1620520	-0.26482	174.881	109.714	109.4158	151.8739	150.1453	9416.1787	135.1119	1.1229	145.7907	673972
026	2019-08-08t1029	1565278358.87	larva	20.0005	-25.8262	-221.9093	357.4244	37.9571	10033.6746	31684.9457	250053.416	535.904	-0.3826	264.597	1.03	260.4151	1.346	419.5659	-0.51071	411.7017	22656.5605	363.9964	-0.12309	401.9654	-0.38076	1425380	-0.83383	369.774	110.893	110.406	155.4618	150.1051	8394.9355	135.7981	1.0498	146.5352	597379
026	2019-08-08t1429	1565292759.37	larva	24.0007	-21.8261	-217.9092	629.3699	45.3393	22948.1532	72312.6306	716079.9851	787.398	-0.29985	225.307	0.079111	171.5911	-0.033704	686.0889	-0.031041	681.3866	83702.8438	509.7195	0.091171	653.2065	-0.0179	2739950	-0.81503	342.354	109.874	109.3882	155.1362	151.9433	18926.6211	136.5885	0.974	148.4435	1336170
026	2019-08-09t0954	1565362659.29	larva	43.4173	-2.4094	-198.4926	1182.5086	66.5256	66880.5632	210714.9973	3143312.0597	1639.31	-0.55638	374.339	-0.26422	255.6886	-0.44752	1307.608	-0.51194	1279.6275	457662.8125	920.4614	-0.30929	1187.9163	-0.46517	13093600	0.11607	324.483	108.668	108.162	153.2666	150.6198	53643.293	134.6448	0.34253	146.385	3800990
026	2019-08-09t1018	1565364136.9	larva	43.8278	-1.999	-198.0821	1174.8342	68.3994	65101.9769	204990.5945	3069952.8133	1712.73	-0.48939	389.107	-0.13623	274.5126	-0.23899	1343.8966	-0.47249	1334.7	458268.75	970.8839	-0.16105	1235.6636	-0.39112	13251000	0.11725	401.357	113.864	108.3266	304.7075	299.0168	103905.25	159.5051	0.94551	271.0595	3877650
026	2019-08-09t1418	1565378529.4	adult	47.8257	1.999	-194.0842	1163.4695	70.709	66531.5251	209508.1717	3229243.1771	2795.57	0.57286	531.895	1.1007	341.692	0.31621	2199.9521	0.80419	2151.2284	765583.375	1461.172	1.2098	2015.4249	0.95329	18499800	0.93132	221.442	111.548	111.151	156.1938	154.7063	54355.4297	137.7743	0.22433	149.7606	3879760
026	2019-08-09t1824	1565393267.45	adult	51.9196	6.0929	-189.9903	1232.7536	77.0122	74453.5209	234462.8741	3846375.2862	3455.42	1.0221	517.857	0.53534	320.8224	-0.22659	2707.7649	1.3225	2640.7905	1053320.5	1610.7906	1.3025	2429.967	1.4215	20134300	0.86032	228.764	111.05	110.6429	156.2857	154.2805	60795.1406	137.7156	0.098099	149.3344	4317620
026	2019-08-09t2223	1565407634.46	adult	55.9104	10.0837	-185.9995	1268.2804	76.5583	79167.5625	249322.1839	4231089.949	3603.99	0.87997	602.626	1.1398	413.1062	0.78437	2877.3267	1.2417	2835.7917	1188335.875	1728.4494	1.305	2563.2597	1.3277	24888400	1.3855	822.859	158.42	119.3115	712.8131	704.4483	294391.8125	451.7098	11.6869	663.1247	6542760
026	2019-08-10t0223	1565422042.41	adult	59.9126	14.0859	-181.9972	1264.7506	76.8526	83718.6896	263894.1974	4555149.0457	3469.6	0.4649	614.332	0.92177	337.4747	-0.42008	2864.928	0.89935	2825.2363	1251973.5	1884.0958	1.4413	2652.5607	1.178	26827300	1.3471	246.412	115.078	114.4804	160.7503	158.9898	70247.8672	141.5301	0.069107	154.1657	5025350
026	2019-08-10t0623	1565436436.1	adult	63.9109	18.0842	-177.999	1294.5119	74.9782	80153.5539	252352.5275	4213026.9109	4360.31	1.1399	707.537	1.5805	413.0956	0.38707	3420.1282	1.4219	3342.3025	1433033.75	2273.303	2.2833	3109.8002	1.7137	29604800	1.4618	201.753	115.869	115.4313	161.6521	159.6688	67732.25	142.9163	0.085447	154.6966	4848200
026	2019-08-10t1024	1565450843.68	adult	67.913	22.0863	-173.9969	1323.7189	78.1734	84500.4488	266012.5535	4604765.0213	3836.79	0.41126	730.998	1.4923	443.6059	0.58561	3346.4207	1.0808	3319.4534	1475771.5	2055.3455	1.3695	3036.1822	1.3455	32207000	1.5579	365.677	116.112	115.5822	162.9161	160.5686	71846	143.357	0.062534	155.9159	5115770
026	2019-08-10t1424	1565465251.56	adult	71.9152	26.0884	-169.9947	1320.1503	81.0714	87055.2872	274191.1647	4814696.9844	4536.65	0.92342	740.777	1.3027	442.5528	0.42489	3549.7952	1.174	3496.5988	1611607	2111.2234	1.2988	3222.2313	1.4618	33610500	1.4975	294.324	116.914	116.2796	164.398	161.7735	74636.7031	144.4467	0.068882	157.3785	5304610
026	2019-08-10t1824	1565479649.52	adult	75.9146	30.0879	-165.9953	1295.2342	81.3177	88577.4951	279069.0562	5091834.1185	3833.14	0.10719	742.394	1.0777	468.4854	0.57852	3141.2083	0.41385	3078.5103	1451238.25	2006.9769	0.82189	2802.2259	0.601	34239200	1.3617	284.035	117.231	116.4265	167.2967	164.6865	77291.0859	145.8186	0.087101	159.0208	5406690
026	2019-08-10t2224	1565494051.01	adult	79.915	34.0883	-161.9949	1445.5943	79.7193	89327.3956	281073.8585	4795604.0367	4581.45	0.6392	793.928	1.2719	513.1625	0.88243	3666.6609	0.92602	3595.2103	1708664	2182.754	1.072	3179.4217	1.0207	36996300	1.491	325.853	117.889	117.1416	167.8495	165.1659	78217.8906	146.6818	0.080335	159.642	5493500
026	2019-08-11t0224	1565508446.96	adult	83.9139	38.0872	-157.996	1333.7909	80.4457	89786.0068	282811.1898	5116201.6466	4453.15	0.36787	813.857	1.209	571.1057	1.2888	3571.5691	0.68737	3572.4215	1671494.375	2175.9962	0.86645	2995.7943	0.55989	38055200	1.4052	499.618	116.766	116.0895	168.8702	165.5312	79031.2422	145.7963	-0.018364	159.5266	5459860
026	2019-08-11t0624	1565522865.85	adult	87.9191	42.0924	-153.9907	1261.1053	81.749	83652.8811	263485.0572	4689176.8847	6227.27	1.9104	943.251	2.0711	573.03	1.2231	5182.1011	2.7868	5154.3804	2259396	2742.9299	2.1798	4614.0403	3.0251	41113500	1.6575	228.224	120.811	119.954	174.0885	171.0249	75902.6094	150.7217	0.19332	165.2515	5265790
026	2019-08-11t1024	1565537278.53	adult	91.9227	46.0959	-149.9872	1302.1444	81.0022	86817.9327	273399.408	4901506.7978	5051.08	0.80879	908.358	1.6679	538.0112	0.86689	3961.4697	1.1287	3866.0779	1794545.75	2730.3063	2.0527	3516.2192	1.2656	41078700	1.5594	306.89	121.225	120.4712	173.664	171.0807	78669.7969	150.9999	0.14732	165.4296	5482140
026	2019-08-11t1424	1565551680.8	adult	95.9233	50.0966	-145.9866	1443.3703	82.2585	95343.2196	300052.77	5449723.3463	3502.86	-0.624	782.13	0.63878	548.2484	0.92641	2947.6479	-0.24899	2921.4985	1464981	2049.0029	0.33661	2670.2787	-0.087277	38849900	1.219	292.352	118.854	117.9196	175.6944	172.2381	87320.1172	148.6279	-0.056657	165.0255	5903730
026	2019-08-11t1824	1565566081.13	adult	99.9234	54.0967	-141.9865	1398.0861	79.7134	90821.8787	285918.6063	5022824.7107	4005.18	-0.18641	862.253	1.1463	582.8886	1.2106	3433.9036	0.39793	3398.1228	1627670.25	2321.0019	0.94319	3131.3717	0.62015	40822500	1.3924	439.808	122.059	121.0268	179.8682	175.7615	85257.5312	152.8998	0.12021	169.3236	5778740
026	2019-08-11t2224	1565580477.32	adult	103.9223	58.0956	-137.9876	1363.0797	85.2534	89922.2676	283117.6641	5163716.6802	3734.07	-0.44353	863.024	1.0947	614.4299	1.4797	3256.7375	0.15449	3227.8979	1527409.875	2419.3437	1.1356	3039.9238	0.47119	40445600	1.3128	744.641	158.177	125.2051	618.0726	611.86	289876.0625	389.8574	14.198	569.2009	7412960
026	2019-08-12t0224	1565594885.52	adult	107.9246	62.0979	-133.9853	1333.9275	82.6877	87993.3441	277176.3716	4989445.902	4545.27	0.29303	897.647	1.287	585.3467	1.2513	3695.6597	0.75424	3634.76	1696307.75	2470.1473	1.219	3346.1279	0.95121	41176900	1.3712	235.61	122.501	121.0189	187.3568	184.1731	85996.75	155.5293	0.10578	176.1211	5619360
026	2019-08-12t0624	1565609285.75	adult	111.9247	66.0979	-129.9852	1355.0331	79.8714	90519.9864	285390.4768	5067368.012	4079.78	-0.13197	929.091	1.4632	703.8188	2.2823	3406.9031	0.36275	3358.8994	1608058.25	2388.5517	1.0073	3153.1768	0.65023	43831700	1.6485	980.883	163.619	124.9143	819.6822	814.2483	386890	507.3843	20.3327	767.5804	7719060
026	2019-08-12t1037	1565624434.93	adult	116.1328	70.306	-125.7771	1328.0517	84.1537	92029.601	289951.5694	5332356.7358	3672.83	-0.49468	796.169	0.5684	562.7984	1.1347	2952.9583	-0.24534	2895.8004	1417420	2155.5408	0.47325	2726.7607	-0.006481	38146000	1.0347	250.242	126.712	125.4848	191.3142	188.0229	91830.7969	159.2636	0.13158	179.3358	6071020
026	2019-08-12t1425	1565638153.97	adult	119.9436	74.1169	-121.9663	1372.7687	84.5356	93638.1602	294980.0421	5397965.1965	5460.64	1.1239	907.647	1.2954	557.2294	1.1368	4161.1138	1.3981	4039.2543	2030623.625	2588.5205	1.4278	3601.0276	1.3602	44279600	1.6978	459.305	122.162	120.2145	203.9162	196.7319	99511.1094	157.9744	-0.027371	184.2154	5959670
026	2019-08-12t1823	1565652418.54	adult	123.906	78.0793	-118.0039	1344.9358	85.5393	93811.953	295443.2588	5607485.6302	4862.02	0.59709	823.376	0.76484	466.1815	0.40464	3786.095	0.90728	3692.793	1851400.5	2357.3847	0.93176	3356.586	0.99928	40217000	1.2861	325.53	123.663	122.0403	202.6544	196.2264	99098.0234	157.5462	-0.13919	183.2286	6040210
026	2019-08-12t2223	1565666803.63	adult	127.9019	82.0751	-114.008	1425.5462	89.3265	99100.4806	312023.3883	5975654.1103	4870.88	0.62111	763.086	0.41023	487.7107	0.64887	3673.3716	0.79013	3589.3584	1895459.75	2037.8768	0.27371	3082.0824	0.60991	39366800	1.2238	402.53	123.699	121.5268	214.1307	209.7967	110491.4531	160.3453	-0.078917	194.1864	6381490
026	2019-08-13t0223	1565681206.24	adult	131.9026	86.0759	-110.0073	1418.8573	85.3075	96615.2442	304237.9814	5686557.714	3942.55	-0.15627	756.536	0.41196	458.691	0.45178	3321.8086	0.36901	3292.3584	1674191.5	2035.698	0.31323	2966.1463	0.47591	38072700	1.125	466.011	125.051	123.3102	201.0436	196.2125	101325.9531	160.2922	-0.17455	185.2234	6293220
026	2019-08-13t0623	1565695606.97	adult	135.9028	90.0761	-106.0071	1334.2445	86.3728	94103.1172	296408.0248	5644941.793	5217.45	0.97184	723.606	0.25988	430.6293	0.2588	3602.7886	0.7742	3471.9037	1765366.375	1988.4547	0.26991	3115.3508	0.74333	35435700	0.90074	293.573	124.899	123.0029	208.284	202.2531	102059.1562	161.26	-0.21925	188.989	6116440
026	2019-08-13t1023	1565710010.09	adult	139.9036	94.0769	-102.0062	1359.8814	89.7952	91696.0902	288663.4953	5460926.709	4150.67	0.10822	735.834	0.39917	558.0908	1.5021	2745.1792	-0.25058	2675.0297	1312195.625	1755.2919	-0.1461	2356.8357	-0.30104	35138300	0.92063	849.312	183.157	130.3322	757.0402	752.3453	361865.1875	593.0119	23.4123	726.4113	8746290
026	2019-08-13t1423	1565724411.81	adult	143.9041	98.0774	-98.0057	1335.9331	85.3023	93043.64	293134.0879	5561318.9435	4636.81	0.5641	724.422	0.3969	483.7674	0.88256	3462.2864	0.70816	3391.5562	1679208.875	1832.2602	0.08642	2961.4056	0.6365	35084500	0.96896	434.622	125.463	122.6293	244.5653	234.1508	118614.1719	163.6702	-0.29473	205.0859	6076290
026	2019-08-13t1823	1565738808.68	adult	147.9033	102.0765	-94.0066	1409.0706	85.6588	96175.8557	302794.8724	5629558.4557	4753.29	0.71288	747.061	0.61086	419.8958	0.32955	3455.3169	0.76185	3371.2891	1731113.75	2054.5896	0.62095	3004.5301	0.76517	37388900	1.2509	307.331	125.751	123.7899	206.2356	202.0489	103324.0469	161.0539	-0.55405	188.8022	6293590
026	2019-08-13t2223	1565753205.15	adult	151.9023	106.0756	-90.0076	1348.9135	84.166	90540.4103	285130.3417	5262745.6363	4151.91	0.26645	728.864	0.56934	460.0514	0.77811	3424.0706	0.78782	3365.5931	1616161.25	1949.1544	0.48176	3021.4552	0.85527	34373200	1.0147	353.614	129.112	127.1961	215.8799	209.6752	101895.3359	165.6357	-0.40944	196.0465	6088940
026	2019-08-14t0223	1565767614.05	adult	155.9047	110.078	-86.0051	1361.2369	86.1509	94674.6651	298146.6983	5621269.3851	3885.18	0.10203	684.482	0.36123	487.6053	1.1138	2747.8743	0.027385	2675.5728	1354702	1811.5427	0.2776	2436.4687	0.091217	33742200	1.0127	424.171	125.489	123.5584	210.9232	206.2121	103985.1484	161.892	-0.73439	191.3953	6186090
026	2019-08-14t0623	1565781997.83	adult	159.9002	114.0735	-82.0096	1358.5909	84.4344	94860.6173	298748.2167	5634223.6406	4887.1	0.97983	679.341	0.40144	492.3453	1.2252	2938.6487	0.33	2764.9916	1451692.5	1785.6747	0.30467	2450.7022	0.1823	33552600	1.0545	291.028	128.769	126.7731	214.6905	208.951	106057.0938	164.8691	-0.68329	194.2052	6359900
026	2019-08-14t1023	1565796403.18	adult	163.9017	118.075	-78.0081	1311.0419	87.3901	91250.8553	287485.1968	5516002.3834	5035.93	1.1607	667.576	0.39912	472.9082	1.0839	3570.3079	1.1732	3463.5154	1699466.5	1763.6227	0.34063	2918.5187	0.92366	31723900	0.94087	380.157	131.463	129.2464	223.0675	216.4066	106180.1406	169.4086	-0.54908	201.5007	6247250
026	2019-08-14t1423	1565810828.52	adult	167.9088	122.082	-74.0011	1384.2292	86.3456	95131.0983	299663.0067	5595380.1032	5355.01	1.4846	672.333	0.50506	479.1599	1.2097	3217.9062	0.81624	3024.0299	1596081.5	1763.9035	0.42362	2656.9749	0.62504	33305300	1.1535	333.263	132.287	130.0955	228.2126	220.2032	113193.4375	169.4041	-0.67678	204.3813	6553120
026	2019-08-14t1823	1565825229.21	adult	171.909	126.0822	-70.0009	1387.3567	82.5726	93335.2208	293969.7083	5350863.7653	4391.17	0.7571	660.567	0.49938	486.4374	1.3517	2998.2307	0.62027	2840.0813	1460138.375	1722.4417	0.41457	2486.675	0.45408	32113500	1.1012	290.071	132.217	130.2286	222.9937	217.1081	108597.9375	169.0605	-0.82463	201.357	6427740
026	2019-08-14t2223	1565839614.88	adult	175.905	130.0783	-66.0049	1379.2776	85.8065	96170.1786	302832.479	5721533.7845	3436.84	0.028793	620.262	0.29631	452.6651	1.0379	2460.2085	0.021696	2356.2239	1232564.5	1596.3742	0.22044	2130.9398	0.0065738	31046600	1.0609	306.806	130.769	128.8727	215.5345	209.7907	107982.7656	166.8859	-1.0835	195.6387	6545530
026	2019-08-15t0223	1565854023.84	adult	179.9075	134.0807	-62.0024	1314.7205	86.2656	90640.2637	285448.0932	5371703.7604	4705.83	1.1426	675.449	0.75345	489.4339	1.5266	3259.1067	1.1027	3148.0426	1538298.375	1740.1705	0.61219	2654.4861	0.85282	31852200	1.2017	460.066	134.725	132.794	220.7175	215.3682	104178.6562	172.8684	-0.85908	201.9888	6353230
026	2019-08-15t0623	1565868410.17	adult	183.9037	138.0769	-58.0062	1325.8486	84.0593	87900.0443	276709.0045	5089118.1173	4673.73	1.1757	638.275	0.5629	389.843	0.40446	3011.3223	0.86223	2906.2864	1382196.875	1617.6397	0.41505	2434.9766	0.59796	29235500	1.007	416.654	135.083	132.8386	223.8568	217.3627	102750.2812	175.1259	-0.85049	204.2688	6187330
026	2019-08-15t1023	1565882822.96	adult	187.9072	142.0805	-54.0026	1278.7825	86.0734	87445.2913	275477.6663	5134264.0873	4186.54	0.81391	583.113	0.22197	361.05	0.083387	2768.7939	0.61483	2696.8392	1262570	1507.1502	0.23059	2237.0988	0.36167	26555000	0.79777	372.568	137.417	135.0626	222.9558	218.2692	101667.8438	178.3063	-0.7792	206.5895	6257990
026	2019-08-15t1423	1565897239.23	adult	191.9117	146.085	-49.9981	1283.197	81.279	83127.8807	261730.1249	4688212.9292	4529.32	1.1478	558.734	0.09179	368.2352	0.19609	2651.292	0.51921	2595.3707	1150660.75	1388.9203	0.014459	2061.2851	0.14598	24209900	0.61253	413.154	139.316	136.7689	228.1289	223.5096	99007.9531	182.4461	-0.65353	211.396	6036550
026	2019-08-15t1823	1565911641.39	adult	195.9123	150.0856	-45.9975	1278.0626	87.7571	83812.7368	263939.7481	4837949.2551	4204.67	0.90209	499.351	-0.32596	324.8772	-0.35138	2402.4346	0.23626	2258.7207	1049863.875	1260.9168	-0.24402	2031.1686	0.14483	21814600	0.40851	310.689	138.752	136.1056	226.7056	221.4422	99070.3672	182.6784	-0.74087	211.211	6061500
026	2019-08-15t2223	1565926025.09	adult	199.9078	154.0811	-42.0021	1275.7482	83.4428	82775.1336	260676.3057	4665150.9646	2870.4	-0.21247	471.814	-0.51022	319.2946	-0.42168	2056.7327	-0.19339	2025.7226	888508.5	1151.5437	-0.46876	1695.8243	-0.35111	20365400	0.29483	326.441	139.731	137.3757	223.5723	218.8736	96583.25	181.3812	-0.9059	206.6163	6031330
026	2019-08-16t0224	1565940455.75	adult	203.9163	158.0896	-37.9935	1274.9491	82.715	82326.9112	259327.2537	4557317.374	2646.68	-0.3826	460.851	-0.57167	309.9903	-0.54671	2040.4008	-0.18265	2018.6024	877372.3125	1127.5669	-0.49221	1686.8359	-0.33135	19785300	0.26439	321.994	140.421	137.5799	232.9558	225.9249	100170.9844	184.3805	-0.83942	213.0814	6028570
026	2019-08-16t0623	1565954847.99	adult	207.9142	162.0875	-33.9957	1190.1764	83.2261	81095.0007	255551.3731	4685469.5418	3190.09	0.10325	444.737	-0.68335	303.0771	-0.64596	2003.275	-0.20945	1914.1287	847385.3125	1053.43	-0.65184	1637.6603	-0.38581	18779900	0.17825	296.679	140.871	138.0858	227.6957	223.1852	96315.2891	185.8997	-0.84785	213.2111	5948570
026	2019-08-16t1024	1565969255.14	adult	211.9162	166.0894	-29.9937	1216.7845	83.3263	81146.8764	255588.9753	4696151.7755	3644.05	0.51719	438.867	-0.71328	297.5368	-0.72915	2035.144	-0.13833	1907.2161	860865.9375	1026.5434	-0.69403	1623.333	-0.38263	18552700	0.17285	311.976	142.045	139.1883	231.3617	226.9172	97865.9844	187.7469	-0.83915	214.6299	6004800
026	2019-08-16t1424	1565983683.04	adult	215.9239	170.0972	-25.986	1209.1392	83.3951	79916.6379	251681.8991	4606193.2765	3792.96	0.66596	438.425	-0.70071	298.8403	-0.71978	2059.2363	-0.083934	1928.7046	858701.5	1009.284	-0.71526	1615.0109	-0.3727	18249400	0.15375	291.379	142.05	139.2045	232.9883	228.6548	97156.125	188.1946	-0.89761	216.7128	5912840
026	2019-08-16t1823	1565998051.3	adult	219.9151	174.0884	-21.9948	1165.0847	83.3201	78833.6567	248423.3141	4543286.4659	5113.44	1.8473	449.432	-0.59441	307.5396	-0.60672	2139.1621	0.053349	1900.25	879195.625	1047.4226	-0.59308	1606.4032	-0.37002	18456800	0.18081	309.259	143.419	140.4058	235.3567	229.5542	96731.6016	189.2511	-0.92013	216.9575	5889780
026	2019-08-16t2223	1566012415.65	adult	223.9052	178.0785	-18.0047	1157.8806	82.5124	77006.8151	242615.0298	4424362.0221	5347.25	2.0747	458.442	-0.50561	318.0132	-0.46593	2299.6086	0.30578	1952.48	924442.6875	1064.2926	-0.5286	1603.913	-0.3599	18399600	0.17489	370.39	143.796	140.7162	242.4486	235.3943	97464.3516	191.3335	-0.89016	221.9389	5771240
026	2019-08-17t0223	1566026827.83	adult	227.9086	182.0819	-14.0013	1124.1119	82.5826	75061.3905	236543.9198	4302523.961	4527.14	1.353	468.828	-0.4054	330.5641	-0.29185	2298.1284	0.32075	1969.4385	900866.3125	1069.0238	-0.49867	1610.8962	-0.33567	18336800	0.16486	357.929	145.394	142.22	254.2784	246.625	99677.125	192.7601	-0.88899	226.82	5686640
026	2019-08-17t0624	1566041254.98	adult	231.9161	186.0894	-9.9938	1037.85	84.6485	67754.4321	213557.0878	3887935.4227	4902.82	1.6978	493.497	-0.18058	323.3747	-0.40493	2500.719	0.63754	2220.3821	885254.5	1217.7506	-0.069604	1875.8728	0.15644	17427300	0.055985	377.967	147.144	142.8049	261.5984	254.0637	92605.8438	201.4527	-0.55083	237.6617	5196260
026	2019-08-17t1024	1566055657.2	adult	235.9167	190.09	-5.9931	985.4066	83.3826	64497.8061	203419.6997	3712020.7222	5349.22	2.1073	522.037	0.079234	414.1582	0.93734	2565	0.74498	2325.5945	864405	1189.2194	-0.13132	1889.047	0.19471	17542500	0.062465	372.381	150.15	145.9015	267.1324	260.9383	90023.6094	203.9491	-0.50325	240.1224	5045660
026	2019-08-17t1423	1566070029.36	adult	239.909	194.0823	-2.0009	938.044	84.5267	61883.0086	195242.8352	3563058.6645	5055.37	1.836	514.501	0.020153	369.9286	0.27782	2624.1873	0.84258	2458.5942	847612.5	1226.734	-0.012132	1964.8976	0.34482	16590100	-0.057779	431.355	151.765	146.4677	280.2969	274.7839	90535.8906	211.4969	-0.22907	253.7028	4893660
026	2019-08-17t1823	1566084435.64	dead	243.9107	198.084	2.0009	975.7633	82.9169	62690.1636	197682.8411	3542362.613	4568.15	1.3833	511.619	0.0015015	328.2329	-0.35333	2614.7153	0.83128	2438.1997	855011.875	1260.8895	0.096199	1961.7105	0.34779	16727900	-0.052602	369.073	152.954	146.3851	286.3489	279.2034	93636.1016	215.5046	-0.11776	257.3347	5000990
027	2019-08-07t1429	1565206361.42	egg	-2.0001	-49.8727	-205.9154	184.428	28.5085	3521.1799	11178.5318	62596.5931	0	2341.2172	0	0.25211	0	-0.20478					0	1389.5755	0	1801.298	0	208622.5576	0	0	0				0	-0.48808	0	0
027	2019-08-07t1829	1565220762.12	larva	2.0001	-45.8725	-201.9152	184.4373	28.5452	3536.4391	11227.2448	63059.9454	0	1795.8607	0	-0.22228	0	-0.48982					0	2.5301	0	1324.8501	0	4.4037	0	0	0				0	-0.62646	0	0
027	2019-08-07t2229	1565235162.33	larva	6.0002	-41.8724	-197.9151	184.4261	28.5549	3542.5106	11248.3582	63267.514	0	974.6112	0	-0.69236	0	-0.78096					0	-0.18328	0	1.1435	0	1.0107	0	0	0				0	-0.772	0	0
027	2019-08-08t0229	1565249564.25	larva	10.0007	-37.8719	-193.9146	184.4261	28.5219	3542.9326	11251.3608	63275.1003	0	-0.58985	0	-1.1573	0	-1.0784					0	-1.0144	0	-0.86321	0	-0.020932	0	0	0				0	-0.92583	0	0
027	2019-08-08t0629	1565263964.03	larva	14.0006	-33.8719	-189.9147	184.4403	28.0387	3496.7632	11103.6594	61557.5371	0	-1.0694	0	-1.6152	0	-1.3818					0	-1.5642	0	-1.3501	0	-0.66064	0	0	0				0	-1.0894	0	0
027	2019-08-08t1029	1565278363.41	larva	18.0005	-29.8721	-185.9148	301.3759	26.546	6280.4973	19811.2315	114270.7501	776.195	0.41944	349.487	2.3321	364.8075	2.7539	678.139	2.1795	662.8473	23734.8652	544.3837	1.2664	624.0385	0.77207	1196990	-0.68797	175.425	110.645	110.1729	152.7355	150.0678	5345.7412	136.0506	1.0972	148.2007	378958
027	2019-08-08t1429	1565292764.21	larva	22.0007	-25.8719	-181.9146	337.9288	35.7959	8934.2035	28218.2775	206969.9899	743.417	-0.17365	309.706	1.3594	310.5251	1.8255	623.204	0.08687	608.7489	30536.998	493.7784	0.2943	571.1429	-0.038024	1490620	-1.021	164.633	109.375	108.9516	151.0218	149.5452	7400.0659	135.2573	0.99555	146.6356	526421
027	2019-08-09t0954	1565362664.23	larva	41.4174	-6.4552	-162.4979	878.921	56.5211	41113.236	129593.1801	1599607.4028	2321.66	0.47847	425.463	0.54958	349.2855	0.90505	1649.7347	0.35059	1603.3887	357992.4375	921.5925	-0.11418	1414.3796	0.20957	9191280	-0.62101	181.713	112.493	112.0772	157.6517	156.0527	34210.4219	139.2425	0.53281	151.241	2430190
027	2019-08-09t1018	1565364141.75	larva	41.8278	-6.0448	-162.0875	920.4166	57.3574	42230.2113	132993.3913	1643766.9896	2009.57	0.035676	358.77	-0.27543	289.4002	0.1094	1440.7222	-0.11417	1396.8804	321281.0312	832.8788	-0.48971	1232.3743	-0.2393	7967930	-0.93687	213.073	104.585	104.0952	149.9939	147.9889	33448.6484	130.831	0.31655	142.9555	2322730
027	2019-08-09t1418	1565378533.96	larva	45.8256	-2.047	-158.0897	1045.1745	64.4936	55149.8952	173675.1028	2484023.3884	2082.78	-0.1575	437.945	0.21693	305.8032	0.0040404	1700.3856	0.051792	1674.1962	493111.8438	1069.1601	0.0092749	1521.1122	0.072899	12662300	-0.1769	465.471	111.297	110.77	158.1201	154.9561	45854.8359	138.2345	0.32846	150.6804	3217920
027	2019-08-09t1824	1565393272.01	adult	49.9195	2.047	-153.9958	1114.7067	67.602	63590.4604	200448.8821	2997254.0758	2649.28	0.23774	444.314	-0.12917	313.6233	-0.19602	1906.0018	0.09566	1830.3203	634698.625	1149.1669	-0.081914	1650.4033	0.017256	14776100	-0.055742	350.314	114.229	113.6847	158.9075	156.3547	52916.1953	140.3775	0.23624	151.7621	3798790
027	2019-08-09t2223	1565407638.96	adult	53.9103	6.0378	-150.005	1163.0785	70.2551	68798.1681	216735.7041	3407777.4881	3077.33	0.44139	570.515	0.95653	360.112	0.1826	2438.2144	0.68863	2382.4192	877757.125	1642.4274	1.2132	2177.6471	0.75161	20514000	0.74512	377.025	115.35	114.9822	160.5614	157.7912	57802.1055	141.6556	0.17926	153.8297	4147620
027	2019-08-10t0223	1565422047.22	adult	57.9126	10.0401	-146.0027	1225.2255	75.7408	77917.3189	245603.0721	4124657.7986	4327.29	1.5124	604.47	0.98289	354.4759	-0.10481	3213.8218	1.6018	3109.6428	1308025.5	1816.7616	1.4045	2718.4648	1.4538	24563200	1.1304	278.494	116.002	115.4229	161.5074	159.5973	65733.5156	142.8881	0.15359	154.523	4713870
027	2019-08-10t0623	1565436440.67	adult	61.9108	14.0382	-142.0045	1169.3435	75.9425	73732.329	232306.7143	3900496.8681	3266.28	0.1369	641.508	1.051	456.2368	1.0339	2474.5469	0.15336	2409.241	952700.5	1735.8765	0.83544	2184.7857	0.20154	24672400	0.80434	310.953	115.062	114.5327	161.2215	159.2438	62070.2812	142.316	0.078966	154.3613	4425270
027	2019-08-10t1024	1565450848.48	adult	65.913	18.0404	-138.0023	1254.0756	80.9304	81993.6271	258405.2957	4489909.8568	3885.27	0.55387	657.858	0.91184	437.5509	0.60001	2753.4941	0.32654	2658.7462	1178495.5	1813.6019	0.79804	2414.9692	0.38274	28112900	1.0647	347.034	116.868	116.2396	164.7403	162.0225	70508.8594	144.1763	0.12644	157.4485	4994250
027	2019-08-10t1424	1565465256.23	adult	69.9151	22.0426	-134.0002	1244.7448	77.8812	78961.814	248618.7663	4290575.2035	5187.19	1.6416	719.421	1.2348	469.8406	0.80449	3657.0037	1.42	3542.7943	1506685.5	2065.8033	1.2813	3056.2445	1.2771	29619300	1.0311	215.745	116.448	115.9275	163.8779	161.6984	67517.6875	144.4721	0.095712	157.1844	4794300
027	2019-08-10t1824	1565479654.15	adult	73.9146	26.042	-130.0007	1331.7306	78.271	84688.8465	266651.2591	4655844.5616	4596.25	0.90333	683.995	0.66241	470.6584	0.66363	3292.9746	0.72901	3158.5776	1455494.75	1959.562	0.78365	2843.445	0.74524	30216200	0.89777	273.879	118.966	118.5238	166.2752	164.325	73493.6484	146.3101	0.14026	159.6218	5255440
027	2019-08-10t2224	1565494055.6	adult	77.915	30.0424	-126.0003	1268.5201	81.355	84277.8202	265488.9092	4740938.743	5602.05	1.6852	746.031	0.98548	522.5257	1.0555	3740.5718	1.1273	3602.4388	1645851.625	2030.0755	0.777	3081.1106	0.96038	32756700	1.0396	281.789	117.748	117.1536	165.2503	162.4654	72710.1328	145.337	0.035175	158.0584	5170080
027	2019-08-11t0224	1565508451.69	adult	81.9139	34.0413	-122.0014	1248.4838	82.1157	85363.0064	268987.0214	4893465.5088	4092.62	0.10783	739.372	0.70274	527.9429	0.952	3042.9006	0.024345	2979.332	1354090.75	1913.7858	0.27854	2648.6633	0.084907	32878400	0.84145	428.795	117.538	116.9466	167.0018	164.2397	74315.7969	145.6787	0.00094096	158.6067	5226680
027	2019-08-11t0624	1565522870.79	adult	85.9192	38.0466	-117.9961	1352.3331	84.3505	89559.1709	282023.1404	5071069.7034	5822.39	1.572	756.892	0.68085	514.2724	0.71881	4204.4824	1.5118	4104.0854	1963493.25	2087.8758	0.592	3386.8899	1.134	35316600	0.99661	454.468	119.215	118.7453	169.1643	166.4641	78999.7188	147.7173	0.057272	161.2597	5562550
027	2019-08-11t1024	1565537283.38	adult	89.9227	42.0501	-113.9926	1418.2732	82.3252	94944.8057	298922.3857	5395417.8313	4601.26	0.42302	685.55	0.032266	437.495	-0.010875	3359.2202	0.33984	3246.6294	1662814	1846.2209	-0.078667	2764.5366	0.11188	33914900	0.74225	236.455	122.144	121.1367	179.2707	176.5238	88738.9922	153.0386	0.29051	169.7685	6042600
027	2019-08-11t1424	1565551685.67	adult	93.9233	46.0507	-109.992	1342.6892	83.6878	92269.8241	290604.5506	5371490.191	4273.76	0.088171	642.53	-0.35523	407.2335	-0.29315	3283.8518	0.21154	3212.4468	1579532.75	1702.4376	-0.47928	2776.4309	0.091609	30879300	0.31332	236.408	120.366	119.4788	173.5717	170.3283	83488	150.2715	0.073979	164.9667	5784670
027	2019-08-11t1824	1565566086.04	adult	97.9234	50.0508	-105.9919	1269.4381	81.8095	85448.7179	269161.9428	4859912.2141	4305.85	0.094389	706.044	0.060382	507.5601	0.56934	2984.0452	-0.20693	2878.2434	1327900.125	1783.097	-0.31733	2503.5546	-0.35779	31405500	0.33363	315.384	117.073	116.2855	172.7595	169.0041	76877.9922	146.9492	-0.19452	162.7896	5207540
027	2019-08-11t2224	1565580482.14	adult	101.9223	54.0498	-101.993	1242.3855	82.6192	84180.5672	265187.5346	4820379.1493	3743.73	-0.43036	726.405	0.16521	418.6178	-0.18412	3020.1797	-0.16601	2934.6086	1325858.875	1927.6055	8.3723e-05	2715.5502	-0.036164	31850700	0.35897	248.973	119.387	118.3849	179.6915	175.533	78884.5469	150.0261	-0.092558	167.5929	5234780
027	2019-08-12t0224	1565594890.39	adult	105.9246	58.0521	-97.9907	1351.478	83.4702	90254.2039	284211.0341	5136116.6398	3832.66	-0.35634	677.53	-0.19782	392.9637	-0.38221	2750.8809	-0.53641	2672.6404	1295664.875	1757.998	-0.41092	2391.1577	-0.54925	31862900	0.34768	359.586	124.071	121.8764	230.3598	226.6664	108499.4609	157.9994	0.29736	204.5557	5834820
[truncated: 4,104 more rows]
